# Supplementary material for: Processing of ellipsis with garden-path antecedents in French and German: Evidence from eye tracking
Source: PLoS One. 2018 Jun 13;13(6):e0198620. doi: 10.1371/journal.pone.0198620 (PMC5999118; doi:10.1371/journal.pone.0198620)
Supplement: S2 File — (TXT) [file pone.0198620.s002.txt]

"Subj" "SubjIP" "Item" "Condition" "Judgment" "ReactionTime" "L1" "Age" "profession" "condition" "stype" "cond" "item_num"
"4" "1 _1" "d2c3" 32 "s2_b" 3 18124 "francais" 27 "commerce" "b" "2" -1 16
"5" "1 _1" "d2c3" 55 "s3_a" 7 13282 "francais" 27 "commerce" "a" "3" 1 19
"6" "1 _1" "d2c3" 34 "s2_b" 7 7659 "francais" 27 "commerce" "b" "2" -1 18
"7" "1 _1" "d2c3" 51 "s3_a" 7 13637 "francais" 27 "commerce" "a" "3" 1 15
"9" "1 _1" "d2c3" 11 "s1_a" 5 10801 "francais" 27 "commerce" "a" "1" 1 11
"11" "1 _1" "d2c3" 31 "s2_a" 9 7237 "francais" 27 "commerce" "a" "2" 1 15
"12" "1 _1" "d2c3" 56 "s3_b" 8 5271 "francais" 27 "commerce" "b" "3" -1 20
"13" "1 _1" "d2c3" 12 "s1_b" 8 6675 "francais" 27 "commerce" "b" "1" -1 12
"14" "1 _1" "d2c3" 33 "s2_a" 4 11390 "francais" 27 "commerce" "a" "2" 1 17
"15" "1 _1" "d2c3" 49 "s3_a" 6 39251 "francais" 27 "commerce" "a" "3" 1 13
"17" "1 _1" "d2c3" 10 "s1_b" 1 12643 "francais" 27 "commerce" "b" "1" -1 10
"19" "1 _1" "d2c3" 28 "s2_b" 1 9574 "francais" 27 "commerce" "b" "2" -1 12
"20" "1 _1" "d2c3" 54 "s3_b" 10 3721 "francais" 27 "commerce" "b" "3" -1 18
"22" "1 _1" "d2c3" 6 "s1_b" 7 6679 "francais" 27 "commerce" "b" "1" -1 6
"24" "1 _1" "d2c3" 19 "s2_a" 2 6230 "francais" 27 "commerce" "a" "2" 1 3
"25" "1 _1" "d2c3" 52 "s3_b" 8 6446 "francais" 27 "commerce" "b" "3" -1 16
"26" "1 _1" "d2c3" 24 "s2_b" 7 8819 "francais" 27 "commerce" "b" "2" -1 8
"27" "1 _1" "d2c3" 46 "s3_b" 7 4834 "francais" 27 "commerce" "b" "3" -1 10
"29" "1 _1" "d2c3" 7 "s1_a" 8 5756 "francais" 27 "commerce" "a" "1" 1 7
"31" "1 _1" "d2c3" 30 "s2_b" 2 14629 "francais" 27 "commerce" "b" "2" -1 14
"32" "1 _1" "d2c3" 47 "s3_a" 2 8881 "francais" 27 "commerce" "a" "3" 1 11
"33" "1 _1" "d2c3" 15 "s1_a" 2 4665 "francais" 27 "commerce" "a" "1" 1 15
"34" "1 _1" "d2c3" 25 "s2_a" 6 9233 "francais" 27 "commerce" "a" "2" 1 9
"35" "1 _1" "d2c3" 40 "s3_b" 6 7970 "francais" 27 "commerce" "b" "3" -1 4
"37" "1 _1" "d2c3" 13 "s1_a" 8 5520 "francais" 27 "commerce" "a" "1" 1 13
"39" "1 _1" "d2c3" 29 "s2_a" 8 4549 "francais" 27 "commerce" "a" "2" 1 13
"40" "1 _1" "d2c3" 42 "s3_b" 10 3617 "francais" 27 "commerce" "b" "3" -1 6
"41" "1 _1" "d2c3" 22 "s2_b" 9 13538 "francais" 27 "commerce" "b" "2" -1 6
"42" "1 _1" "d2c3" 43 "s3_a" 1 9230 "francais" 27 "commerce" "a" "3" 1 7
"44" "1 _1" "d2c3" 8 "s1_b" 10 3458 "francais" 27 "commerce" "b" "1" -1 8
"46" "1 _1" "d2c3" 27 "s2_a" 2 12576 "francais" 27 "commerce" "a" "2" 1 11
"47" "1 _1" "d2c3" 41 "s3_a" 9 6380 "francais" 27 "commerce" "a" "3" 1 5
"49" "1 _1" "d2c3" 16 "s1_b" 9 12943 "francais" 27 "commerce" "b" "1" -1 16
"51" "1 _1" "d2c3" 17 "s2_a" 7 7583 "francais" 27 "commerce" "a" "2" 1 1
"52" "1 _1" "d2c3" 48 "s3_b" 10 3287 "francais" 27 "commerce" "b" "3" -1 12
"53" "1 _1" "d2c3" 1 "s1_a" 8 40638 "francais" 27 "commerce" "a" "1" 1 1
"54" "1 _1" "d2c3" 21 "s2_a" 7 93773 "francais" 27 "commerce" "a" "2" 1 5
"55" "1 _1" "d2c3" 37 "s3_a" 3 30658 "francais" 27 "commerce" "a" "3" 1 1
"57" "1 _1" "d2c3" 5 "s1_a" 2 4159 "francais" 27 "commerce" "a" "1" 1 5
"59" "1 _1" "d2c3" 20 "s2_b" 7 597 "francais" 27 "commerce" "b" "2" -1 4
"60" "1 _1" "d2c3" 39 "s3_a" 2 202706 "francais" 27 "commerce" "a" "3" 1 3
"61" "1 _1" "d2c3" 2 "s1_b" 10 4329 "francais" 27 "commerce" "b" "1" -1 2
"62" "1 _1" "d2c3" 35 "s2_a" 10 286 "francais" 27 "commerce" "a" "2" 1 19
"63" "1 _1" "d2c3" 44 "s3_b" 10 2964 "francais" 27 "commerce" "b" "3" -1 8
"66" "1 _1" "d2c3" 26 "s2_b" 1 5487 "francais" 27 "commerce" "b" "2" -1 10
"67" "1 _1" "d2c3" 38 "s3_b" 9 4472 "francais" 27 "commerce" "b" "3" -1 2
"69" "1 _1" "d2c3" 9 "s1_a" 10 2604 "francais" 27 "commerce" "a" "1" 1 9
"71" "1 _1" "d2c3" 36 "s2_b" 3 8179 "francais" 27 "commerce" "b" "2" -1 20
"72" "1 _1" "d2c3" 50 "s3_b" 9 2359 "francais" 27 "commerce" "b" "3" -1 14
"73" "1 _1" "d2c3" 3 "s1_a" 9 3844 "francais" 27 "commerce" "a" "1" 1 3
"74" "1 _1" "d2c3" 18 "s2_b" 1 6057 "francais" 27 "commerce" "b" "2" -1 2
"75" "1 _1" "d2c3" 53 "s3_a" 10 3174 "francais" 27 "commerce" "a" "3" 1 17
"77" "1 _1" "d2c3" 4 "s1_b" 10 2565 "francais" 27 "commerce" "b" "1" -1 4
"79" "1 _1" "d2c3" 23 "s2_a" 8 6168 "francais" 27 "commerce" "a" "2" 1 7
"80" "1 _1" "d2c3" 45 "s3_a" 8 3521 "francais" 27 "commerce" "a" "3" 1 9
"81" "1 _1" "d2c3" 14 "s1_b" 9 3274 "francais" 27 "commerce" "b" "1" -1 14
"87" "2 _1" "b93a" 30 "s2_b" 10 13505 "Francais" 28 "Business" "b" "2" -1 14
"88" "2 _1" "b93a" 37 "s3_a" 1 7827 "Francais" 28 "Business" "a" "3" 1 1
"89" "2 _1" "b93a" 34 "s2_b" 10 16959 "Francais" 28 "Business" "b" "2" -1 18
"90" "2 _1" "b93a" 48 "s3_b" 10 9969 "Francais" 28 "Business" "b" "3" -1 12
"93" "2 _1" "b93a" 4 "s1_b" 10 4144 "Francais" 28 "Business" "b" "1" -1 4
"94" "2 _1" "b93a" 22 "s2_b" 10 8806 "Francais" 28 "Business" "b" "2" -1 6
"95" "2 _1" "b93a" 41 "s3_a" 10 5818 "Francais" 28 "Business" "a" "3" 1 5
"96" "2 _1" "b93a" 13 "s1_a" 10 6191 "Francais" 28 "Business" "a" "1" 1 13
"97" "2 _1" "b93a" 25 "s2_a" 1 6404 "Francais" 28 "Business" "a" "2" 1 9
"98" "2 _1" "b93a" 55 "s3_a" 1 7060 "Francais" 28 "Business" "a" "3" 1 19
"101" "2 _1" "b93a" 11 "s1_a" 10 6478 "Francais" 28 "Business" "a" "1" 1 11
"102" "2 _1" "b93a" 23 "s2_a" 1 6340 "Francais" 28 "Business" "a" "2" 1 7
"103" "2 _1" "b93a" 51 "s3_a" 1 5567 "Francais" 28 "Business" "a" "3" 1 15
"106" "2 _1" "b93a" 2 "s1_b" 1 3537 "Francais" 28 "Business" "b" "1" -1 2
"107" "2 _1" "b93a" 17 "s2_a" 1 4003 "Francais" 28 "Business" "a" "2" 1 1
"108" "2 _1" "b93a" 54 "s3_b" 10 6487 "Francais" 28 "Business" "b" "3" -1 18
"109" "2 _1" "b93a" 24 "s2_b" 1 16666 "Francais" 28 "Business" "b" "2" -1 8
"110" "2 _1" "b93a" 39 "s3_a" 1 4749 "Francais" 28 "Business" "a" "3" 1 3
"113" "2 _1" "b93a" 12 "s1_b" 10 4070 "Francais" 28 "Business" "b" "1" -1 12
"114" "2 _1" "b93a" 31 "s2_a" 1 10697 "Francais" 28 "Business" "a" "2" 1 15
"115" "2 _1" "b93a" 52 "s3_b" 10 5221 "Francais" 28 "Business" "b" "3" -1 16
"116" "2 _1" "b93a" 16 "s1_b" 10 4344 "Francais" 28 "Business" "b" "1" -1 16
"117" "2 _1" "b93a" 19 "s2_a" 1 12532 "Francais" 28 "Business" "a" "2" 1 3
"118" "2 _1" "b93a" 56 "s3_b" 10 7787 "Francais" 28 "Business" "b" "3" -1 20
"121" "2 _1" "b93a" 3 "s1_a" 1 6973 "Francais" 28 "Business" "a" "1" 1 3
"122" "2 _1" "b93a" 36 "s2_b" 10 11893 "Francais" 28 "Business" "b" "2" -1 20
"123" "2 _1" "b93a" 50 "s3_b" 10 8803 "Francais" 28 "Business" "b" "3" -1 14
"124" "2 _1" "b93a" 33 "s2_a" 1 8294 "Francais" 28 "Business" "a" "2" 1 17
"125" "2 _1" "b93a" 53 "s3_a" 1 4650 "Francais" 28 "Business" "a" "3" 1 17
"128" "2 _1" "b93a" 1 "s1_a" 10 3988 "Francais" 28 "Business" "a" "1" 1 1
"129" "2 _1" "b93a" 21 "s2_a" 10 7681 "Francais" 28 "Business" "a" "2" 1 5
"130" "2 _1" "b93a" 40 "s3_b" 1 4794 "Francais" 28 "Business" "b" "3" -1 4
"133" "2 _1" "b93a" 14 "s1_b" 10 3014 "Francais" 28 "Business" "b" "1" -1 14
"134" "2 _1" "b93a" 26 "s2_b" 10 6755 "Francais" 28 "Business" "b" "2" -1 10
"135" "2 _1" "b93a" 43 "s3_a" 1 4727 "Francais" 28 "Business" "a" "3" 1 7
"136" "2 _1" "b93a" 9 "s1_a" 10 3508 "Francais" 28 "Business" "a" "1" 1 9
"137" "2 _1" "b93a" 27 "s2_a" 1 4390 "Francais" 28 "Business" "a" "2" 1 11
"138" "2 _1" "b93a" 47 "s3_a" 1 4324 "Francais" 28 "Business" "a" "3" 1 11
"141" "2 _1" "b93a" 15 "s1_a" 10 3158 "Francais" 28 "Business" "a" "1" 1 15
"142" "2 _1" "b93a" 29 "s2_a" 10 3135 "Francais" 28 "Business" "a" "2" 1 13
"143" "2 _1" "b93a" 42 "s3_b" 10 4700 "Francais" 28 "Business" "b" "3" -1 6
"144" "2 _1" "b93a" 7 "s1_a" 10 6547 "Francais" 28 "Business" "a" "1" 1 7
"145" "2 _1" "b93a" 32 "s2_b" 10 2719 "Francais" 28 "Business" "b" "2" -1 16
"146" "2 _1" "b93a" 49 "s3_a" 1 3603 "Francais" 28 "Business" "a" "3" 1 13
"149" "2 _1" "b93a" 20 "s2_b" 10 32817 "Francais" 28 "Business" "b" "2" -1 4
"150" "2 _1" "b93a" 38 "s3_b" 1 4640 "Francais" 28 "Business" "b" "3" -1 2
"153" "2 _1" "b93a" 6 "s1_b" 10 1179 "Francais" 28 "Business" "b" "1" -1 6
"154" "2 _1" "b93a" 28 "s2_b" 10 515 "Francais" 28 "Business" "b" "2" -1 12
"155" "2 _1" "b93a" 44 "s3_b" 10 265 "Francais" 28 "Business" "b" "3" -1 8
"156" "2 _1" "b93a" 5 "s1_a" 10 195 "Francais" 28 "Business" "a" "1" 1 5
"157" "2 _1" "b93a" 35 "s2_a" 10 178 "Francais" 28 "Business" "a" "2" 1 19
"158" "2 _1" "b93a" 45 "s3_a" 10 153 "Francais" 28 "Business" "a" "3" 1 9
"161" "2 _1" "b93a" 8 "s1_b" 10 178 "Francais" 28 "Business" "b" "1" -1 8
"162" "2 _1" "b93a" 18 "s2_b" 10 187 "Francais" 28 "Business" "b" "2" -1 2
"163" "2 _1" "b93a" 46 "s3_b" 10 195 "Francais" 28 "Business" "b" "3" -1 10
"164" "2 _1" "b93a" 10 "s1_b" 10 260 "Francais" 28 "Business" "b" "1" -1 10
"170" "3 _1" "f70a" 38 "s3_a" 6 16523 "Fran" 27 "Linguistique" "a" "3" 1 2
"171" "3 _1" "f70a" 24 "s2_a" 7 11075 "Fran" 27 "Linguistique" "a" "2" 1 8
"172" "3 _1" "f70a" 53 "s3_b" 8 10099 "Fran" 27 "Linguistique" "b" "3" -1 17
"173" "3 _1" "f70a" 29 "s2_b" 8 23475 "Fran" 27 "Linguistique" "b" "2" -1 13
"175" "3 _1" "f70a" 11 "s1_b" 8 6082 "Fran" 27 "Linguistique" "b" "1" -1 11
"177" "3 _1" "f70a" 46 "s3_a" 7 3187 "Fran" 27 "Linguistique" "a" "3" 1 10
"178" "3 _1" "f70a" 36 "s2_a" 7 8850 "Fran" 27 "Linguistique" "a" "2" 1 20
"179" "3 _1" "f70a" 1 "s1_b" 10 3011 "Fran" 27 "Linguistique" "b" "1" -1 1
"180" "3 _1" "f70a" 51 "s3_b" 10 2689 "Fran" 27 "Linguistique" "b" "3" -1 15
"181" "3 _1" "f70a" 28 "s2_a" 10 10739 "Fran" 27 "Linguistique" "a" "2" 1 12
"183" "3 _1" "f70a" 7 "s1_b" 8 4378 "Fran" 27 "Linguistique" "b" "1" -1 7
"185" "3 _1" "f70a" 41 "s3_b" 10 2379 "Fran" 27 "Linguistique" "b" "3" -1 5
"186" "3 _1" "f70a" 31 "s2_b" 9 15546 "Fran" 27 "Linguistique" "b" "2" -1 15
"188" "3 _1" "f70a" 2 "s1_a" 10 2755 "Fran" 27 "Linguistique" "a" "1" 1 2
"190" "3 _1" "f70a" 44 "s3_a" 6 8019 "Fran" 27 "Linguistique" "a" "3" 1 8
"191" "3 _1" "f70a" 22 "s2_a" 8 25867 "Fran" 27 "Linguistique" "a" "2" 1 6
"192" "3 _1" "f70a" 42 "s3_a" 7 3531 "Fran" 27 "Linguistique" "a" "3" 1 6
"193" "3 _1" "f70a" 21 "s2_b" 8 4450 "Fran" 27 "Linguistique" "b" "2" -1 5
"195" "3 _1" "f70a" 15 "s1_b" 10 4211 "Fran" 27 "Linguistique" "b" "1" -1 15
"197" "3 _1" "f70a" 40 "s3_a" 7 8538 "Fran" 27 "Linguistique" "a" "3" 1 4
"198" "3 _1" "f70a" 19 "s2_b" 8 8426 "Fran" 27 "Linguistique" "b" "2" -1 3
"199" "3 _1" "f70a" 13 "s1_b" 10 2650 "Fran" 27 "Linguistique" "b" "1" -1 13
"200" "3 _1" "f70a" 55 "s3_b" 10 2418 "Fran" 27 "Linguistique" "b" "3" -1 19
"201" "3 _1" "f70a" 30 "s2_a" 9 4666 "Fran" 27 "Linguistique" "a" "2" 1 14
"203" "3 _1" "f70a" 12 "s1_a" 10 2603 "Fran" 27 "Linguistique" "a" "1" 1 12
"205" "3 _1" "f70a" 37 "s3_b" 10 5155 "Fran" 27 "Linguistique" "b" "3" -1 1
"206" "3 _1" "f70a" 17 "s2_b" 9 6338 "Fran" 27 "Linguistique" "b" "2" -1 1
"207" "3 _1" "f70a" 47 "s3_b" 10 1914 "Fran" 27 "Linguistique" "b" "3" -1 11
"208" "3 _1" "f70a" 23 "s2_b" 8 17995 "Fran" 27 "Linguistique" "b" "2" -1 7
"210" "3 _1" "f70a" 4 "s1_a" 9 2610 "Fran" 27 "Linguistique" "a" "1" 1 4
"212" "3 _1" "f70a" 52 "s3_a" 10 3346 "Fran" 27 "Linguistique" "a" "3" 1 16
"213" "3 _1" "f70a" 26 "s2_a" 9 3370 "Fran" 27 "Linguistique" "a" "2" 1 10
"215" "3 _1" "f70a" 5 "s1_b" 9 2769 "Fran" 27 "Linguistique" "b" "1" -1 5
"217" "3 _1" "f70a" 54 "s3_a" 9 3010 "Fran" 27 "Linguistique" "a" "3" 1 18
"218" "3 _1" "f70a" 34 "s2_a" 6 14442 "Fran" 27 "Linguistique" "a" "2" 1 18
"219" "3 _1" "f70a" 14 "s1_a" 9 4458 "Fran" 27 "Linguistique" "a" "1" 1 14
"220" "3 _1" "f70a" 49 "s3_b" 10 2850 "Fran" 27 "Linguistique" "b" "3" -1 13
"221" "3 _1" "f70a" 18 "s2_a" 8 14187 "Fran" 27 "Linguistique" "a" "2" 1 2
"223" "3 _1" "f70a" 9 "s1_b" 10 2171 "Fran" 27 "Linguistique" "b" "1" -1 9
"225" "3 _1" "f70a" 43 "s3_b" 9 5202 "Fran" 27 "Linguistique" "b" "3" -1 7
"226" "3 _1" "f70a" 27 "s2_b" 7 20586 "Fran" 27 "Linguistique" "b" "2" -1 11
"227" "3 _1" "f70a" 6 "s1_a" 10 2914 "Fran" 27 "Linguistique" "a" "1" 1 6
"228" "3 _1" "f70a" 39 "s3_b" 10 1905 "Fran" 27 "Linguistique" "b" "3" -1 3
"229" "3 _1" "f70a" 32 "s2_a" 9 3731 "Fran" 27 "Linguistique" "a" "2" 1 16
"232" "3 _1" "f70a" 48 "s3_a" 7 5738 "Fran" 27 "Linguistique" "a" "3" 1 12
"233" "3 _1" "f70a" 20 "s2_a" 8 5346 "Fran" 27 "Linguistique" "a" "2" 1 4
"235" "3 _1" "f70a" 8 "s1_a" 10 1666 "Fran" 27 "Linguistique" "a" "1" 1 8
"237" "3 _1" "f70a" 50 "s3_a" 8 2986 "Fran" 27 "Linguistique" "a" "3" 1 14
"238" "3 _1" "f70a" 25 "s2_b" 8 4577 "Fran" 27 "Linguistique" "b" "2" -1 9
"239" "3 _1" "f70a" 16 "s1_a" 10 3202 "Fran" 27 "Linguistique" "a" "1" 1 16
"240" "3 _1" "f70a" 45 "s3_b" 10 1890 "Fran" 27 "Linguistique" "b" "3" -1 9
"241" "3 _1" "f70a" 35 "s2_b" 7 5627 "Fran" 27 "Linguistique" "b" "2" -1 19
"243" "3 _1" "f70a" 3 "s1_b" 10 3162 "Fran" 27 "Linguistique" "b" "1" -1 3
"245" "3 _1" "f70a" 56 "s3_a" 7 4000 "Fran" 27 "Linguistique" "a" "3" 1 20
"246" "3 _1" "f70a" 33 "s2_b" 7 7130 "Fran" 27 "Linguistique" "b" "2" -1 17
"247" "3 _1" "f70a" 10 "s1_a" 8 2786 "Fran" 27 "Linguistique" "a" "1" 1 10
"253" "4 _1" "100e" 19 "s2_a" 2 6041 "Fran" 25 "communication" "a" "2" 1 3
"254" "4 _1" "100e" 49 "s3_a" 1 9241 "Fran" 25 "communication" "a" "3" 1 13
"255" "4 _1" "100e" 16 "s1_b" 5 5584 "Fran" 25 "communication" "b" "1" -1 16
"257" "4 _1" "100e" 21 "s2_a" 2 7971 "Fran" 25 "communication" "a" "2" 1 5
"258" "4 _1" "100e" 47 "s3_a" 1 5491 "Fran" 25 "communication" "a" "3" 1 11
"260" "4 _1" "100e" 12 "s1_b" 10 6818 "Fran" 25 "communication" "b" "1" -1 12
"261" "4 _1" "100e" 18 "s2_b" 6 6219 "Fran" 25 "communication" "b" "2" -1 2
"262" "4 _1" "100e" 39 "s3_a" 1 6743 "Fran" 25 "communication" "a" "3" 1 3
"263" "4 _1" "100e" 7 "s1_a" 8 10113 "Fran" 25 "communication" "a" "1" 1 7
"265" "4 _1" "100e" 22 "s2_b" 1 12423 "Fran" 25 "communication" "b" "2" -1 6
"266" "4 _1" "100e" 41 "s3_a" 9 7472 "Fran" 25 "communication" "a" "3" 1 5
"268" "4 _1" "100e" 14 "s1_b" 8 9997 "Fran" 25 "communication" "b" "1" -1 14
"270" "4 _1" "100e" 23 "s2_a" 7 21853 "Fran" 25 "communication" "a" "2" 1 7
"271" "4 _1" "100e" 44 "s3_b" 9 7714 "Fran" 25 "communication" "b" "3" -1 8
"273" "4 _1" "100e" 34 "s2_b" 1 9169 "Fran" 25 "communication" "b" "2" -1 18
"274" "4 _1" "100e" 56 "s3_b" 9 8469 "Fran" 25 "communication" "b" "3" -1 20
"275" "4 _1" "100e" 10 "s1_b" 7 14335 "Fran" 25 "communication" "b" "1" -1 10
"277" "4 _1" "100e" 25 "s2_a" 8 20488 "Fran" 25 "communication" "a" "2" 1 9
"278" "4 _1" "100e" 42 "s3_b" 10 6859 "Fran" 25 "communication" "b" "3" -1 6
"280" "4 _1" "100e" 15 "s1_a" 8 9981 "Fran" 25 "communication" "a" "1" 1 15
"281" "4 _1" "100e" 35 "s2_a" 4 10930 "Fran" 25 "communication" "a" "2" 1 19
"282" "4 _1" "100e" 37 "s3_a" 1 14035 "Fran" 25 "communication" "a" "3" 1 1
"283" "4 _1" "100e" 9 "s1_a" 10 4518 "Fran" 25 "communication" "a" "1" 1 9
"285" "4 _1" "100e" 33 "s2_a" 1 15318 "Fran" 25 "communication" "a" "2" 1 17
"286" "4 _1" "100e" 38 "s3_b" 10 8802 "Fran" 25 "communication" "b" "3" -1 2
"288" "4 _1" "100e" 31 "s2_a" 4 13260 "Fran" 25 "communication" "a" "2" 1 15
"289" "4 _1" "100e" 53 "s3_a" 1 9562 "Fran" 25 "communication" "a" "3" 1 17
"290" "4 _1" "100e" 4 "s1_b" 9 5688 "Fran" 25 "communication" "b" "1" -1 4
"292" "4 _1" "100e" 29 "s2_a" 8 13109 "Fran" 25 "communication" "a" "2" 1 13
"293" "4 _1" "100e" 45 "s3_a" 2 3984 "Fran" 25 "communication" "a" "3" 1 9
"295" "4 _1" "100e" 5 "s1_a" 8 8796 "Fran" 25 "communication" "a" "1" 1 5
"297" "4 _1" "100e" 30 "s2_b" 2 9849 "Fran" 25 "communication" "b" "2" -1 14
"298" "4 _1" "100e" 46 "s3_b" 9 10242 "Fran" 25 "communication" "b" "3" -1 10
"300" "4 _1" "100e" 11 "s1_a" 10 52091 "Fran" 25 "communication" "a" "1" 1 11
"301" "4 _1" "100e" 27 "s2_a" 2 11371 "Fran" 25 "communication" "a" "2" 1 11
"302" "4 _1" "100e" 43 "s3_a" 9 7277 "Fran" 25 "communication" "a" "3" 1 7
"303" "4 _1" "100e" 8 "s1_b" 9 7346 "Fran" 25 "communication" "b" "1" -1 8
"305" "4 _1" "100e" 36 "s2_b" 10 8751 "Fran" 25 "communication" "b" "2" -1 20
"306" "4 _1" "100e" 55 "s3_a" 1 4047 "Fran" 25 "communication" "a" "3" 1 19
"308" "4 _1" "100e" 13 "s1_a" 10 7869 "Fran" 25 "communication" "a" "1" 1 13
"309" "4 _1" "100e" 32 "s2_b" 10 9562 "Fran" 25 "communication" "b" "2" -1 16
"310" "4 _1" "100e" 48 "s3_b" 10 9965 "Fran" 25 "communication" "b" "3" -1 12
"312" "4 _1" "100e" 28 "s2_b" 10 16144 "Fran" 25 "communication" "b" "2" -1 12
"313" "4 _1" "100e" 50 "s3_b" 10 20034 "Fran" 25 "communication" "b" "3" -1 14
"315" "4 _1" "100e" 6 "s1_b" 9 9633 "Fran" 25 "communication" "b" "1" -1 6
"317" "4 _1" "100e" 26 "s2_b" 10 17821 "Fran" 25 "communication" "b" "2" -1 10
"318" "4 _1" "100e" 54 "s3_b" 5 11700 "Fran" 25 "communication" "b" "3" -1 18
"320" "4 _1" "100e" 3 "s1_a" 10 3388 "Fran" 25 "communication" "a" "1" 1 3
"321" "4 _1" "100e" 17 "s2_a" 10 13518 "Fran" 25 "communication" "a" "2" 1 1
"322" "4 _1" "100e" 51 "s3_a" 10 18421 "Fran" 25 "communication" "a" "3" 1 15
"323" "4 _1" "100e" 1 "s1_a" 10 7808 "Fran" 25 "communication" "a" "1" 1 1
"325" "4 _1" "100e" 24 "s2_b" 10 16063 "Fran" 25 "communication" "b" "2" -1 8
"326" "4 _1" "100e" 40 "s3_b" 9 17507 "Fran" 25 "communication" "b" "3" -1 4
"328" "4 _1" "100e" 2 "s1_b" 9 7742 "Fran" 25 "communication" "b" "1" -1 2
"329" "4 _1" "100e" 20 "s2_b" 9 11257 "Fran" 25 "communication" "b" "2" -1 4
"330" "4 _1" "100e" 52 "s3_b" 9 7956 "Fran" 25 "communication" "b" "3" -1 16
"336" "5 _1" "dedf" 27 "s2_a" 4 13912 "fran" 25 "assistante" "a" "2" 1 11
"337" "5 _1" "dedf" 52 "s3_b" 4 8083 "fran" 25 "assistante" "b" "3" -1 16
"339" "5 _1" "dedf" 36 "s2_b" 10 9425 "fran" 25 "assistante" "b" "2" -1 20
"340" "5 _1" "dedf" 53 "s3_a" 7 6223 "fran" 25 "assistante" "a" "3" 1 17
"341" "5 _1" "dedf" 2 "s1_b" 10 3046 "fran" 25 "assistante" "b" "1" -1 2
"343" "5 _1" "dedf" 18 "s2_b" 4 12880 "fran" 25 "assistante" "b" "2" -1 2
"344" "5 _1" "dedf" 41 "s3_a" 10 8887 "fran" 25 "assistante" "a" "3" 1 5
"345" "5 _1" "dedf" 3 "s1_a" 3 5127 "fran" 25 "assistante" "a" "1" 1 3
"347" "5 _1" "dedf" 19 "s2_a" 1 5672 "fran" 25 "assistante" "a" "2" 1 3
"348" "5 _1" "dedf" 50 "s3_b" 4 7401 "fran" 25 "assistante" "b" "3" -1 14
"349" "5 _1" "dedf" 16 "s1_b" 8 6087 "fran" 25 "assistante" "b" "1" -1 16
"352" "5 _1" "dedf" 26 "s2_b" 4 9105 "fran" 25 "assistante" "b" "2" -1 10
"353" "5 _1" "dedf" 38 "s3_b" 9 4087 "fran" 25 "assistante" "b" "3" -1 2
"354" "5 _1" "dedf" 12 "s1_b" 10 3823 "fran" 25 "assistante" "b" "1" -1 12
"356" "5 _1" "dedf" 34 "s2_b" 4 9409 "fran" 25 "assistante" "b" "2" -1 18
"357" "5 _1" "dedf" 43 "s3_a" 2 5432 "fran" 25 "assistante" "a" "3" 1 7
"359" "5 _1" "dedf" 25 "s2_a" 5 7672 "fran" 25 "assistante" "a" "2" 1 9
"360" "5 _1" "dedf" 44 "s3_b" 10 3639 "fran" 25 "assistante" "b" "3" -1 8
"361" "5 _1" "dedf" 15 "s1_a" 1 6864 "fran" 25 "assistante" "a" "1" 1 15
"363" "5 _1" "dedf" 31 "s2_a" 3 8606 "fran" 25 "assistante" "a" "2" 1 15
"364" "5 _1" "dedf" 49 "s3_a" 2 3485 "fran" 25 "assistante" "a" "3" 1 13
"365" "5 _1" "dedf" 4 "s1_b" 4 5655 "fran" 25 "assistante" "b" "1" -1 4
"367" "5 _1" "dedf" 22 "s2_b" 1 9296 "fran" 25 "assistante" "b" "2" -1 6
"368" "5 _1" "dedf" 51 "s3_a" 6 9768 "fran" 25 "assistante" "a" "3" 1 15
"369" "5 _1" "dedf" 11 "s1_a" 6 6566 "fran" 25 "assistante" "a" "1" 1 11
"371" "5 _1" "dedf" 21 "s2_a" 3 4896 "fran" 25 "assistante" "a" "2" 1 5
"372" "5 _1" "dedf" 45 "s3_a" 8 4696 "fran" 25 "assistante" "a" "3" 1 9
"374" "5 _1" "dedf" 28 "s2_b" 8 11121 "fran" 25 "assistante" "b" "2" -1 12
"375" "5 _1" "dedf" 37 "s3_a" 10 4560 "fran" 25 "assistante" "a" "3" 1 1
"376" "5 _1" "dedf" 1 "s1_a" 10 3920 "fran" 25 "assistante" "a" "1" 1 1
"379" "5 _1" "dedf" 32 "s2_b" 8 6853 "fran" 25 "assistante" "b" "2" -1 16
"380" "5 _1" "dedf" 54 "s3_b" 10 3663 "fran" 25 "assistante" "b" "3" -1 18
"381" "5 _1" "dedf" 13 "s1_a" 10 5895 "fran" 25 "assistante" "a" "1" 1 13
"383" "5 _1" "dedf" 20 "s2_b" 6 7993 "fran" 25 "assistante" "b" "2" -1 4
"384" "5 _1" "dedf" 42 "s3_b" 10 4839 "fran" 25 "assistante" "b" "3" -1 6
"385" "5 _1" "dedf" 5 "s1_a" 10 3920 "fran" 25 "assistante" "a" "1" 1 5
"387" "5 _1" "dedf" 24 "s2_b" 10 5751 "fran" 25 "assistante" "b" "2" -1 8
"388" "5 _1" "dedf" 56 "s3_b" 10 4544 "fran" 25 "assistante" "b" "3" -1 20
"389" "5 _1" "dedf" 8 "s1_b" 8 15571 "fran" 25 "assistante" "b" "1" -1 8
"391" "5 _1" "dedf" 29 "s2_a" 2 5144 "fran" 25 "assistante" "a" "2" 1 13
"392" "5 _1" "dedf" 39 "s3_a" 4 10263 "fran" 25 "assistante" "a" "3" 1 3
"393" "5 _1" "dedf" 10 "s1_b" 6 5023 "fran" 25 "assistante" "b" "1" -1 10
"395" "5 _1" "dedf" 33 "s2_a" 4 18833 "fran" 25 "assistante" "a" "2" 1 17
"396" "5 _1" "dedf" 47 "s3_a" 8 3527 "fran" 25 "assistante" "a" "3" 1 11
"399" "5 _1" "dedf" 35 "s2_a" 1 6231 "fran" 25 "assistante" "a" "2" 1 19
"400" "5 _1" "dedf" 46 "s3_b" 2 8812 "fran" 25 "assistante" "b" "3" -1 10
"401" "5 _1" "dedf" 6 "s1_b" 9 6089 "fran" 25 "assistante" "b" "1" -1 6
"403" "5 _1" "dedf" 17 "s2_a" 4 7072 "fran" 25 "assistante" "a" "2" 1 1
"404" "5 _1" "dedf" 48 "s3_b" 3 4152 "fran" 25 "assistante" "b" "3" -1 12
"405" "5 _1" "dedf" 14 "s1_b" 9 8657 "fran" 25 "assistante" "b" "1" -1 14
"407" "5 _1" "dedf" 30 "s2_b" 8 35835 "fran" 25 "assistante" "b" "2" -1 14
"408" "5 _1" "dedf" 55 "s3_a" 10 5048 "fran" 25 "assistante" "a" "3" 1 19
"409" "5 _1" "dedf" 7 "s1_a" 5 7296 "fran" 25 "assistante" "a" "1" 1 7
"411" "5 _1" "dedf" 23 "s2_a" 4 7239 "fran" 25 "assistante" "a" "2" 1 7
"412" "5 _1" "dedf" 40 "s3_b" 9 11409 "fran" 25 "assistante" "b" "3" -1 4
"413" "5 _1" "dedf" 9 "s1_a" 10 24418 "fran" 25 "assistante" "a" "1" 1 9
"419" "6 _1" "c6d9" 49 "s3_a" 4 7566 "Fran" 23 "Psychologie" "a" "3" 1 13
"420" "6 _1" "c6d9" 17 "s2_a" 4 10947 "Fran" 23 "Psychologie" "a" "2" 1 1
"421" "6 _1" "c6d9" 1 "s1_a" 5 13721 "Fran" 23 "Psychologie" "a" "1" 1 1
"423" "6 _1" "c6d9" 52 "s3_b" 8 10988 "Fran" 23 "Psychologie" "b" "3" -1 16
"425" "6 _1" "c6d9" 27 "s2_a" 3 13778 "Fran" 23 "Psychologie" "a" "2" 1 11
"426" "6 _1" "c6d9" 6 "s1_b" 4 5786 "Fran" 23 "Psychologie" "b" "1" -1 6
"427" "6 _1" "c6d9" 50 "s3_b" 6 4813 "Fran" 23 "Psychologie" "b" "3" -1 14
"428" "6 _1" "c6d9" 29 "s2_a" 3 12405 "Fran" 23 "Psychologie" "a" "2" 1 13
"429" "6 _1" "c6d9" 5 "s1_a" 10 5791 "Fran" 23 "Psychologie" "a" "1" 1 5
"431" "6 _1" "c6d9" 38 "s3_b" 10 5108 "Fran" 23 "Psychologie" "b" "3" -1 2
"433" "6 _1" "c6d9" 21 "s2_a" 7 7417 "Fran" 23 "Psychologie" "a" "2" 1 5
"434" "6 _1" "c6d9" 12 "s1_b" 10 5665 "Fran" 23 "Psychologie" "b" "1" -1 12
"436" "6 _1" "c6d9" 43 "s3_a" 5 5860 "Fran" 23 "Psychologie" "a" "3" 1 7
"438" "6 _1" "c6d9" 30 "s2_b" 10 9240 "Fran" 23 "Psychologie" "b" "2" -1 14
"439" "6 _1" "c6d9" 45 "s3_a" 6 7172 "Fran" 23 "Psychologie" "a" "3" 1 9
"440" "6 _1" "c6d9" 34 "s2_b" 6 8253 "Fran" 23 "Psychologie" "b" "2" -1 18
"441" "6 _1" "c6d9" 13 "s1_a" 10 3976 "Fran" 23 "Psychologie" "a" "1" 1 13
"443" "6 _1" "c6d9" 51 "s3_a" 9 8702 "Fran" 23 "Psychologie" "a" "3" 1 15
"445" "6 _1" "c6d9" 25 "s2_a" 10 6447 "Fran" 23 "Psychologie" "a" "2" 1 9
"446" "6 _1" "c6d9" 2 "s1_b" 10 4570 "Fran" 23 "Psychologie" "b" "1" -1 2
"447" "6 _1" "c6d9" 42 "s3_b" 10 1995 "Fran" 23 "Psychologie" "b" "3" -1 6
"448" "6 _1" "c6d9" 35 "s2_a" 7 8039 "Fran" 23 "Psychologie" "a" "2" 1 19
"449" "6 _1" "c6d9" 4 "s1_b" 4 7066 "Fran" 23 "Psychologie" "b" "1" -1 4
"451" "6 _1" "c6d9" 56 "s3_b" 10 3959 "Fran" 23 "Psychologie" "b" "3" -1 20
"453" "6 _1" "c6d9" 22 "s2_b" 5 14450 "Fran" 23 "Psychologie" "b" "2" -1 6
"454" "6 _1" "c6d9" 55 "s3_a" 4 7299 "Fran" 23 "Psychologie" "a" "3" 1 19
"455" "6 _1" "c6d9" 20 "s2_b" 6 9751 "Fran" 23 "Psychologie" "b" "2" -1 4
"456" "6 _1" "c6d9" 10 "s1_b" 10 7491 "Fran" 23 "Psychologie" "b" "1" -1 10
"458" "6 _1" "c6d9" 41 "s3_a" 5 3198 "Fran" 23 "Psychologie" "a" "3" 1 5
"460" "6 _1" "c6d9" 26 "s2_b" 10 5014 "Fran" 23 "Psychologie" "b" "2" -1 10
"461" "6 _1" "c6d9" 15 "s1_a" 8 5202 "Fran" 23 "Psychologie" "a" "1" 1 15
"463" "6 _1" "c6d9" 48 "s3_b" 10 6538 "Fran" 23 "Psychologie" "b" "3" -1 12
"465" "6 _1" "c6d9" 33 "s2_a" 5 6646 "Fran" 23 "Psychologie" "a" "2" 1 17
"466" "6 _1" "c6d9" 16 "s1_b" 6 5749 "Fran" 23 "Psychologie" "b" "1" -1 16
"467" "6 _1" "c6d9" 46 "s3_b" 10 4489 "Fran" 23 "Psychologie" "b" "3" -1 10
"468" "6 _1" "c6d9" 32 "s2_b" 8 6535 "Fran" 23 "Psychologie" "b" "2" -1 16
"469" "6 _1" "c6d9" 8 "s1_b" 10 6247 "Fran" 23 "Psychologie" "b" "1" -1 8
"471" "6 _1" "c6d9" 44 "s3_b" 10 2651 "Fran" 23 "Psychologie" "b" "3" -1 8
"473" "6 _1" "c6d9" 31 "s2_a" 10 15383 "Fran" 23 "Psychologie" "a" "2" 1 15
"474" "6 _1" "c6d9" 9 "s1_a" 10 5829 "Fran" 23 "Psychologie" "a" "1" 1 9
"475" "6 _1" "c6d9" 53 "s3_a" 4 3963 "Fran" 23 "Psychologie" "a" "3" 1 17
"476" "6 _1" "c6d9" 36 "s2_b" 10 7924 "Fran" 23 "Psychologie" "b" "2" -1 20
"478" "6 _1" "c6d9" 37 "s3_a" 2 5079 "Fran" 23 "Psychologie" "a" "3" 1 1
"480" "6 _1" "c6d9" 18 "s2_b" 6 9329 "Fran" 23 "Psychologie" "b" "2" -1 2
"481" "6 _1" "c6d9" 3 "s1_a" 10 6846 "Fran" 23 "Psychologie" "a" "1" 1 3
"483" "6 _1" "c6d9" 39 "s3_a" 4 3039 "Fran" 23 "Psychologie" "a" "3" 1 3
"485" "6 _1" "c6d9" 28 "s2_b" 4 7501 "Fran" 23 "Psychologie" "b" "2" -1 12
"486" "6 _1" "c6d9" 11 "s1_a" 7 7058 "Fran" 23 "Psychologie" "a" "1" 1 11
"487" "6 _1" "c6d9" 54 "s3_b" 10 8618 "Fran" 23 "Psychologie" "b" "3" -1 18
"488" "6 _1" "c6d9" 19 "s2_a" 6 5532 "Fran" 23 "Psychologie" "a" "2" 1 3
"489" "6 _1" "c6d9" 7 "s1_a" 9 4195 "Fran" 23 "Psychologie" "a" "1" 1 7
"491" "6 _1" "c6d9" 47 "s3_a" 4 5963 "Fran" 23 "Psychologie" "a" "3" 1 11
"493" "6 _1" "c6d9" 24 "s2_b" 10 7781 "Fran" 23 "Psychologie" "b" "2" -1 8
"494" "6 _1" "c6d9" 14 "s1_b" 7 4075 "Fran" 23 "Psychologie" "b" "1" -1 14
"495" "6 _1" "c6d9" 40 "s3_b" 10 3737 "Fran" 23 "Psychologie" "b" "3" -1 4
"496" "6 _1" "c6d9" 23 "s2_a" 10 7353 "Fran" 23 "Psychologie" "a" "2" 1 7
"502" "7 _1" "61c4" 24 "s2_b" 4 15490 "Fran" 23 "Informatique" "b" "2" -1 8
"503" "7 _1" "61c4" 50 "s3_b" 3 20209 "Fran" 23 "Informatique" "b" "3" -1 14
"505" "7 _1" "61c4" 19 "s2_a" 1 17001 "Fran" 23 "Informatique" "a" "2" 1 3
"506" "7 _1" "61c4" 15 "s1_a" 4 9554 "Fran" 23 "Informatique" "a" "1" 1 15
"507" "7 _1" "61c4" 49 "s3_a" 5 21375 "Fran" 23 "Informatique" "a" "3" 1 13
"509" "7 _1" "61c4" 20 "s2_b" 8 11008 "Fran" 23 "Informatique" "b" "2" -1 4
"510" "7 _1" "61c4" 4 "s1_b" 6 6648 "Fran" 23 "Informatique" "b" "1" -1 4
"511" "7 _1" "61c4" 44 "s3_b" 9 15528 "Fran" 23 "Informatique" "b" "3" -1 8
"513" "7 _1" "61c4" 17 "s2_a" 3 7277 "Fran" 23 "Informatique" "a" "2" 1 1
"514" "7 _1" "61c4" 2 "s1_b" 10 4528 "Fran" 23 "Informatique" "b" "1" -1 2
"515" "7 _1" "61c4" 55 "s3_a" 4 22097 "Fran" 23 "Informatique" "a" "3" 1 19
"518" "7 _1" "61c4" 25 "s2_a" 6 17326 "Fran" 23 "Informatique" "a" "2" 1 9
"519" "7 _1" "61c4" 11 "s1_a" 6 10170 "Fran" 23 "Informatique" "a" "1" 1 11
"520" "7 _1" "61c4" 37 "s3_a" 7 5871 "Fran" 23 "Informatique" "a" "3" 1 1
"522" "7 _1" "61c4" 22 "s2_b" 8 13473 "Fran" 23 "Informatique" "b" "2" -1 6
"523" "7 _1" "61c4" 48 "s3_b" 9 5665 "Fran" 23 "Informatique" "b" "3" -1 12
"525" "7 _1" "61c4" 26 "s2_b" 10 7183 "Fran" 23 "Informatique" "b" "2" -1 10
"526" "7 _1" "61c4" 3 "s1_a" 9 14145 "Fran" 23 "Informatique" "a" "1" 1 3
"527" "7 _1" "61c4" 43 "s3_a" 8 7003 "Fran" 23 "Informatique" "a" "3" 1 7
"529" "7 _1" "61c4" 21 "s2_a" 7 8018 "Fran" 23 "Informatique" "a" "2" 1 5
"530" "7 _1" "61c4" 5 "s1_a" 9 6097 "Fran" 23 "Informatique" "a" "1" 1 5
"531" "7 _1" "61c4" 47 "s3_a" 7 10337 "Fran" 23 "Informatique" "a" "3" 1 11
"533" "7 _1" "61c4" 29 "s2_a" 3 8192 "Fran" 23 "Informatique" "a" "2" 1 13
"534" "7 _1" "61c4" 6 "s1_b" 2 10067 "Fran" 23 "Informatique" "b" "1" -1 6
"535" "7 _1" "61c4" 40 "s3_b" 9 7801 "Fran" 23 "Informatique" "b" "3" -1 4
"537" "7 _1" "61c4" 33 "s2_a" 5 9023 "Fran" 23 "Informatique" "a" "2" 1 17
"538" "7 _1" "61c4" 56 "s3_b" 8 8674 "Fran" 23 "Informatique" "b" "3" -1 20
"540" "7 _1" "61c4" 23 "s2_a" 4 18307 "Fran" 23 "Informatique" "a" "2" 1 7
"541" "7 _1" "61c4" 10 "s1_b" 3 9628 "Fran" 23 "Informatique" "b" "1" -1 10
"542" "7 _1" "61c4" 53 "s3_a" 6 7431 "Fran" 23 "Informatique" "a" "3" 1 17
"545" "7 _1" "61c4" 28 "s2_b" 9 14609 "Fran" 23 "Informatique" "b" "2" -1 12
"546" "7 _1" "61c4" 13 "s1_a" 10 6027 "Fran" 23 "Informatique" "a" "1" 1 13
"547" "7 _1" "61c4" 42 "s3_b" 10 9126 "Fran" 23 "Informatique" "b" "3" -1 6
"549" "7 _1" "61c4" 32 "s2_b" 5 10282 "Fran" 23 "Informatique" "b" "2" -1 16
"550" "7 _1" "61c4" 16 "s1_b" 8 7039 "Fran" 23 "Informatique" "b" "1" -1 16
"551" "7 _1" "61c4" 51 "s3_a" 8 6969 "Fran" 23 "Informatique" "a" "3" 1 15
"553" "7 _1" "61c4" 35 "s2_a" 7 10496 "Fran" 23 "Informatique" "a" "2" 1 19
"554" "7 _1" "61c4" 8 "s1_b" 9 4816 "Fran" 23 "Informatique" "b" "1" -1 8
"555" "7 _1" "61c4" 54 "s3_b" 10 3808 "Fran" 23 "Informatique" "b" "3" -1 18
"557" "7 _1" "61c4" 31 "s2_a" 8 7930 "Fran" 23 "Informatique" "a" "2" 1 15
"558" "7 _1" "61c4" 7 "s1_a" 9 10073 "Fran" 23 "Informatique" "a" "1" 1 7
"559" "7 _1" "61c4" 38 "s3_b" 10 5145 "Fran" 23 "Informatique" "b" "3" -1 2
"561" "7 _1" "61c4" 30 "s2_b" 7 7167 "Fran" 23 "Informatique" "b" "2" -1 14
"562" "7 _1" "61c4" 52 "s3_b" 8 4378 "Fran" 23 "Informatique" "b" "3" -1 16
"565" "7 _1" "61c4" 36 "s2_b" 10 7561 "Fran" 23 "Informatique" "b" "2" -1 20
"566" "7 _1" "61c4" 9 "s1_a" 9 7506 "Fran" 23 "Informatique" "a" "1" 1 9
"567" "7 _1" "61c4" 46 "s3_b" 8 8242 "Fran" 23 "Informatique" "b" "3" -1 10
"569" "7 _1" "61c4" 34 "s2_b" 6 12978 "Fran" 23 "Informatique" "b" "2" -1 18
"570" "7 _1" "61c4" 12 "s1_b" 8 8204 "Fran" 23 "Informatique" "b" "1" -1 12
"571" "7 _1" "61c4" 41 "s3_a" 10 5480 "Fran" 23 "Informatique" "a" "3" 1 5
"573" "7 _1" "61c4" 27 "s2_a" 3 11865 "Fran" 23 "Informatique" "a" "2" 1 11
"574" "7 _1" "61c4" 1 "s1_a" 4 8654 "Fran" 23 "Informatique" "a" "1" 1 1
"575" "7 _1" "61c4" 39 "s3_a" 4 6895 "Fran" 23 "Informatique" "a" "3" 1 3
"577" "7 _1" "61c4" 18 "s2_b" 4 9928 "Fran" 23 "Informatique" "b" "2" -1 2
"578" "7 _1" "61c4" 14 "s1_b" 6 7826 "Fran" 23 "Informatique" "b" "1" -1 14
"579" "7 _1" "61c4" 45 "s3_a" 7 5578 "Fran" 23 "Informatique" "a" "3" 1 9
"585" "8 _1" "bd08" 24 "s2_b" 7 17577 "fran" 24 "management" "b" "2" -1 8
"586" "8 _1" "bd08" 55 "s3_a" 3 11794 "fran" 24 "management" "a" "3" 1 19
"588" "8 _1" "bd08" 14 "s1_b" 2 10297 "fran" 24 "management" "b" "1" -1 14
"589" "8 _1" "bd08" 19 "s2_a" 1 10537 "fran" 24 "management" "a" "2" 1 3
"591" "8 _1" "bd08" 50 "s3_b" 9 10771 "fran" 24 "management" "b" "3" -1 14
"592" "8 _1" "bd08" 8 "s1_b" 10 16148 "fran" 24 "management" "b" "1" -1 8
"593" "8 _1" "bd08" 34 "s2_b" 10 19168 "fran" 24 "management" "b" "2" -1 18
"594" "8 _1" "bd08" 52 "s3_b" 10 7407 "fran" 24 "management" "b" "3" -1 16
"596" "8 _1" "bd08" 7 "s1_a" 1 9253 "fran" 24 "management" "a" "1" 1 7
"597" "8 _1" "bd08" 30 "s2_b" 10 7245 "fran" 24 "management" "b" "2" -1 14
"599" "8 _1" "bd08" 53 "s3_a" 2 10345 "fran" 24 "management" "a" "3" 1 17
"601" "8 _1" "bd08" 1 "s1_a" 1 8204 "fran" 24 "management" "a" "1" 1 1
"602" "8 _1" "bd08" 17 "s2_a" 10 11069 "fran" 24 "management" "a" "2" 1 1
"604" "8 _1" "bd08" 42 "s3_b" 10 8822 "fran" 24 "management" "b" "3" -1 6
"605" "8 _1" "bd08" 23 "s2_a" 1 12609 "fran" 24 "management" "a" "2" 1 7
"606" "8 _1" "bd08" 38 "s3_b" 10 6238 "fran" 24 "management" "b" "3" -1 2
"608" "8 _1" "bd08" 9 "s1_a" 10 6006 "fran" 24 "management" "a" "1" 1 9
"609" "8 _1" "bd08" 21 "s2_a" 10 9671 "fran" 24 "management" "a" "2" 1 5
"611" "8 _1" "bd08" 39 "s3_a" 8 9864 "fran" 24 "management" "a" "3" 1 3
"612" "8 _1" "bd08" 3 "s1_a" 2 6297 "fran" 24 "management" "a" "1" 1 3
"613" "8 _1" "bd08" 26 "s2_b" 2 7459 "fran" 24 "management" "b" "2" -1 10
"614" "8 _1" "bd08" 45 "s3_a" 10 5478 "fran" 24 "management" "a" "3" 1 9
"616" "8 _1" "bd08" 6 "s1_b" 4 5545 "fran" 24 "management" "b" "1" -1 6
"617" "8 _1" "bd08" 35 "s2_a" 5 8881 "fran" 24 "management" "a" "2" 1 19
"619" "8 _1" "bd08" 54 "s3_b" 1 9134 "fran" 24 "management" "b" "3" -1 18
"620" "8 _1" "bd08" 28 "s2_b" 1 15373 "fran" 24 "management" "b" "2" -1 12
"621" "8 _1" "bd08" 40 "s3_b" 10 7719 "fran" 24 "management" "b" "3" -1 4
"623" "8 _1" "bd08" 4 "s1_b" 2 5534 "fran" 24 "management" "b" "1" -1 4
"624" "8 _1" "bd08" 31 "s2_a" 3 12181 "fran" 24 "management" "a" "2" 1 15
"626" "8 _1" "bd08" 49 "s3_a" 4 6787 "fran" 24 "management" "a" "3" 1 13
"628" "8 _1" "bd08" 15 "s1_a" 5 7505 "fran" 24 "management" "a" "1" 1 15
"629" "8 _1" "bd08" 27 "s2_a" 2 20377 "fran" 24 "management" "a" "2" 1 11
"631" "8 _1" "bd08" 48 "s3_b" 7 6139 "fran" 24 "management" "b" "3" -1 12
"632" "8 _1" "bd08" 2 "s1_b" 9 4672 "fran" 24 "management" "b" "1" -1 2
"633" "8 _1" "bd08" 20 "s2_b" 3 12767 "fran" 24 "management" "b" "2" -1 4
"634" "8 _1" "bd08" 47 "s3_a" 1 5972 "fran" 24 "management" "a" "3" 1 11
"636" "8 _1" "bd08" 16 "s1_b" 6 7128 "fran" 24 "management" "b" "1" -1 16
"637" "8 _1" "bd08" 25 "s2_a" 3 9772 "fran" 24 "management" "a" "2" 1 9
"639" "8 _1" "bd08" 43 "s3_a" 7 6502 "fran" 24 "management" "a" "3" 1 7
"640" "8 _1" "bd08" 5 "s1_a" 8 80919 "fran" 24 "management" "a" "1" 1 5
"641" "8 _1" "bd08" 18 "s2_b" 3 1716 "fran" 24 "management" "b" "2" -1 2
"642" "8 _1" "bd08" 46 "s3_b" 7 1613 "fran" 24 "management" "b" "3" -1 10
"644" "8 _1" "bd08" 33 "s2_a" 7 1075 "fran" 24 "management" "a" "2" 1 17
"646" "8 _1" "bd08" 56 "s3_b" 9 6561 "fran" 24 "management" "b" "3" -1 20
"648" "8 _1" "bd08" 10 "s1_b" 9 1140 "fran" 24 "management" "b" "1" -1 10
"649" "8 _1" "bd08" 22 "s2_b" 2 1976 "fran" 24 "management" "b" "2" -1 6
"651" "8 _1" "bd08" 41 "s3_a" 5 3111 "fran" 24 "management" "a" "3" 1 5
"652" "8 _1" "bd08" 12 "s1_b" 5 1111 "fran" 24 "management" "b" "1" -1 12
"653" "8 _1" "bd08" 29 "s2_a" 8 1119 "fran" 24 "management" "a" "2" 1 13
"654" "8 _1" "bd08" 44 "s3_b" 9 4503 "fran" 24 "management" "b" "3" -1 8
"656" "8 _1" "bd08" 11 "s1_a" 8 2232 "fran" 24 "management" "a" "1" 1 11
"657" "8 _1" "bd08" 36 "s2_b" 2 2089 "fran" 24 "management" "b" "2" -1 20
"659" "8 _1" "bd08" 51 "s3_a" 2 7060 "fran" 24 "management" "a" "3" 1 15
"660" "8 _1" "bd08" 13 "s1_a" 2 1132 "fran" 24 "management" "a" "1" 1 13
"661" "8 _1" "bd08" 32 "s2_b" 7 1392 "fran" 24 "management" "b" "2" -1 16
"662" "8 _1" "bd08" 37 "s3_a" 9 5456 "fran" 24 "management" "a" "3" 1 1
"668" "9 _1" "de69" 42 "s3_b" 7 6066 "Fran" 30 "Lettres" "b" "3" -1 6
"669" "9 _1" "de69" 31 "s2_a" 5 15251 "Fran" 30 "Lettres" "a" "2" 1 15
"670" "9 _1" "de69" 1 "s1_a" 9 7771 "Fran" 30 "Lettres" "a" "1" 1 1
"671" "9 _1" "de69" 53 "s3_a" 6 4955 "Fran" 30 "Lettres" "a" "3" 1 17
"673" "9 _1" "de69" 24 "s2_b" 10 12621 "Fran" 30 "Lettres" "b" "2" -1 8
"675" "9 _1" "de69" 5 "s1_a" 10 3970 "Fran" 30 "Lettres" "a" "1" 1 5
"676" "9 _1" "de69" 50 "s3_b" 10 5256 "Fran" 30 "Lettres" "b" "3" -1 14
"677" "9 _1" "de69" 21 "s2_a" 9 7960 "Fran" 30 "Lettres" "a" "2" 1 5
"678" "9 _1" "de69" 9 "s1_a" 6 6043 "Fran" 30 "Lettres" "a" "1" 1 9
"679" "9 _1" "de69" 52 "s3_b" 8 5529 "Fran" 30 "Lettres" "b" "3" -1 16
"681" "9 _1" "de69" 35 "s2_a" 5 10041 "Fran" 30 "Lettres" "a" "2" 1 19
"683" "9 _1" "de69" 7 "s1_a" 7 8327 "Fran" 30 "Lettres" "a" "1" 1 7
"684" "9 _1" "de69" 41 "s3_a" 5 4634 "Fran" 30 "Lettres" "a" "3" 1 5
"686" "9 _1" "de69" 20 "s2_b" 2 8496 "Fran" 30 "Lettres" "b" "2" -1 4
"688" "9 _1" "de69" 46 "s3_b" 10 5170 "Fran" 30 "Lettres" "b" "3" -1 10
"689" "9 _1" "de69" 33 "s2_a" 1 12171 "Fran" 30 "Lettres" "a" "2" 1 17
"690" "9 _1" "de69" 11 "s1_a" 8 11005 "Fran" 30 "Lettres" "a" "1" 1 11
"691" "9 _1" "de69" 51 "s3_a" 2 9867 "Fran" 30 "Lettres" "a" "3" 1 15
"693" "9 _1" "de69" 26 "s2_b" 8 6839 "Fran" 30 "Lettres" "b" "2" -1 10
"695" "9 _1" "de69" 2 "s1_b" 10 4090 "Fran" 30 "Lettres" "b" "1" -1 2
"696" "9 _1" "de69" 48 "s3_b" 10 7750 "Fran" 30 "Lettres" "b" "3" -1 12
"697" "9 _1" "de69" 17 "s2_a" 1 7906 "Fran" 30 "Lettres" "a" "2" 1 1
"698" "9 _1" "de69" 16 "s1_b" 6 14946 "Fran" 30 "Lettres" "b" "1" -1 16
"699" "9 _1" "de69" 54 "s3_b" 5 6429 "Fran" 30 "Lettres" "b" "3" -1 18
"701" "9 _1" "de69" 25 "s2_a" 9 8852 "Fran" 30 "Lettres" "a" "2" 1 9
"703" "9 _1" "de69" 38 "s3_b" 10 9655 "Fran" 30 "Lettres" "b" "3" -1 2
"704" "9 _1" "de69" 29 "s2_a" 9 9022 "Fran" 30 "Lettres" "a" "2" 1 13
"705" "9 _1" "de69" 14 "s1_b" 10 5042 "Fran" 30 "Lettres" "b" "1" -1 14
"706" "9 _1" "de69" 56 "s3_b" 10 5495 "Fran" 30 "Lettres" "b" "3" -1 20
"708" "9 _1" "de69" 30 "s2_b" 10 7525 "Fran" 30 "Lettres" "b" "2" -1 14
"710" "9 _1" "de69" 8 "s1_b" 9 5057 "Fran" 30 "Lettres" "b" "1" -1 8
"711" "9 _1" "de69" 55 "s3_a" 6 7875 "Fran" 30 "Lettres" "a" "3" 1 19
"713" "9 _1" "de69" 36 "s2_b" 4 7799 "Fran" 30 "Lettres" "b" "2" -1 20
"715" "9 _1" "de69" 10 "s1_b" 8 9144 "Fran" 30 "Lettres" "b" "1" -1 10
"716" "9 _1" "de69" 44 "s3_b" 10 3126 "Fran" 30 "Lettres" "b" "3" -1 8
"717" "9 _1" "de69" 27 "s2_a" 1 11176 "Fran" 30 "Lettres" "a" "2" 1 11
"718" "9 _1" "de69" 4 "s1_b" 8 5624 "Fran" 30 "Lettres" "b" "1" -1 4
"719" "9 _1" "de69" 39 "s3_a" 1 7617 "Fran" 30 "Lettres" "a" "3" 1 3
"721" "9 _1" "de69" 23 "s2_a" 2 10233 "Fran" 30 "Lettres" "a" "2" 1 7
"723" "9 _1" "de69" 15 "s1_a" 4 7322 "Fran" 30 "Lettres" "a" "1" 1 15
"724" "9 _1" "de69" 43 "s3_a" 1 2873 "Fran" 30 "Lettres" "a" "3" 1 7
"725" "9 _1" "de69" 34 "s2_b" 3 8438 "Fran" 30 "Lettres" "b" "2" -1 18
"726" "9 _1" "de69" 45 "s3_a" 1 6937 "Fran" 30 "Lettres" "a" "3" 1 9
"728" "9 _1" "de69" 22 "s2_b" 1 8469 "Fran" 30 "Lettres" "b" "2" -1 6
"730" "9 _1" "de69" 13 "s1_a" 10 5727 "Fran" 30 "Lettres" "a" "1" 1 13
"731" "9 _1" "de69" 49 "s3_a" 1 2754 "Fran" 30 "Lettres" "a" "3" 1 13
"733" "9 _1" "de69" 19 "s2_a" 2 9228 "Fran" 30 "Lettres" "a" "2" 1 3
"735" "9 _1" "de69" 3 "s1_a" 10 4733 "Fran" 30 "Lettres" "a" "1" 1 3
"736" "9 _1" "de69" 47 "s3_a" 1 2616 "Fran" 30 "Lettres" "a" "3" 1 11
"737" "9 _1" "de69" 18 "s2_b" 3 6735 "Fran" 30 "Lettres" "b" "2" -1 2
"738" "9 _1" "de69" 6 "s1_b" 2 6431 "Fran" 30 "Lettres" "b" "1" -1 6
"739" "9 _1" "de69" 40 "s3_b" 10 6002 "Fran" 30 "Lettres" "b" "3" -1 4
"741" "9 _1" "de69" 32 "s2_b" 6 10197 "Fran" 30 "Lettres" "b" "2" -1 16
"743" "9 _1" "de69" 12 "s1_b" 10 8938 "Fran" 30 "Lettres" "b" "1" -1 12
"744" "9 _1" "de69" 37 "s3_a" 4 8275 "Fran" 30 "Lettres" "a" "3" 1 1
"745" "9 _1" "de69" 28 "s2_b" 2 10036 "Fran" 30 "Lettres" "b" "2" -1 12
"751" "10 _1" "d9aa" 39 "s3_a" 10 4310 "Fran" 25 "Neurosciences" "a" "3" 1 3
"752" "10 _1" "d9aa" 32 "s2_b" 8 6113 "Fran" 25 "Neurosciences" "b" "2" -1 16
"753" "10 _1" "d9aa" 37 "s3_a" 7 5248 "Fran" 25 "Neurosciences" "a" "3" 1 1
"755" "10 _1" "d9aa" 2 "s1_b" 10 3866 "Fran" 25 "Neurosciences" "b" "1" -1 2
"756" "10 _1" "d9aa" 23 "s2_a" 7 7240 "Fran" 25 "Neurosciences" "a" "2" 1 7
"758" "10 _1" "d9aa" 49 "s3_a" 2 4596 "Fran" 25 "Neurosciences" "a" "3" 1 13
"759" "10 _1" "d9aa" 15 "s1_a" 2 3723 "Fran" 25 "Neurosciences" "a" "1" 1 15
"760" "10 _1" "d9aa" 18 "s2_b" 1 9166 "Fran" 25 "Neurosciences" "b" "2" -1 2
"761" "10 _1" "d9aa" 50 "s3_b" 5 5529 "Fran" 25 "Neurosciences" "b" "3" -1 14
"763" "10 _1" "d9aa" 16 "s1_b" 10 5285 "Fran" 25 "Neurosciences" "b" "1" -1 16
"764" "10 _1" "d9aa" 17 "s2_a" 2 11483 "Fran" 25 "Neurosciences" "a" "2" 1 1
"766" "10 _1" "d9aa" 53 "s3_a" 2 3794 "Fran" 25 "Neurosciences" "a" "3" 1 17
"768" "10 _1" "d9aa" 11 "s1_a" 2 5899 "Fran" 25 "Neurosciences" "a" "1" 1 11
"769" "10 _1" "d9aa" 25 "s2_a" 3 7562 "Fran" 25 "Neurosciences" "a" "2" 1 9
"771" "10 _1" "d9aa" 54 "s3_b" 7 2824 "Fran" 25 "Neurosciences" "b" "3" -1 18
"772" "10 _1" "d9aa" 28 "s2_b" 1 6286 "Fran" 25 "Neurosciences" "b" "2" -1 12
"773" "10 _1" "d9aa" 52 "s3_b" 8 4791 "Fran" 25 "Neurosciences" "b" "3" -1 16
"775" "10 _1" "d9aa" 12 "s1_b" 8 8712 "Fran" 25 "Neurosciences" "b" "1" -1 12
"776" "10 _1" "d9aa" 26 "s2_b" 9 8998 "Fran" 25 "Neurosciences" "b" "2" -1 10
"778" "10 _1" "d9aa" 45 "s3_a" 9 2955 "Fran" 25 "Neurosciences" "a" "3" 1 9
"779" "10 _1" "d9aa" 14 "s1_b" 9 5589 "Fran" 25 "Neurosciences" "b" "1" -1 14
"780" "10 _1" "d9aa" 19 "s2_a" 1 6113 "Fran" 25 "Neurosciences" "a" "2" 1 3
"781" "10 _1" "d9aa" 40 "s3_b" 7 4445 "Fran" 25 "Neurosciences" "b" "3" -1 4
"783" "10 _1" "d9aa" 4 "s1_b" 9 3456 "Fran" 25 "Neurosciences" "b" "1" -1 4
"784" "10 _1" "d9aa" 31 "s2_a" 5 10953 "Fran" 25 "Neurosciences" "a" "2" 1 15
"786" "10 _1" "d9aa" 56 "s3_b" 8 4719 "Fran" 25 "Neurosciences" "b" "3" -1 20
"787" "10 _1" "d9aa" 27 "s2_a" 3 8948 "Fran" 25 "Neurosciences" "a" "2" 1 11
"788" "10 _1" "d9aa" 38 "s3_b" 5 6836 "Fran" 25 "Neurosciences" "b" "3" -1 2
"790" "10 _1" "d9aa" 13 "s1_a" 6 6084 "Fran" 25 "Neurosciences" "a" "1" 1 13
"791" "10 _1" "d9aa" 29 "s2_a" 4 13826 "Fran" 25 "Neurosciences" "a" "2" 1 13
"793" "10 _1" "d9aa" 44 "s3_b" 6 3689 "Fran" 25 "Neurosciences" "b" "3" -1 8
"795" "10 _1" "d9aa" 1 "s1_a" 8 4445 "Fran" 25 "Neurosciences" "a" "1" 1 1
"796" "10 _1" "d9aa" 36 "s2_b" 3 6602 "Fran" 25 "Neurosciences" "b" "2" -1 20
"798" "10 _1" "d9aa" 48 "s3_b" 8 6496 "Fran" 25 "Neurosciences" "b" "3" -1 12
"799" "10 _1" "d9aa" 8 "s1_b" 8 4473 "Fran" 25 "Neurosciences" "b" "1" -1 8
"800" "10 _1" "d9aa" 34 "s2_b" 7 8759 "Fran" 25 "Neurosciences" "b" "2" -1 18
"801" "10 _1" "d9aa" 47 "s3_a" 2 3083 "Fran" 25 "Neurosciences" "a" "3" 1 11
"803" "10 _1" "d9aa" 7 "s1_a" 3 6789 "Fran" 25 "Neurosciences" "a" "1" 1 7
"804" "10 _1" "d9aa" 35 "s2_a" 2 9475 "Fran" 25 "Neurosciences" "a" "2" 1 19
"806" "10 _1" "d9aa" 42 "s3_b" 5 4588 "Fran" 25 "Neurosciences" "b" "3" -1 6
"807" "10 _1" "d9aa" 3 "s1_a" 6 5136 "Fran" 25 "Neurosciences" "a" "1" 1 3
"808" "10 _1" "d9aa" 21 "s2_a" 7 7035 "Fran" 25 "Neurosciences" "a" "2" 1 5
"809" "10 _1" "d9aa" 55 "s3_a" 3 3591 "Fran" 25 "Neurosciences" "a" "3" 1 19
"811" "10 _1" "d9aa" 20 "s2_b" 2 6658 "Fran" 25 "Neurosciences" "b" "2" -1 4
"813" "10 _1" "d9aa" 41 "s3_a" 6 7293 "Fran" 25 "Neurosciences" "a" "3" 1 5
"815" "10 _1" "d9aa" 9 "s1_a" 9 6658 "Fran" 25 "Neurosciences" "a" "1" 1 9
"816" "10 _1" "d9aa" 22 "s2_b" 2 6165 "Fran" 25 "Neurosciences" "b" "2" -1 6
"818" "10 _1" "d9aa" 43 "s3_a" 7 2881 "Fran" 25 "Neurosciences" "a" "3" 1 7
"819" "10 _1" "d9aa" 6 "s1_b" 2 3554 "Fran" 25 "Neurosciences" "b" "1" -1 6
"820" "10 _1" "d9aa" 24 "s2_b" 2 16040 "Fran" 25 "Neurosciences" "b" "2" -1 8
"821" "10 _1" "d9aa" 46 "s3_b" 3 2834 "Fran" 25 "Neurosciences" "b" "3" -1 10
"823" "10 _1" "d9aa" 5 "s1_a" 3 3567 "Fran" 25 "Neurosciences" "a" "1" 1 5
"824" "10 _1" "d9aa" 30 "s2_b" 4 2939 "Fran" 25 "Neurosciences" "b" "2" -1 14
"826" "10 _1" "d9aa" 51 "s3_a" 1 4883 "Fran" 25 "Neurosciences" "a" "3" 1 15
"827" "10 _1" "d9aa" 10 "s1_b" 3 5187 "Fran" 25 "Neurosciences" "b" "1" -1 10
"828" "10 _1" "d9aa" 33 "s2_a" 1 4216 "Fran" 25 "Neurosciences" "a" "2" 1 17
"834" "11 _1" "d7f3" 40 "s3_b" 4 16439 "Fran" 20 "Lettres" "b" "3" -1 4
"835" "11 _1" "d7f3" 20 "s2_b" 1 9717 "Fran" 20 "Lettres" "b" "2" -1 4
"836" "11 _1" "d7f3" 4 "s1_b" 8 8688 "Fran" 20 "Lettres" "b" "1" -1 4
"839" "11 _1" "d7f3" 44 "s3_b" 8 12355 "Fran" 20 "Lettres" "b" "3" -1 8
"840" "11 _1" "d7f3" 18 "s2_b" 10 9073 "Fran" 20 "Lettres" "b" "2" -1 2
"841" "11 _1" "d7f3" 16 "s1_b" 8 5541 "Fran" 20 "Lettres" "b" "1" -1 16
"842" "11 _1" "d7f3" 38 "s3_b" 10 4450 "Fran" 20 "Lettres" "b" "3" -1 2
"843" "11 _1" "d7f3" 17 "s2_a" 1 6687 "Fran" 20 "Lettres" "a" "2" 1 1
"844" "11 _1" "d7f3" 13 "s1_a" 7 15908 "Fran" 20 "Lettres" "a" "1" 1 13
"847" "11 _1" "d7f3" 49 "s3_a" 10 5410 "Fran" 20 "Lettres" "a" "3" 1 13
"848" "11 _1" "d7f3" 24 "s2_b" 7 15507 "Fran" 20 "Lettres" "b" "2" -1 8
"849" "11 _1" "d7f3" 10 "s1_b" 1 5227 "Fran" 20 "Lettres" "b" "1" -1 10
"852" "11 _1" "d7f3" 50 "s3_b" 10 4987 "Fran" 20 "Lettres" "b" "3" -1 14
"853" "11 _1" "d7f3" 19 "s2_a" 4 5147 "Fran" 20 "Lettres" "a" "2" 1 3
"854" "11 _1" "d7f3" 52 "s3_b" 4 6251 "Fran" 20 "Lettres" "b" "3" -1 16
"855" "11 _1" "d7f3" 27 "s2_a" 3 4698 "Fran" 20 "Lettres" "a" "2" 1 11
"856" "11 _1" "d7f3" 5 "s1_a" 7 9204 "Fran" 20 "Lettres" "a" "1" 1 5
"859" "11 _1" "d7f3" 46 "s3_b" 1 3671 "Fran" 20 "Lettres" "b" "3" -1 10
"860" "11 _1" "d7f3" 36 "s2_b" 7 7778 "Fran" 20 "Lettres" "b" "2" -1 20
"861" "11 _1" "d7f3" 9 "s1_a" 10 3829 "Fran" 20 "Lettres" "a" "1" 1 9
"862" "11 _1" "d7f3" 43 "s3_a" 1 3307 "Fran" 20 "Lettres" "a" "3" 1 7
"863" "11 _1" "d7f3" 30 "s2_b" 10 6310 "Fran" 20 "Lettres" "b" "2" -1 14
"864" "11 _1" "d7f3" 3 "s1_a" 10 6224 "Fran" 20 "Lettres" "a" "1" 1 3
"867" "11 _1" "d7f3" 56 "s3_b" 10 5926 "Fran" 20 "Lettres" "b" "3" -1 20
"868" "11 _1" "d7f3" 22 "s2_b" 10 4212 "Fran" 20 "Lettres" "b" "2" -1 6
"869" "11 _1" "d7f3" 39 "s3_a" 1 6172 "Fran" 20 "Lettres" "a" "3" 1 3
"870" "11 _1" "d7f3" 25 "s2_a" 1 4381 "Fran" 20 "Lettres" "a" "2" 1 9
"871" "11 _1" "d7f3" 11 "s1_a" 3 6599 "Fran" 20 "Lettres" "a" "1" 1 11
"874" "11 _1" "d7f3" 45 "s3_a" 1 7275 "Fran" 20 "Lettres" "a" "3" 1 9
"875" "11 _1" "d7f3" 29 "s2_a" 1 3025 "Fran" 20 "Lettres" "a" "2" 1 13
"876" "11 _1" "d7f3" 1 "s1_a" 7 11314 "Fran" 20 "Lettres" "a" "1" 1 1
"879" "11 _1" "d7f3" 53 "s3_a" 8 4485 "Fran" 20 "Lettres" "a" "3" 1 17
"880" "11 _1" "d7f3" 33 "s2_a" 1 5633 "Fran" 20 "Lettres" "a" "2" 1 17
"881" "11 _1" "d7f3" 12 "s1_b" 10 3236 "Fran" 20 "Lettres" "b" "1" -1 12
"882" "11 _1" "d7f3" 47 "s3_a" 10 4669 "Fran" 20 "Lettres" "a" "3" 1 11
"883" "11 _1" "d7f3" 28 "s2_b" 10 5993 "Fran" 20 "Lettres" "b" "2" -1 12
"884" "11 _1" "d7f3" 8 "s1_b" 10 4828 "Fran" 20 "Lettres" "b" "1" -1 8
"887" "11 _1" "d7f3" 41 "s3_a" 1 6959 "Fran" 20 "Lettres" "a" "3" 1 5
"888" "11 _1" "d7f3" 32 "s2_b" 6 3302 "Fran" 20 "Lettres" "b" "2" -1 16
"889" "11 _1" "d7f3" 14 "s1_b" 7 3302 "Fran" 20 "Lettres" "b" "1" -1 14
"890" "11 _1" "d7f3" 42 "s3_b" 10 10357 "Fran" 20 "Lettres" "b" "3" -1 6
"891" "11 _1" "d7f3" 21 "s2_a" 10 4728 "Fran" 20 "Lettres" "a" "2" 1 5
"894" "11 _1" "d7f3" 51 "s3_a" 10 6769 "Fran" 20 "Lettres" "a" "3" 1 15
"895" "11 _1" "d7f3" 34 "s2_b" 10 2968 "Fran" 20 "Lettres" "b" "2" -1 18
"896" "11 _1" "d7f3" 2 "s1_b" 10 4334 "Fran" 20 "Lettres" "b" "1" -1 2
"899" "11 _1" "d7f3" 48 "s3_b" 10 7330 "Fran" 20 "Lettres" "b" "3" -1 12
"900" "11 _1" "d7f3" 26 "s2_b" 1 16860 "Fran" 20 "Lettres" "b" "2" -1 10
"901" "11 _1" "d7f3" 7 "s1_a" 7 4571 "Fran" 20 "Lettres" "a" "1" 1 7
"902" "11 _1" "d7f3" 55 "s3_a" 10 3930 "Fran" 20 "Lettres" "a" "3" 1 19
"903" "11 _1" "d7f3" 31 "s2_a" 1 5779 "Fran" 20 "Lettres" "a" "2" 1 15
"904" "11 _1" "d7f3" 6 "s1_b" 7 6969 "Fran" 20 "Lettres" "b" "1" -1 6
"907" "11 _1" "d7f3" 37 "s3_a" 1 3317 "Fran" 20 "Lettres" "a" "3" 1 1
"908" "11 _1" "d7f3" 35 "s2_a" 1 6927 "Fran" 20 "Lettres" "a" "2" 1 19
"909" "11 _1" "d7f3" 15 "s1_a" 10 3552 "Fran" 20 "Lettres" "a" "1" 1 15
"910" "11 _1" "d7f3" 54 "s3_b" 10 3483 "Fran" 20 "Lettres" "b" "3" -1 18
"911" "11 _1" "d7f3" 23 "s2_a" 1 6336 "Fran" 20 "Lettres" "a" "2" 1 7
"917" "12 _1" "e44d" 54 "s3_b" 9 8133 "fran" 29 "arts" "b" "3" -1 18
"918" "12 _1" "e44d" 25 "s2_a" 3 10648 "fran" 29 "arts" "a" "2" 1 9
"919" "12 _1" "e44d" 47 "s3_a" 5 5206 "fran" 29 "arts" "a" "3" 1 11
"921" "12 _1" "e44d" 24 "s2_b" 7 9833 "fran" 29 "arts" "b" "2" -1 8
"922" "12 _1" "e44d" 4 "s1_b" 5 9218 "fran" 29 "arts" "b" "1" -1 4
"924" "12 _1" "e44d" 48 "s3_b" 8 7753 "fran" 29 "arts" "b" "3" -1 12
"925" "12 _1" "e44d" 22 "s2_b" 2 23336 "fran" 29 "arts" "b" "2" -1 6
"926" "12 _1" "e44d" 16 "s1_b" 6 11429 "fran" 29 "arts" "b" "1" -1 16
"927" "12 _1" "e44d" 41 "s3_a" 1 4241 "fran" 29 "arts" "a" "3" 1 5
"929" "12 _1" "e44d" 35 "s2_a" 2 6257 "fran" 29 "arts" "a" "2" 1 19
"930" "12 _1" "e44d" 7 "s1_a" 6 10602 "fran" 29 "arts" "a" "1" 1 7
"932" "12 _1" "e44d" 51 "s3_a" 6 8662 "fran" 29 "arts" "a" "3" 1 15
"934" "12 _1" "e44d" 20 "s2_b" 1 16468 "fran" 29 "arts" "b" "2" -1 4
"935" "12 _1" "e44d" 11 "s1_a" 2 8169 "fran" 29 "arts" "a" "1" 1 11
"937" "12 _1" "e44d" 53 "s3_a" 7 6516 "fran" 29 "arts" "a" "3" 1 17
"938" "12 _1" "e44d" 33 "s2_a" 1 5487 "fran" 29 "arts" "a" "2" 1 17
"939" "12 _1" "e44d" 56 "s3_b" 1 9223 "fran" 29 "arts" "b" "3" -1 20
"941" "12 _1" "e44d" 29 "s2_a" 1 6346 "fran" 29 "arts" "a" "2" 1 13
"942" "12 _1" "e44d" 8 "s1_b" 9 6383 "fran" 29 "arts" "b" "1" -1 8
"944" "12 _1" "e44d" 40 "s3_b" 8 5903 "fran" 29 "arts" "b" "3" -1 4
"945" "12 _1" "e44d" 27 "s2_a" 4 10592 "fran" 29 "arts" "a" "2" 1 11
"946" "12 _1" "e44d" 14 "s1_b" 2 7748 "fran" 29 "arts" "b" "1" -1 14
"947" "12 _1" "e44d" 37 "s3_a" 5 4583 "fran" 29 "arts" "a" "3" 1 1
"949" "12 _1" "e44d" 31 "s2_a" 6 6941 "fran" 29 "arts" "a" "2" 1 15
"950" "12 _1" "e44d" 3 "s1_a" 7 5062 "fran" 29 "arts" "a" "1" 1 3
"952" "12 _1" "e44d" 45 "s3_a" 8 6790 "fran" 29 "arts" "a" "3" 1 9
"953" "12 _1" "e44d" 30 "s2_b" 8 11729 "fran" 29 "arts" "b" "2" -1 14
"954" "12 _1" "e44d" 55 "s3_a" 7 7606 "fran" 29 "arts" "a" "3" 1 19
"956" "12 _1" "e44d" 21 "s2_a" 2 12348 "fran" 29 "arts" "a" "2" 1 5
"957" "12 _1" "e44d" 12 "s1_b" 7 6285 "fran" 29 "arts" "b" "1" -1 12
"959" "12 _1" "e44d" 46 "s3_b" 8 5037 "fran" 29 "arts" "b" "3" -1 10
"961" "12 _1" "e44d" 26 "s2_b" 3 6268 "fran" 29 "arts" "b" "2" -1 10
"962" "12 _1" "e44d" 1 "s1_a" 8 6278 "fran" 29 "arts" "a" "1" 1 1
"964" "12 _1" "e44d" 42 "s3_b" 9 4327 "fran" 29 "arts" "b" "3" -1 6
"965" "12 _1" "e44d" 34 "s2_b" 2 9353 "fran" 29 "arts" "b" "2" -1 18
"966" "12 _1" "e44d" 6 "s1_b" 3 8011 "fran" 29 "arts" "b" "1" -1 6
"967" "12 _1" "e44d" 52 "s3_b" 7 9645 "fran" 29 "arts" "b" "3" -1 16
"969" "12 _1" "e44d" 28 "s2_b" 2 12788 "fran" 29 "arts" "b" "2" -1 12
"970" "12 _1" "e44d" 10 "s1_b" 3 7646 "fran" 29 "arts" "b" "1" -1 10
"972" "12 _1" "e44d" 44 "s3_b" 8 5053 "fran" 29 "arts" "b" "3" -1 8
"973" "12 _1" "e44d" 36 "s2_b" 6 8893 "fran" 29 "arts" "b" "2" -1 20
"974" "12 _1" "e44d" 9 "s1_a" 8 6520 "fran" 29 "arts" "a" "1" 1 9
"975" "12 _1" "e44d" 38 "s3_b" 8 9981 "fran" 29 "arts" "b" "3" -1 2
"977" "12 _1" "e44d" 17 "s2_a" 1 6528 "fran" 29 "arts" "a" "2" 1 1
"979" "12 _1" "e44d" 43 "s3_a" 1 5893 "fran" 29 "arts" "a" "3" 1 7
"981" "12 _1" "e44d" 18 "s2_b" 1 6883 "fran" 29 "arts" "b" "2" -1 2
"982" "12 _1" "e44d" 15 "s1_a" 4 8373 "fran" 29 "arts" "a" "1" 1 15
"984" "12 _1" "e44d" 49 "s3_a" 7 12690 "fran" 29 "arts" "a" "3" 1 13
"985" "12 _1" "e44d" 23 "s2_a" 3 7949 "fran" 29 "arts" "a" "2" 1 7
"986" "12 _1" "e44d" 5 "s1_a" 4 4758 "fran" 29 "arts" "a" "1" 1 5
"987" "12 _1" "e44d" 39 "s3_a" 2 3699 "fran" 29 "arts" "a" "3" 1 3
"989" "12 _1" "e44d" 19 "s2_a" 1 6755 "fran" 29 "arts" "a" "2" 1 3
"990" "12 _1" "e44d" 13 "s1_a" 9 8081 "fran" 29 "arts" "a" "1" 1 13
"992" "12 _1" "e44d" 50 "s3_b" 4 11302 "fran" 29 "arts" "b" "3" -1 14
"993" "12 _1" "e44d" 32 "s2_b" 4 7343 "fran" 29 "arts" "b" "2" -1 16
"994" "12 _1" "e44d" 2 "s1_b" 8 6554 "fran" 29 "arts" "b" "1" -1 2
"1000" "13 _1" "e60b" 20 "s2_b" 2 26390 "fran" 24 "neurosciences" "b" "2" -1 4
"1001" "13 _1" "e60b" 45 "s3_a" 3 11908 "fran" 24 "neurosciences" "a" "3" 1 9
"1002" "13 _1" "e60b" 21 "s2_a" 2 8398 "fran" 24 "neurosciences" "a" "2" 1 5
"1003" "13 _1" "e60b" 37 "s3_a" 4 13021 "fran" 24 "neurosciences" "a" "3" 1 1
"1004" "13 _1" "e60b" 6 "s1_b" 8 12865 "fran" 24 "neurosciences" "b" "1" -1 6
"1007" "13 _1" "e60b" 30 "s2_b" 9 12155 "fran" 24 "neurosciences" "b" "2" -1 14
"1008" "13 _1" "e60b" 39 "s3_a" 3 6396 "fran" 24 "neurosciences" "a" "3" 1 3
"1009" "13 _1" "e60b" 5 "s1_a" 4 8724 "fran" 24 "neurosciences" "a" "1" 1 5
"1010" "13 _1" "e60b" 23 "s2_a" 2 8106 "fran" 24 "neurosciences" "a" "2" 1 7
"1011" "13 _1" "e60b" 38 "s3_b" 9 8454 "fran" 24 "neurosciences" "b" "3" -1 2
"1012" "13 _1" "e60b" 16 "s1_b" 10 6126 "fran" 24 "neurosciences" "b" "1" -1 16
"1015" "13 _1" "e60b" 25 "s2_a" 2 9873 "fran" 24 "neurosciences" "a" "2" 1 9
"1016" "13 _1" "e60b" 40 "s3_b" 10 5271 "fran" 24 "neurosciences" "b" "3" -1 4
"1017" "13 _1" "e60b" 15 "s1_a" 4 12685 "fran" 24 "neurosciences" "a" "1" 1 15
"1020" "13 _1" "e60b" 31 "s2_a" 7 11987 "fran" 24 "neurosciences" "a" "2" 1 15
"1021" "13 _1" "e60b" 43 "s3_a" 4 3370 "fran" 24 "neurosciences" "a" "3" 1 7
"1022" "13 _1" "e60b" 29 "s2_a" 6 10401 "fran" 24 "neurosciences" "a" "2" 1 13
"1023" "13 _1" "e60b" 51 "s3_a" 2 9839 "fran" 24 "neurosciences" "a" "3" 1 15
"1024" "13 _1" "e60b" 4 "s1_b" 9 4607 "fran" 24 "neurosciences" "b" "1" -1 4
"1027" "13 _1" "e60b" 18 "s2_b" 9 9153 "fran" 24 "neurosciences" "b" "2" -1 2
"1028" "13 _1" "e60b" 50 "s3_b" 10 4123 "fran" 24 "neurosciences" "b" "3" -1 14
"1029" "13 _1" "e60b" 7 "s1_a" 10 4901 "fran" 24 "neurosciences" "a" "1" 1 7
"1030" "13 _1" "e60b" 36 "s2_b" 10 5629 "fran" 24 "neurosciences" "b" "2" -1 20
"1031" "13 _1" "e60b" 55 "s3_a" 2 4989 "fran" 24 "neurosciences" "a" "3" 1 19
"1032" "13 _1" "e60b" 10 "s1_b" 3 7780 "fran" 24 "neurosciences" "b" "1" -1 10
"1035" "13 _1" "e60b" 28 "s2_b" 8 12550 "fran" 24 "neurosciences" "b" "2" -1 12
"1036" "13 _1" "e60b" 53 "s3_a" 10 4348 "fran" 24 "neurosciences" "a" "3" 1 17
"1037" "13 _1" "e60b" 32 "s2_b" 10 7071 "fran" 24 "neurosciences" "b" "2" -1 16
"1038" "13 _1" "e60b" 46 "s3_b" 9 8950 "fran" 24 "neurosciences" "b" "3" -1 10
"1039" "13 _1" "e60b" 1 "s1_a" 10 6339 "fran" 24 "neurosciences" "a" "1" 1 1
"1042" "13 _1" "e60b" 26 "s2_b" 9 8927 "fran" 24 "neurosciences" "b" "2" -1 10
"1043" "13 _1" "e60b" 56 "s3_b" 10 3448 "fran" 24 "neurosciences" "b" "3" -1 20
"1044" "13 _1" "e60b" 12 "s1_b" 10 3719 "fran" 24 "neurosciences" "b" "1" -1 12
"1047" "13 _1" "e60b" 22 "s2_b" 4 13990 "fran" 24 "neurosciences" "b" "2" -1 6
"1048" "13 _1" "e60b" 44 "s3_b" 9 4010 "fran" 24 "neurosciences" "b" "3" -1 8
"1049" "13 _1" "e60b" 8 "s1_b" 10 2638 "fran" 24 "neurosciences" "b" "1" -1 8
"1050" "13 _1" "e60b" 27 "s2_a" 9 11031 "fran" 24 "neurosciences" "a" "2" 1 11
"1051" "13 _1" "e60b" 41 "s3_a" 10 4158 "fran" 24 "neurosciences" "a" "3" 1 5
"1052" "13 _1" "e60b" 3 "s1_a" 10 5676 "fran" 24 "neurosciences" "a" "1" 1 3
"1055" "13 _1" "e60b" 19 "s2_a" 3 6520 "fran" 24 "neurosciences" "a" "2" 1 3
"1056" "13 _1" "e60b" 54 "s3_b" 9 4787 "fran" 24 "neurosciences" "b" "3" -1 18
"1057" "13 _1" "e60b" 11 "s1_a" 8 6834 "fran" 24 "neurosciences" "a" "1" 1 11
"1058" "13 _1" "e60b" 24 "s2_b" 10 6950 "fran" 24 "neurosciences" "b" "2" -1 8
"1059" "13 _1" "e60b" 48 "s3_b" 10 5349 "fran" 24 "neurosciences" "b" "3" -1 12
"1062" "13 _1" "e60b" 34 "s2_b" 2 6789 "fran" 24 "neurosciences" "b" "2" -1 18
"1063" "13 _1" "e60b" 52 "s3_b" 10 6429 "fran" 24 "neurosciences" "b" "3" -1 16
"1064" "13 _1" "e60b" 14 "s1_b" 9 6250 "fran" 24 "neurosciences" "b" "1" -1 14
"1067" "13 _1" "e60b" 35 "s2_a" 2 7330 "fran" 24 "neurosciences" "a" "2" 1 19
"1068" "13 _1" "e60b" 49 "s3_a" 4 5766 "fran" 24 "neurosciences" "a" "3" 1 13
"1069" "13 _1" "e60b" 9 "s1_a" 10 2998 "fran" 24 "neurosciences" "a" "1" 1 9
"1070" "13 _1" "e60b" 33 "s2_a" 2 6485 "fran" 24 "neurosciences" "a" "2" 1 17
"1071" "13 _1" "e60b" 47 "s3_a" 3 4190 "fran" 24 "neurosciences" "a" "3" 1 11
"1072" "13 _1" "e60b" 2 "s1_b" 10 3696 "fran" 24 "neurosciences" "b" "1" -1 2
"1075" "13 _1" "e60b" 17 "s2_a" 4 8072 "fran" 24 "neurosciences" "a" "2" 1 1
"1076" "13 _1" "e60b" 42 "s3_b" 10 3628 "fran" 24 "neurosciences" "b" "3" -1 6
"1077" "13 _1" "e60b" 13 "s1_a" 10 3899 "fran" 24 "neurosciences" "a" "1" 1 13
"1083" "14 _1" "48f5" 19 "s2_a" 1 18809 "fran" 22 "commerce" "a" "2" 1 3
"1084" "14 _1" "48f5" 46 "s3_b" 1 15534 "fran" 22 "commerce" "b" "3" -1 10
"1087" "14 _1" "48f5" 14 "s1_b" 1 33108 "fran" 22 "commerce" "b" "1" -1 14
"1088" "14 _1" "48f5" 17 "s2_a" 5 23069 "fran" 22 "commerce" "a" "2" 1 1
"1089" "14 _1" "48f5" 50 "s3_b" 1 14892 "fran" 22 "commerce" "b" "3" -1 14
"1090" "14 _1" "48f5" 16 "s1_b" 1 22061 "fran" 22 "commerce" "b" "1" -1 16
"1091" "14 _1" "48f5" 26 "s2_b" 4 39711 "fran" 22 "commerce" "b" "2" -1 10
"1092" "14 _1" "48f5" 43 "s3_a" 4 13196 "fran" 22 "commerce" "a" "3" 1 7
"1095" "14 _1" "48f5" 13 "s1_a" 5 12975 "fran" 22 "commerce" "a" "1" 1 13
"1096" "14 _1" "48f5" 34 "s2_b" 3 43208 "fran" 22 "commerce" "b" "2" -1 18
"1097" "14 _1" "48f5" 53 "s3_a" 10 9682 "fran" 22 "commerce" "a" "3" 1 17
"1100" "14 _1" "48f5" 5 "s1_a" 10 15756 "fran" 22 "commerce" "a" "1" 1 5
"1101" "14 _1" "48f5" 22 "s2_b" 3 37699 "fran" 22 "commerce" "b" "2" -1 6
"1102" "14 _1" "48f5" 40 "s3_b" 2 15974 "fran" 22 "commerce" "b" "3" -1 4
"1103" "14 _1" "48f5" 20 "s2_b" 4 19473 "fran" 22 "commerce" "b" "2" -1 4
"1104" "14 _1" "48f5" 49 "s3_a" 5 27832 "fran" 22 "commerce" "a" "3" 1 13
"1107" "14 _1" "48f5" 10 "s1_b" 5 16797 "fran" 22 "commerce" "b" "1" -1 10
"1108" "14 _1" "48f5" 25 "s2_a" 6 15685 "fran" 22 "commerce" "a" "2" 1 9
"1109" "14 _1" "48f5" 44 "s3_b" 10 21961 "fran" 22 "commerce" "b" "3" -1 8
"1110" "14 _1" "48f5" 9 "s1_a" 10 3866 "fran" 22 "commerce" "a" "1" 1 9
"1111" "14 _1" "48f5" 35 "s2_a" 10 14651 "fran" 22 "commerce" "a" "2" 1 19
"1112" "14 _1" "48f5" 38 "s3_b" 4 9947 "fran" 22 "commerce" "b" "3" -1 2
"1115" "14 _1" "48f5" 3 "s1_a" 10 6163 "fran" 22 "commerce" "a" "1" 1 3
"1116" "14 _1" "48f5" 21 "s2_a" 10 10999 "fran" 22 "commerce" "a" "2" 1 5
"1117" "14 _1" "48f5" 56 "s3_b" 4 17077 "fran" 22 "commerce" "b" "3" -1 20
"1118" "14 _1" "48f5" 18 "s2_b" 1 23534 "fran" 22 "commerce" "b" "2" -1 2
"1119" "14 _1" "48f5" 54 "s3_b" 10 10539 "fran" 22 "commerce" "b" "3" -1 18
"1122" "14 _1" "48f5" 7 "s1_a" 5 12002 "fran" 22 "commerce" "a" "1" 1 7
"1123" "14 _1" "48f5" 31 "s2_a" 5 10223 "fran" 22 "commerce" "a" "2" 1 15
"1124" "14 _1" "48f5" 37 "s3_a" 5 19160 "fran" 22 "commerce" "a" "3" 1 1
"1127" "14 _1" "48f5" 1 "s1_a" 10 7223 "fran" 22 "commerce" "a" "1" 1 1
"1128" "14 _1" "48f5" 28 "s2_b" 4 8402 "fran" 22 "commerce" "b" "2" -1 12
"1129" "14 _1" "48f5" 48 "s3_b" 8 6762 "fran" 22 "commerce" "b" "3" -1 12
"1130" "14 _1" "48f5" 15 "s1_a" 8 8695 "fran" 22 "commerce" "a" "1" 1 15
"1131" "14 _1" "48f5" 36 "s2_b" 1 11612 "fran" 22 "commerce" "b" "2" -1 20
"1132" "14 _1" "48f5" 39 "s3_a" 2 14356 "fran" 22 "commerce" "a" "3" 1 3
"1135" "14 _1" "48f5" 4 "s1_b" 10 6742 "fran" 22 "commerce" "b" "1" -1 4
"1136" "14 _1" "48f5" 23 "s2_a" 5 13270 "fran" 22 "commerce" "a" "2" 1 7
"1137" "14 _1" "48f5" 41 "s3_a" 10 4923 "fran" 22 "commerce" "a" "3" 1 5
"1138" "14 _1" "48f5" 12 "s1_b" 5 16614 "fran" 22 "commerce" "b" "1" -1 12
"1139" "14 _1" "48f5" 24 "s2_b" 5 12755 "fran" 22 "commerce" "b" "2" -1 8
"1140" "14 _1" "48f5" 45 "s3_a" 1 8028 "fran" 22 "commerce" "a" "3" 1 9
"1143" "14 _1" "48f5" 27 "s2_a" 6 12135 "fran" 22 "commerce" "a" "2" 1 11
"1144" "14 _1" "48f5" 42 "s3_b" 10 17887 "fran" 22 "commerce" "b" "3" -1 6
"1147" "14 _1" "48f5" 2 "s1_b" 7 6107 "fran" 22 "commerce" "b" "1" -1 2
"1148" "14 _1" "48f5" 33 "s2_a" 7 9057 "fran" 22 "commerce" "a" "2" 1 17
"1149" "14 _1" "48f5" 52 "s3_b" 7 3883 "fran" 22 "commerce" "b" "3" -1 16
"1150" "14 _1" "48f5" 11 "s1_a" 7 4019 "fran" 22 "commerce" "a" "1" 1 11
"1151" "14 _1" "48f5" 32 "s2_b" 7 9251 "fran" 22 "commerce" "b" "2" -1 16
"1152" "14 _1" "48f5" 47 "s3_a" 7 16020 "fran" 22 "commerce" "a" "3" 1 11
"1155" "14 _1" "48f5" 8 "s1_b" 7 7042 "fran" 22 "commerce" "b" "1" -1 8
"1156" "14 _1" "48f5" 29 "s2_a" 1 11106 "fran" 22 "commerce" "a" "2" 1 13
"1157" "14 _1" "48f5" 55 "s3_a" 1 8777 "fran" 22 "commerce" "a" "3" 1 19
"1158" "14 _1" "48f5" 6 "s1_b" 1 12782 "fran" 22 "commerce" "b" "1" -1 6
"1159" "14 _1" "48f5" 30 "s2_b" 2 8595 "fran" 22 "commerce" "b" "2" -1 14
"1160" "14 _1" "48f5" 51 "s3_a" 10 8575 "fran" 22 "commerce" "a" "3" 1 15
"1166" "1 _2" "d1d2" 18 "s2_a" 4 19976 "fran" 24 "chimie" "a" "2" 1 2
"1167" "1 _2" "d1d2" 46 "s3_a" 1 8465 "fran" 24 "chimie" "a" "3" 1 10
"1168" "1 _2" "d1d2" 31 "s2_b" 4 21398 "fran" 24 "chimie" "b" "2" -1 15
"1169" "1 _2" "d1d2" 7 "s1_b" 6 7093 "fran" 24 "chimie" "b" "1" -1 7
"1171" "1 _2" "d1d2" 38 "s3_a" 1 8347 "fran" 24 "chimie" "a" "3" 1 2
"1173" "1 _2" "d1d2" 27 "s2_b" 6 17657 "fran" 24 "chimie" "b" "2" -1 11
"1174" "1 _2" "d1d2" 14 "s1_a" 9 8516 "fran" 24 "chimie" "a" "1" 1 14
"1175" "1 _2" "d1d2" 45 "s3_b" 8 8328 "fran" 24 "chimie" "b" "3" -1 9
"1176" "1 _2" "d1d2" 26 "s2_a" 8 8619 "fran" 24 "chimie" "a" "2" 1 10
"1177" "1 _2" "d1d2" 4 "s1_a" 9 5604 "fran" 24 "chimie" "a" "1" 1 4
"1179" "1 _2" "d1d2" 51 "s3_b" 9 6578 "fran" 24 "chimie" "b" "3" -1 15
"1181" "1 _2" "d1d2" 35 "s2_b" 9 14067 "fran" 24 "chimie" "b" "2" -1 19
"1182" "1 _2" "d1d2" 9 "s1_b" 10 6862 "fran" 24 "chimie" "b" "1" -1 9
"1184" "1 _2" "d1d2" 56 "s3_a" 1 9858 "fran" 24 "chimie" "a" "3" 1 20
"1186" "1 _2" "d1d2" 28 "s2_a" 8 12311 "fran" 24 "chimie" "a" "2" 1 12
"1187" "1 _2" "d1d2" 55 "s3_b" 8 13147 "fran" 24 "chimie" "b" "3" -1 19
"1188" "1 _2" "d1d2" 30 "s2_a" 7 10271 "fran" 24 "chimie" "a" "2" 1 14
"1189" "1 _2" "d1d2" 13 "s1_b" 9 7940 "fran" 24 "chimie" "b" "1" -1 13
"1191" "1 _2" "d1d2" 39 "s3_b" 8 6273 "fran" 24 "chimie" "b" "3" -1 3
"1193" "1 _2" "d1d2" 29 "s2_b" 6 13505 "fran" 24 "chimie" "b" "2" -1 13
"1194" "1 _2" "d1d2" 8 "s1_a" 8 7857 "fran" 24 "chimie" "a" "1" 1 8
"1195" "1 _2" "d1d2" 49 "s3_b" 9 4345 "fran" 24 "chimie" "b" "3" -1 13
"1196" "1 _2" "d1d2" 23 "s2_b" 4 19586 "fran" 24 "chimie" "b" "2" -1 7
"1197" "1 _2" "d1d2" 12 "s1_a" 10 7501 "fran" 24 "chimie" "a" "1" 1 12
"1199" "1 _2" "d1d2" 42 "s3_a" 3 8542 "fran" 24 "chimie" "a" "3" 1 6
"1201" "1 _2" "d1d2" 36 "s2_a" 8 9381 "fran" 24 "chimie" "a" "2" 1 20
"1202" "1 _2" "d1d2" 44 "s3_a" 2 6429 "fran" 24 "chimie" "a" "3" 1 8
"1203" "1 _2" "d1d2" 32 "s2_a" 8 15619 "fran" 24 "chimie" "a" "2" 1 16
"1204" "1 _2" "d1d2" 5 "s1_b" 9 7066 "fran" 24 "chimie" "b" "1" -1 5
"1206" "1 _2" "d1d2" 47 "s3_b" 10 5887 "fran" 24 "chimie" "b" "3" -1 11
"1208" "1 _2" "d1d2" 25 "s2_b" 8 12157 "fran" 24 "chimie" "b" "2" -1 9
"1209" "1 _2" "d1d2" 10 "s1_a" 8 12869 "fran" 24 "chimie" "a" "1" 1 10
"1211" "1 _2" "d1d2" 43 "s3_b" 9 6246 "fran" 24 "chimie" "b" "3" -1 7
"1213" "1 _2" "d1d2" 34 "s2_a" 7 56882 "fran" 24 "chimie" "a" "2" 1 18
"1214" "1 _2" "d1d2" 6 "s1_a" 9 9340 "fran" 24 "chimie" "a" "1" 1 6
"1215" "1 _2" "d1d2" 48 "s3_a" 2 8098 "fran" 24 "chimie" "a" "3" 1 12
"1216" "1 _2" "d1d2" 22 "s2_a" 8 9570 "fran" 24 "chimie" "a" "2" 1 6
"1217" "1 _2" "d1d2" 11 "s1_b" 6 19677 "fran" 24 "chimie" "b" "1" -1 11
"1219" "1 _2" "d1d2" 50 "s3_a" 1 3887 "fran" 24 "chimie" "a" "3" 1 14
"1221" "1 _2" "d1d2" 17 "s2_b" 7 7435 "fran" 24 "chimie" "b" "2" -1 1
"1222" "1 _2" "d1d2" 1 "s1_b" 9 4653 "fran" 24 "chimie" "b" "1" -1 1
"1223" "1 _2" "d1d2" 37 "s3_b" 9 6270 "fran" 24 "chimie" "b" "3" -1 1
"1224" "1 _2" "d1d2" 19 "s2_b" 7 8397 "fran" 24 "chimie" "b" "2" -1 3
"1226" "1 _2" "d1d2" 52 "s3_a" 1 4403 "fran" 24 "chimie" "a" "3" 1 16
"1228" "1 _2" "d1d2" 20 "s2_a" 6 8298 "fran" 24 "chimie" "a" "2" 1 4
"1229" "1 _2" "d1d2" 3 "s1_b" 10 3388 "fran" 24 "chimie" "b" "1" -1 3
"1231" "1 _2" "d1d2" 41 "s3_b" 9 9332 "fran" 24 "chimie" "b" "3" -1 5
"1233" "1 _2" "d1d2" 24 "s2_a" 7 9628 "fran" 24 "chimie" "a" "2" 1 8
"1234" "1 _2" "d1d2" 2 "s1_a" 10 6041 "fran" 24 "chimie" "a" "1" 1 2
"1235" "1 _2" "d1d2" 54 "s3_a" 1 3070 "fran" 24 "chimie" "a" "3" 1 18
"1236" "1 _2" "d1d2" 21 "s2_b" 8 8039 "fran" 24 "chimie" "b" "2" -1 5
"1237" "1 _2" "d1d2" 16 "s1_a" 10 7595 "fran" 24 "chimie" "a" "1" 1 16
"1239" "1 _2" "d1d2" 53 "s3_b" 9 4884 "fran" 24 "chimie" "b" "3" -1 17
"1241" "1 _2" "d1d2" 33 "s2_b" 4 9212 "fran" 24 "chimie" "b" "2" -1 17
"1242" "1 _2" "d1d2" 15 "s1_b" 9 5212 "fran" 24 "chimie" "b" "1" -1 15
"1243" "1 _2" "d1d2" 40 "s3_a" 4 6420 "fran" 24 "chimie" "a" "3" 1 4
"1249" "2 _2" "29ce" 28 "s2_a" 1 10135 "fran" 47 "chimie" "a" "2" 1 12
"1250" "2 _2" "29ce" 45 "s3_b" 6 10684 "fran" 47 "chimie" "b" "3" -1 9
"1251" "2 _2" "29ce" 13 "s1_b" 10 4206 "fran" 47 "chimie" "b" "1" -1 13
"1252" "2 _2" "29ce" 27 "s2_b" 2 10452 "fran" 47 "chimie" "b" "2" -1 11
"1253" "2 _2" "29ce" 54 "s3_a" 1 4118 "fran" 47 "chimie" "a" "3" 1 18
"1256" "2 _2" "29ce" 14 "s1_a" 3 4441 "fran" 47 "chimie" "a" "1" 1 14
"1257" "2 _2" "29ce" 32 "s2_a" 5 10564 "fran" 47 "chimie" "a" "2" 1 16
"1258" "2 _2" "29ce" 39 "s3_b" 9 6975 "fran" 47 "chimie" "b" "3" -1 3
"1259" "2 _2" "29ce" 15 "s1_b" 5 4519 "fran" 47 "chimie" "b" "1" -1 15
"1260" "2 _2" "29ce" 30 "s2_a" 3 5554 "fran" 47 "chimie" "a" "2" 1 14
"1261" "2 _2" "29ce" 51 "s3_b" 10 5205 "fran" 47 "chimie" "b" "3" -1 15
"1264" "2 _2" "29ce" 3 "s1_b" 10 5409 "fran" 47 "chimie" "b" "1" -1 3
"1265" "2 _2" "29ce" 21 "s2_b" 9 7010 "fran" 47 "chimie" "b" "2" -1 5
"1266" "2 _2" "29ce" 40 "s3_a" 8 10006 "fran" 47 "chimie" "a" "3" 1 4
"1269" "2 _2" "29ce" 35 "s2_b" 1 5584 "fran" 47 "chimie" "b" "2" -1 19
"1270" "2 _2" "29ce" 56 "s3_a" 9 10787 "fran" 47 "chimie" "a" "3" 1 20
"1271" "2 _2" "29ce" 8 "s1_a" 7 4487 "fran" 47 "chimie" "a" "1" 1 8
"1272" "2 _2" "29ce" 19 "s2_b" 1 4929 "fran" 47 "chimie" "b" "2" -1 3
"1273" "2 _2" "29ce" 55 "s3_b" 3 9637 "fran" 47 "chimie" "b" "3" -1 19
"1276" "2 _2" "29ce" 5 "s1_b" 1 3940 "fran" 47 "chimie" "b" "1" -1 5
"1277" "2 _2" "29ce" 34 "s2_a" 9 7259 "fran" 47 "chimie" "a" "2" 1 18
"1278" "2 _2" "29ce" 41 "s3_b" 9 3733 "fran" 47 "chimie" "b" "3" -1 5
"1279" "2 _2" "29ce" 2 "s1_a" 10 5053 "fran" 47 "chimie" "a" "1" 1 2
"1280" "2 _2" "29ce" 33 "s2_b" 1 4725 "fran" 47 "chimie" "b" "2" -1 17
"1281" "2 _2" "29ce" 48 "s3_a" 1 3596 "fran" 47 "chimie" "a" "3" 1 12
"1284" "2 _2" "29ce" 31 "s2_b" 2 6747 "fran" 47 "chimie" "b" "2" -1 15
"1285" "2 _2" "29ce" 37 "s3_b" 5 4781 "fran" 47 "chimie" "b" "3" -1 1
"1286" "2 _2" "29ce" 11 "s1_b" 1 6822 "fran" 47 "chimie" "b" "1" -1 11
"1287" "2 _2" "29ce" 36 "s2_a" 3 8562 "fran" 47 "chimie" "a" "2" 1 20
"1288" "2 _2" "29ce" 50 "s3_a" 9 5885 "fran" 47 "chimie" "a" "3" 1 14
"1291" "2 _2" "29ce" 12 "s1_a" 9 5374 "fran" 47 "chimie" "a" "1" 1 12
"1292" "2 _2" "29ce" 29 "s2_b" 4 5799 "fran" 47 "chimie" "b" "2" -1 13
"1293" "2 _2" "29ce" 53 "s3_b" 9 5182 "fran" 47 "chimie" "b" "3" -1 17
"1296" "2 _2" "29ce" 4 "s1_a" 3 3549 "fran" 47 "chimie" "a" "1" 1 4
"1297" "2 _2" "29ce" 22 "s2_a" 2 5789 "fran" 47 "chimie" "a" "2" 1 6
"1298" "2 _2" "29ce" 52 "s3_a" 9 8043 "fran" 47 "chimie" "a" "3" 1 16
"1299" "2 _2" "29ce" 6 "s1_a" 9 5389 "fran" 47 "chimie" "a" "1" 1 6
"1300" "2 _2" "29ce" 23 "s2_b" 8 5044 "fran" 47 "chimie" "b" "2" -1 7
"1301" "2 _2" "29ce" 43 "s3_b" 8 3998 "fran" 47 "chimie" "b" "3" -1 7
"1304" "2 _2" "29ce" 1 "s1_b" 8 5756 "fran" 47 "chimie" "b" "1" -1 1
"1305" "2 _2" "29ce" 24 "s2_a" 1 6127 "fran" 47 "chimie" "a" "2" 1 8
"1306" "2 _2" "29ce" 47 "s3_b" 9 4301 "fran" 47 "chimie" "b" "3" -1 11
"1307" "2 _2" "29ce" 18 "s2_a" 5 7014 "fran" 47 "chimie" "a" "2" 1 2
"1308" "2 _2" "29ce" 49 "s3_b" 10 6210 "fran" 47 "chimie" "b" "3" -1 13
"1311" "2 _2" "29ce" 7 "s1_b" 5 7732 "fran" 47 "chimie" "b" "1" -1 7
"1312" "2 _2" "29ce" 25 "s2_b" 1 10238 "fran" 47 "chimie" "b" "2" -1 9
"1313" "2 _2" "29ce" 46 "s3_a" 9 6633 "fran" 47 "chimie" "a" "3" 1 10
"1316" "2 _2" "29ce" 10 "s1_a" 1 5270 "fran" 47 "chimie" "a" "1" 1 10
"1317" "2 _2" "29ce" 26 "s2_a" 2 4533 "fran" 47 "chimie" "a" "2" 1 10
"1318" "2 _2" "29ce" 38 "s3_a" 9 7678 "fran" 47 "chimie" "a" "3" 1 2
"1319" "2 _2" "29ce" 9 "s1_b" 10 3458 "fran" 47 "chimie" "b" "1" -1 9
"1320" "2 _2" "29ce" 20 "s2_a" 7 9660 "fran" 47 "chimie" "a" "2" 1 4
"1321" "2 _2" "29ce" 42 "s3_a" 9 5294 "fran" 47 "chimie" "a" "3" 1 6
"1324" "2 _2" "29ce" 16 "s1_a" 6 4319 "fran" 47 "chimie" "a" "1" 1 16
"1325" "2 _2" "29ce" 17 "s2_b" 2 5296 "fran" 47 "chimie" "b" "2" -1 1
"1326" "2 _2" "29ce" 44 "s3_a" 9 6055 "fran" 47 "chimie" "a" "3" 1 8
"1332" "3 _2" "4e80" 23 "s2_b" 8 17896 "Fran" 25 "Linguistique" "b" "2" -1 7
"1333" "3 _2" "4e80" 54 "s3_a" 4 11482 "Fran" 25 "Linguistique" "a" "3" 1 18
"1334" "3 _2" "4e80" 17 "s2_b" 3 11707 "Fran" 25 "Linguistique" "b" "2" -1 1
"1336" "3 _2" "4e80" 39 "s3_b" 7 10314 "Fran" 25 "Linguistique" "b" "3" -1 3
"1338" "3 _2" "4e80" 9 "s1_b" 9 8742 "Fran" 25 "Linguistique" "b" "1" -1 9
"1339" "3 _2" "4e80" 20 "s2_a" 5 27839 "Fran" 25 "Linguistique" "a" "2" 1 4
"1340" "3 _2" "4e80" 53 "s3_b" 8 19797 "Fran" 25 "Linguistique" "b" "3" -1 17
"1341" "3 _2" "4e80" 4 "s1_a" 7 10054 "Fran" 25 "Linguistique" "a" "1" 1 4
"1342" "3 _2" "4e80" 34 "s2_a" 5 37758 "Fran" 25 "Linguistique" "a" "2" 1 18
"1344" "3 _2" "4e80" 56 "s3_a" 6 15303 "Fran" 25 "Linguistique" "a" "3" 1 20
"1346" "3 _2" "4e80" 5 "s1_b" 9 5816 "Fran" 25 "Linguistique" "b" "1" -1 5
"1347" "3 _2" "4e80" 18 "s2_a" 4 15708 "Fran" 25 "Linguistique" "a" "2" 1 2
"1349" "3 _2" "4e80" 48 "s3_a" 5 13940 "Fran" 25 "Linguistique" "a" "3" 1 12
"1351" "3 _2" "4e80" 8 "s1_a" 8 7822 "Fran" 25 "Linguistique" "a" "1" 1 8
"1352" "3 _2" "4e80" 36 "s2_a" 9 14251 "Fran" 25 "Linguistique" "a" "2" 1 20
"1353" "3 _2" "4e80" 42 "s3_a" 8 10581 "Fran" 25 "Linguistique" "a" "3" 1 6
"1354" "3 _2" "4e80" 30 "s2_a" 10 9325 "Fran" 25 "Linguistique" "a" "2" 1 14
"1356" "3 _2" "4e80" 46 "s3_a" 3 19514 "Fran" 25 "Linguistique" "a" "3" 1 10
"1358" "3 _2" "4e80" 10 "s1_a" 6 9756 "Fran" 25 "Linguistique" "a" "1" 1 10
"1359" "3 _2" "4e80" 22 "s2_a" 6 16440 "Fran" 25 "Linguistique" "a" "2" 1 6
"1360" "3 _2" "4e80" 43 "s3_b" 8 12881 "Fran" 25 "Linguistique" "b" "3" -1 7
"1361" "3 _2" "4e80" 15 "s1_b" 9 7608 "Fran" 25 "Linguistique" "b" "1" -1 15
"1362" "3 _2" "4e80" 21 "s2_b" 8 10273 "Fran" 25 "Linguistique" "b" "2" -1 5
"1364" "3 _2" "4e80" 37 "s3_b" 9 7504 "Fran" 25 "Linguistique" "b" "3" -1 1
"1366" "3 _2" "4e80" 12 "s1_a" 9 7085 "Fran" 25 "Linguistique" "a" "1" 1 12
"1367" "3 _2" "4e80" 28 "s2_a" 6 13221 "Fran" 25 "Linguistique" "a" "2" 1 12
"1368" "3 _2" "4e80" 44 "s3_a" 4 12488 "Fran" 25 "Linguistique" "a" "3" 1 8
"1369" "3 _2" "4e80" 25 "s2_b" 6 15331 "Fran" 25 "Linguistique" "b" "2" -1 9
"1371" "3 _2" "4e80" 41 "s3_b" 8 7087 "Fran" 25 "Linguistique" "b" "3" -1 5
"1373" "3 _2" "4e80" 7 "s1_b" 9 8922 "Fran" 25 "Linguistique" "b" "1" -1 7
"1374" "3 _2" "4e80" 26 "s2_a" 9 9405 "Fran" 25 "Linguistique" "a" "2" 1 10
"1376" "3 _2" "4e80" 51 "s3_b" 5 13570 "Fran" 25 "Linguistique" "b" "3" -1 15
"1378" "3 _2" "4e80" 16 "s1_a" 9 6502 "Fran" 25 "Linguistique" "a" "1" 1 16
"1379" "3 _2" "4e80" 32 "s2_a" 8 11546 "Fran" 25 "Linguistique" "a" "2" 1 16
"1380" "3 _2" "4e80" 47 "s3_b" 9 6040 "Fran" 25 "Linguistique" "b" "3" -1 11
"1381" "3 _2" "4e80" 2 "s1_a" 8 5897 "Fran" 25 "Linguistique" "a" "1" 1 2
"1382" "3 _2" "4e80" 31 "s2_b" 6 9899 "Fran" 25 "Linguistique" "b" "2" -1 15
"1384" "3 _2" "4e80" 55 "s3_b" 8 9799 "Fran" 25 "Linguistique" "b" "3" -1 19
"1386" "3 _2" "4e80" 1 "s1_b" 9 6114 "Fran" 25 "Linguistique" "b" "1" -1 1
"1387" "3 _2" "4e80" 29 "s2_b" 7 12378 "Fran" 25 "Linguistique" "b" "2" -1 13
"1388" "3 _2" "4e80" 38 "s3_a" 6 13842 "Fran" 25 "Linguistique" "a" "3" 1 2
"1389" "3 _2" "4e80" 11 "s1_b" 8 8798 "Fran" 25 "Linguistique" "b" "1" -1 11
"1390" "3 _2" "4e80" 33 "s2_b" 7 8634 "Fran" 25 "Linguistique" "b" "2" -1 17
"1392" "3 _2" "4e80" 49 "s3_b" 9 5990 "Fran" 25 "Linguistique" "b" "3" -1 13
"1394" "3 _2" "4e80" 35 "s2_b" 2 14622 "Fran" 25 "Linguistique" "b" "2" -1 19
"1396" "3 _2" "4e80" 45 "s3_b" 9 9279 "Fran" 25 "Linguistique" "b" "3" -1 9
"1398" "3 _2" "4e80" 3 "s1_b" 6 8501 "Fran" 25 "Linguistique" "b" "1" -1 3
"1399" "3 _2" "4e80" 24 "s2_a" 7 13797 "Fran" 25 "Linguistique" "a" "2" 1 8
"1400" "3 _2" "4e80" 40 "s3_a" 8 11883 "Fran" 25 "Linguistique" "a" "3" 1 4
"1401" "3 _2" "4e80" 6 "s1_a" 7 12178 "Fran" 25 "Linguistique" "a" "1" 1 6
"1402" "3 _2" "4e80" 27 "s2_b" 3 21804 "Fran" 25 "Linguistique" "b" "2" -1 11
"1404" "3 _2" "4e80" 52 "s3_a" 4 6711 "Fran" 25 "Linguistique" "a" "3" 1 16
"1406" "3 _2" "4e80" 14 "s1_a" 8 7011 "Fran" 25 "Linguistique" "a" "1" 1 14
"1407" "3 _2" "4e80" 19 "s2_b" 7 11193 "Fran" 25 "Linguistique" "b" "2" -1 3
"1408" "3 _2" "4e80" 50 "s3_a" 6 9640 "Fran" 25 "Linguistique" "a" "3" 1 14
"1409" "3 _2" "4e80" 13 "s1_b" 10 7064 "Fran" 25 "Linguistique" "b" "1" -1 13
"1415" "4 _2" "18da" 43 "s3_b" 1 2646 "fran" 20 "litt" "b" "3" -1 7
"1416" "4 _2" "18da" 18 "s2_a" 1 8166 "fran" 20 "litt" "a" "2" 1 2
"1417" "4 _2" "18da" 46 "s3_a" 1 4253 "fran" 20 "litt" "a" "3" 1 10
"1419" "4 _2" "18da" 31 "s2_b" 2 8481 "fran" 20 "litt" "b" "2" -1 15
"1420" "4 _2" "18da" 3 "s1_b" 5 7252 "fran" 20 "litt" "b" "1" -1 3
"1422" "4 _2" "18da" 42 "s3_a" 1 6803 "fran" 20 "litt" "a" "3" 1 6
"1423" "4 _2" "18da" 23 "s2_b" 3 11152 "fran" 20 "litt" "b" "2" -1 7
"1424" "4 _2" "18da" 6 "s1_a" 6 9617 "fran" 20 "litt" "a" "1" 1 6
"1425" "4 _2" "18da" 48 "s3_a" 1 5030 "fran" 20 "litt" "a" "3" 1 12
"1427" "4 _2" "18da" 25 "s2_b" 3 6028 "fran" 20 "litt" "b" "2" -1 9
"1428" "4 _2" "18da" 4 "s1_a" 2 5822 "fran" 20 "litt" "a" "1" 1 4
"1430" "4 _2" "18da" 56 "s3_a" 1 3382 "fran" 20 "litt" "a" "3" 1 20
"1432" "4 _2" "18da" 22 "s2_a" 2 10824 "fran" 20 "litt" "a" "2" 1 6
"1433" "4 _2" "18da" 16 "s1_a" 4 9136 "fran" 20 "litt" "a" "1" 1 16
"1435" "4 _2" "18da" 45 "s3_b" 1 1864 "fran" 20 "litt" "b" "3" -1 9
"1436" "4 _2" "18da" 17 "s2_b" 2 5424 "fran" 20 "litt" "b" "2" -1 1
"1437" "4 _2" "18da" 49 "s3_b" 1 9665 "fran" 20 "litt" "b" "3" -1 13
"1439" "4 _2" "18da" 29 "s2_b" 5 13672 "fran" 20 "litt" "b" "2" -1 13
"1440" "4 _2" "18da" 5 "s1_b" 2 16251 "fran" 20 "litt" "b" "1" -1 5
"1442" "4 _2" "18da" 38 "s3_a" 1 1842 "fran" 20 "litt" "a" "3" 1 2
"1443" "4 _2" "18da" 20 "s2_a" 2 7409 "fran" 20 "litt" "a" "2" 1 4
"1444" "4 _2" "18da" 13 "s1_b" 10 8641 "fran" 20 "litt" "b" "1" -1 13
"1445" "4 _2" "18da" 51 "s3_b" 1 2924 "fran" 20 "litt" "b" "3" -1 15
"1447" "4 _2" "18da" 36 "s2_a" 3 13420 "fran" 20 "litt" "a" "2" 1 20
"1448" "4 _2" "18da" 1 "s1_b" 8 4472 "fran" 20 "litt" "b" "1" -1 1
"1450" "4 _2" "18da" 52 "s3_a" 1 1963 "fran" 20 "litt" "a" "3" 1 16
"1451" "4 _2" "18da" 28 "s2_a" 1 6066 "fran" 20 "litt" "a" "2" 1 12
"1452" "4 _2" "18da" 39 "s3_b" 1 2422 "fran" 20 "litt" "b" "3" -1 3
"1454" "4 _2" "18da" 35 "s2_b" 1 1993 "fran" 20 "litt" "b" "2" -1 19
"1455" "4 _2" "18da" 14 "s1_a" 3 6036 "fran" 20 "litt" "a" "1" 1 14
"1457" "4 _2" "18da" 41 "s3_b" 1 3688 "fran" 20 "litt" "b" "3" -1 5
"1459" "4 _2" "18da" 33 "s2_b" 1 4749 "fran" 20 "litt" "b" "2" -1 17
"1460" "4 _2" "18da" 10 "s1_a" 1 8274 "fran" 20 "litt" "a" "1" 1 10
"1462" "4 _2" "18da" 37 "s3_b" 1 4578 "fran" 20 "litt" "b" "3" -1 1
"1463" "4 _2" "18da" 26 "s2_a" 8 12184 "fran" 20 "litt" "a" "2" 1 10
"1464" "4 _2" "18da" 11 "s1_b" 10 5759 "fran" 20 "litt" "b" "1" -1 11
"1465" "4 _2" "18da" 54 "s3_a" 1 1854 "fran" 20 "litt" "a" "3" 1 18
"1467" "4 _2" "18da" 30 "s2_a" 3 6189 "fran" 20 "litt" "a" "2" 1 14
"1468" "4 _2" "18da" 2 "s1_a" 10 2981 "fran" 20 "litt" "a" "1" 1 2
"1470" "4 _2" "18da" 44 "s3_a" 1 1884 "fran" 20 "litt" "a" "3" 1 8
"1471" "4 _2" "18da" 19 "s2_b" 1 4087 "fran" 20 "litt" "b" "2" -1 3
"1472" "4 _2" "18da" 15 "s1_b" 2 5044 "fran" 20 "litt" "b" "1" -1 15
"1473" "4 _2" "18da" 47 "s3_b" 1 1947 "fran" 20 "litt" "b" "3" -1 11
"1475" "4 _2" "18da" 27 "s2_b" 1 10172 "fran" 20 "litt" "b" "2" -1 11
"1477" "4 _2" "18da" 40 "s3_a" 1 3251 "fran" 20 "litt" "a" "3" 1 4
"1479" "4 _2" "18da" 21 "s2_b" 1 3087 "fran" 20 "litt" "b" "2" -1 5
"1480" "4 _2" "18da" 12 "s1_a" 7 2922 "fran" 20 "litt" "a" "1" 1 12
"1482" "4 _2" "18da" 53 "s3_b" 1 1970 "fran" 20 "litt" "b" "3" -1 17
"1483" "4 _2" "18da" 24 "s2_a" 1 18671 "fran" 20 "litt" "a" "2" 1 8
"1484" "4 _2" "18da" 9 "s1_b" 10 7117 "fran" 20 "litt" "b" "1" -1 9
"1485" "4 _2" "18da" 50 "s3_a" 1 4730 "fran" 20 "litt" "a" "3" 1 14
"1487" "4 _2" "18da" 32 "s2_a" 10 4339 "fran" 20 "litt" "a" "2" 1 16
"1488" "4 _2" "18da" 8 "s1_a" 7 4051 "fran" 20 "litt" "a" "1" 1 8
"1490" "4 _2" "18da" 55 "s3_b" 1 2645 "fran" 20 "litt" "b" "3" -1 19
"1491" "4 _2" "18da" 34 "s2_a" 1 6417 "fran" 20 "litt" "a" "2" 1 18
"1492" "4 _2" "18da" 7 "s1_b" 9 6038 "fran" 20 "litt" "b" "1" -1 7
"1498" "5 _2" "6a7d" 18 "s2_a" 2 29497 "fran" 59 "juridique" "a" "2" 1 2
"1499" "5 _2" "6a7d" 44 "s3_a" 6 7187 "fran" 59 "juridique" "a" "3" 1 8
"1500" "5 _2" "6a7d" 4 "s1_a" 7 7515 "fran" 59 "juridique" "a" "1" 1 4
"1501" "5 _2" "6a7d" 32 "s2_a" 7 23053 "fran" 59 "juridique" "a" "2" 1 16
"1503" "5 _2" "6a7d" 46 "s3_a" 8 10686 "fran" 59 "juridique" "a" "3" 1 10
"1505" "5 _2" "6a7d" 10 "s1_a" 3 6670 "fran" 59 "juridique" "a" "1" 1 10
"1506" "5 _2" "6a7d" 29 "s2_b" 4 34906 "fran" 59 "juridique" "b" "2" -1 13
"1507" "5 _2" "6a7d" 51 "s3_b" 9 5512 "fran" 59 "juridique" "b" "3" -1 15
"1508" "5 _2" "6a7d" 8 "s1_a" 8 9029 "fran" 59 "juridique" "a" "1" 1 8
"1509" "5 _2" "6a7d" 19 "s2_b" 4 23385 "fran" 59 "juridique" "b" "2" -1 3
"1511" "5 _2" "6a7d" 54 "s3_a" 9 5692 "fran" 59 "juridique" "a" "3" 1 18
"1513" "5 _2" "6a7d" 6 "s1_a" 8 13060 "fran" 59 "juridique" "a" "1" 1 6
"1514" "5 _2" "6a7d" 34 "s2_a" 2 18346 "fran" 59 "juridique" "a" "2" 1 18
"1516" "5 _2" "6a7d" 37 "s3_b" 9 9824 "fran" 59 "juridique" "b" "3" -1 1
"1518" "5 _2" "6a7d" 21 "s2_b" 8 13467 "fran" 59 "juridique" "b" "2" -1 5
"1519" "5 _2" "6a7d" 50 "s3_a" 8 9034 "fran" 59 "juridique" "a" "3" 1 14
"1520" "5 _2" "6a7d" 9 "s1_b" 9 6786 "fran" 59 "juridique" "b" "1" -1 9
"1521" "5 _2" "6a7d" 33 "s2_b" 4 17269 "fran" 59 "juridique" "b" "2" -1 17
"1523" "5 _2" "6a7d" 45 "s3_b" 8 17295 "fran" 59 "juridique" "b" "3" -1 9
"1525" "5 _2" "6a7d" 11 "s1_b" 9 6747 "fran" 59 "juridique" "b" "1" -1 11
"1526" "5 _2" "6a7d" 22 "s2_a" 7 14624 "fran" 59 "juridique" "a" "2" 1 6
"1527" "5 _2" "6a7d" 38 "s3_a" 8 10045 "fran" 59 "juridique" "a" "3" 1 2
"1528" "5 _2" "6a7d" 5 "s1_b" 9 18296 "fran" 59 "juridique" "b" "1" -1 5
"1529" "5 _2" "6a7d" 27 "s2_b" 8 39581 "fran" 59 "juridique" "b" "2" -1 11
"1531" "5 _2" "6a7d" 39 "s3_b" 9 7017 "fran" 59 "juridique" "b" "3" -1 3
"1533" "5 _2" "6a7d" 31 "s2_b" 8 13982 "fran" 59 "juridique" "b" "2" -1 15
"1534" "5 _2" "6a7d" 53 "s3_b" 8 5806 "fran" 59 "juridique" "b" "3" -1 17
"1535" "5 _2" "6a7d" 14 "s1_a" 9 8392 "fran" 59 "juridique" "a" "1" 1 14
"1536" "5 _2" "6a7d" 25 "s2_b" 4 28846 "fran" 59 "juridique" "b" "2" -1 9
"1538" "5 _2" "6a7d" 55 "s3_b" 8 5456 "fran" 59 "juridique" "b" "3" -1 19
"1540" "5 _2" "6a7d" 3 "s1_b" 1 12548 "fran" 59 "juridique" "b" "1" -1 3
"1541" "5 _2" "6a7d" 36 "s2_a" 8 27819 "fran" 59 "juridique" "a" "2" 1 20
"1543" "5 _2" "6a7d" 43 "s3_b" 8 10058 "fran" 59 "juridique" "b" "3" -1 7
"1545" "5 _2" "6a7d" 1 "s1_b" 7 9360 "fran" 59 "juridique" "b" "1" -1 1
"1546" "5 _2" "6a7d" 23 "s2_b" 9 13998 "fran" 59 "juridique" "b" "2" -1 7
"1547" "5 _2" "6a7d" 47 "s3_b" 8 5757 "fran" 59 "juridique" "b" "3" -1 11
"1548" "5 _2" "6a7d" 16 "s1_a" 9 10064 "fran" 59 "juridique" "a" "1" 1 16
"1549" "5 _2" "6a7d" 17 "s2_b" 7 12937 "fran" 59 "juridique" "b" "2" -1 1
"1551" "5 _2" "6a7d" 41 "s3_b" 9 10102 "fran" 59 "juridique" "b" "3" -1 5
"1553" "5 _2" "6a7d" 2 "s1_a" 9 4017 "fran" 59 "juridique" "a" "1" 1 2
"1554" "5 _2" "6a7d" 26 "s2_a" 4 23971 "fran" 59 "juridique" "a" "2" 1 10
"1555" "5 _2" "6a7d" 56 "s3_a" 9 10847 "fran" 59 "juridique" "a" "3" 1 20
"1556" "5 _2" "6a7d" 28 "s2_a" 5 17040 "fran" 59 "juridique" "a" "2" 1 12
"1558" "5 _2" "6a7d" 52 "s3_a" 9 5657 "fran" 59 "juridique" "a" "3" 1 16
"1560" "5 _2" "6a7d" 7 "s1_b" 8 13154 "fran" 59 "juridique" "b" "1" -1 7
"1561" "5 _2" "6a7d" 35 "s2_b" 9 28223 "fran" 59 "juridique" "b" "2" -1 19
"1563" "5 _2" "6a7d" 40 "s3_a" 7 5980 "fran" 59 "juridique" "a" "3" 1 4
"1565" "5 _2" "6a7d" 12 "s1_a" 8 7070 "fran" 59 "juridique" "a" "1" 1 12
"1566" "5 _2" "6a7d" 20 "s2_a" 8 46710 "fran" 59 "juridique" "a" "2" 1 4
"1567" "5 _2" "6a7d" 48 "s3_a" 8 5053 "fran" 59 "juridique" "a" "3" 1 12
"1568" "5 _2" "6a7d" 13 "s1_b" 8 10253 "fran" 59 "juridique" "b" "1" -1 13
"1569" "5 _2" "6a7d" 30 "s2_a" 9 14177 "fran" 59 "juridique" "a" "2" 1 14
"1571" "5 _2" "6a7d" 42 "s3_a" 6 16186 "fran" 59 "juridique" "a" "3" 1 6
"1573" "5 _2" "6a7d" 15 "s1_b" 8 8503 "fran" 59 "juridique" "b" "1" -1 15
"1574" "5 _2" "6a7d" 24 "s2_a" 8 20569 "fran" 59 "juridique" "a" "2" 1 8
"1575" "5 _2" "6a7d" 49 "s3_b" 8 11166 "fran" 59 "juridique" "b" "3" -1 13
"1581" "6 _2" "4087" 47 "s3_b" 2 7928 "fran" 70 "m" "b" "3" -1 11
"1582" "6 _2" "4087" 33 "s2_b" 3 7146 "fran" 70 "m" "b" "2" -1 17
"1585" "6 _2" "4087" 5 "s1_b" 8 4836 "fran" 70 "m" "b" "1" -1 5
"1586" "6 _2" "4087" 50 "s3_a" 8 3488 "fran" 70 "m" "a" "3" 1 14
"1587" "6 _2" "4087" 27 "s2_b" 7 7968 "fran" 70 "m" "b" "2" -1 11
"1588" "6 _2" "4087" 1 "s1_b" 6 7411 "fran" 70 "m" "b" "1" -1 1
"1589" "6 _2" "4087" 53 "s3_b" 5 4322 "fran" 70 "m" "b" "3" -1 17
"1590" "6 _2" "4087" 23 "s2_b" 4 6499 "fran" 70 "m" "b" "2" -1 7
"1593" "6 _2" "4087" 13 "s1_b" 9 4211 "fran" 70 "m" "b" "1" -1 13
"1594" "6 _2" "4087" 41 "s3_b" 8 3630 "fran" 70 "m" "b" "3" -1 5
"1595" "6 _2" "4087" 30 "s2_a" 9 7071 "fran" 70 "m" "a" "2" 1 14
"1598" "6 _2" "4087" 9 "s1_b" 7 3892 "fran" 70 "m" "b" "1" -1 9
"1599" "6 _2" "4087" 52 "s3_a" 6 4207 "fran" 70 "m" "a" "3" 1 16
"1600" "6 _2" "4087" 20 "s2_a" 6 6109 "fran" 70 "m" "a" "2" 1 4
"1601" "6 _2" "4087" 40 "s3_a" 7 6670 "fran" 70 "m" "a" "3" 1 4
"1602" "6 _2" "4087" 28 "s2_a" 8 6126 "fran" 70 "m" "a" "2" 1 12
"1605" "6 _2" "4087" 7 "s1_b" 8 4822 "fran" 70 "m" "b" "1" -1 7
"1606" "6 _2" "4087" 56 "s3_a" 8 4814 "fran" 70 "m" "a" "3" 1 20
"1607" "6 _2" "4087" 21 "s2_b" 7 6141 "fran" 70 "m" "b" "2" -1 5
"1608" "6 _2" "4087" 3 "s1_b" 9 6211 "fran" 70 "m" "b" "1" -1 3
"1609" "6 _2" "4087" 44 "s3_a" 2 6408 "fran" 70 "m" "a" "3" 1 8
"1610" "6 _2" "4087" 31 "s2_b" 9 10166 "fran" 70 "m" "b" "2" -1 15
"1613" "6 _2" "4087" 6 "s1_a" 9 7523 "fran" 70 "m" "a" "1" 1 6
"1614" "6 _2" "4087" 54 "s3_a" 2 8428 "fran" 70 "m" "a" "3" 1 18
"1615" "6 _2" "4087" 22 "s2_a" 2 10069 "fran" 70 "m" "a" "2" 1 6
"1616" "6 _2" "4087" 49 "s3_b" 9 4715 "fran" 70 "m" "b" "3" -1 13
"1617" "6 _2" "4087" 24 "s2_a" 1 11398 "fran" 70 "m" "a" "2" 1 8
"1620" "6 _2" "4087" 11 "s1_b" 9 4982 "fran" 70 "m" "b" "1" -1 11
"1621" "6 _2" "4087" 43 "s3_b" 9 5974 "fran" 70 "m" "b" "3" -1 7
"1622" "6 _2" "4087" 34 "s2_a" 9 7646 "fran" 70 "m" "a" "2" 1 18
"1625" "6 _2" "4087" 4 "s1_a" 9 3593 "fran" 70 "m" "a" "1" 1 4
"1626" "6 _2" "4087" 51 "s3_b" 9 3974 "fran" 70 "m" "b" "3" -1 15
"1627" "6 _2" "4087" 25 "s2_b" 9 8566 "fran" 70 "m" "b" "2" -1 9
"1628" "6 _2" "4087" 16 "s1_a" 9 5926 "fran" 70 "m" "a" "1" 1 16
"1629" "6 _2" "4087" 48 "s3_a" 1 6077 "fran" 70 "m" "a" "3" 1 12
"1630" "6 _2" "4087" 36 "s2_a" 9 8807 "fran" 70 "m" "a" "2" 1 20
"1633" "6 _2" "4087" 2 "s1_a" 9 3366 "fran" 70 "m" "a" "1" 1 2
"1634" "6 _2" "4087" 39 "s3_b" 9 3837 "fran" 70 "m" "b" "3" -1 3
"1635" "6 _2" "4087" 26 "s2_a" 9 5391 "fran" 70 "m" "a" "2" 1 10
"1636" "6 _2" "4087" 8 "s1_a" 9 4372 "fran" 70 "m" "a" "1" 1 8
"1637" "6 _2" "4087" 37 "s3_b" 9 4915 "fran" 70 "m" "b" "3" -1 1
"1638" "6 _2" "4087" 19 "s2_b" 9 6754 "fran" 70 "m" "b" "2" -1 3
"1641" "6 _2" "4087" 38 "s3_a" 1 4277 "fran" 70 "m" "a" "3" 1 2
"1642" "6 _2" "4087" 18 "s2_a" 1 7390 "fran" 70 "m" "a" "2" 1 2
"1645" "6 _2" "4087" 12 "s1_a" 9 8622 "fran" 70 "m" "a" "1" 1 12
"1646" "6 _2" "4087" 55 "s3_b" 9 4175 "fran" 70 "m" "b" "3" -1 19
"1647" "6 _2" "4087" 32 "s2_a" 9 5684 "fran" 70 "m" "a" "2" 1 16
"1648" "6 _2" "4087" 15 "s1_b" 9 3446 "fran" 70 "m" "b" "1" -1 15
"1649" "6 _2" "4087" 45 "s3_b" 9 4078 "fran" 70 "m" "b" "3" -1 9
"1650" "6 _2" "4087" 29 "s2_b" 9 6335 "fran" 70 "m" "b" "2" -1 13
"1653" "6 _2" "4087" 10 "s1_a" 1 7806 "fran" 70 "m" "a" "1" 1 10
"1654" "6 _2" "4087" 42 "s3_a" 1 4420 "fran" 70 "m" "a" "3" 1 6
"1655" "6 _2" "4087" 17 "s2_b" 9 8277 "fran" 70 "m" "b" "2" -1 1
"1656" "6 _2" "4087" 14 "s1_a" 9 4170 "fran" 70 "m" "a" "1" 1 14
"1657" "6 _2" "4087" 46 "s3_a" 1 3618 "fran" 70 "m" "a" "3" 1 10
"1658" "6 _2" "4087" 35 "s2_b" 9 9357 "fran" 70 "m" "b" "2" -1 19
"1664" "7 _2" "47a9" 47 "s3_b" 10 7260 "fran" 70 "retrait" "b" "3" -1 11
"1665" "7 _2" "47a9" 32 "s2_a" 10 7017 "fran" 70 "retrait" "a" "2" 1 16
"1666" "7 _2" "47a9" 38 "s3_a" 7 6224 "fran" 70 "retrait" "a" "3" 1 2
"1668" "7 _2" "47a9" 13 "s1_b" 10 3998 "fran" 70 "retrait" "b" "1" -1 13
"1669" "7 _2" "47a9" 17 "s2_b" 6 9572 "fran" 70 "retrait" "b" "2" -1 1
"1671" "7 _2" "47a9" 53 "s3_b" 5 4250 "fran" 70 "retrait" "b" "3" -1 17
"1672" "7 _2" "47a9" 3 "s1_b" 10 3901 "fran" 70 "retrait" "b" "1" -1 3
"1673" "7 _2" "47a9" 29 "s2_b" 7 6881 "fran" 70 "retrait" "b" "2" -1 13
"1674" "7 _2" "47a9" 41 "s3_b" 10 2530 "fran" 70 "retrait" "b" "3" -1 5
"1676" "7 _2" "47a9" 5 "s1_b" 10 2327 "fran" 70 "retrait" "b" "1" -1 5
"1677" "7 _2" "47a9" 23 "s2_b" 6 5512 "fran" 70 "retrait" "b" "2" -1 7
"1679" "7 _2" "47a9" 49 "s3_b" 10 3231 "fran" 70 "retrait" "b" "3" -1 13
"1681" "7 _2" "47a9" 8 "s1_a" 10 3313 "fran" 70 "retrait" "a" "1" 1 8
"1682" "7 _2" "47a9" 28 "s2_a" 7 6672 "fran" 70 "retrait" "a" "2" 1 12
"1684" "7 _2" "47a9" 54 "s3_a" 10 4323 "fran" 70 "retrait" "a" "3" 1 18
"1685" "7 _2" "47a9" 34 "s2_a" 6 6218 "fran" 70 "retrait" "a" "2" 1 18
"1686" "7 _2" "47a9" 46 "s3_a" 7 7012 "fran" 70 "retrait" "a" "3" 1 10
"1688" "7 _2" "47a9" 14 "s1_a" 10 5431 "fran" 70 "retrait" "a" "1" 1 14
"1689" "7 _2" "47a9" 18 "s2_a" 4 5609 "fran" 70 "retrait" "a" "2" 1 2
"1691" "7 _2" "47a9" 40 "s3_a" 7 2964 "fran" 70 "retrait" "a" "3" 1 4
"1692" "7 _2" "47a9" 6 "s1_a" 10 4685 "fran" 70 "retrait" "a" "1" 1 6
"1693" "7 _2" "47a9" 24 "s2_a" 7 12485 "fran" 70 "retrait" "a" "2" 1 8
"1694" "7 _2" "47a9" 51 "s3_b" 10 5381 "fran" 70 "retrait" "b" "3" -1 15
"1696" "7 _2" "47a9" 12 "s1_a" 10 3155 "fran" 70 "retrait" "a" "1" 1 12
"1697" "7 _2" "47a9" 27 "s2_b" 8 7817 "fran" 70 "retrait" "b" "2" -1 11
"1699" "7 _2" "47a9" 39 "s3_b" 10 3251 "fran" 70 "retrait" "b" "3" -1 3
"1700" "7 _2" "47a9" 26 "s2_a" 8 5922 "fran" 70 "retrait" "a" "2" 1 10
"1701" "7 _2" "47a9" 44 "s3_a" 10 2412 "fran" 70 "retrait" "a" "3" 1 8
"1703" "7 _2" "47a9" 15 "s1_b" 10 3263 "fran" 70 "retrait" "b" "1" -1 15
"1704" "7 _2" "47a9" 30 "s2_a" 10 4377 "fran" 70 "retrait" "a" "2" 1 14
"1706" "7 _2" "47a9" 37 "s3_b" 10 2669 "fran" 70 "retrait" "b" "3" -1 1
"1708" "7 _2" "47a9" 4 "s1_a" 10 2300 "fran" 70 "retrait" "a" "1" 1 4
"1709" "7 _2" "47a9" 35 "s2_b" 4 10122 "fran" 70 "retrait" "b" "2" -1 19
"1711" "7 _2" "47a9" 48 "s3_a" 10 3220 "fran" 70 "retrait" "a" "3" 1 12
"1712" "7 _2" "47a9" 10 "s1_a" 10 2385 "fran" 70 "retrait" "a" "1" 1 10
"1713" "7 _2" "47a9" 33 "s2_b" 6 8564 "fran" 70 "retrait" "b" "2" -1 17
"1714" "7 _2" "47a9" 50 "s3_a" 10 4161 "fran" 70 "retrait" "a" "3" 1 14
"1716" "7 _2" "47a9" 9 "s1_b" 10 1978 "fran" 70 "retrait" "b" "1" -1 9
"1717" "7 _2" "47a9" 20 "s2_a" 2 7093 "fran" 70 "retrait" "a" "2" 1 4
"1719" "7 _2" "47a9" 42 "s3_a" 9 3986 "fran" 70 "retrait" "a" "3" 1 6
"1720" "7 _2" "47a9" 2 "s1_a" 10 3246 "fran" 70 "retrait" "a" "1" 1 2
"1721" "7 _2" "47a9" 22 "s2_a" 3 7280 "fran" 70 "retrait" "a" "2" 1 6
"1722" "7 _2" "47a9" 52 "s3_a" 10 2993 "fran" 70 "retrait" "a" "3" 1 16
"1724" "7 _2" "47a9" 36 "s2_a" 9 5345 "fran" 70 "retrait" "a" "2" 1 20
"1726" "7 _2" "47a9" 56 "s3_a" 10 2550 "fran" 70 "retrait" "a" "3" 1 20
"1728" "7 _2" "47a9" 1 "s1_b" 8 4669 "fran" 70 "retrait" "b" "1" -1 1
"1729" "7 _2" "47a9" 31 "s2_b" 7 6978 "fran" 70 "retrait" "b" "2" -1 15
"1731" "7 _2" "47a9" 43 "s3_b" 10 2282 "fran" 70 "retrait" "b" "3" -1 7
"1732" "7 _2" "47a9" 7 "s1_b" 10 2560 "fran" 70 "retrait" "b" "1" -1 7
"1733" "7 _2" "47a9" 21 "s2_b" 9 4972 "fran" 70 "retrait" "b" "2" -1 5
"1734" "7 _2" "47a9" 55 "s3_b" 10 2527 "fran" 70 "retrait" "b" "3" -1 19
"1736" "7 _2" "47a9" 16 "s1_a" 10 1055 "fran" 70 "retrait" "a" "1" 1 16
"1737" "7 _2" "47a9" 25 "s2_b" 8 5257 "fran" 70 "retrait" "b" "2" -1 9
"1739" "7 _2" "47a9" 45 "s3_b" 9 4025 "fran" 70 "retrait" "b" "3" -1 9
"1740" "7 _2" "47a9" 11 "s1_b" 9 3977 "fran" 70 "retrait" "b" "1" -1 11
"1741" "7 _2" "47a9" 19 "s2_b" 3 5916 "fran" 70 "retrait" "b" "2" -1 3
"1747" "8 _2" "6cce" 18 "s2_a" 3 7245 "fran" 25 "Droit" "a" "2" 1 2
"1748" "8 _2" "6cce" 48 "s3_a" 1 9086 "fran" 25 "Droit" "a" "3" 1 12
"1751" "8 _2" "6cce" 24 "s2_a" 4 17174 "fran" 25 "Droit" "a" "2" 1 8
"1752" "8 _2" "6cce" 37 "s3_b" 8 7872 "fran" 25 "Droit" "b" "3" -1 1
"1753" "8 _2" "6cce" 15 "s1_b" 7 6888 "fran" 25 "Droit" "b" "1" -1 15
"1754" "8 _2" "6cce" 29 "s2_b" 3 30826 "fran" 25 "Droit" "b" "2" -1 13
"1755" "8 _2" "6cce" 42 "s3_a" 4 7597 "fran" 25 "Droit" "a" "3" 1 6
"1756" "8 _2" "6cce" 3 "s1_b" 8 8025 "fran" 25 "Droit" "b" "1" -1 3
"1759" "8 _2" "6cce" 32 "s2_a" 10 13486 "fran" 25 "Droit" "a" "2" 1 16
"1760" "8 _2" "6cce" 53 "s3_b" 8 8397 "fran" 25 "Droit" "b" "3" -1 17
"1761" "8 _2" "6cce" 12 "s1_a" 6 15638 "fran" 25 "Droit" "a" "1" 1 12
"1764" "8 _2" "6cce" 36 "s2_a" 5 6813 "fran" 25 "Droit" "a" "2" 1 20
"1765" "8 _2" "6cce" 40 "s3_a" 7 5998 "fran" 25 "Droit" "a" "3" 1 4
"1766" "8 _2" "6cce" 2 "s1_a" 10 3005 "fran" 25 "Droit" "a" "1" 1 2
"1767" "8 _2" "6cce" 22 "s2_a" 9 10398 "fran" 25 "Droit" "a" "2" 1 6
"1768" "8 _2" "6cce" 49 "s3_b" 8 7031 "fran" 25 "Droit" "b" "3" -1 13
"1771" "8 _2" "6cce" 28 "s2_a" 8 19503 "fran" 25 "Droit" "a" "2" 1 12
"1772" "8 _2" "6cce" 56 "s3_a" 2 14305 "fran" 25 "Droit" "a" "3" 1 20
"1773" "8 _2" "6cce" 7 "s1_b" 6 16119 "fran" 25 "Droit" "b" "1" -1 7
"1774" "8 _2" "6cce" 17 "s2_b" 4 11854 "fran" 25 "Droit" "b" "2" -1 1
"1775" "8 _2" "6cce" 55 "s3_b" 8 8158 "fran" 25 "Droit" "b" "3" -1 19
"1776" "8 _2" "6cce" 13 "s1_b" 10 5576 "fran" 25 "Droit" "b" "1" -1 13
"1779" "8 _2" "6cce" 34 "s2_a" 2 12473 "fran" 25 "Droit" "a" "2" 1 18
"1780" "8 _2" "6cce" 43 "s3_b" 10 10950 "fran" 25 "Droit" "b" "3" -1 7
"1781" "8 _2" "6cce" 6 "s1_a" 8 9150 "fran" 25 "Droit" "a" "1" 1 6
"1782" "8 _2" "6cce" 27 "s2_b" 3 17877 "fran" 25 "Droit" "b" "2" -1 11
"1783" "8 _2" "6cce" 44 "s3_a" 10 5469 "fran" 25 "Droit" "a" "3" 1 8
"1786" "8 _2" "6cce" 31 "s2_b" 6 9612 "fran" 25 "Droit" "b" "2" -1 15
"1787" "8 _2" "6cce" 52 "s3_a" 5 7445 "fran" 25 "Droit" "a" "3" 1 16
"1788" "8 _2" "6cce" 8 "s1_a" 10 45394 "fran" 25 "Droit" "a" "1" 1 8
"1791" "8 _2" "6cce" 20 "s2_a" 9 41270 "fran" 25 "Droit" "a" "2" 1 4
"1792" "8 _2" "6cce" 50 "s3_a" 8 5750 "fran" 25 "Droit" "a" "3" 1 14
"1793" "8 _2" "6cce" 16 "s1_a" 10 4053 "fran" 25 "Droit" "a" "1" 1 16
"1794" "8 _2" "6cce" 30 "s2_a" 10 8724 "fran" 25 "Droit" "a" "2" 1 14
"1795" "8 _2" "6cce" 45 "s3_b" 10 4061 "fran" 25 "Droit" "b" "3" -1 9
"1796" "8 _2" "6cce" 9 "s1_b" 10 42022 "fran" 25 "Droit" "b" "1" -1 9
"1799" "8 _2" "6cce" 19 "s2_b" 3 21607 "fran" 25 "Droit" "b" "2" -1 3
"1800" "8 _2" "6cce" 38 "s3_a" 7 4048 "fran" 25 "Droit" "a" "3" 1 2
"1801" "8 _2" "6cce" 4 "s1_a" 10 2629 "fran" 25 "Droit" "a" "1" 1 4
"1802" "8 _2" "6cce" 25 "s2_b" 4 16174 "fran" 25 "Droit" "b" "2" -1 9
"1803" "8 _2" "6cce" 47 "s3_b" 10 2686 "fran" 25 "Droit" "b" "3" -1 11
"1804" "8 _2" "6cce" 1 "s1_b" 10 3093 "fran" 25 "Droit" "b" "1" -1 1
"1807" "8 _2" "6cce" 35 "s2_b" 5 9996 "fran" 25 "Droit" "b" "2" -1 19
"1808" "8 _2" "6cce" 46 "s3_a" 10 6964 "fran" 25 "Droit" "a" "3" 1 10
"1811" "8 _2" "6cce" 23 "s2_b" 6 10198 "fran" 25 "Droit" "b" "2" -1 7
"1812" "8 _2" "6cce" 51 "s3_b" 8 6183 "fran" 25 "Droit" "b" "3" -1 15
"1813" "8 _2" "6cce" 11 "s1_b" 10 6158 "fran" 25 "Droit" "b" "1" -1 11
"1814" "8 _2" "6cce" 21 "s2_b" 10 6893 "fran" 25 "Droit" "b" "2" -1 5
"1815" "8 _2" "6cce" 39 "s3_b" 10 4485 "fran" 25 "Droit" "b" "3" -1 3
"1816" "8 _2" "6cce" 14 "s1_a" 8 5016 "fran" 25 "Droit" "a" "1" 1 14
"1819" "8 _2" "6cce" 26 "s2_a" 5 5429 "fran" 25 "Droit" "a" "2" 1 10
"1820" "8 _2" "6cce" 41 "s3_b" 10 6940 "fran" 25 "Droit" "b" "3" -1 5
"1821" "8 _2" "6cce" 10 "s1_a" 2 9187 "fran" 25 "Droit" "a" "1" 1 10
"1822" "8 _2" "6cce" 33 "s2_b" 6 6590 "fran" 25 "Droit" "b" "2" -1 17
"1823" "8 _2" "6cce" 54 "s3_a" 8 6702 "fran" 25 "Droit" "a" "3" 1 18
"1824" "8 _2" "6cce" 5 "s1_b" 6 10869 "fran" 25 "Droit" "b" "1" -1 5
"1830" "9 _2" "c79f" 44 "s3_a" 9 11451 "Fran" 32 "M" "a" "3" 1 8
"1831" "9 _2" "c79f" 34 "s2_a" 2 24867 "Fran" 32 "M" "a" "2" 1 18
"1832" "9 _2" "c79f" 11 "s1_b" 3 16684 "Fran" 32 "M" "b" "1" -1 11
"1835" "9 _2" "c79f" 49 "s3_b" 10 16253 "Fran" 32 "M" "b" "3" -1 13
"1836" "9 _2" "c79f" 36 "s2_a" 3 23201 "Fran" 32 "M" "a" "2" 1 20
"1837" "9 _2" "c79f" 3 "s1_b" 10 30569 "Fran" 32 "M" "b" "1" -1 3
"1838" "9 _2" "c79f" 56 "s3_a" 7 23056 "Fran" 32 "M" "a" "3" 1 20
"1839" "9 _2" "c79f" 33 "s2_b" 1 45452 "Fran" 32 "M" "b" "2" -1 17
"1840" "9 _2" "c79f" 9 "s1_b" 10 6071 "Fran" 32 "M" "b" "1" -1 9
"1843" "9 _2" "c79f" 55 "s3_b" 7 382661 "Fran" 32 "M" "b" "3" -1 19
"1844" "9 _2" "c79f" 24 "s2_a" 5 18691 "Fran" 32 "M" "a" "2" 1 8
"1845" "9 _2" "c79f" 4 "s1_a" 6 15869 "Fran" 32 "M" "a" "1" 1 4
"1848" "9 _2" "c79f" 37 "s3_b" 10 8324 "Fran" 32 "M" "b" "3" -1 1
"1849" "9 _2" "c79f" 21 "s2_b" 4 13662 "Fran" 32 "M" "b" "2" -1 5
"1850" "9 _2" "c79f" 54 "s3_a" 8 27476 "Fran" 32 "M" "a" "3" 1 18
"1851" "9 _2" "c79f" 28 "s2_a" 10 33850 "Fran" 32 "M" "a" "2" 1 12
"1852" "9 _2" "c79f" 15 "s1_b" 9 13946 "Fran" 32 "M" "b" "1" -1 15
"1855" "9 _2" "c79f" 50 "s3_a" 10 14021 "Fran" 32 "M" "a" "3" 1 14
"1856" "9 _2" "c79f" 26 "s2_a" 10 7619 "Fran" 32 "M" "a" "2" 1 10
"1857" "9 _2" "c79f" 10 "s1_a" 10 20463 "Fran" 32 "M" "a" "1" 1 10
"1858" "9 _2" "c79f" 45 "s3_b" 6 36651 "Fran" 32 "M" "b" "3" -1 9
"1859" "9 _2" "c79f" 18 "s2_a" 4 47199 "Fran" 32 "M" "a" "2" 1 2
"1860" "9 _2" "c79f" 2 "s1_a" 10 9064 "Fran" 32 "M" "a" "1" 1 2
"1863" "9 _2" "c79f" 43 "s3_b" 10 9212 "Fran" 32 "M" "b" "3" -1 7
"1864" "9 _2" "c79f" 29 "s2_b" 8 30259 "Fran" 32 "M" "b" "2" -1 13
"1865" "9 _2" "c79f" 42 "s3_a" 10 11515 "Fran" 32 "M" "a" "3" 1 6
"1866" "9 _2" "c79f" 17 "s2_b" 10 6384 "Fran" 32 "M" "b" "2" -1 1
"1867" "9 _2" "c79f" 8 "s1_a" 10 8542 "Fran" 32 "M" "a" "1" 1 8
"1870" "9 _2" "c79f" 38 "s3_a" 9 8911 "Fran" 32 "M" "a" "3" 1 2
"1871" "9 _2" "c79f" 32 "s2_a" 4 39080 "Fran" 32 "M" "a" "2" 1 16
"1872" "9 _2" "c79f" 16 "s1_a" 5 12052 "Fran" 32 "M" "a" "1" 1 16
"1875" "9 _2" "c79f" 51 "s3_b" 1 7719 "Fran" 32 "M" "b" "3" -1 15
"1876" "9 _2" "c79f" 31 "s2_b" 10 20845 "Fran" 32 "M" "b" "2" -1 15
"1877" "9 _2" "c79f" 6 "s1_a" 8 9069 "Fran" 32 "M" "a" "1" 1 6
"1878" "9 _2" "c79f" 39 "s3_b" 9 19723 "Fran" 32 "M" "b" "3" -1 3
"1879" "9 _2" "c79f" 25 "s2_b" 10 8777 "Fran" 32 "M" "b" "2" -1 9
"1880" "9 _2" "c79f" 14 "s1_a" 9 9735 "Fran" 32 "M" "a" "1" 1 14
"1883" "9 _2" "c79f" 52 "s3_a" 9 8551 "Fran" 32 "M" "a" "3" 1 16
"1884" "9 _2" "c79f" 30 "s2_a" 10 17165 "Fran" 32 "M" "a" "2" 1 14
"1885" "9 _2" "c79f" 1 "s1_b" 10 12738 "Fran" 32 "M" "b" "1" -1 1
"1886" "9 _2" "c79f" 46 "s3_a" 10 8133 "Fran" 32 "M" "a" "3" 1 10
"1887" "9 _2" "c79f" 23 "s2_b" 9 13535 "Fran" 32 "M" "b" "2" -1 7
"1890" "9 _2" "c79f" 47 "s3_b" 10 5573 "Fran" 32 "M" "b" "3" -1 11
"1891" "9 _2" "c79f" 27 "s2_b" 10 11308 "Fran" 32 "M" "b" "2" -1 11
"1892" "9 _2" "c79f" 7 "s1_b" 9 17486 "Fran" 32 "M" "b" "1" -1 7
"1895" "9 _2" "c79f" 40 "s3_a" 10 4953 "Fran" 32 "M" "a" "3" 1 4
"1896" "9 _2" "c79f" 22 "s2_a" 10 9503 "Fran" 32 "M" "a" "2" 1 6
"1897" "9 _2" "c79f" 12 "s1_a" 10 11271 "Fran" 32 "M" "a" "1" 1 12
"1898" "9 _2" "c79f" 53 "s3_b" 1 5891 "Fran" 32 "M" "b" "3" -1 17
"1899" "9 _2" "c79f" 20 "s2_a" 9 80703 "Fran" 32 "M" "a" "2" 1 4
"1900" "9 _2" "c79f" 13 "s1_b" 2 48069 "Fran" 32 "M" "b" "1" -1 13
"1903" "9 _2" "c79f" 48 "s3_a" 7 15638 "Fran" 32 "M" "a" "3" 1 12
"1904" "9 _2" "c79f" 19 "s2_b" 3 7764 "Fran" 32 "M" "b" "2" -1 3
"1905" "9 _2" "c79f" 5 "s1_b" 9 10315 "Fran" 32 "M" "b" "1" -1 5
"1906" "9 _2" "c79f" 41 "s3_b" 3 17455 "Fran" 32 "M" "b" "3" -1 5
"1907" "9 _2" "c79f" 35 "s2_b" 10 11478 "Fran" 32 "M" "b" "2" -1 19
"1913" "10 _2" "2a52" 50 "s3_a" 10 5946 "Fran" 32 "Sage" "a" "3" 1 14
"1914" "10 _2" "2a52" 17 "s2_b" 8 16979 "Fran" 32 "Sage" "b" "2" -1 1
"1915" "10 _2" "2a52" 10 "s1_a" 6 13741 "Fran" 32 "Sage" "a" "1" 1 10
"1918" "10 _2" "2a52" 49 "s3_b" 10 12453 "Fran" 32 "Sage" "b" "3" -1 13
"1919" "10 _2" "2a52" 27 "s2_b" 8 35720 "Fran" 32 "Sage" "b" "2" -1 11
"1920" "10 _2" "2a52" 9 "s1_b" 10 5130 "Fran" 32 "Sage" "b" "1" -1 9
"1921" "10 _2" "2a52" 42 "s3_a" 10 5132 "Fran" 32 "Sage" "a" "3" 1 6
"1922" "10 _2" "2a52" 36 "s2_a" 7 17836 "Fran" 32 "Sage" "a" "2" 1 20
"1923" "10 _2" "2a52" 2 "s1_a" 10 4691 "Fran" 32 "Sage" "a" "1" 1 2
"1926" "10 _2" "2a52" 52 "s3_a" 10 6193 "Fran" 32 "Sage" "a" "3" 1 16
"1927" "10 _2" "2a52" 35 "s2_b" 9 14944 "Fran" 32 "Sage" "b" "2" -1 19
"1928" "10 _2" "2a52" 16 "s1_a" 10 7674 "Fran" 32 "Sage" "a" "1" 1 16
"1931" "10 _2" "2a52" 46 "s3_a" 10 5457 "Fran" 32 "Sage" "a" "3" 1 10
"1932" "10 _2" "2a52" 24 "s2_a" 9 18716 "Fran" 32 "Sage" "a" "2" 1 8
"1933" "10 _2" "2a52" 48 "s3_a" 10 4625 "Fran" 32 "Sage" "a" "3" 1 12
"1934" "10 _2" "2a52" 30 "s2_a" 10 7801 "Fran" 32 "Sage" "a" "2" 1 14
"1935" "10 _2" "2a52" 15 "s1_b" 8 8405 "Fran" 32 "Sage" "b" "1" -1 15
"1938" "10 _2" "2a52" 43 "s3_b" 10 9675 "Fran" 32 "Sage" "b" "3" -1 7
"1939" "10 _2" "2a52" 23 "s2_b" 10 14461 "Fran" 32 "Sage" "b" "2" -1 7
"1940" "10 _2" "2a52" 6 "s1_a" 10 12418 "Fran" 32 "Sage" "a" "1" 1 6
"1941" "10 _2" "2a52" 44 "s3_a" 10 5515 "Fran" 32 "Sage" "a" "3" 1 8
"1942" "10 _2" "2a52" 33 "s2_b" 5 8849 "Fran" 32 "Sage" "b" "2" -1 17
"1943" "10 _2" "2a52" 13 "s1_b" 10 5057 "Fran" 32 "Sage" "b" "1" -1 13
"1946" "10 _2" "2a52" 41 "s3_b" 10 9845 "Fran" 32 "Sage" "b" "3" -1 5
"1947" "10 _2" "2a52" 26 "s2_a" 10 9108 "Fran" 32 "Sage" "a" "2" 1 10
"1948" "10 _2" "2a52" 54 "s3_a" 10 4105 "Fran" 32 "Sage" "a" "3" 1 18
"1949" "10 _2" "2a52" 28 "s2_a" 10 9154 "Fran" 32 "Sage" "a" "2" 1 12
"1950" "10 _2" "2a52" 8 "s1_a" 10 6051 "Fran" 32 "Sage" "a" "1" 1 8
"1953" "10 _2" "2a52" 56 "s3_a" 8 5267 "Fran" 32 "Sage" "a" "3" 1 20
"1954" "10 _2" "2a52" 25 "s2_b" 7 8745 "Fran" 32 "Sage" "b" "2" -1 9
"1955" "10 _2" "2a52" 14 "s1_a" 10 5563 "Fran" 32 "Sage" "a" "1" 1 14
"1958" "10 _2" "2a52" 40 "s3_a" 6 8033 "Fran" 32 "Sage" "a" "3" 1 4
"1959" "10 _2" "2a52" 31 "s2_b" 8 14764 "Fran" 32 "Sage" "b" "2" -1 15
"1960" "10 _2" "2a52" 12 "s1_a" 10 5283 "Fran" 32 "Sage" "a" "1" 1 12
"1961" "10 _2" "2a52" 53 "s3_b" 9 10331 "Fran" 32 "Sage" "b" "3" -1 17
"1962" "10 _2" "2a52" 32 "s2_a" 10 32751 "Fran" 32 "Sage" "a" "2" 1 16
"1963" "10 _2" "2a52" 1 "s1_b" 10 9831 "Fran" 32 "Sage" "b" "1" -1 1
"1966" "10 _2" "2a52" 47 "s3_b" 10 6851 "Fran" 32 "Sage" "b" "3" -1 11
"1967" "10 _2" "2a52" 19 "s2_b" 9 8699 "Fran" 32 "Sage" "b" "2" -1 3
"1968" "10 _2" "2a52" 11 "s1_b" 10 6203 "Fran" 32 "Sage" "b" "1" -1 11
"1969" "10 _2" "2a52" 51 "s3_b" 10 5409 "Fran" 32 "Sage" "b" "3" -1 15
"1970" "10 _2" "2a52" 29 "s2_b" 10 7395 "Fran" 32 "Sage" "b" "2" -1 13
"1973" "10 _2" "2a52" 38 "s3_a" 10 15237 "Fran" 32 "Sage" "a" "3" 1 2
"1974" "10 _2" "2a52" 34 "s2_a" 8 23666 "Fran" 32 "Sage" "a" "2" 1 18
"1975" "10 _2" "2a52" 3 "s1_b" 10 3663 "Fran" 32 "Sage" "b" "1" -1 3
"1978" "10 _2" "2a52" 45 "s3_b" 10 4514 "Fran" 32 "Sage" "b" "3" -1 9
"1979" "10 _2" "2a52" 22 "s2_a" 9 37313 "Fran" 32 "Sage" "a" "2" 1 6
"1980" "10 _2" "2a52" 5 "s1_b" 10 6230 "Fran" 32 "Sage" "b" "1" -1 5
"1981" "10 _2" "2a52" 37 "s3_b" 10 6092 "Fran" 32 "Sage" "b" "3" -1 1
"1982" "10 _2" "2a52" 20 "s2_a" 10 15748 "Fran" 32 "Sage" "a" "2" 1 4
"1983" "10 _2" "2a52" 7 "s1_b" 9 26279 "Fran" 32 "Sage" "b" "1" -1 7
"1986" "10 _2" "2a52" 39 "s3_b" 10 6043 "Fran" 32 "Sage" "b" "3" -1 3
"1987" "10 _2" "2a52" 21 "s2_b" 9 8158 "Fran" 32 "Sage" "b" "2" -1 5
"1988" "10 _2" "2a52" 4 "s1_a" 10 5259 "Fran" 32 "Sage" "a" "1" 1 4
"1989" "10 _2" "2a52" 55 "s3_b" 9 11100 "Fran" 32 "Sage" "b" "3" -1 19
"1990" "10 _2" "2a52" 18 "s2_a" 10 13992 "Fran" 32 "Sage" "a" "2" 1 2
"1996" "11 _2" "91ae" 32 "s2_a" 3 20008 "francais" 41 "sciences" "a" "2" 1 16
"1997" "11 _2" "91ae" 53 "s3_b" 7 11797 "francais" 41 "sciences" "b" "3" -1 17
"1999" "11 _2" "91ae" 7 "s1_b" 9 9669 "francais" 41 "sciences" "b" "1" -1 7
"2001" "11 _2" "91ae" 28 "s2_a" 5 11906 "francais" 41 "sciences" "a" "2" 1 12
"2002" "11 _2" "91ae" 45 "s3_b" 9 7069 "francais" 41 "sciences" "b" "3" -1 9
"2003" "11 _2" "91ae" 1 "s1_b" 7 11889 "francais" 41 "sciences" "b" "1" -1 1
"2004" "11 _2" "91ae" 33 "s2_b" 1 8558 "francais" 41 "sciences" "b" "2" -1 17
"2005" "11 _2" "91ae" 38 "s3_a" 2 23652 "francais" 41 "sciences" "a" "3" 1 2
"2007" "11 _2" "91ae" 3 "s1_b" 1 5762 "francais" 41 "sciences" "b" "1" -1 3
"2009" "11 _2" "91ae" 29 "s2_b" 9 13045 "francais" 41 "sciences" "b" "2" -1 13
"2010" "11 _2" "91ae" 50 "s3_a" 7 17713 "francais" 41 "sciences" "a" "3" 1 14
"2012" "11 _2" "91ae" 5 "s1_b" 4 13545 "francais" 41 "sciences" "b" "1" -1 5
"2014" "11 _2" "91ae" 22 "s2_a" 6 37326 "francais" 41 "sciences" "a" "2" 1 6
"2015" "11 _2" "91ae" 41 "s3_b" 9 8951 "francais" 41 "sciences" "b" "3" -1 5
"2016" "11 _2" "91ae" 27 "s2_b" 8 9266 "francais" 41 "sciences" "b" "2" -1 11
"2017" "11 _2" "91ae" 49 "s3_b" 8 13877 "francais" 41 "sciences" "b" "3" -1 13
"2019" "11 _2" "91ae" 2 "s1_a" 9 7359 "francais" 41 "sciences" "a" "1" 1 2
"2021" "11 _2" "91ae" 26 "s2_a" 7 13524 "francais" 41 "sciences" "a" "2" 1 10
"2022" "11 _2" "91ae" 55 "s3_b" 8 13218 "francais" 41 "sciences" "b" "3" -1 19
"2023" "11 _2" "91ae" 10 "s1_a" 4 18291 "francais" 41 "sciences" "a" "1" 1 10
"2024" "11 _2" "91ae" 25 "s2_b" 5 14175 "francais" 41 "sciences" "b" "2" -1 9
"2025" "11 _2" "91ae" 47 "s3_b" 6 8654 "francais" 41 "sciences" "b" "3" -1 11
"2027" "11 _2" "91ae" 16 "s1_a" 8 9583 "francais" 41 "sciences" "a" "1" 1 16
"2029" "11 _2" "91ae" 21 "s2_b" 4 9528 "francais" 41 "sciences" "b" "2" -1 5
"2030" "11 _2" "91ae" 52 "s3_a" 3 25787 "francais" 41 "sciences" "a" "3" 1 16
"2031" "11 _2" "91ae" 36 "s2_a" 6 11024 "francais" 41 "sciences" "a" "2" 1 20
"2032" "11 _2" "91ae" 40 "s3_a" 3 14910 "francais" 41 "sciences" "a" "3" 1 4
"2034" "11 _2" "91ae" 14 "s1_a" 8 8805 "francais" 41 "sciences" "a" "1" 1 14
"2036" "11 _2" "91ae" 30 "s2_a" 4 8597 "francais" 41 "sciences" "a" "2" 1 14
"2037" "11 _2" "91ae" 48 "s3_a" 3 4537 "francais" 41 "sciences" "a" "3" 1 12
"2039" "11 _2" "91ae" 11 "s1_b" 7 9425 "francais" 41 "sciences" "b" "1" -1 11
"2041" "11 _2" "91ae" 18 "s2_a" 3 21608 "francais" 41 "sciences" "a" "2" 1 2
"2042" "11 _2" "91ae" 46 "s3_a" 3 6073 "francais" 41 "sciences" "a" "3" 1 10
"2043" "11 _2" "91ae" 4 "s1_a" 5 11117 "francais" 41 "sciences" "a" "1" 1 4
"2044" "11 _2" "91ae" 19 "s2_b" 4 17581 "francais" 41 "sciences" "b" "2" -1 3
"2045" "11 _2" "91ae" 51 "s3_b" 3 11845 "francais" 41 "sciences" "b" "3" -1 15
"2047" "11 _2" "91ae" 15 "s1_b" 6 11915 "francais" 41 "sciences" "b" "1" -1 15
"2049" "11 _2" "91ae" 35 "s2_b" 4 13478 "francais" 41 "sciences" "b" "2" -1 19
"2050" "11 _2" "91ae" 43 "s3_b" 3 4420 "francais" 41 "sciences" "b" "3" -1 7
"2051" "11 _2" "91ae" 12 "s1_a" 4 19306 "francais" 41 "sciences" "a" "1" 1 12
"2052" "11 _2" "91ae" 23 "s2_b" 4 15333 "francais" 41 "sciences" "b" "2" -1 7
"2053" "11 _2" "91ae" 39 "s3_b" 4 6062 "francais" 41 "sciences" "b" "3" -1 3
"2056" "11 _2" "91ae" 20 "s2_a" 4 20372 "francais" 41 "sciences" "a" "2" 1 4
"2057" "11 _2" "91ae" 56 "s3_a" 4 5972 "francais" 41 "sciences" "a" "3" 1 20
"2059" "11 _2" "91ae" 8 "s1_a" 8 4929 "francais" 41 "sciences" "a" "1" 1 8
"2061" "11 _2" "91ae" 31 "s2_b" 2 32734 "francais" 41 "sciences" "b" "2" -1 15
"2062" "11 _2" "91ae" 44 "s3_a" 3 8075 "francais" 41 "sciences" "a" "3" 1 8
"2063" "11 _2" "91ae" 6 "s1_a" 7 8248 "francais" 41 "sciences" "a" "1" 1 6
"2064" "11 _2" "91ae" 24 "s2_a" 4 17953 "francais" 41 "sciences" "a" "2" 1 8
"2065" "11 _2" "91ae" 54 "s3_a" 4 6488 "francais" 41 "sciences" "a" "3" 1 18
"2067" "11 _2" "91ae" 9 "s1_b" 8 5529 "francais" 41 "sciences" "b" "1" -1 9
"2069" "11 _2" "91ae" 34 "s2_a" 4 10425 "francais" 41 "sciences" "a" "2" 1 18
"2070" "11 _2" "91ae" 42 "s3_a" 5 5971 "francais" 41 "sciences" "a" "3" 1 6
"2071" "11 _2" "91ae" 13 "s1_b" 8 6061 "francais" 41 "sciences" "b" "1" -1 13
"2072" "11 _2" "91ae" 17 "s2_b" 4 25494 "francais" 41 "sciences" "b" "2" -1 1
"2073" "11 _2" "91ae" 37 "s3_b" 4 7603 "francais" 41 "sciences" "b" "3" -1 1
"2079" "12 _2" "6eb3" 33 "s2_b" 1 6261 "fran" 41 "Lettres" "b" "2" -1 17
"2080" "12 _2" "6eb3" 42 "s3_a" 4 6252 "fran" 41 "Lettres" "a" "3" 1 6
"2081" "12 _2" "6eb3" 12 "s1_a" 10 5317 "fran" 41 "Lettres" "a" "1" 1 12
"2082" "12 _2" "6eb3" 25 "s2_b" 6 5663 "fran" 41 "Lettres" "b" "2" -1 9
"2084" "12 _2" "6eb3" 43 "s3_b" 10 4352 "fran" 41 "Lettres" "b" "3" -1 7
"2086" "12 _2" "6eb3" 15 "s1_b" 3 6175 "fran" 41 "Lettres" "b" "1" -1 15
"2087" "12 _2" "6eb3" 34 "s2_a" 3 11459 "fran" 41 "Lettres" "a" "2" 1 18
"2088" "12 _2" "6eb3" 40 "s3_a" 1 3781 "fran" 41 "Lettres" "a" "3" 1 4
"2089" "12 _2" "6eb3" 14 "s1_a" 7 4818 "fran" 41 "Lettres" "a" "1" 1 14
"2090" "12 _2" "6eb3" 23 "s2_b" 3 6927 "fran" 41 "Lettres" "b" "2" -1 7
"2092" "12 _2" "6eb3" 50 "s3_a" 1 4804 "fran" 41 "Lettres" "a" "3" 1 14
"2094" "12 _2" "6eb3" 4 "s1_a" 8 3905 "fran" 41 "Lettres" "a" "1" 1 4
"2095" "12 _2" "6eb3" 29 "s2_b" 3 6703 "fran" 41 "Lettres" "b" "2" -1 13
"2097" "12 _2" "6eb3" 52 "s3_a" 6 6579 "fran" 41 "Lettres" "a" "3" 1 16
"2099" "12 _2" "6eb3" 30 "s2_a" 7 6473 "fran" 41 "Lettres" "a" "2" 1 14
"2100" "12 _2" "6eb3" 38 "s3_a" 2 4136 "fran" 41 "Lettres" "a" "3" 1 2
"2101" "12 _2" "6eb3" 1 "s1_b" 7 5915 "fran" 41 "Lettres" "b" "1" -1 1
"2102" "12 _2" "6eb3" 28 "s2_a" 8 8110 "fran" 41 "Lettres" "a" "2" 1 12
"2104" "12 _2" "6eb3" 39 "s3_b" 9 4800 "fran" 41 "Lettres" "b" "3" -1 3
"2106" "12 _2" "6eb3" 5 "s1_b" 6 3974 "fran" 41 "Lettres" "b" "1" -1 5
"2107" "12 _2" "6eb3" 20 "s2_a" 8 9161 "fran" 41 "Lettres" "a" "2" 1 4
"2108" "12 _2" "6eb3" 45 "s3_b" 10 4233 "fran" 41 "Lettres" "b" "3" -1 9
"2109" "12 _2" "6eb3" 3 "s1_b" 6 8241 "fran" 41 "Lettres" "b" "1" -1 3
"2110" "12 _2" "6eb3" 36 "s2_a" 5 5236 "fran" 41 "Lettres" "a" "2" 1 20
"2112" "12 _2" "6eb3" 55 "s3_b" 9 3895 "fran" 41 "Lettres" "b" "3" -1 19
"2114" "12 _2" "6eb3" 24 "s2_a" 7 9816 "fran" 41 "Lettres" "a" "2" 1 8
"2115" "12 _2" "6eb3" 56 "s3_a" 1 6512 "fran" 41 "Lettres" "a" "3" 1 20
"2116" "12 _2" "6eb3" 10 "s1_a" 8 4867 "fran" 41 "Lettres" "a" "1" 1 10
"2117" "12 _2" "6eb3" 22 "s2_a" 8 16211 "fran" 41 "Lettres" "a" "2" 1 6
"2119" "12 _2" "6eb3" 47 "s3_b" 10 4327 "fran" 41 "Lettres" "b" "3" -1 11
"2121" "12 _2" "6eb3" 7 "s1_b" 7 5322 "fran" 41 "Lettres" "b" "1" -1 7
"2122" "12 _2" "6eb3" 32 "s2_a" 8 7388 "fran" 41 "Lettres" "a" "2" 1 16
"2124" "12 _2" "6eb3" 53 "s3_b" 9 5270 "fran" 41 "Lettres" "b" "3" -1 17
"2126" "12 _2" "6eb3" 8 "s1_a" 8 5672 "fran" 41 "Lettres" "a" "1" 1 8
"2127" "12 _2" "6eb3" 26 "s2_a" 8 5626 "fran" 41 "Lettres" "a" "2" 1 10
"2128" "12 _2" "6eb3" 54 "s3_a" 7 8972 "fran" 41 "Lettres" "a" "3" 1 18
"2129" "12 _2" "6eb3" 2 "s1_a" 10 3788 "fran" 41 "Lettres" "a" "1" 1 2
"2130" "12 _2" "6eb3" 27 "s2_b" 8 13788 "fran" 41 "Lettres" "b" "2" -1 11
"2132" "12 _2" "6eb3" 41 "s3_b" 8 3705 "fran" 41 "Lettres" "b" "3" -1 5
"2134" "12 _2" "6eb3" 13 "s1_b" 10 4345 "fran" 41 "Lettres" "b" "1" -1 13
"2135" "12 _2" "6eb3" 21 "s2_b" 9 7679 "fran" 41 "Lettres" "b" "2" -1 5
"2136" "12 _2" "6eb3" 37 "s3_b" 10 3343 "fran" 41 "Lettres" "b" "3" -1 1
"2137" "12 _2" "6eb3" 35 "s2_b" 7 10836 "fran" 41 "Lettres" "b" "2" -1 19
"2139" "12 _2" "6eb3" 48 "s3_a" 2 5330 "fran" 41 "Lettres" "a" "3" 1 12
"2141" "12 _2" "6eb3" 16 "s1_a" 9 4599 "fran" 41 "Lettres" "a" "1" 1 16
"2142" "12 _2" "6eb3" 17 "s2_b" 8 5478 "fran" 41 "Lettres" "b" "2" -1 1
"2144" "12 _2" "6eb3" 46 "s3_a" 2 5223 "fran" 41 "Lettres" "a" "3" 1 10
"2146" "12 _2" "6eb3" 6 "s1_a" 10 4094 "fran" 41 "Lettres" "a" "1" 1 6
"2147" "12 _2" "6eb3" 18 "s2_a" 9 11878 "fran" 41 "Lettres" "a" "2" 1 2
"2148" "12 _2" "6eb3" 49 "s3_b" 10 4115 "fran" 41 "Lettres" "b" "3" -1 13
"2149" "12 _2" "6eb3" 11 "s1_b" 9 6617 "fran" 41 "Lettres" "b" "1" -1 11
"2150" "12 _2" "6eb3" 31 "s2_b" 10 5750 "fran" 41 "Lettres" "b" "2" -1 15
"2152" "12 _2" "6eb3" 44 "s3_a" 3 6900 "fran" 41 "Lettres" "a" "3" 1 8
"2154" "12 _2" "6eb3" 9 "s1_b" 10 3352 "fran" 41 "Lettres" "b" "1" -1 9
"2155" "12 _2" "6eb3" 19 "s2_b" 10 6806 "fran" 41 "Lettres" "b" "2" -1 3
"2156" "12 _2" "6eb3" 51 "s3_b" 10 7604 "fran" 41 "Lettres" "b" "3" -1 15
"2162" "13 _2" "c0b6" 53 "s3_a" 8 46606 "francais" 53 "archeologie" "a" "3" 1 17
"2163" "13 _2" "c0b6" 22 "s2_b" 3 24776 "francais" 53 "archeologie" "b" "2" -1 6
"2164" "13 _2" "c0b6" 48 "s3_b" 10 20094 "francais" 53 "archeologie" "b" "3" -1 12
"2167" "13 _2" "c0b6" 29 "s2_a" 2 31631 "francais" 53 "archeologie" "a" "2" 1 13
"2168" "13 _2" "c0b6" 2 "s1_b" 9 18142 "francais" 53 "archeologie" "b" "1" -1 2
"2169" "13 _2" "c0b6" 41 "s3_a" 8 18452 "francais" 53 "archeologie" "a" "3" 1 5
"2170" "13 _2" "c0b6" 28 "s2_b" 3 23230 "francais" 53 "archeologie" "b" "2" -1 12
"2171" "13 _2" "c0b6" 5 "s1_a" 2 10483 "francais" 53 "archeologie" "a" "1" 1 5
"2172" "13 _2" "c0b6" 42 "s3_b" 9 11388 "francais" 53 "archeologie" "b" "3" -1 6
"2175" "13 _2" "c0b6" 26 "s2_b" 2 20111 "francais" 53 "archeologie" "b" "2" -1 10
"2176" "13 _2" "c0b6" 14 "s1_b" 2 24856 "francais" 53 "archeologie" "b" "1" -1 14
"2177" "13 _2" "c0b6" 47 "s3_a" 8 10470 "francais" 53 "archeologie" "a" "3" 1 11
"2180" "13 _2" "c0b6" 24 "s2_b" 4 42833 "francais" 53 "archeologie" "b" "2" -1 8
"2181" "13 _2" "c0b6" 6 "s1_b" 9 12921 "francais" 53 "archeologie" "b" "1" -1 6
"2182" "13 _2" "c0b6" 43 "s3_a" 6 32992 "francais" 53 "archeologie" "a" "3" 1 7
"2183" "13 _2" "c0b6" 34 "s2_b" 2 21914 "francais" 53 "archeologie" "b" "2" -1 18
"2184" "13 _2" "c0b6" 54 "s3_b" 9 12468 "francais" 53 "archeologie" "b" "3" -1 18
"2187" "13 _2" "c0b6" 23 "s2_a" 3 15450 "francais" 53 "archeologie" "a" "2" 1 7
"2188" "13 _2" "c0b6" 3 "s1_a" 2 5632 "francais" 53 "archeologie" "a" "1" 1 3
"2189" "13 _2" "c0b6" 37 "s3_a" 8 10985 "francais" 53 "archeologie" "a" "3" 1 1
"2190" "13 _2" "c0b6" 17 "s2_a" 2 13851 "francais" 53 "archeologie" "a" "2" 1 1
"2191" "13 _2" "c0b6" 16 "s1_b" 8 15601 "francais" 53 "archeologie" "b" "1" -1 16
"2192" "13 _2" "c0b6" 44 "s3_b" 9 11645 "francais" 53 "archeologie" "b" "3" -1 8
"2195" "13 _2" "c0b6" 27 "s2_a" 2 10771 "francais" 53 "archeologie" "a" "2" 1 11
"2196" "13 _2" "c0b6" 8 "s1_b" 9 9698 "francais" 53 "archeologie" "b" "1" -1 8
"2197" "13 _2" "c0b6" 51 "s3_a" 8 8082 "francais" 53 "archeologie" "a" "3" 1 15
"2198" "13 _2" "c0b6" 18 "s2_b" 3 20396 "francais" 53 "archeologie" "b" "2" -1 2
"2199" "13 _2" "c0b6" 45 "s3_a" 8 4899 "francais" 53 "archeologie" "a" "3" 1 9
"2202" "13 _2" "c0b6" 21 "s2_a" 4 12773 "francais" 53 "archeologie" "a" "2" 1 5
"2203" "13 _2" "c0b6" 1 "s1_a" 9 14125 "francais" 53 "archeologie" "a" "1" 1 1
"2204" "13 _2" "c0b6" 50 "s3_b" 8 8182 "francais" 53 "archeologie" "b" "3" -1 14
"2207" "13 _2" "c0b6" 36 "s2_b" 2 7277 "francais" 53 "archeologie" "b" "2" -1 20
"2208" "13 _2" "c0b6" 15 "s1_a" 4 9237 "francais" 53 "archeologie" "a" "1" 1 15
"2209" "13 _2" "c0b6" 39 "s3_a" 8 4381 "francais" 53 "archeologie" "a" "3" 1 3
"2210" "13 _2" "c0b6" 20 "s2_b" 2 18895 "francais" 53 "archeologie" "b" "2" -1 4
"2211" "13 _2" "c0b6" 4 "s1_b" 9 6566 "francais" 53 "archeologie" "b" "1" -1 4
"2212" "13 _2" "c0b6" 46 "s3_b" 9 5566 "francais" 53 "archeologie" "b" "3" -1 10
"2215" "13 _2" "c0b6" 33 "s2_a" 1 13451 "francais" 53 "archeologie" "a" "2" 1 17
"2216" "13 _2" "c0b6" 9 "s1_a" 9 5500 "francais" 53 "archeologie" "a" "1" 1 9
"2217" "13 _2" "c0b6" 55 "s3_a" 9 11099 "francais" 53 "archeologie" "a" "3" 1 19
"2218" "13 _2" "c0b6" 32 "s2_b" 3 22141 "francais" 53 "archeologie" "b" "2" -1 16
"2219" "13 _2" "c0b6" 7 "s1_a" 9 8918 "francais" 53 "archeologie" "a" "1" 1 7
"2220" "13 _2" "c0b6" 49 "s3_a" 8 12278 "francais" 53 "archeologie" "a" "3" 1 13
"2223" "13 _2" "c0b6" 30 "s2_b" 3 18592 "francais" 53 "archeologie" "b" "2" -1 14
"2224" "13 _2" "c0b6" 40 "s3_b" 9 9853 "francais" 53 "archeologie" "b" "3" -1 4
"2227" "13 _2" "c0b6" 35 "s2_a" 2 12049 "francais" 53 "archeologie" "a" "2" 1 19
"2228" "13 _2" "c0b6" 11 "s1_a" 6 12129 "francais" 53 "archeologie" "a" "1" 1 11
"2229" "13 _2" "c0b6" 56 "s3_b" 9 4116 "francais" 53 "archeologie" "b" "3" -1 20
"2230" "13 _2" "c0b6" 25 "s2_a" 3 23849 "francais" 53 "archeologie" "a" "2" 1 9
"2231" "13 _2" "c0b6" 10 "s1_b" 2 8017 "francais" 53 "archeologie" "b" "1" -1 10
"2232" "13 _2" "c0b6" 52 "s3_b" 9 5691 "francais" 53 "archeologie" "b" "3" -1 16
"2235" "13 _2" "c0b6" 31 "s2_a" 2 9809 "francais" 53 "archeologie" "a" "2" 1 15
"2236" "13 _2" "c0b6" 12 "s1_b" 9 18109 "francais" 53 "archeologie" "b" "1" -1 12
"2237" "13 _2" "c0b6" 38 "s3_b" 9 7773 "francais" 53 "archeologie" "b" "3" -1 2
"2238" "13 _2" "c0b6" 19 "s2_a" 2 8994 "francais" 53 "archeologie" "a" "2" 1 3
"2239" "13 _2" "c0b6" 13 "s1_a" 9 8933 "francais" 53 "archeologie" "a" "1" 1 13
"2245" "14 _2" "1013" 37 "s3_b" 7 7503 "Fran" 18 "M" "b" "3" -1 1
"2246" "14 _2" "1013" 28 "s2_a" 5 14605 "Fran" 18 "M" "a" "2" 1 12
"2247" "14 _2" "1013" 53 "s3_b" 8 5766 "Fran" 18 "M" "b" "3" -1 17
"2248" "14 _2" "1013" 20 "s2_a" 9 12825 "Fran" 18 "M" "a" "2" 1 4
"2249" "14 _2" "1013" 4 "s1_a" 6 4504 "Fran" 18 "M" "a" "1" 1 4
"2252" "14 _2" "1013" 41 "s3_b" 10 2880 "Fran" 18 "M" "b" "3" -1 5
"2253" "14 _2" "1013" 25 "s2_b" 8 6669 "Fran" 18 "M" "b" "2" -1 9
"2254" "14 _2" "1013" 11 "s1_b" 10 4676 "Fran" 18 "M" "b" "1" -1 11
"2255" "14 _2" "1013" 44 "s3_a" 6 3722 "Fran" 18 "M" "a" "3" 1 8
"2256" "14 _2" "1013" 26 "s2_a" 5 5365 "Fran" 18 "M" "a" "2" 1 10
"2257" "14 _2" "1013" 9 "s1_b" 10 4404 "Fran" 18 "M" "b" "1" -1 9
"2260" "14 _2" "1013" 56 "s3_a" 6 4925 "Fran" 18 "M" "a" "3" 1 20
"2261" "14 _2" "1013" 22 "s2_a" 5 9260 "Fran" 18 "M" "a" "2" 1 6
"2262" "14 _2" "1013" 15 "s1_b" 5 165 "Fran" 18 "M" "b" "1" -1 15
"2265" "14 _2" "1013" 45 "s3_b" 6 7956 "Fran" 18 "M" "b" "3" -1 9
"2266" "14 _2" "1013" 34 "s2_a" 10 7379 "Fran" 18 "M" "a" "2" 1 18
"2267" "14 _2" "1013" 48 "s3_a" 3 5483 "Fran" 18 "M" "a" "3" 1 12
"2268" "14 _2" "1013" 33 "s2_b" 1 8583 "Fran" 18 "M" "b" "2" -1 17
"2269" "14 _2" "1013" 14 "s1_a" 7 7005 "Fran" 18 "M" "a" "1" 1 14
"2272" "14 _2" "1013" 40 "s3_a" 3 6684 "Fran" 18 "M" "a" "3" 1 4
"2273" "14 _2" "1013" 30 "s2_a" 9 5097 "Fran" 18 "M" "a" "2" 1 14
"2274" "14 _2" "1013" 12 "s1_a" 10 5532 "Fran" 18 "M" "a" "1" 1 12
"2275" "14 _2" "1013" 38 "s3_a" 3 3733 "Fran" 18 "M" "a" "3" 1 2
"2276" "14 _2" "1013" 24 "s2_a" 10 5707 "Fran" 18 "M" "a" "2" 1 8
"2277" "14 _2" "1013" 1 "s1_b" 10 2929 "Fran" 18 "M" "b" "1" -1 1
"2280" "14 _2" "1013" 46 "s3_a" 3 3537 "Fran" 18 "M" "a" "3" 1 10
"2281" "14 _2" "1013" 32 "s2_a" 2 6438 "Fran" 18 "M" "a" "2" 1 16
"2282" "14 _2" "1013" 55 "s3_b" 5 3288 "Fran" 18 "M" "b" "3" -1 19
"2283" "14 _2" "1013" 18 "s2_a" 4 4541 "Fran" 18 "M" "a" "2" 1 2
"2284" "14 _2" "1013" 7 "s1_b" 3 4430 "Fran" 18 "M" "b" "1" -1 7
"2287" "14 _2" "1013" 54 "s3_a" 3 3054 "Fran" 18 "M" "a" "3" 1 18
"2288" "14 _2" "1013" 23 "s2_b" 2 9102 "Fran" 18 "M" "b" "2" -1 7
"2289" "14 _2" "1013" 3 "s1_b" 10 5924 "Fran" 18 "M" "b" "1" -1 3
"2292" "14 _2" "1013" 52 "s3_a" 3 2645 "Fran" 18 "M" "a" "3" 1 16
"2293" "14 _2" "1013" 35 "s2_b" 2 7319 "Fran" 18 "M" "b" "2" -1 19
"2294" "14 _2" "1013" 2 "s1_a" 10 2919 "Fran" 18 "M" "a" "1" 1 2
"2295" "14 _2" "1013" 43 "s3_b" 6 4195 "Fran" 18 "M" "b" "3" -1 7
"2296" "14 _2" "1013" 21 "s2_b" 3 6339 "Fran" 18 "M" "b" "2" -1 5
"2297" "14 _2" "1013" 13 "s1_b" 10 4418 "Fran" 18 "M" "b" "1" -1 13
"2300" "14 _2" "1013" 42 "s3_a" 3 2855 "Fran" 18 "M" "a" "3" 1 6
"2301" "14 _2" "1013" 27 "s2_b" 3 6921 "Fran" 18 "M" "b" "2" -1 11
"2302" "14 _2" "1013" 6 "s1_a" 10 5782 "Fran" 18 "M" "a" "1" 1 6
"2303" "14 _2" "1013" 39 "s3_b" 8 3799 "Fran" 18 "M" "b" "3" -1 3
"2304" "14 _2" "1013" 17 "s2_b" 3 4566 "Fran" 18 "M" "b" "2" -1 1
"2307" "14 _2" "1013" 49 "s3_b" 8 3265 "Fran" 18 "M" "b" "3" -1 13
"2308" "14 _2" "1013" 29 "s2_b" 2 5222 "Fran" 18 "M" "b" "2" -1 13
"2309" "14 _2" "1013" 16 "s1_a" 10 5557 "Fran" 18 "M" "a" "1" 1 16
"2312" "14 _2" "1013" 47 "s3_b" 7 2695 "Fran" 18 "M" "b" "3" -1 11
"2313" "14 _2" "1013" 36 "s2_a" 3 5074 "Fran" 18 "M" "a" "2" 1 20
"2314" "14 _2" "1013" 5 "s1_b" 6 5744 "Fran" 18 "M" "b" "1" -1 5
"2315" "14 _2" "1013" 51 "s3_b" 10 5284 "Fran" 18 "M" "b" "3" -1 15
"2316" "14 _2" "1013" 31 "s2_b" 10 4652 "Fran" 18 "M" "b" "2" -1 15
"2317" "14 _2" "1013" 10 "s1_a" 1 6810 "Fran" 18 "M" "a" "1" 1 10
"2320" "14 _2" "1013" 50 "s3_a" 3 2916 "Fran" 18 "M" "a" "3" 1 14
"2321" "14 _2" "1013" 19 "s2_b" 5 6622 "Fran" 18 "M" "b" "2" -1 3
"2322" "14 _2" "1013" 8 "s1_a" 10 4028 "Fran" 18 "M" "a" "1" 1 8
"2328" "15 _2" "9a54" 28 "s2_a" 3 22578 "Fran" 24 "Webdesign" "a" "2" 1 12
"2329" "15 _2" "9a54" 37 "s3_b" 7 8150 "Fran" 24 "Webdesign" "b" "3" -1 1
"2330" "15 _2" "9a54" 21 "s2_b" 1 20713 "Fran" 24 "Webdesign" "b" "2" -1 5
"2332" "15 _2" "9a54" 13 "s1_b" 10 7743 "Fran" 24 "Webdesign" "b" "1" -1 13
"2333" "15 _2" "9a54" 48 "s3_a" 2 19061 "Fran" 24 "Webdesign" "a" "3" 1 12
"2335" "15 _2" "9a54" 26 "s2_a" 6 9251 "Fran" 24 "Webdesign" "a" "2" 1 10
"2336" "15 _2" "9a54" 14 "s1_a" 4 11965 "Fran" 24 "Webdesign" "a" "1" 1 14
"2337" "15 _2" "9a54" 55 "s3_b" 10 10480960 "Fran" 24 "Webdesign" "b" "3" -1 19
"2338" "15 _2" "9a54" 27 "s2_b" 9 17280 "Fran" 24 "Webdesign" "b" "2" -1 11
"2340" "15 _2" "9a54" 3 "s1_b" 8 14941 "Fran" 24 "Webdesign" "b" "1" -1 3
"2341" "15 _2" "9a54" 47 "s3_b" 10 3269 "Fran" 24 "Webdesign" "b" "3" -1 11
"2343" "15 _2" "9a54" 31 "s2_b" 6 23194 "Fran" 24 "Webdesign" "b" "2" -1 15
"2345" "15 _2" "9a54" 15 "s1_b" 7 13088641 "Fran" 24 "Webdesign" "b" "1" -1 15
"2346" "15 _2" "9a54" 49 "s3_b" 10 5292 "Fran" 24 "Webdesign" "b" "3" -1 13
"2348" "15 _2" "9a54" 34 "s2_a" 4 145493 "Fran" 24 "Webdesign" "a" "2" 1 18
"2349" "15 _2" "9a54" 42 "s3_a" 7 7610 "Fran" 24 "Webdesign" "a" "3" 1 6
"2350" "15 _2" "9a54" 35 "s2_b" 7 81118 "Fran" 24 "Webdesign" "b" "2" -1 19
"2352" "15 _2" "9a54" 1 "s1_b" 9 24222 "Fran" 24 "Webdesign" "b" "1" -1 1
"2353" "15 _2" "9a54" 39 "s3_b" 10 8243 "Fran" 24 "Webdesign" "b" "3" -1 3
"2355" "15 _2" "9a54" 23 "s2_b" 9 42278 "Fran" 24 "Webdesign" "b" "2" -1 7
"2356" "15 _2" "9a54" 8 "s1_a" 10 6173 "Fran" 24 "Webdesign" "a" "1" 1 8
"2357" "15 _2" "9a54" 53 "s3_b" 10 2998 "Fran" 24 "Webdesign" "b" "3" -1 17
"2358" "15 _2" "9a54" 30 "s2_a" 8 49982 "Fran" 24 "Webdesign" "a" "2" 1 14
"2360" "15 _2" "9a54" 4 "s1_a" 10 4485 "Fran" 24 "Webdesign" "a" "1" 1 4
"2361" "15 _2" "9a54" 43 "s3_b" 10 3886 "Fran" 24 "Webdesign" "b" "3" -1 7
"2363" "15 _2" "9a54" 29 "s2_b" 6 33764 "Fran" 24 "Webdesign" "b" "2" -1 13
"2364" "15 _2" "9a54" 45 "s3_b" 10 21653 "Fran" 24 "Webdesign" "b" "3" -1 9
"2365" "15 _2" "9a54" 22 "s2_a" 9 8614 "Fran" 24 "Webdesign" "a" "2" 1 6
"2367" "15 _2" "9a54" 6 "s1_a" 9 15133 "Fran" 24 "Webdesign" "a" "1" 1 6
"2368" "15 _2" "9a54" 41 "s3_b" 9 4213 "Fran" 24 "Webdesign" "b" "3" -1 5
"2370" "15 _2" "9a54" 32 "s2_a" 9 3893 "Fran" 24 "Webdesign" "a" "2" 1 16
"2372" "15 _2" "9a54" 10 "s1_a" 3 10077 "Fran" 24 "Webdesign" "a" "1" 1 10
"2373" "15 _2" "9a54" 51 "s3_b" 9 12228 "Fran" 24 "Webdesign" "b" "3" -1 15
"2375" "15 _2" "9a54" 25 "s2_b" 8 19549 "Fran" 24 "Webdesign" "b" "2" -1 9
"2376" "15 _2" "9a54" 2 "s1_a" 8 6610 "Fran" 24 "Webdesign" "a" "1" 1 2
"2377" "15 _2" "9a54" 40 "s3_a" 3 9156 "Fran" 24 "Webdesign" "a" "3" 1 4
"2378" "15 _2" "9a54" 19 "s2_b" 2 9188 "Fran" 24 "Webdesign" "b" "2" -1 3
"2380" "15 _2" "9a54" 9 "s1_b" 10 4893 "Fran" 24 "Webdesign" "b" "1" -1 9
"2381" "15 _2" "9a54" 50 "s3_a" 2 3646 "Fran" 24 "Webdesign" "a" "3" 1 14
"2383" "15 _2" "9a54" 24 "s2_a" 9 48716 "Fran" 24 "Webdesign" "a" "2" 1 8
"2384" "15 _2" "9a54" 16 "s1_a" 4 8597 "Fran" 24 "Webdesign" "a" "1" 1 16
"2385" "15 _2" "9a54" 46 "s3_a" 5 5086 "Fran" 24 "Webdesign" "a" "3" 1 10
"2386" "15 _2" "9a54" 33 "s2_b" 7 11813 "Fran" 24 "Webdesign" "b" "2" -1 17
"2388" "15 _2" "9a54" 52 "s3_a" 3 6130 "Fran" 24 "Webdesign" "a" "3" 1 16
"2390" "15 _2" "9a54" 20 "s2_a" 5 14350 "Fran" 24 "Webdesign" "a" "2" 1 4
"2392" "15 _2" "9a54" 7 "s1_b" 4 31566 "Fran" 24 "Webdesign" "b" "1" -1 7
"2393" "15 _2" "9a54" 38 "s3_a" 3 13005 "Fran" 24 "Webdesign" "a" "3" 1 2
"2395" "15 _2" "9a54" 18 "s2_a" 7 5959 "Fran" 24 "Webdesign" "a" "2" 1 2
"2396" "15 _2" "9a54" 11 "s1_b" 9 6660 "Fran" 24 "Webdesign" "b" "1" -1 11
"2397" "15 _2" "9a54" 44 "s3_a" 3 3348 "Fran" 24 "Webdesign" "a" "3" 1 8
"2398" "15 _2" "9a54" 17 "s2_b" 9 5676 "Fran" 24 "Webdesign" "b" "2" -1 1
"2400" "15 _2" "9a54" 5 "s1_b" 10 3524 "Fran" 24 "Webdesign" "b" "1" -1 5
"2401" "15 _2" "9a54" 54 "s3_a" 3 3940 "Fran" 24 "Webdesign" "a" "3" 1 18
"2403" "15 _2" "9a54" 36 "s2_a" 8 5766 "Fran" 24 "Webdesign" "a" "2" 1 20
"2404" "15 _2" "9a54" 12 "s1_a" 10 3999 "Fran" 24 "Webdesign" "a" "1" 1 12
"2405" "15 _2" "9a54" 56 "s3_a" 3 5292 "Fran" 24 "Webdesign" "a" "3" 1 20
"2411" "1 _3" "dd22" 22 "s2_b" 1 16099 "fran" 60 "retrait" "b" "2" -1 6
"2412" "1 _3" "dd22" 37 "s3_a" 9 22592 "fran" 60 "retrait" "a" "3" 1 1
"2414" "1 _3" "dd22" 34 "s2_b" 6 33848 "fran" 60 "retrait" "b" "2" -1 18
"2415" "1 _3" "dd22" 6 "s1_b" 8 22288 "fran" 60 "retrait" "b" "1" -1 6
"2417" "1 _3" "dd22" 38 "s3_b" 9 11841 "fran" 60 "retrait" "b" "3" -1 2
"2418" "1 _3" "dd22" 25 "s2_a" 4 38456 "fran" 60 "retrait" "a" "2" 1 9
"2419" "1 _3" "dd22" 7 "s1_a" 10 5912 "fran" 60 "retrait" "a" "1" 1 7
"2420" "1 _3" "dd22" 45 "s3_a" 4 26154 "fran" 60 "retrait" "a" "3" 1 9
"2422" "1 _3" "dd22" 21 "s2_a" 3 30832 "fran" 60 "retrait" "a" "2" 1 5
"2423" "1 _3" "dd22" 9 "s1_a" 10 7152 "fran" 60 "retrait" "a" "1" 1 9
"2425" "1 _3" "dd22" 53 "s3_a" 10 10178 "fran" 60 "retrait" "a" "3" 1 17
"2427" "1 _3" "dd22" 17 "s2_a" 4 27074 "fran" 60 "retrait" "a" "2" 1 1
"2428" "1 _3" "dd22" 12 "s1_b" 10 16088 "fran" 60 "retrait" "b" "1" -1 12
"2430" "1 _3" "dd22" 43 "s3_a" 10 11626 "fran" 60 "retrait" "a" "3" 1 7
"2431" "1 _3" "dd22" 23 "s2_a" 4 30667 "fran" 60 "retrait" "a" "2" 1 7
"2432" "1 _3" "dd22" 49 "s3_a" 9 25751 "fran" 60 "retrait" "a" "3" 1 13
"2434" "1 _3" "dd22" 18 "s2_b" 8 27225 "fran" 60 "retrait" "b" "2" -1 2
"2435" "1 _3" "dd22" 8 "s1_b" 10 13199 "fran" 60 "retrait" "b" "1" -1 8
"2437" "1 _3" "dd22" 56 "s3_b" 10 5449 "fran" 60 "retrait" "b" "3" -1 20
"2438" "1 _3" "dd22" 35 "s2_a" 4 17032 "fran" 60 "retrait" "a" "2" 1 19
"2439" "1 _3" "dd22" 14 "s1_b" 8 16641 "fran" 60 "retrait" "b" "1" -1 14
"2440" "1 _3" "dd22" 47 "s3_a" 10 5554 "fran" 60 "retrait" "a" "3" 1 11
"2442" "1 _3" "dd22" 24 "s2_b" 10 37417 "fran" 60 "retrait" "b" "2" -1 8
"2443" "1 _3" "dd22" 10 "s1_b" 4 12968 "fran" 60 "retrait" "b" "1" -1 10
"2445" "1 _3" "dd22" 40 "s3_b" 10 10237 "fran" 60 "retrait" "b" "3" -1 4
"2446" "1 _3" "dd22" 20 "s2_b" 4 39857 "fran" 60 "retrait" "b" "2" -1 4
"2447" "1 _3" "dd22" 46 "s3_b" 10 11369 "fran" 60 "retrait" "b" "3" -1 10
"2449" "1 _3" "dd22" 29 "s2_a" 5 101082 "fran" 60 "retrait" "a" "2" 1 13
"2450" "1 _3" "dd22" 5 "s1_a" 5 22385 "fran" 60 "retrait" "a" "1" 1 5
"2452" "1 _3" "dd22" 48 "s3_b" 9 16142 "fran" 60 "retrait" "b" "3" -1 12
"2454" "1 _3" "dd22" 30 "s2_b" 10 15245 "fran" 60 "retrait" "b" "2" -1 14
"2455" "1 _3" "dd22" 2 "s1_b" 10 12794 "fran" 60 "retrait" "b" "1" -1 2
"2457" "1 _3" "dd22" 39 "s3_a" 8 18274 "fran" 60 "retrait" "a" "3" 1 3
"2458" "1 _3" "dd22" 36 "s2_b" 10 25313 "fran" 60 "retrait" "b" "2" -1 20
"2459" "1 _3" "dd22" 16 "s1_b" 9 41487 "fran" 60 "retrait" "b" "1" -1 16
"2460" "1 _3" "dd22" 42 "s3_b" 10 7776 "fran" 60 "retrait" "b" "3" -1 6
"2462" "1 _3" "dd22" 32 "s2_b" 2 25855 "fran" 60 "retrait" "b" "2" -1 16
"2463" "1 _3" "dd22" 11 "s1_a" 2 10097 "fran" 60 "retrait" "a" "1" 1 11
"2465" "1 _3" "dd22" 50 "s3_b" 8 29282 "fran" 60 "retrait" "b" "3" -1 14
"2466" "1 _3" "dd22" 28 "s2_b" 2 13954 "fran" 60 "retrait" "b" "2" -1 12
"2467" "1 _3" "dd22" 13 "s1_a" 10 12345 "fran" 60 "retrait" "a" "1" 1 13
"2468" "1 _3" "dd22" 51 "s3_a" 10 11624 "fran" 60 "retrait" "a" "3" 1 15
"2470" "1 _3" "dd22" 26 "s2_b" 9 12737 "fran" 60 "retrait" "b" "2" -1 10
"2472" "1 _3" "dd22" 54 "s3_b" 10 7882 "fran" 60 "retrait" "b" "3" -1 18
"2474" "1 _3" "dd22" 19 "s2_a" 2 18217 "fran" 60 "retrait" "a" "2" 1 3
"2475" "1 _3" "dd22" 4 "s1_b" 10 4416 "fran" 60 "retrait" "b" "1" -1 4
"2477" "1 _3" "dd22" 44 "s3_b" 10 11787 "fran" 60 "retrait" "b" "3" -1 8
"2478" "1 _3" "dd22" 31 "s2_a" 10 11143 "fran" 60 "retrait" "a" "2" 1 15
"2479" "1 _3" "dd22" 1 "s1_a" 10 10089 "fran" 60 "retrait" "a" "1" 1 1
"2480" "1 _3" "dd22" 52 "s3_b" 10 9061 "fran" 60 "retrait" "b" "3" -1 16
"2482" "1 _3" "dd22" 33 "s2_a" 2 19708 "fran" 60 "retrait" "a" "2" 1 17
"2483" "1 _3" "dd22" 15 "s1_a" 4 30486 "fran" 60 "retrait" "a" "1" 1 15
"2485" "1 _3" "dd22" 41 "s3_a" 10 19223 "fran" 60 "retrait" "a" "3" 1 5
"2486" "1 _3" "dd22" 27 "s2_a" 8 24545 "fran" 60 "retrait" "a" "2" 1 11
"2487" "1 _3" "dd22" 3 "s1_a" 10 15514 "fran" 60 "retrait" "a" "1" 1 3
"2488" "1 _3" "dd22" 55 "s3_a" 10 5849 "fran" 60 "retrait" "a" "3" 1 19
"2494" "2 _3" "f165" 41 "s3_a" 7 6480 "fran" 28 "commerce" "a" "3" 1 5
"2495" "2 _3" "f165" 26 "s2_b" 6 4660 "fran" 28 "commerce" "b" "2" -1 10
"2496" "2 _3" "f165" 39 "s3_a" 7 2661 "fran" 28 "commerce" "a" "3" 1 3
"2498" "2 _3" "f165" 34 "s2_b" 7 4907 "fran" 28 "commerce" "b" "2" -1 18
"2499" "2 _3" "f165" 10 "s1_b" 4 5118 "fran" 28 "commerce" "b" "1" -1 10
"2501" "2 _3" "f165" 56 "s3_b" 8 3760 "fran" 28 "commerce" "b" "3" -1 20
"2502" "2 _3" "f165" 35 "s2_a" 7 5588 "fran" 28 "commerce" "a" "2" 1 19
"2503" "2 _3" "f165" 15 "s1_a" 5 3909 "fran" 28 "commerce" "a" "1" 1 15
"2504" "2 _3" "f165" 55 "s3_a" 5 5088 "fran" 28 "commerce" "a" "3" 1 19
"2506" "2 _3" "f165" 29 "s2_a" 6 6482 "fran" 28 "commerce" "a" "2" 1 13
"2507" "2 _3" "f165" 4 "s1_b" 6 4327 "fran" 28 "commerce" "b" "1" -1 4
"2509" "2 _3" "f165" 44 "s3_b" 7 3082 "fran" 28 "commerce" "b" "3" -1 8
"2511" "2 _3" "f165" 18 "s2_b" 5 4518 "fran" 28 "commerce" "b" "2" -1 2
"2512" "2 _3" "f165" 3 "s1_a" 7 3170 "fran" 28 "commerce" "a" "1" 1 3
"2514" "2 _3" "f165" 47 "s3_a" 4 7915 "fran" 28 "commerce" "a" "3" 1 11
"2515" "2 _3" "f165" 27 "s2_a" 5 6870 "fran" 28 "commerce" "a" "2" 1 11
"2516" "2 _3" "f165" 53 "s3_a" 6 2496 "fran" 28 "commerce" "a" "3" 1 17
"2518" "2 _3" "f165" 24 "s2_b" 8 5971 "fran" 28 "commerce" "b" "2" -1 8
"2519" "2 _3" "f165" 5 "s1_a" 4 3687 "fran" 28 "commerce" "a" "1" 1 5
"2521" "2 _3" "f165" 37 "s3_a" 7 4793 "fran" 28 "commerce" "a" "3" 1 1
"2522" "2 _3" "f165" 22 "s2_b" 5 5786 "fran" 28 "commerce" "b" "2" -1 6
"2523" "2 _3" "f165" 6 "s1_b" 6 3860 "fran" 28 "commerce" "b" "1" -1 6
"2524" "2 _3" "f165" 52 "s3_b" 7 2201 "fran" 28 "commerce" "b" "3" -1 16
"2526" "2 _3" "f165" 36 "s2_b" 4 4401 "fran" 28 "commerce" "b" "2" -1 20
"2527" "2 _3" "f165" 2 "s1_b" 8 5299 "fran" 28 "commerce" "b" "1" -1 2
"2529" "2 _3" "f165" 43 "s3_a" 7 2834 "fran" 28 "commerce" "a" "3" 1 7
"2530" "2 _3" "f165" 17 "s2_a" 4 5856 "fran" 28 "commerce" "a" "2" 1 1
"2531" "2 _3" "f165" 46 "s3_b" 9 3982 "fran" 28 "commerce" "b" "3" -1 10
"2533" "2 _3" "f165" 30 "s2_b" 8 4457 "fran" 28 "commerce" "b" "2" -1 14
"2534" "2 _3" "f165" 9 "s1_a" 8 2619 "fran" 28 "commerce" "a" "1" 1 9
"2536" "2 _3" "f165" 45 "s3_a" 7 2715 "fran" 28 "commerce" "a" "3" 1 9
"2538" "2 _3" "f165" 20 "s2_b" 5 9657 "fran" 28 "commerce" "b" "2" -1 4
"2539" "2 _3" "f165" 13 "s1_a" 7 3002 "fran" 28 "commerce" "a" "1" 1 13
"2541" "2 _3" "f165" 51 "s3_a" 4 3488 "fran" 28 "commerce" "a" "3" 1 15
"2542" "2 _3" "f165" 21 "s2_a" 6 5286 "fran" 28 "commerce" "a" "2" 1 5
"2543" "2 _3" "f165" 12 "s1_b" 8 4943 "fran" 28 "commerce" "b" "1" -1 12
"2544" "2 _3" "f165" 38 "s3_b" 8 7277 "fran" 28 "commerce" "b" "3" -1 2
"2546" "2 _3" "f165" 31 "s2_a" 6 4924 "fran" 28 "commerce" "a" "2" 1 15
"2547" "2 _3" "f165" 1 "s1_a" 7 5905 "fran" 28 "commerce" "a" "1" 1 1
"2549" "2 _3" "f165" 42 "s3_b" 9 2350 "fran" 28 "commerce" "b" "3" -1 6
"2550" "2 _3" "f165" 28 "s2_b" 3 5779 "fran" 28 "commerce" "b" "2" -1 12
"2551" "2 _3" "f165" 8 "s1_b" 10 3805 "fran" 28 "commerce" "b" "1" -1 8
"2552" "2 _3" "f165" 40 "s3_b" 8 4691 "fran" 28 "commerce" "b" "3" -1 4
"2554" "2 _3" "f165" 19 "s2_a" 3 4586 "fran" 28 "commerce" "a" "2" 1 3
"2556" "2 _3" "f165" 48 "s3_b" 10 3204 "fran" 28 "commerce" "b" "3" -1 12
"2558" "2 _3" "f165" 33 "s2_a" 1 4070 "fran" 28 "commerce" "a" "2" 1 17
"2559" "2 _3" "f165" 11 "s1_a" 5 15127 "fran" 28 "commerce" "a" "1" 1 11
"2561" "2 _3" "f165" 49 "s3_a" 8 2876 "fran" 28 "commerce" "a" "3" 1 13
"2562" "2 _3" "f165" 32 "s2_b" 7 4914 "fran" 28 "commerce" "b" "2" -1 16
"2563" "2 _3" "f165" 16 "s1_b" 7 3480 "fran" 28 "commerce" "b" "1" -1 16
"2564" "2 _3" "f165" 50 "s3_b" 7 2732 "fran" 28 "commerce" "b" "3" -1 14
"2566" "2 _3" "f165" 23 "s2_a" 5 7309 "fran" 28 "commerce" "a" "2" 1 7
"2567" "2 _3" "f165" 14 "s1_b" 7 2684 "fran" 28 "commerce" "b" "1" -1 14
"2569" "2 _3" "f165" 54 "s3_b" 10 3649 "fran" 28 "commerce" "b" "3" -1 18
"2570" "2 _3" "f165" 25 "s2_a" 8 4395 "fran" 28 "commerce" "a" "2" 1 9
"2571" "2 _3" "f165" 7 "s1_a" 8 4336 "fran" 28 "commerce" "a" "1" 1 7
"2577" "3 _3" "e65b" 40 "s3_b" 1 8639 "fran" 28 "demandeur" "b" "3" -1 4
"2578" "3 _3" "e65b" 20 "s2_b" 1 18111 "fran" 28 "demandeur" "b" "2" -1 4
"2581" "3 _3" "e65b" 45 "s3_a" 1 26538 "fran" 28 "demandeur" "a" "3" 1 9
"2582" "3 _3" "e65b" 21 "s2_a" 5 13415 "fran" 28 "demandeur" "a" "2" 1 5
"2583" "3 _3" "e65b" 15 "s1_a" 1 5107 "fran" 28 "demandeur" "a" "1" 1 15
"2584" "3 _3" "e65b" 48 "s3_b" 10 9152 "fran" 28 "demandeur" "b" "3" -1 12
"2585" "3 _3" "e65b" 19 "s2_a" 1 15445 "fran" 28 "demandeur" "a" "2" 1 3
"2586" "3 _3" "e65b" 5 "s1_a" 1 9286 "fran" 28 "demandeur" "a" "1" 1 5
"2589" "3 _3" "e65b" 44 "s3_b" 10 13041 "fran" 28 "demandeur" "b" "3" -1 8
"2590" "3 _3" "e65b" 36 "s2_b" 1 12353 "fran" 28 "demandeur" "b" "2" -1 20
"2591" "3 _3" "e65b" 7 "s1_a" 10 14332 "fran" 28 "demandeur" "a" "1" 1 7
"2594" "3 _3" "e65b" 56 "s3_b" 10 10148 "fran" 28 "demandeur" "b" "3" -1 20
"2595" "3 _3" "e65b" 35 "s2_a" 1 9140 "fran" 28 "demandeur" "a" "2" 1 19
"2596" "3 _3" "e65b" 2 "s1_b" 10 10650 "fran" 28 "demandeur" "b" "1" -1 2
"2597" "3 _3" "e65b" 54 "s3_b" 1 13750 "fran" 28 "demandeur" "b" "3" -1 18
"2598" "3 _3" "e65b" 22 "s2_b" 1 10989 "fran" 28 "demandeur" "b" "2" -1 6
"2601" "3 _3" "e65b" 50 "s3_b" 1 7520 "fran" 28 "demandeur" "b" "3" -1 14
"2602" "3 _3" "e65b" 27 "s2_a" 1 14819 "fran" 28 "demandeur" "a" "2" 1 11
"2603" "3 _3" "e65b" 3 "s1_a" 1 29487 "fran" 28 "demandeur" "a" "1" 1 3
"2604" "3 _3" "e65b" 53 "s3_a" 10 9860 "fran" 28 "demandeur" "a" "3" 1 17
"2605" "3 _3" "e65b" 18 "s2_b" 1 11309 "fran" 28 "demandeur" "b" "2" -1 2
"2606" "3 _3" "e65b" 10 "s1_b" 1 14997 "fran" 28 "demandeur" "b" "1" -1 10
"2609" "3 _3" "e65b" 38 "s3_b" 10 9260 "fran" 28 "demandeur" "b" "3" -1 2
"2610" "3 _3" "e65b" 28 "s2_b" 1 9037 "fran" 28 "demandeur" "b" "2" -1 12
"2611" "3 _3" "e65b" 9 "s1_a" 10 9332 "fran" 28 "demandeur" "a" "1" 1 9
"2612" "3 _3" "e65b" 37 "s3_a" 1 7399 "fran" 28 "demandeur" "a" "3" 1 1
"2613" "3 _3" "e65b" 34 "s2_b" 1 23153 "fran" 28 "demandeur" "b" "2" -1 18
"2616" "3 _3" "e65b" 52 "s3_b" 10 6568 "fran" 28 "demandeur" "b" "3" -1 16
"2617" "3 _3" "e65b" 30 "s2_b" 10 9270 "fran" 28 "demandeur" "b" "2" -1 14
"2618" "3 _3" "e65b" 12 "s1_b" 10 8935 "fran" 28 "demandeur" "b" "1" -1 12
"2621" "3 _3" "e65b" 43 "s3_a" 1 6716 "fran" 28 "demandeur" "a" "3" 1 7
"2622" "3 _3" "e65b" 32 "s2_b" 1 9096 "fran" 28 "demandeur" "b" "2" -1 16
"2623" "3 _3" "e65b" 4 "s1_b" 10 7393 "fran" 28 "demandeur" "b" "1" -1 4
"2624" "3 _3" "e65b" 51 "s3_a" 1 8194 "fran" 28 "demandeur" "a" "3" 1 15
"2625" "3 _3" "e65b" 23 "s2_a" 10 19106 "fran" 28 "demandeur" "a" "2" 1 7
"2626" "3 _3" "e65b" 6 "s1_b" 10 13901 "fran" 28 "demandeur" "b" "1" -1 6
"2629" "3 _3" "e65b" 39 "s3_a" 1 9978 "fran" 28 "demandeur" "a" "3" 1 3
"2630" "3 _3" "e65b" 33 "s2_a" 1 10695 "fran" 28 "demandeur" "a" "2" 1 17
"2631" "3 _3" "e65b" 13 "s1_a" 10 13995 "fran" 28 "demandeur" "a" "1" 1 13
"2632" "3 _3" "e65b" 49 "s3_a" 1 5820 "fran" 28 "demandeur" "a" "3" 1 13
"2633" "3 _3" "e65b" 26 "s2_b" 10 8859 "fran" 28 "demandeur" "b" "2" -1 10
"2634" "3 _3" "e65b" 11 "s1_a" 10 9036 "fran" 28 "demandeur" "a" "1" 1 11
"2637" "3 _3" "e65b" 47 "s3_a" 1 4122 "fran" 28 "demandeur" "a" "3" 1 11
"2638" "3 _3" "e65b" 17 "s2_a" 1 13417 "fran" 28 "demandeur" "a" "2" 1 1
"2641" "3 _3" "e65b" 55 "s3_a" 1 4921 "fran" 28 "demandeur" "a" "3" 1 19
"2642" "3 _3" "e65b" 31 "s2_a" 10 12515 "fran" 28 "demandeur" "a" "2" 1 15
"2643" "3 _3" "e65b" 8 "s1_b" 10 5841 "fran" 28 "demandeur" "b" "1" -1 8
"2644" "3 _3" "e65b" 41 "s3_a" 1 6883 "fran" 28 "demandeur" "a" "3" 1 5
"2645" "3 _3" "e65b" 24 "s2_b" 10 14843 "fran" 28 "demandeur" "b" "2" -1 8
"2646" "3 _3" "e65b" 14 "s1_b" 1 11573 "fran" 28 "demandeur" "b" "1" -1 14
"2649" "3 _3" "e65b" 42 "s3_b" 10 8842 "fran" 28 "demandeur" "b" "3" -1 6
"2650" "3 _3" "e65b" 29 "s2_a" 1 11488 "fran" 28 "demandeur" "a" "2" 1 13
"2651" "3 _3" "e65b" 1 "s1_a" 10 11870 "fran" 28 "demandeur" "a" "1" 1 1
"2652" "3 _3" "e65b" 46 "s3_b" 10 8296 "fran" 28 "demandeur" "b" "3" -1 10
"2653" "3 _3" "e65b" 25 "s2_a" 1 9534 "fran" 28 "demandeur" "a" "2" 1 9
"2654" "3 _3" "e65b" 16 "s1_b" 10 8665 "fran" 28 "demandeur" "b" "1" -1 16
"2660" "4 _3" "9b76" 50 "s3_b" 10 31633 "Arabe" 33 "Autodidacte" "b" "3" -1 14
"2661" "4 _3" "9b76" 32 "s2_b" 10 26291 "Arabe" 33 "Autodidacte" "b" "2" -1 16
"2662" "4 _3" "9b76" 37 "s3_a" 10 15694 "Arabe" 33 "Autodidacte" "a" "3" 1 1
"2664" "4 _3" "9b76" 27 "s2_a" 10 26054 "Arabe" 33 "Autodidacte" "a" "2" 1 11
"2665" "4 _3" "9b76" 3 "s1_a" 10 7767 "Arabe" 33 "Autodidacte" "a" "1" 1 3
"2667" "4 _3" "9b76" 51 "s3_a" 10 6912 "Arabe" 33 "Autodidacte" "a" "3" 1 15
"2668" "4 _3" "9b76" 29 "s2_a" 10 67251 "Arabe" 33 "Autodidacte" "a" "2" 1 13
"2669" "4 _3" "9b76" 6 "s1_b" 10 6415 "Arabe" 33 "Autodidacte" "b" "1" -1 6
"2670" "4 _3" "9b76" 56 "s3_b" 10 31426 "Arabe" 33 "Autodidacte" "b" "3" -1 20
"2672" "4 _3" "9b76" 31 "s2_a" 10 15919 "Arabe" 33 "Autodidacte" "a" "2" 1 15
"2673" "4 _3" "9b76" 4 "s1_b" 9 13346 "Arabe" 33 "Autodidacte" "b" "1" -1 4
"2675" "4 _3" "9b76" 54 "s3_b" 10 7784 "Arabe" 33 "Autodidacte" "b" "3" -1 18
"2677" "4 _3" "9b76" 33 "s2_a" 10 66984 "Arabe" 33 "Autodidacte" "a" "2" 1 17
"2678" "4 _3" "9b76" 16 "s1_b" 10 9722 "Arabe" 33 "Autodidacte" "b" "1" -1 16
"2680" "4 _3" "9b76" 49 "s3_a" 10 13956 "Arabe" 33 "Autodidacte" "a" "3" 1 13
"2681" "4 _3" "9b76" 23 "s2_a" 10 15187 "Arabe" 33 "Autodidacte" "a" "2" 1 7
"2682" "4 _3" "9b76" 55 "s3_a" 10 345571 "Arabe" 33 "Autodidacte" "a" "3" 1 19
"2684" "4 _3" "9b76" 21 "s2_a" 9 212250 "Arabe" 33 "Autodidacte" "a" "2" 1 5
"2685" "4 _3" "9b76" 5 "s1_a" 10 5650 "Arabe" 33 "Autodidacte" "a" "1" 1 5
"2687" "4 _3" "9b76" 53 "s3_a" 10 4186 "Arabe" 33 "Autodidacte" "a" "3" 1 17
"2688" "4 _3" "9b76" 26 "s2_b" 10 15326 "Arabe" 33 "Autodidacte" "b" "2" -1 10
"2689" "4 _3" "9b76" 12 "s1_b" 10 5094 "Arabe" 33 "Autodidacte" "b" "1" -1 12
"2690" "4 _3" "9b76" 46 "s3_b" 10 6750 "Arabe" 33 "Autodidacte" "b" "3" -1 10
"2692" "4 _3" "9b76" 19 "s2_a" 10 16936 "Arabe" 33 "Autodidacte" "a" "2" 1 3
"2693" "4 _3" "9b76" 8 "s1_b" 10 8138 "Arabe" 33 "Autodidacte" "b" "1" -1 8
"2695" "4 _3" "9b76" 40 "s3_b" 10 11857 "Arabe" 33 "Autodidacte" "b" "3" -1 4
"2696" "4 _3" "9b76" 36 "s2_b" 10 13129 "Arabe" 33 "Autodidacte" "b" "2" -1 20
"2697" "4 _3" "9b76" 52 "s3_b" 10 5778 "Arabe" 33 "Autodidacte" "b" "3" -1 16
"2699" "4 _3" "9b76" 35 "s2_a" 10 10559 "Arabe" 33 "Autodidacte" "a" "2" 1 19
"2700" "4 _3" "9b76" 7 "s1_a" 10 8660 "Arabe" 33 "Autodidacte" "a" "1" 1 7
"2702" "4 _3" "9b76" 39 "s3_a" 10 8489 "Arabe" 33 "Autodidacte" "a" "3" 1 3
"2704" "4 _3" "9b76" 28 "s2_b" 10 13527 "Arabe" 33 "Autodidacte" "b" "2" -1 12
"2705" "4 _3" "9b76" 13 "s1_a" 10 7747 "Arabe" 33 "Autodidacte" "a" "1" 1 13
"2707" "4 _3" "9b76" 47 "s3_a" 10 5833 "Arabe" 33 "Autodidacte" "a" "3" 1 11
"2708" "4 _3" "9b76" 34 "s2_b" 10 13191 "Arabe" 33 "Autodidacte" "b" "2" -1 18
"2709" "4 _3" "9b76" 10 "s1_b" 10 2169391 "Arabe" 33 "Autodidacte" "b" "1" -1 10
"2710" "4 _3" "9b76" 43 "s3_a" 10 4323 "Arabe" 33 "Autodidacte" "a" "3" 1 7
"2712" "4 _3" "9b76" 18 "s2_b" 10 13378 "Arabe" 33 "Autodidacte" "b" "2" -1 2
"2713" "4 _3" "9b76" 11 "s1_a" 10 1324958 "Arabe" 33 "Autodidacte" "a" "1" 1 11
"2715" "4 _3" "9b76" 42 "s3_b" 10 5080 "Arabe" 33 "Autodidacte" "b" "3" -1 6
"2716" "4 _3" "9b76" 17 "s2_a" 10 7332 "Arabe" 33 "Autodidacte" "a" "2" 1 1
"2717" "4 _3" "9b76" 1 "s1_a" 10 16545 "Arabe" 33 "Autodidacte" "a" "1" 1 1
"2718" "4 _3" "9b76" 48 "s3_b" 10 5227 "Arabe" 33 "Autodidacte" "b" "3" -1 12
"2720" "4 _3" "9b76" 30 "s2_b" 10 12372 "Arabe" 33 "Autodidacte" "b" "2" -1 14
"2722" "4 _3" "9b76" 38 "s3_b" 10 10899 "Arabe" 33 "Autodidacte" "b" "3" -1 2
"2724" "4 _3" "9b76" 24 "s2_b" 10 20019 "Arabe" 33 "Autodidacte" "b" "2" -1 8
"2725" "4 _3" "9b76" 15 "s1_a" 10 7086 "Arabe" 33 "Autodidacte" "a" "1" 1 15
"2727" "4 _3" "9b76" 41 "s3_a" 10 4175 "Arabe" 33 "Autodidacte" "a" "3" 1 5
"2728" "4 _3" "9b76" 20 "s2_b" 10 69732 "Arabe" 33 "Autodidacte" "b" "2" -1 4
"2729" "4 _3" "9b76" 9 "s1_a" 10 5195 "Arabe" 33 "Autodidacte" "a" "1" 1 9
"2730" "4 _3" "9b76" 45 "s3_a" 10 4732 "Arabe" 33 "Autodidacte" "a" "3" 1 9
"2732" "4 _3" "9b76" 22 "s2_b" 10 12699 "Arabe" 33 "Autodidacte" "b" "2" -1 6
"2733" "4 _3" "9b76" 14 "s1_b" 10 18586 "Arabe" 33 "Autodidacte" "b" "1" -1 14
"2735" "4 _3" "9b76" 44 "s3_b" 10 8724 "Arabe" 33 "Autodidacte" "b" "3" -1 8
"2736" "4 _3" "9b76" 25 "s2_a" 10 25283 "Arabe" 33 "Autodidacte" "a" "2" 1 9
"2737" "4 _3" "9b76" 2 "s1_b" 10 3522 "Arabe" 33 "Autodidacte" "b" "1" -1 2
"2743" "5 _3" "d3bd" 36 "s2_b" 9 10077 "Fran" 29 "litt" "b" "2" -1 20
"2744" "5 _3" "d3bd" 41 "s3_a" 10 4270 "Fran" 29 "litt" "a" "3" 1 5
"2745" "5 _3" "d3bd" 12 "s1_b" 10 6531 "Fran" 29 "litt" "b" "1" -1 12
"2748" "5 _3" "d3bd" 23 "s2_a" 9 12837 "Fran" 29 "litt" "a" "2" 1 7
"2749" "5 _3" "d3bd" 42 "s3_b" 10 3287 "Fran" 29 "litt" "b" "3" -1 6
"2750" "5 _3" "d3bd" 4 "s1_b" 10 2370 "Fran" 29 "litt" "b" "1" -1 4
"2751" "5 _3" "d3bd" 19 "s2_a" 8 26248 "Fran" 29 "litt" "a" "2" 1 3
"2752" "5 _3" "d3bd" 47 "s3_a" 10 3743 "Fran" 29 "litt" "a" "3" 1 11
"2753" "5 _3" "d3bd" 15 "s1_a" 10 4732 "Fran" 29 "litt" "a" "1" 1 15
"2756" "5 _3" "d3bd" 32 "s2_b" 9 12274 "Fran" 29 "litt" "b" "2" -1 16
"2757" "5 _3" "d3bd" 52 "s3_b" 10 8882 "Fran" 29 "litt" "b" "3" -1 16
"2758" "5 _3" "d3bd" 3 "s1_a" 10 3233 "Fran" 29 "litt" "a" "1" 1 3
"2761" "5 _3" "d3bd" 25 "s2_a" 10 6966 "Fran" 29 "litt" "a" "2" 1 9
"2762" "5 _3" "d3bd" 38 "s3_b" 10 11731 "Fran" 29 "litt" "b" "3" -1 2
"2763" "5 _3" "d3bd" 31 "s2_a" 9 11210 "Fran" 29 "litt" "a" "2" 1 15
"2764" "5 _3" "d3bd" 39 "s3_a" 10 7053 "Fran" 29 "litt" "a" "3" 1 3
"2765" "5 _3" "d3bd" 9 "s1_a" 10 4330 "Fran" 29 "litt" "a" "1" 1 9
"2768" "5 _3" "d3bd" 20 "s2_b" 10 14291 "Fran" 29 "litt" "b" "2" -1 4
"2769" "5 _3" "d3bd" 50 "s3_b" 9 5703 "Fran" 29 "litt" "b" "3" -1 14
"2770" "5 _3" "d3bd" 14 "s1_b" 9 8827 "Fran" 29 "litt" "b" "1" -1 14
"2771" "5 _3" "d3bd" 35 "s2_a" 9 8972 "Fran" 29 "litt" "a" "2" 1 19
"2772" "5 _3" "d3bd" 56 "s3_b" 10 6992 "Fran" 29 "litt" "b" "3" -1 20
"2773" "5 _3" "d3bd" 6 "s1_b" 10 5966 "Fran" 29 "litt" "b" "1" -1 6
"2776" "5 _3" "d3bd" 30 "s2_b" 10 5532 "Fran" 29 "litt" "b" "2" -1 14
"2777" "5 _3" "d3bd" 53 "s3_a" 10 4007 "Fran" 29 "litt" "a" "3" 1 17
"2778" "5 _3" "d3bd" 28 "s2_b" 10 9772 "Fran" 29 "litt" "b" "2" -1 12
"2779" "5 _3" "d3bd" 54 "s3_b" 10 117236 "Fran" 29 "litt" "b" "3" -1 18
"2780" "5 _3" "d3bd" 8 "s1_b" 10 89748 "Fran" 29 "litt" "b" "1" -1 8
"2783" "5 _3" "d3bd" 34 "s2_b" 10 10477 "Fran" 29 "litt" "b" "2" -1 18
"2784" "5 _3" "d3bd" 43 "s3_a" 10 4995 "Fran" 29 "litt" "a" "3" 1 7
"2785" "5 _3" "d3bd" 5 "s1_a" 9 19980 "Fran" 29 "litt" "a" "1" 1 5
"2788" "5 _3" "d3bd" 24 "s2_b" 10 10361 "Fran" 29 "litt" "b" "2" -1 8
"2789" "5 _3" "d3bd" 45 "s3_a" 9 238140 "Fran" 29 "litt" "a" "3" 1 9
"2790" "5 _3" "d3bd" 13 "s1_a" 10 5795 "Fran" 29 "litt" "a" "1" 1 13
"2791" "5 _3" "d3bd" 29 "s2_a" 10 216947 "Fran" 29 "litt" "a" "2" 1 13
"2792" "5 _3" "d3bd" 44 "s3_b" 10 5483 "Fran" 29 "litt" "b" "3" -1 8
"2793" "5 _3" "d3bd" 16 "s1_b" 10 3818 "Fran" 29 "litt" "b" "1" -1 16
"2796" "5 _3" "d3bd" 22 "s2_b" 10 68254 "Fran" 29 "litt" "b" "2" -1 6
"2797" "5 _3" "d3bd" 40 "s3_b" 10 5881 "Fran" 29 "litt" "b" "3" -1 4
"2798" "5 _3" "d3bd" 1 "s1_a" 10 8869 "Fran" 29 "litt" "a" "1" 1 1
"2799" "5 _3" "d3bd" 26 "s2_b" 10 11058 "Fran" 29 "litt" "b" "2" -1 10
"2800" "5 _3" "d3bd" 49 "s3_a" 10 234878 "Fran" 29 "litt" "a" "3" 1 13
"2803" "5 _3" "d3bd" 33 "s2_a" 10 7092 "Fran" 29 "litt" "a" "2" 1 17
"2804" "5 _3" "d3bd" 51 "s3_a" 10 3605 "Fran" 29 "litt" "a" "3" 1 15
"2805" "5 _3" "d3bd" 10 "s1_b" 10 5223 "Fran" 29 "litt" "b" "1" -1 10
"2808" "5 _3" "d3bd" 21 "s2_a" 10 6301 "Fran" 29 "litt" "a" "2" 1 5
"2809" "5 _3" "d3bd" 48 "s3_b" 10 3573 "Fran" 29 "litt" "b" "3" -1 12
"2810" "5 _3" "d3bd" 2 "s1_b" 10 2813 "Fran" 29 "litt" "b" "1" -1 2
"2811" "5 _3" "d3bd" 27 "s2_a" 10 8207 "Fran" 29 "litt" "a" "2" 1 11
"2812" "5 _3" "d3bd" 46 "s3_b" 10 11023 "Fran" 29 "litt" "b" "3" -1 10
"2813" "5 _3" "d3bd" 7 "s1_a" 10 8180 "Fran" 29 "litt" "a" "1" 1 7
"2816" "5 _3" "d3bd" 17 "s2_a" 10 4997 "Fran" 29 "litt" "a" "2" 1 1
"2817" "5 _3" "d3bd" 55 "s3_a" 10 3526 "Fran" 29 "litt" "a" "3" 1 19
"2818" "5 _3" "d3bd" 11 "s1_a" 10 6552 "Fran" 29 "litt" "a" "1" 1 11
"2819" "5 _3" "d3bd" 18 "s2_b" 10 7626 "Fran" 29 "litt" "b" "2" -1 2
"2820" "5 _3" "d3bd" 37 "s3_a" 10 4326 "Fran" 29 "litt" "a" "3" 1 1
"2826" "6 _3" "8fd1" 30 "s2_b" 3 24627 "Fran" 21 "M" "b" "2" -1 14
"2827" "6 _3" "8fd1" 44 "s3_b" 2 10739 "Fran" 21 "M" "b" "3" -1 8
"2828" "6 _3" "8fd1" 22 "s2_b" 4 24602 "Fran" 21 "M" "b" "2" -1 6
"2830" "6 _3" "8fd1" 11 "s1_a" 1 21896 "Fran" 21 "M" "a" "1" 1 11
"2832" "6 _3" "8fd1" 49 "s3_a" 1 16098 "Fran" 21 "M" "a" "3" 1 13
"2833" "6 _3" "8fd1" 29 "s2_a" 10 15905 "Fran" 21 "M" "a" "2" 1 13
"2834" "6 _3" "8fd1" 8 "s1_b" 9 8853 "Fran" 21 "M" "b" "1" -1 8
"2835" "6 _3" "8fd1" 50 "s3_b" 9 15409 "Fran" 21 "M" "b" "3" -1 14
"2836" "6 _3" "8fd1" 31 "s2_a" 2 16278 "Fran" 21 "M" "a" "2" 1 15
"2838" "6 _3" "8fd1" 10 "s1_b" 9 13099 "Fran" 21 "M" "b" "1" -1 10
"2840" "6 _3" "8fd1" 53 "s3_a" 8 13582 "Fran" 21 "M" "a" "3" 1 17
"2841" "6 _3" "8fd1" 34 "s2_b" 9 18017 "Fran" 21 "M" "b" "2" -1 18
"2843" "6 _3" "8fd1" 15 "s1_a" 3 18845 "Fran" 21 "M" "a" "1" 1 15
"2845" "6 _3" "8fd1" 46 "s3_b" 9 11817 "Fran" 21 "M" "b" "3" -1 10
"2846" "6 _3" "8fd1" 28 "s2_b" 5 13559 "Fran" 21 "M" "b" "2" -1 12
"2847" "6 _3" "8fd1" 39 "s3_a" 1 7798 "Fran" 21 "M" "a" "3" 1 3
"2848" "6 _3" "8fd1" 21 "s2_a" 9 17417 "Fran" 21 "M" "a" "2" 1 5
"2850" "6 _3" "8fd1" 13 "s1_a" 6 15344 "Fran" 21 "M" "a" "1" 1 13
"2852" "6 _3" "8fd1" 47 "s3_a" 10 5593 "Fran" 21 "M" "a" "3" 1 11
"2853" "6 _3" "8fd1" 27 "s2_a" 1 16983 "Fran" 21 "M" "a" "2" 1 11
"2854" "6 _3" "8fd1" 9 "s1_a" 10 7119 "Fran" 21 "M" "a" "1" 1 9
"2855" "6 _3" "8fd1" 38 "s3_b" 3 6607 "Fran" 21 "M" "b" "3" -1 2
"2856" "6 _3" "8fd1" 32 "s2_b" 10 18939 "Fran" 21 "M" "b" "2" -1 16
"2858" "6 _3" "8fd1" 14 "s1_b" 10 6276 "Fran" 21 "M" "b" "1" -1 14
"2860" "6 _3" "8fd1" 56 "s3_b" 9 14185 "Fran" 21 "M" "b" "3" -1 20
"2861" "6 _3" "8fd1" 17 "s2_a" 10 11766 "Fran" 21 "M" "a" "2" 1 1
"2862" "6 _3" "8fd1" 52 "s3_b" 10 9848 "Fran" 21 "M" "b" "3" -1 16
"2863" "6 _3" "8fd1" 35 "s2_a" 7 13666 "Fran" 21 "M" "a" "2" 1 19
"2865" "6 _3" "8fd1" 3 "s1_a" 8 12306 "Fran" 21 "M" "a" "1" 1 3
"2867" "6 _3" "8fd1" 54 "s3_b" 10 6645 "Fran" 21 "M" "b" "3" -1 18
"2868" "6 _3" "8fd1" 36 "s2_b" 10 13745 "Fran" 21 "M" "b" "2" -1 20
"2870" "6 _3" "8fd1" 2 "s1_b" 8 10223 "Fran" 21 "M" "b" "1" -1 2
"2872" "6 _3" "8fd1" 43 "s3_a" 1 6303 "Fran" 21 "M" "a" "3" 1 7
"2873" "6 _3" "8fd1" 26 "s2_b" 6 11388 "Fran" 21 "M" "b" "2" -1 10
"2874" "6 _3" "8fd1" 16 "s1_b" 10 8703 "Fran" 21 "M" "b" "1" -1 16
"2875" "6 _3" "8fd1" 37 "s3_a" 1 6748 "Fran" 21 "M" "a" "3" 1 1
"2876" "6 _3" "8fd1" 24 "s2_b" 1 16289 "Fran" 21 "M" "b" "2" -1 8
"2878" "6 _3" "8fd1" 1 "s1_a" 10 14472 "Fran" 21 "M" "a" "1" 1 1
"2880" "6 _3" "8fd1" 40 "s3_b" 10 4997 "Fran" 21 "M" "b" "3" -1 4
"2881" "6 _3" "8fd1" 33 "s2_a" 10 12241 "Fran" 21 "M" "a" "2" 1 17
"2882" "6 _3" "8fd1" 7 "s1_a" 9 11448 "Fran" 21 "M" "a" "1" 1 7
"2883" "6 _3" "8fd1" 48 "s3_b" 10 4068 "Fran" 21 "M" "b" "3" -1 12
"2884" "6 _3" "8fd1" 25 "s2_a" 8 11619 "Fran" 21 "M" "a" "2" 1 9
"2887" "6 _3" "8fd1" 41 "s3_a" 9 8423 "Fran" 21 "M" "a" "3" 1 5
"2888" "6 _3" "8fd1" 20 "s2_b" 8 13459 "Fran" 21 "M" "b" "2" -1 4
"2890" "6 _3" "8fd1" 4 "s1_b" 3 6983 "Fran" 21 "M" "b" "1" -1 4
"2892" "6 _3" "8fd1" 51 "s3_a" 1 7274 "Fran" 21 "M" "a" "3" 1 15
"2893" "6 _3" "8fd1" 19 "s2_a" 6 14806 "Fran" 21 "M" "a" "2" 1 3
"2894" "6 _3" "8fd1" 5 "s1_a" 7 5235 "Fran" 21 "M" "a" "1" 1 5
"2895" "6 _3" "8fd1" 55 "s3_a" 5 7951 "Fran" 21 "M" "a" "3" 1 19
"2896" "6 _3" "8fd1" 23 "s2_a" 10 16790 "Fran" 21 "M" "a" "2" 1 7
"2898" "6 _3" "8fd1" 6 "s1_b" 2 6727 "Fran" 21 "M" "b" "1" -1 6
"2900" "6 _3" "8fd1" 42 "s3_b" 5 7744 "Fran" 21 "M" "b" "3" -1 6
"2901" "6 _3" "8fd1" 18 "s2_b" 2 10113 "Fran" 21 "M" "b" "2" -1 2
"2902" "6 _3" "8fd1" 12 "s1_b" 10 8343 "Fran" 21 "M" "b" "1" -1 12
"2903" "6 _3" "8fd1" 45 "s3_a" 10 5614 "Fran" 21 "M" "a" "3" 1 9
"2909" "7 _3" "3eda" 43 "s3_a" 10 6134 "fran" 32 "lettres" "a" "3" 1 7
"2910" "7 _3" "3eda" 36 "s2_b" 4 10112 "fran" 32 "lettres" "b" "2" -1 20
"2912" "7 _3" "3eda" 41 "s3_a" 4 4860 "fran" 32 "lettres" "a" "3" 1 5
"2914" "7 _3" "3eda" 18 "s2_b" 1 9979 "fran" 32 "lettres" "b" "2" -1 2
"2915" "7 _3" "3eda" 16 "s1_b" 1 4810 "fran" 32 "lettres" "b" "1" -1 16
"2916" "7 _3" "3eda" 51 "s3_a" 10 6280 "fran" 32 "lettres" "a" "3" 1 15
"2917" "7 _3" "3eda" 20 "s2_b" 5 13234 "fran" 32 "lettres" "b" "2" -1 4
"2918" "7 _3" "3eda" 8 "s1_b" 1 7932 "fran" 32 "lettres" "b" "1" -1 8
"2920" "7 _3" "3eda" 37 "s3_a" 1 9963 "fran" 32 "lettres" "a" "3" 1 1
"2922" "7 _3" "3eda" 21 "s2_a" 8 6777 "fran" 32 "lettres" "a" "2" 1 5
"2923" "7 _3" "3eda" 2 "s1_b" 10 4210 "fran" 32 "lettres" "b" "1" -1 2
"2925" "7 _3" "3eda" 56 "s3_b" 10 8877 "fran" 32 "lettres" "b" "3" -1 20
"2927" "7 _3" "3eda" 28 "s2_b" 4 13214 "fran" 32 "lettres" "b" "2" -1 12
"2928" "7 _3" "3eda" 5 "s1_a" 8 6691 "fran" 32 "lettres" "a" "1" 1 5
"2929" "7 _3" "3eda" 44 "s3_b" 10 5617 "fran" 32 "lettres" "b" "3" -1 8
"2930" "7 _3" "3eda" 17 "s2_a" 10 8987 "fran" 32 "lettres" "a" "2" 1 1
"2932" "7 _3" "3eda" 42 "s3_b" 10 2707 "fran" 32 "lettres" "b" "3" -1 6
"2934" "7 _3" "3eda" 33 "s2_a" 5 9100 "fran" 32 "lettres" "a" "2" 1 17
"2935" "7 _3" "3eda" 10 "s1_b" 3 9780 "fran" 32 "lettres" "b" "1" -1 10
"2936" "7 _3" "3eda" 39 "s3_a" 10 5158 "fran" 32 "lettres" "a" "3" 1 3
"2937" "7 _3" "3eda" 23 "s2_a" 10 5002 "fran" 32 "lettres" "a" "2" 1 7
"2938" "7 _3" "3eda" 15 "s1_a" 4 8260 "fran" 32 "lettres" "a" "1" 1 15
"2940" "7 _3" "3eda" 38 "s3_b" 10 4645 "fran" 32 "lettres" "b" "3" -1 2
"2942" "7 _3" "3eda" 22 "s2_b" 4 12428 "fran" 32 "lettres" "b" "2" -1 6
"2943" "7 _3" "3eda" 12 "s1_b" 10 3565 "fran" 32 "lettres" "b" "1" -1 12
"2944" "7 _3" "3eda" 48 "s3_b" 10 3472 "fran" 32 "lettres" "b" "3" -1 12
"2945" "7 _3" "3eda" 27 "s2_a" 4 12413 "fran" 32 "lettres" "a" "2" 1 11
"2947" "7 _3" "3eda" 54 "s3_b" 10 4502 "fran" 32 "lettres" "b" "3" -1 18
"2949" "7 _3" "3eda" 19 "s2_a" 4 9275 "fran" 32 "lettres" "a" "2" 1 3
"2950" "7 _3" "3eda" 7 "s1_a" 10 6161 "fran" 32 "lettres" "a" "1" 1 7
"2952" "7 _3" "3eda" 47 "s3_a" 10 3143 "fran" 32 "lettres" "a" "3" 1 11
"2954" "7 _3" "3eda" 29 "s2_a" 7 8982 "fran" 32 "lettres" "a" "2" 1 13
"2955" "7 _3" "3eda" 14 "s1_b" 10 4334 "fran" 32 "lettres" "b" "1" -1 14
"2956" "7 _3" "3eda" 52 "s3_b" 10 1828 "fran" 32 "lettres" "b" "3" -1 16
"2957" "7 _3" "3eda" 31 "s2_a" 9 10943 "fran" 32 "lettres" "a" "2" 1 15
"2958" "7 _3" "3eda" 6 "s1_b" 10 5275 "fran" 32 "lettres" "b" "1" -1 6
"2960" "7 _3" "3eda" 45 "s3_a" 10 4155 "fran" 32 "lettres" "a" "3" 1 9
"2962" "7 _3" "3eda" 24 "s2_b" 9 7527 "fran" 32 "lettres" "b" "2" -1 8
"2963" "7 _3" "3eda" 4 "s1_b" 10 2419 "fran" 32 "lettres" "b" "1" -1 4
"2964" "7 _3" "3eda" 49 "s3_a" 10 3456 "fran" 32 "lettres" "a" "3" 1 13
"2965" "7 _3" "3eda" 35 "s2_a" 2 13905 "fran" 32 "lettres" "a" "2" 1 19
"2966" "7 _3" "3eda" 11 "s1_a" 10 6011 "fran" 32 "lettres" "a" "1" 1 11
"2968" "7 _3" "3eda" 50 "s3_b" 10 3627 "fran" 32 "lettres" "b" "3" -1 14
"2970" "7 _3" "3eda" 25 "s2_a" 10 6356 "fran" 32 "lettres" "a" "2" 1 9
"2972" "7 _3" "3eda" 53 "s3_a" 10 1981 "fran" 32 "lettres" "a" "3" 1 17
"2974" "7 _3" "3eda" 26 "s2_b" 10 7423 "fran" 32 "lettres" "b" "2" -1 10
"2975" "7 _3" "3eda" 9 "s1_a" 10 4346 "fran" 32 "lettres" "a" "1" 1 9
"2976" "7 _3" "3eda" 55 "s3_a" 10 3799 "fran" 32 "lettres" "a" "3" 1 19
"2977" "7 _3" "3eda" 30 "s2_b" 10 3440 "fran" 32 "lettres" "b" "2" -1 14
"2978" "7 _3" "3eda" 1 "s1_a" 10 3258 "fran" 32 "lettres" "a" "1" 1 1
"2980" "7 _3" "3eda" 40 "s3_b" 10 3883 "fran" 32 "lettres" "b" "3" -1 4
"2982" "7 _3" "3eda" 34 "s2_b" 10 9249 "fran" 32 "lettres" "b" "2" -1 18
"2983" "7 _3" "3eda" 3 "s1_a" 10 4747 "fran" 32 "lettres" "a" "1" 1 3
"2984" "7 _3" "3eda" 46 "s3_b" 10 2445 "fran" 32 "lettres" "b" "3" -1 10
"2985" "7 _3" "3eda" 32 "s2_b" 10 5097 "fran" 32 "lettres" "b" "2" -1 16
"2986" "7 _3" "3eda" 13 "s1_a" 10 8004 "fran" 32 "lettres" "a" "1" 1 13
"2992" "8 _3" "0a4b" 30 "s2_b" 9 26687 "fran" 65 "retrait" "b" "2" -1 14
"2993" "8 _3" "0a4b" 44 "s3_b" 8 16804 "fran" 65 "retrait" "b" "3" -1 8
"2995" "8 _3" "0a4b" 25 "s2_a" 4 1514 "fran" 65 "retrait" "a" "2" 1 9
"2996" "8 _3" "0a4b" 49 "s3_a" 8 12591 "fran" 65 "retrait" "a" "3" 1 13
"2998" "8 _3" "0a4b" 6 "s1_b" 4 11635 "fran" 65 "retrait" "b" "1" -1 6
"2999" "8 _3" "0a4b" 31 "s2_a" 4 19824 "fran" 65 "retrait" "a" "2" 1 15
"3000" "8 _3" "0a4b" 54 "s3_b" 9 16085 "fran" 65 "retrait" "b" "3" -1 18
"3001" "8 _3" "0a4b" 3 "s1_a" 10 11324 "fran" 65 "retrait" "a" "1" 1 3
"3003" "8 _3" "0a4b" 26 "s2_b" 10 17040 "fran" 65 "retrait" "b" "2" -1 10
"3004" "8 _3" "0a4b" 52 "s3_b" 7 14262 "fran" 65 "retrait" "b" "3" -1 16
"3006" "8 _3" "0a4b" 8 "s1_b" 10 8540 "fran" 65 "retrait" "b" "1" -1 8
"3008" "8 _3" "0a4b" 27 "s2_a" 3 15038 "fran" 65 "retrait" "a" "2" 1 11
"3009" "8 _3" "0a4b" 55 "s3_a" 10 21501 "fran" 65 "retrait" "a" "3" 1 19
"3011" "8 _3" "0a4b" 4 "s1_b" 9 13083 "fran" 65 "retrait" "b" "1" -1 4
"3012" "8 _3" "0a4b" 36 "s2_b" 6 17623 "fran" 65 "retrait" "b" "2" -1 20
"3013" "8 _3" "0a4b" 43 "s3_a" 7 32251 "fran" 65 "retrait" "a" "3" 1 7
"3015" "8 _3" "0a4b" 29 "s2_a" 5 10153 "fran" 65 "retrait" "a" "2" 1 13
"3016" "8 _3" "0a4b" 48 "s3_b" 9 10298 "fran" 65 "retrait" "b" "3" -1 12
"3018" "8 _3" "0a4b" 5 "s1_a" 10 7065 "fran" 65 "retrait" "a" "1" 1 5
"3019" "8 _3" "0a4b" 19 "s2_a" 2 10266 "fran" 65 "retrait" "a" "2" 1 3
"3020" "8 _3" "0a4b" 41 "s3_a" 10 10123 "fran" 65 "retrait" "a" "3" 1 5
"3021" "8 _3" "0a4b" 15 "s1_a" 3 19773 "fran" 65 "retrait" "a" "1" 1 15
"3023" "8 _3" "0a4b" 28 "s2_b" 2 8307 "fran" 65 "retrait" "b" "2" -1 12
"3024" "8 _3" "0a4b" 45 "s3_a" 9 24291 "fran" 65 "retrait" "a" "3" 1 9
"3026" "8 _3" "0a4b" 9 "s1_a" 10 7230 "fran" 65 "retrait" "a" "1" 1 9
"3027" "8 _3" "0a4b" 35 "s2_a" 2 7017 "fran" 65 "retrait" "a" "2" 1 19
"3028" "8 _3" "0a4b" 42 "s3_b" 10 19603 "fran" 65 "retrait" "b" "3" -1 6
"3030" "8 _3" "0a4b" 23 "s2_a" 3 14414 "fran" 65 "retrait" "a" "2" 1 7
"3031" "8 _3" "0a4b" 47 "s3_a" 3 6219 "fran" 65 "retrait" "a" "3" 1 11
"3033" "8 _3" "0a4b" 14 "s1_b" 8 12165 "fran" 65 "retrait" "b" "1" -1 14
"3035" "8 _3" "0a4b" 33 "s2_a" 6 18772 "fran" 65 "retrait" "a" "2" 1 17
"3036" "8 _3" "0a4b" 56 "s3_b" 10 11357 "fran" 65 "retrait" "b" "3" -1 20
"3038" "8 _3" "0a4b" 16 "s1_b" 10 11214 "fran" 65 "retrait" "b" "1" -1 16
"3039" "8 _3" "0a4b" 18 "s2_b" 7 16678 "fran" 65 "retrait" "b" "2" -1 2
"3040" "8 _3" "0a4b" 53 "s3_a" 10 14920 "fran" 65 "retrait" "a" "3" 1 17
"3041" "8 _3" "0a4b" 12 "s1_b" 10 12795 "fran" 65 "retrait" "b" "1" -1 12
"3043" "8 _3" "0a4b" 20 "s2_b" 3 25849 "fran" 65 "retrait" "b" "2" -1 4
"3044" "8 _3" "0a4b" 50 "s3_b" 8 15804 "fran" 65 "retrait" "b" "3" -1 14
"3046" "8 _3" "0a4b" 13 "s1_a" 10 8178 "fran" 65 "retrait" "a" "1" 1 13
"3047" "8 _3" "0a4b" 32 "s2_b" 3 16775 "fran" 65 "retrait" "b" "2" -1 16
"3048" "8 _3" "0a4b" 40 "s3_b" 9 14671 "fran" 65 "retrait" "b" "3" -1 4
"3049" "8 _3" "0a4b" 1 "s1_a" 9 13434 "fran" 65 "retrait" "a" "1" 1 1
"3051" "8 _3" "0a4b" 22 "s2_b" 4 12635 "fran" 65 "retrait" "b" "2" -1 6
"3052" "8 _3" "0a4b" 39 "s3_a" 9 7289 "fran" 65 "retrait" "a" "3" 1 3
"3055" "8 _3" "0a4b" 24 "s2_b" 5 16259 "fran" 65 "retrait" "b" "2" -1 8
"3056" "8 _3" "0a4b" 38 "s3_b" 9 8751 "fran" 65 "retrait" "b" "3" -1 2
"3058" "8 _3" "0a4b" 11 "s1_a" 3 12645 "fran" 65 "retrait" "a" "1" 1 11
"3059" "8 _3" "0a4b" 34 "s2_b" 2 22555 "fran" 65 "retrait" "b" "2" -1 18
"3060" "8 _3" "0a4b" 46 "s3_b" 9 6091 "fran" 65 "retrait" "b" "3" -1 10
"3061" "8 _3" "0a4b" 10 "s1_b" 3 12310 "fran" 65 "retrait" "b" "1" -1 10
"3063" "8 _3" "0a4b" 17 "s2_a" 3 12683 "fran" 65 "retrait" "a" "2" 1 1
"3064" "8 _3" "0a4b" 37 "s3_a" 8 21902 "fran" 65 "retrait" "a" "3" 1 1
"3066" "8 _3" "0a4b" 7 "s1_a" 7 14639 "fran" 65 "retrait" "a" "1" 1 7
"3067" "8 _3" "0a4b" 21 "s2_a" 7 12790 "fran" 65 "retrait" "a" "2" 1 5
"3068" "8 _3" "0a4b" 51 "s3_a" 9 9661 "fran" 65 "retrait" "a" "3" 1 15
"3069" "8 _3" "0a4b" 2 "s1_b" 10 13492 "fran" 65 "retrait" "b" "1" -1 2
"3075" "9 _3" "6b02" 18 "s2_b" 8 15509 "Fran" 19 "Electronique" "b" "2" -1 2
"3076" "9 _3" "6b02" 53 "s3_a" 10 7434 "Fran" 19 "Electronique" "a" "3" 1 17
"3079" "9 _3" "6b02" 22 "s2_b" 10 15941 "Fran" 19 "Electronique" "b" "2" -1 6
"3080" "9 _3" "6b02" 11 "s1_a" 10 9903 "Fran" 19 "Electronique" "a" "1" 1 11
"3081" "9 _3" "6b02" 56 "s3_b" 10 4230 "Fran" 19 "Electronique" "b" "3" -1 20
"3082" "9 _3" "6b02" 23 "s2_a" 5 19705 "Fran" 19 "Electronique" "a" "2" 1 7
"3083" "9 _3" "6b02" 15 "s1_a" 6 8734 "Fran" 19 "Electronique" "a" "1" 1 15
"3084" "9 _3" "6b02" 42 "s3_b" 10 7407 "Fran" 19 "Electronique" "b" "3" -1 6
"3087" "9 _3" "6b02" 32 "s2_b" 7 20671 "Fran" 19 "Electronique" "b" "2" -1 16
"3088" "9 _3" "6b02" 5 "s1_a" 10 38464 "Fran" 19 "Electronique" "a" "1" 1 5
"3089" "9 _3" "6b02" 37 "s3_a" 8 11451 "Fran" 19 "Electronique" "a" "3" 1 1
"3092" "9 _3" "6b02" 19 "s2_a" 7 25926 "Fran" 19 "Electronique" "a" "2" 1 3
"3093" "9 _3" "6b02" 3 "s1_a" 10 8600 "Fran" 19 "Electronique" "a" "1" 1 3
"3094" "9 _3" "6b02" 46 "s3_b" 10 2370 "Fran" 19 "Electronique" "b" "3" -1 10
"3095" "9 _3" "6b02" 17 "s2_a" 9 10225 "Fran" 19 "Electronique" "a" "2" 1 1
"3096" "9 _3" "6b02" 52 "s3_b" 10 5030 "Fran" 19 "Electronique" "b" "3" -1 16
"3099" "9 _3" "6b02" 30 "s2_b" 10 9692 "Fran" 19 "Electronique" "b" "2" -1 14
"3100" "9 _3" "6b02" 16 "s1_b" 10 12021 "Fran" 19 "Electronique" "b" "1" -1 16
"3101" "9 _3" "6b02" 54 "s3_b" 10 2328 "Fran" 19 "Electronique" "b" "3" -1 18
"3102" "9 _3" "6b02" 36 "s2_b" 10 6677 "Fran" 19 "Electronique" "b" "2" -1 20
"3103" "9 _3" "6b02" 6 "s1_b" 10 6010 "Fran" 19 "Electronique" "b" "1" -1 6
"3104" "9 _3" "6b02" 41 "s3_a" 10 8386 "Fran" 19 "Electronique" "a" "3" 1 5
"3107" "9 _3" "6b02" 31 "s2_a" 10 36316 "Fran" 19 "Electronique" "a" "2" 1 15
"3108" "9 _3" "6b02" 2 "s1_b" 10 3178 "Fran" 19 "Electronique" "b" "1" -1 2
"3109" "9 _3" "6b02" 55 "s3_a" 9 5809 "Fran" 19 "Electronique" "a" "3" 1 19
"3110" "9 _3" "6b02" 20 "s2_b" 9 46259 "Fran" 19 "Electronique" "b" "2" -1 4
"3111" "9 _3" "6b02" 45 "s3_a" 9 7646 "Fran" 19 "Electronique" "a" "3" 1 9
"3114" "9 _3" "6b02" 24 "s2_b" 10 9931 "Fran" 19 "Electronique" "b" "2" -1 8
"3115" "9 _3" "6b02" 10 "s1_b" 10 2796 "Fran" 19 "Electronique" "b" "1" -1 10
"3116" "9 _3" "6b02" 49 "s3_a" 9 5397 "Fran" 19 "Electronique" "a" "3" 1 13
"3119" "9 _3" "6b02" 34 "s2_b" 9 12565 "Fran" 19 "Electronique" "b" "2" -1 18
"3120" "9 _3" "6b02" 8 "s1_b" 10 17139 "Fran" 19 "Electronique" "b" "1" -1 8
"3121" "9 _3" "6b02" 38 "s3_b" 8 161366 "Fran" 19 "Electronique" "b" "3" -1 2
"3122" "9 _3" "6b02" 33 "s2_a" 5 9435 "Fran" 19 "Electronique" "a" "2" 1 17
"3123" "9 _3" "6b02" 9 "s1_a" 10 3735 "Fran" 19 "Electronique" "a" "1" 1 9
"3124" "9 _3" "6b02" 50 "s3_b" 10 4207 "Fran" 19 "Electronique" "b" "3" -1 14
"3127" "9 _3" "6b02" 26 "s2_b" 10 6734 "Fran" 19 "Electronique" "b" "2" -1 10
"3128" "9 _3" "6b02" 12 "s1_b" 8 24335 "Fran" 19 "Electronique" "b" "1" -1 12
"3129" "9 _3" "6b02" 39 "s3_a" 8 8884 "Fran" 19 "Electronique" "a" "3" 1 3
"3130" "9 _3" "6b02" 21 "s2_a" 8 12861 "Fran" 19 "Electronique" "a" "2" 1 5
"3131" "9 _3" "6b02" 13 "s1_a" 10 12649 "Fran" 19 "Electronique" "a" "1" 1 13
"3132" "9 _3" "6b02" 47 "s3_a" 8 8563 "Fran" 19 "Electronique" "a" "3" 1 11
"3135" "9 _3" "6b02" 25 "s2_a" 7 79515 "Fran" 19 "Electronique" "a" "2" 1 9
"3136" "9 _3" "6b02" 48 "s3_b" 8 7673 "Fran" 19 "Electronique" "b" "3" -1 12
"3139" "9 _3" "6b02" 28 "s2_b" 8 9642 "Fran" 19 "Electronique" "b" "2" -1 12
"3140" "9 _3" "6b02" 4 "s1_b" 8 3661 "Fran" 19 "Electronique" "b" "1" -1 4
"3141" "9 _3" "6b02" 44 "s3_b" 8 5616 "Fran" 19 "Electronique" "b" "3" -1 8
"3142" "9 _3" "6b02" 27 "s2_a" 8 13509 "Fran" 19 "Electronique" "a" "2" 1 11
"3143" "9 _3" "6b02" 1 "s1_a" 10 8955 "Fran" 19 "Electronique" "a" "1" 1 1
"3144" "9 _3" "6b02" 43 "s3_a" 8 7101 "Fran" 19 "Electronique" "a" "3" 1 7
"3147" "9 _3" "6b02" 35 "s2_a" 8 14794 "Fran" 19 "Electronique" "a" "2" 1 19
"3148" "9 _3" "6b02" 7 "s1_a" 8 11320 "Fran" 19 "Electronique" "a" "1" 1 7
"3149" "9 _3" "6b02" 51 "s3_a" 8 6521 "Fran" 19 "Electronique" "a" "3" 1 15
"3150" "9 _3" "6b02" 29 "s2_a" 8 8507 "Fran" 19 "Electronique" "a" "2" 1 13
"3151" "9 _3" "6b02" 14 "s1_b" 10 5976 "Fran" 19 "Electronique" "b" "1" -1 14
"3152" "9 _3" "6b02" 40 "s3_b" 9 8845 "Fran" 19 "Electronique" "b" "3" -1 4
"3158" "10 _3" "6016" 33 "s2_a" 5 23383 "fran" 21 "Sciences" "a" "2" 1 17
"3159" "10 _3" "6016" 37 "s3_a" 8 7592 "fran" 21 "Sciences" "a" "3" 1 1
"3161" "10 _3" "6016" 35 "s2_a" 1 3727 "fran" 21 "Sciences" "a" "2" 1 19
"3162" "10 _3" "6016" 55 "s3_a" 9 9605 "fran" 21 "Sciences" "a" "3" 1 19
"3164" "10 _3" "6016" 3 "s1_a" 10 8452 "fran" 21 "Sciences" "a" "1" 1 3
"3165" "10 _3" "6016" 28 "s2_b" 8 15073 "fran" 21 "Sciences" "b" "2" -1 12
"3166" "10 _3" "6016" 43 "s3_a" 1 7333 "fran" 21 "Sciences" "a" "3" 1 7
"3167" "10 _3" "6016" 12 "s1_b" 10 10347 "fran" 21 "Sciences" "b" "1" -1 12
"3169" "10 _3" "6016" 17 "s2_a" 8 12620 "fran" 21 "Sciences" "a" "2" 1 1
"3170" "10 _3" "6016" 44 "s3_b" 10 6553 "fran" 21 "Sciences" "b" "3" -1 8
"3172" "10 _3" "6016" 6 "s1_b" 10 7365 "fran" 21 "Sciences" "b" "1" -1 6
"3174" "10 _3" "6016" 26 "s2_b" 10 8485 "fran" 21 "Sciences" "b" "2" -1 10
"3175" "10 _3" "6016" 40 "s3_b" 10 11282 "fran" 21 "Sciences" "b" "3" -1 4
"3177" "10 _3" "6016" 10 "s1_b" 10 15329 "fran" 21 "Sciences" "b" "1" -1 10
"3178" "10 _3" "6016" 18 "s2_b" 10 13713 "fran" 21 "Sciences" "b" "2" -1 2
"3179" "10 _3" "6016" 56 "s3_b" 10 7696 "fran" 21 "Sciences" "b" "3" -1 20
"3181" "10 _3" "6016" 29 "s2_a" 1 8348 "fran" 21 "Sciences" "a" "2" 1 13
"3182" "10 _3" "6016" 45 "s3_a" 1 6948 "fran" 21 "Sciences" "a" "3" 1 9
"3184" "10 _3" "6016" 15 "s1_a" 10 8072 "fran" 21 "Sciences" "a" "1" 1 15
"3185" "10 _3" "6016" 19 "s2_a" 7 12765 "fran" 21 "Sciences" "a" "2" 1 3
"3186" "10 _3" "6016" 52 "s3_b" 1 3161 "fran" 21 "Sciences" "b" "3" -1 16
"3187" "10 _3" "6016" 11 "s1_a" 10 13157 "fran" 21 "Sciences" "a" "1" 1 11
"3189" "10 _3" "6016" 30 "s2_b" 10 8845 "fran" 21 "Sciences" "b" "2" -1 14
"3190" "10 _3" "6016" 46 "s3_b" 10 9282 "fran" 21 "Sciences" "b" "3" -1 10
"3192" "10 _3" "6016" 2 "s1_b" 10 7175 "fran" 21 "Sciences" "b" "1" -1 2
"3193" "10 _3" "6016" 36 "s2_b" 9 9089 "fran" 21 "Sciences" "b" "2" -1 20
"3194" "10 _3" "6016" 41 "s3_a" 2 6148 "fran" 21 "Sciences" "a" "3" 1 5
"3196" "10 _3" "6016" 21 "s2_a" 10 12351 "fran" 21 "Sciences" "a" "2" 1 5
"3197" "10 _3" "6016" 39 "s3_a" 1 12258 "fran" 21 "Sciences" "a" "3" 1 3
"3199" "10 _3" "6016" 13 "s1_a" 10 24166 "fran" 21 "Sciences" "a" "1" 1 13
"3201" "10 _3" "6016" 32 "s2_b" 10 5712 "fran" 21 "Sciences" "b" "2" -1 16
"3202" "10 _3" "6016" 50 "s3_b" 1 6026 "fran" 21 "Sciences" "b" "3" -1 14
"3204" "10 _3" "6016" 4 "s1_b" 10 5991 "fran" 21 "Sciences" "b" "1" -1 4
"3205" "10 _3" "6016" 27 "s2_a" 1 8344 "fran" 21 "Sciences" "a" "2" 1 11
"3206" "10 _3" "6016" 47 "s3_a" 10 13498 "fran" 21 "Sciences" "a" "3" 1 11
"3207" "10 _3" "6016" 7 "s1_a" 6 8613 "fran" 21 "Sciences" "a" "1" 1 7
"3209" "10 _3" "6016" 31 "s2_a" 10 11450 "fran" 21 "Sciences" "a" "2" 1 15
"3210" "10 _3" "6016" 48 "s3_b" 9 13562 "fran" 21 "Sciences" "b" "3" -1 12
"3212" "10 _3" "6016" 16 "s1_b" 10 7505 "fran" 21 "Sciences" "b" "1" -1 16
"3213" "10 _3" "6016" 20 "s2_b" 7 17021 "fran" 21 "Sciences" "b" "2" -1 4
"3214" "10 _3" "6016" 54 "s3_b" 10 8252 "fran" 21 "Sciences" "b" "3" -1 18
"3215" "10 _3" "6016" 5 "s1_a" 5 7166 "fran" 21 "Sciences" "a" "1" 1 5
"3217" "10 _3" "6016" 22 "s2_b" 10 7376 "fran" 21 "Sciences" "b" "2" -1 6
"3218" "10 _3" "6016" 42 "s3_b" 10 9654 "fran" 21 "Sciences" "b" "3" -1 6
"3221" "10 _3" "6016" 25 "s2_a" 1 3969 "fran" 21 "Sciences" "a" "2" 1 9
"3222" "10 _3" "6016" 51 "s3_a" 1 5720 "fran" 21 "Sciences" "a" "3" 1 15
"3224" "10 _3" "6016" 8 "s1_b" 9 5295 "fran" 21 "Sciences" "b" "1" -1 8
"3225" "10 _3" "6016" 23 "s2_a" 8 10355 "fran" 21 "Sciences" "a" "2" 1 7
"3226" "10 _3" "6016" 53 "s3_a" 4 9379 "fran" 21 "Sciences" "a" "3" 1 17
"3227" "10 _3" "6016" 9 "s1_a" 10 6213 "fran" 21 "Sciences" "a" "1" 1 9
"3229" "10 _3" "6016" 24 "s2_b" 10 3976 "fran" 21 "Sciences" "b" "2" -1 8
"3230" "10 _3" "6016" 49 "s3_a" 3 6794 "fran" 21 "Sciences" "a" "3" 1 13
"3232" "10 _3" "6016" 1 "s1_a" 10 5825 "fran" 21 "Sciences" "a" "1" 1 1
"3233" "10 _3" "6016" 34 "s2_b" 8 4647 "fran" 21 "Sciences" "b" "2" -1 18
"3234" "10 _3" "6016" 38 "s3_b" 5 12204 "fran" 21 "Sciences" "b" "3" -1 2
"3235" "10 _3" "6016" 14 "s1_b" 10 7491 "fran" 21 "Sciences" "b" "1" -1 14
"3241" "11 _3" "68d5" 29 "s2_a" 1 7713 "Fran" 18 "Anglais" "a" "2" 1 13
"3242" "11 _3" "68d5" 44 "s3_b" 10 10589 "Fran" 18 "Anglais" "b" "3" -1 8
"3243" "11 _3" "68d5" 31 "s2_a" 2 5362 "Fran" 18 "Anglais" "a" "2" 1 15
"3245" "11 _3" "68d5" 39 "s3_a" 10 7704 "Fran" 18 "Anglais" "a" "3" 1 3
"3246" "11 _3" "68d5" 6 "s1_b" 7 10189 "Fran" 18 "Anglais" "b" "1" -1 6
"3248" "11 _3" "68d5" 36 "s2_b" 6 10200 "Fran" 18 "Anglais" "b" "2" -1 20
"3249" "11 _3" "68d5" 50 "s3_b" 6 10479 "Fran" 18 "Anglais" "b" "3" -1 14
"3250" "11 _3" "68d5" 3 "s1_a" 10 4746 "Fran" 18 "Anglais" "a" "1" 1 3
"3251" "11 _3" "68d5" 33 "s2_a" 1 12121 "Fran" 18 "Anglais" "a" "2" 1 17
"3253" "11 _3" "68d5" 41 "s3_a" 7 11718 "Fran" 18 "Anglais" "a" "3" 1 5
"3254" "11 _3" "68d5" 7 "s1_a" 7 9330 "Fran" 18 "Anglais" "a" "1" 1 7
"3256" "11 _3" "68d5" 23 "s2_a" 5 21501 "Fran" 18 "Anglais" "a" "2" 1 7
"3258" "11 _3" "68d5" 45 "s3_a" 7 6415 "Fran" 18 "Anglais" "a" "3" 1 9
"3259" "11 _3" "68d5" 16 "s1_b" 7 8614 "Fran" 18 "Anglais" "b" "1" -1 16
"3261" "11 _3" "68d5" 27 "s2_a" 3 12081 "Fran" 18 "Anglais" "a" "2" 1 11
"3262" "11 _3" "68d5" 37 "s3_a" 10 9065 "Fran" 18 "Anglais" "a" "3" 1 1
"3263" "11 _3" "68d5" 26 "s2_b" 6 6731 "Fran" 18 "Anglais" "b" "2" -1 10
"3265" "11 _3" "68d5" 56 "s3_b" 10 12712 "Fran" 18 "Anglais" "b" "3" -1 20
"3266" "11 _3" "68d5" 13 "s1_a" 10 7428 "Fran" 18 "Anglais" "a" "1" 1 13
"3268" "11 _3" "68d5" 17 "s2_a" 6 9366 "Fran" 18 "Anglais" "a" "2" 1 1
"3269" "11 _3" "68d5" 47 "s3_a" 10 4847 "Fran" 18 "Anglais" "a" "3" 1 11
"3270" "11 _3" "68d5" 2 "s1_b" 10 5787 "Fran" 18 "Anglais" "b" "1" -1 2
"3271" "11 _3" "68d5" 35 "s2_a" 4 11567 "Fran" 18 "Anglais" "a" "2" 1 19
"3273" "11 _3" "68d5" 53 "s3_a" 10 3972 "Fran" 18 "Anglais" "a" "3" 1 17
"3274" "11 _3" "68d5" 1 "s1_a" 4 10002 "Fran" 18 "Anglais" "a" "1" 1 1
"3276" "11 _3" "68d5" 25 "s2_a" 5 16153 "Fran" 18 "Anglais" "a" "2" 1 9
"3277" "11 _3" "68d5" 38 "s3_b" 10 10895 "Fran" 18 "Anglais" "b" "3" -1 2
"3278" "11 _3" "68d5" 20 "s2_b" 5 17865 "Fran" 18 "Anglais" "b" "2" -1 4
"3280" "11 _3" "68d5" 46 "s3_b" 10 4393 "Fran" 18 "Anglais" "b" "3" -1 10
"3281" "11 _3" "68d5" 12 "s1_b" 7 4259 "Fran" 18 "Anglais" "b" "1" -1 12
"3283" "11 _3" "68d5" 34 "s2_b" 7 19999 "Fran" 18 "Anglais" "b" "2" -1 18
"3285" "11 _3" "68d5" 43 "s3_a" 8 9130 "Fran" 18 "Anglais" "a" "3" 1 7
"3286" "11 _3" "68d5" 4 "s1_b" 7 8733 "Fran" 18 "Anglais" "b" "1" -1 4
"3288" "11 _3" "68d5" 32 "s2_b" 7 8199 "Fran" 18 "Anglais" "b" "2" -1 16
"3289" "11 _3" "68d5" 55 "s3_a" 8 12104 "Fran" 18 "Anglais" "a" "3" 1 19
"3290" "11 _3" "68d5" 14 "s1_b" 7 5845 "Fran" 18 "Anglais" "b" "1" -1 14
"3291" "11 _3" "68d5" 21 "s2_a" 6 10855 "Fran" 18 "Anglais" "a" "2" 1 5
"3293" "11 _3" "68d5" 49 "s3_a" 8 5725 "Fran" 18 "Anglais" "a" "3" 1 13
"3294" "11 _3" "68d5" 8 "s1_b" 10 5863 "Fran" 18 "Anglais" "b" "1" -1 8
"3296" "11 _3" "68d5" 24 "s2_b" 7 14514 "Fran" 18 "Anglais" "b" "2" -1 8
"3297" "11 _3" "68d5" 42 "s3_b" 10 2810 "Fran" 18 "Anglais" "b" "3" -1 6
"3298" "11 _3" "68d5" 10 "s1_b" 6 9289 "Fran" 18 "Anglais" "b" "1" -1 10
"3299" "11 _3" "68d5" 18 "s2_b" 4 10637 "Fran" 18 "Anglais" "b" "2" -1 2
"3301" "11 _3" "68d5" 48 "s3_b" 7 13192 "Fran" 18 "Anglais" "b" "3" -1 12
"3303" "11 _3" "68d5" 22 "s2_b" 7 11013 "Fran" 18 "Anglais" "b" "2" -1 6
"3305" "11 _3" "68d5" 52 "s3_b" 10 3766 "Fran" 18 "Anglais" "b" "3" -1 16
"3306" "11 _3" "68d5" 5 "s1_a" 7 4468 "Fran" 18 "Anglais" "a" "1" 1 5
"3308" "11 _3" "68d5" 19 "s2_a" 4 10754 "Fran" 18 "Anglais" "a" "2" 1 3
"3309" "11 _3" "68d5" 54 "s3_b" 7 7267 "Fran" 18 "Anglais" "b" "3" -1 18
"3310" "11 _3" "68d5" 9 "s1_a" 10 3941 "Fran" 18 "Anglais" "a" "1" 1 9
"3311" "11 _3" "68d5" 30 "s2_b" 5 6906 "Fran" 18 "Anglais" "b" "2" -1 14
"3313" "11 _3" "68d5" 51 "s3_a" 10 5335 "Fran" 18 "Anglais" "a" "3" 1 15
"3314" "11 _3" "68d5" 15 "s1_a" 7 7608 "Fran" 18 "Anglais" "a" "1" 1 15
"3316" "11 _3" "68d5" 28 "s2_b" 6 8727 "Fran" 18 "Anglais" "b" "2" -1 12
"3317" "11 _3" "68d5" 40 "s3_b" 8 8565 "Fran" 18 "Anglais" "b" "3" -1 4
"3318" "11 _3" "68d5" 11 "s1_a" 7 7417 "Fran" 18 "Anglais" "a" "1" 1 11
"3324" "12 _3" "946c" 50 "s3_b" 9 10472 "Fran" 36 "Linguistique" "b" "3" -1 14
"3325" "12 _3" "946c" 27 "s2_a" 10 27725 "Fran" 36 "Linguistique" "a" "2" 1 11
"3326" "12 _3" "946c" 16 "s1_b" 9 9813 "Fran" 36 "Linguistique" "b" "1" -1 16
"3327" "12 _3" "946c" 39 "s3_a" 1 8620 "Fran" 36 "Linguistique" "a" "3" 1 3
"3330" "12 _3" "946c" 33 "s2_a" 9 8867 "Fran" 36 "Linguistique" "a" "2" 1 17
"3331" "12 _3" "946c" 2 "s1_b" 10 4453 "Fran" 36 "Linguistique" "b" "1" -1 2
"3332" "12 _3" "946c" 40 "s3_b" 10 8380 "Fran" 36 "Linguistique" "b" "3" -1 4
"3333" "12 _3" "946c" 29 "s2_a" 7 26907 "Fran" 36 "Linguistique" "a" "2" 1 13
"3334" "12 _3" "946c" 3 "s1_a" 9 7196 "Fran" 36 "Linguistique" "a" "1" 1 3
"3335" "12 _3" "946c" 52 "s3_b" 10 9491 "Fran" 36 "Linguistique" "b" "3" -1 16
"3338" "12 _3" "946c" 36 "s2_b" 10 166405 "Fran" 36 "Linguistique" "b" "2" -1 20
"3339" "12 _3" "946c" 1 "s1_a" 8 10184 "Fran" 36 "Linguistique" "a" "1" 1 1
"3340" "12 _3" "946c" 56 "s3_b" 9 5367 "Fran" 36 "Linguistique" "b" "3" -1 20
"3343" "12 _3" "946c" 18 "s2_b" 10 15052 "Fran" 36 "Linguistique" "b" "2" -1 2
"3344" "12 _3" "946c" 54 "s3_b" 9 9315 "Fran" 36 "Linguistique" "b" "3" -1 18
"3345" "12 _3" "946c" 21 "s2_a" 10 9342 "Fran" 36 "Linguistique" "a" "2" 1 5
"3346" "12 _3" "946c" 11 "s1_a" 10 8108 "Fran" 36 "Linguistique" "a" "1" 1 11
"3347" "12 _3" "946c" 47 "s3_a" 7 17723 "Fran" 36 "Linguistique" "a" "3" 1 11
"3350" "12 _3" "946c" 31 "s2_a" 10 6309 "Fran" 36 "Linguistique" "a" "2" 1 15
"3351" "12 _3" "946c" 7 "s1_a" 10 14094 "Fran" 36 "Linguistique" "a" "1" 1 7
"3352" "12 _3" "946c" 55 "s3_a" 10 7552 "Fran" 36 "Linguistique" "a" "3" 1 19
"3353" "12 _3" "946c" 22 "s2_b" 10 9532 "Fran" 36 "Linguistique" "b" "2" -1 6
"3354" "12 _3" "946c" 10 "s1_b" 9 10608 "Fran" 36 "Linguistique" "b" "1" -1 10
"3355" "12 _3" "946c" 45 "s3_a" 9 8963 "Fran" 36 "Linguistique" "a" "3" 1 9
"3358" "12 _3" "946c" 20 "s2_b" 10 17665 "Fran" 36 "Linguistique" "b" "2" -1 4
"3359" "12 _3" "946c" 48 "s3_b" 10 5138 "Fran" 36 "Linguistique" "b" "3" -1 12
"3360" "12 _3" "946c" 32 "s2_b" 10 6061 "Fran" 36 "Linguistique" "b" "2" -1 16
"3361" "12 _3" "946c" 9 "s1_a" 10 8014 "Fran" 36 "Linguistique" "a" "1" 1 9
"3362" "12 _3" "946c" 41 "s3_a" 10 4756 "Fran" 36 "Linguistique" "a" "3" 1 5
"3365" "12 _3" "946c" 17 "s2_a" 6 6240 "Fran" 36 "Linguistique" "a" "2" 1 1
"3366" "12 _3" "946c" 8 "s1_b" 10 33091 "Fran" 36 "Linguistique" "b" "1" -1 8
"3367" "12 _3" "946c" 43 "s3_a" 9 22261 "Fran" 36 "Linguistique" "a" "3" 1 7
"3370" "12 _3" "946c" 28 "s2_b" 6 6934 "Fran" 36 "Linguistique" "b" "2" -1 12
"3371" "12 _3" "946c" 12 "s1_b" 9 8587 "Fran" 36 "Linguistique" "b" "1" -1 12
"3372" "12 _3" "946c" 49 "s3_a" 9 5989 "Fran" 36 "Linguistique" "a" "3" 1 13
"3373" "12 _3" "946c" 19 "s2_a" 6 8155 "Fran" 36 "Linguistique" "a" "2" 1 3
"3374" "12 _3" "946c" 13 "s1_a" 10 10087 "Fran" 36 "Linguistique" "a" "1" 1 13
"3375" "12 _3" "946c" 53 "s3_a" 7 8280 "Fran" 36 "Linguistique" "a" "3" 1 17
"3378" "12 _3" "946c" 25 "s2_a" 7 10479 "Fran" 36 "Linguistique" "a" "2" 1 9
"3379" "12 _3" "946c" 15 "s1_a" 9 8779 "Fran" 36 "Linguistique" "a" "1" 1 15
"3380" "12 _3" "946c" 46 "s3_b" 9 2672 "Fran" 36 "Linguistique" "b" "3" -1 10
"3381" "12 _3" "946c" 23 "s2_a" 5 10275 "Fran" 36 "Linguistique" "a" "2" 1 7
"3382" "12 _3" "946c" 42 "s3_b" 9 6237 "Fran" 36 "Linguistique" "b" "3" -1 6
"3385" "12 _3" "946c" 26 "s2_b" 10 5405 "Fran" 36 "Linguistique" "b" "2" -1 10
"3386" "12 _3" "946c" 14 "s1_b" 10 5823 "Fran" 36 "Linguistique" "b" "1" -1 14
"3387" "12 _3" "946c" 44 "s3_b" 10 4249 "Fran" 36 "Linguistique" "b" "3" -1 8
"3390" "12 _3" "946c" 30 "s2_b" 10 7364 "Fran" 36 "Linguistique" "b" "2" -1 14
"3391" "12 _3" "946c" 6 "s1_b" 9 10204 "Fran" 36 "Linguistique" "b" "1" -1 6
"3392" "12 _3" "946c" 38 "s3_b" 9 2780 "Fran" 36 "Linguistique" "b" "3" -1 2
"3393" "12 _3" "946c" 35 "s2_a" 7 8237 "Fran" 36 "Linguistique" "a" "2" 1 19
"3394" "12 _3" "946c" 4 "s1_b" 10 4982 "Fran" 36 "Linguistique" "b" "1" -1 4
"3395" "12 _3" "946c" 37 "s3_a" 10 7668 "Fran" 36 "Linguistique" "a" "3" 1 1
"3398" "12 _3" "946c" 24 "s2_b" 10 10391 "Fran" 36 "Linguistique" "b" "2" -1 8
"3399" "12 _3" "946c" 5 "s1_a" 8 10902 "Fran" 36 "Linguistique" "a" "1" 1 5
"3400" "12 _3" "946c" 51 "s3_a" 10 5525 "Fran" 36 "Linguistique" "a" "3" 1 15
"3401" "12 _3" "946c" 34 "s2_b" 7 6970 "Fran" 36 "Linguistique" "b" "2" -1 18
"3407" "1 _4" "41bb" 37 "s3_b" 9 17326 "fran" 66 "linguistique" "b" "3" -1 1
"3408" "1 _4" "41bb" 36 "s2_a" 8 23439 "fran" 66 "linguistique" "a" "2" 1 20
"3409" "1 _4" "41bb" 44 "s3_a" 1 15901 "fran" 66 "linguistique" "a" "3" 1 8
"3410" "1 _4" "41bb" 5 "s1_b" 10 21911 "fran" 66 "linguistique" "b" "1" -1 5
"3412" "1 _4" "41bb" 25 "s2_b" 3 22406 "fran" 66 "linguistique" "b" "2" -1 9
"3414" "1 _4" "41bb" 45 "s3_b" 10 8999 "fran" 66 "linguistique" "b" "3" -1 9
"3415" "1 _4" "41bb" 14 "s1_a" 9 20784 "fran" 66 "linguistique" "a" "1" 1 14
"3416" "1 _4" "41bb" 19 "s2_b" 4 25504 "fran" 66 "linguistique" "b" "2" -1 3
"3417" "1 _4" "41bb" 43 "s3_b" 10 9430 "fran" 66 "linguistique" "b" "3" -1 7
"3418" "1 _4" "41bb" 1 "s1_b" 10 10901 "fran" 66 "linguistique" "b" "1" -1 1
"3420" "1 _4" "41bb" 26 "s2_a" 10 17327 "fran" 66 "linguistique" "a" "2" 1 10
"3422" "1 _4" "41bb" 51 "s3_b" 10 7542 "fran" 66 "linguistique" "b" "3" -1 15
"3423" "1 _4" "41bb" 11 "s1_b" 9 15525 "fran" 66 "linguistique" "b" "1" -1 11
"3425" "1 _4" "41bb" 23 "s2_b" 2 23023 "fran" 66 "linguistique" "b" "2" -1 7
"3427" "1 _4" "41bb" 46 "s3_a" 1 8496 "fran" 66 "linguistique" "a" "3" 1 10
"3428" "1 _4" "41bb" 20 "s2_a" 2 18857 "fran" 66 "linguistique" "a" "2" 1 4
"3429" "1 _4" "41bb" 55 "s3_b" 10 28257 "fran" 66 "linguistique" "b" "3" -1 19
"3430" "1 _4" "41bb" 2 "s1_a" 10 7416 "fran" 66 "linguistique" "a" "1" 1 2
"3432" "1 _4" "41bb" 30 "s2_a" 2 25696 "fran" 66 "linguistique" "a" "2" 1 14
"3434" "1 _4" "41bb" 49 "s3_b" 10 7544 "fran" 66 "linguistique" "b" "3" -1 13
"3435" "1 _4" "41bb" 12 "s1_a" 10 5697 "fran" 66 "linguistique" "a" "1" 1 12
"3436" "1 _4" "41bb" 18 "s2_a" 1 18025 "fran" 66 "linguistique" "a" "2" 1 2
"3437" "1 _4" "41bb" 48 "s3_a" 1 8394 "fran" 66 "linguistique" "a" "3" 1 12
"3438" "1 _4" "41bb" 13 "s1_b" 10 10658 "fran" 66 "linguistique" "b" "1" -1 13
"3440" "1 _4" "41bb" 21 "s2_b" 2 10474 "fran" 66 "linguistique" "b" "2" -1 5
"3442" "1 _4" "41bb" 40 "s3_a" 1 3874 "fran" 66 "linguistique" "a" "3" 1 4
"3443" "1 _4" "41bb" 33 "s2_b" 1 10962 "fran" 66 "linguistique" "b" "2" -1 17
"3444" "1 _4" "41bb" 56 "s3_a" 1 6810 "fran" 66 "linguistique" "a" "3" 1 20
"3445" "1 _4" "41bb" 8 "s1_a" 10 8586 "fran" 66 "linguistique" "a" "1" 1 8
"3447" "1 _4" "41bb" 17 "s2_b" 1 18785 "fran" 66 "linguistique" "b" "2" -1 1
"3449" "1 _4" "41bb" 54 "s3_a" 9 16550 "fran" 66 "linguistique" "a" "3" 1 18
"3450" "1 _4" "41bb" 7 "s1_b" 10 12149 "fran" 66 "linguistique" "b" "1" -1 7
"3452" "1 _4" "41bb" 29 "s2_b" 2 13071 "fran" 66 "linguistique" "b" "2" -1 13
"3454" "1 _4" "41bb" 52 "s3_a" 1 4582 "fran" 66 "linguistique" "a" "3" 1 16
"3455" "1 _4" "41bb" 9 "s1_b" 10 7046 "fran" 66 "linguistique" "b" "1" -1 9
"3456" "1 _4" "41bb" 35 "s2_b" 5 59686 "fran" 66 "linguistique" "b" "2" -1 19
"3457" "1 _4" "41bb" 50 "s3_a" 10 9303 "fran" 66 "linguistique" "a" "3" 1 14
"3458" "1 _4" "41bb" 15 "s1_b" 10 11607 "fran" 66 "linguistique" "b" "1" -1 15
"3460" "1 _4" "41bb" 24 "s2_a" 6 30034 "fran" 66 "linguistique" "a" "2" 1 8
"3462" "1 _4" "41bb" 41 "s3_b" 10 7722 "fran" 66 "linguistique" "b" "3" -1 5
"3463" "1 _4" "41bb" 10 "s1_a" 10 7705 "fran" 66 "linguistique" "a" "1" 1 10
"3464" "1 _4" "41bb" 32 "s2_a" 9 20921 "fran" 66 "linguistique" "a" "2" 1 16
"3465" "1 _4" "41bb" 47 "s3_b" 10 4961 "fran" 66 "linguistique" "b" "3" -1 11
"3467" "1 _4" "41bb" 28 "s2_a" 9 22759 "fran" 66 "linguistique" "a" "2" 1 12
"3469" "1 _4" "41bb" 42 "s3_a" 10 5770 "fran" 66 "linguistique" "a" "3" 1 6
"3470" "1 _4" "41bb" 6 "s1_a" 10 7466 "fran" 66 "linguistique" "a" "1" 1 6
"3472" "1 _4" "41bb" 31 "s2_b" 9 20842 "fran" 66 "linguistique" "b" "2" -1 15
"3474" "1 _4" "41bb" 38 "s3_a" 10 22618 "fran" 66 "linguistique" "a" "3" 1 2
"3475" "1 _4" "41bb" 16 "s1_a" 10 7450 "fran" 66 "linguistique" "a" "1" 1 16
"3476" "1 _4" "41bb" 22 "s2_a" 2 34433 "fran" 66 "linguistique" "a" "2" 1 6
"3477" "1 _4" "41bb" 39 "s3_b" 10 5706 "fran" 66 "linguistique" "b" "3" -1 3
"3478" "1 _4" "41bb" 4 "s1_a" 9 10210 "fran" 66 "linguistique" "a" "1" 1 4
"3480" "1 _4" "41bb" 27 "s2_b" 9 24641 "fran" 66 "linguistique" "b" "2" -1 11
"3482" "1 _4" "41bb" 53 "s3_b" 10 5692 "fran" 66 "linguistique" "b" "3" -1 17
"3483" "1 _4" "41bb" 3 "s1_b" 10 8885 "fran" 66 "linguistique" "b" "1" -1 3
"3484" "1 _4" "41bb" 34 "s2_a" 10 13493 "fran" 66 "linguistique" "a" "2" 1 18
"3490" "2 _4" "5a58" 31 "s2_b" 3 17970 "fran" 30 "biologie" "b" "2" -1 15
"3491" "2 _4" "5a58" 56 "s3_a" 5 31718 "fran" 30 "biologie" "a" "3" 1 20
"3492" "2 _4" "5a58" 18 "s2_a" 4 12081 "fran" 30 "biologie" "a" "2" 1 2
"3494" "2 _4" "5a58" 37 "s3_b" 9 11027 "fran" 30 "biologie" "b" "3" -1 1
"3496" "2 _4" "5a58" 8 "s1_a" 9 7259 "fran" 30 "biologie" "a" "1" 1 8
"3497" "2 _4" "5a58" 23 "s2_b" 8 7505 "fran" 30 "biologie" "b" "2" -1 7
"3498" "2 _4" "5a58" 48 "s3_a" 3 15544 "fran" 30 "biologie" "a" "3" 1 12
"3499" "2 _4" "5a58" 3 "s1_b" 4 22395 "fran" 30 "biologie" "b" "1" -1 3
"3500" "2 _4" "5a58" 19 "s2_b" 2 15508 "fran" 30 "biologie" "b" "2" -1 3
"3502" "2 _4" "5a58" 50 "s3_a" 2 6638 "fran" 30 "biologie" "a" "3" 1 14
"3504" "2 _4" "5a58" 13 "s1_b" 9 81118 "fran" 30 "biologie" "b" "1" -1 13
"3505" "2 _4" "5a58" 21 "s2_b" 7 30588 "fran" 30 "biologie" "b" "2" -1 5
"3507" "2 _4" "5a58" 45 "s3_b" 8 41528 "fran" 30 "biologie" "b" "3" -1 9
"3509" "2 _4" "5a58" 15 "s1_b" 7 7730 "fran" 30 "biologie" "b" "1" -1 15
"3510" "2 _4" "5a58" 32 "s2_a" 8 24759 "fran" 30 "biologie" "a" "2" 1 16
"3511" "2 _4" "5a58" 54 "s3_a" 2 6286 "fran" 30 "biologie" "a" "3" 1 18
"3512" "2 _4" "5a58" 17 "s2_b" 2 15717 "fran" 30 "biologie" "b" "2" -1 1
"3514" "2 _4" "5a58" 46 "s3_a" 2 9158 "fran" 30 "biologie" "a" "3" 1 10
"3516" "2 _4" "5a58" 2 "s1_a" 10 9418 "fran" 30 "biologie" "a" "1" 1 2
"3517" "2 _4" "5a58" 30 "s2_a" 7 15981 "fran" 30 "biologie" "a" "2" 1 14
"3518" "2 _4" "5a58" 44 "s3_a" 4 7060 "fran" 30 "biologie" "a" "3" 1 8
"3519" "2 _4" "5a58" 12 "s1_a" 4 6754 "fran" 30 "biologie" "a" "1" 1 12
"3520" "2 _4" "5a58" 34 "s2_a" 7 8919 "fran" 30 "biologie" "a" "2" 1 18
"3522" "2 _4" "5a58" 42 "s3_a" 6 7989 "fran" 30 "biologie" "a" "3" 1 6
"3524" "2 _4" "5a58" 11 "s1_b" 8 6712 "fran" 30 "biologie" "b" "1" -1 11
"3525" "2 _4" "5a58" 20 "s2_a" 7 16856 "fran" 30 "biologie" "a" "2" 1 4
"3526" "2 _4" "5a58" 47 "s3_b" 7 6306 "fran" 30 "biologie" "b" "3" -1 11
"3527" "2 _4" "5a58" 33 "s2_b" 3 13335 "fran" 30 "biologie" "b" "2" -1 17
"3529" "2 _4" "5a58" 38 "s3_a" 6 8679 "fran" 30 "biologie" "a" "3" 1 2
"3531" "2 _4" "5a58" 5 "s1_b" 6 257 "fran" 30 "biologie" "b" "1" -1 5
"3532" "2 _4" "5a58" 35 "s2_b" 6 6884 "fran" 30 "biologie" "b" "2" -1 19
"3534" "2 _4" "5a58" 39 "s3_b" 8 9616 "fran" 30 "biologie" "b" "3" -1 3
"3536" "2 _4" "5a58" 6 "s1_a" 3 14597 "fran" 30 "biologie" "a" "1" 1 6
"3537" "2 _4" "5a58" 25 "s2_b" 4 30982 "fran" 30 "biologie" "b" "2" -1 9
"3538" "2 _4" "5a58" 40 "s3_a" 5 6065 "fran" 30 "biologie" "a" "3" 1 4
"3539" "2 _4" "5a58" 7 "s1_b" 5 9120 "fran" 30 "biologie" "b" "1" -1 7
"3540" "2 _4" "5a58" 28 "s2_a" 6 14132 "fran" 30 "biologie" "a" "2" 1 12
"3542" "2 _4" "5a58" 49 "s3_b" 9 5246 "fran" 30 "biologie" "b" "3" -1 13
"3544" "2 _4" "5a58" 10 "s1_a" 4 8748 "fran" 30 "biologie" "a" "1" 1 10
"3545" "2 _4" "5a58" 22 "s2_a" 6 11195 "fran" 30 "biologie" "a" "2" 1 6
"3546" "2 _4" "5a58" 55 "s3_b" 8 8421 "fran" 30 "biologie" "b" "3" -1 19
"3547" "2 _4" "5a58" 14 "s1_a" 7 6490 "fran" 30 "biologie" "a" "1" 1 14
"3548" "2 _4" "5a58" 29 "s2_b" 8 15535 "fran" 30 "biologie" "b" "2" -1 13
"3550" "2 _4" "5a58" 52 "s3_a" 6 12367 "fran" 30 "biologie" "a" "3" 1 16
"3552" "2 _4" "5a58" 26 "s2_a" 8 6243 "fran" 30 "biologie" "a" "2" 1 10
"3554" "2 _4" "5a58" 43 "s3_b" 7 6994 "fran" 30 "biologie" "b" "3" -1 7
"3556" "2 _4" "5a58" 4 "s1_a" 9 4818 "fran" 30 "biologie" "a" "1" 1 4
"3557" "2 _4" "5a58" 27 "s2_b" 8 13202 "fran" 30 "biologie" "b" "2" -1 11
"3558" "2 _4" "5a58" 41 "s3_b" 8 5931 "fran" 30 "biologie" "b" "3" -1 5
"3559" "2 _4" "5a58" 9 "s1_b" 8 5041 "fran" 30 "biologie" "b" "1" -1 9
"3560" "2 _4" "5a58" 36 "s2_a" 8 57024 "fran" 30 "biologie" "a" "2" 1 20
"3562" "2 _4" "5a58" 51 "s3_b" 9 7833 "fran" 30 "biologie" "b" "3" -1 15
"3564" "2 _4" "5a58" 16 "s1_a" 8 4500 "fran" 30 "biologie" "a" "1" 1 16
"3565" "2 _4" "5a58" 24 "s2_a" 8 11512 "fran" 30 "biologie" "a" "2" 1 8
"3566" "2 _4" "5a58" 53 "s3_b" 8 6163 "fran" 30 "biologie" "b" "3" -1 17
"3567" "2 _4" "5a58" 1 "s1_b" 8 13493 "fran" 30 "biologie" "b" "1" -1 1
"3573" "3 _4" "c837" 51 "s3_b" 10 19547 "fran" 37 "biologie" "b" "3" -1 15
"3574" "3 _4" "c837" 31 "s2_b" 5 18385 "fran" 37 "biologie" "b" "2" -1 15
"3575" "3 _4" "c837" 54 "s3_a" 1 9622 "fran" 37 "biologie" "a" "3" 1 18
"3577" "3 _4" "c837" 33 "s2_b" 1 8848 "fran" 37 "biologie" "b" "2" -1 17
"3578" "3 _4" "c837" 3 "s1_b" 9 13998 "fran" 37 "biologie" "b" "1" -1 3
"3580" "3 _4" "c837" 47 "s3_b" 10 14628 "fran" 37 "biologie" "b" "3" -1 11
"3581" "3 _4" "c837" 29 "s2_b" 10 14801 "fran" 37 "biologie" "b" "2" -1 13
"3582" "3 _4" "c837" 4 "s1_a" 10 7917 "fran" 37 "biologie" "a" "1" 1 4
"3583" "3 _4" "c837" 44 "s3_a" 1 3897 "fran" 37 "biologie" "a" "3" 1 8
"3585" "3 _4" "c837" 18 "s2_a" 1 7330 "fran" 37 "biologie" "a" "2" 1 2
"3586" "3 _4" "c837" 6 "s1_a" 10 11239 "fran" 37 "biologie" "a" "1" 1 6
"3588" "3 _4" "c837" 40 "s3_a" 1 4803 "fran" 37 "biologie" "a" "3" 1 4
"3590" "3 _4" "c837" 36 "s2_a" 8 9428 "fran" 37 "biologie" "a" "2" 1 20
"3591" "3 _4" "c837" 9 "s1_b" 10 5004 "fran" 37 "biologie" "b" "1" -1 9
"3593" "3 _4" "c837" 55 "s3_b" 10 14831 "fran" 37 "biologie" "b" "3" -1 19
"3594" "3 _4" "c837" 35 "s2_b" 7 11189 "fran" 37 "biologie" "b" "2" -1 19
"3595" "3 _4" "c837" 41 "s3_b" 10 4601 "fran" 37 "biologie" "b" "3" -1 5
"3597" "3 _4" "c837" 24 "s2_a" 6 10272 "fran" 37 "biologie" "a" "2" 1 8
"3598" "3 _4" "c837" 11 "s1_b" 8 10094 "fran" 37 "biologie" "b" "1" -1 11
"3600" "3 _4" "c837" 56 "s3_a" 1 9698 "fran" 37 "biologie" "a" "3" 1 20
"3601" "3 _4" "c837" 17 "s2_b" 1 6977 "fran" 37 "biologie" "b" "2" -1 1
"3602" "3 _4" "c837" 10 "s1_a" 1 8304 "fran" 37 "biologie" "a" "1" 1 10
"3603" "3 _4" "c837" 45 "s3_b" 10 8636 "fran" 37 "biologie" "b" "3" -1 9
"3605" "3 _4" "c837" 28 "s2_a" 9 14058 "fran" 37 "biologie" "a" "2" 1 12
"3606" "3 _4" "c837" 15 "s1_b" 7 9949 "fran" 37 "biologie" "b" "1" -1 15
"3608" "3 _4" "c837" 37 "s3_b" 10 7301 "fran" 37 "biologie" "b" "3" -1 1
"3609" "3 _4" "c837" 23 "s2_b" 7 9121 "fran" 37 "biologie" "b" "2" -1 7
"3610" "3 _4" "c837" 46 "s3_a" 1 5177 "fran" 37 "biologie" "a" "3" 1 10
"3612" "3 _4" "c837" 21 "s2_b" 10 8973 "fran" 37 "biologie" "b" "2" -1 5
"3613" "3 _4" "c837" 14 "s1_a" 10 4985 "fran" 37 "biologie" "a" "1" 1 14
"3615" "3 _4" "c837" 50 "s3_a" 10 5354 "fran" 37 "biologie" "a" "3" 1 14
"3617" "3 _4" "c837" 27 "s2_b" 10 10844 "fran" 37 "biologie" "b" "2" -1 11
"3618" "3 _4" "c837" 13 "s1_b" 10 5045 "fran" 37 "biologie" "b" "1" -1 13
"3620" "3 _4" "c837" 42 "s3_a" 1 5563 "fran" 37 "biologie" "a" "3" 1 6
"3621" "3 _4" "c837" 30 "s2_a" 10 7156 "fran" 37 "biologie" "a" "2" 1 14
"3622" "3 _4" "c837" 16 "s1_a" 10 4206 "fran" 37 "biologie" "a" "1" 1 16
"3623" "3 _4" "c837" 53 "s3_b" 10 3774 "fran" 37 "biologie" "b" "3" -1 17
"3625" "3 _4" "c837" 20 "s2_a" 4 10530 "fran" 37 "biologie" "a" "2" 1 4
"3626" "3 _4" "c837" 8 "s1_a" 10 5239 "fran" 37 "biologie" "a" "1" 1 8
"3628" "3 _4" "c837" 48 "s3_a" 1 3837 "fran" 37 "biologie" "a" "3" 1 12
"3629" "3 _4" "c837" 26 "s2_a" 10 9162 "fran" 37 "biologie" "a" "2" 1 10
"3630" "3 _4" "c837" 1 "s1_b" 8 19058 "fran" 37 "biologie" "b" "1" -1 1
"3631" "3 _4" "c837" 52 "s3_a" 1 4744 "fran" 37 "biologie" "a" "3" 1 16
"3633" "3 _4" "c837" 34 "s2_a" 8 11205 "fran" 37 "biologie" "a" "2" 1 18
"3635" "3 _4" "c837" 49 "s3_b" 10 2807 "fran" 37 "biologie" "b" "3" -1 13
"3637" "3 _4" "c837" 19 "s2_b" 8 9909 "fran" 37 "biologie" "b" "2" -1 3
"3638" "3 _4" "c837" 2 "s1_a" 10 3649 "fran" 37 "biologie" "a" "1" 1 2
"3640" "3 _4" "c837" 43 "s3_b" 10 2712 "fran" 37 "biologie" "b" "3" -1 7
"3641" "3 _4" "c837" 32 "s2_a" 8 5886 "fran" 37 "biologie" "a" "2" 1 16
"3642" "3 _4" "c837" 7 "s1_b" 7 10226 "fran" 37 "biologie" "b" "1" -1 7
"3643" "3 _4" "c837" 38 "s3_a" 1 2395 "fran" 37 "biologie" "a" "3" 1 2
"3645" "3 _4" "c837" 22 "s2_a" 10 10506 "fran" 37 "biologie" "a" "2" 1 6
"3646" "3 _4" "c837" 5 "s1_b" 7 6645 "fran" 37 "biologie" "b" "1" -1 5
"3648" "3 _4" "c837" 39 "s3_b" 10 4081 "fran" 37 "biologie" "b" "3" -1 3
"3649" "3 _4" "c837" 25 "s2_b" 10 12082 "fran" 37 "biologie" "b" "2" -1 9
"3650" "3 _4" "c837" 12 "s1_a" 10 6437 "fran" 37 "biologie" "a" "1" 1 12
"3656" "4 _4" "06a8" 56 "s3_a" 1 16478 "fran" 18 "Psychologie" "a" "3" 1 20
"3657" "4 _4" "06a8" 33 "s2_b" 3 43651 "fran" 18 "Psychologie" "b" "2" -1 17
"3658" "4 _4" "06a8" 15 "s1_b" 8 15685 "fran" 18 "Psychologie" "b" "1" -1 15
"3659" "4 _4" "06a8" 41 "s3_b" 10 12726 "fran" 18 "Psychologie" "b" "3" -1 5
"3660" "4 _4" "06a8" 27 "s2_b" 10 33653 "fran" 18 "Psychologie" "b" "2" -1 11
"3663" "4 _4" "06a8" 2 "s1_a" 10 11531 "fran" 18 "Psychologie" "a" "1" 1 2
"3664" "4 _4" "06a8" 38 "s3_a" 2 19251 "fran" 18 "Psychologie" "a" "3" 1 2
"3665" "4 _4" "06a8" 25 "s2_b" 9 18177 "fran" 18 "Psychologie" "b" "2" -1 9
"3666" "4 _4" "06a8" 5 "s1_b" 10 21820 "fran" 18 "Psychologie" "b" "1" -1 5
"3667" "4 _4" "06a8" 49 "s3_b" 10 8590 "fran" 18 "Psychologie" "b" "3" -1 13
"3668" "4 _4" "06a8" 22 "s2_a" 10 32070 "fran" 18 "Psychologie" "a" "2" 1 6
"3671" "4 _4" "06a8" 10 "s1_a" 10 8996 "fran" 18 "Psychologie" "a" "1" 1 10
"3672" "4 _4" "06a8" 47 "s3_b" 10 7214 "fran" 18 "Psychologie" "b" "3" -1 11
"3673" "4 _4" "06a8" 35 "s2_b" 10 22624 "fran" 18 "Psychologie" "b" "2" -1 19
"3676" "4 _4" "06a8" 42 "s3_a" 2 14638 "fran" 18 "Psychologie" "a" "3" 1 6
"3677" "4 _4" "06a8" 21 "s2_b" 10 13936 "fran" 18 "Psychologie" "b" "2" -1 5
"3678" "4 _4" "06a8" 16 "s1_a" 10 7479 "fran" 18 "Psychologie" "a" "1" 1 16
"3679" "4 _4" "06a8" 37 "s3_b" 10 8421 "fran" 18 "Psychologie" "b" "3" -1 1
"3680" "4 _4" "06a8" 34 "s2_a" 10 16964 "fran" 18 "Psychologie" "a" "2" 1 18
"3683" "4 _4" "06a8" 4 "s1_a" 9 8812 "fran" 18 "Psychologie" "a" "1" 1 4
"3684" "4 _4" "06a8" 54 "s3_a" 2 26191 "fran" 18 "Psychologie" "a" "3" 1 18
"3685" "4 _4" "06a8" 24 "s2_a" 10 15858 "fran" 18 "Psychologie" "a" "2" 1 8
"3686" "4 _4" "06a8" 8 "s1_a" 10 9944 "fran" 18 "Psychologie" "a" "1" 1 8
"3687" "4 _4" "06a8" 43 "s3_b" 10 4544 "fran" 18 "Psychologie" "b" "3" -1 7
"3688" "4 _4" "06a8" 19 "s2_b" 9 14853 "fran" 18 "Psychologie" "b" "2" -1 3
"3691" "4 _4" "06a8" 52 "s3_a" 4 45334 "fran" 18 "Psychologie" "a" "3" 1 16
"3692" "4 _4" "06a8" 29 "s2_b" 10 11921 "fran" 18 "Psychologie" "b" "2" -1 13
"3693" "4 _4" "06a8" 12 "s1_a" 10 6270 "fran" 18 "Psychologie" "a" "1" 1 12
"3694" "4 _4" "06a8" 51 "s3_b" 10 6910 "fran" 18 "Psychologie" "b" "3" -1 15
"3695" "4 _4" "06a8" 20 "s2_a" 10 9622 "fran" 18 "Psychologie" "a" "2" 1 4
"3698" "4 _4" "06a8" 3 "s1_b" 10 4903 "fran" 18 "Psychologie" "b" "1" -1 3
"3699" "4 _4" "06a8" 50 "s3_a" 4 18728 "fran" 18 "Psychologie" "a" "3" 1 14
"3700" "4 _4" "06a8" 31 "s2_b" 7 14298 "fran" 18 "Psychologie" "b" "2" -1 15
"3703" "4 _4" "06a8" 9 "s1_b" 10 6118 "fran" 18 "Psychologie" "b" "1" -1 9
"3704" "4 _4" "06a8" 55 "s3_b" 10 7364 "fran" 18 "Psychologie" "b" "3" -1 19
"3705" "4 _4" "06a8" 32 "s2_a" 10 8491 "fran" 18 "Psychologie" "a" "2" 1 16
"3706" "4 _4" "06a8" 6 "s1_a" 10 9099 "fran" 18 "Psychologie" "a" "1" 1 6
"3707" "4 _4" "06a8" 46 "s3_a" 4 22445 "fran" 18 "Psychologie" "a" "3" 1 10
"3708" "4 _4" "06a8" 28 "s2_a" 10 10027 "fran" 18 "Psychologie" "a" "2" 1 12
"3711" "4 _4" "06a8" 11 "s1_b" 10 6606 "fran" 18 "Psychologie" "b" "1" -1 11
"3712" "4 _4" "06a8" 48 "s3_a" 5 16543 "fran" 18 "Psychologie" "a" "3" 1 12
"3713" "4 _4" "06a8" 30 "s2_a" 10 10767 "fran" 18 "Psychologie" "a" "2" 1 14
"3714" "4 _4" "06a8" 53 "s3_b" 10 5487 "fran" 18 "Psychologie" "b" "3" -1 17
"3715" "4 _4" "06a8" 18 "s2_a" 10 8873 "fran" 18 "Psychologie" "a" "2" 1 2
"3718" "4 _4" "06a8" 13 "s1_b" 10 6952 "fran" 18 "Psychologie" "b" "1" -1 13
"3719" "4 _4" "06a8" 45 "s3_b" 10 7853 "fran" 18 "Psychologie" "b" "3" -1 9
"3720" "4 _4" "06a8" 36 "s2_a" 10 16954 "fran" 18 "Psychologie" "a" "2" 1 20
"3723" "4 _4" "06a8" 14 "s1_a" 10 5621 "fran" 18 "Psychologie" "a" "1" 1 14
"3724" "4 _4" "06a8" 44 "s3_a" 6 6042 "fran" 18 "Psychologie" "a" "3" 1 8
"3725" "4 _4" "06a8" 23 "s2_b" 10 16189 "fran" 18 "Psychologie" "b" "2" -1 7
"3726" "4 _4" "06a8" 1 "s1_b" 10 4677 "fran" 18 "Psychologie" "b" "1" -1 1
"3727" "4 _4" "06a8" 40 "s3_a" 6 6659 "fran" 18 "Psychologie" "a" "3" 1 4
"3728" "4 _4" "06a8" 26 "s2_a" 10 6108 "fran" 18 "Psychologie" "a" "2" 1 10
"3731" "4 _4" "06a8" 7 "s1_b" 10 6047 "fran" 18 "Psychologie" "b" "1" -1 7
"3732" "4 _4" "06a8" 39 "s3_b" 10 3543 "fran" 18 "Psychologie" "b" "3" -1 3
"3733" "4 _4" "06a8" 17 "s2_b" 10 6208 "fran" 18 "Psychologie" "b" "2" -1 1
"3739" "5 _4" "7d50" 30 "s2_a" 8 46073 "fran" 36 "Lettres" "a" "2" 1 14
"3740" "5 _4" "7d50" 47 "s3_b" 9 21774 "fran" 36 "Lettres" "b" "3" -1 11
"3741" "5 _4" "7d50" 29 "s2_b" 9 260376 "fran" 36 "Lettres" "b" "2" -1 13
"3742" "5 _4" "7d50" 3 "s1_b" 10 13268 "fran" 36 "Lettres" "b" "1" -1 3
"3744" "5 _4" "7d50" 46 "s3_a" 1 20493 "fran" 36 "Lettres" "a" "3" 1 10
"3746" "5 _4" "7d50" 18 "s2_a" 4 9175 "fran" 36 "Lettres" "a" "2" 1 2
"3747" "5 _4" "7d50" 9 "s1_b" 10 9681 "fran" 36 "Lettres" "b" "1" -1 9
"3748" "5 _4" "7d50" 42 "s3_a" 1 7881 "fran" 36 "Lettres" "a" "3" 1 6
"3749" "5 _4" "7d50" 24 "s2_a" 4 12314 "fran" 36 "Lettres" "a" "2" 1 8
"3750" "5 _4" "7d50" 12 "s1_a" 10 9130 "fran" 36 "Lettres" "a" "1" 1 12
"3752" "5 _4" "7d50" 48 "s3_a" 1 3764 "fran" 36 "Lettres" "a" "3" 1 12
"3754" "5 _4" "7d50" 26 "s2_a" 4 5902 "fran" 36 "Lettres" "a" "2" 1 10
"3755" "5 _4" "7d50" 7 "s1_b" 5 8792 "fran" 36 "Lettres" "b" "1" -1 7
"3757" "5 _4" "7d50" 45 "s3_b" 10 7375 "fran" 36 "Lettres" "b" "3" -1 9
"3759" "5 _4" "7d50" 35 "s2_b" 7 19188 "fran" 36 "Lettres" "b" "2" -1 19
"3760" "5 _4" "7d50" 49 "s3_b" 10 7195 "fran" 36 "Lettres" "b" "3" -1 13
"3761" "5 _4" "7d50" 34 "s2_a" 7 16961 "fran" 36 "Lettres" "a" "2" 1 18
"3762" "5 _4" "7d50" 10 "s1_a" 1 15701 "fran" 36 "Lettres" "a" "1" 1 10
"3764" "5 _4" "7d50" 38 "s3_a" 1 3504 "fran" 36 "Lettres" "a" "3" 1 2
"3766" "5 _4" "7d50" 25 "s2_b" 7 9446 "fran" 36 "Lettres" "b" "2" -1 9
"3767" "5 _4" "7d50" 4 "s1_a" 1 5789 "fran" 36 "Lettres" "a" "1" 1 4
"3768" "5 _4" "7d50" 51 "s3_b" 10 9355 "fran" 36 "Lettres" "b" "3" -1 15
"3769" "5 _4" "7d50" 27 "s2_b" 6 36056 "fran" 36 "Lettres" "b" "2" -1 11
"3770" "5 _4" "7d50" 14 "s1_a" 6 5440 "fran" 36 "Lettres" "a" "1" 1 14
"3772" "5 _4" "7d50" 52 "s3_a" 1 2797 "fran" 36 "Lettres" "a" "3" 1 16
"3774" "5 _4" "7d50" 36 "s2_a" 7 11167 "fran" 36 "Lettres" "a" "2" 1 20
"3775" "5 _4" "7d50" 37 "s3_b" 10 5530 "fran" 36 "Lettres" "b" "3" -1 1
"3776" "5 _4" "7d50" 32 "s2_a" 7 7038 "fran" 36 "Lettres" "a" "2" 1 16
"3777" "5 _4" "7d50" 8 "s1_a" 4 6576 "fran" 36 "Lettres" "a" "1" 1 8
"3779" "5 _4" "7d50" 40 "s3_a" 1 3550 "fran" 36 "Lettres" "a" "3" 1 4
"3781" "5 _4" "7d50" 19 "s2_b" 3 8983 "fran" 36 "Lettres" "b" "2" -1 3
"3782" "5 _4" "7d50" 11 "s1_b" 3 6318 "fran" 36 "Lettres" "b" "1" -1 11
"3784" "5 _4" "7d50" 44 "s3_a" 1 3978 "fran" 36 "Lettres" "a" "3" 1 8
"3786" "5 _4" "7d50" 20 "s2_a" 6 30788 "fran" 36 "Lettres" "a" "2" 1 4
"3787" "5 _4" "7d50" 16 "s1_a" 6 21910 "fran" 36 "Lettres" "a" "1" 1 16
"3788" "5 _4" "7d50" 50 "s3_a" 1 3991 "fran" 36 "Lettres" "a" "3" 1 14
"3789" "5 _4" "7d50" 21 "s2_b" 8 9603 "fran" 36 "Lettres" "b" "2" -1 5
"3790" "5 _4" "7d50" 6 "s1_a" 3 11403 "fran" 36 "Lettres" "a" "1" 1 6
"3792" "5 _4" "7d50" 43 "s3_b" 7 7207 "fran" 36 "Lettres" "b" "3" -1 7
"3794" "5 _4" "7d50" 28 "s2_a" 7 19559 "fran" 36 "Lettres" "a" "2" 1 12
"3795" "5 _4" "7d50" 15 "s1_b" 3 3617 "fran" 36 "Lettres" "b" "1" -1 15
"3796" "5 _4" "7d50" 55 "s3_b" 8 6689 "fran" 36 "Lettres" "b" "3" -1 19
"3797" "5 _4" "7d50" 22 "s2_a" 3 5564 "fran" 36 "Lettres" "a" "2" 1 6
"3799" "5 _4" "7d50" 56 "s3_a" 1 3639 "fran" 36 "Lettres" "a" "3" 1 20
"3801" "5 _4" "7d50" 33 "s2_b" 2 6531 "fran" 36 "Lettres" "b" "2" -1 17
"3802" "5 _4" "7d50" 5 "s1_b" 8 7735 "fran" 36 "Lettres" "b" "1" -1 5
"3804" "5 _4" "7d50" 41 "s3_b" 10 7105 "fran" 36 "Lettres" "b" "3" -1 5
"3806" "5 _4" "7d50" 31 "s2_b" 4 6670 "fran" 36 "Lettres" "b" "2" -1 15
"3807" "5 _4" "7d50" 13 "s1_b" 9 5339 "fran" 36 "Lettres" "b" "1" -1 13
"3808" "5 _4" "7d50" 53 "s3_b" 10 4529 "fran" 36 "Lettres" "b" "3" -1 17
"3809" "5 _4" "7d50" 23 "s2_b" 6 13259 "fran" 36 "Lettres" "b" "2" -1 7
"3810" "5 _4" "7d50" 2 "s1_a" 10 6082 "fran" 36 "Lettres" "a" "1" 1 2
"3812" "5 _4" "7d50" 54 "s3_a" 10 4281 "fran" 36 "Lettres" "a" "3" 1 18
"3814" "5 _4" "7d50" 17 "s2_b" 4 8669 "fran" 36 "Lettres" "b" "2" -1 1
"3815" "5 _4" "7d50" 1 "s1_b" 5 5631 "fran" 36 "Lettres" "b" "1" -1 1
"3816" "5 _4" "7d50" 39 "s3_b" 10 2908 "fran" 36 "Lettres" "b" "3" -1 3
"3822" "6 _4" "77ef" 35 "s2_b" 1 14180 "francais" 23 "licence" "b" "2" -1 19
"3823" "6 _4" "77ef" 54 "s3_a" 5 8792 "francais" 23 "licence" "a" "3" 1 18
"3824" "6 _4" "77ef" 28 "s2_a" 1 7674 "francais" 23 "licence" "a" "2" 1 12
"3825" "6 _4" "77ef" 11 "s1_b" 4 9165 "francais" 23 "licence" "b" "1" -1 11
"3828" "6 _4" "77ef" 50 "s3_a" 10 8505 "francais" 23 "licence" "a" "3" 1 14
"3829" "6 _4" "77ef" 22 "s2_a" 3 12434 "francais" 23 "licence" "a" "2" 1 6
"3830" "6 _4" "77ef" 2 "s1_a" 10 5491 "francais" 23 "licence" "a" "1" 1 2
"3831" "6 _4" "77ef" 47 "s3_b" 10 6264 "francais" 23 "licence" "b" "3" -1 11
"3832" "6 _4" "77ef" 30 "s2_a" 9 5751 "francais" 23 "licence" "a" "2" 1 14
"3833" "6 _4" "77ef" 14 "s1_a" 7 10731 "francais" 23 "licence" "a" "1" 1 14
"3836" "6 _4" "77ef" 48 "s3_a" 1 14838 "francais" 23 "licence" "a" "3" 1 12
"3837" "6 _4" "77ef" 32 "s2_a" 4 8083 "francais" 23 "licence" "a" "2" 1 16
"3838" "6 _4" "77ef" 9 "s1_b" 10 4641 "francais" 23 "licence" "b" "1" -1 9
"3841" "6 _4" "77ef" 40 "s3_a" 6 10562 "francais" 23 "licence" "a" "3" 1 4
"3842" "6 _4" "77ef" 20 "s2_a" 2 11904 "francais" 23 "licence" "a" "2" 1 4
"3843" "6 _4" "77ef" 52 "s3_a" 7 4822 "francais" 23 "licence" "a" "3" 1 16
"3844" "6 _4" "77ef" 31 "s2_b" 5 10348 "francais" 23 "licence" "b" "2" -1 15
"3845" "6 _4" "77ef" 6 "s1_a" 8 6328 "francais" 23 "licence" "a" "1" 1 6
"3848" "6 _4" "77ef" 39 "s3_b" 10 12892 "francais" 23 "licence" "b" "3" -1 3
"3849" "6 _4" "77ef" 34 "s2_a" 9 9651 "francais" 23 "licence" "a" "2" 1 18
"3850" "6 _4" "77ef" 5 "s1_b" 10 4235 "francais" 23 "licence" "b" "1" -1 5
"3851" "6 _4" "77ef" 51 "s3_b" 10 7591 "francais" 23 "licence" "b" "3" -1 15
"3852" "6 _4" "77ef" 33 "s2_b" 1 6673 "francais" 23 "licence" "b" "2" -1 17
"3853" "6 _4" "77ef" 16 "s1_a" 10 7867 "francais" 23 "licence" "a" "1" 1 16
"3856" "6 _4" "77ef" 38 "s3_a" 8 7314 "francais" 23 "licence" "a" "3" 1 2
"3857" "6 _4" "77ef" 23 "s2_b" 2 13081 "francais" 23 "licence" "b" "2" -1 7
"3858" "6 _4" "77ef" 46 "s3_a" 10 19443 "francais" 23 "licence" "a" "3" 1 10
"3859" "6 _4" "77ef" 36 "s2_a" 3 16093 "francais" 23 "licence" "a" "2" 1 20
"3860" "6 _4" "77ef" 10 "s1_a" 3 4573 "francais" 23 "licence" "a" "1" 1 10
"3863" "6 _4" "77ef" 49 "s3_b" 7 3033 "francais" 23 "licence" "b" "3" -1 13
"3864" "6 _4" "77ef" 25 "s2_b" 1 18921 "francais" 23 "licence" "b" "2" -1 9
"3865" "6 _4" "77ef" 4 "s1_a" 10 7896 "francais" 23 "licence" "a" "1" 1 4
"3868" "6 _4" "77ef" 37 "s3_b" 7 3717 "francais" 23 "licence" "b" "3" -1 1
"3869" "6 _4" "77ef" 18 "s2_a" 1 7260 "francais" 23 "licence" "a" "2" 1 2
"3870" "6 _4" "77ef" 13 "s1_b" 10 3556 "francais" 23 "licence" "b" "1" -1 13
"3871" "6 _4" "77ef" 41 "s3_b" 7 3093 "francais" 23 "licence" "b" "3" -1 5
"3872" "6 _4" "77ef" 29 "s2_b" 2 12738 "francais" 23 "licence" "b" "2" -1 13
"3873" "6 _4" "77ef" 1 "s1_b" 10 11021 "francais" 23 "licence" "b" "1" -1 1
"3876" "6 _4" "77ef" 53 "s3_b" 10 3273 "francais" 23 "licence" "b" "3" -1 17
"3877" "6 _4" "77ef" 24 "s2_a" 10 8377 "francais" 23 "licence" "a" "2" 1 8
"3878" "6 _4" "77ef" 8 "s1_a" 10 2104 "francais" 23 "licence" "a" "1" 1 8
"3879" "6 _4" "77ef" 55 "s3_b" 10 2360 "francais" 23 "licence" "b" "3" -1 19
"3880" "6 _4" "77ef" 21 "s2_b" 10 5545 "francais" 23 "licence" "b" "2" -1 5
"3883" "6 _4" "77ef" 42 "s3_a" 10 8322 "francais" 23 "licence" "a" "3" 1 6
"3884" "6 _4" "77ef" 19 "s2_b" 10 7730 "francais" 23 "licence" "b" "2" -1 3
"3885" "6 _4" "77ef" 3 "s1_b" 1 10475 "francais" 23 "licence" "b" "1" -1 3
"3888" "6 _4" "77ef" 45 "s3_b" 1 6258 "francais" 23 "licence" "b" "3" -1 9
"3889" "6 _4" "77ef" 26 "s2_a" 10 5624 "francais" 23 "licence" "a" "2" 1 10
"3890" "6 _4" "77ef" 7 "s1_b" 3 6151 "francais" 23 "licence" "b" "1" -1 7
"3891" "6 _4" "77ef" 44 "s3_a" 2 5563 "francais" 23 "licence" "a" "3" 1 8
"3892" "6 _4" "77ef" 17 "s2_b" 4 7492 "francais" 23 "licence" "b" "2" -1 1
"3893" "6 _4" "77ef" 12 "s1_a" 4 4748 "francais" 23 "licence" "a" "1" 1 12
"3896" "6 _4" "77ef" 56 "s3_a" 1 7105 "francais" 23 "licence" "a" "3" 1 20
"3897" "6 _4" "77ef" 27 "s2_b" 1 8231 "francais" 23 "licence" "b" "2" -1 11
"3898" "6 _4" "77ef" 15 "s1_b" 8 5074 "francais" 23 "licence" "b" "1" -1 15
"3899" "6 _4" "77ef" 43 "s3_b" 8 2305 "francais" 23 "licence" "b" "3" -1 7
"3905" "7 _4" "cf8a" 40 "s3_a" 3 22803 "fran" 26 "Linguistique" "a" "3" 1 4
"3906" "7 _4" "cf8a" 28 "s2_a" 1 21069 "fran" 26 "Linguistique" "a" "2" 1 12
"3908" "7 _4" "cf8a" 9 "s1_b" 7 11248 "fran" 26 "Linguistique" "b" "1" -1 9
"3909" "7 _4" "cf8a" 48 "s3_a" 3 6123 "fran" 26 "Linguistique" "a" "3" 1 12
"3911" "7 _4" "cf8a" 23 "s2_b" 2 16628 "fran" 26 "Linguistique" "b" "2" -1 7
"3912" "7 _4" "cf8a" 14 "s1_a" 4 16323 "fran" 26 "Linguistique" "a" "1" 1 14
"3913" "7 _4" "cf8a" 45 "s3_b" 9 37896 "fran" 26 "Linguistique" "b" "3" -1 9
"3914" "7 _4" "cf8a" 17 "s2_b" 6 19047 "fran" 26 "Linguistique" "b" "2" -1 1
"3916" "7 _4" "cf8a" 6 "s1_a" 7 18365 "fran" 26 "Linguistique" "a" "1" 1 6
"3917" "7 _4" "cf8a" 50 "s3_a" 9 14854 "fran" 26 "Linguistique" "a" "3" 1 14
"3919" "7 _4" "cf8a" 19 "s2_b" 3 17377 "fran" 26 "Linguistique" "b" "2" -1 3
"3921" "7 _4" "cf8a" 5 "s1_b" 10 11429 "fran" 26 "Linguistique" "b" "1" -1 5
"3922" "7 _4" "cf8a" 44 "s3_a" 3 8121 "fran" 26 "Linguistique" "a" "3" 1 8
"3924" "7 _4" "cf8a" 35 "s2_b" 6 19577 "fran" 26 "Linguistique" "b" "2" -1 19
"3925" "7 _4" "cf8a" 54 "s3_a" 10 7873 "fran" 26 "Linguistique" "a" "3" 1 18
"3926" "7 _4" "cf8a" 26 "s2_a" 6 16005 "fran" 26 "Linguistique" "a" "2" 1 10
"3928" "7 _4" "cf8a" 16 "s1_a" 6 14750 "fran" 26 "Linguistique" "a" "1" 1 16
"3929" "7 _4" "cf8a" 37 "s3_b" 10 13896 "fran" 26 "Linguistique" "b" "3" -1 1
"3931" "7 _4" "cf8a" 32 "s2_a" 4 19533 "fran" 26 "Linguistique" "a" "2" 1 16
"3932" "7 _4" "cf8a" 3 "s1_b" 8 10221 "fran" 26 "Linguistique" "b" "1" -1 3
"3933" "7 _4" "cf8a" 43 "s3_b" 10 9021 "fran" 26 "Linguistique" "b" "3" -1 7
"3934" "7 _4" "cf8a" 34 "s2_a" 7 24128 "fran" 26 "Linguistique" "a" "2" 1 18
"3936" "7 _4" "cf8a" 12 "s1_a" 4 10245 "fran" 26 "Linguistique" "a" "1" 1 12
"3937" "7 _4" "cf8a" 39 "s3_b" 10 20410 "fran" 26 "Linguistique" "b" "3" -1 3
"3939" "7 _4" "cf8a" 36 "s2_a" 5 11159 "fran" 26 "Linguistique" "a" "2" 1 20
"3940" "7 _4" "cf8a" 47 "s3_b" 10 7420 "fran" 26 "Linguistique" "b" "3" -1 11
"3941" "7 _4" "cf8a" 30 "s2_a" 10 8107 "fran" 26 "Linguistique" "a" "2" 1 14
"3943" "7 _4" "cf8a" 13 "s1_b" 8 18441 "fran" 26 "Linguistique" "b" "1" -1 13
"3944" "7 _4" "cf8a" 42 "s3_a" 10 8612 "fran" 26 "Linguistique" "a" "3" 1 6
"3946" "7 _4" "cf8a" 25 "s2_b" 6 14642 "fran" 26 "Linguistique" "b" "2" -1 9
"3948" "7 _4" "cf8a" 11 "s1_b" 6 12165 "fran" 26 "Linguistique" "b" "1" -1 11
"3949" "7 _4" "cf8a" 49 "s3_b" 8 18378 "fran" 26 "Linguistique" "b" "3" -1 13
"3951" "7 _4" "cf8a" 21 "s2_b" 7 10960 "fran" 26 "Linguistique" "b" "2" -1 5
"3952" "7 _4" "cf8a" 10 "s1_a" 5 10933 "fran" 26 "Linguistique" "a" "1" 1 10
"3953" "7 _4" "cf8a" 56 "s3_a" 8 7551 "fran" 26 "Linguistique" "a" "3" 1 20
"3954" "7 _4" "cf8a" 18 "s2_a" 2 15602 "fran" 26 "Linguistique" "a" "2" 1 2
"3956" "7 _4" "cf8a" 1 "s1_b" 9 8080 "fran" 26 "Linguistique" "b" "1" -1 1
"3957" "7 _4" "cf8a" 55 "s3_b" 9 7878 "fran" 26 "Linguistique" "b" "3" -1 19
"3959" "7 _4" "cf8a" 31 "s2_b" 8 21565 "fran" 26 "Linguistique" "b" "2" -1 15
"3960" "7 _4" "cf8a" 2 "s1_a" 10 6177 "fran" 26 "Linguistique" "a" "1" 1 2
"3961" "7 _4" "cf8a" 52 "s3_a" 9 8447 "fran" 26 "Linguistique" "a" "3" 1 16
"3962" "7 _4" "cf8a" 20 "s2_a" 5 58394 "fran" 26 "Linguistique" "a" "2" 1 4
"3964" "7 _4" "cf8a" 51 "s3_b" 9 7716 "fran" 26 "Linguistique" "b" "3" -1 15
"3966" "7 _4" "cf8a" 27 "s2_b" 5 14880 "fran" 26 "Linguistique" "b" "2" -1 11
"3968" "7 _4" "cf8a" 15 "s1_b" 4 11860 "fran" 26 "Linguistique" "b" "1" -1 15
"3969" "7 _4" "cf8a" 38 "s3_a" 7 14321 "fran" 26 "Linguistique" "a" "3" 1 2
"3971" "7 _4" "cf8a" 24 "s2_a" 9 11620 "fran" 26 "Linguistique" "a" "2" 1 8
"3972" "7 _4" "cf8a" 8 "s1_a" 8 9208 "fran" 26 "Linguistique" "a" "1" 1 8
"3973" "7 _4" "cf8a" 53 "s3_b" 7 6495 "fran" 26 "Linguistique" "b" "3" -1 17
"3974" "7 _4" "cf8a" 22 "s2_a" 5 10831 "fran" 26 "Linguistique" "a" "2" 1 6
"3976" "7 _4" "cf8a" 7 "s1_b" 4 7659 "fran" 26 "Linguistique" "b" "1" -1 7
"3977" "7 _4" "cf8a" 41 "s3_b" 8 12940 "fran" 26 "Linguistique" "b" "3" -1 5
"3979" "7 _4" "cf8a" 33 "s2_b" 4 9549 "fran" 26 "Linguistique" "b" "2" -1 17
"3980" "7 _4" "cf8a" 4 "s1_a" 4 6645 "fran" 26 "Linguistique" "a" "1" 1 4
"3981" "7 _4" "cf8a" 46 "s3_a" 7 8519 "fran" 26 "Linguistique" "a" "3" 1 10
"3982" "7 _4" "cf8a" 29 "s2_b" 6 11339 "fran" 26 "Linguistique" "b" "2" -1 13
"3988" "8 _4" "8901" 44 "s3_a" 7 14092 "Fran" 26 "Linguistique" "a" "3" 1 8
"3989" "8 _4" "8901" 24 "s2_a" 8 31066 "Fran" 26 "Linguistique" "a" "2" 1 8
"3990" "8 _4" "8901" 11 "s1_b" 1 2530 "Fran" 26 "Linguistique" "b" "1" -1 11
"3992" "8 _4" "8901" 37 "s3_b" 10 3209 "Fran" 26 "Linguistique" "b" "3" -1 1
"3993" "8 _4" "8901" 29 "s2_b" 4 39489 "Fran" 26 "Linguistique" "b" "2" -1 13
"3995" "8 _4" "8901" 10 "s1_a" 4 16164 "Fran" 26 "Linguistique" "a" "1" 1 10
"3996" "8 _4" "8901" 46 "s3_a" 3 7017 "Fran" 26 "Linguistique" "a" "3" 1 10
"3997" "8 _4" "8901" 30 "s2_a" 10 21704 "Fran" 26 "Linguistique" "a" "2" 1 14
"3998" "8 _4" "8901" 4 "s1_a" 8 7051 "Fran" 26 "Linguistique" "a" "1" 1 4
"4000" "8 _4" "8901" 40 "s3_a" 2 49712 "Fran" 26 "Linguistique" "a" "3" 1 4
"4001" "8 _4" "8901" 27 "s2_b" 1 14482 "Fran" 26 "Linguistique" "b" "2" -1 11
"4003" "8 _4" "8901" 16 "s1_a" 10 5030 "Fran" 26 "Linguistique" "a" "1" 1 16
"4005" "8 _4" "8901" 39 "s3_b" 10 4067 "Fran" 26 "Linguistique" "b" "3" -1 3
"4006" "8 _4" "8901" 25 "s2_b" 1 3587 "Fran" 26 "Linguistique" "b" "2" -1 9
"4008" "8 _4" "8901" 55 "s3_b" 10 3203 "Fran" 26 "Linguistique" "b" "3" -1 19
"4009" "8 _4" "8901" 32 "s2_a" 2 6372 "Fran" 26 "Linguistique" "a" "2" 1 16
"4010" "8 _4" "8901" 7 "s1_b" 5 14662 "Fran" 26 "Linguistique" "b" "1" -1 7
"4012" "8 _4" "8901" 49 "s3_b" 10 6340 "Fran" 26 "Linguistique" "b" "3" -1 13
"4013" "8 _4" "8901" 20 "s2_a" 1 81611 "Fran" 26 "Linguistique" "a" "2" 1 4
"4015" "8 _4" "8901" 14 "s1_a" 9 10603 "Fran" 26 "Linguistique" "a" "1" 1 14
"4016" "8 _4" "8901" 48 "s3_a" 7 23797 "Fran" 26 "Linguistique" "a" "3" 1 12
"4017" "8 _4" "8901" 35 "s2_b" 2 18383 "Fran" 26 "Linguistique" "b" "2" -1 19
"4018" "8 _4" "8901" 3 "s1_b" 10 4800 "Fran" 26 "Linguistique" "b" "1" -1 3
"4020" "8 _4" "8901" 54 "s3_a" 10 10597 "Fran" 26 "Linguistique" "a" "3" 1 18
"4021" "8 _4" "8901" 28 "s2_a" 1 13695 "Fran" 26 "Linguistique" "a" "2" 1 12
"4023" "8 _4" "8901" 41 "s3_b" 10 4349 "Fran" 26 "Linguistique" "b" "3" -1 5
"4024" "8 _4" "8901" 26 "s2_a" 2 8339 "Fran" 26 "Linguistique" "a" "2" 1 10
"4025" "8 _4" "8901" 12 "s1_a" 10 6028 "Fran" 26 "Linguistique" "a" "1" 1 12
"4027" "8 _4" "8901" 53 "s3_b" 9 14677 "Fran" 26 "Linguistique" "b" "3" -1 17
"4028" "8 _4" "8901" 22 "s2_a" 4 24527 "Fran" 26 "Linguistique" "a" "2" 1 6
"4030" "8 _4" "8901" 15 "s1_b" 10 5128 "Fran" 26 "Linguistique" "b" "1" -1 15
"4032" "8 _4" "8901" 56 "s3_a" 7 20101 "Fran" 26 "Linguistique" "a" "3" 1 20
"4033" "8 _4" "8901" 17 "s2_b" 1 9535 "Fran" 26 "Linguistique" "b" "2" -1 1
"4035" "8 _4" "8901" 9 "s1_b" 10 16977 "Fran" 26 "Linguistique" "b" "1" -1 9
"4036" "8 _4" "8901" 52 "s3_a" 9 26699 "Fran" 26 "Linguistique" "a" "3" 1 16
"4037" "8 _4" "8901" 19 "s2_b" 1 14095 "Fran" 26 "Linguistique" "b" "2" -1 3
"4038" "8 _4" "8901" 5 "s1_b" 10 19632 "Fran" 26 "Linguistique" "b" "1" -1 5
"4040" "8 _4" "8901" 47 "s3_b" 10 2954 "Fran" 26 "Linguistique" "b" "3" -1 11
"4041" "8 _4" "8901" 36 "s2_a" 6 25121 "Fran" 26 "Linguistique" "a" "2" 1 20
"4043" "8 _4" "8901" 13 "s1_b" 10 4782 "Fran" 26 "Linguistique" "b" "1" -1 13
"4044" "8 _4" "8901" 51 "s3_b" 10 1934 "Fran" 26 "Linguistique" "b" "3" -1 15
"4045" "8 _4" "8901" 34 "s2_a" 1 27623 "Fran" 26 "Linguistique" "a" "2" 1 18
"4047" "8 _4" "8901" 38 "s3_a" 5 62944 "Fran" 26 "Linguistique" "a" "3" 1 2
"4048" "8 _4" "8901" 33 "s2_b" 1 26673 "Fran" 26 "Linguistique" "b" "2" -1 17
"4050" "8 _4" "8901" 8 "s1_a" 10 6222 "Fran" 26 "Linguistique" "a" "1" 1 8
"4052" "8 _4" "8901" 43 "s3_b" 10 4597 "Fran" 26 "Linguistique" "b" "3" -1 7
"4053" "8 _4" "8901" 21 "s2_b" 9 22365 "Fran" 26 "Linguistique" "b" "2" -1 5
"4055" "8 _4" "8901" 2 "s1_a" 10 7691 "Fran" 26 "Linguistique" "a" "1" 1 2
"4056" "8 _4" "8901" 42 "s3_a" 10 2409 "Fran" 26 "Linguistique" "a" "3" 1 6
"4057" "8 _4" "8901" 23 "s2_b" 1 45834 "Fran" 26 "Linguistique" "b" "2" -1 7
"4058" "8 _4" "8901" 6 "s1_a" 10 15024 "Fran" 26 "Linguistique" "a" "1" 1 6
"4060" "8 _4" "8901" 50 "s3_a" 7 62480 "Fran" 26 "Linguistique" "a" "3" 1 14
"4061" "8 _4" "8901" 18 "s2_a" 6 17286 "Fran" 26 "Linguistique" "a" "2" 1 2
"4063" "8 _4" "8901" 1 "s1_b" 10 5169 "Fran" 26 "Linguistique" "b" "1" -1 1
"4064" "8 _4" "8901" 45 "s3_b" 10 8706 "Fran" 26 "Linguistique" "b" "3" -1 9
"4065" "8 _4" "8901" 31 "s2_b" 5 7545 "Fran" 26 "Linguistique" "b" "2" -1 15
"4071" "9 _4" "62b1" 46 "s3_a" 2 7060 "fran" 28 "Psychologie" "a" "3" 1 10
"4072" "9 _4" "62b1" 25 "s2_b" 3 13942 "fran" 28 "Psychologie" "b" "2" -1 9
"4073" "9 _4" "62b1" 42 "s3_a" 5 5533 "fran" 28 "Psychologie" "a" "3" 1 6
"4075" "9 _4" "62b1" 17 "s2_b" 2 5392 "fran" 28 "Psychologie" "b" "2" -1 1
"4077" "9 _4" "62b1" 15 "s1_b" 5 7398 "fran" 28 "Psychologie" "b" "1" -1 15
"4078" "9 _4" "62b1" 49 "s3_b" 8 3863 "fran" 28 "Psychologie" "b" "3" -1 13
"4079" "9 _4" "62b1" 24 "s2_a" 2 24495 "fran" 28 "Psychologie" "a" "2" 1 8
"4080" "9 _4" "62b1" 13 "s1_b" 7 5477 "fran" 28 "Psychologie" "b" "1" -1 13
"4081" "9 _4" "62b1" 41 "s3_b" 8 7351 "fran" 28 "Psychologie" "b" "3" -1 5
"4083" "9 _4" "62b1" 20 "s2_a" 6 11151 "fran" 28 "Psychologie" "a" "2" 1 4
"4085" "9 _4" "62b1" 5 "s1_b" 6 4312 "fran" 28 "Psychologie" "b" "1" -1 5
"4086" "9 _4" "62b1" 54 "s3_a" 8 3671 "fran" 28 "Psychologie" "a" "3" 1 18
"4088" "9 _4" "62b1" 30 "s2_a" 4 5696 "fran" 28 "Psychologie" "a" "2" 1 14
"4090" "9 _4" "62b1" 11 "s1_b" 7 5737 "fran" 28 "Psychologie" "b" "1" -1 11
"4091" "9 _4" "62b1" 40 "s3_a" 5 3848 "fran" 28 "Psychologie" "a" "3" 1 4
"4092" "9 _4" "62b1" 33 "s2_b" 3 5624 "fran" 28 "Psychologie" "b" "2" -1 17
"4093" "9 _4" "62b1" 50 "s3_a" 6 12823 "fran" 28 "Psychologie" "a" "3" 1 14
"4095" "9 _4" "62b1" 35 "s2_b" 5 25365 "fran" 28 "Psychologie" "b" "2" -1 19
"4097" "9 _4" "62b1" 6 "s1_a" 6 8799 "fran" 28 "Psychologie" "a" "1" 1 6
"4098" "9 _4" "62b1" 43 "s3_b" 8 4848 "fran" 28 "Psychologie" "b" "3" -1 7
"4099" "9 _4" "62b1" 36 "s2_a" 4 14638 "fran" 28 "Psychologie" "a" "2" 1 20
"4100" "9 _4" "62b1" 3 "s1_b" 8 4391 "fran" 28 "Psychologie" "b" "1" -1 3
"4101" "9 _4" "62b1" 55 "s3_b" 8 4973 "fran" 28 "Psychologie" "b" "3" -1 19
"4103" "9 _4" "62b1" 31 "s2_b" 4 9047 "fran" 28 "Psychologie" "b" "2" -1 15
"4105" "9 _4" "62b1" 14 "s1_a" 6 5639 "fran" 28 "Psychologie" "a" "1" 1 14
"4106" "9 _4" "62b1" 37 "s3_b" 9 6263 "fran" 28 "Psychologie" "b" "3" -1 1
"4107" "9 _4" "62b1" 26 "s2_a" 3 4712 "fran" 28 "Psychologie" "a" "2" 1 10
"4108" "9 _4" "62b1" 52 "s3_a" 5 6775 "fran" 28 "Psychologie" "a" "3" 1 16
"4110" "9 _4" "62b1" 27 "s2_b" 4 10391 "fran" 28 "Psychologie" "b" "2" -1 11
"4112" "9 _4" "62b1" 9 "s1_b" 10 4589 "fran" 28 "Psychologie" "b" "1" -1 9
"4113" "9 _4" "62b1" 38 "s3_a" 5 4912 "fran" 28 "Psychologie" "a" "3" 1 2
"4115" "9 _4" "62b1" 22 "s2_a" 4 11016 "fran" 28 "Psychologie" "a" "2" 1 6
"4117" "9 _4" "62b1" 8 "s1_a" 8 4943 "fran" 28 "Psychologie" "a" "1" 1 8
"4118" "9 _4" "62b1" 53 "s3_b" 10 4151 "fran" 28 "Psychologie" "b" "3" -1 17
"4119" "9 _4" "62b1" 23 "s2_b" 6 15160 "fran" 28 "Psychologie" "b" "2" -1 7
"4120" "9 _4" "62b1" 12 "s1_a" 8 9063 "fran" 28 "Psychologie" "a" "1" 1 12
"4121" "9 _4" "62b1" 44 "s3_a" 10 4448 "fran" 28 "Psychologie" "a" "3" 1 8
"4123" "9 _4" "62b1" 18 "s2_a" 6 36693 "fran" 28 "Psychologie" "a" "2" 1 2
"4125" "9 _4" "62b1" 2 "s1_a" 10 3990 "fran" 28 "Psychologie" "a" "1" 1 2
"4126" "9 _4" "62b1" 51 "s3_b" 9 5447 "fran" 28 "Psychologie" "b" "3" -1 15
"4127" "9 _4" "62b1" 32 "s2_a" 7 7080 "fran" 28 "Psychologie" "a" "2" 1 16
"4128" "9 _4" "62b1" 16 "s1_a" 9 6280 "fran" 28 "Psychologie" "a" "1" 1 16
"4129" "9 _4" "62b1" 45 "s3_b" 9 6399 "fran" 28 "Psychologie" "b" "3" -1 9
"4131" "9 _4" "62b1" 34 "s2_a" 5 7712 "fran" 28 "Psychologie" "a" "2" 1 18
"4133" "9 _4" "62b1" 39 "s3_b" 9 6174 "fran" 28 "Psychologie" "b" "3" -1 3
"4135" "9 _4" "62b1" 28 "s2_a" 4 8247 "fran" 28 "Psychologie" "a" "2" 1 12
"4137" "9 _4" "62b1" 4 "s1_a" 8 3672 "fran" 28 "Psychologie" "a" "1" 1 4
"4138" "9 _4" "62b1" 56 "s3_a" 5 8960 "fran" 28 "Psychologie" "a" "3" 1 20
"4139" "9 _4" "62b1" 19 "s2_b" 3 5656 "fran" 28 "Psychologie" "b" "2" -1 3
"4140" "9 _4" "62b1" 7 "s1_b" 7 6991 "fran" 28 "Psychologie" "b" "1" -1 7
"4141" "9 _4" "62b1" 48 "s3_a" 6 8896 "fran" 28 "Psychologie" "a" "3" 1 12
"4143" "9 _4" "62b1" 21 "s2_b" 6 7015 "fran" 28 "Psychologie" "b" "2" -1 5
"4145" "9 _4" "62b1" 10 "s1_a" 4 8791 "fran" 28 "Psychologie" "a" "1" 1 10
"4146" "9 _4" "62b1" 47 "s3_b" 8 8672 "fran" 28 "Psychologie" "b" "3" -1 11
"4147" "9 _4" "62b1" 29 "s2_b" 4 8376 "fran" 28 "Psychologie" "b" "2" -1 13
"4148" "9 _4" "62b1" 1 "s1_b" 8 5448 "fran" 28 "Psychologie" "b" "1" -1 1
"4154" "10 _4" "0008" 46 "s3_a" 7 20379 "fran" 28 "LEA" "a" "3" 1 10
"4155" "10 _4" "0008" 32 "s2_a" 7 23530 "fran" 28 "LEA" "a" "2" 1 16
"4156" "10 _4" "0008" 42 "s3_a" 10 5547 "fran" 28 "LEA" "a" "3" 1 6
"4157" "10 _4" "0008" 3 "s1_b" 8 10506 "fran" 28 "LEA" "b" "1" -1 3
"4159" "10 _4" "0008" 36 "s2_a" 9 24404 "fran" 28 "LEA" "a" "2" 1 20
"4161" "10 _4" "0008" 37 "s3_b" 10 6080 "fran" 28 "LEA" "b" "3" -1 1
"4162" "10 _4" "0008" 6 "s1_a" 9 8114 "fran" 28 "LEA" "a" "1" 1 6
"4163" "10 _4" "0008" 23 "s2_b" 7 17158 "fran" 28 "LEA" "b" "2" -1 7
"4164" "10 _4" "0008" 56 "s3_a" 6 13201 "fran" 28 "LEA" "a" "3" 1 20
"4165" "10 _4" "0008" 14 "s1_a" 9 5336 "fran" 28 "LEA" "a" "1" 1 14
"4167" "10 _4" "0008" 26 "s2_a" 9 6639 "fran" 28 "LEA" "a" "2" 1 10
"4169" "10 _4" "0008" 43 "s3_b" 8 8469 "fran" 28 "LEA" "b" "3" -1 7
"4170" "10 _4" "0008" 13 "s1_b" 7 7809 "fran" 28 "LEA" "b" "1" -1 13
"4172" "10 _4" "0008" 31 "s2_b" 9 9946 "fran" 28 "LEA" "b" "2" -1 15
"4174" "10 _4" "0008" 55 "s3_b" 8 7951 "fran" 28 "LEA" "b" "3" -1 19
"4175" "10 _4" "0008" 19 "s2_b" 7 6690 "fran" 28 "LEA" "b" "2" -1 3
"4176" "10 _4" "0008" 40 "s3_a" 5 22184 "fran" 28 "LEA" "a" "3" 1 4
"4177" "10 _4" "0008" 8 "s1_a" 8 8660 "fran" 28 "LEA" "a" "1" 1 8
"4179" "10 _4" "0008" 30 "s2_a" 7 12697 "fran" 28 "LEA" "a" "2" 1 14
"4181" "10 _4" "0008" 51 "s3_b" 7 11709 "fran" 28 "LEA" "b" "3" -1 15
"4182" "10 _4" "0008" 16 "s1_a" 7 11809 "fran" 28 "LEA" "a" "1" 1 16
"4183" "10 _4" "0008" 17 "s2_b" 5 15184 "fran" 28 "LEA" "b" "2" -1 1
"4184" "10 _4" "0008" 49 "s3_b" 8 10361 "fran" 28 "LEA" "b" "3" -1 13
"4185" "10 _4" "0008" 9 "s1_b" 10 3264 "fran" 28 "LEA" "b" "1" -1 9
"4187" "10 _4" "0008" 22 "s2_a" 5 18603 "fran" 28 "LEA" "a" "2" 1 6
"4189" "10 _4" "0008" 52 "s3_a" 5 10567 "fran" 28 "LEA" "a" "3" 1 16
"4190" "10 _4" "0008" 25 "s2_b" 5 18403 "fran" 28 "LEA" "b" "2" -1 9
"4191" "10 _4" "0008" 45 "s3_b" 8 6247 "fran" 28 "LEA" "b" "3" -1 9
"4192" "10 _4" "0008" 4 "s1_a" 7 7975 "fran" 28 "LEA" "a" "1" 1 4
"4194" "10 _4" "0008" 20 "s2_a" 5 10337 "fran" 28 "LEA" "a" "2" 1 4
"4196" "10 _4" "0008" 44 "s3_a" 5 6506 "fran" 28 "LEA" "a" "3" 1 8
"4197" "10 _4" "0008" 12 "s1_a" 8 11825 "fran" 28 "LEA" "a" "1" 1 12
"4199" "10 _4" "0008" 24 "s2_a" 6 8264 "fran" 28 "LEA" "a" "2" 1 8
"4201" "10 _4" "0008" 54 "s3_a" 5 5527 "fran" 28 "LEA" "a" "3" 1 18
"4202" "10 _4" "0008" 11 "s1_b" 6 8602 "fran" 28 "LEA" "b" "1" -1 11
"4203" "10 _4" "0008" 18 "s2_a" 5 7156 "fran" 28 "LEA" "a" "2" 1 2
"4204" "10 _4" "0008" 38 "s3_a" 6 5087 "fran" 28 "LEA" "a" "3" 1 2
"4205" "10 _4" "0008" 10 "s1_a" 4 11465 "fran" 28 "LEA" "a" "1" 1 10
"4207" "10 _4" "0008" 33 "s2_b" 4 8776 "fran" 28 "LEA" "b" "2" -1 17
"4209" "10 _4" "0008" 53 "s3_b" 6 7126 "fran" 28 "LEA" "b" "3" -1 17
"4210" "10 _4" "0008" 2 "s1_a" 9 9769 "fran" 28 "LEA" "a" "1" 1 2
"4211" "10 _4" "0008" 28 "s2_a" 7 9552 "fran" 28 "LEA" "a" "2" 1 12
"4212" "10 _4" "0008" 47 "s3_b" 8 3177 "fran" 28 "LEA" "b" "3" -1 11
"4214" "10 _4" "0008" 27 "s2_b" 6 13378 "fran" 28 "LEA" "b" "2" -1 11
"4216" "10 _4" "0008" 39 "s3_b" 9 4598 "fran" 28 "LEA" "b" "3" -1 3
"4217" "10 _4" "0008" 7 "s1_b" 9 6810 "fran" 28 "LEA" "b" "1" -1 7
"4219" "10 _4" "0008" 29 "s2_b" 6 8073 "fran" 28 "LEA" "b" "2" -1 13
"4221" "10 _4" "0008" 41 "s3_b" 10 4555 "fran" 28 "LEA" "b" "3" -1 5
"4222" "10 _4" "0008" 5 "s1_b" 9 4200 "fran" 28 "LEA" "b" "1" -1 5
"4223" "10 _4" "0008" 35 "s2_b" 7 7681 "fran" 28 "LEA" "b" "2" -1 19
"4224" "10 _4" "0008" 48 "s3_a" 5 6322 "fran" 28 "LEA" "a" "3" 1 12
"4225" "10 _4" "0008" 15 "s1_b" 7 6194 "fran" 28 "LEA" "b" "1" -1 15
"4227" "10 _4" "0008" 21 "s2_b" 7 7625 "fran" 28 "LEA" "b" "2" -1 5
"4229" "10 _4" "0008" 50 "s3_a" 6 4431 "fran" 28 "LEA" "a" "3" 1 14
"4230" "10 _4" "0008" 1 "s1_b" 7 6039 "fran" 28 "LEA" "b" "1" -1 1
"4231" "10 _4" "0008" 34 "s2_a" 6 9025 "fran" 28 "LEA" "a" "2" 1 18
"4237" "11 _4" "8e17" 18 "s2_a" 10 3731 "Fran" 23 "Communication" "a" "2" 1 2
"4238" "11 _4" "8e17" 47 "s3_b" 10 3171 "Fran" 23 "Communication" "b" "3" -1 11
"4239" "11 _4" "8e17" 21 "s2_b" 8 5380 "Fran" 23 "Communication" "b" "2" -1 5
"4240" "11 _4" "8e17" 45 "s3_b" 10 3098 "Fran" 23 "Communication" "b" "3" -1 9
"4241" "11 _4" "8e17" 4 "s1_a" 7 2623 "Fran" 23 "Communication" "a" "1" 1 4
"4244" "11 _4" "8e17" 20 "s2_a" 5 9050 "Fran" 23 "Communication" "a" "2" 1 4
"4245" "11 _4" "8e17" 43 "s3_b" 9 3233 "Fran" 23 "Communication" "b" "3" -1 7
"4246" "11 _4" "8e17" 13 "s1_b" 10 2900 "Fran" 23 "Communication" "b" "1" -1 13
"4247" "11 _4" "8e17" 33 "s2_b" 6 6424 "Fran" 23 "Communication" "b" "2" -1 17
"4248" "11 _4" "8e17" 41 "s3_b" 10 2169 "Fran" 23 "Communication" "b" "3" -1 5
"4249" "11 _4" "8e17" 10 "s1_a" 8 6355 "Fran" 23 "Communication" "a" "1" 1 10
"4252" "11 _4" "8e17" 27 "s2_b" 7 6590 "Fran" 23 "Communication" "b" "2" -1 11
"4253" "11 _4" "8e17" 56 "s3_a" 7 7524 "Fran" 23 "Communication" "a" "3" 1 20
"4254" "11 _4" "8e17" 6 "s1_a" 10 3384 "Fran" 23 "Communication" "a" "1" 1 6
"4257" "11 _4" "8e17" 34 "s2_a" 7 6409 "Fran" 23 "Communication" "a" "2" 1 18
"4258" "11 _4" "8e17" 46 "s3_a" 4 8572 "Fran" 23 "Communication" "a" "3" 1 10
"4259" "11 _4" "8e17" 25 "s2_b" 6 4373 "Fran" 23 "Communication" "b" "2" -1 9
"4260" "11 _4" "8e17" 40 "s3_a" 8 3409 "Fran" 23 "Communication" "a" "3" 1 4
"4261" "11 _4" "8e17" 8 "s1_a" 10 4193 "Fran" 23 "Communication" "a" "1" 1 8
"4264" "11 _4" "8e17" 30 "s2_a" 10 5126 "Fran" 23 "Communication" "a" "2" 1 14
"4265" "11 _4" "8e17" 52 "s3_a" 9 10644 "Fran" 23 "Communication" "a" "3" 1 16
"4266" "11 _4" "8e17" 3 "s1_b" 10 1864 "Fran" 23 "Communication" "b" "1" -1 3
"4267" "11 _4" "8e17" 36 "s2_a" 10 4319 "Fran" 23 "Communication" "a" "2" 1 20
"4268" "11 _4" "8e17" 38 "s3_a" 8 3334 "Fran" 23 "Communication" "a" "3" 1 2
"4269" "11 _4" "8e17" 11 "s1_b" 9 3533 "Fran" 23 "Communication" "b" "1" -1 11
"4272" "11 _4" "8e17" 26 "s2_a" 10 2854 "Fran" 23 "Communication" "a" "2" 1 10
"4273" "11 _4" "8e17" 54 "s3_a" 9 4022 "Fran" 23 "Communication" "a" "3" 1 18
"4274" "11 _4" "8e17" 29 "s2_b" 9 4023 "Fran" 23 "Communication" "b" "2" -1 13
"4275" "11 _4" "8e17" 42 "s3_a" 9 3540 "Fran" 23 "Communication" "a" "3" 1 6
"4276" "11 _4" "8e17" 14 "s1_a" 9 3438 "Fran" 23 "Communication" "a" "1" 1 14
"4279" "11 _4" "8e17" 22 "s2_a" 8 4689 "Fran" 23 "Communication" "a" "2" 1 6
"4280" "11 _4" "8e17" 48 "s3_a" 8 3104 "Fran" 23 "Communication" "a" "3" 1 12
"4281" "11 _4" "8e17" 2 "s1_a" 10 5197 "Fran" 23 "Communication" "a" "1" 1 2
"4284" "11 _4" "8e17" 17 "s2_b" 9 5293 "Fran" 23 "Communication" "b" "2" -1 1
"4285" "11 _4" "8e17" 53 "s3_b" 9 2249 "Fran" 23 "Communication" "b" "3" -1 17
"4286" "11 _4" "8e17" 9 "s1_b" 10 3827 "Fran" 23 "Communication" "b" "1" -1 9
"4287" "11 _4" "8e17" 24 "s2_a" 10 6887 "Fran" 23 "Communication" "a" "2" 1 8
"4288" "11 _4" "8e17" 49 "s3_b" 10 4382 "Fran" 23 "Communication" "b" "3" -1 13
"4289" "11 _4" "8e17" 5 "s1_b" 10 3537 "Fran" 23 "Communication" "b" "1" -1 5
"4292" "11 _4" "8e17" 19 "s2_b" 6 5091 "Fran" 23 "Communication" "b" "2" -1 3
"4293" "11 _4" "8e17" 37 "s3_b" 10 30061 "Fran" 23 "Communication" "b" "3" -1 1
"4294" "11 _4" "8e17" 1 "s1_b" 10 2873 "Fran" 23 "Communication" "b" "1" -1 1
"4295" "11 _4" "8e17" 35 "s2_b" 10 4219 "Fran" 23 "Communication" "b" "2" -1 19
"4296" "11 _4" "8e17" 44 "s3_a" 8 2935 "Fran" 23 "Communication" "a" "3" 1 8
"4299" "11 _4" "8e17" 32 "s2_a" 10 22377 "Fran" 23 "Communication" "a" "2" 1 16
"4300" "11 _4" "8e17" 50 "s3_a" 9 3714 "Fran" 23 "Communication" "a" "3" 1 14
"4301" "11 _4" "8e17" 12 "s1_a" 10 2346 "Fran" 23 "Communication" "a" "1" 1 12
"4304" "11 _4" "8e17" 31 "s2_b" 8 5321 "Fran" 23 "Communication" "b" "2" -1 15
"4305" "11 _4" "8e17" 39 "s3_b" 10 100409 "Fran" 23 "Communication" "b" "3" -1 3
"4306" "11 _4" "8e17" 15 "s1_b" 10 1589 "Fran" 23 "Communication" "b" "1" -1 15
"4307" "11 _4" "8e17" 28 "s2_a" 9 3820 "Fran" 23 "Communication" "a" "2" 1 12
"4308" "11 _4" "8e17" 51 "s3_b" 10 6719 "Fran" 23 "Communication" "b" "3" -1 15
"4309" "11 _4" "8e17" 7 "s1_b" 10 2062 "Fran" 23 "Communication" "b" "1" -1 7
"4312" "11 _4" "8e17" 23 "s2_b" 8 4790 "Fran" 23 "Communication" "b" "2" -1 7
"4313" "11 _4" "8e17" 55 "s3_b" 10 2622 "Fran" 23 "Communication" "b" "3" -1 19
"4314" "11 _4" "8e17" 16 "s1_a" 10 2966 "Fran" 23 "Communication" "a" "1" 1 16
