# Supplementary material for: Processing of ellipsis with garden-path antecedents in French and German: Evidence from eye tracking
Source: PLoS One. 2018 Jun 13;13(6):e0198620. doi: 10.1371/journal.pone.0198620 (PMC5999118; doi:10.1371/journal.pone.0198620)
Supplement: S3 File — (TXT) [file pone.0198620.s003.txt]

"subj" "avefps" "dwellt" "firsfd" "firsfp" "firrdt" "id" "label" "legal" "maxfps" "regrei" "regric" "regreo" "regroc" "regrof" "regofc" "regrpd" "selrpd" "skip" "trial" "block" "item" "counterbalancing" "condition" "roi" "stype" "el" "amb" "c1" "c2" "c3" "itype" "length" "lengthb" "end" "Condition" "pronoun" "stype_num" "roi_num" "item_num"
"28" "20" 393.4 1128 168 1 352 1 "L'artiste" 1 422 1 2 0 0 0 0 352 352 0 11 2 10 "a" "d" "np1" "rrc" -1 -1 0 -1 -1 0 9 9 "other" "C/C" "other" 2 1 10
"29" "20" 374.5 1296 140 1 568 2 "peinte" 1 416 1 2 1 1 1 2 888 568 0 11 2 10 "a" "d" "part" "rrc" -1 -1 0 -1 -1 0 6 6 "other" "C/C" "other" 2 2 10
"30" "20" 348.14 1460 316 1 316 3 "dans son atelier" 1 397 1 1 1 1 1 2 1720 816 0 11 2 10 "a" "d" "pp" "rrc" -1 -1 0 -1 -1 0 16 16 "other" "C/C" "other" 2 3 10
"31" "20" 309.67 1196 140 1 364 4 "avait rencontré" 1 333 1 1 1 1 1 1 1908 984 0 11 2 10 "a" "d" "dis" "rrc" -1 -1 0 -1 -1 0 16 16 "other" "C/C" "other" 2 4 10
"32" "20" 267 588 116 1 588 5 "une comtesse," 1 271 0 0 0 0 0 0 588 588 0 11 2 10 "a" "d" "post-dis" "rrc" -1 -1 0 -1 -1 0 13 13 "other" "C/C" "other" 2 5 10
"34" "20" 317.5 420 224 1 420 7 "d'en vérifier" 1 318 0 0 0 0 0 0 420 420 0 11 2 10 "a" "d" "pre-sluice" "rrc" -1 -1 0 -1 -1 0 14 14 "other" "C/C" "other" 2 6 10
"35" "20" 309 456 456 1 456 8 "le lieu," 1 309 0 0 0 0 0 0 456 456 0 11 2 10 "a" "d" "sluice" "rrc" -1 -1 0 -1 -1 0 8 8 "other" "C/C" "other" 2 7 10
"36" "20" 295 660 168 1 660 9 "de sorte que" 1 301 0 0 0 0 0 0 660 660 0 11 2 10 "a" "d" "spillover" "rrc" -1 -1 0 -1 -1 0 12 12 "other" "C/C" "other" 2 8 10
"56" "20" 370.2 1020 176 1 396 1 "Les robots" 1 419 1 2 0 0 0 0 396 396 0 13 2 12 "a" "b" "np1" "rrc" 1 -1 -1 0 1 0 10 10 "other" "C/E" "other" 2 1 12
"57" "20" 362.33 972 416 1 416 2 "produits" 1 403 1 1 1 1 1 1 624 416 0 13 2 12 "a" "b" "part" "rrc" 1 -1 -1 0 1 0 8 8 "other" "C/E" "other" 2 2 12
"58" "20" 338 1180 264 1 572 3 "à l'usine" 1 372 1 1 1 1 1 2 780 572 0 13 2 12 "a" "b" "pp" "rrc" 1 -1 -1 0 1 0 10 10 "other" "C/E" "other" 2 3 12
"59" "20" 328.29 1924 176 1 652 4 "doivent traiter" 1 367 1 1 0 0 0 0 652 652 0 13 2 12 "a" "b" "dis" "rrc" 1 -1 -1 0 1 0 15 15 "other" "C/E" "other" 2 4 12
"60" "20" 314.2 1200 144 1 820 5 "des pièces uniques," 1 330 0 0 1 1 1 1 3412 1200 0 13 2 12 "a" "b" "post-dis" "rrc" 1 -1 -1 0 1 0 20 20 "other" "C/E" "other" 2 5 12
"63" "20" 300 412 412 0 412 8 "de décider" 0 300 1 1 0 0 0 0 412 412 1 13 2 12 "a" "b" "pre-sluice" "rrc" 1 -1 -1 0 1 0 11 11 "other" "C/E" "other" 2 6 12
"64" "20" 304.5 336 128 1 128 9 "quand," 0 309 1 1 1 1 1 1 540 128 0 13 2 12 "a" "b" "sluice" "rrc" 1 -1 -1 0 1 0 6 6 "other" "C/E" "other" 2 7 12
"65" "20" 309.4 1208 224 1 788 10 "vu qu'il y a" 1 312 0 0 1 1 1 1 1416 1208 0 13 2 12 "a" "b" "spillover" "rrc" 1 -1 -1 0 1 0 12 12 "other" "C/E" "other" 2 8 12
"82" "20" 372 1784 184 1 952 1 "Les sultans" 1 433 1 3 0 0 0 0 952 952 0 15 2 14 "a" "d" "np1" "rrc" -1 -1 0 -1 -1 0 11 11 "other" "C/C" "other" 2 1 14
"83" "20" 344.29 1552 364 1 364 2 "satisfaits" 1 373 1 1 0 0 1 1 364 364 0 15 2 14 "a" "d" "part" "rrc" -1 -1 0 -1 -1 0 10 10 "other" "C/C" "other" 2 2 14
"84" "20" 337 1448 188 1 188 3 "depuis peu" 1 373 1 1 1 1 1 1 1496 368 0 15 2 14 "a" "d" "pp" "rrc" -1 -1 0 -1 -1 0 10 10 "other" "C/C" "other" 2 3 14
"85" "20" 327.5 488 148 1 148 4 "avaient" 1 342 0 0 1 1 1 1 1240 488 0 15 2 14 "a" "d" "dis" "rrc" -1 -1 0 -1 -1 0 7 7 "other" "C/C" "other" 2 4 14
"86" "20" 311.5 956 156 1 860 5 "un grand harem," 1 334 0 0 0 0 0 0 860 860 0 15 2 14 "a" "d" "post-dis" "rrc" -1 -1 0 -1 -1 0 15 15 "other" "C/C" "other" 2 5 14
"90" "20" 319.29 2000 184 1 184 9 "en trouver" 1 342 1 1 1 1 1 4 624 380 0 15 2 14 "a" "d" "pre-sluice" "rrc" -1 -1 0 -1 -1 0 10 10 "other" "C/C" "other" 2 6 14
"91" "20" 324 704 264 1 396 10 "l'emplacement," 1 340 0 0 1 1 1 1 3508 704 0 15 2 14 "a" "d" "sluice" "rrc" -1 -1 0 -1 -1 0 14 14 "other" "C/C" "other" 2 7 14
"92" "20" 329.67 540 148 1 324 11 "et n'avaient" 1 334 1 1 0 0 0 0 324 324 0 15 2 14 "a" "d" "spillover" "rrc" -1 -1 0 -1 -1 0 12 12 "other" "C/C" "other" 2 8 14
"118" "20" 374.29 1240 168 1 472 1 "L'étudiante" 1 432 1 3 0 0 0 0 472 472 0 20 2 4 "a" "b" "np1" "rrc" 1 -1 -1 0 1 0 12 12 "other" "C/E" "other" 2 1 4
"119" "20" 335 1316 252 1 252 2 "distraite" 1 375 1 2 1 1 1 1 588 284 0 20 2 4 "a" "b" "part" "rrc" 1 -1 -1 0 1 0 9 9 "other" "C/E" "other" 2 2 4
"120" "20" 325.62 2828 160 1 728 3 "pendant la classe" 1 360 1 2 0 0 1 3 728 728 0 20 2 4 "a" "b" "pp" "rrc" 1 -1 -1 0 1 0 17 17 "other" "C/E" "other" 2 3 4
"121" "20" 333.22 1760 172 1 628 4 "était partie," 1 359 0 0 0 0 1 2 628 628 0 20 2 4 "a" "b" "dis" "rrc" 1 -1 -1 0 1 0 14 14 "other" "C/E" "other" 2 4 4
"122" "20" 329.25 1660 232 1 364 5 "mais même le directeur" 1 337 0 0 1 1 1 1 1964 968 0 20 2 4 "a" "b" "post-dis" "rrc" 1 -1 -1 0 1 0 23 23 "other" "C/E" "other" 2 5 4
"124" "20" 322.67 652 212 1 460 7 "ne savait pas" 1 331 1 1 0 0 0 0 460 460 0 20 2 4 "a" "b" "pre-sluice" "rrc" 1 -1 -1 0 1 0 13 13 "other" "C/E" "other" 2 6 4
"125" "20" 315 176 176 1 176 8 "pourquoi," 1 315 0 0 1 1 1 1 368 176 0 20 2 4 "a" "b" "sluice" "rrc" 1 -1 -1 0 1 0 9 9 "other" "C/E" "other" 2 7 4
"126" "20" 312.33 636 196 0 196 9 "puisqu'il" 0 323 1 3 0 0 0 0 196 196 1 20 2 4 "a" "b" "spillover" "rrc" 1 -1 -1 0 1 0 9 9 "other" "C/E" "other" 2 8 4
"197" "20" 385.5 404 172 1 172 1 "Le texte" 1 397 1 1 0 0 0 0 172 172 0 37 3 13 "a" "a" "np1" "rrc" 1 1 1 0 1 0 8 8 "other" "NC/E" "other" 2 1 13
"198" "20" 350.67 1520 172 1 172 2 "reconstruit" 1 401 1 2 1 1 1 1 1072 840 0 37 3 13 "a" "a" "part" "rrc" 1 1 1 0 1 0 11 11 "other" "NC/E" "other" 2 2 13
"199" "20" 320.75 2156 432 1 1628 3 "à partir d'anciennes épigraphes" 1 351 0 0 0 0 1 1 1628 1628 0 37 3 13 "a" "a" "pp" "rrc" 1 1 1 0 1 0 33 33 "other" "NC/E" "other" 2 3 13
"200" "20" 297.5 1004 296 1 296 4 "contient" 1 299 1 2 0 0 0 0 296 296 0 37 3 13 "a" "a" "dis" "rrc" 1 1 1 0 1 0 8 8 "other" "NC/E" "other" 2 4 13
"201" "20" 287.71 1304 188 1 372 5 "des contradictions," 1 307 0 0 1 3 1 3 3220 1304 0 37 3 13 "a" "a" "post-dis" "rrc" 1 1 1 0 1 0 19 19 "other" "NC/E" "other" 2 5 13
"204" "20" 311 788 580 1 580 8 "d'établir" 1 318 1 1 0 0 0 0 580 580 0 37 3 13 "a" "a" "pre-sluice" "rrc" 1 1 1 0 1 0 10 10 "other" "NC/E" "other" 2 6 13
"205" "20" 310.33 928 204 1 456 9 "lesquelles," 1 329 0 0 0 0 1 1 456 456 0 37 3 13 "a" "a" "sluice" "rrc" 1 1 1 0 1 0 11 11 "other" "NC/E" "other" 2 7 13
"206" "20" 312.25 704 152 1 704 10 "car les penseurs" 1 321 0 0 0 0 0 0 704 704 0 37 3 13 "a" "a" "spillover" "rrc" 1 1 1 0 1 0 16 16 "other" "NC/E" "other" 2 8 13
"224" "20" 333 1704 156 1 520 1 "Le roi éternel" 1 375 1 3 0 0 0 0 520 520 0 39 3 11 "a" "c" "np1" "rrc" -1 1 0 1 -1 0 15 15 "other" "NC/C" "other" 2 1 11
"225" "20" 332.75 1092 348 1 480 2 "prédit" 1 352 0 0 0 0 0 0 480 480 0 39 3 11 "a" "c" "part" "rrc" -1 1 0 1 -1 0 7 7 "other" "NC/C" "other" 2 2 11
"226" "20" 323.2 2160 208 1 208 3 "dans les écritures" 1 332 1 2 1 1 1 1 2272 1228 0 39 3 11 "a" "c" "pp" "rrc" -1 1 0 1 -1 0 19 19 "other" "NC/C" "other" 2 3 11
"227" "20" 314.78 2136 332 1 536 4 "aurait accompli" 1 325 1 1 1 1 1 1 1644 1176 0 39 3 11 "a" "c" "dis" "rrc" -1 1 0 1 -1 0 15 15 "other" "NC/C" "other" 2 4 11
"228" "20" 295.33 924 176 1 464 5 "un miracle," 1 318 0 0 0 0 1 2 464 464 0 39 3 11 "a" "c" "post-dis" "rrc" -1 1 0 1 -1 0 11 11 "other" "NC/C" "other" 2 5 11
"230" "20" 311.8 1036 224 1 640 7 "d'en découvrir" 1 337 1 1 0 0 0 0 640 640 0 39 3 11 "a" "c" "pre-sluice" "rrc" -1 1 0 1 -1 0 15 15 "other" "NC/C" "other" 2 6 11
"231" "20" 283 440 288 1 288 8 "la nature," 1 284 0 0 1 1 1 1 708 440 0 39 3 11 "a" "c" "sluice" "rrc" -1 1 0 1 -1 0 10 10 "other" "NC/C" "other" 2 7 11
"232" "20" 283.5 364 176 1 364 9 "en particulier" 1 286 0 0 0 0 0 0 364 364 0 39 3 11 "a" "c" "spillover" "rrc" -1 1 0 1 -1 0 14 14 "other" "NC/C" "other" 2 8 11
"269" "20" 336.33 1344 180 1 336 1 "L'acteur" 1 393 1 4 0 0 0 0 336 336 0 44 4 15 "a" "c" "np1" "rrc" -1 1 0 1 -1 0 8 8 "other" "NC/C" "other" 2 1 15
"270" "20" 323 1484 288 0 288 2 "séduit" 0 363 1 3 0 0 1 2 724 500 1 44 4 15 "a" "c" "part" "rrc" -1 1 0 1 -1 0 7 7 "other" "NC/C" "other" 2 2 15
"271" "20" 332.67 1640 144 1 144 3 "à la soirée" 0 409 0 0 1 1 1 2 1268 544 0 44 4 15 "a" "c" "pp" "rrc" -1 1 0 1 -1 0 13 13 "other" "NC/C" "other" 2 3 15
"272" "20" 320.67 1804 224 1 448 4 "a rencontré" 1 338 1 1 0 0 1 1 448 448 0 44 4 15 "a" "c" "dis" "rrc" -1 1 0 1 -1 0 12 12 "other" "NC/C" "other" 2 4 15
"273" "20" 304.58 3196 304 1 304 5 "une journaliste," 1 328 0 0 1 1 1 2 1408 1144 0 44 4 15 "a" "c" "post-dis" "rrc" -1 1 0 1 -1 0 16 16 "other" "NC/C" "other" 2 5 15
"276" "20" 343.29 1796 232 1 232 8 "n'en révèlent pas" 1 369 1 2 1 1 1 1 1360 672 0 44 4 15 "a" "c" "pre-sluice" "rrc" -1 1 0 1 -1 0 19 19 "other" "NC/C" "other" 2 6 15
"277" "20" 327 664 180 1 180 9 "l'endroit," 1 352 1 1 1 1 1 2 564 180 0 44 4 15 "a" "c" "sluice" "rrc" -1 1 0 1 -1 0 10 10 "other" "NC/C" "other" 2 7 15
"278" "20" 302.75 772 160 0 340 10 "bien que" 0 313 1 2 0 0 1 1 932 624 1 44 4 15 "a" "c" "spillover" "rrc" -1 1 0 1 -1 0 8 8 "other" "NC/C" "other" 2 8 15
"296" "20" 337.57 1280 168 1 504 1 "L'enseignante" 1 370 1 2 0 0 0 0 504 504 0 47 4 6 "a" "d" "np1" "rrc" -1 -1 0 -1 -1 0 13 13 "other" "C/C" "other" 2 1 6
"297" "20" 345 276 276 1 276 2 "inscrite" 1 345 0 0 1 1 1 1 560 276 0 47 4 6 "a" "d" "part" "rrc" -1 -1 0 -1 -1 0 8 8 "other" "C/C" "other" 2 2 6
"298" "20" 313.83 2352 220 1 1132 3 "au cours de mathématiques avancées" 1 342 1 3 0 0 1 1 1132 1132 0 47 4 6 "a" "d" "pp" "rrc" -1 -1 0 -1 -1 0 36 36 "other" "C/C" "other" 2 3 6
"299" "20" 304.57 1500 156 1 156 4 "s'était tuée," 1 330 0 0 1 1 1 2 1964 1280 0 47 4 6 "a" "d" "dis" "rrc" -1 -1 0 -1 -1 0 15 15 "other" "C/C" "other" 2 4 6
"300" "20" 318.44 2408 236 1 1264 5 "mais le porte-parole" 1 335 1 1 0 0 0 0 1264 1264 0 47 4 6 "a" "d" "post-dis" "rrc" -1 -1 0 -1 -1 0 20 20 "other" "C/C" "other" 2 5 6
"302" "20" 343 588 256 1 588 7 "n'en avait" 1 350 0 0 0 0 0 0 588 588 0 47 4 6 "a" "d" "pre-sluice" "rrc" -1 -1 0 -1 -1 0 10 10 "other" "C/C" "other" 2 6 6
"303" "20" 321.33 860 328 1 672 8 "rien révélé," 1 327 0 0 0 0 0 0 672 672 0 47 4 6 "a" "d" "sluice" "rrc" -1 -1 0 -1 -1 0 15 15 "other" "C/C" "other" 2 7 6
"304" "20" 303 484 308 1 308 9 "de sorte que" 1 303 1 1 0 0 0 0 308 308 0 47 4 6 "a" "d" "spillover" "rrc" -1 -1 0 -1 -1 0 12 12 "other" "C/C" "other" 2 8 6
"308" "20" 340.75 1912 168 1 1144 1 "La fonctionnaire" 1 395 1 1 0 0 0 0 1144 1144 0 48 4 8 "a" "b" "np1" "rrc" 1 -1 -1 0 1 0 16 16 "other" "C/E" "other" 2 1 8
"309" "20" 312.6 1032 188 1 764 2 "interdite" 1 324 0 0 0 0 0 0 764 764 0 48 4 8 "a" "b" "part" "rrc" 1 -1 -1 0 1 0 9 9 "other" "C/E" "other" 2 2 8
"310" "20" 298.75 988 248 1 492 3 "de séance" 1 311 1 2 0 0 0 0 492 492 0 48 4 8 "a" "b" "pp" "rrc" 1 -1 -1 0 1 0 10 10 "other" "C/E" "other" 2 3 8
"311" "20" 292.33 500 200 1 360 4 "a reçu" 1 297 0 0 0 0 1 1 360 360 0 48 4 8 "a" "b" "dis" "rrc" 1 -1 -1 0 1 0 7 7 "other" "C/E" "other" 2 4 8
"312" "20" 291.25 912 208 1 208 5 "une convocation," 1 293 0 0 1 1 1 1 1056 912 0 48 4 8 "a" "b" "post-dis" "rrc" 1 -1 -1 0 1 0 16 16 "other" "C/E" "other" 2 5 8
"315" "20" 291 280 280 1 280 8 "expliquer" 1 291 0 0 0 0 0 0 280 280 0 48 4 8 "a" "b" "pre-sluice" "rrc" 1 -1 -1 0 1 0 9 9 "other" "C/E" "other" 2 6 8
"316" "20" 282 336 336 1 336 9 "pourquoi," 1 282 0 0 0 0 0 0 336 336 0 48 4 8 "a" "b" "sluice" "rrc" 1 -1 -1 0 1 0 9 9 "other" "C/E" "other" 2 7 8
"317" "20" 261 436 156 1 436 10 "jusqu'à ce que" 1 264 0 0 0 0 0 0 436 436 0 48 4 8 "a" "b" "spillover" "rrc" 1 -1 -1 0 1 0 15 15 "other" "C/E" "other" 2 8 8
"385" "20" 344.2 1208 176 1 552 1 "Le navire" 1 391 1 1 0 0 0 0 552 552 0 56 4 3 "a" "c" "np1" "rrc" -1 1 0 1 -1 0 9 9 "other" "NC/C" "other" 2 1 3
"386" "20" 346.5 504 292 1 292 2 "détruit" 1 357 1 1 0 0 0 0 292 292 0 56 4 3 "a" "c" "part" "rrc" -1 1 0 1 -1 0 8 8 "other" "NC/C" "other" 2 2 3
"387" "20" 339 1628 488 1 932 3 "pendant la guerre" 1 344 1 1 0 0 1 1 932 932 0 56 4 3 "a" "c" "pp" "rrc" -1 1 0 1 -1 0 17 17 "other" "NC/C" "other" 2 3 3
"388" "20" 335 756 156 1 156 4 "avait rejoint" 1 340 0 0 1 1 1 1 1664 756 0 56 4 3 "a" "c" "dis" "rrc" -1 1 0 1 -1 0 13 13 "other" "NC/C" "other" 2 4 3
"389" "20" 318.5 360 176 1 360 5 "le port," 1 324 0 0 0 0 0 0 360 360 0 56 4 3 "a" "c" "post-dis" "rrc" -1 1 0 1 -1 0 8 8 "other" "NC/C" "other" 2 5 3
"391" "20" 298 496 316 1 496 7 "d'histoire" 1 303 0 0 0 0 0 0 496 496 0 56 4 3 "a" "c" "pre-sluice" "rrc" -1 1 0 1 -1 0 10 10 "other" "NC/C" "other" 2 6 3
"392" "20" 283.33 604 156 1 604 8 "n'en savait rien," 1 284 0 0 0 0 0 0 604 604 0 56 4 3 "a" "c" "sluice" "rrc" -1 1 0 1 -1 0 17 17 "other" "NC/C" "other" 2 7 3
"393" "20" 284.5 496 228 0 228 9 "laissant" 0 288 1 2 0 0 0 0 228 228 1 56 4 3 "a" "c" "spillover" "rrc" -1 1 0 1 -1 0 8 8 "other" "NC/C" "other" 2 8 3
"426" "20" 375.75 1884 184 1 532 1 "Les héros" 1 430 1 4 0 0 0 0 532 532 0 60 4 2 "a" "d" "np1" "rrc" -1 -1 0 -1 -1 0 10 10 "other" "C/C" "other" 2 1 2
"427" "20" 363.5 1324 200 1 200 2 "décrits" 1 388 1 1 1 2 1 2 1004 568 0 60 4 2 "a" "d" "part" "rrc" -1 -1 0 -1 -1 0 8 8 "other" "C/C" "other" 2 2 2
"428" "20" 351.78 1640 304 1 304 3 "dans cette histoire" 1 384 0 0 1 1 1 2 1480 856 0 60 4 2 "a" "d" "pp" "rrc" -1 -1 0 -1 -1 0 19 19 "other" "C/C" "other" 2 3 2
"429" "20" 339 724 148 1 392 4 "ont vaincu" 1 349 0 0 0 0 0 0 392 392 0 60 4 2 "a" "d" "dis" "rrc" -1 -1 0 -1 -1 0 10 10 "other" "C/C" "other" 2 4 2
"430" "20" 305 1024 172 1 672 5 "une bête féroce," 1 333 0 0 0 0 0 0 672 672 0 60 4 2 "a" "d" "post-dis" "rrc" -1 -1 0 -1 -1 0 18 18 "other" "C/C" "other" 2 5 2
"432" "20" 321.43 2120 340 1 340 7 "du romancier" 1 343 1 1 1 1 1 4 1296 684 0 60 4 2 "a" "d" "pre-sluice" "rrc" -1 -1 0 -1 -1 0 12 12 "other" "C/C" "other" 2 6 2
"433" "20" 327.17 1092 192 1 564 8 "ne le mentionne," 1 335 0 0 0 0 1 1 564 564 0 60 4 2 "a" "d" "sluice" "rrc" -1 -1 0 -1 -1 0 16 16 "other" "C/C" "other" 2 7 2
"434" "20" 327 212 212 0 212 9 "peut-être" 0 327 1 1 0 0 0 0 212 212 1 60 4 2 "a" "d" "spillover" "rrc" -1 -1 0 -1 -1 0 10 10 "other" "C/C" "other" 2 8 2
"460" "20" 360.6 1540 176 1 1032 1 "Le fruit exotique" 1 385 1 1 0 0 0 0 1032 1032 0 63 4 9 "a" "a" "np1" "rrc" 1 1 1 0 1 0 17 17 "other" "NC/E" "other" 2 1 9
"461" "20" 329.8 1316 160 1 1128 2 "introduit" 1 349 1 1 0 0 0 0 1128 1128 0 63 4 9 "a" "a" "part" "rrc" 1 1 1 0 1 0 9 9 "other" "NC/E" "other" 2 2 9
"462" "20" 315 236 236 1 236 3 "au village" 1 315 0 0 1 1 1 1 424 236 0 63 4 9 "a" "a" "pp" "rrc" 1 1 1 0 1 0 10 10 "other" "NC/E" "other" 2 3 9
"463" "20" 306 212 212 0 212 4 "était" 0 306 1 1 0 0 0 0 212 212 1 63 4 9 "a" "a" "dis" "rrc" 1 1 1 0 1 0 6 6 "other" "NC/E" "other" 2 4 9
"464" "20" 285.75 732 188 1 188 5 "fortement toxique," 0 309 0 0 1 1 1 1 944 732 0 63 4 9 "a" "a" "post-dis" "rrc" 1 1 1 0 1 0 18 18 "other" "NC/E" "other" 2 5 9
"468" "20" 299.5 488 208 1 208 9 "découvert" 1 310 0 0 1 1 1 1 656 488 0 63 4 9 "a" "a" "pre-sluice" "rrc" 1 1 1 0 1 0 10 10 "other" "NC/E" "other" 2 6 9
"469" "20" 324.5 324 172 1 324 10 "pourquoi," 1 328 0 0 0 0 0 0 324 324 0 63 4 9 "a" "a" "sluice" "rrc" 1 1 1 0 1 0 9 9 "other" "NC/E" "other" 2 7 9
"470" "20" 313.75 784 224 1 608 11 "alors même que" 1 322 1 1 0 0 0 0 608 608 0 63 4 9 "a" "a" "spillover" "rrc" 1 1 1 0 1 0 15 15 "other" "NC/E" "other" 2 8 9
"563" "20" 366.62 1776 172 1 704 1 "Le politicien" 1 409 1 3 0 0 0 0 704 704 0 77 5 1 "a" "a" "np1" "rrc" 1 1 1 0 1 0 13 13 "other" "NC/E" "other" 2 1 1
"564" "20" 352.8 1248 344 1 568 2 "contredit" 1 363 0 0 0 0 0 0 568 568 0 77 5 1 "a" "a" "part" "rrc" 1 1 1 0 1 0 9 9 "other" "NC/E" "other" 2 2 1
"565" "20" 341.91 3272 484 1 1056 3 "durant le débat" 1 374 1 1 1 1 1 2 2872 2016 0 77 5 1 "a" "a" "pp" "rrc" 1 1 1 0 1 0 16 16 "other" "NC/E" "other" 2 3 1
"566" "20" 330.25 672 164 1 348 4 "a proposé" 1 348 0 0 0 0 0 0 348 348 0 77 5 1 "a" "a" "dis" "rrc" 1 1 1 0 1 0 10 10 "other" "NC/E" "other" 2 4 1
"567" "20" 325.75 516 56 1 216 5 "des mesures" 1 344 0 0 1 1 1 1 2820 516 0 77 5 1 "a" "a" "post-dis" "rrc" 1 1 1 0 1 0 11 11 "other" "NC/E" "other" 2 5 1
"572" "20" 309 432 212 1 432 10 "se demandaient" 1 312 0 0 0 0 0 0 432 432 0 77 5 1 "a" "a" "pre-sluice" "rrc" 1 1 1 0 1 0 14 14 "other" "NC/E" "other" 2 6 1
"573" "20" 290.5 300 164 1 300 11 "pourquoi," 1 293 0 0 0 0 0 0 300 300 0 77 5 1 "a" "a" "sluice" "rrc" 1 1 1 0 1 0 9 9 "other" "NC/E" "other" 2 7 1
"574" "20" 278 284 284 0 284 12 "vu que" 0 278 1 1 0 0 0 0 284 284 1 77 5 1 "a" "a" "spillover" "rrc" 1 1 1 0 1 0 6 6 "other" "NC/E" "other" 2 8 1
"579" "20" 345.2 1096 172 1 696 1 "Les dictionnaires" 1 395 1 1 0 0 0 0 696 696 0 78 5 16 "a" "b" "np1" "rrc" 1 -1 -1 0 1 0 17 17 "other" "C/E" "other" 2 1 16
"580" "20" 368 248 248 1 248 2 "traduits" 1 368 0 0 0 0 0 0 248 248 0 78 5 16 "a" "b" "part" "rrc" 1 -1 -1 0 1 0 8 8 "other" "C/E" "other" 2 2 16
"581" "20" 325.5 1424 228 1 580 3 "de l'anglais" 1 366 1 2 0 0 0 0 580 580 0 78 5 16 "a" "b" "pp" "rrc" 1 -1 -1 0 1 0 12 12 "other" "C/E" "other" 2 3 16
"582" "20" 305.17 1188 208 1 408 4 "contenaient" 1 311 0 0 1 1 1 1 996 784 0 78 5 16 "a" "b" "dis" "rrc" 1 -1 -1 0 1 0 11 11 "other" "C/E" "other" 2 4 16
"583" "20" 288.5 828 208 1 368 5 "des familles de mots" 1 300 1 1 0 0 1 1 368 368 0 78 5 16 "a" "b" "post-dis" "rrc" 1 -1 -1 0 1 0 20 20 "other" "C/E" "other" 2 5 16
"587" "20" 275 912 292 1 292 9 "n'indique pas" 1 280 1 1 0 0 0 0 292 292 0 78 5 16 "a" "b" "pre-sluice" "rrc" 1 -1 -1 0 1 0 13 13 "other" "C/E" "other" 2 6 16
"588" "20" 276 384 164 1 164 10 "lesquelles," 1 284 0 0 1 1 1 1 1004 384 0 78 5 16 "a" "b" "sluice" "rrc" 1 -1 -1 0 1 0 11 11 "other" "C/E" "other" 2 7 16
"589" "20" 285 244 244 1 244 11 "de façon" 1 285 0 0 0 0 0 0 244 244 0 78 5 16 "a" "b" "spillover" "rrc" 1 -1 -1 0 1 0 9 9 "other" "C/E" "other" 2 8 16
"593" "20" 357.22 1892 172 1 776 1 "Le dernier chapitre" 1 445 1 2 0 0 0 0 776 776 0 79 5 5 "a" "a" "np1" "rrc" 1 1 1 0 1 0 19 19 "other" "NC/E" "other" 2 1 5
"594" "20" 337.5 1632 172 1 340 2 "soustrait" 1 403 1 3 0 0 1 1 340 340 0 79 5 5 "a" "a" "part" "rrc" 1 1 1 0 1 0 9 9 "other" "NC/E" "other" 2 2 5
"595" "20" 320.8 1460 416 1 416 3 "du livre" 1 365 0 0 1 1 1 2 992 720 0 79 5 5 "a" "a" "pp" "rrc" 1 1 1 0 1 0 8 8 "other" "NC/E" "other" 2 3 5
"596" "20" 354.5 468 292 0 468 4 "avait" 0 355 1 1 0 0 0 0 468 468 1 79 5 5 "a" "a" "dis" "rrc" 1 1 1 0 1 0 5 5 "other" "NC/E" "other" 2 4 5
"597" "20" 338.5 1732 148 1 148 5 "l'air ingénieux," 0 375 0 0 1 1 1 1 1460 992 0 79 5 5 "a" "a" "post-dis" "rrc" 1 1 1 0 1 0 17 17 "other" "NC/E" "other" 2 5 5
"601" "20" 336.33 768 248 1 448 9 "exactement" 1 362 0 0 0 0 1 1 448 448 0 79 5 5 "a" "a" "pre-sluice" "rrc" 1 1 1 0 1 0 10 10 "other" "NC/E" "other" 2 6 5
"602" "20" 322.33 672 172 1 336 10 "pourquoi," 1 343 0 0 0 0 0 0 336 336 0 79 5 5 "a" "a" "sluice" "rrc" 1 1 1 0 1 0 9 9 "other" "NC/E" "other" 2 7 5
"603" "20" 298.33 604 316 1 444 11 "d'autant que" 1 318 0 0 0 0 0 0 444 444 0 79 5 5 "a" "a" "spillover" "rrc" 1 1 1 0 1 0 12 12 "other" "NC/E" "other" 2 8 5
"607" "20" 393 828 180 1 696 1 "Le secrétaire" 1 411 1 1 0 0 0 0 696 696 0 80 5 7 "a" "c" "np1" "rrc" -1 1 0 1 -1 0 14 14 "other" "NC/C" "other" 2 1 7
"608" "20" 350.17 1652 288 1 736 2 "instruit" 1 371 1 2 1 1 1 1 1164 1032 0 80 5 7 "a" "c" "part" "rrc" -1 1 0 1 -1 0 8 8 "other" "NC/C" "other" 2 2 7
"609" "20" 345.33 824 216 1 216 3 "de la défaite" 1 353 0 0 1 1 1 1 1120 824 0 80 5 7 "a" "c" "pp" "rrc" -1 1 0 1 -1 0 14 14 "other" "NC/C" "other" 2 3 7
"610" "20" 319.43 1624 184 1 668 4 "aurait été trouvé" 1 338 1 1 0 0 0 0 668 668 0 80 5 7 "a" "c" "dis" "rrc" -1 1 0 1 -1 0 20 20 "other" "NC/C" "other" 2 4 7
"611" "20" 315 520 152 1 152 5 "dans un bar," 1 319 0 0 1 1 1 1 1476 520 0 80 5 7 "a" "c" "post-dis" "rrc" -1 1 0 1 -1 0 12 12 "other" "NC/C" "other" 2 5 7
"613" "20" 308.33 584 220 1 584 7 "il est impossible" 1 311 0 0 0 0 0 0 584 584 0 80 5 7 "a" "c" "pre-sluice" "rrc" -1 1 0 1 -1 0 17 17 "other" "NC/C" "other" 2 6 7
"614" "20" 306.5 348 196 1 348 8 "de le vérifier," 1 309 0 0 0 0 0 0 348 348 0 80 5 7 "a" "c" "sluice" "rrc" -1 1 0 1 -1 0 16 16 "other" "NC/C" "other" 2 7 7
"615" "20" 299 332 192 1 332 9 "d'autant que" 1 302 0 0 0 0 0 0 332 332 0 80 5 7 "a" "c" "spillover" "rrc" -1 1 0 1 -1 0 12 12 "other" "NC/C" "other" 2 8 7
"656" "41" 372.5 1088 160 1 624 1 "Le fruit exotique" 1 395 1 1 0 0 0 0 624 624 0 5 2 9 "c" "c" "np1" "rrc" -1 1 0 1 -1 0 17 17 "other" "NC/C" "other" 2 1 9
"657" "41" 371.17 1080 84 1 264 2 "introduit" 1 434 1 2 0 0 1 1 264 264 0 5 2 9 "c" "c" "part" "rrc" -1 1 0 1 -1 0 9 9 "other" "NC/C" "other" 2 2 9
"658" "41" 370 1124 208 1 208 3 "au village" 1 395 0 0 1 1 1 1 1264 936 0 5 2 9 "c" "c" "pp" "rrc" -1 1 0 1 -1 0 10 10 "other" "NC/C" "other" 2 3 9
"659" "41" 370.33 492 156 1 360 4 "était" 1 399 1 1 1 1 1 1 1500 360 0 5 2 9 "c" "c" "dis" "rrc" -1 1 0 1 -1 0 6 6 "other" "NC/C" "other" 2 4 9
"660" "41" 347.25 668 168 1 168 5 "fortement toxique," 1 363 0 0 1 1 1 1 800 668 0 5 2 9 "c" "c" "post-dis" "rrc" -1 1 0 1 -1 0 18 18 "other" "NC/C" "other" 2 5 9
"663" "41" 404.67 508 208 1 508 8 "ne l'avaient pas" 1 408 0 0 0 0 0 0 508 508 0 5 2 9 "c" "c" "pre-sluice" "rrc" -1 1 0 1 -1 0 16 16 "other" "NC/C" "other" 2 6 9
"664" "41" 356.5 932 376 1 592 9 "découvert," 1 379 1 2 0 0 1 1 592 592 0 5 2 9 "c" "c" "sluice" "rrc" -1 1 0 1 -1 0 11 11 "other" "NC/C" "other" 2 7 9
"665" "41" 333.67 512 160 1 260 10 "alors même que" 1 364 0 0 1 1 1 1 652 512 0 5 2 9 "c" "c" "spillover" "rrc" -1 1 0 1 -1 0 15 15 "other" "NC/C" "other" 2 8 9
"670" "41" 392.55 2724 164 1 600 1 "Le politicien" 1 420 1 4 0 0 0 0 600 600 0 6 2 1 "c" "c" "np1" "rrc" -1 1 0 1 -1 0 13 13 "other" "NC/C" "other" 2 1 1
"671" "41" 370.8 928 168 1 168 2 "contredit" 1 397 0 0 1 1 1 1 1112 436 0 6 2 1 "c" "c" "part" "rrc" -1 1 0 1 -1 0 9 9 "other" "NC/C" "other" 2 2 1
"672" "41" 378 1212 148 1 632 3 "durant le débat" 1 401 1 1 0 0 0 0 632 632 0 6 2 1 "c" "c" "pp" "rrc" -1 1 0 1 -1 0 16 16 "other" "NC/C" "other" 2 3 1
"673" "41" 385 980 264 1 264 4 "a proposé" 1 409 0 0 0 0 1 1 264 264 0 6 2 1 "c" "c" "dis" "rrc" -1 1 0 1 -1 0 10 10 "other" "NC/C" "other" 2 4 1
"674" "41" 345.2 1596 484 1 676 5 "des mesures" 1 370 0 0 1 1 1 1 1136 676 0 6 2 1 "c" "c" "post-dis" "rrc" -1 1 0 1 -1 0 11 11 "other" "NC/C" "other" 2 5 1
"678" "41" 394.25 720 188 1 720 9 "de tendance libérale" 1 419 0 0 0 0 0 0 720 720 0 6 2 1 "c" "c" "pre-sluice" "rrc" -1 1 0 1 -1 0 21 21 "other" "NC/C" "other" 2 6 1
"679" "41" 374.6 908 156 1 908 10 "les critiquaient," 1 377 0 0 0 0 0 0 908 908 0 6 2 1 "c" "c" "sluice" "rrc" -1 1 0 1 -1 0 17 17 "other" "NC/C" "other" 2 7 1
"680" "41" 394 228 228 1 228 11 "vu que" 1 394 0 0 0 0 0 0 228 228 0 6 2 1 "c" "c" "spillover" "rrc" -1 1 0 1 -1 0 6 6 "other" "NC/C" "other" 2 8 1
"686" "41" 357.43 1220 156 1 432 1 "La fonctionnaire" 1 415 1 2 0 0 0 0 432 432 0 7 2 8 "c" "d" "np1" "rrc" -1 -1 0 -1 -1 0 16 16 "other" "C/C" "other" 2 1 8
"687" "41" 341 632 320 1 632 2 "interdite" 1 351 0 0 0 0 0 0 632 632 0 7 2 8 "c" "d" "part" "rrc" -1 -1 0 -1 -1 0 9 9 "other" "C/C" "other" 2 2 8
"688" "41" 341 628 628 1 628 3 "de séance" 1 341 0 0 0 0 0 0 628 628 0 7 2 8 "c" "d" "pp" "rrc" -1 -1 0 -1 -1 0 10 10 "other" "C/C" "other" 2 3 8
"689" "41" 380.5 336 176 1 336 4 "a reçu" 1 384 0 0 0 0 0 0 336 336 0 7 2 8 "c" "d" "dis" "rrc" -1 -1 0 -1 -1 0 7 7 "other" "C/C" "other" 2 4 8
"690" "41" 400 624 164 1 624 5 "une convocation," 1 407 0 0 0 0 0 0 624 624 0 7 2 8 "c" "d" "post-dis" "rrc" -1 -1 0 -1 -1 0 16 16 "other" "C/C" "other" 2 5 8
"692" "41" 377.25 884 160 1 600 7 "ne pouvait encore" 1 382 1 1 0 0 0 0 600 600 0 7 2 8 "c" "d" "pre-sluice" "rrc" -1 -1 0 -1 -1 0 17 17 "other" "C/C" "other" 2 6 8
"693" "41" 387 600 252 1 252 8 "l'expliquer," 1 409 0 0 1 1 1 1 884 600 0 7 2 8 "c" "d" "sluice" "rrc" -1 -1 0 -1 -1 0 12 12 "other" "C/C" "other" 2 7 8
"694" "41" 397.5 356 280 1 356 9 "jusqu'à ce que" 1 399 0 0 0 0 0 0 356 356 0 7 2 8 "c" "d" "spillover" "rrc" -1 -1 0 -1 -1 0 15 15 "other" "C/C" "other" 2 8 8
"740" "41" 356.75 1828 168 1 464 1 "Le secrétaire" 1 398 1 3 0 0 0 0 464 464 0 14 2 7 "c" "a" "np1" "rrc" 1 1 1 0 1 0 14 14 "other" "NC/E" "other" 2 1 7
"741" "41" 323.62 1776 144 1 144 2 "instruit" 1 341 0 0 1 1 1 2 800 432 0 14 2 7 "c" "a" "part" "rrc" 1 1 1 0 1 0 8 8 "other" "NC/E" "other" 2 2 7
"742" "41" 321.8 1148 148 1 460 3 "de la défaite" 1 339 0 0 0 0 0 0 460 460 0 14 2 7 "c" "a" "pp" "rrc" 1 1 1 0 1 0 14 14 "other" "NC/E" "other" 2 3 7
"743" "41" 327.57 1636 208 1 376 4 "aurait été trouvé" 1 349 1 1 0 0 0 0 376 376 0 14 2 7 "c" "a" "dis" "rrc" 1 1 1 0 1 0 20 20 "other" "NC/E" "other" 2 4 7
"744" "41" 352.33 1120 204 1 204 5 "dans un bar," 1 384 0 0 1 1 1 1 692 532 0 14 2 7 "c" "a" "post-dis" "rrc" 1 1 1 0 1 0 12 12 "other" "NC/E" "other" 2 5 7
"747" "41" 337 316 316 1 316 8 "de dire" 1 337 0 0 0 0 0 0 316 316 0 14 2 7 "c" "a" "pre-sluice" "rrc" 1 1 1 0 1 0 7 7 "other" "NC/E" "other" 2 6 7
"748" "41" 325 400 400 1 400 9 "par qui," 1 325 0 0 0 0 0 0 400 400 0 14 2 7 "c" "a" "sluice" "rrc" 1 1 1 0 1 0 8 8 "other" "NC/E" "other" 2 7 7
"749" "41" 301 300 300 1 300 10 "d'autant que" 1 301 0 0 0 0 0 0 300 300 0 14 2 7 "c" "a" "spillover" "rrc" 1 1 1 0 1 0 12 12 "other" "NC/E" "other" 2 8 7
"765" "41" 387.75 724 164 1 164 1 "Le texte" 1 410 1 2 0 0 0 0 164 164 0 16 2 13 "c" "c" "np1" "rrc" -1 1 0 1 -1 0 8 8 "other" "NC/C" "other" 2 1 13
"766" "41" 345.83 784 124 1 124 2 "reconstruit" 1 429 1 3 1 1 1 2 276 124 0 16 2 13 "c" "c" "part" "rrc" -1 1 0 1 -1 0 11 11 "other" "NC/C" "other" 2 2 13
"767" "41" 340.73 2792 180 1 180 3 "à partir d'anciennes épigraphes" 1 379 1 2 1 1 1 2 2528 2028 0 16 2 13 "c" "c" "pp" "rrc" -1 1 0 1 -1 0 33 33 "other" "NC/C" "other" 2 3 13
"768" "41" 339.5 388 140 1 140 4 "contient" 1 348 0 0 1 1 1 1 804 388 0 16 2 13 "c" "c" "dis" "rrc" -1 1 0 1 -1 0 8 8 "other" "NC/C" "other" 2 4 13
"769" "41" 347.5 544 324 1 544 5 "des contradictions," 1 349 0 0 1 1 1 1 1076 544 0 16 2 13 "c" "c" "post-dis" "rrc" -1 1 0 1 -1 0 19 19 "other" "NC/C" "other" 2 5 13
"771" "41" 341 324 144 1 324 7 "difficile" 1 350 0 0 0 0 0 0 324 324 0 16 2 13 "c" "c" "pre-sluice" "rrc" -1 1 0 1 -1 0 9 9 "other" "NC/C" "other" 2 6 13
"772" "41" 343 428 180 1 428 8 "de les établir," 1 352 0 0 0 0 0 0 428 428 0 16 2 13 "c" "c" "sluice" "rrc" -1 1 0 1 -1 0 16 16 "other" "NC/C" "other" 2 7 13
"773" "41" 364 580 136 1 580 9 "car les penseurs" 1 392 0 0 0 0 0 0 580 580 0 16 2 13 "c" "c" "spillover" "rrc" -1 1 0 1 -1 0 16 16 "other" "NC/C" "other" 2 8 13
"822" "41" 423.17 920 192 1 676 1 "Les robots" 1 484 1 1 0 0 0 0 676 676 0 23 2 12 "c" "d" "np1" "rrc" -1 -1 0 -1 -1 0 10 10 "other" "C/C" "other" 2 1 12
"823" "41" 402.5 568 312 1 312 2 "produits" 1 447 0 0 0 0 0 0 312 312 0 23 2 12 "c" "d" "part" "rrc" -1 -1 0 -1 -1 0 8 8 "other" "C/C" "other" 2 2 12
"824" "41" 393 928 320 1 652 3 "à l'usine" 1 437 0 0 0 0 0 0 652 652 0 23 2 12 "c" "d" "pp" "rrc" -1 -1 0 -1 -1 0 10 10 "other" "C/C" "other" 2 3 12
"825" "41" 376.25 856 128 1 856 4 "doivent traiter" 1 412 0 0 0 0 0 0 856 856 0 23 2 12 "c" "d" "dis" "rrc" -1 -1 0 -1 -1 0 15 15 "other" "C/C" "other" 2 4 12
"826" "41" 365.2 940 360 1 940 5 "des pièces uniques," 1 389 0 0 0 0 0 0 940 940 0 23 2 12 "c" "d" "post-dis" "rrc" -1 -1 0 -1 -1 0 20 20 "other" "C/C" "other" 2 5 12
"829" "41" 397 364 168 1 364 8 "d'en trouver" 1 408 0 0 0 0 0 0 364 364 0 23 2 12 "c" "d" "pre-sluice" "rrc" -1 -1 0 -1 -1 0 12 12 "other" "C/C" "other" 2 6 12
"830" "41" 387.5 476 328 1 476 9 "le temps," 1 392 0 0 0 0 0 0 476 476 0 23 2 12 "c" "d" "sluice" "rrc" -1 -1 0 -1 -1 0 9 9 "other" "C/C" "other" 2 7 12
"831" "41" 385 344 224 1 344 10 "vu qu'il y a" 1 390 0 0 0 0 0 0 344 344 0 23 2 12 "c" "d" "spillover" "rrc" -1 -1 0 -1 -1 0 12 12 "other" "C/C" "other" 2 8 12
"923" "41" 356 644 172 1 644 1 "Le dernier chapitre" 1 372 0 0 0 0 0 0 644 644 0 37 3 5 "c" "c" "np1" "rrc" -1 1 0 1 -1 0 19 19 "other" "NC/C" "other" 2 1 5
"924" "41" 335.5 452 160 1 452 2 "soustrait" 1 341 0 0 0 0 0 0 452 452 0 37 3 5 "c" "c" "part" "rrc" -1 1 0 1 -1 0 9 9 "other" "NC/C" "other" 2 2 5
"925" "41" 302.33 536 216 1 384 3 "du livre" 1 339 1 1 0 0 0 0 384 384 0 37 3 5 "c" "c" "pp" "rrc" -1 1 0 1 -1 0 8 8 "other" "NC/C" "other" 2 3 5
"926" "41" 281 368 368 1 368 4 "avait" 1 281 0 0 0 0 0 0 368 368 0 37 3 5 "c" "c" "dis" "rrc" -1 1 0 1 -1 0 5 5 "other" "NC/C" "other" 2 4 5
"927" "41" 317 676 188 1 676 5 "l'air ingénieux," 1 334 0 0 0 0 0 0 676 676 0 37 3 5 "c" "c" "post-dis" "rrc" -1 1 0 1 -1 0 17 17 "other" "NC/C" "other" 2 5 5
"929" "41" 387 224 224 1 224 7 "personne" 1 387 0 0 0 0 0 0 224 224 0 37 3 5 "c" "c" "pre-sluice" "rrc" -1 1 0 1 -1 0 8 8 "other" "NC/C" "other" 2 6 5
"930" "41" 354 564 216 1 392 8 "ne le savait," 1 370 1 1 0 0 1 1 392 392 0 37 3 5 "c" "c" "sluice" "rrc" -1 1 0 1 -1 0 13 13 "other" "NC/C" "other" 2 7 5
"931" "41" 356 264 264 1 264 9 "d'autant que" 1 356 0 0 0 0 0 0 264 264 0 37 3 5 "c" "c" "spillover" "rrc" -1 1 0 1 -1 0 12 12 "other" "NC/C" "other" 2 8 5
"935" "41" 420.75 812 172 1 400 1 "L'étudiante" 1 466 1 1 0 0 0 0 400 400 0 38 3 4 "c" "d" "np1" "rrc" -1 -1 0 -1 -1 0 12 12 "other" "C/C" "other" 2 1 4
"936" "41" 381.5 592 388 1 388 2 "distraite" 1 385 0 0 0 0 0 0 388 388 0 38 3 4 "c" "d" "part" "rrc" -1 -1 0 -1 -1 0 9 9 "other" "C/C" "other" 2 2 4
"937" "41" 350.5 664 192 1 192 3 "pendant la classe" 1 366 0 0 1 1 1 1 1280 664 0 38 3 4 "c" "d" "pp" "rrc" -1 -1 0 -1 -1 0 17 17 "other" "C/C" "other" 2 3 4
"938" "41" 329.5 352 252 1 352 4 "était partie," 1 332 0 0 0 0 0 0 352 352 0 38 3 4 "c" "d" "dis" "rrc" -1 -1 0 -1 -1 0 14 14 "other" "C/C" "other" 2 4 4
"939" "41" 353.29 1404 304 1 1172 5 "mais même le directeur" 1 382 1 1 0 0 0 0 1172 1172 0 38 3 4 "c" "d" "post-dis" "rrc" -1 -1 0 -1 -1 0 23 23 "other" "C/C" "other" 2 5 4
"940" "41" 362 448 164 1 448 6 "de l'école" 1 366 0 0 0 0 0 0 448 448 0 38 3 4 "c" "d" "pre-sluice" "rrc" -1 -1 0 -1 -1 0 11 11 "other" "C/C" "other" 2 6 4
"941" "41" 350.5 448 232 1 448 7 "ne le savait pas," 1 357 0 0 0 0 0 0 448 448 0 38 3 4 "c" "d" "sluice" "rrc" -1 -1 0 -1 -1 0 17 17 "other" "C/C" "other" 2 7 4
"942" "41" 343 204 204 1 204 8 "puisqu'il" 1 343 0 0 0 0 0 0 204 204 0 38 3 4 "c" "d" "spillover" "rrc" -1 -1 0 -1 -1 0 9 9 "other" "C/C" "other" 2 8 4
"1021" "41" 373.75 892 148 1 400 1 "Les dictionnaires" 1 395 1 1 0 0 0 0 400 400 0 49 4 16 "c" "d" "np1" "rrc" -1 -1 0 -1 -1 0 17 17 "other" "C/C" "other" 2 1 16
"1022" "41" 372 436 436 1 436 2 "traduits" 1 372 0 0 0 0 0 0 436 436 0 49 4 16 "c" "d" "part" "rrc" -1 -1 0 -1 -1 0 8 8 "other" "C/C" "other" 2 2 16
"1023" "41" 371 444 320 1 444 3 "de l'anglais" 1 376 0 0 0 0 0 0 444 444 0 49 4 16 "c" "d" "pp" "rrc" -1 -1 0 -1 -1 0 12 12 "other" "C/C" "other" 2 3 16
"1024" "41" 374 356 356 1 356 4 "contenaient" 1 374 0 0 0 0 0 0 356 356 0 49 4 16 "c" "d" "dis" "rrc" -1 -1 0 -1 -1 0 11 11 "other" "C/C" "other" 2 4 16
"1025" "41" 363.25 952 304 1 624 5 "des familles de mots" 1 374 1 1 0 0 0 0 624 624 0 49 4 16 "c" "d" "post-dis" "rrc" -1 -1 0 -1 -1 0 20 20 "other" "C/C" "other" 2 5 16
"1028" "41" 389 264 264 1 264 8 "des matières" 1 389 0 0 0 0 0 0 264 264 0 49 4 16 "c" "d" "pre-sluice" "rrc" -1 -1 0 -1 -1 0 13 13 "other" "C/C" "other" 2 6 16
"1029" "41" 370 612 176 1 612 9 "ne les indique pas," 1 390 0 0 0 0 0 0 612 612 0 49 4 16 "c" "d" "sluice" "rrc" -1 -1 0 -1 -1 0 19 19 "other" "C/C" "other" 2 7 16
"1030" "41" 357 244 244 1 244 10 "de façon" 1 357 0 0 0 0 0 0 244 244 0 49 4 16 "c" "d" "spillover" "rrc" -1 -1 0 -1 -1 0 9 9 "other" "C/C" "other" 2 8 16
"1034" "41" 383.75 920 144 1 144 1 "Les héros" 1 404 1 1 0 0 0 0 144 144 0 50 4 2 "c" "b" "np1" "rrc" 1 -1 -1 0 1 0 10 10 "other" "C/E" "other" 2 1 2
"1035" "41" 399.67 420 112 1 112 2 "décrits" 1 414 0 0 1 1 1 1 1196 420 0 50 4 2 "c" "b" "part" "rrc" 1 -1 -1 0 1 0 8 8 "other" "C/E" "other" 2 2 2
"1036" "41" 415 500 196 1 500 3 "dans cette histoire" 1 424 0 0 0 0 0 0 500 500 0 50 4 2 "c" "b" "pp" "rrc" 1 -1 -1 0 1 0 19 19 "other" "C/E" "other" 2 3 2
"1037" "41" 387.5 308 176 1 308 4 "ont vaincu" 1 390 0 0 0 0 0 0 308 308 0 50 4 2 "c" "b" "dis" "rrc" 1 -1 -1 0 1 0 10 10 "other" "C/E" "other" 2 4 2
"1038" "41" 346.33 544 172 1 544 5 "une bête féroce," 1 370 0 0 0 0 0 0 544 544 0 50 4 2 "c" "b" "post-dis" "rrc" 1 -1 -1 0 1 0 18 18 "other" "C/E" "other" 2 5 2
"1041" "41" 418.5 344 156 1 344 8 "ne mentionne" 1 426 0 0 0 0 0 0 344 344 0 50 4 2 "c" "b" "pre-sluice" "rrc" 1 -1 -1 0 1 0 12 12 "other" "C/E" "other" 2 6 2
"1042" "41" 386.5 268 200 1 268 9 "comment," 1 390 0 0 0 0 0 0 268 268 0 50 4 2 "c" "b" "sluice" "rrc" 1 -1 -1 0 1 0 8 8 "other" "C/E" "other" 2 7 2
"1043" "41" 350 756 216 1 392 10 "peut-être" 1 372 1 1 0 0 0 0 392 392 0 50 4 2 "c" "b" "spillover" "rrc" 1 -1 -1 0 1 0 10 10 "other" "C/E" "other" 2 8 2
"1047" "41" 391.25 740 168 1 168 1 "L'acteur" 1 419 1 2 0 0 0 0 168 168 0 52 4 15 "c" "a" "np1" "rrc" 1 1 1 0 1 0 8 8 "other" "NC/E" "other" 2 1 15
"1048" "41" 397 616 124 1 124 2 "séduit" 1 405 0 0 1 2 1 2 1188 616 0 52 4 15 "c" "a" "part" "rrc" 1 1 1 0 1 0 7 7 "other" "NC/E" "other" 2 2 15
"1049" "41" 367 648 188 1 648 3 "à la soirée" 1 373 0 0 0 0 0 0 648 648 0 52 4 15 "c" "a" "pp" "rrc" 1 1 1 0 1 0 13 13 "other" "NC/E" "other" 2 3 15
"1050" "41" 388.67 616 268 1 616 4 "a rencontré" 1 418 0 0 0 0 0 0 616 616 0 52 4 15 "c" "a" "dis" "rrc" 1 1 1 0 1 0 12 12 "other" "NC/E" "other" 2 4 15
"1051" "41" 380 548 216 1 548 5 "une journaliste," 1 385 0 0 0 0 0 0 548 548 0 52 4 15 "c" "a" "post-dis" "rrc" 1 1 1 0 1 0 16 16 "other" "NC/E" "other" 2 5 15
"1054" "41" 367.2 880 72 1 148 8 "ne révèlent pas" 1 400 1 1 1 1 1 1 1132 848 0 52 4 15 "c" "a" "pre-sluice" "rrc" 1 1 1 0 1 0 17 17 "other" "NC/E" "other" 2 6 15
"1056" "41" 369 320 176 1 320 10 "bien que" 0 370 0 0 0 0 0 0 320 320 0 52 4 15 "c" "a" "spillover" "rrc" 1 1 1 0 1 0 8 8 "other" "NC/E" "other" 2 8 15
"1102" "41" 395 424 164 1 424 1 "Le roi éternel" 1 405 0 0 0 0 0 0 424 424 0 62 4 11 "c" "a" "np1" "rrc" 1 1 1 0 1 0 15 15 "other" "NC/E" "other" 2 1 11
"1103" "41" 356 272 272 1 272 2 "prédit" 1 356 0 0 0 0 0 0 272 272 0 62 4 11 "c" "a" "part" "rrc" 1 1 1 0 1 0 7 7 "other" "NC/E" "other" 2 2 11
"1104" "41" 349 544 172 1 544 3 "dans les écritures" 1 358 0 0 0 0 0 0 544 544 0 62 4 11 "c" "a" "pp" "rrc" 1 1 1 0 1 0 19 19 "other" "NC/E" "other" 2 3 11
"1105" "41" 358.33 592 236 1 460 4 "aurait accompli" 1 371 1 1 0 0 0 0 460 460 0 62 4 11 "c" "a" "dis" "rrc" 1 1 1 0 1 0 15 15 "other" "NC/E" "other" 2 4 11
"1106" "41" 364 248 152 1 248 5 "un miracle," 1 367 0 0 0 0 0 0 248 248 0 62 4 11 "c" "a" "post-dis" "rrc" 1 1 1 0 1 0 11 11 "other" "NC/E" "other" 2 5 11
"1108" "41" 402 192 192 0 192 7 "de dire" 0 402 1 1 0 0 0 0 192 192 1 62 4 11 "c" "a" "pre-sluice" "rrc" 1 1 1 0 1 0 7 7 "other" "NC/E" "other" 2 6 11
"1109" "41" 382.33 500 172 1 172 8 "quand," 0 397 1 1 1 1 1 2 528 336 0 62 4 11 "c" "a" "sluice" "rrc" 1 1 1 0 1 0 6 6 "other" "NC/E" "other" 2 7 11
"1110" "41" 386.5 320 220 1 320 9 "en particulier" 1 388 0 0 0 0 0 0 320 320 0 62 4 11 "c" "a" "spillover" "rrc" 1 1 1 0 1 0 14 14 "other" "NC/E" "other" 2 8 11
"1164" "41" 406 608 164 1 436 1 "Le navire" 1 427 1 1 0 0 0 0 436 436 0 70 5 3 "c" "a" "np1" "rrc" 1 1 1 0 1 0 9 9 "other" "NC/E" "other" 2 1 3
"1165" "41" 404.67 604 176 1 336 2 "détruit" 1 413 0 0 0 0 0 0 336 336 0 70 5 3 "c" "a" "part" "rrc" 1 1 1 0 1 0 8 8 "other" "NC/E" "other" 2 2 3
"1166" "41" 387.5 1244 488 1 664 3 "pendant la guerre" 1 427 0 0 0 0 0 0 664 664 0 70 5 3 "c" "a" "pp" "rrc" 1 1 1 0 1 0 17 17 "other" "NC/E" "other" 2 3 3
"1167" "41" 350.33 592 168 1 168 4 "avait rejoint" 1 376 0 0 0 0 0 0 168 168 0 70 5 3 "c" "a" "dis" "rrc" 1 1 1 0 1 0 13 13 "other" "NC/E" "other" 2 4 3
"1168" "41" 351 176 176 0 176 5 "le port," 0 351 0 0 0 0 0 0 176 176 1 70 5 3 "c" "a" "post-dis" "rrc" 1 1 1 0 1 0 8 8 "other" "NC/E" "other" 2 5 3
"1171" "41" 422 472 296 1 472 8 "ne pouvait pas dire" 1 437 0 0 0 0 0 0 472 472 0 70 5 3 "c" "a" "pre-sluice" "rrc" 1 1 1 0 1 0 19 19 "other" "NC/E" "other" 2 6 3
"1172" "41" 402 160 160 1 160 9 "quand," 1 402 0 0 0 0 0 0 160 160 0 70 5 3 "c" "a" "sluice" "rrc" 1 1 1 0 1 0 6 6 "other" "NC/E" "other" 2 7 3
"1173" "41" 403 224 224 0 224 10 "laissant" 0 403 1 1 0 0 0 0 224 224 1 70 5 3 "c" "a" "spillover" "rrc" 1 1 1 0 1 0 8 8 "other" "NC/E" "other" 2 8 3
"1194" "41" 394 984 172 1 536 1 "L'enseignante" 1 459 1 1 0 0 0 0 536 536 0 74 5 6 "c" "b" "np1" "rrc" 1 -1 -1 0 1 0 13 13 "other" "C/E" "other" 2 1 6
"1195" "41" 359.67 1120 412 1 972 2 "inscrite" 1 441 1 1 0 0 1 1 972 972 0 74 5 6 "c" "b" "part" "rrc" 1 -1 -1 0 1 0 8 8 "other" "C/E" "other" 2 2 6
"1196" "41" 361.62 1452 232 1 996 3 "au cours de mathématiques avancées" 1 391 1 1 0 0 0 0 996 996 0 74 5 6 "c" "b" "pp" "rrc" 1 -1 -1 0 1 0 36 36 "other" "C/E" "other" 2 3 6
"1197" "41" 330.6 1072 380 1 780 4 "s'était tuée," 1 340 0 0 1 1 1 1 1528 1072 0 74 5 6 "c" "b" "dis" "rrc" 1 -1 -1 0 1 0 15 15 "other" "C/E" "other" 2 4 6
"1198" "41" 354.75 624 120 1 624 5 "mais le porte-parole" 1 363 0 0 0 0 0 0 624 624 0 74 5 6 "c" "b" "post-dis" "rrc" 1 -1 -1 0 1 0 20 20 "other" "C/E" "other" 2 5 6
"1200" "41" 313.33 720 304 1 720 7 "n'avait pas dit" 1 320 0 0 0 0 0 0 720 720 0 74 5 6 "c" "b" "pre-sluice" "rrc" 1 -1 -1 0 1 0 15 15 "other" "C/E" "other" 2 6 6
"1201" "41" 320 200 200 1 200 8 "comment," 1 320 0 0 0 0 0 0 200 200 0 74 5 6 "c" "b" "sluice" "rrc" 1 -1 -1 0 1 0 8 8 "other" "C/E" "other" 2 7 6
"1202" "41" 314 516 516 1 516 9 "de sorte que" 1 314 0 0 0 0 0 0 516 516 0 74 5 6 "c" "b" "spillover" "rrc" 1 -1 -1 0 1 0 12 12 "other" "C/E" "other" 2 8 6
"1226" "41" 379 792 156 1 156 1 "Les sultans" 1 399 1 2 0 0 0 0 156 156 0 78 5 14 "c" "b" "np1" "rrc" 1 -1 -1 0 1 0 11 11 "other" "C/E" "other" 2 1 14
"1227" "41" 405.2 1112 296 1 296 2 "satisfaits" 1 425 1 1 1 1 1 2 1320 948 0 78 5 14 "c" "b" "part" "rrc" 1 -1 -1 0 1 0 10 10 "other" "C/E" "other" 2 2 14
"1228" "41" 418 192 192 1 192 3 "depuis peu" 1 418 0 0 0 0 0 0 192 192 0 78 5 14 "c" "b" "pp" "rrc" 1 -1 -1 0 1 0 10 10 "other" "C/E" "other" 2 3 14
"1229" "41" 372.5 624 256 1 624 4 "avaient" 1 395 0 0 0 0 0 0 624 624 0 78 5 14 "c" "b" "dis" "rrc" 1 -1 -1 0 1 0 7 7 "other" "C/E" "other" 2 4 14
"1230" "41" 354.6 888 240 1 888 5 "un grand harem," 1 378 0 0 0 0 0 0 888 888 0 78 5 14 "c" "b" "post-dis" "rrc" 1 -1 -1 0 1 0 15 15 "other" "C/E" "other" 2 5 14
"1233" "41" 352 452 184 1 452 8 "ne savaient pas" 1 353 0 0 0 0 0 0 452 452 0 78 5 14 "c" "b" "pre-sluice" "rrc" 1 -1 -1 0 1 0 15 15 "other" "C/E" "other" 2 6 14
"1234" "41" 367 268 268 1 268 9 "où," 1 367 0 0 0 0 0 0 268 268 0 78 5 14 "c" "b" "sluice" "rrc" 1 -1 -1 0 1 0 4 4 "other" "C/E" "other" 2 7 14
"1235" "41" 371.5 932 408 1 932 10 "et n'avaient" 1 382 0 0 0 0 0 0 932 932 0 78 5 14 "c" "b" "spillover" "rrc" 1 -1 -1 0 1 0 12 12 "other" "C/E" "other" 2 8 14
"1239" "41" 384 1156 172 1 172 1 "L'artiste" 1 413 1 2 0 0 0 0 172 172 0 79 5 10 "c" "b" "np1" "rrc" 1 -1 -1 0 1 0 9 9 "other" "C/E" "other" 2 1 10
"1240" "41" 398.25 1080 104 1 104 2 "peinte" 1 439 0 0 1 1 1 1 1072 608 0 79 5 10 "c" "b" "part" "rrc" 1 -1 -1 0 1 0 6 6 "other" "C/E" "other" 2 2 10
"1241" "41" 377.25 1996 232 1 920 3 "dans son atelier" 1 411 0 0 0 0 0 0 920 920 0 79 5 10 "c" "b" "pp" "rrc" 1 -1 -1 0 1 0 16 16 "other" "C/E" "other" 2 3 10
"1242" "41" 339 428 220 1 428 4 "avait rencontré" 1 347 0 0 0 0 0 0 428 428 0 79 5 10 "c" "b" "dis" "rrc" 1 -1 -1 0 1 0 16 16 "other" "C/E" "other" 2 4 10
"1243" "41" 297 580 104 1 580 5 "une comtesse," 1 369 0 0 0 0 0 0 580 580 0 79 5 10 "c" "b" "post-dis" "rrc" 1 -1 -1 0 1 0 13 13 "other" "C/E" "other" 2 5 10
"1245" "41" 336 616 164 1 164 7 "de vérifier" 1 338 0 0 1 1 1 1 772 616 0 79 5 10 "c" "b" "pre-sluice" "rrc" 1 -1 -1 0 1 0 12 12 "other" "C/E" "other" 2 6 10
"1247" "41" 306.33 592 288 1 592 9 "de sorte que" 0 313 0 0 0 0 0 0 592 592 0 79 5 10 "c" "b" "spillover" "rrc" 1 -1 -1 0 1 0 12 12 "other" "C/E" "other" 2 8 10
"1302" "s1" 491.86 1116 148 1 148 1 "Le fruit exotique" 1 538 1 3 0 0 0 0 148 148 0 8 2 9 "a" "a" "np1" "rrc" 1 1 1 0 1 0 17 17 "other" "NC/E" "other" 2 1 9
"1303" "s1" 494.75 608 88 1 88 2 "introduit" 1 541 1 1 1 1 1 1 1024 372 0 8 2 9 "a" "a" "part" "rrc" 1 1 1 0 1 0 9 9 "other" "NC/E" "other" 2 2 9
"1304" "s1" 456.5 392 152 1 152 3 "au village" 1 471 1 1 1 1 1 1 388 152 0 8 2 9 "a" "a" "pp" "rrc" 1 1 1 0 1 0 10 10 "other" "NC/E" "other" 2 3 9
"1305" "s1" 442.33 552 288 1 288 4 "était" 1 453 1 1 0 0 0 0 288 288 0 8 2 9 "a" "a" "dis" "rrc" 1 1 1 0 1 0 6 6 "other" "NC/E" "other" 2 4 9
"1306" "s1" 438 1828 100 1 100 5 "fortement toxique," 1 447 0 0 1 3 1 3 2384 1828 0 8 2 9 "a" "a" "post-dis" "rrc" 1 1 1 0 1 0 18 18 "other" "NC/E" "other" 2 5 9
"1310" "s1" 454 292 96 1 96 9 "découvert" 1 462 0 0 1 1 1 1 4104 192 0 8 2 9 "a" "a" "pre-sluice" "rrc" 1 1 1 0 1 0 10 10 "other" "NC/E" "other" 2 6 9
"1311" "s1" 448.5 396 240 1 396 10 "pourquoi," 1 458 0 0 0 0 0 0 396 396 0 8 2 9 "a" "a" "sluice" "rrc" 1 1 1 0 1 0 9 9 "other" "NC/E" "other" 2 7 9
"1312" "s1" 438.44 1496 156 1 592 11 "alors même que" 1 465 1 2 0 0 0 0 592 592 0 8 2 9 "a" "a" "spillover" "rrc" 1 1 1 0 1 0 15 15 "other" "NC/E" "other" 2 8 9
"1366" "s1" 515.4 956 180 1 484 1 "Le navire" 1 550 1 3 0 0 0 0 484 484 0 18 2 3 "a" "c" "np1" "rrc" -1 1 0 1 -1 0 9 9 "other" "NC/C" "other" 2 1 3
"1367" "s1" 494.2 1068 184 1 184 2 "détruit" 1 512 0 0 1 1 1 2 588 380 0 18 2 3 "a" "c" "part" "rrc" -1 1 0 1 -1 0 8 8 "other" "NC/C" "other" 2 2 3
"1368" "s1" 492.71 888 104 1 512 3 "pendant la guerre" 1 523 1 1 0 0 0 0 512 512 0 18 2 3 "a" "c" "pp" "rrc" -1 1 0 1 -1 0 17 17 "other" "NC/C" "other" 2 3 3
"1369" "s1" 455 932 156 1 424 4 "avait rejoint" 1 468 0 0 1 1 1 1 2232 932 0 18 2 3 "a" "c" "dis" "rrc" -1 1 0 1 -1 0 13 13 "other" "NC/C" "other" 2 4 3
"1370" "s1" 439 304 180 1 304 5 "le port," 1 440 0 0 0 0 0 0 304 304 0 18 2 3 "a" "c" "post-dis" "rrc" -1 1 0 1 -1 0 8 8 "other" "NC/C" "other" 2 5 3
"1372" "s1" 459 228 228 1 228 7 "d'histoire" 1 459 0 0 0 0 0 0 228 228 0 18 2 3 "a" "c" "pre-sluice" "rrc" -1 1 0 1 -1 0 10 10 "other" "NC/C" "other" 2 6 3
"1373" "s1" 453.6 780 172 1 780 8 "n'en savait rien," 1 460 0 0 0 0 0 0 780 780 0 18 2 3 "a" "c" "sluice" "rrc" -1 1 0 1 -1 0 17 17 "other" "NC/C" "other" 2 7 3
"1374" "s1" 447.6 952 200 1 200 9 "laissant" 1 456 1 3 0 0 0 0 200 200 0 18 2 3 "a" "c" "spillover" "rrc" -1 1 0 1 -1 0 8 8 "other" "NC/C" "other" 2 8 3
"1378" "s1" 492.83 1300 164 1 420 1 "Les robots" 1 537 1 2 0 0 0 0 420 420 0 20 2 12 "a" "b" "np1" "rrc" 1 -1 -1 0 1 0 10 10 "other" "C/E" "other" 2 1 12
"1379" "s1" 470.43 1216 160 1 344 2 "produits" 1 507 1 1 0 0 1 1 344 344 0 20 2 12 "a" "b" "part" "rrc" 1 -1 -1 0 1 0 8 8 "other" "C/E" "other" 2 2 12
"1380" "s1" 465 588 196 1 280 3 "à l'usine" 1 485 0 0 0 0 1 1 280 280 0 20 2 12 "a" "b" "pp" "rrc" 1 -1 -1 0 1 0 10 10 "other" "C/E" "other" 2 3 12
"1381" "s1" 446.25 728 220 1 384 4 "doivent traiter" 1 487 0 0 0 0 0 0 384 384 0 20 2 12 "a" "b" "dis" "rrc" 1 -1 -1 0 1 0 15 15 "other" "C/E" "other" 2 4 12
"1382" "s1" 429 1100 420 1 676 5 "des pièces uniques," 1 472 0 0 0 0 0 0 676 676 0 20 2 12 "a" "b" "post-dis" "rrc" 1 -1 -1 0 1 0 20 20 "other" "C/E" "other" 2 5 12
"1385" "s1" 456.4 644 156 1 304 8 "de décider" 1 490 0 0 0 0 0 0 304 304 0 20 2 12 "a" "b" "pre-sluice" "rrc" 1 -1 -1 0 1 0 11 11 "other" "C/E" "other" 2 6 12
"1386" "s1" 463.33 464 204 1 352 9 "quand," 1 487 0 0 0 0 0 0 352 352 0 20 2 12 "a" "b" "sluice" "rrc" 1 -1 -1 0 1 0 6 6 "other" "C/E" "other" 2 7 12
"1387" "s1" 463.57 1196 156 1 972 10 "vu qu'il y a" 1 484 0 0 0 0 0 0 972 972 0 20 2 12 "a" "b" "spillover" "rrc" 1 -1 -1 0 1 0 12 12 "other" "C/E" "other" 2 8 12
"1399" "s1" 522 580 176 1 580 1 "Le dernier chapitre" 1 553 0 0 0 0 0 0 580 580 0 22 2 5 "a" "a" "np1" "rrc" 1 1 1 0 1 0 19 19 "other" "NC/E" "other" 2 1 5
"1400" "s1" 463 520 200 1 200 2 "soustrait" 1 469 1 1 0 0 0 0 200 200 0 22 2 5 "a" "a" "part" "rrc" 1 1 1 0 1 0 9 9 "other" "NC/E" "other" 2 2 5
"1401" "s1" 462.4 696 168 1 332 3 "du livre" 1 486 1 1 0 0 1 1 332 332 0 22 2 5 "a" "a" "pp" "rrc" 1 1 1 0 1 0 8 8 "other" "NC/E" "other" 2 3 5
"1402" "s1" 461.67 484 132 1 296 4 "avait" 1 470 0 0 0 0 0 0 296 296 0 22 2 5 "a" "a" "dis" "rrc" 1 1 1 0 1 0 5 5 "other" "NC/E" "other" 2 4 5
"1403" "s1" 441.33 488 40 1 40 5 "l'air ingénieux," 1 465 0 0 1 1 1 1 1272 488 0 22 2 5 "a" "a" "post-dis" "rrc" 1 1 1 0 1 0 17 17 "other" "NC/E" "other" 2 5 5
"1407" "s1" 453 200 200 1 200 9 "exactement" 1 453 0 0 0 0 0 0 200 200 0 22 2 5 "a" "a" "pre-sluice" "rrc" 1 1 1 0 1 0 10 10 "other" "NC/E" "other" 2 6 5
"1408" "s1" 426 144 144 1 144 10 "pourquoi," 1 426 0 0 0 0 0 0 144 144 0 22 2 5 "a" "a" "sluice" "rrc" 1 1 1 0 1 0 9 9 "other" "NC/E" "other" 2 7 5
"1409" "s1" 419.4 680 220 1 364 11 "d'autant que" 1 427 1 1 0 0 0 0 364 364 0 22 2 5 "a" "a" "spillover" "rrc" 1 1 1 0 1 0 12 12 "other" "NC/E" "other" 2 8 5
"1421" "s1" 558.75 996 176 1 552 1 "L'artiste" 1 623 1 2 0 0 0 0 552 552 0 24 3 10 "a" "d" "np1" "rrc" -1 -1 0 -1 -1 0 9 9 "other" "C/C" "other" 2 1 10
"1422" "s1" 504.67 500 212 1 212 2 "peinte" 1 524 1 1 0 0 0 0 212 212 0 24 3 10 "a" "d" "part" "rrc" -1 -1 0 -1 -1 0 6 6 "other" "C/C" "other" 2 2 10
"1423" "s1" 511 580 244 1 280 3 "dans son atelier" 1 526 0 0 1 1 1 1 1096 580 0 24 3 10 "a" "d" "pp" "rrc" -1 -1 0 -1 -1 0 16 16 "other" "C/C" "other" 2 3 10
"1424" "s1" 486.5 752 204 1 372 4 "avait rencontré" 1 504 1 2 0 0 1 2 372 372 0 24 3 10 "a" "d" "dis" "rrc" -1 -1 0 -1 -1 0 16 16 "other" "C/C" "other" 2 4 10
"1425" "s1" 473 440 148 1 440 5 "une comtesse," 1 475 0 0 0 0 0 0 440 440 0 24 3 10 "a" "d" "post-dis" "rrc" -1 -1 0 -1 -1 0 13 13 "other" "C/C" "other" 2 5 10
"1427" "s1" 450.5 520 144 1 308 7 "d'en vérifier" 1 458 1 1 0 0 0 0 308 308 0 24 3 10 "a" "d" "pre-sluice" "rrc" -1 -1 0 -1 -1 0 14 14 "other" "C/C" "other" 2 6 10
"1428" "s1" 425 380 104 1 380 8 "le lieu," 1 438 0 0 0 0 0 0 380 380 0 24 3 10 "a" "d" "sluice" "rrc" -1 -1 0 -1 -1 0 8 8 "other" "C/C" "other" 2 7 10
"1429" "s1" 428.8 920 252 1 564 9 "de sorte que" 1 441 0 0 0 0 0 0 564 564 0 24 3 10 "a" "d" "spillover" "rrc" -1 -1 0 -1 -1 0 12 12 "other" "C/C" "other" 2 8 10
"1433" "s1" 477.8 1016 140 1 140 1 "L'acteur" 1 487 1 3 0 0 0 0 140 140 0 25 3 15 "a" "c" "np1" "rrc" -1 1 0 1 -1 0 8 8 "other" "NC/C" "other" 2 1 15
"1434" "s1" 462.22 1356 60 1 60 2 "séduit" 1 502 1 4 1 1 1 3 632 212 0 25 3 15 "a" "c" "part" "rrc" -1 1 0 1 -1 0 7 7 "other" "NC/C" "other" 2 2 15
"1435" "s1" 462.4 924 128 1 128 3 "à la soirée" 1 467 1 1 1 1 1 1 240 128 0 25 3 15 "a" "c" "pp" "rrc" -1 1 0 1 -1 0 13 13 "other" "NC/C" "other" 2 3 15
"1436" "s1" 463.5 716 204 1 420 4 "a rencontré" 1 475 0 0 1 3 1 3 2780 716 0 25 3 15 "a" "c" "dis" "rrc" -1 1 0 1 -1 0 12 12 "other" "NC/C" "other" 2 4 15
"1437" "s1" 436.33 496 136 1 296 5 "une journaliste," 1 454 1 1 0 0 1 1 296 296 0 25 3 15 "a" "c" "post-dis" "rrc" -1 1 0 1 -1 0 16 16 "other" "NC/C" "other" 2 5 15
"1440" "s1" 459 700 188 1 700 8 "n'en révèlent pas" 1 478 0 0 0 0 0 0 700 700 0 25 3 15 "a" "c" "pre-sluice" "rrc" -1 1 0 1 -1 0 19 19 "other" "NC/C" "other" 2 6 15
"1441" "s1" 436 140 140 1 140 9 "l'endroit," 1 436 0 0 0 0 0 0 140 140 0 25 3 15 "a" "c" "sluice" "rrc" -1 1 0 1 -1 0 10 10 "other" "NC/C" "other" 2 7 15
"1442" "s1" 429 312 180 1 180 10 "bien que" 1 432 1 1 0 0 0 0 180 180 0 25 3 15 "a" "c" "spillover" "rrc" -1 1 0 1 -1 0 8 8 "other" "NC/C" "other" 2 8 15
"1511" "s1" 430 656 120 1 120 1 "Le texte" 1 445 1 1 0 0 0 0 120 120 0 33 3 13 "a" "a" "np1" "rrc" 1 1 1 0 1 0 8 8 "other" "NC/E" "other" 2 1 13
"1512" "s1" 439.29 1312 152 1 152 2 "reconstruit" 1 478 1 2 1 1 1 1 588 356 0 33 3 13 "a" "a" "part" "rrc" 1 1 1 0 1 0 11 11 "other" "NC/E" "other" 2 2 13
"1513" "s1" 442 2088 180 1 180 3 "à partir d'anciennes épigraphes" 1 474 1 2 1 2 1 2 1744 896 0 33 3 13 "a" "a" "pp" "rrc" 1 1 1 0 1 0 33 33 "other" "NC/E" "other" 2 3 13
"1514" "s1" 436.4 972 176 1 176 4 "contient" 1 451 1 1 1 1 1 2 816 412 0 33 3 13 "a" "a" "dis" "rrc" 1 1 1 0 1 0 8 8 "other" "NC/E" "other" 2 4 13
"1515" "s1" 420.67 648 204 1 204 5 "des contradictions," 1 424 0 0 1 1 1 1 1848 648 0 33 3 13 "a" "a" "post-dis" "rrc" 1 1 1 0 1 0 19 19 "other" "NC/E" "other" 2 5 13
"1518" "s1" 407 228 228 1 228 8 "d'établir" 1 407 0 0 0 0 0 0 228 228 0 33 3 13 "a" "a" "pre-sluice" "rrc" 1 1 1 0 1 0 10 10 "other" "NC/E" "other" 2 6 13
"1519" "s1" 422 484 276 1 484 9 "lesquelles," 1 424 0 0 0 0 0 0 484 484 0 33 3 13 "a" "a" "sluice" "rrc" 1 1 1 0 1 0 11 11 "other" "NC/E" "other" 2 7 13
"1520" "s1" 415.67 588 200 1 588 10 "car les penseurs" 1 420 0 0 0 0 0 0 588 588 0 33 3 13 "a" "a" "spillover" "rrc" 1 1 1 0 1 0 16 16 "other" "NC/E" "other" 2 8 13
"1548" "s1" 447.83 760 24 1 132 1 "Les dictionnaires" 1 472 1 2 0 0 0 0 132 132 0 40 3 16 "a" "b" "np1" "rrc" 1 -1 -1 0 1 0 17 17 "other" "C/E" "other" 2 1 16
"1549" "s1" 460.33 788 32 1 32 2 "traduits" 1 473 1 1 1 2 1 2 1140 668 0 40 3 16 "a" "b" "part" "rrc" 1 -1 -1 0 1 0 8 8 "other" "C/E" "other" 2 2 16
"1550" "s1" 452 116 116 1 116 3 "de l'anglais" 1 452 0 0 1 1 1 1 236 116 0 40 3 16 "a" "b" "pp" "rrc" 1 -1 -1 0 1 0 12 12 "other" "C/E" "other" 2 3 16
"1551" "s1" 436 708 240 1 708 4 "contenaient" 1 443 0 0 0 0 0 0 708 708 0 40 3 16 "a" "b" "dis" "rrc" 1 -1 -1 0 1 0 11 11 "other" "C/E" "other" 2 4 16
"1552" "s1" 411.5 684 172 1 684 5 "des familles de mots" 1 430 0 0 0 0 0 0 684 684 0 40 3 16 "a" "b" "post-dis" "rrc" 1 -1 -1 0 1 0 20 20 "other" "C/E" "other" 2 5 16
"1556" "s1" 432.4 928 196 1 516 9 "n'indique pas" 1 443 1 2 0 0 0 0 516 516 0 40 3 16 "a" "b" "pre-sluice" "rrc" 1 -1 -1 0 1 0 13 13 "other" "C/E" "other" 2 6 16
"1557" "s1" 417 108 108 1 108 10 "lesquelles," 1 417 0 0 1 1 1 1 248 108 0 40 3 16 "a" "b" "sluice" "rrc" 1 -1 -1 0 1 0 11 11 "other" "C/E" "other" 2 7 16
"1558" "s1" 407 228 228 1 228 11 "de façon" 1 407 0 0 0 0 0 0 228 228 0 40 3 16 "a" "b" "spillover" "rrc" 1 -1 -1 0 1 0 9 9 "other" "C/E" "other" 2 8 16
"1612" "s1" 442 712 140 1 140 1 "Les sultans" 1 472 1 1 0 0 0 0 140 140 0 50 4 14 "a" "d" "np1" "rrc" -1 -1 0 -1 -1 0 11 11 "other" "C/C" "other" 2 1 14
"1613" "s1" 459.5 324 76 1 76 2 "satisfaits" 1 462 0 0 1 1 1 1 896 324 0 50 4 14 "a" "d" "part" "rrc" -1 -1 0 -1 -1 0 10 10 "other" "C/C" "other" 2 2 14
"1614" "s1" 457 412 200 1 412 3 "depuis peu" 1 466 0 0 0 0 0 0 412 412 0 50 4 14 "a" "d" "pp" "rrc" -1 -1 0 -1 -1 0 10 10 "other" "C/C" "other" 2 3 14
"1615" "s1" 424 336 240 1 240 4 "avaient" 1 431 1 1 0 0 0 0 240 240 0 50 4 14 "a" "d" "dis" "rrc" -1 -1 0 -1 -1 0 7 7 "other" "C/C" "other" 2 4 14
"1616" "s1" 417.75 616 92 1 92 5 "un grand harem," 1 425 0 0 1 1 1 1 712 616 0 50 4 14 "a" "d" "post-dis" "rrc" -1 -1 0 -1 -1 0 15 15 "other" "C/C" "other" 2 5 14
"1620" "s1" 422.5 492 204 1 204 9 "en trouver" 1 427 1 1 0 0 0 0 204 204 0 50 4 14 "a" "d" "pre-sluice" "rrc" -1 -1 0 -1 -1 0 10 10 "other" "C/C" "other" 2 6 14
"1621" "s1" 419.5 264 160 1 160 10 "l'emplacement," 1 429 0 0 1 1 1 1 552 264 0 50 4 14 "a" "d" "sluice" "rrc" -1 -1 0 -1 -1 0 14 14 "other" "C/C" "other" 2 7 14
"1622" "s1" 426 356 196 1 356 11 "et n'avaient" 1 427 0 0 0 0 0 0 356 356 0 50 4 14 "a" "d" "spillover" "rrc" -1 -1 0 -1 -1 0 12 12 "other" "C/C" "other" 2 8 14
"1653" "s1" 444.67 1240 128 1 616 1 "La fonctionnaire" 1 455 1 2 0 0 0 0 616 616 0 53 4 8 "a" "b" "np1" "rrc" 1 -1 -1 0 1 0 16 16 "other" "C/E" "other" 2 1 8
"1654" "s1" 451.2 1048 136 1 136 2 "interdite" 1 464 1 2 1 2 1 2 1392 768 0 53 4 8 "a" "b" "part" "rrc" 1 -1 -1 0 1 0 9 9 "other" "C/E" "other" 2 2 8
"1655" "s1" 436 584 176 1 228 3 "de séance" 1 445 1 2 1 2 1 2 664 384 0 53 4 8 "a" "b" "pp" "rrc" 1 -1 -1 0 1 0 10 10 "other" "C/E" "other" 2 3 8
"1656" "s1" 422.67 344 216 1 216 4 "a reçu" 1 430 1 1 0 0 1 1 216 216 0 53 4 8 "a" "b" "dis" "rrc" 1 -1 -1 0 1 0 7 7 "other" "C/E" "other" 2 4 8
"1657" "s1" 440 568 168 1 168 5 "une convocation," 1 449 0 0 1 1 1 1 756 568 0 53 4 8 "a" "b" "post-dis" "rrc" 1 -1 -1 0 1 0 16 16 "other" "C/E" "other" 2 5 8
"1660" "s1" 444 148 148 1 148 8 "expliquer" 1 444 0 0 0 0 0 0 148 148 0 53 4 8 "a" "b" "pre-sluice" "rrc" 1 -1 -1 0 1 0 9 9 "other" "C/E" "other" 2 6 8
"1661" "s1" 442 324 228 1 324 9 "pourquoi," 1 445 0 0 0 0 0 0 324 324 0 53 4 8 "a" "b" "sluice" "rrc" 1 -1 -1 0 1 0 9 9 "other" "C/E" "other" 2 7 8
"1662" "s1" 410.5 372 340 1 372 10 "jusqu'à ce que" 1 414 0 0 0 0 0 0 372 372 0 53 4 8 "a" "b" "spillover" "rrc" 1 -1 -1 0 1 0 15 15 "other" "C/E" "other" 2 8 8
"1715" "s1" 466.25 1376 84 1 772 1 "Le roi éternel" 1 489 1 1 0 0 0 0 772 772 0 58 4 11 "a" "c" "np1" "rrc" -1 1 0 1 -1 0 15 15 "other" "NC/C" "other" 2 1 11
"1716" "s1" 476.33 672 288 1 288 2 "prédit" 1 495 1 2 0 0 1 1 288 288 0 58 4 11 "a" "c" "part" "rrc" -1 1 0 1 -1 0 7 7 "other" "NC/C" "other" 2 2 11
"1717" "s1" 476.44 1436 248 1 412 3 "dans les écritures" 1 493 1 3 1 1 1 2 792 644 0 58 4 11 "a" "c" "pp" "rrc" -1 1 0 1 -1 0 19 19 "other" "NC/C" "other" 2 3 11
"1718" "s1" 472.5 1028 128 1 128 4 "aurait accompli" 1 501 0 0 1 2 1 2 2416 1028 0 58 4 11 "a" "c" "dis" "rrc" -1 1 0 1 -1 0 15 15 "other" "NC/C" "other" 2 4 11
"1719" "s1" 439.5 392 180 1 392 5 "un miracle," 1 443 0 0 0 0 0 0 392 392 0 58 4 11 "a" "c" "post-dis" "rrc" -1 1 0 1 -1 0 11 11 "other" "NC/C" "other" 2 5 11
"1721" "s1" 450 536 176 1 176 7 "d'en découvrir" 1 486 1 1 1 1 1 2 516 376 0 58 4 11 "a" "c" "pre-sluice" "rrc" -1 1 0 1 -1 0 15 15 "other" "NC/C" "other" 2 6 11
"1722" "s1" 425.5 216 140 1 140 8 "la nature," 1 427 1 1 0 0 0 0 140 140 0 58 4 11 "a" "c" "sluice" "rrc" -1 1 0 1 -1 0 10 10 "other" "NC/C" "other" 2 7 11
"1723" "s1" 428.33 552 324 1 324 9 "en particulier" 1 430 0 0 0 0 0 0 324 324 0 58 4 11 "a" "c" "spillover" "rrc" -1 1 0 1 -1 0 14 14 "other" "NC/C" "other" 2 8 11
"1772" "s1" 447.17 1124 168 1 376 1 "Le politicien" 1 480 1 4 0 0 0 0 376 376 0 66 5 1 "a" "a" "np1" "rrc" 1 1 1 0 1 0 13 13 "other" "NC/E" "other" 2 1 1
"1773" "s1" 444.43 1584 260 1 260 2 "contredit" 1 465 1 2 1 1 1 3 640 460 0 66 5 1 "a" "a" "part" "rrc" 1 1 1 0 1 0 9 9 "other" "NC/E" "other" 2 2 1
"1774" "s1" 432.57 2652 272 1 644 3 "durant le débat" 1 466 0 0 1 1 1 1 1400 1052 0 66 5 1 "a" "a" "pp" "rrc" 1 1 1 0 1 0 16 16 "other" "NC/E" "other" 2 3 1
"1775" "s1" 418 1232 168 1 276 4 "a proposé" 1 424 1 1 0 0 0 0 276 276 0 66 5 1 "a" "a" "dis" "rrc" 1 1 1 0 1 0 10 10 "other" "NC/E" "other" 2 4 1
"1776" "s1" 410.8 1112 148 1 148 5 "des mesures" 1 422 0 0 1 3 1 3 5012 1112 0 66 5 1 "a" "a" "post-dis" "rrc" 1 1 1 0 1 0 11 11 "other" "NC/E" "other" 2 5 1
"1847" "s1" 465.67 640 152 1 420 1 "Les héros" 1 481 1 1 0 0 0 0 420 420 0 75 5 2 "a" "d" "np1" "rrc" -1 -1 0 -1 -1 0 10 10 "other" "C/C" "other" 2 1 2
"1848" "s1" 447.67 556 180 1 180 2 "décrits" 1 449 0 0 1 1 1 1 776 556 0 75 5 2 "a" "d" "part" "rrc" -1 -1 0 -1 -1 0 8 8 "other" "C/C" "other" 2 2 2
"1849" "s1" 430.33 432 176 1 432 3 "dans cette histoire" 1 437 0 0 0 0 0 0 432 432 0 75 5 2 "a" "d" "pp" "rrc" -1 -1 0 -1 -1 0 19 19 "other" "C/C" "other" 2 3 2
"1850" "s1" 418 244 244 1 244 4 "ont vaincu" 1 418 0 0 0 0 0 0 244 244 0 75 5 2 "a" "d" "dis" "rrc" -1 -1 0 -1 -1 0 10 10 "other" "C/C" "other" 2 4 2
"1851" "s1" 404.67 1020 204 1 720 5 "une bête féroce," 1 414 1 1 0 0 0 0 720 720 0 75 5 2 "a" "d" "post-dis" "rrc" -1 -1 0 -1 -1 0 18 18 "other" "C/C" "other" 2 5 2
"1853" "s1" 405.5 356 228 1 356 7 "du romancier" 1 408 0 0 0 0 0 0 356 356 0 75 5 2 "a" "d" "pre-sluice" "rrc" -1 -1 0 -1 -1 0 12 12 "other" "C/C" "other" 2 6 2
"1854" "s1" 404.25 680 240 1 680 8 "ne le mentionne," 1 406 0 0 0 0 0 0 680 680 0 75 5 2 "a" "d" "sluice" "rrc" -1 -1 0 -1 -1 0 16 16 "other" "C/C" "other" 2 7 2
"1855" "s1" 405 164 164 1 164 9 "peut-être" 1 405 0 0 0 0 0 0 164 164 0 75 5 2 "a" "d" "spillover" "rrc" -1 -1 0 -1 -1 0 10 10 "other" "C/C" "other" 2 8 2
"1873" "s1" 472.25 588 136 1 588 1 "L'étudiante" 1 488 0 0 0 0 0 0 588 588 0 78 5 4 "a" "b" "np1" "rrc" 1 -1 -1 0 1 0 12 12 "other" "C/E" "other" 2 1 4
"1874" "s1" 455 300 216 1 300 2 "distraite" 1 460 0 0 0 0 0 0 300 300 0 78 5 4 "a" "b" "part" "rrc" 1 -1 -1 0 1 0 9 9 "other" "C/E" "other" 2 2 4
"1875" "s1" 430.67 480 144 1 380 3 "pendant la classe" 1 449 1 1 0 0 0 0 380 380 0 78 5 4 "a" "b" "pp" "rrc" 1 -1 -1 0 1 0 17 17 "other" "C/E" "other" 2 3 4
"1876" "s1" 411.33 360 160 1 360 4 "était partie," 1 427 0 0 0 0 0 0 360 360 0 78 5 4 "a" "b" "dis" "rrc" 1 -1 -1 0 1 0 14 14 "other" "C/E" "other" 2 4 4
"1877" "s1" 434.8 888 140 1 888 5 "mais même le directeur" 1 440 0 0 0 0 0 0 888 888 0 78 5 4 "a" "b" "post-dis" "rrc" 1 -1 -1 0 1 0 23 23 "other" "C/E" "other" 2 5 4
"1879" "s1" 419 336 188 1 336 7 "ne savait pas" 1 424 0 0 0 0 0 0 336 336 0 78 5 4 "a" "b" "pre-sluice" "rrc" 1 -1 -1 0 1 0 13 13 "other" "C/E" "other" 2 6 4
"1880" "s1" 416 148 148 1 148 8 "pourquoi," 1 416 0 0 0 0 0 0 148 148 0 78 5 4 "a" "b" "sluice" "rrc" 1 -1 -1 0 1 0 9 9 "other" "C/E" "other" 2 7 4
"1881" "s1" 409.5 448 144 1 184 9 "puisqu'il" 1 418 1 1 0 0 0 0 184 184 0 78 5 4 "a" "b" "spillover" "rrc" 1 -1 -1 0 1 0 9 9 "other" "C/E" "other" 2 8 4
"1935" "s10" 317.29 1388 160 1 952 1 "Le dernier chapitre" 1 360 1 1 0 0 0 0 952 952 0 8 2 5 "c" "c" "np1" "rrc" -1 1 0 1 -1 0 19 19 "other" "NC/C" "other" 2 1 5
"1936" "s10" 292.5 984 216 1 632 2 "soustrait" 1 318 0 0 0 0 0 0 632 632 0 8 2 5 "c" "c" "part" "rrc" -1 1 0 1 -1 0 9 9 "other" "NC/C" "other" 2 2 5
"1937" "s10" 279.33 536 148 1 364 3 "du livre" 1 292 0 0 0 0 0 0 364 364 0 8 2 5 "c" "c" "pp" "rrc" -1 1 0 1 -1 0 8 8 "other" "NC/C" "other" 2 3 5
"1938" "s10" 271 604 444 1 444 4 "avait" 1 278 1 1 0 0 0 0 444 444 0 8 2 5 "c" "c" "dis" "rrc" -1 1 0 1 -1 0 5 5 "other" "NC/C" "other" 2 4 5
"1939" "s10" 250.33 1316 140 1 140 5 "l'air ingénieux," 1 267 0 0 1 1 1 1 1324 1164 0 8 2 5 "c" "c" "post-dis" "rrc" -1 1 0 1 -1 0 17 17 "other" "NC/C" "other" 2 5 5
"1941" "s10" 267.5 556 260 1 260 7 "personne" 1 290 1 1 0 0 0 0 260 260 0 8 2 5 "c" "c" "pre-sluice" "rrc" -1 1 0 1 -1 0 8 8 "other" "NC/C" "other" 2 6 5
"1942" "s10" 241.33 596 320 1 416 8 "ne le savait," 1 263 0 0 0 0 0 0 416 416 0 8 2 5 "c" "c" "sluice" "rrc" -1 1 0 1 -1 0 13 13 "other" "NC/C" "other" 2 7 5
"1943" "s10" 218 320 96 1 320 9 "d'autant que" 1 221 0 0 0 0 0 0 320 320 0 8 2 5 "c" "c" "spillover" "rrc" -1 1 0 1 -1 0 12 12 "other" "NC/C" "other" 2 8 5
"2036" "s10" 273.67 820 152 1 500 1 "Le texte" 1 301 1 1 0 0 0 0 500 500 0 20 2 13 "c" "c" "np1" "rrc" -1 1 0 1 -1 0 8 8 "other" "NC/C" "other" 2 1 13
"2037" "s10" 267.5 688 192 1 452 2 "reconstruit" 1 307 1 1 0 0 0 0 452 452 0 20 2 13 "c" "c" "part" "rrc" -1 1 0 1 -1 0 11 11 "other" "NC/C" "other" 2 2 13
"2038" "s10" 257.07 2844 72 1 1304 3 "à partir d'anciennes épigraphes" 1 296 1 1 0 0 0 0 1304 1304 0 20 2 13 "c" "c" "pp" "rrc" -1 1 0 1 -1 0 33 33 "other" "NC/C" "other" 2 3 13
"2039" "s10" 237 1088 252 1 252 4 "contient" 1 251 1 3 0 0 1 1 252 252 0 20 2 13 "c" "c" "dis" "rrc" -1 1 0 1 -1 0 8 8 "other" "NC/C" "other" 2 4 13
"2040" "s10" 227.14 1316 112 1 112 5 "des contradictions," 1 240 0 0 1 2 1 3 2728 1056 0 20 2 13 "c" "c" "post-dis" "rrc" -1 1 0 1 -1 0 19 19 "other" "NC/C" "other" 2 5 13
"2042" "s10" 259.25 616 148 1 300 7 "difficile" 1 264 0 0 0 0 0 0 300 300 0 20 2 13 "c" "c" "pre-sluice" "rrc" -1 1 0 1 -1 0 9 9 "other" "NC/C" "other" 2 6 13
"2043" "s10" 261 872 164 1 664 8 "de les établir," 1 270 0 0 0 0 0 0 664 664 0 20 2 13 "c" "c" "sluice" "rrc" -1 1 0 1 -1 0 16 16 "other" "NC/C" "other" 2 7 13
"2044" "s10" 260.6 1168 236 1 760 9 "car les penseurs" 1 275 0 0 0 0 0 0 760 760 0 20 2 13 "c" "c" "spillover" "rrc" -1 1 0 1 -1 0 16 16 "other" "NC/C" "other" 2 8 13
"2064" "s10" 324.67 1624 164 1 828 1 "Le roi éternel" 1 384 1 2 0 0 0 0 828 828 0 24 3 11 "c" "a" "np1" "rrc" 1 1 1 0 1 0 15 15 "other" "NC/E" "other" 2 1 11
"2065" "s10" 297.5 916 264 1 436 2 "prédit" 1 345 1 1 0 0 0 0 436 436 0 24 3 11 "c" "a" "part" "rrc" 1 1 1 0 1 0 7 7 "other" "NC/E" "other" 2 2 11
"2066" "s10" 272.36 2480 216 1 1140 3 "dans les écritures" 1 322 1 2 0 0 1 1 1140 1140 0 24 3 11 "c" "a" "pp" "rrc" 1 1 1 0 1 0 19 19 "other" "NC/E" "other" 2 3 11
"2067" "s10" 243 2008 80 1 80 4 "aurait accompli" 1 267 1 1 1 2 1 2 2604 1392 0 24 3 11 "c" "a" "dis" "rrc" 1 1 1 0 1 0 15 15 "other" "NC/E" "other" 2 4 11
"2068" "s10" 220.8 928 116 1 116 5 "un miracle," 1 225 0 0 1 1 1 1 1148 728 0 24 3 11 "c" "a" "post-dis" "rrc" 1 1 1 0 1 0 11 11 "other" "NC/E" "other" 2 5 11
"2070" "s10" 237 388 168 1 388 7 "de dire" 1 241 0 0 0 0 0 0 388 388 0 24 3 11 "c" "a" "pre-sluice" "rrc" 1 1 1 0 1 0 7 7 "other" "NC/E" "other" 2 6 11
"2071" "s10" 236 320 140 1 140 8 "quand," 1 248 1 1 0 0 1 1 140 140 0 24 3 11 "c" "a" "sluice" "rrc" 1 1 1 0 1 0 6 6 "other" "NC/E" "other" 2 7 11
"2072" "s10" 218.5 472 324 1 472 9 "en particulier" 1 222 0 0 0 0 0 0 472 472 0 24 3 11 "c" "a" "spillover" "rrc" 1 1 1 0 1 0 14 14 "other" "NC/E" "other" 2 8 11
"2077" "s10" 292.6 1176 148 1 720 1 "Les robots" 1 328 1 2 0 0 0 0 720 720 0 25 3 12 "c" "d" "np1" "rrc" -1 -1 0 -1 -1 0 10 10 "other" "C/C" "other" 2 1 12
"2078" "s10" 307.25 904 312 1 312 2 "produits" 1 351 1 1 0 0 0 0 312 312 0 25 3 12 "c" "d" "part" "rrc" -1 -1 0 -1 -1 0 8 8 "other" "C/C" "other" 2 2 12
"2079" "s10" 326.33 692 116 1 116 3 "à l'usine" 1 369 0 0 1 1 1 1 680 436 0 25 3 12 "c" "d" "pp" "rrc" -1 -1 0 -1 -1 0 10 10 "other" "C/C" "other" 2 3 12
"2080" "s10" 296.25 1124 564 1 732 4 "doivent traiter" 1 360 0 0 0 0 0 0 732 732 0 25 3 12 "c" "d" "dis" "rrc" -1 -1 0 -1 -1 0 15 15 "other" "C/C" "other" 2 4 12
"2081" "s10" 289 1080 76 1 772 5 "des pièces uniques," 1 321 0 0 0 0 0 0 772 772 0 25 3 12 "c" "d" "post-dis" "rrc" -1 -1 0 -1 -1 0 20 20 "other" "C/C" "other" 2 5 12
"2084" "s10" 262 308 280 1 308 8 "d'en trouver" 1 263 0 0 0 0 0 0 308 308 0 25 3 12 "c" "d" "pre-sluice" "rrc" -1 -1 0 -1 -1 0 12 12 "other" "C/C" "other" 2 6 12
"2085" "s10" 242 428 292 1 292 9 "le temps," 1 244 1 1 0 0 0 0 292 292 0 25 3 12 "c" "d" "sluice" "rrc" -1 -1 0 -1 -1 0 9 9 "other" "C/C" "other" 2 7 12
"2086" "s10" 234.75 608 84 1 84 10 "vu qu'il y a" 1 239 0 0 1 1 1 1 744 608 0 25 3 12 "c" "d" "spillover" "rrc" -1 -1 0 -1 -1 0 12 12 "other" "C/C" "other" 2 8 12
"2098" "s10" 296.2 1044 156 1 640 1 "La fonctionnaire" 1 312 1 2 0 0 0 0 640 640 0 28 3 8 "c" "d" "np1" "rrc" -1 -1 0 -1 -1 0 16 16 "other" "C/C" "other" 2 1 8
"2099" "s10" 284.43 1120 192 1 624 2 "interdite" 1 307 1 1 0 0 1 1 624 624 0 28 3 8 "c" "d" "part" "rrc" -1 -1 0 -1 -1 0 9 9 "other" "C/C" "other" 2 2 8
"2100" "s10" 273.8 1348 208 1 1056 3 "de séance" 1 300 0 0 0 0 0 0 1056 1056 0 28 3 8 "c" "d" "pp" "rrc" -1 -1 0 -1 -1 0 10 10 "other" "C/C" "other" 2 3 8
"2101" "s10" 270.5 356 240 1 240 4 "a reçu" 1 286 0 0 0 0 0 0 240 240 0 28 3 8 "c" "d" "dis" "rrc" -1 -1 0 -1 -1 0 7 7 "other" "C/C" "other" 2 4 8
"2102" "s10" 245.5 728 220 1 504 5 "une convocation," 1 267 0 0 0 0 0 0 504 504 0 28 3 8 "c" "d" "post-dis" "rrc" -1 -1 0 -1 -1 0 16 16 "other" "C/C" "other" 2 5 8
"2104" "s10" 251 864 196 1 672 7 "ne pouvait encore" 1 261 0 0 0 0 0 0 672 672 0 28 3 8 "c" "d" "pre-sluice" "rrc" -1 -1 0 -1 -1 0 17 17 "other" "C/C" "other" 2 6 8
"2105" "s10" 250 512 272 1 272 8 "l'expliquer," 1 259 0 0 0 0 0 0 272 272 0 28 3 8 "c" "d" "sluice" "rrc" -1 -1 0 -1 -1 0 12 12 "other" "C/C" "other" 2 7 8
"2106" "s10" 227 648 244 1 512 9 "jusqu'à ce que" 1 239 0 0 0 0 0 0 512 512 0 28 3 8 "c" "d" "spillover" "rrc" -1 -1 0 -1 -1 0 15 15 "other" "C/C" "other" 2 8 8
"2110" "s10" 277.62 1304 200 1 320 1 "Le secrétaire" 1 315 1 4 0 0 0 0 320 320 0 30 3 7 "c" "a" "np1" "rrc" 1 1 1 0 1 0 14 14 "other" "NC/E" "other" 2 1 7
"2111" "s10" 264.8 2096 104 1 104 2 "instruit" 1 308 1 4 1 1 1 3 724 384 0 30 3 7 "c" "a" "part" "rrc" 1 1 1 0 1 0 8 8 "other" "NC/E" "other" 2 2 7
"2112" "s10" 264.29 1448 88 1 88 3 "de la défaite" 1 286 1 1 1 2 1 3 2616 1124 0 30 3 7 "c" "a" "pp" "rrc" 1 1 1 0 1 0 14 14 "other" "NC/E" "other" 2 3 7
"2113" "s10" 232.8 768 156 1 156 4 "aurait été trouvé" 1 240 0 0 1 1 1 1 1184 768 0 30 3 7 "c" "a" "dis" "rrc" 1 1 1 0 1 0 20 20 "other" "NC/E" "other" 2 4 7
"2114" "s10" 213 336 176 1 336 5 "dans un bar," 1 216 0 0 0 0 0 0 336 336 0 30 3 7 "c" "a" "post-dis" "rrc" 1 1 1 0 1 0 12 12 "other" "NC/E" "other" 2 5 7
"2117" "s10" 274 392 392 1 392 8 "de dire" 1 274 0 0 0 0 0 0 392 392 0 30 3 7 "c" "a" "pre-sluice" "rrc" 1 1 1 0 1 0 7 7 "other" "NC/E" "other" 2 6 7
"2118" "s10" 275 132 132 1 132 9 "par qui," 1 275 0 0 0 0 0 0 132 132 0 30 3 7 "c" "a" "sluice" "rrc" 1 1 1 0 1 0 8 8 "other" "NC/E" "other" 2 7 7
"2119" "s10" 263 352 196 1 196 10 "d'autant que" 1 276 1 1 0 0 0 0 196 196 0 30 3 7 "c" "a" "spillover" "rrc" 1 1 1 0 1 0 12 12 "other" "NC/E" "other" 2 8 7
"2130" "s10" 314.5 604 160 1 604 1 "Le fruit exotique" 1 322 0 0 0 0 0 0 604 604 0 32 3 9 "c" "c" "np1" "rrc" -1 1 0 1 -1 0 17 17 "other" "NC/C" "other" 2 1 9
"2131" "s10" 292 284 284 1 284 2 "introduit" 1 292 0 0 0 0 0 0 284 284 0 32 3 9 "c" "c" "part" "rrc" -1 1 0 1 -1 0 9 9 "other" "NC/C" "other" 2 2 9
"2132" "s10" 290.5 360 172 1 360 3 "au village" 1 291 0 0 0 0 0 0 360 360 0 32 3 9 "c" "c" "pp" "rrc" -1 1 0 1 -1 0 10 10 "other" "NC/C" "other" 2 3 9
"2133" "s10" 270.5 560 320 1 320 4 "était" 1 277 1 1 0 0 0 0 320 320 0 32 3 9 "c" "c" "dis" "rrc" -1 1 0 1 -1 0 6 6 "other" "NC/C" "other" 2 4 9
"2134" "s10" 258 460 140 1 140 5 "fortement toxique," 1 266 0 0 1 1 1 1 700 460 0 32 3 9 "c" "c" "post-dis" "rrc" -1 1 0 1 -1 0 18 18 "other" "NC/C" "other" 2 5 9
"2137" "s10" 256 304 304 1 304 8 "ne l'avaient pas" 1 256 0 0 0 0 0 0 304 304 0 32 3 9 "c" "c" "pre-sluice" "rrc" -1 1 0 1 -1 0 16 16 "other" "NC/C" "other" 2 6 9
"2138" "s10" 240 284 284 1 284 9 "découvert," 1 240 0 0 0 0 0 0 284 284 0 32 3 9 "c" "c" "sluice" "rrc" -1 1 0 1 -1 0 11 11 "other" "NC/C" "other" 2 7 9
"2139" "s10" 226 684 284 1 684 10 "alors même que" 1 229 0 0 0 0 0 0 684 684 0 32 3 9 "c" "c" "spillover" "rrc" -1 1 0 1 -1 0 15 15 "other" "NC/C" "other" 2 8 9
"2182" "s10" 301.67 1060 172 1 360 1 "Les dictionnaires" 1 327 1 2 0 0 0 0 360 360 0 38 3 16 "c" "d" "np1" "rrc" -1 -1 0 -1 -1 0 17 17 "other" "C/C" "other" 2 1 16
"2183" "s10" 303.5 652 96 1 96 2 "traduits" 1 330 1 1 1 1 1 2 904 356 0 38 3 16 "c" "d" "part" "rrc" -1 -1 0 -1 -1 0 8 8 "other" "C/C" "other" 2 2 16
"2184" "s10" 279.33 500 180 1 364 3 "de l'anglais" 1 310 0 0 0 0 0 0 364 364 0 38 3 16 "c" "d" "pp" "rrc" -1 -1 0 -1 -1 0 12 12 "other" "C/C" "other" 2 3 16
"2185" "s10" 261 560 276 1 276 4 "contenaient" 1 274 1 1 0 0 0 0 276 276 0 38 3 16 "c" "d" "dis" "rrc" -1 -1 0 -1 -1 0 11 11 "other" "C/C" "other" 2 4 16
"2186" "s10" 245.38 1616 156 1 156 5 "des familles de mots" 1 258 1 1 1 1 1 1 1644 1360 0 38 3 16 "c" "d" "post-dis" "rrc" -1 -1 0 -1 -1 0 20 20 "other" "C/C" "other" 2 5 16
"2189" "s10" 240 476 236 1 236 8 "des matières" 1 243 0 0 0 0 0 0 236 236 0 38 3 16 "c" "d" "pre-sluice" "rrc" -1 -1 0 -1 -1 0 13 13 "other" "C/C" "other" 2 6 16
"2190" "s10" 238.67 512 172 1 512 9 "ne les indique pas," 1 242 0 0 0 0 0 0 512 512 0 38 3 16 "c" "d" "sluice" "rrc" -1 -1 0 -1 -1 0 19 19 "other" "C/C" "other" 2 7 16
"2191" "s10" 231 348 152 1 348 10 "de façon" 1 232 0 0 0 0 0 0 348 348 0 38 3 16 "c" "d" "spillover" "rrc" -1 -1 0 -1 -1 0 9 9 "other" "C/C" "other" 2 8 16
"2195" "s10" 291 1344 44 1 548 1 "Les sultans" 1 335 1 2 0 0 0 0 548 548 0 39 3 14 "c" "b" "np1" "rrc" 1 -1 -1 0 1 0 11 11 "other" "C/E" "other" 2 1 14
"2196" "s10" 261.5 1144 288 1 380 2 "satisfaits" 1 302 1 2 0 0 1 1 380 380 0 39 3 14 "c" "b" "part" "rrc" 1 -1 -1 0 1 0 10 10 "other" "C/E" "other" 2 2 14
"2197" "s10" 259.62 1652 188 1 188 3 "depuis peu" 1 293 1 3 1 1 1 1 1184 696 0 39 3 14 "c" "b" "pp" "rrc" 1 -1 -1 0 1 0 10 10 "other" "C/E" "other" 2 3 14
"2198" "s10" 244.2 1124 224 1 224 4 "avaient" 1 258 1 1 0 0 1 3 224 224 0 39 3 14 "c" "b" "dis" "rrc" 1 -1 -1 0 1 0 7 7 "other" "C/E" "other" 2 4 14
"2199" "s10" 241.25 1304 108 1 108 5 "un grand harem," 1 266 0 0 1 1 1 1 2072 808 0 39 3 14 "c" "b" "post-dis" "rrc" 1 -1 -1 0 1 0 15 15 "other" "C/E" "other" 2 5 14
"2202" "s10" 247.67 1100 260 1 820 8 "ne savaient pas" 1 259 0 0 0 0 0 0 820 820 0 39 3 14 "c" "b" "pre-sluice" "rrc" 1 -1 -1 0 1 0 15 15 "other" "C/E" "other" 2 6 14
"2204" "s10" 225.5 644 432 1 432 10 "et n'avaient" 0 235 0 0 0 0 0 0 432 432 0 39 3 14 "c" "b" "spillover" "rrc" 1 -1 -1 0 1 0 12 12 "other" "C/E" "other" 2 8 14
"2208" "s10" 280.75 676 160 1 492 1 "Le navire" 1 308 1 1 0 0 0 0 492 492 0 40 3 3 "c" "a" "np1" "rrc" 1 1 1 0 1 0 9 9 "other" "NC/E" "other" 2 1 3
"2209" "s10" 246 844 316 1 316 2 "détruit" 1 298 1 1 0 0 1 1 316 316 0 40 3 3 "c" "a" "part" "rrc" 1 1 1 0 1 0 8 8 "other" "NC/E" "other" 2 2 3
"2210" "s10" 265 1120 380 1 544 3 "pendant la guerre" 1 304 1 1 0 0 0 0 544 544 0 40 3 3 "c" "a" "pp" "rrc" 1 1 1 0 1 0 17 17 "other" "NC/E" "other" 2 3 3
"2211" "s10" 249 992 304 1 596 4 "avait rejoint" 1 284 1 1 0 0 0 0 596 596 0 40 3 3 "c" "a" "dis" "rrc" 1 1 1 0 1 0 13 13 "other" "NC/E" "other" 2 4 3
"2212" "s10" 227 672 320 1 468 5 "le port," 1 251 0 0 0 0 1 1 468 468 0 40 3 3 "c" "a" "post-dis" "rrc" 1 1 1 0 1 0 8 8 "other" "NC/E" "other" 2 5 3
"2215" "s10" 231.8 948 212 1 616 8 "ne pouvait pas dire" 1 248 1 1 0 0 0 0 616 616 0 40 3 3 "c" "a" "pre-sluice" "rrc" 1 1 1 0 1 0 19 19 "other" "NC/E" "other" 2 6 3
"2216" "s10" 220.5 316 140 1 140 9 "quand," 1 230 0 0 0 0 1 1 140 140 0 40 3 3 "c" "a" "sluice" "rrc" 1 1 1 0 1 0 6 6 "other" "NC/E" "other" 2 7 3
"2217" "s10" 210.33 700 160 1 468 10 "laissant" 1 223 1 1 0 0 0 0 468 468 0 40 3 3 "c" "a" "spillover" "rrc" 1 1 1 0 1 0 8 8 "other" "NC/E" "other" 2 8 3
"2278" "s10" 268.8 984 152 1 452 1 "Le politicien" 1 322 1 2 0 0 0 0 452 452 0 48 4 1 "c" "c" "np1" "rrc" -1 1 0 1 -1 0 13 13 "other" "NC/C" "other" 2 1 1
"2279" "s10" 267.6 1000 76 1 288 2 "contredit" 1 318 1 1 0 0 0 0 288 288 0 48 4 1 "c" "c" "part" "rrc" -1 1 0 1 -1 0 9 9 "other" "NC/C" "other" 2 2 1
"2280" "s10" 254.8 2632 252 1 1040 3 "durant le débat" 1 300 1 3 0 0 1 1 1040 1040 0 48 4 1 "c" "c" "pp" "rrc" -1 1 0 1 -1 0 16 16 "other" "NC/C" "other" 2 3 1
"2281" "s10" 239.14 1380 200 1 200 4 "a proposé" 1 252 0 0 1 2 1 2 1160 688 0 48 4 1 "c" "c" "dis" "rrc" -1 1 0 1 -1 0 10 10 "other" "NC/C" "other" 2 4 1
"2282" "s10" 223.25 1724 244 1 444 5 "des mesures" 1 231 1 1 1 2 1 2 4228 1604 0 48 4 1 "c" "c" "post-dis" "rrc" -1 1 0 1 -1 0 11 11 "other" "NC/C" "other" 2 5 1
"2286" "s10" 235.38 1596 164 1 584 9 "de tendance libérale" 1 244 1 3 0 0 0 0 584 584 0 48 4 1 "c" "c" "pre-sluice" "rrc" -1 1 0 1 -1 0 21 21 "other" "NC/C" "other" 2 6 1
"2287" "s10" 232 816 104 1 104 10 "les critiquaient," 1 239 0 0 1 3 1 3 1828 816 0 48 4 1 "c" "c" "sluice" "rrc" -1 1 0 1 -1 0 17 17 "other" "NC/C" "other" 2 7 1
"2288" "s10" 221 188 188 1 188 11 "vu que" 1 221 0 0 0 0 0 0 188 188 0 48 4 1 "c" "c" "spillover" "rrc" -1 1 0 1 -1 0 6 6 "other" "NC/C" "other" 2 8 1
"2329" "s10" 268.25 1064 96 1 280 1 "L'enseignante" 1 307 1 3 0 0 0 0 280 280 0 52 4 6 "c" "b" "np1" "rrc" 1 -1 -1 0 1 0 13 13 "other" "C/E" "other" 2 1 6
"2330" "s10" 290 388 240 1 240 2 "inscrite" 1 294 1 1 0 0 0 0 240 240 0 52 4 6 "c" "b" "part" "rrc" 1 -1 -1 0 1 0 8 8 "other" "C/E" "other" 2 2 6
"2331" "s10" 284.08 2548 140 1 140 3 "au cours de mathématiques avancées" 1 305 1 1 1 1 1 1 2232 2084 0 52 4 6 "c" "b" "pp" "rrc" 1 -1 -1 0 1 0 36 36 "other" "C/E" "other" 2 3 6
"2332" "s10" 265.5 428 212 1 212 4 "s'était tuée," 1 275 0 0 1 1 1 1 892 428 0 52 4 6 "c" "b" "dis" "rrc" 1 -1 -1 0 1 0 15 15 "other" "C/E" "other" 2 4 6
"2333" "s10" 299 732 72 1 644 5 "mais le porte-parole" 1 319 1 1 0 0 0 0 644 644 0 52 4 6 "c" "b" "post-dis" "rrc" 1 -1 -1 0 1 0 20 20 "other" "C/E" "other" 2 5 6
"2335" "s10" 264.5 752 256 1 752 7 "n'avait pas dit" 1 273 0 0 0 0 0 0 752 752 0 52 4 6 "c" "b" "pre-sluice" "rrc" 1 -1 -1 0 1 0 15 15 "other" "C/E" "other" 2 6 6
"2336" "s10" 253 188 188 1 188 8 "comment," 1 253 0 0 0 0 0 0 188 188 0 52 4 6 "c" "b" "sluice" "rrc" 1 -1 -1 0 1 0 8 8 "other" "C/E" "other" 2 7 6
"2337" "s10" 239.67 416 188 1 416 9 "de sorte que" 1 249 0 0 0 0 0 0 416 416 0 52 4 6 "c" "b" "spillover" "rrc" 1 -1 -1 0 1 0 12 12 "other" "C/E" "other" 2 8 6
"2368" "s10" 286.38 1668 144 1 324 1 "L'artiste" 1 308 1 3 0 0 0 0 324 324 0 57 4 10 "c" "b" "np1" "rrc" 1 -1 -1 0 1 0 9 9 "other" "C/E" "other" 2 1 10
"2369" "s10" 294.5 1052 88 1 136 2 "peinte" 1 320 1 1 0 0 1 1 136 136 0 57 4 10 "c" "b" "part" "rrc" 1 -1 -1 0 1 0 6 6 "other" "C/E" "other" 2 2 10
"2370" "s10" 296.86 1612 284 1 284 3 "dans son atelier" 1 321 0 0 1 1 1 1 1436 1264 0 57 4 10 "c" "b" "pp" "rrc" 1 -1 -1 0 1 0 16 16 "other" "C/E" "other" 2 3 10
"2371" "s10" 306.4 1636 176 1 1376 4 "avait rencontré" 1 327 1 1 0 0 1 1 1376 1376 0 57 4 10 "c" "b" "dis" "rrc" 1 -1 -1 0 1 0 16 16 "other" "C/E" "other" 2 4 10
"2372" "s10" 290.67 576 224 1 308 5 "une comtesse," 1 308 0 0 1 1 1 1 1844 576 0 57 4 10 "c" "b" "post-dis" "rrc" 1 -1 -1 0 1 0 13 13 "other" "C/E" "other" 2 5 10
"2374" "s10" 249.33 564 172 1 172 7 "de vérifier" 1 253 0 0 1 1 1 1 768 564 0 57 4 10 "c" "b" "pre-sluice" "rrc" 1 -1 -1 0 1 0 12 12 "other" "C/E" "other" 2 6 10
"2376" "s10" 231 300 300 1 300 9 "de sorte que" 0 231 0 0 0 0 0 0 300 300 0 57 4 10 "c" "b" "spillover" "rrc" 1 -1 -1 0 1 0 12 12 "other" "C/E" "other" 2 8 10
"2380" "s10" 272.57 1436 164 1 420 1 "Les héros" 1 309 1 4 0 0 0 0 420 420 0 59 4 2 "c" "b" "np1" "rrc" 1 -1 -1 0 1 0 10 10 "other" "C/E" "other" 2 1 2
"2381" "s10" 265.75 1224 296 1 296 2 "décrits" 1 300 1 1 0 0 1 2 296 296 0 59 4 2 "c" "b" "part" "rrc" 1 -1 -1 0 1 0 8 8 "other" "C/E" "other" 2 2 2
"2382" "s10" 261.38 1452 152 1 152 3 "dans cette histoire" 1 294 1 1 1 1 1 1 1684 880 0 59 4 2 "c" "b" "pp" "rrc" 1 -1 -1 0 1 0 19 19 "other" "C/E" "other" 2 3 2
"2383" "s10" 231.25 740 148 1 388 4 "ont vaincu" 1 252 0 0 0 0 0 0 388 388 0 59 4 2 "c" "b" "dis" "rrc" 1 -1 -1 0 1 0 10 10 "other" "C/E" "other" 2 4 2
"2384" "s10" 213.14 1300 188 1 848 5 "une bête féroce," 1 234 0 0 0 0 0 0 848 848 0 59 4 2 "c" "b" "post-dis" "rrc" 1 -1 -1 0 1 0 18 18 "other" "C/E" "other" 2 5 2
"2387" "s10" 230.6 900 196 1 336 8 "ne mentionne" 1 234 1 1 0 0 0 0 336 336 0 59 4 2 "c" "b" "pre-sluice" "rrc" 1 -1 -1 0 1 0 12 12 "other" "C/E" "other" 2 6 2
"2388" "s10" 224.67 552 236 1 236 9 "comment," 1 228 0 0 1 1 1 1 764 428 0 59 4 2 "c" "b" "sluice" "rrc" 1 -1 -1 0 1 0 8 8 "other" "C/E" "other" 2 7 2
"2389" "s10" 208 296 212 1 212 10 "peut-être" 1 219 1 1 0 0 0 0 212 212 0 59 4 2 "c" "b" "spillover" "rrc" 1 -1 -1 0 1 0 10 10 "other" "C/E" "other" 2 8 2
"2393" "s10" 273 668 136 1 316 1 "L'acteur" 1 304 1 2 0 0 0 0 316 316 0 61 4 15 "c" "a" "np1" "rrc" 1 1 1 0 1 0 8 8 "other" "NC/E" "other" 2 1 15
"2394" "s10" 271 612 92 1 92 2 "séduit" 1 308 0 0 1 1 1 1 548 392 0 61 4 15 "c" "a" "part" "rrc" 1 1 1 0 1 0 7 7 "other" "NC/E" "other" 2 2 15
"2395" "s10" 258.75 744 128 1 628 3 "à la soirée" 1 280 0 0 0 0 0 0 628 628 0 61 4 15 "c" "a" "pp" "rrc" 1 1 1 0 1 0 13 13 "other" "NC/E" "other" 2 3 15
"2396" "s10" 247 412 412 1 412 4 "a rencontré" 1 247 0 0 0 0 0 0 412 412 0 61 4 15 "c" "a" "dis" "rrc" 1 1 1 0 1 0 12 12 "other" "NC/E" "other" 2 4 15
"2397" "s10" 227.33 432 200 1 432 5 "une journaliste," 1 235 0 0 0 0 0 0 432 432 0 61 4 15 "c" "a" "post-dis" "rrc" 1 1 1 0 1 0 16 16 "other" "NC/E" "other" 2 5 15
"2400" "s10" 237.6 796 240 1 796 8 "ne révèlent pas" 1 249 0 0 0 0 0 0 796 796 0 61 4 15 "c" "a" "pre-sluice" "rrc" 1 1 1 0 1 0 17 17 "other" "NC/E" "other" 2 6 15
"2402" "s10" 213 680 232 1 232 10 "bien que" 0 214 1 1 0 0 0 0 232 232 0 61 4 15 "c" "a" "spillover" "rrc" 1 1 1 0 1 0 8 8 "other" "NC/E" "other" 2 8 15
"2441" "s10" 262.33 684 184 1 372 1 "L'étudiante" 1 265 1 1 0 0 0 0 372 372 0 69 5 4 "c" "d" "np1" "rrc" -1 -1 0 -1 -1 0 12 12 "other" "C/C" "other" 2 1 4
"2442" "s10" 257.5 872 352 1 628 2 "distraite" 1 268 0 0 1 1 1 1 1184 872 0 69 5 4 "c" "d" "part" "rrc" -1 -1 0 -1 -1 0 9 9 "other" "C/C" "other" 2 2 4
"2443" "s10" 243.33 592 164 1 384 3 "pendant la classe" 1 255 1 1 0 0 0 0 384 384 0 69 5 4 "c" "d" "pp" "rrc" -1 -1 0 -1 -1 0 17 17 "other" "C/C" "other" 2 3 4
"2444" "s10" 227.67 456 112 1 112 4 "était partie," 1 236 1 1 1 1 1 1 460 252 0 69 5 4 "c" "d" "dis" "rrc" -1 -1 0 -1 -1 0 14 14 "other" "C/C" "other" 2 4 4
"2445" "s10" 238.5 768 144 1 144 5 "mais même le directeur" 1 246 0 0 1 1 1 1 972 768 0 69 5 4 "c" "d" "post-dis" "rrc" -1 -1 0 -1 -1 0 23 23 "other" "C/C" "other" 2 5 4
"2446" "s10" 236 216 216 1 216 6 "de l'école" 1 236 0 0 0 0 0 0 216 216 0 69 5 4 "c" "d" "pre-sluice" "rrc" -1 -1 0 -1 -1 0 11 11 "other" "C/C" "other" 2 6 4
"2447" "s10" 216.5 516 364 1 516 7 "ne le savait pas," 1 223 0 0 0 0 0 0 516 516 0 69 5 4 "c" "d" "sluice" "rrc" -1 -1 0 -1 -1 0 17 17 "other" "C/C" "other" 2 7 4
"2448" "s10" 209 204 204 1 204 8 "puisqu'il" 1 209 0 0 0 0 0 0 204 204 0 69 5 4 "c" "d" "spillover" "rrc" -1 -1 0 -1 -1 0 9 9 "other" "C/C" "other" 2 8 4
"2551" "s11" 340.5 348 192 1 348 1 "Le dictionnaire" 1 342 0 0 0 0 0 0 348 348 0 7 2 16 "b" "c" "np1" "rrc" -1 1 0 1 -1 0 15 15 "other" "NC/C" "other" 2 1 16
"2552" "s11" 349.5 516 332 1 516 2 "traduit" 1 356 0 0 0 0 0 0 516 516 0 7 2 16 "b" "c" "part" "rrc" -1 1 0 1 -1 0 7 7 "other" "NC/C" "other" 2 2 16
"2553" "s11" 316.5 404 296 1 296 3 "de l'anglais" 1 336 1 1 0 0 0 0 296 296 0 7 2 16 "b" "c" "pp" "rrc" -1 1 0 1 -1 0 12 12 "other" "NC/C" "other" 2 3 16
"2554" "s11" 301.33 884 196 1 644 4 "contenait" 1 309 0 0 1 1 1 1 992 884 0 7 2 16 "b" "c" "dis" "rrc" -1 1 0 1 -1 0 9 9 "other" "NC/C" "other" 2 4 16
"2555" "s11" 301 192 192 1 192 5 "des familles de mots" 1 301 0 0 0 0 0 0 192 192 0 7 2 16 "b" "c" "post-dis" "rrc" -1 1 0 1 -1 0 20 20 "other" "NC/C" "other" 2 5 16
"2558" "s11" 297.5 524 356 1 356 8 "des matières" 1 307 1 1 0 0 0 0 356 356 0 7 2 16 "b" "c" "pre-sluice" "rrc" -1 1 0 1 -1 0 13 13 "other" "NC/C" "other" 2 6 16
"2559" "s11" 299 560 236 1 408 9 "ne les indique pas," 1 303 1 1 0 0 0 0 408 408 0 7 2 16 "b" "c" "sluice" "rrc" -1 1 0 1 -1 0 19 19 "other" "NC/C" "other" 2 7 16
"2560" "s11" 302.33 752 144 1 144 10 "de façon" 1 310 1 1 1 1 1 2 588 436 0 7 2 16 "b" "c" "spillover" "rrc" -1 1 0 1 -1 0 9 9 "other" "NC/C" "other" 2 8 16
"2564" "s11" 377.33 476 176 1 344 1 "Le sultan" 1 393 1 1 0 0 0 0 344 344 0 9 2 14 "b" "a" "np1" "rrc" 1 1 1 0 1 0 9 9 "other" "NC/E" "other" 2 1 14
"2565" "s11" 335.2 1136 176 1 176 2 "satisfait" 1 384 1 2 1 1 1 1 552 420 0 9 2 14 "b" "a" "part" "rrc" 1 1 1 0 1 0 9 9 "other" "NC/E" "other" 2 2 14
"2566" "s11" 304.67 824 328 1 476 3 "depuis peu" 1 312 0 0 0 0 0 0 476 476 0 9 2 14 "b" "a" "pp" "rrc" 1 1 1 0 1 0 10 10 "other" "NC/E" "other" 2 3 14
"2567" "s11" 309.5 476 316 1 316 4 "avait" 1 336 0 0 0 0 0 0 316 316 0 9 2 14 "b" "a" "dis" "rrc" 1 1 1 0 1 0 5 5 "other" "NC/E" "other" 2 4 14
"2568" "s11" 285.62 2420 196 1 800 5 "un grand harem," 1 337 0 0 0 0 0 0 800 800 0 9 2 14 "b" "a" "post-dis" "rrc" 1 1 1 0 1 0 15 15 "other" "NC/E" "other" 2 5 14
"2571" "s11" 299.6 888 92 1 92 8 "ne savaient pas" 0 308 0 0 1 1 1 1 1068 512 0 9 2 14 "b" "a" "pre-sluice" "rrc" 1 1 1 0 1 0 15 15 "other" "NC/E" "other" 2 6 14
"2572" "s11" 295 664 420 1 420 9 "où," 1 305 0 0 0 0 0 0 420 420 0 9 2 14 "b" "a" "sluice" "rrc" 1 1 1 0 1 0 4 4 "other" "NC/E" "other" 2 7 14
"2573" "s11" 304 508 280 1 280 10 "et n'avaient" 1 311 0 0 0 0 0 0 280 280 0 9 2 14 "b" "a" "spillover" "rrc" 1 1 1 0 1 0 12 12 "other" "NC/E" "other" 2 8 14
"2577" "s11" 332.67 996 172 1 320 1 "Le fonctionnaire" 1 357 1 3 0 0 0 0 320 320 0 10 2 8 "b" "c" "np1" "rrc" -1 1 0 1 -1 0 16 16 "other" "NC/C" "other" 2 1 8
"2578" "s11" 335.67 632 292 1 292 2 "interdit" 1 360 0 0 1 1 1 1 772 460 0 10 2 8 "b" "c" "part" "rrc" -1 1 0 1 -1 0 8 8 "other" "NC/C" "other" 2 2 8
"2579" "s11" 293 636 192 1 516 3 "de séance" 1 327 0 0 0 0 0 0 516 516 0 10 2 8 "b" "c" "pp" "rrc" -1 1 0 1 -1 0 10 10 "other" "NC/C" "other" 2 3 8
"2580" "s11" 277.5 448 328 1 328 4 "a reçu" 1 291 1 1 0 0 0 0 328 328 0 10 2 8 "b" "c" "dis" "rrc" -1 1 0 1 -1 0 7 7 "other" "NC/C" "other" 2 4 8
"2581" "s11" 253 1000 456 1 1000 5 "une convocation," 1 257 0 0 1 1 1 1 1120 1000 0 10 2 8 "b" "c" "post-dis" "rrc" -1 1 0 1 -1 0 16 16 "other" "NC/C" "other" 2 5 8
"2583" "s11" 275 568 212 1 568 7 "ne pouvait encore" 1 283 0 0 0 0 0 0 568 568 0 10 2 8 "b" "c" "pre-sluice" "rrc" -1 1 0 1 -1 0 17 17 "other" "NC/C" "other" 2 6 8
"2584" "s11" 267.5 784 572 1 784 8 "l'expliquer," 1 270 0 0 0 0 0 0 784 784 0 10 2 8 "b" "c" "sluice" "rrc" -1 1 0 1 -1 0 12 12 "other" "NC/C" "other" 2 7 8
"2585" "s11" 284.5 364 224 1 364 9 "jusqu'à ce que" 1 292 0 0 0 0 0 0 364 364 0 10 2 8 "b" "c" "spillover" "rrc" -1 1 0 1 -1 0 15 15 "other" "NC/C" "other" 2 8 8
"2623" "s11" 310.33 520 184 1 324 1 "L'étudiant" 1 339 1 1 0 0 0 0 324 324 0 16 2 4 "b" "c" "np1" "rrc" -1 1 0 1 -1 0 11 11 "other" "NC/C" "other" 2 1 4
"2624" "s11" 303.5 1060 352 1 352 2 "distrait" 1 340 1 2 0 0 0 0 352 352 0 16 2 4 "b" "c" "part" "rrc" -1 1 0 1 -1 0 8 8 "other" "NC/C" "other" 2 2 4
"2625" "s11" 281.88 2316 160 1 652 3 "pendant la classe" 1 307 1 1 0 0 0 0 652 652 0 16 2 4 "b" "c" "pp" "rrc" -1 1 0 1 -1 0 17 17 "other" "NC/C" "other" 2 3 4
"2626" "s11" 282.12 2124 152 1 744 4 "était parti," 1 305 1 1 1 1 1 3 1420 1068 0 16 2 4 "b" "c" "dis" "rrc" -1 1 0 1 -1 0 13 13 "other" "NC/C" "other" 2 4 4
"2627" "s11" 288.2 1384 184 1 556 5 "mais même le directeur" 1 294 0 0 0 0 0 0 556 556 0 16 2 4 "b" "c" "post-dis" "rrc" -1 1 0 1 -1 0 23 23 "other" "NC/C" "other" 2 5 4
"2628" "s11" 283.5 504 328 1 328 6 "de l'école" 1 302 0 0 0 0 0 0 328 328 0 16 2 4 "b" "c" "pre-sluice" "rrc" -1 1 0 1 -1 0 11 11 "other" "NC/C" "other" 2 6 4
"2629" "s11" 269.67 848 324 1 544 7 "ne le savait pas," 1 286 0 0 0 0 0 0 544 544 0 16 2 4 "b" "c" "sluice" "rrc" -1 1 0 1 -1 0 17 17 "other" "NC/C" "other" 2 7 4
"2707" "s11" 320.67 640 176 1 448 1 "Les textes" 1 337 1 1 0 0 0 0 448 448 0 28 3 13 "b" "b" "np1" "rrc" 1 -1 -1 0 1 0 10 10 "other" "C/E" "other" 2 1 13
"2708" "s11" 315.25 940 192 1 668 2 "reconstruits" 1 337 0 0 1 1 1 1 1132 940 0 28 3 13 "b" "b" "part" "rrc" 1 -1 -1 0 1 0 12 12 "other" "C/E" "other" 2 2 13
"2709" "s11" 266.6 1008 244 1 1008 3 "à partir d'anciennes épigraphes" 1 299 0 0 0 0 0 0 1008 1008 0 28 3 13 "b" "b" "pp" "rrc" 1 -1 -1 0 1 0 33 33 "other" "C/E" "other" 2 3 13
"2710" "s11" 224 196 196 1 196 4 "contiennent" 1 224 0 0 0 0 0 0 196 196 0 28 3 13 "b" "b" "dis" "rrc" 1 -1 -1 0 1 0 11 11 "other" "C/E" "other" 2 4 13
"2711" "s11" 238.67 712 260 1 712 5 "des contradictions," 1 256 0 0 0 0 0 0 712 712 0 28 3 13 "b" "b" "post-dis" "rrc" 1 -1 -1 0 1 0 19 19 "other" "C/E" "other" 2 5 13
"2714" "s11" 252 192 192 1 192 8 "d'établir" 1 252 0 0 0 0 0 0 192 192 0 28 3 13 "b" "b" "pre-sluice" "rrc" 1 -1 -1 0 1 0 10 10 "other" "C/E" "other" 2 6 13
"2715" "s11" 265 340 340 1 340 9 "lesquelles," 1 265 0 0 0 0 0 0 340 340 0 28 3 13 "b" "b" "sluice" "rrc" 1 -1 -1 0 1 0 11 11 "other" "C/E" "other" 2 7 13
"2716" "s11" 288 524 208 1 524 10 "car les penseurs" 1 292 0 0 0 0 0 0 524 524 0 28 3 13 "b" "b" "spillover" "rrc" 1 -1 -1 0 1 0 16 16 "other" "C/E" "other" 2 8 13
"2720" "s11" 294.29 1412 184 1 640 1 "La reine éternelle" 1 325 1 2 0 0 0 0 640 640 0 30 3 11 "b" "d" "np1" "rrc" -1 -1 0 -1 -1 0 19 19 "other" "C/C" "other" 2 1 11
"2721" "s11" 270.33 1856 284 1 516 2 "prédite" 1 318 1 1 1 1 1 1 1240 856 0 30 3 11 "b" "d" "part" "rrc" -1 -1 0 -1 -1 0 8 8 "other" "C/C" "other" 2 2 11
"2722" "s11" 256.62 1876 176 1 216 3 "dans les écritures" 1 269 1 1 1 1 1 1 1080 672 0 30 3 11 "b" "d" "pp" "rrc" -1 -1 0 -1 -1 0 19 19 "other" "C/C" "other" 2 3 11
"2723" "s11" 255 2444 164 1 672 4 "aurait accompli" 1 270 1 1 0 0 1 1 672 672 0 30 3 11 "b" "d" "dis" "rrc" -1 -1 0 -1 -1 0 15 15 "other" "C/C" "other" 2 4 11
"2724" "s11" 239.5 796 116 1 392 5 "un miracle," 1 252 0 0 0 0 1 1 392 392 0 30 3 11 "b" "d" "post-dis" "rrc" -1 -1 0 -1 -1 0 11 11 "other" "C/C" "other" 2 5 11
"2726" "s11" 234.4 1504 184 1 536 7 "d'en découvrir" 1 244 1 1 0 0 0 0 536 536 0 30 3 11 "b" "d" "pre-sluice" "rrc" -1 -1 0 -1 -1 0 15 15 "other" "C/C" "other" 2 6 11
"2727" "s11" 233.5 1936 400 1 932 8 "la nature," 1 262 0 0 0 0 1 1 932 932 0 30 3 11 "b" "d" "sluice" "rrc" -1 -1 0 -1 -1 0 10 10 "other" "C/C" "other" 2 7 11
"2728" "s11" 266 692 272 1 428 9 "en particulier" 1 281 0 0 0 0 0 0 428 428 0 30 3 11 "b" "d" "spillover" "rrc" -1 -1 0 -1 -1 0 14 14 "other" "C/C" "other" 2 8 11
"2777" "s11" 327.75 1104 184 1 1104 1 "La politicienne" 1 340 0 0 0 0 0 0 1104 1104 0 34 3 1 "b" "b" "np1" "rrc" 1 -1 -1 0 1 0 15 15 "other" "C/E" "other" 2 1 1
"2778" "s11" 274.5 812 236 1 452 2 "contredite" 1 297 1 2 0 0 0 0 452 452 0 34 3 1 "b" "b" "part" "rrc" 1 -1 -1 0 1 0 10 10 "other" "C/E" "other" 2 2 1
"2779" "s11" 264.6 1004 180 1 180 3 "durant le débat" 1 301 1 1 1 1 1 1 684 544 0 34 3 1 "b" "b" "pp" "rrc" 1 -1 -1 0 1 0 16 16 "other" "C/E" "other" 2 3 1
"2780" "s11" 270 888 188 1 188 4 "a proposé" 1 295 1 2 0 0 1 1 188 188 0 34 3 1 "b" "b" "dis" "rrc" 1 -1 -1 0 1 0 10 10 "other" "C/E" "other" 2 4 1
"2781" "s11" 246.5 932 308 1 400 5 "des mesures" 1 264 0 0 1 1 1 2 824 632 0 34 3 1 "b" "b" "post-dis" "rrc" 1 -1 -1 0 1 0 11 11 "other" "C/E" "other" 2 5 1
"2786" "s11" 232 240 240 1 240 10 "se demandaient" 1 232 0 0 0 0 0 0 240 240 0 34 3 1 "b" "b" "pre-sluice" "rrc" 1 -1 -1 0 1 0 14 14 "other" "C/E" "other" 2 6 1
"2787" "s11" 230 272 272 1 272 11 "pourquoi," 1 230 0 0 0 0 0 0 272 272 0 34 3 1 "b" "b" "sluice" "rrc" 1 -1 -1 0 1 0 9 9 "other" "C/E" "other" 2 7 1
"2788" "s11" 232 76 76 1 76 12 "vu que" 1 232 0 0 0 0 0 0 76 76 0 34 3 1 "b" "b" "spillover" "rrc" 1 -1 -1 0 1 0 6 6 "other" "C/E" "other" 2 8 1
"2793" "s11" 291.67 632 164 1 632 1 "Les fruits exotiques" 1 301 0 0 0 0 0 0 632 632 0 35 3 9 "b" "b" "np1" "rrc" 1 -1 -1 0 1 0 20 20 "other" "C/E" "other" 2 1 9
"2794" "s11" 286 340 340 1 340 2 "introduits" 1 286 0 0 0 0 0 0 340 340 0 35 3 9 "b" "b" "part" "rrc" 1 -1 -1 0 1 0 10 10 "other" "C/E" "other" 2 2 9
"2795" "s11" 284 304 220 1 220 3 "au village" 1 291 1 1 0 0 0 0 220 220 0 35 3 9 "b" "b" "pp" "rrc" 1 -1 -1 0 1 0 10 10 "other" "C/E" "other" 2 3 9
"2796" "s11" 252 296 148 1 148 4 "étaient" 1 262 1 1 0 0 0 0 148 148 0 35 3 9 "b" "b" "dis" "rrc" 1 -1 -1 0 1 0 8 8 "other" "C/E" "other" 2 4 9
"2797" "s11" 235.6 1036 152 1 152 5 "fortement toxiques," 1 248 0 0 1 1 1 1 1184 1036 0 35 3 9 "b" "b" "post-dis" "rrc" 1 -1 -1 0 1 0 19 19 "other" "C/E" "other" 2 5 9
"2801" "s11" 233 144 144 1 144 9 "découvert" 1 233 0 0 0 0 0 0 144 144 0 35 3 9 "b" "b" "pre-sluice" "rrc" 1 -1 -1 0 1 0 10 10 "other" "C/E" "other" 2 6 9
"2802" "s11" 231 220 220 1 220 10 "pourquoi," 1 231 0 0 0 0 0 0 220 220 0 35 3 9 "b" "b" "sluice" "rrc" 1 -1 -1 0 1 0 9 9 "other" "C/E" "other" 2 7 9
"2803" "s11" 252 484 236 1 484 11 "alors même que" 1 256 0 0 0 0 0 0 484 484 0 35 3 9 "b" "b" "spillover" "rrc" 1 -1 -1 0 1 0 15 15 "other" "C/E" "other" 2 8 9
"2808" "s11" 282 1060 168 1 340 1 "La secrétaire" 1 300 1 2 0 0 0 0 340 340 0 37 3 7 "b" "d" "np1" "rrc" -1 -1 0 -1 -1 0 14 14 "other" "C/C" "other" 2 1 7
"2809" "s11" 298 700 188 1 188 2 "instruite" 1 308 0 0 1 1 1 1 752 472 0 37 3 7 "b" "d" "part" "rrc" -1 -1 0 -1 -1 0 9 9 "other" "C/C" "other" 2 2 7
"2810" "s11" 292.4 1332 412 1 608 3 "de la défaite" 1 326 1 1 0 0 0 0 608 608 0 37 3 7 "b" "d" "pp" "rrc" -1 -1 0 -1 -1 0 14 14 "other" "C/C" "other" 2 3 7
"2811" "s11" 270.33 780 152 1 720 4 "aurait été trouvée" 1 275 0 0 0 0 0 0 720 720 0 37 3 7 "b" "d" "dis" "rrc" -1 -1 0 -1 -1 0 21 21 "other" "C/C" "other" 2 4 7
"2812" "s11" 276.67 1208 484 1 1208 5 "dans un bar," 1 293 0 0 1 1 1 1 1436 1208 0 37 3 7 "b" "d" "post-dis" "rrc" -1 -1 0 -1 -1 0 12 12 "other" "C/C" "other" 2 5 7
"2814" "s11" 232.5 296 152 1 296 7 "il est impossible" 1 236 0 0 0 0 0 0 296 296 0 37 3 7 "b" "d" "pre-sluice" "rrc" -1 -1 0 -1 -1 0 17 17 "other" "C/C" "other" 2 6 7
"2815" "s11" 243 536 292 1 536 8 "de le vérifier," 1 246 0 0 0 0 0 0 536 536 0 37 3 7 "b" "d" "sluice" "rrc" -1 -1 0 -1 -1 0 16 16 "other" "C/C" "other" 2 7 7
"2816" "s11" 242 196 196 1 196 9 "d'autant que" 1 242 0 0 0 0 0 0 196 196 0 37 3 7 "b" "d" "spillover" "rrc" -1 -1 0 -1 -1 0 12 12 "other" "C/C" "other" 2 8 7
"2848" "s11" 345 528 216 1 528 1 "Le robot" 1 351 0 0 0 0 0 0 528 528 0 44 4 12 "b" "c" "np1" "rrc" -1 1 0 1 -1 0 8 8 "other" "NC/C" "other" 2 1 12
"2849" "s11" 296.5 652 460 1 460 2 "produit" 1 330 1 1 0 0 0 0 460 460 0 44 4 12 "b" "c" "part" "rrc" -1 1 0 1 -1 0 7 7 "other" "NC/C" "other" 2 2 12
"2850" "s11" 303 428 428 1 428 3 "à l'usine" 1 303 0 0 0 0 0 0 428 428 0 44 4 12 "b" "c" "pp" "rrc" -1 1 0 1 -1 0 10 10 "other" "NC/C" "other" 2 3 12
"2851" "s11" 275 584 200 1 584 4 "doit traiter" 1 278 0 0 0 0 0 0 584 584 0 44 4 12 "b" "c" "dis" "rrc" -1 1 0 1 -1 0 12 12 "other" "NC/C" "other" 2 4 12
"2852" "s11" 264.5 1392 236 1 692 5 "des pièces uniques," 1 279 1 1 0 0 0 0 692 692 0 44 4 12 "b" "c" "post-dis" "rrc" -1 1 0 1 -1 0 20 20 "other" "NC/C" "other" 2 5 12
"2855" "s11" 246 236 236 1 236 8 "d'en trouver" 1 246 0 0 0 0 0 0 236 236 0 44 4 12 "b" "c" "pre-sluice" "rrc" -1 1 0 1 -1 0 12 12 "other" "NC/C" "other" 2 6 12
"2856" "s11" 225.5 520 328 1 520 9 "le temps," 1 226 0 0 0 0 0 0 520 520 0 44 4 12 "b" "c" "sluice" "rrc" -1 1 0 1 -1 0 9 9 "other" "NC/C" "other" 2 7 12
"2857" "s11" 232 304 304 1 304 10 "vu qu'il y a" 1 232 0 0 0 0 0 0 304 304 0 44 4 12 "b" "c" "spillover" "rrc" -1 1 0 1 -1 0 12 12 "other" "NC/C" "other" 2 8 12
"2913" "s11" 291.22 1808 164 1 660 1 "L'enseignant" 1 333 1 3 0 0 0 0 660 660 0 53 4 6 "b" "a" "np1" "rrc" 1 1 1 0 1 0 12 12 "other" "NC/E" "other" 2 1 6
"2914" "s11" 281.8 1116 200 1 200 2 "inscrit" 1 319 1 1 1 1 1 1 788 556 0 53 4 6 "b" "a" "part" "rrc" 1 1 1 0 1 0 7 7 "other" "NC/E" "other" 2 2 6
"2915" "s11" 264.6 4756 168 1 456 3 "au cours de mathématiques avancées" 1 285 1 3 1 1 1 2 2252 1972 0 53 4 6 "b" "a" "pp" "rrc" 1 1 1 0 1 0 36 36 "other" "NC/E" "other" 2 3 6
"2916" "s11" 252.57 1424 140 1 140 4 "s'était tué," 1 271 0 0 1 3 1 3 3324 1232 0 53 4 6 "b" "a" "dis" "rrc" 1 1 1 0 1 0 14 14 "other" "NC/E" "other" 2 4 6
"2917" "s11" 258.62 1696 168 1 916 5 "mais le porte-parole" 1 268 1 1 1 1 1 1 3500 1420 0 53 4 6 "b" "a" "post-dis" "rrc" 1 1 1 0 1 0 20 20 "other" "NC/E" "other" 2 5 6
"2919" "s11" 227.33 692 208 1 536 7 "n'avait pas dit" 1 282 0 0 0 0 0 0 536 536 0 53 4 6 "b" "a" "pre-sluice" "rrc" 1 1 1 0 1 0 15 15 "other" "NC/E" "other" 2 6 6
"2920" "s11" 184 168 168 1 168 8 "comment," 1 184 0 0 0 0 0 0 168 168 0 53 4 6 "b" "a" "sluice" "rrc" 1 1 1 0 1 0 8 8 "other" "NC/E" "other" 2 7 6
"2921" "s11" 176 380 160 1 380 9 "de sorte que" 1 178 0 0 0 0 0 0 380 380 0 53 4 6 "b" "a" "spillover" "rrc" 1 1 1 0 1 0 12 12 "other" "NC/E" "other" 2 8 6
"3053" "s11" 266 696 160 1 456 1 "Le héros" 1 293 1 1 0 0 0 0 456 456 0 72 5 2 "b" "a" "np1" "rrc" 1 1 1 0 1 0 9 9 "other" "NC/E" "other" 2 1 2
"3054" "s11" 258.5 636 396 1 396 2 "décrit" 1 284 0 0 0 0 0 0 396 396 0 72 5 2 "b" "a" "part" "rrc" 1 1 1 0 1 0 7 7 "other" "NC/E" "other" 2 2 2
"3055" "s11" 256.33 600 268 1 416 3 "dans cette histoire" 1 270 0 0 0 0 0 0 416 416 0 72 5 2 "b" "a" "pp" "rrc" 1 1 1 0 1 0 19 19 "other" "NC/E" "other" 2 3 2
"3056" "s11" 251.5 376 224 1 376 4 "a vaincu" 1 257 0 0 0 0 0 0 376 376 0 72 5 2 "b" "a" "dis" "rrc" 1 1 1 0 1 0 8 8 "other" "NC/E" "other" 2 4 2
"3057" "s11" 222.5 836 188 1 836 5 "une bête féroce," 1 232 0 0 1 1 1 1 1500 836 0 72 5 2 "b" "a" "post-dis" "rrc" 1 1 1 0 1 0 18 18 "other" "NC/E" "other" 2 5 2
"3060" "s11" 242 396 396 1 396 8 "ne mentionne" 1 242 0 0 0 0 0 0 396 396 0 72 5 2 "b" "a" "pre-sluice" "rrc" 1 1 1 0 1 0 12 12 "other" "NC/E" "other" 2 6 2
"3061" "s11" 235 264 264 1 264 9 "comment," 1 235 0 0 0 0 0 0 264 264 0 72 5 2 "b" "a" "sluice" "rrc" 1 1 1 0 1 0 8 8 "other" "NC/E" "other" 2 7 2
"3062" "s11" 237 156 156 1 156 10 "peut-être" 1 237 0 0 0 0 0 0 156 156 0 72 5 2 "b" "a" "spillover" "rrc" 1 1 1 0 1 0 10 10 "other" "NC/E" "other" 2 8 2
"3066" "s11" 289 768 160 1 424 1 "Les navires" 1 317 1 2 0 0 0 0 424 424 0 73 5 3 "b" "d" "np1" "rrc" -1 -1 0 -1 -1 0 11 11 "other" "C/C" "other" 2 1 3
"3067" "s11" 270.33 716 372 1 372 2 "détruits" 1 287 1 1 1 1 1 1 532 372 0 73 5 3 "b" "d" "part" "rrc" -1 -1 0 -1 -1 0 9 9 "other" "C/C" "other" 2 2 3
"3068" "s11" 258.17 1104 328 1 508 3 "pendant la guerre" 1 274 0 0 1 1 1 1 964 820 0 73 5 3 "b" "d" "pp" "rrc" -1 -1 0 -1 -1 0 17 17 "other" "C/C" "other" 2 3 3
"3069" "s11" 227 676 168 1 676 4 "avaient rejoint" 1 239 0 0 0 0 0 0 676 676 0 73 5 3 "b" "d" "dis" "rrc" -1 -1 0 -1 -1 0 15 15 "other" "C/C" "other" 2 4 3
"3070" "s11" 231 1096 1096 1 1096 5 "le port," 1 231 0 0 0 0 0 0 1096 1096 0 73 5 3 "b" "d" "post-dis" "rrc" -1 -1 0 -1 -1 0 8 8 "other" "C/C" "other" 2 5 3
"3072" "s11" 257 272 124 1 124 7 "d'histoire" 1 263 0 0 1 1 1 1 420 272 0 73 5 3 "b" "d" "pre-sluice" "rrc" -1 -1 0 -1 -1 0 10 10 "other" "C/C" "other" 2 6 3
"3073" "s11" 255 392 152 1 392 8 "n'en savait rien," 1 258 0 0 0 0 0 0 392 392 0 73 5 3 "b" "d" "sluice" "rrc" -1 -1 0 -1 -1 0 17 17 "other" "C/C" "other" 2 7 3
"3074" "s11" 252 192 192 1 192 9 "laissant" 1 252 0 0 0 0 0 0 192 192 0 73 5 3 "b" "d" "spillover" "rrc" -1 -1 0 -1 -1 0 8 8 "other" "C/C" "other" 2 8 3
"3112" "s11" 284.67 760 164 1 540 1 "L'actrice" 1 289 1 1 0 0 0 0 540 540 0 77 5 15 "b" "d" "np1" "rrc" -1 -1 0 -1 -1 0 9 9 "other" "C/C" "other" 2 1 15
"3113" "s11" 276 252 252 1 252 2 "séduite" 1 276 0 0 0 0 0 0 252 252 0 77 5 15 "b" "d" "part" "rrc" -1 -1 0 -1 -1 0 8 8 "other" "C/C" "other" 2 2 15
"3114" "s11" 269 520 252 1 520 3 "à la soirée" 1 271 0 0 0 0 0 0 520 520 0 77 5 15 "b" "d" "pp" "rrc" -1 -1 0 -1 -1 0 13 13 "other" "C/C" "other" 2 3 15
"3115" "s11" 253 320 320 1 320 4 "a rencontré" 1 253 0 0 0 0 0 0 320 320 0 77 5 15 "b" "d" "dis" "rrc" -1 -1 0 -1 -1 0 12 12 "other" "C/C" "other" 2 4 15
"3116" "s11" 240 1240 344 1 1012 5 "une journaliste," 1 253 1 1 0 0 0 0 1012 1012 0 77 5 15 "b" "d" "post-dis" "rrc" -1 -1 0 -1 -1 0 16 16 "other" "C/C" "other" 2 5 15
"3119" "s11" 263.5 492 360 1 492 8 "n'en révèlent pas" 1 269 0 0 0 0 0 0 492 492 0 77 5 15 "b" "d" "pre-sluice" "rrc" -1 -1 0 -1 -1 0 19 19 "other" "C/C" "other" 2 6 15
"3120" "s11" 246 320 320 1 320 9 "l'endroit," 1 246 0 0 0 0 0 0 320 320 0 77 5 15 "b" "d" "sluice" "rrc" -1 -1 0 -1 -1 0 10 10 "other" "C/C" "other" 2 7 15
"3121" "s11" 231 140 140 1 140 10 "bien que" 1 231 0 0 0 0 0 0 140 140 0 77 5 15 "b" "d" "spillover" "rrc" -1 -1 0 -1 -1 0 8 8 "other" "C/C" "other" 2 8 15
"3125" "s11" 289.75 780 176 1 780 1 "Les derniers chapitres" 1 299 0 0 0 0 0 0 780 780 0 78 5 5 "b" "b" "np1" "rrc" 1 -1 -1 0 1 0 22 22 "other" "C/E" "other" 2 1 5
"3126" "s11" 285 204 204 1 204 2 "soustraits" 1 285 0 0 0 0 0 0 204 204 0 78 5 5 "b" "b" "part" "rrc" 1 -1 -1 0 1 0 10 10 "other" "C/E" "other" 2 2 5
"3127" "s11" 265.67 552 188 1 552 3 "du livre" 1 279 0 0 0 0 0 0 552 552 0 78 5 5 "b" "b" "pp" "rrc" 1 -1 -1 0 1 0 8 8 "other" "C/E" "other" 2 3 5
"3128" "s11" 242 184 184 1 184 4 "avaient" 1 242 0 0 0 0 0 0 184 184 0 78 5 5 "b" "b" "dis" "rrc" 1 -1 -1 0 1 0 7 7 "other" "C/E" "other" 2 4 5
"3129" "s11" 255.29 1568 304 1 976 5 "l'air ingénieux," 1 297 1 1 0 0 0 0 976 976 0 78 5 5 "b" "b" "post-dis" "rrc" 1 -1 -1 0 1 0 17 17 "other" "C/E" "other" 2 5 5
"3133" "s11" 246 240 240 1 240 9 "exactement" 1 246 0 0 0 0 0 0 240 240 0 78 5 5 "b" "b" "pre-sluice" "rrc" 1 -1 -1 0 1 0 10 10 "other" "C/E" "other" 2 6 5
"3134" "s11" 238 420 248 1 420 10 "pourquoi," 1 246 0 0 0 0 0 0 420 420 0 78 5 5 "b" "b" "sluice" "rrc" 1 -1 -1 0 1 0 9 9 "other" "C/E" "other" 2 7 5
"3135" "s11" 226 184 184 1 184 11 "d'autant que" 1 226 0 0 0 0 0 0 184 184 0 78 5 5 "b" "b" "spillover" "rrc" 1 -1 -1 0 1 0 12 12 "other" "C/E" "other" 2 8 5
"3153" "s11" 275.5 624 160 1 296 1 "L'artiste" 1 294 1 2 0 0 0 0 296 296 0 82 5 10 "b" "a" "np1" "rrc" 1 1 1 0 1 0 9 9 "other" "NC/E" "other" 2 1 10
"3154" "s11" 269.25 852 240 1 484 2 "peint" 1 292 0 0 1 1 1 1 792 648 0 82 5 10 "b" "a" "part" "rrc" 1 1 1 0 1 0 5 5 "other" "NC/E" "other" 2 2 10
"3155" "s11" 252 1400 400 1 400 3 "dans son atelier" 1 273 1 1 0 0 1 1 400 400 0 82 5 10 "b" "a" "pp" "rrc" 1 1 1 0 1 0 16 16 "other" "NC/E" "other" 2 3 10
"3156" "s11" 253.27 3832 184 1 800 4 "avait rencontré" 1 269 1 1 1 1 1 1 4808 3420 0 82 5 10 "b" "a" "dis" "rrc" 1 1 1 0 1 0 16 16 "other" "NC/E" "other" 2 4 10
"3157" "s11" 246 404 156 1 404 5 "une comtesse," 1 250 0 0 0 0 0 0 404 404 0 82 5 10 "b" "a" "post-dis" "rrc" 1 1 1 0 1 0 13 13 "other" "NC/E" "other" 2 5 10
"3159" "s11" 223 324 164 1 324 7 "de vérifier" 1 223 0 0 0 0 0 0 324 324 0 82 5 10 "b" "a" "pre-sluice" "rrc" 1 1 1 0 1 0 12 12 "other" "NC/E" "other" 2 6 10
"3160" "s11" 221 172 172 1 172 8 "où," 1 221 0 0 0 0 0 0 172 172 0 82 5 10 "b" "a" "sluice" "rrc" 1 1 1 0 1 0 4 4 "other" "NC/E" "other" 2 7 10
"3161" "s11" 226 372 372 1 372 9 "de sorte que" 1 226 0 0 0 0 0 0 372 372 0 82 5 10 "b" "a" "spillover" "rrc" 1 1 1 0 1 0 12 12 "other" "NC/E" "other" 2 8 10
"3192" "s12" 720 852 316 1 852 1 "L'enseignant" 1 858 0 0 0 0 0 0 852 852 0 6 2 6 "d" "c" "np1" "rrc" -1 1 0 1 -1 0 12 12 "other" "NC/C" "other" 2 1 6
"3193" "s12" 592 172 172 1 172 2 "inscrit" 1 592 0 0 0 0 0 0 172 172 0 6 2 6 "d" "c" "part" "rrc" -1 1 0 1 -1 0 7 7 "other" "NC/C" "other" 2 2 6
"3194" "s12" 500.29 1220 184 1 988 3 "au cours de mathématiques avancées" 1 543 1 1 0 0 0 0 988 988 0 6 2 6 "d" "c" "pp" "rrc" -1 1 0 1 -1 0 36 36 "other" "NC/C" "other" 2 3 6
"3195" "s12" 510.22 1564 160 1 1324 4 "s'était tué," 1 551 1 1 0 0 0 0 1324 1324 0 6 2 6 "d" "c" "dis" "rrc" -1 1 0 1 -1 0 14 14 "other" "NC/C" "other" 2 4 6
"3196" "s12" 533 1224 340 1 940 5 "mais le porte-parole" 1 580 1 1 1 1 1 1 1180 940 0 6 2 6 "d" "c" "post-dis" "rrc" -1 1 0 1 -1 0 20 20 "other" "NC/C" "other" 2 5 6
"3198" "s12" 545 204 204 1 204 7 "n'en avait" 1 545 0 0 0 0 0 0 204 204 0 6 2 6 "d" "c" "pre-sluice" "rrc" -1 1 0 1 -1 0 10 10 "other" "NC/C" "other" 2 6 6
"3199" "s12" 507.67 648 356 1 500 8 "rien révélé," 1 515 1 1 0 0 0 0 500 500 0 6 2 6 "d" "c" "sluice" "rrc" -1 1 0 1 -1 0 15 15 "other" "NC/C" "other" 2 7 6
"3200" "s12" 510 240 240 1 240 9 "de sorte que" 1 510 0 0 1 1 1 1 388 240 0 6 2 6 "d" "c" "spillover" "rrc" -1 1 0 1 -1 0 12 12 "other" "NC/C" "other" 2 8 6
"3218" "s12" 538 380 208 1 380 1 "Le robot" 1 550 0 0 0 0 0 0 380 380 0 12 2 12 "d" "a" "np1" "rrc" 1 1 1 0 1 0 8 8 "other" "NC/E" "other" 2 1 12
"3219" "s12" 495 676 232 1 400 2 "produit" 1 526 1 1 0 0 0 0 400 400 0 12 2 12 "d" "a" "part" "rrc" 1 1 1 0 1 0 7 7 "other" "NC/E" "other" 2 2 12
"3220" "s12" 496.67 388 100 1 248 3 "à l'usine" 1 511 0 0 0 0 0 0 248 248 0 12 2 12 "d" "a" "pp" "rrc" 1 1 1 0 1 0 10 10 "other" "NC/E" "other" 2 3 12
"3221" "s12" 501 600 324 1 440 4 "doit traiter" 1 523 0 0 0 0 0 0 440 440 0 12 2 12 "d" "a" "dis" "rrc" 1 1 1 0 1 0 12 12 "other" "NC/E" "other" 2 4 12
"3222" "s12" 474.2 1264 252 1 608 5 "des pièces uniques," 1 497 0 0 0 0 0 0 608 608 0 12 2 12 "d" "a" "post-dis" "rrc" 1 1 1 0 1 0 20 20 "other" "NC/E" "other" 2 5 12
"3225" "s12" 482 324 160 1 324 8 "de décider" 1 496 0 0 0 0 0 0 324 324 0 12 2 12 "d" "a" "pre-sluice" "rrc" 1 1 1 0 1 0 11 11 "other" "NC/E" "other" 2 6 12
"3226" "s12" 445 148 148 1 148 9 "quand," 1 445 0 0 0 0 0 0 148 148 0 12 2 12 "d" "a" "sluice" "rrc" 1 1 1 0 1 0 6 6 "other" "NC/E" "other" 2 7 12
"3227" "s12" 447 304 224 1 304 10 "vu qu'il y a" 1 455 0 0 0 0 0 0 304 304 0 12 2 12 "d" "a" "spillover" "rrc" 1 1 1 0 1 0 12 12 "other" "NC/E" "other" 2 8 12
"3231" "s12" 497.67 572 252 1 252 1 "L'actrice" 1 583 1 1 0 0 0 0 252 252 0 13 2 15 "d" "b" "np1" "rrc" 1 -1 -1 0 1 0 9 9 "other" "C/E" "other" 2 1 15
"3232" "s12" 529.5 544 324 1 324 2 "séduite" 1 581 0 0 0 0 0 0 324 324 0 13 2 15 "d" "b" "part" "rrc" 1 -1 -1 0 1 0 8 8 "other" "C/E" "other" 2 2 15
"3233" "s12" 552 392 96 1 392 3 "à la soirée" 1 553 0 0 0 0 0 0 392 392 0 13 2 15 "d" "b" "pp" "rrc" 1 -1 -1 0 1 0 13 13 "other" "C/E" "other" 2 3 15
"3234" "s12" 485.4 708 256 1 256 4 "a rencontré" 1 543 1 1 0 0 0 0 256 256 0 13 2 15 "d" "b" "dis" "rrc" 1 -1 -1 0 1 0 12 12 "other" "C/E" "other" 2 4 15
"3235" "s12" 498 780 180 1 288 5 "une journaliste," 1 523 0 0 0 0 0 0 288 288 0 13 2 15 "d" "b" "post-dis" "rrc" 1 -1 -1 0 1 0 16 16 "other" "C/E" "other" 2 5 15
"3238" "s12" 525.4 872 148 1 536 8 "ne révèlent pas" 1 542 1 2 0 0 0 0 536 536 0 13 2 15 "d" "b" "pre-sluice" "rrc" 1 -1 -1 0 1 0 17 17 "other" "C/E" "other" 2 6 15
"3239" "s12" 507.5 304 156 0 156 9 "où," 0 509 0 0 0 0 1 1 464 304 1 13 2 15 "d" "b" "sluice" "rrc" 1 -1 -1 0 1 0 4 4 "other" "C/E" "other" 2 7 15
"3240" "s12" 512.67 948 176 1 764 10 "bien que" 0 524 1 1 0 0 1 1 764 764 0 13 2 15 "d" "b" "spillover" "rrc" 1 -1 -1 0 1 0 8 8 "other" "C/E" "other" 2 8 15
"3244" "s12" 582 832 244 1 612 1 "La politicienne" 1 667 1 1 0 0 0 0 612 612 0 14 2 1 "d" "d" "np1" "rrc" -1 -1 0 -1 -1 0 15 15 "other" "C/C" "other" 2 1 1
"3245" "s12" 555.25 796 96 1 796 2 "contredite" 1 564 0 0 0 0 0 0 796 796 0 14 2 1 "d" "d" "part" "rrc" -1 -1 0 -1 -1 0 10 10 "other" "C/C" "other" 2 2 1
"3246" "s12" 520 336 184 1 336 3 "durant le débat" 1 520 0 0 0 0 0 0 336 336 0 14 2 1 "d" "d" "pp" "rrc" -1 -1 0 -1 -1 0 16 16 "other" "C/C" "other" 2 3 1
"3247" "s12" 482.75 604 196 1 360 4 "a proposé" 1 488 1 1 0 0 0 0 360 360 0 14 2 1 "d" "d" "dis" "rrc" -1 -1 0 -1 -1 0 10 10 "other" "C/C" "other" 2 4 1
"3248" "s12" 468 200 200 1 200 5 "des mesures" 1 468 0 0 1 1 1 1 444 200 0 14 2 1 "d" "d" "post-dis" "rrc" -1 -1 0 -1 -1 0 11 11 "other" "C/C" "other" 2 5 1
"3252" "s12" 440.75 828 180 1 828 9 "de tendance libérale" 1 475 0 0 0 0 0 0 828 828 0 14 2 1 "d" "d" "pre-sluice" "rrc" -1 -1 0 -1 -1 0 21 21 "other" "C/C" "other" 2 6 1
"3253" "s12" 462.67 772 224 1 772 10 "les critiquaient," 1 471 0 0 0 0 0 0 772 772 0 14 2 1 "d" "d" "sluice" "rrc" -1 -1 0 -1 -1 0 17 17 "other" "C/C" "other" 2 7 1
"3254" "s12" 445 176 176 1 176 11 "vu que" 1 445 0 0 0 0 0 0 176 176 0 14 2 1 "d" "d" "spillover" "rrc" -1 -1 0 -1 -1 0 6 6 "other" "C/C" "other" 2 8 1
"3317" "s12" 516.67 1948 196 1 688 1 "La reine éternelle" 1 566 1 1 0 0 0 0 688 688 0 22 2 11 "d" "b" "np1" "rrc" 1 -1 -1 0 1 0 19 19 "other" "C/E" "other" 2 1 11
"3318" "s12" 526.67 1836 128 1 128 2 "prédite" 1 563 0 0 0 0 0 0 668 344 0 22 2 11 "d" "b" "part" "rrc" 1 -1 -1 0 1 0 8 8 "other" "C/E" "other" 2 2 11
"3319" "s12" 490 484 224 1 484 3 "dans les écritures" 1 506 0 0 0 0 0 0 484 484 0 22 2 11 "d" "b" "pp" "rrc" 1 -1 -1 0 1 0 19 19 "other" "C/E" "other" 2 3 11
"3320" "s12" 472.4 976 220 1 792 4 "aurait accompli" 1 489 0 0 0 0 0 0 792 792 0 22 2 11 "d" "b" "dis" "rrc" 1 -1 -1 0 1 0 15 15 "other" "C/E" "other" 2 4 11
"3321" "s12" 487 120 120 1 120 5 "un miracle," 1 487 0 0 0 0 0 0 304 120 0 22 2 11 "d" "b" "post-dis" "rrc" 1 -1 -1 0 1 0 11 11 "other" "C/E" "other" 2 5 11
"3323" "s12" 494 252 252 1 252 7 "de dire" 1 494 0 0 0 0 0 0 252 252 0 22 2 11 "d" "b" "pre-sluice" "rrc" 1 -1 -1 0 1 0 7 7 "other" "C/E" "other" 2 6 11
"3324" "s12" 479 164 164 1 164 8 "quand," 1 479 0 0 0 0 0 0 164 164 0 22 2 11 "d" "b" "sluice" "rrc" 1 -1 -1 0 1 0 6 6 "other" "C/E" "other" 2 7 11
"3325" "s12" 459 416 164 1 416 9 "en particulier" 1 465 0 0 0 0 0 0 416 416 0 22 2 11 "d" "b" "spillover" "rrc" 1 -1 -1 0 1 0 14 14 "other" "C/E" "other" 2 8 11
"3365" "s12" 565.5 384 176 1 176 1 "Le sultan" 1 588 1 1 0 0 0 0 176 176 0 31 3 14 "d" "c" "np1" "rrc" -1 1 0 1 -1 0 9 9 "other" "NC/C" "other" 2 1 14
"3366" "s12" 567 460 232 1 232 2 "satisfait" 1 591 0 0 1 1 1 1 668 460 0 31 3 14 "d" "c" "part" "rrc" -1 1 0 1 -1 0 9 9 "other" "NC/C" "other" 2 2 14
"3367" "s12" 525.5 424 248 1 424 3 "depuis peu" 1 527 0 0 0 0 0 0 424 424 0 31 3 14 "d" "c" "pp" "rrc" -1 1 0 1 -1 0 10 10 "other" "NC/C" "other" 2 3 14
"3368" "s12" 530 200 200 1 200 4 "avait" 1 530 0 0 0 0 0 0 200 200 0 31 3 14 "d" "c" "dis" "rrc" -1 1 0 1 -1 0 5 5 "other" "NC/C" "other" 2 4 14
"3369" "s12" 488.25 540 124 1 408 5 "un grand harem," 1 514 1 1 0 0 0 0 408 408 0 31 3 14 "d" "c" "post-dis" "rrc" -1 1 0 1 -1 0 15 15 "other" "NC/C" "other" 2 5 14
"3373" "s12" 545 832 176 1 340 9 "en trouver" 1 570 1 1 0 0 0 0 340 340 0 31 3 14 "d" "c" "pre-sluice" "rrc" -1 1 0 1 -1 0 10 10 "other" "NC/C" "other" 2 6 14
"3374" "s12" 531 448 256 1 284 10 "l'emplacement," 1 535 0 0 1 1 1 1 940 448 0 31 3 14 "d" "c" "sluice" "rrc" -1 1 0 1 -1 0 14 14 "other" "NC/C" "other" 2 7 14
"3375" "s12" 516 428 164 1 312 11 "et n'avaient" 1 532 1 1 0 0 0 0 312 312 0 31 3 14 "d" "c" "spillover" "rrc" -1 1 0 1 -1 0 12 12 "other" "NC/C" "other" 2 8 14
"3438" "s12" 534 580 188 1 580 1 "Le fonctionnaire" 1 560 0 0 0 0 0 0 580 580 0 40 3 8 "d" "a" "np1" "rrc" 1 1 1 0 1 0 16 16 "other" "NC/E" "other" 2 1 8
"3439" "s12" 473 352 188 1 188 2 "interdit" 1 501 1 1 0 0 0 0 188 188 0 40 3 8 "d" "a" "part" "rrc" 1 1 1 0 1 0 8 8 "other" "NC/E" "other" 2 2 8
"3440" "s12" 475.5 672 308 1 308 3 "de séance" 1 507 1 1 0 0 0 0 308 308 0 40 3 8 "d" "a" "pp" "rrc" 1 1 1 0 1 0 10 10 "other" "NC/E" "other" 2 3 8
"3441" "s12" 473.5 540 284 1 284 4 "a reçu" 1 476 0 0 0 0 1 1 284 284 0 40 3 8 "d" "a" "dis" "rrc" 1 1 1 0 1 0 7 7 "other" "NC/E" "other" 2 4 8
"3442" "s12" 459 364 192 1 192 5 "une convocation," 1 479 0 0 1 1 1 1 1148 364 0 40 3 8 "d" "a" "post-dis" "rrc" 1 1 1 0 1 0 16 16 "other" "NC/E" "other" 2 5 8
"3445" "s12" 432 156 156 1 156 8 "expliquer" 1 432 0 0 0 0 0 0 156 156 0 40 3 8 "d" "a" "pre-sluice" "rrc" 1 1 1 0 1 0 9 9 "other" "NC/E" "other" 2 6 8
"3446" "s12" 403 148 148 1 148 9 "pourquoi," 1 403 0 0 0 0 0 0 148 148 0 40 3 8 "d" "a" "sluice" "rrc" 1 1 1 0 1 0 9 9 "other" "NC/E" "other" 2 7 8
"3447" "s12" 395 248 248 1 248 10 "jusqu'à ce que" 1 395 0 0 0 0 0 0 248 248 0 40 3 8 "d" "a" "spillover" "rrc" 1 1 1 0 1 0 15 15 "other" "NC/E" "other" 2 8 8
"3451" "s12" 537 320 164 1 320 1 "L'étudiant" 1 546 0 0 0 0 0 0 320 320 0 41 3 4 "d" "a" "np1" "rrc" 1 1 1 0 1 0 11 11 "other" "NC/E" "other" 2 1 4
"3452" "s12" 475.67 572 248 1 516 2 "distrait" 1 526 1 1 0 0 0 0 516 516 0 41 3 4 "d" "a" "part" "rrc" 1 1 1 0 1 0 8 8 "other" "NC/E" "other" 2 2 4
"3453" "s12" 448 724 216 1 584 3 "pendant la classe" 1 456 1 1 0 0 0 0 584 584 0 41 3 4 "d" "a" "pp" "rrc" 1 1 1 0 1 0 17 17 "other" "NC/E" "other" 2 3 4
"3454" "s12" 444 320 148 1 148 4 "était parti," 1 448 0 0 1 2 1 2 516 320 0 41 3 4 "d" "a" "dis" "rrc" 1 1 1 0 1 0 13 13 "other" "NC/E" "other" 2 4 4
"3455" "s12" 444.25 928 280 1 928 5 "mais même le directeur" 1 502 0 0 0 0 0 0 928 928 0 41 3 4 "d" "a" "post-dis" "rrc" 1 1 1 0 1 0 23 23 "other" "NC/E" "other" 2 5 4
"3457" "s12" 504 460 240 1 460 7 "ne savait pas" 1 520 0 0 0 0 0 0 460 460 0 41 3 4 "d" "a" "pre-sluice" "rrc" 1 1 1 0 1 0 13 13 "other" "NC/E" "other" 2 6 4
"3458" "s12" 483 144 144 1 144 8 "pourquoi," 1 483 0 0 0 0 0 0 144 144 0 41 3 4 "d" "a" "sluice" "rrc" 1 1 1 0 1 0 9 9 "other" "NC/E" "other" 2 7 4
"3459" "s12" 464.5 236 132 1 236 9 "puisqu'il" 1 470 0 0 0 0 0 0 236 236 0 41 3 4 "d" "a" "spillover" "rrc" 1 1 1 0 1 0 9 9 "other" "NC/E" "other" 2 8 4
"3489" "s12" 568.75 1880 192 1 540 1 "Les derniers chapitres" 1 615 1 3 0 0 0 0 540 540 0 46 4 5 "d" "d" "np1" "rrc" -1 -1 0 -1 -1 0 22 22 "other" "C/C" "other" 2 1 5
"3490" "s12" 530 220 220 1 220 2 "soustraits" 1 530 0 0 0 0 0 0 220 220 0 46 4 5 "d" "d" "part" "rrc" -1 -1 0 -1 -1 0 10 10 "other" "C/C" "other" 2 2 5
"3491" "s12" 543.25 824 300 1 300 3 "du livre" 1 573 1 1 0 0 1 1 300 300 0 46 4 5 "d" "d" "pp" "rrc" -1 -1 0 -1 -1 0 8 8 "other" "C/C" "other" 2 3 5
"3492" "s12" 532.5 736 200 1 556 4 "avaient" 1 598 0 0 0 0 0 0 556 556 0 46 4 5 "d" "d" "dis" "rrc" -1 -1 0 -1 -1 0 7 7 "other" "C/C" "other" 2 4 5
"3493" "s12" 524 380 144 0 380 5 "l'air ingénieux," 0 527 0 0 0 0 1 1 528 380 1 46 4 5 "d" "d" "post-dis" "rrc" -1 -1 0 -1 -1 0 17 17 "other" "C/C" "other" 2 5 5
"3495" "s12" 568 220 220 1 220 7 "personne" 1 568 0 0 0 0 0 0 220 220 0 46 4 5 "d" "d" "pre-sluice" "rrc" -1 -1 0 -1 -1 0 8 8 "other" "C/C" "other" 2 6 5
"3496" "s12" 563.5 308 148 1 148 8 "ne le savait," 1 564 0 0 0 0 0 0 148 148 0 46 4 5 "d" "d" "sluice" "rrc" -1 -1 0 -1 -1 0 13 13 "other" "C/C" "other" 2 7 5
"3497" "s12" 528 532 172 1 368 9 "d'autant que" 1 547 0 0 0 0 0 0 368 368 0 46 4 5 "d" "d" "spillover" "rrc" -1 -1 0 -1 -1 0 12 12 "other" "C/C" "other" 2 8 5
"3523" "s12" 581.67 516 180 1 516 1 "Les textes" 1 593 0 0 0 0 0 0 516 516 0 51 4 13 "d" "d" "np1" "rrc" -1 -1 0 -1 -1 0 10 10 "other" "C/C" "other" 2 1 13
"3524" "s12" 582 168 168 1 168 2 "reconstruits" 1 582 0 0 0 0 0 0 168 168 0 51 4 13 "d" "d" "part" "rrc" -1 -1 0 -1 -1 0 12 12 "other" "C/C" "other" 2 2 13
"3525" "s12" 471.75 1736 324 1 1736 3 "à partir d'anciennes épigraphes" 1 532 0 0 0 0 0 0 1736 1736 0 51 4 13 "d" "d" "pp" "rrc" -1 -1 0 -1 -1 0 33 33 "other" "C/C" "other" 2 3 13
"3526" "s12" 493 324 324 1 324 4 "contiennent" 1 493 0 0 0 0 0 0 324 324 0 51 4 13 "d" "d" "dis" "rrc" -1 -1 0 -1 -1 0 11 11 "other" "C/C" "other" 2 4 13
"3527" "s12" 476.5 340 172 1 340 5 "des contradictions," 1 480 0 0 0 0 0 0 340 340 0 51 4 13 "d" "d" "post-dis" "rrc" -1 -1 0 -1 -1 0 19 19 "other" "C/C" "other" 2 5 13
"3529" "s12" 498.5 392 172 1 392 7 "difficile" 1 500 0 0 0 0 0 0 392 392 0 51 4 13 "d" "d" "pre-sluice" "rrc" -1 -1 0 -1 -1 0 9 9 "other" "C/C" "other" 2 6 13
"3530" "s12" 500 188 188 1 188 8 "de les établir," 1 500 0 0 0 0 0 0 188 188 0 51 4 13 "d" "d" "sluice" "rrc" -1 -1 0 -1 -1 0 16 16 "other" "C/C" "other" 2 7 13
"3531" "s12" 508.67 428 152 1 428 9 "car les penseurs" 1 526 0 0 0 0 0 0 428 428 0 51 4 13 "d" "d" "spillover" "rrc" -1 -1 0 -1 -1 0 16 16 "other" "C/C" "other" 2 8 13
"3572" "s12" 533 816 180 1 552 1 "Le dictionnaire" 1 576 1 1 0 0 0 0 552 552 0 57 4 16 "d" "a" "np1" "rrc" 1 1 1 0 1 0 15 15 "other" "NC/E" "other" 2 1 16
"3573" "s12" 497.5 424 172 1 172 2 "traduit" 1 509 0 0 0 0 0 0 172 172 0 57 4 16 "d" "a" "part" "rrc" 1 1 1 0 1 0 7 7 "other" "NC/E" "other" 2 2 16
"3574" "s12" 496.5 308 160 1 160 3 "de l'anglais" 1 500 0 0 0 0 0 0 160 160 0 57 4 16 "d" "a" "pp" "rrc" 1 1 1 0 1 0 12 12 "other" "NC/E" "other" 2 3 16
"3575" "s12" 498 372 248 1 248 4 "contenait" 1 504 0 0 0 0 0 0 248 248 0 57 4 16 "d" "a" "dis" "rrc" 1 1 1 0 1 0 9 9 "other" "NC/E" "other" 2 4 16
"3576" "s12" 473.75 752 268 1 752 5 "des familles de mots" 1 494 0 0 0 0 0 0 752 752 0 57 4 16 "d" "a" "post-dis" "rrc" 1 1 1 0 1 0 20 20 "other" "NC/E" "other" 2 5 16
"3580" "s12" 510 392 152 1 392 9 "n'indique pas" 1 518 0 0 0 0 0 0 392 392 0 57 4 16 "d" "a" "pre-sluice" "rrc" 1 1 1 0 1 0 13 13 "other" "NC/E" "other" 2 6 16
"3581" "s12" 470.67 432 132 1 268 10 "lesquelles," 1 481 1 1 0 0 0 0 268 268 0 57 4 16 "d" "a" "sluice" "rrc" 1 1 1 0 1 0 11 11 "other" "NC/E" "other" 2 7 16
"3582" "s12" 461 200 136 1 136 11 "de façon" 1 465 0 0 1 1 1 1 364 200 0 57 4 16 "d" "a" "spillover" "rrc" 1 1 1 0 1 0 9 9 "other" "NC/E" "other" 2 8 16
"3594" "s12" 522.67 624 164 1 392 1 "La secrétaire" 1 570 1 1 0 0 0 0 392 392 0 60 4 7 "d" "b" "np1" "rrc" 1 -1 -1 0 1 0 14 14 "other" "C/E" "other" 2 1 7
"3595" "s12" 506 588 156 1 384 2 "instruite" 1 540 0 0 0 0 0 0 384 384 0 60 4 7 "d" "b" "part" "rrc" 1 -1 -1 0 1 0 9 9 "other" "C/E" "other" 2 2 7
"3596" "s12" 487.25 776 256 1 396 3 "de la défaite" 1 493 0 0 0 0 0 0 396 396 0 60 4 7 "d" "b" "pp" "rrc" 1 -1 -1 0 1 0 14 14 "other" "C/E" "other" 2 3 7
"3597" "s12" 487.57 1228 256 1 412 4 "aurait été trouvée" 1 526 0 0 0 0 0 0 412 412 0 60 4 7 "d" "b" "dis" "rrc" 1 -1 -1 0 1 0 21 21 "other" "C/E" "other" 2 4 7
"3598" "s12" 480.5 320 260 1 260 5 "dans un bar," 1 535 0 0 0 0 0 0 260 260 0 60 4 7 "d" "b" "post-dis" "rrc" 1 -1 -1 0 1 0 12 12 "other" "C/E" "other" 2 5 7
"3601" "s12" 487 152 152 0 152 8 "de dire" 0 487 1 1 0 0 0 0 152 152 1 60 4 7 "d" "b" "pre-sluice" "rrc" 1 -1 -1 0 1 0 7 7 "other" "C/E" "other" 2 6 7
"3602" "s12" 487 428 200 1 200 9 "par qui," 0 507 1 1 0 0 1 1 200 200 0 60 4 7 "d" "b" "sluice" "rrc" 1 -1 -1 0 1 0 8 8 "other" "C/E" "other" 2 7 7
"3603" "s12" 470.2 1076 172 1 508 10 "d'autant que" 1 481 0 0 1 1 1 1 1456 1076 0 60 4 7 "d" "b" "spillover" "rrc" 1 -1 -1 0 1 0 12 12 "other" "C/E" "other" 2 8 7
"3697" "s12" 532.67 388 144 1 304 1 "Les fruits exotiques" 1 544 1 1 0 0 0 0 304 304 0 73 5 9 "d" "d" "np1" "rrc" -1 -1 0 -1 -1 0 20 20 "other" "C/C" "other" 2 1 9
"3698" "s12" 531 84 84 1 84 2 "introduits" 1 531 0 0 1 1 1 1 168 84 0 73 5 9 "d" "d" "part" "rrc" -1 -1 0 -1 -1 0 10 10 "other" "C/C" "other" 2 2 9
"3699" "s12" 487 424 196 1 320 3 "au village" 1 495 1 1 0 0 0 0 320 320 0 73 5 9 "d" "d" "pp" "rrc" -1 -1 0 -1 -1 0 10 10 "other" "C/C" "other" 2 3 9
"3700" "s12" 489 336 152 0 336 4 "étaient" 0 491 1 1 0 0 1 1 440 336 1 73 5 9 "d" "d" "dis" "rrc" -1 -1 0 -1 -1 0 8 8 "other" "C/C" "other" 2 4 9
"3701" "s12" 486.5 396 184 1 396 5 "fortement toxiques," 0 497 0 0 1 1 1 1 836 396 0 73 5 9 "d" "d" "post-dis" "rrc" -1 -1 0 -1 -1 0 19 19 "other" "C/C" "other" 2 5 9
"3704" "s12" 506.2 1292 224 1 904 8 "ne l'avaient pas" 0 546 1 1 0 0 0 0 904 904 0 73 5 9 "d" "d" "pre-sluice" "rrc" -1 -1 0 -1 -1 0 16 16 "other" "C/C" "other" 2 6 9
"3705" "s12" 521 160 160 1 160 9 "découvert," 1 521 0 0 0 0 0 0 160 160 0 73 5 9 "d" "d" "sluice" "rrc" -1 -1 0 -1 -1 0 11 11 "other" "C/C" "other" 2 7 9
"3706" "s12" 504 212 212 1 212 10 "alors même que" 1 504 0 0 0 0 0 0 212 212 0 73 5 9 "d" "d" "spillover" "rrc" -1 -1 0 -1 -1 0 15 15 "other" "C/C" "other" 2 8 9
"3718" "s12" 610.33 328 84 1 328 1 "L'artiste" 1 620 0 0 0 0 0 0 328 328 0 76 5 10 "d" "c" "np1" "rrc" -1 1 0 1 -1 0 9 9 "other" "NC/C" "other" 2 1 10
"3719" "s12" 559 528 268 1 268 2 "peint" 1 565 1 1 0 0 0 0 268 268 0 76 5 10 "d" "c" "part" "rrc" -1 1 0 1 -1 0 5 5 "other" "NC/C" "other" 2 2 10
"3720" "s12" 577.14 1236 168 1 580 3 "dans son atelier" 1 606 1 1 0 0 0 0 580 580 0 76 5 10 "d" "c" "pp" "rrc" -1 1 0 1 -1 0 16 16 "other" "NC/C" "other" 2 3 10
"3721" "s12" 564.9 1612 240 1 716 4 "avait rencontré" 1 601 1 1 1 2 1 2 1980 1064 0 76 5 10 "d" "c" "dis" "rrc" -1 1 0 1 -1 0 16 16 "other" "NC/C" "other" 2 4 10
"3722" "s12" 541.75 496 104 1 104 5 "une comtesse," 1 587 0 0 1 1 1 1 1044 496 0 76 5 10 "d" "c" "post-dis" "rrc" -1 1 0 1 -1 0 13 13 "other" "NC/C" "other" 2 5 10
"3724" "s12" 475 192 192 1 192 7 "d'en vérifier" 1 475 0 0 0 0 0 0 192 192 0 76 5 10 "d" "c" "pre-sluice" "rrc" -1 1 0 1 -1 0 14 14 "other" "NC/C" "other" 2 6 10
"3725" "s12" 437 144 144 1 144 8 "le lieu," 1 437 0 0 0 0 0 0 144 144 0 76 5 10 "d" "c" "sluice" "rrc" -1 1 0 1 -1 0 8 8 "other" "NC/C" "other" 2 7 10
"3726" "s12" 425.33 456 112 1 456 9 "de sorte que" 1 430 0 0 0 0 0 0 456 456 0 76 5 10 "d" "c" "spillover" "rrc" -1 1 0 1 -1 0 12 12 "other" "NC/C" "other" 2 8 10
"3730" "s12" 551 336 188 1 336 1 "Le héros" 1 567 0 0 0 0 0 0 336 336 0 77 5 2 "d" "c" "np1" "rrc" -1 1 0 1 -1 0 9 9 "other" "NC/C" "other" 2 1 2
"3731" "s12" 562 104 104 1 104 2 "décrit" 1 562 0 0 0 0 0 0 104 104 0 77 5 2 "d" "c" "part" "rrc" -1 1 0 1 -1 0 7 7 "other" "NC/C" "other" 2 2 2
"3732" "s12" 498 356 200 1 356 3 "dans cette histoire" 1 506 0 0 0 0 0 0 356 356 0 77 5 2 "d" "c" "pp" "rrc" -1 1 0 1 -1 0 19 19 "other" "NC/C" "other" 2 3 2
"3733" "s12" 482.5 456 184 1 184 4 "a vaincu" 1 491 1 1 0 0 0 0 184 184 0 77 5 2 "d" "c" "dis" "rrc" -1 1 0 1 -1 0 8 8 "other" "NC/C" "other" 2 4 2
"3734" "s12" 458.5 372 208 1 372 5 "une bête féroce," 1 459 0 0 1 1 1 1 644 372 0 77 5 2 "d" "c" "post-dis" "rrc" -1 1 0 1 -1 0 18 18 "other" "NC/C" "other" 2 5 2
"3736" "s12" 539.25 768 164 1 320 7 "du romancier" 1 575 0 0 0 0 0 0 320 320 0 77 5 2 "d" "c" "pre-sluice" "rrc" -1 1 0 1 -1 0 12 12 "other" "NC/C" "other" 2 6 2
"3737" "s12" 527.25 848 340 1 428 8 "ne le mentionne," 1 570 0 0 0 0 1 1 428 428 0 77 5 2 "d" "c" "sluice" "rrc" -1 1 0 1 -1 0 16 16 "other" "NC/C" "other" 2 7 2
"3738" "s12" 533 160 160 1 160 9 "peut-être" 1 533 0 0 0 0 0 0 160 160 0 77 5 2 "d" "c" "spillover" "rrc" -1 1 0 1 -1 0 10 10 "other" "NC/C" "other" 2 8 2
"3755" "s12" 537.25 876 184 1 468 1 "Les navires" 1 549 1 1 0 0 0 0 468 468 0 79 5 3 "d" "b" "np1" "rrc" 1 -1 -1 0 1 0 11 11 "other" "C/E" "other" 2 1 3
"3756" "s12" 480.33 1024 308 1 608 2 "détruits" 1 493 1 1 0 0 0 0 608 608 0 79 5 3 "d" "b" "part" "rrc" 1 -1 -1 0 1 0 9 9 "other" "C/E" "other" 2 2 3
"3757" "s12" 490.67 552 236 1 236 3 "pendant la guerre" 1 496 0 0 1 1 1 1 968 552 0 79 5 3 "d" "b" "pp" "rrc" 1 -1 -1 0 1 0 17 17 "other" "C/E" "other" 2 3 3
"3758" "s12" 544 484 192 1 356 4 "avaient rejoint" 1 563 1 1 0 0 1 1 356 356 0 79 5 3 "d" "b" "dis" "rrc" 1 -1 -1 0 1 0 15 15 "other" "C/E" "other" 2 4 3
"3759" "s12" 593 120 48 1 120 5 "le port," 1 597 0 0 1 1 1 1 656 120 0 79 5 3 "d" "b" "post-dis" "rrc" 1 -1 -1 0 1 0 8 8 "other" "C/E" "other" 2 5 3
"3762" "s12" 538.5 432 204 1 432 8 "ne pouvait pas dire" 1 557 0 0 0 0 0 0 432 432 0 79 5 3 "d" "b" "pre-sluice" "rrc" 1 -1 -1 0 1 0 19 19 "other" "C/E" "other" 2 6 3
"3763" "s12" 499 224 224 1 224 9 "quand," 1 499 0 0 0 0 0 0 224 224 0 79 5 3 "d" "b" "sluice" "rrc" 1 -1 -1 0 1 0 6 6 "other" "C/E" "other" 2 7 3
"3764" "s12" 483 260 260 1 260 10 "laissant" 1 483 0 0 0 0 0 0 260 260 0 79 5 3 "d" "b" "spillover" "rrc" 1 -1 -1 0 1 0 8 8 "other" "C/E" "other" 2 8 3
"3847" "s13" 338.25 816 172 1 304 1 "Le secrétaire" 1 365 1 2 0 0 0 0 304 304 0 8 2 7 "a" "c" "np1" "rrc" -1 1 0 1 -1 0 14 14 "other" "NC/C" "other" 2 1 7
"3848" "s13" 319.4 1548 472 1 472 2 "instruit" 1 354 1 2 0 0 1 1 472 472 0 8 2 7 "a" "c" "part" "rrc" -1 1 0 1 -1 0 8 8 "other" "NC/C" "other" 2 2 7
"3849" "s13" 336 972 180 1 268 3 "de la défaite" 1 345 0 0 0 0 0 0 268 268 0 8 2 7 "a" "c" "pp" "rrc" -1 1 0 1 -1 0 14 14 "other" "NC/C" "other" 2 3 7
"3850" "s13" 317.55 2136 180 1 716 4 "aurait été trouvé" 1 331 1 2 0 0 0 0 716 716 0 8 2 7 "a" "c" "dis" "rrc" -1 1 0 1 -1 0 20 20 "other" "NC/C" "other" 2 4 7
"3851" "s13" 297 480 80 1 80 5 "dans un bar," 1 304 0 0 1 2 1 2 1628 480 0 8 2 7 "a" "c" "post-dis" "rrc" -1 1 0 1 -1 0 12 12 "other" "NC/C" "other" 2 5 7
"3853" "s13" 324 216 216 1 216 7 "il est impossible" 1 324 0 0 0 0 0 0 216 216 0 8 2 7 "a" "c" "pre-sluice" "rrc" -1 1 0 1 -1 0 17 17 "other" "NC/C" "other" 2 6 7
"3854" "s13" 323 200 200 1 200 8 "de le vérifier," 1 323 0 0 0 0 0 0 200 200 0 8 2 7 "a" "c" "sluice" "rrc" -1 1 0 1 -1 0 16 16 "other" "NC/C" "other" 2 7 7
"3855" "s13" 302.5 328 108 0 108 9 "d'autant que" 0 314 1 2 0 0 0 0 108 108 1 8 2 7 "a" "c" "spillover" "rrc" -1 1 0 1 -1 0 12 12 "other" "NC/C" "other" 2 8 7
"3878" "s13" 342.5 484 164 1 284 1 "Le politicien" 1 353 1 1 0 0 0 0 284 284 0 16 2 1 "a" "a" "np1" "rrc" 1 1 1 0 1 0 13 13 "other" "NC/E" "other" 2 1 1
"3879" "s13" 341.75 740 160 1 360 2 "contredit" 1 350 1 2 0 0 1 1 360 360 0 16 2 1 "a" "a" "part" "rrc" 1 1 1 0 1 0 9 9 "other" "NC/E" "other" 2 2 1
"3880" "s13" 339 840 404 1 496 3 "durant le débat" 1 344 0 0 1 1 1 1 964 748 0 16 2 1 "a" "a" "pp" "rrc" 1 1 1 0 1 0 16 16 "other" "NC/E" "other" 2 3 1
"3881" "s13" 315 508 280 0 280 4 "a proposé" 0 318 1 1 0 0 1 1 964 508 1 16 2 1 "a" "a" "dis" "rrc" 1 1 1 0 1 0 10 10 "other" "NC/E" "other" 2 4 1
"3882" "s13" 315 240 168 1 168 5 "des mesures" 0 319 0 0 1 1 1 1 1204 240 0 16 2 1 "a" "a" "post-dis" "rrc" 1 1 1 0 1 0 11 11 "other" "NC/E" "other" 2 5 1
"3887" "s13" 301 532 192 1 192 10 "se demandaient" 1 309 1 1 0 0 0 0 192 192 0 16 2 1 "a" "a" "pre-sluice" "rrc" 1 1 1 0 1 0 14 14 "other" "NC/E" "other" 2 6 1
"3888" "s13" 298 176 176 1 176 11 "pourquoi," 1 298 0 0 1 1 1 1 516 176 0 16 2 1 "a" "a" "sluice" "rrc" 1 1 1 0 1 0 9 9 "other" "NC/E" "other" 2 7 1
"3889" "s13" 287 68 68 1 68 12 "vu que" 1 287 0 0 0 0 0 0 68 68 0 16 2 1 "a" "a" "spillover" "rrc" 1 1 1 0 1 0 6 6 "other" "NC/E" "other" 2 8 1
"3985" "s13" 357 600 168 1 352 1 "L'enseignante" 1 372 1 2 0 0 0 0 352 352 0 28 3 6 "a" "d" "np1" "rrc" -1 -1 0 -1 -1 0 13 13 "other" "C/C" "other" 2 1 6
"3986" "s13" 366 348 220 1 220 2 "inscrite" 1 378 0 0 0 0 0 0 220 220 0 28 3 6 "a" "d" "part" "rrc" -1 -1 0 -1 -1 0 8 8 "other" "C/C" "other" 2 2 6
"3987" "s13" 335 1400 168 1 880 3 "au cours de mathématiques avancées" 1 364 0 0 0 0 0 0 880 880 0 28 3 6 "a" "d" "pp" "rrc" -1 -1 0 -1 -1 0 36 36 "other" "C/C" "other" 2 3 6
"3988" "s13" 304.67 484 208 1 208 4 "s'était tuée," 1 314 0 0 0 0 0 0 208 208 0 28 3 6 "a" "d" "dis" "rrc" -1 -1 0 -1 -1 0 15 15 "other" "C/C" "other" 2 4 6
"3989" "s13" 353.67 576 120 1 296 5 "mais le porte-parole" 1 362 0 0 0 0 0 0 296 296 0 28 3 6 "a" "d" "post-dis" "rrc" -1 -1 0 -1 -1 0 20 20 "other" "C/C" "other" 2 5 6
"3991" "s13" 342 456 180 1 296 7 "n'en avait" 1 346 1 1 0 0 0 0 296 296 0 28 3 6 "a" "d" "pre-sluice" "rrc" -1 -1 0 -1 -1 0 10 10 "other" "C/C" "other" 2 6 6
"3992" "s13" 334 164 164 0 164 8 "rien révélé," 0 334 0 0 0 0 1 1 324 164 1 28 3 6 "a" "d" "sluice" "rrc" -1 -1 0 -1 -1 0 15 15 "other" "C/C" "other" 2 7 6
"3993" "s13" 324.5 212 128 1 128 9 "de sorte que" 0 326 0 0 0 0 0 0 128 128 0 28 3 6 "a" "d" "spillover" "rrc" -1 -1 0 -1 -1 0 12 12 "other" "C/C" "other" 2 8 6
"3997" "s13" 372.67 556 172 1 352 1 "Les dictionnaires" 1 401 1 1 0 0 0 0 352 352 0 33 3 16 "a" "b" "np1" "rrc" 1 -1 -1 0 1 0 17 17 "other" "C/E" "other" 2 1 16
"3998" "s13" 343.33 580 240 1 240 2 "traduits" 1 379 1 1 0 0 0 0 240 240 0 33 3 16 "a" "b" "part" "rrc" 1 -1 -1 0 1 0 8 8 "other" "C/E" "other" 2 2 16
"3999" "s13" 364 148 148 1 148 3 "de l'anglais" 1 364 0 0 0 0 0 0 148 148 0 33 3 16 "a" "b" "pp" "rrc" 1 -1 -1 0 1 0 12 12 "other" "C/E" "other" 2 3 16
"4000" "s13" 325.5 340 212 1 212 4 "contenaient" 1 353 0 0 0 0 0 0 212 212 0 33 3 16 "a" "b" "dis" "rrc" 1 -1 -1 0 1 0 11 11 "other" "C/E" "other" 2 4 16
"4001" "s13" 310.8 660 172 1 588 5 "des familles de mots" 1 334 0 0 1 1 1 1 1168 660 0 33 3 16 "a" "b" "post-dis" "rrc" 1 -1 -1 0 1 0 20 20 "other" "C/E" "other" 2 5 16
"4005" "s13" 307.5 500 300 1 300 9 "n'indique pas" 1 316 1 1 0 0 0 0 300 300 0 33 3 16 "a" "b" "pre-sluice" "rrc" 1 -1 -1 0 1 0 13 13 "other" "C/E" "other" 2 6 16
"4007" "s13" 295.5 284 200 1 200 11 "de façon" 0 299 0 0 1 1 1 1 484 284 0 33 3 16 "a" "b" "spillover" "rrc" 1 -1 -1 0 1 0 9 9 "other" "C/E" "other" 2 8 16
"4034" "s13" 410 736 168 1 168 1 "L'artiste" 1 419 1 2 0 0 0 0 168 168 0 37 3 10 "a" "d" "np1" "rrc" -1 -1 0 -1 -1 0 9 9 "other" "C/C" "other" 2 1 10
"4035" "s13" 407 1380 272 1 272 2 "peinte" 1 431 1 3 0 0 1 2 272 272 0 37 3 10 "a" "d" "part" "rrc" -1 -1 0 -1 -1 0 6 6 "other" "C/C" "other" 2 2 10
"4036" "s13" 415.5 1140 344 1 344 3 "dans son atelier" 1 465 1 1 1 2 1 2 1460 840 0 37 3 10 "a" "d" "pp" "rrc" -1 -1 0 -1 -1 0 16 16 "other" "C/C" "other" 2 3 10
"4037" "s13" 431.33 1156 164 1 520 4 "avait rencontré" 1 500 1 1 0 0 0 0 520 520 0 37 3 10 "a" "d" "dis" "rrc" -1 -1 0 -1 -1 0 16 16 "other" "C/C" "other" 2 4 10
"4038" "s13" 363 184 184 1 184 5 "une comtesse," 1 363 0 0 1 1 1 1 304 184 0 37 3 10 "a" "d" "post-dis" "rrc" -1 -1 0 -1 -1 0 13 13 "other" "C/C" "other" 2 5 10
"4040" "s13" 390.4 1140 216 1 436 7 "d'en vérifier" 1 483 0 0 0 0 1 1 436 436 0 37 3 10 "a" "d" "pre-sluice" "rrc" -1 -1 0 -1 -1 0 14 14 "other" "C/C" "other" 2 6 10
"4042" "s13" 320 172 172 1 172 9 "de sorte que" 0 320 0 0 0 0 0 0 172 172 0 37 3 10 "a" "d" "spillover" "rrc" -1 -1 0 -1 -1 0 12 12 "other" "C/C" "other" 2 8 10
"4054" "s13" 429 1012 172 1 312 1 "L'étudiante" 1 469 1 3 0 0 0 0 312 312 0 39 3 4 "a" "b" "np1" "rrc" 1 -1 -1 0 1 0 12 12 "other" "C/E" "other" 2 1 4
"4055" "s13" 446.5 612 288 1 288 2 "distraite" 1 485 0 0 0 0 1 1 288 288 0 39 3 4 "a" "b" "part" "rrc" 1 -1 -1 0 1 0 9 9 "other" "C/E" "other" 2 2 4
"4056" "s13" 463.67 416 112 1 416 3 "pendant la classe" 1 469 0 0 0 0 0 0 416 416 0 39 3 4 "a" "b" "pp" "rrc" 1 -1 -1 0 1 0 17 17 "other" "C/E" "other" 2 3 4
"4057" "s13" 463 124 124 1 124 4 "était partie," 1 463 0 0 0 0 0 0 124 124 0 39 3 4 "a" "b" "dis" "rrc" 1 -1 -1 0 1 0 14 14 "other" "C/E" "other" 2 4 4
"4058" "s13" 472.5 536 432 1 536 5 "mais même le directeur" 1 484 0 0 0 0 0 0 536 536 0 39 3 4 "a" "b" "post-dis" "rrc" 1 -1 -1 0 1 0 23 23 "other" "C/E" "other" 2 5 4
"4060" "s13" 428.5 436 204 1 436 7 "ne savait pas" 0 440 0 0 0 0 0 0 436 436 0 39 3 4 "a" "b" "pre-sluice" "rrc" 1 -1 -1 0 1 0 13 13 "other" "C/E" "other" 2 6 4
"4062" "s13" 381 128 128 0 128 9 "puisqu'il" 0 381 1 1 0 0 0 0 128 128 1 39 3 4 "a" "b" "spillover" "rrc" 1 -1 -1 0 1 0 9 9 "other" "C/E" "other" 2 8 4
"4066" "s13" 466 372 168 1 168 1 "L'acteur" 1 482 1 1 0 0 0 0 168 168 0 41 3 15 "a" "c" "np1" "rrc" -1 1 0 1 -1 0 8 8 "other" "NC/C" "other" 2 1 15
"4067" "s13" 416 1104 372 1 372 2 "séduit" 1 488 1 2 1 1 1 1 844 640 0 41 3 15 "a" "c" "part" "rrc" -1 1 0 1 -1 0 7 7 "other" "NC/C" "other" 2 2 15
"4068" "s13" 376 344 192 0 192 3 "à la soirée" 0 389 1 1 0 0 1 1 680 344 1 41 3 15 "a" "c" "pp" "rrc" -1 1 0 1 -1 0 13 13 "other" "NC/C" "other" 2 3 15
"4069" "s13" 399.75 640 224 1 348 4 "a rencontré" 0 424 0 0 0 0 0 0 348 348 0 41 3 15 "a" "c" "dis" "rrc" -1 1 0 1 -1 0 12 12 "other" "NC/C" "other" 2 4 15
"4073" "s13" 374 664 152 1 452 8 "n'en révèlent pas" 1 385 0 0 0 0 0 0 452 452 0 41 3 15 "a" "c" "pre-sluice" "rrc" -1 1 0 1 -1 0 19 19 "other" "NC/C" "other" 2 6 15
"4086" "s13" 450.5 320 168 1 320 1 "Les robots" 1 459 0 0 0 0 0 0 320 320 0 44 4 12 "a" "b" "np1" "rrc" 1 -1 -1 0 1 0 10 10 "other" "C/E" "other" 2 1 12
"4087" "s13" 457 204 204 1 204 2 "produits" 1 457 0 0 0 0 0 0 204 204 0 44 4 12 "a" "b" "part" "rrc" 1 -1 -1 0 1 0 8 8 "other" "C/E" "other" 2 2 12
"4088" "s13" 420 244 244 1 244 3 "à l'usine" 1 420 0 0 0 0 0 0 244 244 0 44 4 12 "a" "b" "pp" "rrc" 1 -1 -1 0 1 0 10 10 "other" "C/E" "other" 2 3 12
"4089" "s13" 388 200 200 1 200 4 "doivent traiter" 1 388 0 0 0 0 0 0 200 200 0 44 4 12 "a" "b" "dis" "rrc" 1 -1 -1 0 1 0 15 15 "other" "C/E" "other" 2 4 12
"4090" "s13" 359 296 180 1 296 5 "des pièces uniques," 1 366 0 0 0 0 0 0 296 296 0 44 4 12 "a" "b" "post-dis" "rrc" 1 -1 -1 0 1 0 20 20 "other" "C/E" "other" 2 5 12
"4093" "s13" 368 180 180 1 180 8 "de décider" 1 368 0 0 0 0 0 0 180 180 0 44 4 12 "a" "b" "pre-sluice" "rrc" 1 -1 -1 0 1 0 11 11 "other" "C/E" "other" 2 6 12
"4094" "s13" 343 132 132 0 132 9 "quand," 0 343 1 1 0 0 0 0 132 132 1 44 4 12 "a" "b" "sluice" "rrc" 1 -1 -1 0 1 0 6 6 "other" "C/E" "other" 2 7 12
"4095" "s13" 342 472 128 1 128 10 "vu qu'il y a" 0 349 0 0 1 2 1 2 648 472 0 44 4 12 "a" "b" "spillover" "rrc" 1 -1 -1 0 1 0 12 12 "other" "C/E" "other" 2 8 12
"4099" "s13" 412 492 176 1 308 1 "Le navire" 1 417 1 1 0 0 0 0 308 308 0 45 4 3 "a" "c" "np1" "rrc" -1 1 0 1 -1 0 9 9 "other" "NC/C" "other" 2 1 3
"4100" "s13" 401 220 220 0 220 2 "détruit" 0 401 1 1 0 0 1 1 404 220 1 45 4 3 "a" "c" "part" "rrc" -1 1 0 1 -1 0 8 8 "other" "NC/C" "other" 2 2 3
"4101" "s13" 405.67 464 220 1 300 3 "pendant la guerre" 0 416 0 0 0 0 0 0 300 300 0 45 4 3 "a" "c" "pp" "rrc" -1 1 0 1 -1 0 17 17 "other" "NC/C" "other" 2 3 3
"4102" "s13" 380.25 656 144 1 428 4 "avait rejoint" 1 394 0 0 0 0 0 0 428 428 0 45 4 3 "a" "c" "dis" "rrc" -1 1 0 1 -1 0 13 13 "other" "NC/C" "other" 2 4 3
"4105" "s13" 399 280 144 1 144 7 "d'histoire" 1 410 0 0 0 0 0 0 144 144 0 45 4 3 "a" "c" "pre-sluice" "rrc" -1 1 0 1 -1 0 10 10 "other" "NC/C" "other" 2 6 3
"4106" "s13" 395.5 408 264 1 264 8 "n'en savait rien," 1 403 0 0 0 0 0 0 264 264 0 45 4 3 "a" "c" "sluice" "rrc" -1 1 0 1 -1 0 17 17 "other" "NC/C" "other" 2 7 3
"4107" "s13" 375 260 260 0 260 9 "laissant" 0 375 1 1 0 0 0 0 260 260 1 45 4 3 "a" "c" "spillover" "rrc" -1 1 0 1 -1 0 8 8 "other" "NC/C" "other" 2 8 3
"4143" "s13" 415 496 172 1 296 1 "Le dernier chapitre" 1 481 1 2 0 0 0 0 296 296 0 50 4 5 "a" "a" "np1" "rrc" 1 1 1 0 1 0 19 19 "other" "NC/E" "other" 2 1 5
"4144" "s13" 437 448 192 1 192 2 "soustrait" 1 475 1 1 0 0 0 0 192 192 0 50 4 5 "a" "a" "part" "rrc" 1 1 1 0 1 0 9 9 "other" "NC/E" "other" 2 2 5
"4145" "s13" 437 220 220 1 220 3 "du livre" 1 437 0 0 0 0 0 0 220 220 0 50 4 5 "a" "a" "pp" "rrc" 1 1 1 0 1 0 8 8 "other" "NC/E" "other" 2 3 5
"4146" "s13" 383.67 812 232 0 484 4 "avait" 0 400 1 1 1 2 1 2 740 484 1 50 4 5 "a" "a" "dis" "rrc" 1 1 1 0 1 0 5 5 "other" "NC/E" "other" 2 4 5
"4147" "s13" 396.5 304 160 1 160 5 "l'air ingénieux," 0 405 0 0 1 1 1 1 1044 304 0 50 4 5 "a" "a" "post-dis" "rrc" 1 1 1 0 1 0 17 17 "other" "NC/E" "other" 2 5 5
"4151" "s13" 363 136 136 1 136 9 "exactement" 1 363 0 0 0 0 0 0 136 136 0 50 4 5 "a" "a" "pre-sluice" "rrc" 1 1 1 0 1 0 10 10 "other" "NC/E" "other" 2 6 5
"4152" "s13" 342 68 68 0 68 10 "pourquoi," 0 342 1 1 0 0 0 0 68 68 1 50 4 5 "a" "a" "sluice" "rrc" 1 1 1 0 1 0 9 9 "other" "NC/E" "other" 2 7 5
"4153" "s13" 336 332 212 1 212 11 "d'autant que" 0 341 0 0 1 1 1 1 400 332 0 50 4 5 "a" "a" "spillover" "rrc" 1 1 1 0 1 0 12 12 "other" "NC/E" "other" 2 8 5
"4238" "s13" 461 172 172 1 172 1 "Le texte" 1 461 0 0 0 0 0 0 172 172 0 57 4 13 "a" "a" "np1" "rrc" 1 1 1 0 1 0 8 8 "other" "NC/E" "other" 2 1 13
"4239" "s13" 459 420 204 1 420 2 "reconstruit" 1 469 0 0 0 0 0 0 420 420 0 57 4 13 "a" "a" "part" "rrc" 1 1 1 0 1 0 11 11 "other" "NC/E" "other" 2 2 13
"4240" "s13" 413.5 472 204 1 472 3 "à partir d'anciennes épigraphes" 1 419 0 0 0 0 0 0 472 472 0 57 4 13 "a" "a" "pp" "rrc" 1 1 1 0 1 0 33 33 "other" "NC/E" "other" 2 3 13
"4241" "s13" 402 204 204 0 204 4 "contient" 0 402 1 1 0 0 0 0 204 204 1 57 4 13 "a" "a" "dis" "rrc" 1 1 1 0 1 0 8 8 "other" "NC/E" "other" 2 4 13
"4242" "s13" 392.5 276 128 1 128 5 "des contradictions," 0 397 0 0 1 1 1 1 480 276 0 57 4 13 "a" "a" "post-dis" "rrc" 1 1 1 0 1 0 19 19 "other" "NC/E" "other" 2 5 13
"4246" "s13" 438 168 168 1 168 9 "lesquelles," 0 438 0 0 0 0 0 0 168 168 0 57 4 13 "a" "a" "sluice" "rrc" 1 1 1 0 1 0 11 11 "other" "NC/E" "other" 2 7 13
"4247" "s13" 382 412 216 1 216 10 "car les penseurs" 1 417 1 1 0 0 0 0 216 216 0 57 4 13 "a" "a" "spillover" "rrc" 1 1 1 0 1 0 16 16 "other" "NC/E" "other" 2 8 13
"4286" "s13" 394.33 744 176 1 460 1 "Le roi éternel" 1 408 1 1 0 0 0 0 460 460 0 64 5 11 "a" "c" "np1" "rrc" -1 1 0 1 -1 0 15 15 "other" "NC/C" "other" 2 1 11
"4287" "s13" 373 532 248 1 248 2 "prédit" 1 388 1 1 0 0 0 0 248 248 0 64 5 11 "a" "c" "part" "rrc" -1 1 0 1 -1 0 7 7 "other" "NC/C" "other" 2 2 11
"4288" "s13" 381 440 252 1 252 3 "dans les écritures" 1 381 0 0 0 0 0 0 252 252 0 64 5 11 "a" "c" "pp" "rrc" -1 1 0 1 -1 0 19 19 "other" "NC/C" "other" 2 3 11
"4289" "s13" 361.6 844 176 1 468 4 "aurait accompli" 1 376 0 0 1 1 1 1 1564 844 0 64 5 11 "a" "c" "dis" "rrc" -1 1 0 1 -1 0 15 15 "other" "NC/C" "other" 2 4 11
"4292" "s13" 358 180 180 1 180 7 "d'en découvrir" 1 358 0 0 0 0 0 0 180 180 0 64 5 11 "a" "c" "pre-sluice" "rrc" -1 1 0 1 -1 0 15 15 "other" "NC/C" "other" 2 6 11
"4294" "s13" 339 112 112 1 112 9 "en particulier" 0 339 0 0 0 0 0 0 112 112 0 64 5 11 "a" "c" "spillover" "rrc" -1 1 0 1 -1 0 14 14 "other" "NC/C" "other" 2 8 11
"4312" "s13" 409 3228 184 1 2552 1 "Le fruit exotique" 1 439 1 1 0 0 0 0 2552 2552 0 66 5 9 "a" "a" "np1" "rrc" 1 1 1 0 1 0 17 17 "other" "NC/E" "other" 2 1 9
"4314" "s13" 379 392 272 1 392 3 "au village" 0 384 0 0 0 0 0 0 392 392 0 66 5 9 "a" "a" "pp" "rrc" 1 1 1 0 1 0 10 10 "other" "NC/E" "other" 2 3 9
"4316" "s13" 352 308 124 1 308 5 "fortement toxique," 0 354 0 0 0 0 0 0 308 308 0 66 5 9 "a" "a" "post-dis" "rrc" 1 1 1 0 1 0 18 18 "other" "NC/E" "other" 2 5 9
"4320" "s13" 388 248 248 1 248 9 "découvert" 1 388 0 0 0 0 0 0 248 248 0 66 5 9 "a" "a" "pre-sluice" "rrc" 1 1 1 0 1 0 10 10 "other" "NC/E" "other" 2 6 9
"4322" "s13" 377 140 140 1 140 11 "alors même que" 0 377 0 0 0 0 0 0 140 140 0 66 5 9 "a" "a" "spillover" "rrc" 1 1 1 0 1 0 15 15 "other" "NC/E" "other" 2 8 9
"4327" "s13" 405 696 176 1 176 1 "Les sultans" 1 440 1 3 0 0 0 0 176 176 0 67 5 14 "a" "d" "np1" "rrc" -1 -1 0 -1 -1 0 11 11 "other" "C/C" "other" 2 1 14
"4328" "s13" 404.75 1024 208 1 208 2 "satisfaits" 1 447 1 1 1 1 1 1 632 436 0 67 5 14 "a" "d" "part" "rrc" -1 -1 0 -1 -1 0 10 10 "other" "C/C" "other" 2 2 14
"4329" "s13" 388 592 252 1 252 3 "depuis peu" 1 398 1 1 0 0 1 1 252 252 0 67 5 14 "a" "d" "pp" "rrc" -1 -1 0 -1 -1 0 10 10 "other" "C/C" "other" 2 3 14
"4330" "s13" 371.5 344 176 0 176 4 "avaient" 0 409 0 0 0 0 0 0 176 176 1 67 5 14 "a" "d" "dis" "rrc" -1 -1 0 -1 -1 0 7 7 "other" "C/C" "other" 2 4 14
"4331" "s13" 354.17 1032 248 1 376 5 "un grand harem," 0 380 0 0 0 0 1 1 376 376 0 67 5 14 "a" "d" "post-dis" "rrc" -1 -1 0 -1 -1 0 15 15 "other" "C/C" "other" 2 5 14
"4335" "s13" 373 324 156 0 156 9 "en trouver" 0 381 1 2 0 0 0 0 156 156 1 67 5 14 "a" "d" "pre-sluice" "rrc" -1 -1 0 -1 -1 0 10 10 "other" "C/C" "other" 2 6 14
"4336" "s13" 388.5 376 240 1 240 10 "l'emplacement," 0 405 0 0 1 1 1 2 396 240 0 67 5 14 "a" "d" "sluice" "rrc" -1 -1 0 -1 -1 0 14 14 "other" "C/C" "other" 2 7 14
"4337" "s13" 315 412 172 0 172 11 "et n'avaient" 0 329 1 1 0 0 1 1 172 172 1 67 5 14 "a" "d" "spillover" "rrc" -1 -1 0 -1 -1 0 12 12 "other" "C/C" "other" 2 8 14
"4414" "s14" 369 1564 200 1 516 1 "La fonctionnaire" 1 402 1 2 0 0 0 0 516 516 0 4 2 8 "a" "b" "np1" "rrc" 1 -1 -1 0 1 0 16 16 "other" "C/E" "other" 2 1 8
"4415" "s14" 346 1248 416 1 416 2 "interdite" 1 367 1 1 0 0 1 1 416 416 0 4 2 8 "a" "b" "part" "rrc" 1 -1 -1 0 1 0 9 9 "other" "C/E" "other" 2 2 8
"4416" "s14" 337 480 196 1 196 3 "de séance" 1 358 0 0 0 0 0 0 196 196 0 4 2 8 "a" "b" "pp" "rrc" 1 -1 -1 0 1 0 10 10 "other" "C/E" "other" 2 3 8
"4417" "s14" 342 488 124 1 124 4 "a reçu" 1 362 0 0 1 1 1 1 2484 488 0 4 2 8 "a" "b" "dis" "rrc" 1 -1 -1 0 1 0 7 7 "other" "C/E" "other" 2 4 8
"4422" "s14" 328.5 528 360 1 528 9 "pourquoi," 0 331 0 0 0 0 0 0 528 528 0 4 2 8 "a" "b" "sluice" "rrc" 1 -1 -1 0 1 0 9 9 "other" "C/E" "other" 2 7 8
"4423" "s14" 332 104 104 1 104 10 "jusqu'à ce que" 1 332 0 0 0 0 0 0 104 104 0 4 2 8 "a" "b" "spillover" "rrc" 1 -1 -1 0 1 0 15 15 "other" "C/E" "other" 2 8 8
"4449" "s14" 371.67 648 172 1 316 1 "Le texte" 1 404 1 1 0 0 0 0 316 316 0 11 2 13 "a" "a" "np1" "rrc" 1 1 1 0 1 0 8 8 "other" "NC/E" "other" 2 1 13
"4450" "s14" 364.25 860 164 1 196 2 "reconstruit" 1 409 1 1 0 0 0 0 196 196 0 11 2 13 "a" "a" "part" "rrc" 1 1 1 0 1 0 11 11 "other" "NC/E" "other" 2 2 13
"4451" "s14" 337.33 1408 272 1 272 3 "à partir d'anciennes épigraphes" 1 361 1 1 1 1 1 2 1660 1080 0 11 2 13 "a" "a" "pp" "rrc" 1 1 1 0 1 0 33 33 "other" "NC/E" "other" 2 3 13
"4452" "s14" 331 796 268 1 268 4 "contient" 1 340 1 2 0 0 0 0 268 268 0 11 2 13 "a" "a" "dis" "rrc" 1 1 1 0 1 0 8 8 "other" "NC/E" "other" 2 4 13
"4453" "s14" 309.33 900 360 1 360 5 "des contradictions," 1 324 1 1 1 2 1 2 572 360 0 11 2 13 "a" "a" "post-dis" "rrc" 1 1 1 0 1 0 19 19 "other" "NC/E" "other" 2 5 13
"4456" "s14" 337.33 688 300 1 300 8 "d'établir" 1 350 1 2 0 0 1 1 300 300 0 11 2 13 "a" "a" "pre-sluice" "rrc" 1 1 1 0 1 0 10 10 "other" "NC/E" "other" 2 6 13
"4457" "s14" 349.67 712 176 1 176 9 "lesquelles," 1 361 0 0 0 0 0 0 176 176 0 11 2 13 "a" "a" "sluice" "rrc" 1 1 1 0 1 0 11 11 "other" "NC/E" "other" 2 7 13
"4458" "s14" 357.4 1088 172 1 172 10 "car les penseurs" 1 369 1 1 0 0 1 1 172 172 0 11 2 13 "a" "a" "spillover" "rrc" 1 1 1 0 1 0 16 16 "other" "NC/E" "other" 2 8 13
"4476" "s14" 337 716 160 1 296 1 "L'artiste" 1 351 1 2 0 0 0 0 296 296 0 14 2 10 "a" "d" "np1" "rrc" -1 -1 0 -1 -1 0 9 9 "other" "C/C" "other" 2 1 10
"4477" "s14" 347 660 236 1 236 2 "peinte" 1 357 1 2 0 0 1 1 236 236 0 14 2 10 "a" "d" "part" "rrc" -1 -1 0 -1 -1 0 6 6 "other" "C/C" "other" 2 2 10
"4478" "s14" 345 1888 68 1 316 3 "dans son atelier" 1 375 1 2 1 1 1 2 1796 1488 0 14 2 10 "a" "d" "pp" "rrc" -1 -1 0 -1 -1 0 16 16 "other" "C/C" "other" 2 3 10
"4479" "s14" 345.5 424 256 1 424 4 "avait rencontré" 1 346 0 0 0 0 0 0 424 424 0 14 2 10 "a" "d" "dis" "rrc" -1 -1 0 -1 -1 0 16 16 "other" "C/C" "other" 2 4 10
"4480" "s14" 333.5 492 276 1 492 5 "une comtesse," 1 334 0 0 0 0 0 0 492 492 0 14 2 10 "a" "d" "post-dis" "rrc" -1 -1 0 -1 -1 0 13 13 "other" "C/C" "other" 2 5 10
"4482" "s14" 346 200 200 1 200 7 "d'en vérifier" 1 346 0 0 0 0 0 0 200 200 0 14 2 10 "a" "d" "pre-sluice" "rrc" -1 -1 0 -1 -1 0 14 14 "other" "C/C" "other" 2 6 10
"4483" "s14" 333 184 184 1 184 8 "le lieu," 1 333 0 0 0 0 0 0 184 184 0 14 2 10 "a" "d" "sluice" "rrc" -1 -1 0 -1 -1 0 8 8 "other" "C/C" "other" 2 7 10
"4484" "s14" 324 176 176 1 176 9 "de sorte que" 1 324 0 0 0 0 0 0 176 176 0 14 2 10 "a" "d" "spillover" "rrc" -1 -1 0 -1 -1 0 12 12 "other" "C/C" "other" 2 8 10
"4569" "s14" 347.67 752 156 1 288 1 "Le navire" 1 371 1 1 0 0 0 0 288 288 0 23 2 3 "a" "c" "np1" "rrc" -1 1 0 1 -1 0 9 9 "other" "NC/C" "other" 2 1 3
"4570" "s14" 344.33 868 212 1 212 2 "détruit" 1 382 1 2 0 0 1 1 212 212 0 23 2 3 "a" "c" "part" "rrc" -1 1 0 1 -1 0 8 8 "other" "NC/C" "other" 2 2 3
"4571" "s14" 351 756 172 1 380 3 "pendant la guerre" 1 370 0 0 0 0 0 0 380 380 0 23 2 3 "a" "c" "pp" "rrc" -1 1 0 1 -1 0 17 17 "other" "NC/C" "other" 2 3 3
"4572" "s14" 353 1028 176 1 604 4 "avait rejoint" 1 365 0 0 1 1 1 1 1576 988 0 23 2 3 "a" "c" "dis" "rrc" -1 1 0 1 -1 0 13 13 "other" "NC/C" "other" 2 4 3
"4575" "s14" 359 644 236 1 236 7 "d'histoire" 1 362 0 0 0 0 0 0 236 236 0 23 2 3 "a" "c" "pre-sluice" "rrc" -1 1 0 1 -1 0 10 10 "other" "NC/C" "other" 2 6 3
"4576" "s14" 350 364 156 1 364 8 "n'en savait rien," 1 352 0 0 0 0 0 0 364 364 0 23 2 3 "a" "c" "sluice" "rrc" -1 1 0 1 -1 0 17 17 "other" "NC/C" "other" 2 7 3
"4577" "s14" 348.33 680 204 1 204 9 "laissant" 1 352 1 2 0 0 0 0 204 204 0 23 2 3 "a" "c" "spillover" "rrc" -1 1 0 1 -1 0 8 8 "other" "NC/C" "other" 2 8 3
"4652" "s14" 381.75 768 164 1 372 1 "Les dictionnaires" 1 410 1 1 0 0 0 0 372 372 0 32 3 16 "a" "b" "np1" "rrc" 1 -1 -1 0 1 0 17 17 "other" "C/E" "other" 2 1 16
"4653" "s14" 395.5 320 196 1 320 2 "traduits" 1 401 0 0 0 0 0 0 320 320 0 32 3 16 "a" "b" "part" "rrc" 1 -1 -1 0 1 0 8 8 "other" "C/E" "other" 2 2 16
"4654" "s14" 372 240 240 1 240 3 "de l'anglais" 1 372 0 0 0 0 0 0 240 240 0 32 3 16 "a" "b" "pp" "rrc" 1 -1 -1 0 1 0 12 12 "other" "C/E" "other" 2 3 16
"4655" "s14" 369 268 268 1 268 4 "contenaient" 1 369 0 0 0 0 0 0 268 268 0 32 3 16 "a" "b" "dis" "rrc" 1 -1 -1 0 1 0 11 11 "other" "C/E" "other" 2 4 16
"4656" "s14" 365 960 200 1 556 5 "des familles de mots" 1 373 1 1 0 0 0 0 556 556 0 32 3 16 "a" "b" "post-dis" "rrc" 1 -1 -1 0 1 0 20 20 "other" "C/E" "other" 2 5 16
"4660" "s14" 383.75 1212 324 1 324 9 "n'indique pas" 1 393 1 1 0 0 0 0 324 324 0 32 3 16 "a" "b" "pre-sluice" "rrc" 1 -1 -1 0 1 0 13 13 "other" "C/E" "other" 2 6 16
"4661" "s14" 385.14 1232 84 1 184 10 "lesquelles," 1 403 0 0 1 1 1 2 1444 748 0 32 3 16 "a" "b" "sluice" "rrc" 1 -1 -1 0 1 0 11 11 "other" "C/E" "other" 2 7 16
"4689" "s14" 397.33 912 168 1 496 1 "Le roi éternel" 1 429 1 3 0 0 0 0 496 496 0 38 3 11 "a" "c" "np1" "rrc" -1 1 0 1 -1 0 15 15 "other" "NC/C" "other" 2 1 11
"4690" "s14" 380.67 736 376 1 376 2 "prédit" 1 400 1 1 1 1 1 2 688 556 0 38 3 11 "a" "c" "part" "rrc" -1 1 0 1 -1 0 7 7 "other" "NC/C" "other" 2 2 11
"4691" "s14" 371 896 340 1 628 3 "dans les écritures" 1 390 0 0 0 0 0 0 628 628 0 38 3 11 "a" "c" "pp" "rrc" -1 1 0 1 -1 0 19 19 "other" "NC/C" "other" 2 3 11
"4692" "s14" 363.25 892 200 1 200 4 "aurait accompli" 1 369 1 1 0 0 0 0 200 200 0 38 3 11 "a" "c" "dis" "rrc" -1 1 0 1 -1 0 15 15 "other" "NC/C" "other" 2 4 11
"4693" "s14" 354.5 464 212 1 212 5 "un miracle," 1 368 0 0 1 2 1 2 1860 464 0 38 3 11 "a" "c" "post-dis" "rrc" -1 1 0 1 -1 0 11 11 "other" "NC/C" "other" 2 5 11
"4695" "s14" 377 616 248 1 616 7 "d'en découvrir" 1 377 0 0 0 0 0 0 616 616 0 38 3 11 "a" "c" "pre-sluice" "rrc" -1 1 0 1 -1 0 15 15 "other" "NC/C" "other" 2 6 11
"4697" "s14" 375 244 244 1 244 9 "en particulier" 0 375 0 0 0 0 0 0 244 244 0 38 3 11 "a" "c" "spillover" "rrc" -1 1 0 1 -1 0 14 14 "other" "NC/C" "other" 2 8 11
"4702" "s14" 413 1192 164 1 536 1 "Les robots" 1 436 1 2 0 0 0 0 536 536 0 39 3 12 "a" "b" "np1" "rrc" 1 -1 -1 0 1 0 10 10 "other" "C/E" "other" 2 1 12
"4703" "s14" 394.67 604 172 1 172 2 "produits" 1 407 1 1 0 0 1 1 172 172 0 39 3 12 "a" "b" "part" "rrc" 1 -1 -1 0 1 0 8 8 "other" "C/E" "other" 2 2 12
"4704" "s14" 394.67 928 364 1 364 3 "à l'usine" 1 402 0 0 0 0 0 0 364 364 0 39 3 12 "a" "b" "pp" "rrc" 1 -1 -1 0 1 0 10 10 "other" "C/E" "other" 2 3 12
"4705" "s14" 382.67 652 264 1 560 4 "doivent traiter" 1 398 0 0 0 0 1 1 560 560 0 39 3 12 "a" "b" "dis" "rrc" 1 -1 -1 0 1 0 15 15 "other" "C/E" "other" 2 4 12
"4706" "s14" 368.2 884 216 1 460 5 "des pièces uniques," 1 397 0 0 0 0 0 0 460 460 0 39 3 12 "a" "b" "post-dis" "rrc" 1 -1 -1 0 1 0 20 20 "other" "C/E" "other" 2 5 12
"4709" "s14" 355 252 252 1 252 8 "de décider" 1 355 0 0 0 0 0 0 252 252 0 39 3 12 "a" "b" "pre-sluice" "rrc" 1 -1 -1 0 1 0 11 11 "other" "C/E" "other" 2 6 12
"4711" "s14" 358 172 172 1 172 10 "vu qu'il y a" 0 358 0 0 0 0 0 0 172 172 0 39 3 12 "a" "b" "spillover" "rrc" 1 -1 -1 0 1 0 12 12 "other" "C/E" "other" 2 8 12
"4715" "s14" 381.5 308 160 1 308 1 "L'étudiante" 1 385 0 0 0 0 0 0 308 308 0 40 3 4 "a" "b" "np1" "rrc" 1 -1 -1 0 1 0 12 12 "other" "C/E" "other" 2 1 4
"4716" "s14" 379 352 352 1 352 2 "distraite" 1 379 0 0 0 0 0 0 352 352 0 40 3 4 "a" "b" "part" "rrc" 1 -1 -1 0 1 0 9 9 "other" "C/E" "other" 2 2 4
"4717" "s14" 350 684 268 1 684 3 "pendant la classe" 1 352 0 0 0 0 0 0 684 684 0 40 3 4 "a" "b" "pp" "rrc" 1 -1 -1 0 1 0 17 17 "other" "C/E" "other" 2 3 4
"4719" "s14" 368.5 432 240 1 432 5 "mais même le directeur" 0 369 0 0 0 0 0 0 432 432 0 40 3 4 "a" "b" "post-dis" "rrc" 1 -1 -1 0 1 0 23 23 "other" "C/E" "other" 2 5 4
"4721" "s14" 380 400 188 1 400 7 "ne savait pas" 1 380 0 0 0 0 0 0 400 400 0 40 3 4 "a" "b" "pre-sluice" "rrc" 1 -1 -1 0 1 0 13 13 "other" "C/E" "other" 2 6 4
"4723" "s14" 366 240 240 1 240 9 "puisqu'il" 0 366 0 0 0 0 0 0 240 240 0 40 3 4 "a" "b" "spillover" "rrc" 1 -1 -1 0 1 0 9 9 "other" "C/E" "other" 2 8 4
"4802" "s14" 369.2 1328 172 1 388 1 "Le politicien" 1 391 1 3 0 0 0 0 388 388 0 52 4 1 "a" "a" "np1" "rrc" 1 1 1 0 1 0 13 13 "other" "NC/E" "other" 2 1 1
"4803" "s14" 360.25 1020 208 1 352 2 "contredit" 1 375 0 0 0 0 1 1 352 352 0 52 4 1 "a" "a" "part" "rrc" 1 1 1 0 1 0 9 9 "other" "NC/E" "other" 2 2 1
"4804" "s14" 321.5 284 108 1 108 3 "durant le débat" 1 333 1 1 0 0 0 0 108 108 0 52 4 1 "a" "a" "pp" "rrc" 1 1 1 0 1 0 16 16 "other" "NC/E" "other" 2 3 1
"4805" "s14" 317 256 256 1 256 4 "a proposé" 1 317 0 0 0 0 0 0 256 256 0 52 4 1 "a" "a" "dis" "rrc" 1 1 1 0 1 0 10 10 "other" "NC/E" "other" 2 4 1
"4806" "s14" 318 228 228 1 228 5 "des mesures" 1 318 0 0 1 1 1 1 404 228 0 52 4 1 "a" "a" "post-dis" "rrc" 1 1 1 0 1 0 11 11 "other" "NC/E" "other" 2 5 1
"4811" "s14" 390 416 416 1 416 10 "se demandaient" 1 390 0 0 0 0 0 0 416 416 0 52 4 1 "a" "a" "pre-sluice" "rrc" 1 1 1 0 1 0 14 14 "other" "NC/E" "other" 2 6 1
"4812" "s14" 385 196 196 1 196 11 "pourquoi," 1 385 0 0 0 0 0 0 196 196 0 52 4 1 "a" "a" "sluice" "rrc" 1 1 1 0 1 0 9 9 "other" "NC/E" "other" 2 7 1
"4854" "s14" 338.5 312 160 1 312 1 "Les sultans" 1 350 0 0 0 0 0 0 312 312 0 58 4 14 "a" "d" "np1" "rrc" -1 -1 0 -1 -1 0 11 11 "other" "C/C" "other" 2 1 14
"4855" "s14" 344.5 564 344 1 564 2 "satisfaits" 1 352 0 0 0 0 0 0 564 564 0 58 4 14 "a" "d" "part" "rrc" -1 -1 0 -1 -1 0 10 10 "other" "C/C" "other" 2 2 14
"4856" "s14" 327.5 404 244 1 244 3 "depuis peu" 1 329 1 1 0 0 0 0 244 244 0 58 4 14 "a" "d" "pp" "rrc" -1 -1 0 -1 -1 0 10 10 "other" "C/C" "other" 2 3 14
"4857" "s14" 332.5 352 176 0 176 4 "avaient" 0 333 1 1 0 0 1 1 512 352 1 58 4 14 "a" "d" "dis" "rrc" -1 -1 0 -1 -1 0 7 7 "other" "C/C" "other" 2 4 14
"4858" "s14" 328.75 640 188 1 552 5 "un grand harem," 0 331 0 0 1 1 1 1 1152 640 0 58 4 14 "a" "d" "post-dis" "rrc" -1 -1 0 -1 -1 0 15 15 "other" "C/C" "other" 2 5 14
"4862" "s14" 330 488 184 1 184 9 "en trouver" 1 333 1 1 0 0 0 0 184 184 0 58 4 14 "a" "d" "pre-sluice" "rrc" -1 -1 0 -1 -1 0 10 10 "other" "C/C" "other" 2 6 14
"4863" "s14" 339 284 284 1 284 10 "l'emplacement," 1 339 0 0 1 1 1 1 588 284 0 58 4 14 "a" "d" "sluice" "rrc" -1 -1 0 -1 -1 0 14 14 "other" "C/C" "other" 2 7 14
"4864" "s14" 331 432 276 1 276 11 "et n'avaient" 1 340 1 1 0 0 0 0 276 276 0 58 4 14 "a" "d" "spillover" "rrc" -1 -1 0 -1 -1 0 12 12 "other" "C/C" "other" 2 8 14
"4868" "s14" 370.33 568 164 1 288 1 "L'acteur" 1 389 1 1 0 0 0 0 288 288 0 60 4 15 "a" "c" "np1" "rrc" -1 1 0 1 -1 0 8 8 "other" "NC/C" "other" 2 1 15
"4869" "s14" 362.67 636 208 1 208 2 "séduit" 1 387 1 1 0 0 0 0 208 208 0 60 4 15 "a" "c" "part" "rrc" -1 1 0 1 -1 0 7 7 "other" "NC/C" "other" 2 2 15
"4870" "s14" 344.5 2280 260 1 260 3 "à la soirée" 1 370 1 3 1 1 1 2 928 452 0 60 4 15 "a" "c" "pp" "rrc" -1 1 0 1 -1 0 13 13 "other" "NC/C" "other" 2 3 15
"4871" "s14" 348 872 64 1 64 4 "a rencontré" 1 358 0 0 0 0 1 1 64 64 0 60 4 15 "a" "c" "dis" "rrc" -1 1 0 1 -1 0 12 12 "other" "NC/C" "other" 2 4 15
"4872" "s14" 340 624 220 1 220 5 "une journaliste," 1 349 0 0 1 2 1 2 3492 624 0 60 4 15 "a" "c" "post-dis" "rrc" -1 1 0 1 -1 0 16 16 "other" "NC/C" "other" 2 5 15
"4875" "s14" 339.5 524 244 1 524 8 "n'en révèlent pas" 1 343 0 0 0 0 0 0 524 524 0 60 4 15 "a" "c" "pre-sluice" "rrc" -1 1 0 1 -1 0 19 19 "other" "NC/C" "other" 2 6 15
"4876" "s14" 340 176 176 1 176 9 "l'endroit," 1 340 0 0 0 0 0 0 176 176 0 60 4 15 "a" "c" "sluice" "rrc" -1 1 0 1 -1 0 10 10 "other" "NC/C" "other" 2 7 15
"4881" "s14" 308 452 28 1 452 1 "L'enseignante" 1 318 0 0 0 0 0 0 452 452 0 62 4 6 "a" "d" "np1" "rrc" -1 -1 0 -1 -1 0 13 13 "other" "C/C" "other" 2 1 6
"4882" "s14" 315 140 140 1 140 2 "inscrite" 1 315 0 0 0 0 0 0 140 140 0 62 4 6 "a" "d" "part" "rrc" -1 -1 0 -1 -1 0 8 8 "other" "C/C" "other" 2 2 6
"4883" "s14" 317.8 1080 92 1 744 3 "au cours de mathématiques avancées" 1 325 1 1 0 0 0 0 744 744 0 62 4 6 "a" "d" "pp" "rrc" -1 -1 0 -1 -1 0 36 36 "other" "C/C" "other" 2 3 6
"4884" "s14" 305 356 188 1 356 4 "s'était tuée," 1 307 0 0 0 0 0 0 356 356 0 62 4 6 "a" "d" "dis" "rrc" -1 -1 0 -1 -1 0 15 15 "other" "C/C" "other" 2 4 6
"4885" "s14" 332.5 984 204 1 984 5 "mais le porte-parole" 1 345 0 0 0 0 0 0 984 984 0 62 4 6 "a" "d" "post-dis" "rrc" -1 -1 0 -1 -1 0 20 20 "other" "C/C" "other" 2 5 6
"4887" "s14" 345.6 940 232 1 232 7 "n'en avait" 1 352 1 1 0 0 1 1 232 232 0 62 4 6 "a" "d" "pre-sluice" "rrc" -1 -1 0 -1 -1 0 10 10 "other" "C/C" "other" 2 6 6
"4888" "s14" 342 728 164 1 364 8 "rien révélé," 1 342 0 0 0 0 0 0 364 364 0 62 4 6 "a" "d" "sluice" "rrc" -1 -1 0 -1 -1 0 15 15 "other" "C/C" "other" 2 7 6
"4889" "s14" 338.5 468 272 1 272 9 "de sorte que" 1 340 0 0 1 1 1 1 1876 468 0 62 4 6 "a" "d" "spillover" "rrc" -1 -1 0 -1 -1 0 12 12 "other" "C/C" "other" 2 8 6
"4907" "s14" 380 844 168 1 536 1 "Le fruit exotique" 1 397 1 1 0 0 0 0 536 536 0 66 5 9 "a" "a" "np1" "rrc" 1 1 1 0 1 0 17 17 "other" "NC/E" "other" 2 1 9
"4908" "s14" 357.5 420 200 1 200 2 "introduit" 1 366 0 0 0 0 0 0 200 200 0 66 5 9 "a" "a" "part" "rrc" 1 1 1 0 1 0 9 9 "other" "NC/E" "other" 2 2 9
"4909" "s14" 361 204 204 1 204 3 "au village" 1 361 0 0 0 0 0 0 204 204 0 66 5 9 "a" "a" "pp" "rrc" 1 1 1 0 1 0 10 10 "other" "NC/E" "other" 2 3 9
"4910" "s14" 343.5 388 272 1 272 4 "était" 1 346 1 1 0 0 0 0 272 272 0 66 5 9 "a" "a" "dis" "rrc" 1 1 1 0 1 0 6 6 "other" "NC/E" "other" 2 4 9
"4911" "s14" 349.5 332 108 1 108 5 "fortement toxique," 1 353 0 0 1 2 1 2 976 332 0 66 5 9 "a" "a" "post-dis" "rrc" 1 1 1 0 1 0 18 18 "other" "NC/E" "other" 2 5 9
"4915" "s14" 330 100 100 1 100 9 "découvert" 1 330 0 0 0 0 0 0 100 100 0 66 5 9 "a" "a" "pre-sluice" "rrc" 1 1 1 0 1 0 10 10 "other" "NC/E" "other" 2 6 9
"4916" "s14" 340 440 184 1 184 10 "pourquoi," 1 356 0 0 0 0 0 0 184 184 0 66 5 9 "a" "a" "sluice" "rrc" 1 1 1 0 1 0 9 9 "other" "NC/E" "other" 2 7 9
"4917" "s14" 344.5 412 124 0 124 11 "alors même que" 0 350 1 1 0 0 1 1 1860 412 1 66 5 9 "a" "a" "spillover" "rrc" 1 1 1 0 1 0 15 15 "other" "NC/E" "other" 2 8 9
"4922" "s14" 350.64 3308 172 1 320 1 "Le secrétaire" 1 382 1 4 0 0 0 0 320 320 0 67 5 7 "a" "c" "np1" "rrc" -1 1 0 1 -1 0 14 14 "other" "NC/C" "other" 2 1 7
"4923" "s14" 352 1964 236 1 236 2 "instruit" 1 390 1 2 0 0 1 2 236 236 0 67 5 7 "a" "c" "part" "rrc" -1 1 0 1 -1 0 8 8 "other" "NC/C" "other" 2 2 7
"4924" "s14" 332.22 2516 200 1 380 3 "de la défaite" 1 362 1 1 1 1 1 1 640 380 0 67 5 7 "a" "c" "pp" "rrc" -1 1 0 1 -1 0 14 14 "other" "NC/C" "other" 2 3 7
"4925" "s14" 327.77 2928 268 1 888 4 "aurait été trouvé" 1 356 1 1 0 0 1 1 888 888 0 67 5 7 "a" "c" "dis" "rrc" -1 1 0 1 -1 0 20 20 "other" "NC/C" "other" 2 4 7
"4926" "s14" 341 220 104 1 104 5 "dans un bar," 1 341 0 0 1 2 1 2 2236 220 0 67 5 7 "a" "c" "post-dis" "rrc" -1 1 0 1 -1 0 12 12 "other" "NC/C" "other" 2 5 7
"4928" "s14" 370 704 340 1 340 7 "il est impossible" 1 406 1 1 0 0 0 0 340 340 0 67 5 7 "a" "c" "pre-sluice" "rrc" -1 1 0 1 -1 0 17 17 "other" "NC/C" "other" 2 6 7
"4929" "s14" 333 816 340 1 340 8 "de le vérifier," 1 401 0 0 1 1 1 1 7892 816 0 67 5 7 "a" "c" "sluice" "rrc" -1 1 0 1 -1 0 16 16 "other" "NC/C" "other" 2 7 7
"4930" "s14" 305 588 268 0 588 9 "d'autant que" 0 312 1 1 0 0 0 0 588 588 1 67 5 7 "a" "c" "spillover" "rrc" -1 1 0 1 -1 0 12 12 "other" "NC/C" "other" 2 8 7
"5001" "s14" 355.6 1220 148 1 564 1 "Le dernier chapitre" 1 385 1 2 0 0 0 0 564 564 0 77 5 5 "a" "a" "np1" "rrc" 1 1 1 0 1 0 19 19 "other" "NC/E" "other" 2 1 5
"5002" "s14" 334 516 292 1 292 2 "soustrait" 1 346 0 0 0 0 0 0 292 292 0 77 5 5 "a" "a" "part" "rrc" 1 1 1 0 1 0 9 9 "other" "NC/E" "other" 2 2 5
"5003" "s14" 332 196 196 1 196 3 "du livre" 1 332 0 0 0 0 0 0 196 196 0 77 5 5 "a" "a" "pp" "rrc" 1 1 1 0 1 0 8 8 "other" "NC/E" "other" 2 3 5
"5004" "s14" 321 324 140 1 140 4 "avait" 1 331 1 1 0 0 1 1 140 140 0 77 5 5 "a" "a" "dis" "rrc" 1 1 1 0 1 0 5 5 "other" "NC/E" "other" 2 4 5
"5005" "s14" 327 272 272 1 272 5 "l'air ingénieux," 1 327 0 0 1 1 1 1 1088 272 0 77 5 5 "a" "a" "post-dis" "rrc" 1 1 1 0 1 0 17 17 "other" "NC/E" "other" 2 5 5
"5009" "s14" 348 336 336 1 336 9 "exactement" 1 348 0 0 0 0 0 0 336 336 0 77 5 5 "a" "a" "pre-sluice" "rrc" 1 1 1 0 1 0 10 10 "other" "NC/E" "other" 2 6 5
"5010" "s14" 332 248 248 1 248 10 "pourquoi," 1 332 0 0 0 0 0 0 248 248 0 77 5 5 "a" "a" "sluice" "rrc" 1 1 1 0 1 0 9 9 "other" "NC/E" "other" 2 7 5
"5011" "s14" 331 136 136 1 136 11 "d'autant que" 1 331 0 0 0 0 0 0 136 136 0 77 5 5 "a" "a" "spillover" "rrc" 1 1 1 0 1 0 12 12 "other" "NC/E" "other" 2 8 5
"5028" "s14" 341 232 232 1 232 1 "Les héros" 1 341 0 0 0 0 0 0 232 232 0 80 5 2 "a" "d" "np1" "rrc" -1 -1 0 -1 -1 0 10 10 "other" "C/C" "other" 2 1 2
"5029" "s14" 351 228 228 1 228 2 "décrits" 1 351 0 0 0 0 0 0 228 228 0 80 5 2 "a" "d" "part" "rrc" -1 -1 0 -1 -1 0 8 8 "other" "C/C" "other" 2 2 2
"5030" "s14" 330.5 332 236 1 332 3 "dans cette histoire" 1 339 0 0 0 0 0 0 332 332 0 80 5 2 "a" "d" "pp" "rrc" -1 -1 0 -1 -1 0 19 19 "other" "C/C" "other" 2 3 2
"5031" "s14" 322 304 304 1 304 4 "ont vaincu" 1 322 0 0 0 0 0 0 304 304 0 80 5 2 "a" "d" "dis" "rrc" -1 -1 0 -1 -1 0 10 10 "other" "C/C" "other" 2 4 2
"5032" "s14" 325.5 580 252 1 580 5 "une bête féroce," 1 326 0 0 0 0 0 0 580 580 0 80 5 2 "a" "d" "post-dis" "rrc" -1 -1 0 -1 -1 0 18 18 "other" "C/C" "other" 2 5 2
"5034" "s14" 362 312 312 1 312 7 "du romancier" 1 362 0 0 0 0 0 0 312 312 0 80 5 2 "a" "d" "pre-sluice" "rrc" -1 -1 0 -1 -1 0 12 12 "other" "C/C" "other" 2 6 2
"5035" "s14" 349 296 296 1 296 8 "ne le mentionne," 1 349 0 0 0 0 0 0 296 296 0 80 5 2 "a" "d" "sluice" "rrc" -1 -1 0 -1 -1 0 16 16 "other" "C/C" "other" 2 7 2
"5036" "s14" 337 272 272 1 272 9 "peut-être" 1 337 0 0 0 0 0 0 272 272 0 80 5 2 "a" "d" "spillover" "rrc" -1 -1 0 -1 -1 0 10 10 "other" "C/C" "other" 2 8 2
"5055" "s15" 699.43 1368 224 1 432 1 "L'artiste" 1 894 1 3 0 0 0 0 432 432 0 4 2 10 "b" "a" "np1" "rrc" 1 1 1 0 1 0 9 9 "other" "NC/E" "other" 2 1 10
"5056" "s15" 663.2 1224 184 1 184 2 "peint" 1 815 0 0 0 0 0 0 184 184 0 4 2 10 "b" "a" "part" "rrc" 1 1 1 0 1 0 5 5 "other" "NC/E" "other" 2 2 10
"5057" "s15" 676.71 3632 280 1 472 3 "dans son atelier" 1 770 1 2 0 0 1 2 472 472 0 4 2 10 "b" "a" "pp" "rrc" 1 1 1 0 1 0 16 16 "other" "NC/E" "other" 2 3 10
"5058" "s15" 669.73 2444 216 1 392 4 "avait rencontré" 1 740 1 3 0 0 1 2 392 392 0 4 2 10 "b" "a" "dis" "rrc" 1 1 1 0 1 0 16 16 "other" "NC/E" "other" 2 4 10
"5059" "s15" 692.29 1152 152 1 152 5 "une comtesse," 1 776 0 0 1 3 1 3 5412 928 0 4 2 10 "b" "a" "post-dis" "rrc" 1 1 1 0 1 0 13 13 "other" "NC/E" "other" 2 5 10
"5061" "s15" 569.33 888 172 1 456 7 "de vérifier" 1 588 1 1 0 0 0 0 456 456 0 4 2 10 "b" "a" "pre-sluice" "rrc" 1 1 1 0 1 0 12 12 "other" "NC/E" "other" 2 6 10
"5062" "s15" 553 392 392 1 392 8 "où," 1 553 0 0 0 0 0 0 392 392 0 4 2 10 "b" "a" "sluice" "rrc" 1 1 1 0 1 0 4 4 "other" "NC/E" "other" 2 7 10
"5063" "s15" 543 712 328 1 476 9 "de sorte que" 1 557 0 0 1 1 1 1 1144 712 0 4 2 10 "b" "a" "spillover" "rrc" 1 1 1 0 1 0 12 12 "other" "NC/E" "other" 2 8 10
"5080" "s15" 702 772 212 1 408 1 "L'enseignant" 1 796 1 2 0 0 0 0 408 408 0 6 2 6 "b" "a" "np1" "rrc" 1 1 1 0 1 0 12 12 "other" "NC/E" "other" 2 1 6
"5081" "s15" 624.67 680 224 1 224 2 "inscrit" 1 753 1 1 1 1 1 2 356 224 0 6 2 6 "b" "a" "part" "rrc" 1 1 1 0 1 0 7 7 "other" "NC/E" "other" 2 2 6
"5082" "s15" 698.29 1760 284 1 964 3 "au cours de mathématiques avancées" 1 796 1 2 0 0 0 0 964 964 0 6 2 6 "b" "a" "pp" "rrc" 1 1 1 0 1 0 36 36 "other" "NC/E" "other" 2 3 6
"5083" "s15" 619.25 796 204 1 204 4 "s'était tué," 1 693 0 0 1 2 1 2 1244 796 0 6 2 6 "b" "a" "dis" "rrc" 1 1 1 0 1 0 14 14 "other" "NC/E" "other" 2 4 6
"5084" "s15" 551 532 144 1 532 5 "mais le porte-parole" 1 559 0 0 0 0 0 0 532 532 0 6 2 6 "b" "a" "post-dis" "rrc" 1 1 1 0 1 0 20 20 "other" "NC/E" "other" 2 5 6
"5086" "s15" 604.4 1252 276 1 588 7 "n'avait pas dit" 1 658 1 2 0 0 1 1 588 588 0 6 2 6 "b" "a" "pre-sluice" "rrc" 1 1 1 0 1 0 15 15 "other" "NC/E" "other" 2 6 6
"5087" "s15" 622 324 324 1 324 8 "comment," 1 622 0 0 1 1 1 1 548 324 0 6 2 6 "b" "a" "sluice" "rrc" 1 1 1 0 1 0 8 8 "other" "NC/E" "other" 2 7 6
"5088" "s15" 599 300 300 1 300 9 "de sorte que" 1 599 0 0 0 0 0 0 300 300 0 6 2 6 "b" "a" "spillover" "rrc" 1 1 1 0 1 0 12 12 "other" "NC/E" "other" 2 8 6
"5170" "s15" 612 596 200 1 352 1 "Le sultan" 1 645 1 1 0 0 0 0 352 352 0 20 2 14 "b" "a" "np1" "rrc" 1 1 1 0 1 0 9 9 "other" "NC/E" "other" 2 1 14
"5171" "s15" 620.83 1080 332 1 332 2 "satisfait" 1 694 1 4 0 0 1 1 332 332 0 20 2 14 "b" "a" "part" "rrc" 1 1 1 0 1 0 9 9 "other" "NC/E" "other" 2 2 14
"5172" "s15" 628.33 488 176 1 176 3 "depuis peu" 1 690 1 1 1 1 1 2 392 176 0 20 2 14 "b" "a" "pp" "rrc" 1 1 1 0 1 0 10 10 "other" "NC/E" "other" 2 3 14
"5173" "s15" 708.67 1100 120 1 216 4 "avait" 1 812 1 2 0 0 1 1 216 216 0 20 2 14 "b" "a" "dis" "rrc" 1 1 1 0 1 0 5 5 "other" "NC/E" "other" 2 4 14
"5174" "s15" 668.71 1500 164 1 164 5 "un grand harem," 1 829 1 1 1 1 1 3 1516 852 0 20 2 14 "b" "a" "post-dis" "rrc" 1 1 1 0 1 0 15 15 "other" "NC/E" "other" 2 5 14
"5177" "s15" 631 876 256 1 668 8 "ne savaient pas" 1 701 0 0 0 0 0 0 668 668 0 20 2 14 "b" "a" "pre-sluice" "rrc" 1 1 1 0 1 0 15 15 "other" "NC/E" "other" 2 6 14
"5178" "s15" 573 116 116 0 116 9 "où," 0 573 0 0 0 0 0 0 116 116 1 20 2 14 "b" "a" "sluice" "rrc" 1 1 1 0 1 0 4 4 "other" "NC/E" "other" 2 7 14
"5179" "s15" 738 248 248 1 248 10 "et n'avaient" 0 738 0 0 0 0 0 0 248 248 0 20 2 14 "b" "a" "spillover" "rrc" 1 1 1 0 1 0 12 12 "other" "NC/E" "other" 2 8 14
"5183" "s15" 693.75 784 176 1 616 1 "Le fonctionnaire" 1 733 1 1 0 0 0 0 616 616 0 21 2 8 "b" "c" "np1" "rrc" -1 1 0 1 -1 0 16 16 "other" "NC/C" "other" 2 1 8
"5184" "s15" 580 884 200 1 200 2 "interdit" 1 680 1 3 1 1 1 1 368 200 0 21 2 8 "b" "c" "part" "rrc" -1 1 0 1 -1 0 8 8 "other" "NC/C" "other" 2 2 8
"5185" "s15" 616 796 300 1 300 3 "de séance" 1 679 1 2 0 0 1 1 300 300 0 21 2 8 "b" "c" "pp" "rrc" -1 1 0 1 -1 0 10 10 "other" "NC/C" "other" 2 3 8
"5186" "s15" 654 508 184 1 184 4 "a reçu" 1 714 1 1 1 1 1 1 724 372 0 21 2 8 "b" "c" "dis" "rrc" -1 1 0 1 -1 0 7 7 "other" "NC/C" "other" 2 4 8
"5187" "s15" 620.67 284 164 1 164 5 "une convocation," 1 657 1 1 1 3 1 3 532 260 0 21 2 8 "b" "c" "post-dis" "rrc" -1 1 0 1 -1 0 16 16 "other" "NC/C" "other" 2 5 8
"5189" "s15" 598.5 416 224 1 416 7 "ne pouvait encore" 1 599 0 0 0 0 0 0 416 416 0 21 2 8 "b" "c" "pre-sluice" "rrc" -1 1 0 1 -1 0 17 17 "other" "NC/C" "other" 2 6 8
"5190" "s15" 590.67 536 256 1 412 8 "l'expliquer," 1 626 0 0 0 0 1 1 412 412 0 21 2 8 "b" "c" "sluice" "rrc" -1 1 0 1 -1 0 12 12 "other" "NC/C" "other" 2 7 8
"5191" "s15" 547 204 144 1 204 9 "jusqu'à ce que" 1 557 0 0 0 0 0 0 204 204 0 21 2 8 "b" "c" "spillover" "rrc" -1 1 0 1 -1 0 15 15 "other" "NC/C" "other" 2 8 8
"5311" "s15" 610 744 36 1 260 1 "La politicienne" 1 736 1 2 0 0 0 0 260 260 0 38 3 1 "b" "b" "np1" "rrc" 1 -1 -1 0 1 0 15 15 "other" "C/E" "other" 2 1 1
"5312" "s15" 601.83 1692 260 1 488 2 "contredite" 1 672 1 1 0 0 0 0 488 488 0 38 3 1 "b" "b" "part" "rrc" 1 -1 -1 0 1 0 10 10 "other" "C/E" "other" 2 2 1
"5313" "s15" 626 1292 172 1 172 3 "durant le débat" 1 640 0 0 1 2 1 2 1616 900 0 38 3 1 "b" "b" "pp" "rrc" 1 -1 -1 0 1 0 16 16 "other" "C/E" "other" 2 3 1
"5314" "s15" 617 360 212 1 212 4 "a proposé" 1 621 0 0 0 0 0 0 212 212 0 38 3 1 "b" "b" "dis" "rrc" 1 -1 -1 0 1 0 10 10 "other" "C/E" "other" 2 4 1
"5315" "s15" 564 656 208 1 536 5 "des mesures" 1 580 0 0 0 0 0 0 536 536 0 38 3 1 "b" "b" "post-dis" "rrc" 1 -1 -1 0 1 0 11 11 "other" "C/E" "other" 2 5 1
"5320" "s15" 574.4 904 212 1 536 10 "se demandaient" 1 586 0 0 0 0 0 0 536 536 0 38 3 1 "b" "b" "pre-sluice" "rrc" 1 -1 -1 0 1 0 14 14 "other" "C/E" "other" 2 6 1
"5321" "s15" 579.5 416 200 1 200 11 "pourquoi," 1 584 0 0 0 0 0 0 200 200 0 38 3 1 "b" "b" "sluice" "rrc" 1 -1 -1 0 1 0 9 9 "other" "C/E" "other" 2 7 1
"5322" "s15" 554 184 184 1 184 12 "vu que" 1 554 0 0 0 0 0 0 184 184 0 38 3 1 "b" "b" "spillover" "rrc" 1 -1 -1 0 1 0 6 6 "other" "C/E" "other" 2 8 1
"5377" "s15" 469 808 104 1 104 1 "Les fruits exotiques" 1 512 1 3 0 0 0 0 104 104 0 44 4 9 "b" "b" "np1" "rrc" 1 -1 -1 0 1 0 20 20 "other" "C/E" "other" 2 1 9
"5378" "s15" 503 496 260 0 260 2 "introduits" 0 506 1 1 0 0 1 1 424 260 1 44 4 9 "b" "b" "part" "rrc" 1 -1 -1 0 1 0 10 10 "other" "C/E" "other" 2 2 9
"5379" "s15" 527.5 344 168 0 168 3 "au village" 0 533 0 0 0 0 1 1 580 344 1 44 4 9 "b" "b" "pp" "rrc" 1 -1 -1 0 1 0 10 10 "other" "C/E" "other" 2 3 9
"5380" "s15" 528.5 352 188 0 188 4 "étaient" 0 567 1 1 0 0 0 0 188 188 1 44 4 9 "b" "b" "dis" "rrc" 1 -1 -1 0 1 0 8 8 "other" "C/E" "other" 2 4 9
"5381" "s15" 523.33 416 180 0 416 5 "fortement toxiques," 0 564 0 0 0 0 1 1 580 416 1 44 4 9 "b" "b" "post-dis" "rrc" 1 -1 -1 0 1 0 19 19 "other" "C/E" "other" 2 5 9
"5385" "s15" 474 216 216 1 216 9 "découvert" 1 474 0 0 0 0 0 0 216 216 0 44 4 9 "b" "b" "pre-sluice" "rrc" 1 -1 -1 0 1 0 10 10 "other" "C/E" "other" 2 6 9
"5386" "s15" 467 212 212 1 212 10 "pourquoi," 1 467 0 0 0 0 0 0 212 212 0 44 4 9 "b" "b" "sluice" "rrc" 1 -1 -1 0 1 0 9 9 "other" "C/E" "other" 2 7 9
"5387" "s15" 481 348 176 1 348 11 "alors même que" 1 484 0 0 0 0 0 0 348 348 0 44 4 9 "b" "b" "spillover" "rrc" 1 -1 -1 0 1 0 15 15 "other" "C/E" "other" 2 8 9
"5407" "s15" 523 584 120 1 120 1 "L'étudiant" 1 530 1 1 0 0 0 0 120 120 0 48 4 4 "b" "c" "np1" "rrc" -1 1 0 1 -1 0 11 11 "other" "NC/C" "other" 2 1 4
"5408" "s15" 532.5 312 140 1 140 2 "distrait" 1 547 1 1 1 1 1 1 604 140 0 48 4 4 "b" "c" "part" "rrc" -1 1 0 1 -1 0 8 8 "other" "NC/C" "other" 2 2 4
"5409" "s15" 564.17 1084 248 1 248 3 "pendant la classe" 1 592 1 1 1 1 1 1 1160 988 0 48 4 4 "b" "c" "pp" "rrc" -1 1 0 1 -1 0 17 17 "other" "NC/C" "other" 2 3 4
"5410" "s15" 590 224 224 1 224 4 "était parti," 1 590 0 0 1 1 1 1 320 224 0 48 4 4 "b" "c" "dis" "rrc" -1 1 0 1 -1 0 13 13 "other" "NC/C" "other" 2 4 4
"5411" "s15" 513.75 884 252 1 884 5 "mais même le directeur" 1 524 0 0 0 0 0 0 884 884 0 48 4 4 "b" "c" "post-dis" "rrc" -1 1 0 1 -1 0 23 23 "other" "NC/C" "other" 2 5 4
"5412" "s15" 537 172 172 1 172 6 "de l'école" 1 537 0 0 0 0 0 0 172 172 0 48 4 4 "b" "c" "pre-sluice" "rrc" -1 1 0 1 -1 0 11 11 "other" "NC/C" "other" 2 6 4
"5413" "s15" 499 436 252 1 436 7 "ne le savait pas," 1 509 0 0 0 0 0 0 436 436 0 48 4 4 "b" "c" "sluice" "rrc" -1 1 0 1 -1 0 17 17 "other" "NC/C" "other" 2 7 4
"5414" "s15" 484 188 188 1 188 8 "puisqu'il" 1 484 0 0 0 0 0 0 188 188 0 48 4 4 "b" "c" "spillover" "rrc" -1 1 0 1 -1 0 9 9 "other" "NC/C" "other" 2 8 4
"5418" "s15" 592 316 92 1 92 1 "Le héros" 1 633 0 0 0 0 0 0 92 316 0 50 4 2 "b" "a" "np1" "rrc" 1 1 1 0 1 0 9 9 "other" "NC/E" "other" 2 1 2
"5419" "s15" 615 208 208 1 208 2 "décrit" 1 615 0 0 0 0 0 0 208 208 0 50 4 2 "b" "a" "part" "rrc" 1 1 1 0 1 0 7 7 "other" "NC/E" "other" 2 2 2
"5420" "s15" 608.5 388 232 1 388 3 "dans cette histoire" 1 612 0 0 0 0 0 0 388 388 0 50 4 2 "b" "a" "pp" "rrc" 1 1 1 0 1 0 19 19 "other" "NC/E" "other" 2 3 2
"5421" "s15" 571.5 340 228 1 228 4 "a vaincu" 1 607 1 1 0 0 0 0 228 228 0 50 4 2 "b" "a" "dis" "rrc" 1 1 1 0 1 0 8 8 "other" "NC/E" "other" 2 4 2
"5422" "s15" 532 424 204 1 204 5 "une bête féroce," 1 571 0 0 1 1 1 1 536 424 0 50 4 2 "b" "a" "post-dis" "rrc" 1 1 1 0 1 0 18 18 "other" "NC/E" "other" 2 5 2
"5425" "s15" 516 316 252 1 252 8 "ne mentionne" 1 563 1 1 0 0 0 0 252 252 0 50 4 2 "b" "a" "pre-sluice" "rrc" 1 1 1 0 1 0 12 12 "other" "NC/E" "other" 2 6 2
"5426" "s15" 503 304 304 1 304 9 "comment," 1 503 0 0 1 1 1 1 368 304 0 50 4 2 "b" "a" "sluice" "rrc" 1 1 1 0 1 0 8 8 "other" "NC/E" "other" 2 7 2
"5427" "s15" 536.33 612 192 1 192 10 "peut-être" 1 586 1 1 0 0 0 0 192 192 0 50 4 2 "b" "a" "spillover" "rrc" 1 1 1 0 1 0 10 10 "other" "NC/E" "other" 2 8 2
"5431" "s15" 503.75 672 160 1 508 1 "Les textes" 1 546 1 1 0 0 0 0 508 508 0 51 4 13 "b" "b" "np1" "rrc" 1 -1 -1 0 1 0 10 10 "other" "C/E" "other" 2 1 13
"5432" "s15" 492 632 244 1 444 2 "reconstruits" 1 529 0 0 0 0 0 0 444 444 0 51 4 13 "b" "b" "part" "rrc" 1 -1 -1 0 1 0 12 12 "other" "C/E" "other" 2 2 13
"5433" "s15" 577.14 1548 204 1 752 3 "à partir d'anciennes épigraphes" 1 648 1 2 0 0 1 1 752 752 0 51 4 13 "b" "b" "pp" "rrc" 1 -1 -1 0 1 0 33 33 "other" "C/E" "other" 2 3 13
"5434" "s15" 598.33 640 244 1 444 4 "contiennent" 1 613 0 0 1 1 1 1 832 640 0 51 4 13 "b" "b" "dis" "rrc" 1 -1 -1 0 1 0 11 11 "other" "C/E" "other" 2 4 13
"5435" "s15" 530.67 412 204 1 412 5 "des contradictions," 1 550 0 0 0 0 0 0 412 412 0 51 4 13 "b" "b" "post-dis" "rrc" 1 -1 -1 0 1 0 19 19 "other" "C/E" "other" 2 5 13
"5438" "s15" 484 396 260 1 396 8 "d'établir" 1 484 0 0 0 0 0 0 396 396 0 51 4 13 "b" "b" "pre-sluice" "rrc" 1 -1 -1 0 1 0 10 10 "other" "C/E" "other" 2 6 13
"5439" "s15" 488 276 276 1 276 9 "lesquelles," 1 488 0 0 0 0 0 0 276 276 0 51 4 13 "b" "b" "sluice" "rrc" 1 -1 -1 0 1 0 11 11 "other" "C/E" "other" 2 7 13
"5440" "s15" 476.5 280 112 1 280 10 "car les penseurs" 1 478 0 0 0 0 0 0 280 280 0 51 4 13 "b" "b" "spillover" "rrc" 1 -1 -1 0 1 0 16 16 "other" "C/E" "other" 2 8 13
"5460" "s15" 691.67 652 176 1 652 1 "Le robot" 1 703 0 0 0 0 0 0 652 652 0 53 4 12 "b" "c" "np1" "rrc" -1 1 0 1 -1 0 8 8 "other" "NC/C" "other" 2 1 12
"5461" "s15" 683 560 372 1 560 2 "produit" 1 695 0 0 0 0 0 0 560 560 0 53 4 12 "b" "c" "part" "rrc" -1 1 0 1 -1 0 7 7 "other" "NC/C" "other" 2 2 12
"5462" "s15" 723 332 332 1 332 3 "à l'usine" 1 723 0 0 0 0 0 0 332 332 0 53 4 12 "b" "c" "pp" "rrc" -1 1 0 1 -1 0 10 10 "other" "NC/C" "other" 2 3 12
"5463" "s15" 712 212 212 1 212 4 "doit traiter" 1 712 0 0 0 0 0 0 212 212 0 53 4 12 "b" "c" "dis" "rrc" -1 1 0 1 -1 0 12 12 "other" "NC/C" "other" 2 4 12
"5464" "s15" 625 656 272 1 656 5 "des pièces uniques," 1 690 0 0 0 0 0 0 656 656 0 53 4 12 "b" "c" "post-dis" "rrc" -1 1 0 1 -1 0 20 20 "other" "NC/C" "other" 2 5 12
"5467" "s15" 523.33 508 200 1 200 8 "d'en trouver" 1 550 1 1 0 0 0 0 200 200 0 53 4 12 "b" "c" "pre-sluice" "rrc" -1 1 0 1 -1 0 12 12 "other" "NC/C" "other" 2 6 12
"5468" "s15" 532 204 204 1 204 9 "le temps," 1 532 0 0 1 1 1 1 512 204 0 53 4 12 "b" "c" "sluice" "rrc" -1 1 0 1 -1 0 9 9 "other" "NC/C" "other" 2 7 12
"5469" "s15" 509 204 204 1 204 10 "vu qu'il y a" 1 509 0 0 0 0 0 0 204 204 0 53 4 12 "b" "c" "spillover" "rrc" -1 1 0 1 -1 0 12 12 "other" "NC/C" "other" 2 8 12
"5574" "s15" 588.67 1332 200 1 640 1 "La secrétaire" 1 642 1 3 0 0 0 0 640 640 0 70 5 7 "b" "d" "np1" "rrc" -1 -1 0 -1 -1 0 14 14 "other" "C/C" "other" 2 1 7
"5575" "s15" 568.2 860 268 1 268 2 "instruite" 1 640 1 2 0 0 1 2 268 268 0 70 5 7 "b" "d" "part" "rrc" -1 -1 0 -1 -1 0 9 9 "other" "C/C" "other" 2 2 7
"5576" "s15" 582.86 1104 156 1 156 3 "de la défaite" 1 679 0 0 1 2 1 2 1644 900 0 70 5 7 "b" "d" "pp" "rrc" -1 -1 0 -1 -1 0 14 14 "other" "C/C" "other" 2 3 7
"5577" "s15" 593.33 688 220 1 688 4 "aurait été trouvée" 1 601 0 0 0 0 0 0 688 688 0 70 5 7 "b" "d" "dis" "rrc" -1 -1 0 -1 -1 0 21 21 "other" "C/C" "other" 2 4 7
"5578" "s15" 550.5 588 172 1 588 5 "dans un bar," 1 567 0 0 0 0 0 0 588 588 0 70 5 7 "b" "d" "post-dis" "rrc" -1 -1 0 -1 -1 0 12 12 "other" "C/C" "other" 2 5 7
"5580" "s15" 456 512 276 1 276 7 "il est impossible" 1 505 1 1 0 0 0 0 276 276 0 70 5 7 "b" "d" "pre-sluice" "rrc" -1 -1 0 -1 -1 0 17 17 "other" "C/C" "other" 2 6 7
"5581" "s15" 441.5 448 220 1 220 8 "de le vérifier," 1 462 0 0 1 1 1 1 684 448 0 70 5 7 "b" "d" "sluice" "rrc" -1 -1 0 -1 -1 0 16 16 "other" "C/C" "other" 2 7 7
"5582" "s15" 433 192 192 1 192 9 "d'autant que" 1 433 0 0 0 0 0 0 192 192 0 70 5 7 "b" "d" "spillover" "rrc" -1 -1 0 -1 -1 0 12 12 "other" "C/C" "other" 2 8 7
"5585" "s15" 571 860 200 1 644 1 "L'actrice" 1 625 1 1 0 0 0 0 644 644 0 71 5 15 "b" "d" "np1" "rrc" -1 -1 0 -1 -1 0 9 9 "other" "C/C" "other" 2 1 15
"5586" "s15" 534.5 416 216 0 216 2 "séduite" 0 620 1 1 0 0 0 0 216 216 1 71 5 15 "b" "d" "part" "rrc" -1 -1 0 -1 -1 0 8 8 "other" "C/C" "other" 2 2 15
"5587" "s15" 570.67 512 196 1 364 3 "à la soirée" 0 646 1 1 1 1 1 2 580 364 0 71 5 15 "b" "d" "pp" "rrc" -1 -1 0 -1 -1 0 13 13 "other" "C/C" "other" 2 3 15
"5588" "s15" 597 620 248 1 620 4 "a rencontré" 1 616 0 0 0 0 0 0 620 620 0 71 5 15 "b" "d" "dis" "rrc" -1 -1 0 -1 -1 0 12 12 "other" "C/C" "other" 2 4 15
"5589" "s15" 546.5 796 204 1 796 5 "une journaliste," 1 567 0 0 0 0 0 0 796 796 0 71 5 15 "b" "d" "post-dis" "rrc" -1 -1 0 -1 -1 0 16 16 "other" "C/C" "other" 2 5 15
"5592" "s15" 463 728 264 1 456 8 "n'en révèlent pas" 1 475 1 1 0 0 0 0 456 456 0 71 5 15 "b" "d" "pre-sluice" "rrc" -1 -1 0 -1 -1 0 19 19 "other" "C/C" "other" 2 6 15
"5593" "s15" 529 444 160 1 160 9 "l'endroit," 1 573 0 0 1 1 1 1 432 160 0 71 5 15 "b" "d" "sluice" "rrc" -1 -1 0 -1 -1 0 10 10 "other" "C/C" "other" 2 7 15
"5594" "s15" 494 208 208 1 208 10 "bien que" 1 494 0 0 0 0 0 0 208 208 0 71 5 15 "b" "d" "spillover" "rrc" -1 -1 0 -1 -1 0 8 8 "other" "C/C" "other" 2 8 15
"5598" "s15" 575.67 720 192 1 480 1 "Les navires" 1 652 1 1 0 0 0 0 480 480 0 72 5 3 "b" "d" "np1" "rrc" -1 -1 0 -1 -1 0 11 11 "other" "C/C" "other" 2 1 3
"5599" "s15" 555.75 924 248 1 248 2 "détruits" 1 640 1 2 0 0 1 1 248 248 0 72 5 3 "b" "d" "part" "rrc" -1 -1 0 -1 -1 0 9 9 "other" "C/C" "other" 2 2 3
"5600" "s15" 619.83 1380 164 1 724 3 "pendant la guerre" 1 685 0 0 1 1 1 1 1180 972 0 72 5 3 "b" "d" "pp" "rrc" -1 -1 0 -1 -1 0 17 17 "other" "C/C" "other" 2 3 3
"5601" "s15" 629.25 968 192 1 872 4 "avaient rejoint" 1 662 1 1 0 0 0 0 872 872 0 72 5 3 "b" "d" "dis" "rrc" -1 -1 0 -1 -1 0 15 15 "other" "C/C" "other" 2 4 3
"5602" "s15" 638 520 232 1 232 5 "le port," 1 688 1 1 0 0 1 1 232 232 0 72 5 3 "b" "d" "post-dis" "rrc" -1 -1 0 -1 -1 0 8 8 "other" "C/C" "other" 2 5 3
"5604" "s15" 644.25 616 188 1 188 7 "d'histoire" 1 792 1 1 0 0 0 0 188 188 0 72 5 3 "b" "d" "pre-sluice" "rrc" -1 -1 0 -1 -1 0 10 10 "other" "C/C" "other" 2 6 3
"5605" "s15" 691.6 896 108 1 108 8 "n'en savait rien," 1 775 0 0 1 1 1 1 852 728 0 72 5 3 "b" "d" "sluice" "rrc" -1 -1 0 -1 -1 0 17 17 "other" "C/C" "other" 2 7 3
"5606" "s15" 637 432 280 1 280 9 "laissant" 1 717 0 0 0 0 0 0 280 280 0 72 5 3 "b" "d" "spillover" "rrc" -1 -1 0 -1 -1 0 8 8 "other" "C/C" "other" 2 8 3
"5624" "s15" 536.29 888 196 1 672 1 "Les derniers chapitres" 1 584 1 1 0 0 0 0 672 672 0 75 5 5 "b" "b" "np1" "rrc" 1 -1 -1 0 1 0 22 22 "other" "C/E" "other" 2 1 5
"5625" "s15" 562 212 212 1 212 2 "soustraits" 1 562 0 0 0 0 0 0 212 212 0 75 5 5 "b" "b" "part" "rrc" 1 -1 -1 0 1 0 10 10 "other" "C/E" "other" 2 2 5
"5626" "s15" 510 532 300 1 300 3 "du livre" 1 542 1 1 0 0 0 0 300 300 0 75 5 5 "b" "b" "pp" "rrc" 1 -1 -1 0 1 0 8 8 "other" "C/E" "other" 2 3 5
"5627" "s15" 475.5 316 156 1 156 4 "avaient" 1 491 1 1 1 1 1 2 388 156 0 75 5 5 "b" "b" "dis" "rrc" 1 -1 -1 0 1 0 7 7 "other" "C/E" "other" 2 4 5
"5628" "s15" 452 480 212 1 480 5 "l'air ingénieux," 1 456 0 0 1 1 1 1 856 480 0 75 5 5 "b" "b" "post-dis" "rrc" 1 -1 -1 0 1 0 17 17 "other" "C/E" "other" 2 5 5
"5632" "s15" 478.5 312 156 1 312 9 "exactement" 1 487 0 0 0 0 0 0 312 312 0 75 5 5 "b" "b" "pre-sluice" "rrc" 1 -1 -1 0 1 0 10 10 "other" "C/E" "other" 2 6 5
"5633" "s15" 446 232 232 1 232 10 "pourquoi," 1 446 0 0 0 0 0 0 232 232 0 75 5 5 "b" "b" "sluice" "rrc" 1 -1 -1 0 1 0 9 9 "other" "C/E" "other" 2 7 5
"5634" "s15" 453 152 152 1 152 11 "d'autant que" 1 453 0 0 0 0 0 0 152 152 0 75 5 5 "b" "b" "spillover" "rrc" 1 -1 -1 0 1 0 12 12 "other" "C/E" "other" 2 8 5
"5661" "s15" 524.33 832 156 1 832 1 "Le dictionnaire" 1 554 0 0 0 0 0 0 832 832 0 80 5 16 "b" "c" "np1" "rrc" -1 1 0 1 -1 0 15 15 "other" "NC/C" "other" 2 1 16
"5662" "s15" 590 204 204 1 204 2 "traduit" 1 590 0 0 0 0 0 0 204 204 0 80 5 16 "b" "c" "part" "rrc" -1 1 0 1 -1 0 7 7 "other" "NC/C" "other" 2 2 16
"5663" "s15" 556.67 344 116 1 256 3 "de l'anglais" 1 613 1 1 0 0 0 0 256 256 0 80 5 16 "b" "c" "pp" "rrc" -1 1 0 1 -1 0 12 12 "other" "NC/C" "other" 2 3 16
"5664" "s15" 472.33 1024 376 1 376 4 "contenait" 1 513 1 2 0 0 0 0 376 376 0 80 5 16 "b" "c" "dis" "rrc" -1 1 0 1 -1 0 9 9 "other" "NC/C" "other" 2 4 16
"5665" "s15" 457.2 812 204 1 204 5 "des familles de mots" 1 474 1 2 1 1 1 2 632 204 0 80 5 16 "b" "c" "post-dis" "rrc" -1 1 0 1 -1 0 20 20 "other" "NC/C" "other" 2 5 16
"5668" "s15" 499 420 136 0 136 8 "des matières" 0 529 0 0 0 0 1 1 756 420 1 80 5 16 "b" "c" "pre-sluice" "rrc" -1 1 0 1 -1 0 13 13 "other" "NC/C" "other" 2 6 16
"5669" "s15" 583.75 572 188 0 416 9 "ne les indique pas," 0 603 1 1 0 0 0 0 416 416 1 80 5 16 "b" "c" "sluice" "rrc" -1 1 0 1 -1 0 19 19 "other" "NC/C" "other" 2 7 16
"5670" "s15" 543 460 252 1 252 10 "de façon" 0 594 0 0 1 2 1 2 2820 460 0 80 5 16 "b" "c" "spillover" "rrc" -1 1 0 1 -1 0 9 9 "other" "NC/C" "other" 2 8 16
"5696" "s16" 455.75 764 168 1 640 1 "Les derniers chapitres" 1 479 0 0 0 0 0 0 640 640 0 7 2 5 "b" "b" "np1" "rrc" 1 -1 -1 0 1 0 22 22 "other" "C/E" "other" 2 1 5
"5697" "s16" 434 1232 292 1 816 2 "soustraits" 1 461 1 2 0 0 0 0 816 816 0 7 2 5 "b" "b" "part" "rrc" 1 -1 -1 0 1 0 10 10 "other" "C/E" "other" 2 2 5
"5698" "s16" 476 648 232 1 232 3 "du livre" 1 489 0 0 1 1 1 1 1076 648 0 7 2 5 "b" "b" "pp" "rrc" 1 -1 -1 0 1 0 8 8 "other" "C/E" "other" 2 3 5
"5699" "s16" 438.5 292 160 1 160 4 "avaient" 1 469 1 1 0 0 0 0 160 160 0 7 2 5 "b" "b" "dis" "rrc" 1 -1 -1 0 1 0 7 7 "other" "C/E" "other" 2 4 5
"5700" "s16" 424 452 192 1 192 5 "l'air ingénieux," 1 432 0 0 1 1 1 1 584 452 0 7 2 5 "b" "b" "post-dis" "rrc" 1 -1 -1 0 1 0 17 17 "other" "C/E" "other" 2 5 5
"5704" "s16" 309 172 172 1 172 9 "exactement" 1 309 0 0 0 0 0 0 172 172 0 7 2 5 "b" "b" "pre-sluice" "rrc" 1 -1 -1 0 1 0 10 10 "other" "C/E" "other" 2 6 5
"5705" "s16" 302 220 220 1 220 10 "pourquoi," 1 302 0 0 0 0 0 0 220 220 0 7 2 5 "b" "b" "sluice" "rrc" 1 -1 -1 0 1 0 9 9 "other" "C/E" "other" 2 7 5
"5706" "s16" 322 440 440 1 440 11 "d'autant que" 1 322 0 0 0 0 0 0 440 440 0 7 2 5 "b" "b" "spillover" "rrc" 1 -1 -1 0 1 0 12 12 "other" "C/E" "other" 2 8 5
"5763" "s16" 419.25 648 156 1 312 1 "Les textes" 1 457 1 1 0 0 0 0 312 312 0 16 2 13 "b" "b" "np1" "rrc" 1 -1 -1 0 1 0 10 10 "other" "C/E" "other" 2 1 13
"5764" "s16" 470.5 208 100 1 208 2 "reconstruits" 1 485 0 0 0 0 0 0 208 208 0 16 2 13 "b" "b" "part" "rrc" 1 -1 -1 0 1 0 12 12 "other" "C/E" "other" 2 2 13
"5765" "s16" 375.33 1332 372 1 1136 3 "à partir d'anciennes épigraphes" 1 455 1 1 0 0 0 0 1136 1136 0 16 2 13 "b" "b" "pp" "rrc" 1 -1 -1 0 1 0 33 33 "other" "C/E" "other" 2 3 13
"5766" "s16" 311 348 348 1 348 4 "contiennent" 1 311 0 0 0 0 0 0 348 348 0 16 2 13 "b" "b" "dis" "rrc" 1 -1 -1 0 1 0 11 11 "other" "C/E" "other" 2 4 13
"5767" "s16" 396.22 1352 148 1 692 5 "des contradictions," 1 446 0 0 0 0 0 0 692 692 0 16 2 13 "b" "b" "post-dis" "rrc" 1 -1 -1 0 1 0 19 19 "other" "C/E" "other" 2 5 13
"5770" "s16" 324.5 800 372 1 372 8 "d'établir" 1 325 1 1 0 0 0 0 372 372 0 16 2 13 "b" "b" "pre-sluice" "rrc" 1 -1 -1 0 1 0 10 10 "other" "C/E" "other" 2 6 13
"5771" "s16" 348.5 368 224 1 224 9 "lesquelles," 1 363 1 1 1 1 1 1 652 224 0 16 2 13 "b" "b" "sluice" "rrc" 1 -1 -1 0 1 0 11 11 "other" "C/E" "other" 2 7 13
"5772" "s16" 361.4 1196 168 1 168 10 "car les penseurs" 1 368 0 0 1 1 1 1 1340 1196 0 16 2 13 "b" "b" "spillover" "rrc" 1 -1 -1 0 1 0 16 16 "other" "C/E" "other" 2 8 13
"5900" "s16" 478.67 452 164 1 424 1 "L'enseignant" 1 519 1 1 0 0 0 0 424 424 0 36 3 6 "b" "a" "np1" "rrc" 1 1 1 0 1 0 12 12 "other" "NC/E" "other" 2 1 6
"5901" "s16" 533 276 276 1 276 2 "inscrit" 1 533 0 0 0 0 0 0 276 276 0 36 3 6 "b" "a" "part" "rrc" 1 1 1 0 1 0 7 7 "other" "NC/E" "other" 2 2 6
"5902" "s16" 486.4 696 88 1 696 3 "au cours de mathématiques avancées" 1 515 0 0 0 0 0 0 696 696 0 36 3 6 "b" "a" "pp" "rrc" 1 1 1 0 1 0 36 36 "other" "NC/E" "other" 2 3 6
"5903" "s16" 422.4 1908 296 1 1296 4 "s'était tué," 1 470 1 1 0 0 0 0 1296 1296 0 36 3 6 "b" "a" "dis" "rrc" 1 1 1 0 1 0 14 14 "other" "NC/E" "other" 2 4 6
"5904" "s16" 427.44 1236 120 1 220 5 "mais le porte-parole" 1 473 0 0 1 2 1 2 1876 1236 0 36 3 6 "b" "a" "post-dis" "rrc" 1 1 1 0 1 0 20 20 "other" "NC/E" "other" 2 5 6
"5906" "s16" 403 872 252 1 400 7 "n'avait pas dit" 1 408 1 1 0 0 0 0 400 400 0 36 3 6 "b" "a" "pre-sluice" "rrc" 1 1 1 0 1 0 15 15 "other" "NC/E" "other" 2 6 6
"5907" "s16" 387 344 344 1 344 8 "comment," 1 387 0 0 1 1 1 1 816 344 0 36 3 6 "b" "a" "sluice" "rrc" 1 1 1 0 1 0 8 8 "other" "NC/E" "other" 2 7 6
"5908" "s16" 431.33 516 216 1 516 9 "de sorte que" 1 434 0 0 0 0 0 0 516 516 0 36 3 6 "b" "a" "spillover" "rrc" 1 1 1 0 1 0 12 12 "other" "NC/E" "other" 2 8 6
"6044" "s16" 436 616 136 1 340 1 "La secrétaire" 1 536 1 1 0 0 0 0 340 340 0 55 4 7 "b" "d" "np1" "rrc" -1 -1 0 -1 -1 0 14 14 "other" "C/C" "other" 2 1 7
"6045" "s16" 536 280 280 1 280 2 "instruite" 1 536 0 0 0 0 0 0 280 280 0 55 4 7 "b" "d" "part" "rrc" -1 -1 0 -1 -1 0 9 9 "other" "C/C" "other" 2 2 7
"6046" "s16" 469.33 836 184 1 524 3 "de la défaite" 1 517 0 0 0 0 0 0 524 524 0 55 4 7 "b" "d" "pp" "rrc" -1 -1 0 -1 -1 0 14 14 "other" "C/C" "other" 2 3 7
"6047" "s16" 463.83 988 196 1 592 4 "aurait été trouvée" 1 516 1 1 0 0 0 0 592 592 0 55 4 7 "b" "d" "dis" "rrc" -1 -1 0 -1 -1 0 21 21 "other" "C/C" "other" 2 4 7
"6048" "s16" 442.33 516 144 1 248 5 "dans un bar," 1 473 0 0 1 1 1 1 352 248 0 55 4 7 "b" "d" "post-dis" "rrc" -1 -1 0 -1 -1 0 12 12 "other" "C/C" "other" 2 5 7
"6050" "s16" 395.5 604 108 1 604 7 "il est impossible" 1 412 0 0 0 0 0 0 604 604 0 55 4 7 "b" "d" "pre-sluice" "rrc" -1 -1 0 -1 -1 0 17 17 "other" "C/C" "other" 2 6 7
"6051" "s16" 381 300 300 1 300 8 "de le vérifier," 1 381 0 0 0 0 0 0 300 300 0 55 4 7 "b" "d" "sluice" "rrc" -1 -1 0 -1 -1 0 16 16 "other" "C/C" "other" 2 7 7
"6052" "s16" 405 752 204 1 204 9 "d'autant que" 1 408 1 2 0 0 0 0 204 204 0 55 4 7 "b" "d" "spillover" "rrc" -1 -1 0 -1 -1 0 12 12 "other" "C/C" "other" 2 8 7
"6082" "s16" 509.33 1420 108 1 108 1 "L'actrice" 1 530 1 1 0 0 0 0 108 1068 0 58 4 15 "b" "d" "np1" "rrc" -1 -1 0 -1 -1 0 9 9 "other" "C/C" "other" 2 1 15
"6083" "s16" 551 176 176 1 176 2 "séduite" 1 551 0 0 0 0 0 0 176 176 0 58 4 15 "b" "d" "part" "rrc" -1 -1 0 -1 -1 0 8 8 "other" "C/C" "other" 2 2 15
"6084" "s16" 580 240 240 1 240 3 "à la soirée" 1 580 0 0 0 0 0 0 240 240 0 58 4 15 "b" "d" "pp" "rrc" -1 -1 0 -1 -1 0 13 13 "other" "C/C" "other" 2 3 15
"6085" "s16" 531.5 580 444 1 444 4 "a rencontré" 1 562 1 1 0 0 0 0 444 444 0 58 4 15 "b" "d" "dis" "rrc" -1 -1 0 -1 -1 0 12 12 "other" "C/C" "other" 2 4 15
"6086" "s16" 519.2 688 156 1 156 5 "une journaliste," 1 544 1 1 1 1 1 1 680 544 0 58 4 15 "b" "d" "post-dis" "rrc" -1 -1 0 -1 -1 0 16 16 "other" "C/C" "other" 2 5 15
"6089" "s16" 480.75 712 216 1 712 8 "n'en révèlent pas" 1 498 0 0 0 0 0 0 712 712 0 58 4 15 "b" "d" "pre-sluice" "rrc" -1 -1 0 -1 -1 0 19 19 "other" "C/C" "other" 2 6 15
"6091" "s16" 497 356 356 1 356 10 "bien que" 0 497 0 0 0 0 0 0 356 356 0 58 4 15 "b" "d" "spillover" "rrc" -1 -1 0 -1 -1 0 8 8 "other" "C/C" "other" 2 8 15
"6111" "s16" 495.67 1776 596 1 1116 1 "Les fruits exotiques" 1 524 1 2 0 0 0 0 1116 1116 0 61 4 9 "b" "b" "np1" "rrc" 1 -1 -1 0 1 0 20 20 "other" "C/E" "other" 2 1 9
"6112" "s16" 509.5 724 164 1 724 2 "introduits" 1 512 0 0 1 1 1 1 980 724 0 61 4 9 "b" "b" "part" "rrc" 1 -1 -1 0 1 0 10 10 "other" "C/E" "other" 2 2 9
"6113" "s16" 483 304 304 1 304 3 "au village" 1 483 0 0 0 0 0 0 304 304 0 61 4 9 "b" "b" "pp" "rrc" 1 -1 -1 0 1 0 10 10 "other" "C/E" "other" 2 3 9
"6114" "s16" 455 192 192 1 192 4 "étaient" 1 455 0 0 0 0 0 0 192 192 0 61 4 9 "b" "b" "dis" "rrc" 1 -1 -1 0 1 0 8 8 "other" "C/E" "other" 2 4 9
"6115" "s16" 449.6 752 216 1 332 5 "fortement toxiques," 1 466 1 2 0 0 1 1 332 332 0 61 4 9 "b" "b" "post-dis" "rrc" 1 -1 -1 0 1 0 19 19 "other" "C/E" "other" 2 5 9
"6119" "s16" 408 260 260 1 260 9 "découvert" 1 408 0 0 0 0 0 0 260 260 0 61 4 9 "b" "b" "pre-sluice" "rrc" 1 -1 -1 0 1 0 10 10 "other" "C/E" "other" 2 6 9
"6120" "s16" 416 372 372 1 372 10 "pourquoi," 1 416 0 0 0 0 0 0 372 372 0 61 4 9 "b" "b" "sluice" "rrc" 1 -1 -1 0 1 0 9 9 "other" "C/E" "other" 2 7 9
"6121" "s16" 364 328 328 1 328 11 "alors même que" 1 364 0 0 0 0 0 0 328 328 0 61 4 9 "b" "b" "spillover" "rrc" 1 -1 -1 0 1 0 15 15 "other" "C/E" "other" 2 8 9
"6126" "s16" 448.75 708 228 1 376 1 "L'artiste" 1 487 1 1 0 0 0 0 376 376 0 62 4 10 "b" "a" "np1" "rrc" 1 1 1 0 1 0 9 9 "other" "NC/E" "other" 2 1 10
"6127" "s16" 488 424 256 1 256 2 "peint" 1 513 1 1 0 0 0 0 256 256 0 62 4 10 "b" "a" "part" "rrc" 1 1 1 0 1 0 5 5 "other" "NC/E" "other" 2 2 10
"6128" "s16" 495.71 1228 140 1 476 3 "dans son atelier" 1 546 1 2 0 0 1 2 476 476 0 62 4 10 "b" "a" "pp" "rrc" 1 1 1 0 1 0 16 16 "other" "NC/E" "other" 2 3 10
"6129" "s16" 518 920 204 1 480 4 "avait rencontré" 1 531 0 0 1 1 1 1 1672 920 0 62 4 10 "b" "a" "dis" "rrc" 1 1 1 0 1 0 16 16 "other" "NC/E" "other" 2 4 10
"6130" "s16" 495.33 480 148 1 480 5 "une comtesse," 1 498 0 0 0 0 0 0 480 480 0 62 4 10 "b" "a" "post-dis" "rrc" 1 1 1 0 1 0 13 13 "other" "NC/E" "other" 2 5 10
"6132" "s16" 443 200 68 1 200 7 "de vérifier" 1 464 0 0 0 0 0 0 200 200 0 62 4 10 "b" "a" "pre-sluice" "rrc" 1 1 1 0 1 0 12 12 "other" "NC/E" "other" 2 6 10
"6134" "s16" 450.25 988 164 1 988 9 "de sorte que" 0 463 0 0 0 0 0 0 988 988 0 62 4 10 "b" "a" "spillover" "rrc" 1 1 1 0 1 0 12 12 "other" "NC/E" "other" 2 8 10
"6138" "s16" 486 1156 164 1 288 1 "Le fonctionnaire" 1 514 1 4 0 0 0 0 288 288 0 64 5 8 "b" "c" "np1" "rrc" -1 1 0 1 -1 0 16 16 "other" "NC/C" "other" 2 1 8
"6139" "s16" 504 1524 168 1 280 2 "interdit" 1 529 1 1 1 1 1 2 1164 688 0 64 5 8 "b" "c" "part" "rrc" -1 1 0 1 -1 0 8 8 "other" "NC/C" "other" 2 2 8
"6140" "s16" 488.33 676 148 1 148 3 "de séance" 1 496 0 0 1 1 1 1 652 428 0 64 5 8 "b" "c" "pp" "rrc" -1 1 0 1 -1 0 10 10 "other" "NC/C" "other" 2 3 8
"6141" "s16" 495 160 160 0 160 4 "a reçu" 0 495 1 1 0 0 0 0 160 160 1 64 5 8 "b" "c" "dis" "rrc" -1 1 0 1 -1 0 7 7 "other" "NC/C" "other" 2 4 8
"6142" "s16" 490.33 496 252 1 304 5 "une convocation," 0 502 0 0 1 1 1 1 464 304 0 64 5 8 "b" "c" "post-dis" "rrc" -1 1 0 1 -1 0 16 16 "other" "NC/C" "other" 2 5 8
"6144" "s16" 360 168 168 1 168 7 "ne pouvait encore" 1 360 0 0 0 0 0 0 168 168 0 64 5 8 "b" "c" "pre-sluice" "rrc" -1 1 0 1 -1 0 17 17 "other" "NC/C" "other" 2 6 8
"6145" "s16" 334 332 332 1 332 8 "l'expliquer," 1 334 0 0 0 0 0 0 332 332 0 64 5 8 "b" "c" "sluice" "rrc" -1 1 0 1 -1 0 12 12 "other" "NC/C" "other" 2 7 8
"6146" "s16" 338 224 172 1 224 9 "jusqu'à ce que" 1 339 0 0 0 0 0 0 224 224 0 64 5 8 "b" "c" "spillover" "rrc" -1 1 0 1 -1 0 15 15 "other" "NC/C" "other" 2 8 8
"6150" "s16" 453 940 168 1 940 1 "La reine éternelle" 1 488 0 0 0 0 0 0 940 940 0 65 5 11 "b" "d" "np1" "rrc" -1 -1 0 -1 -1 0 19 19 "other" "C/C" "other" 2 1 11
"6151" "s16" 500 388 388 1 388 2 "prédite" 1 500 0 0 0 0 0 0 388 388 0 65 5 11 "b" "d" "part" "rrc" -1 -1 0 -1 -1 0 8 8 "other" "C/C" "other" 2 2 11
"6152" "s16" 489.75 608 184 1 608 3 "dans les écritures" 1 498 0 0 0 0 0 0 608 608 0 65 5 11 "b" "d" "pp" "rrc" -1 -1 0 -1 -1 0 19 19 "other" "C/C" "other" 2 3 11
"6153" "s16" 467.33 996 144 1 996 4 "aurait accompli" 1 495 0 0 0 0 0 0 996 996 0 65 5 11 "b" "d" "dis" "rrc" -1 -1 0 -1 -1 0 15 15 "other" "C/C" "other" 2 4 11
"6154" "s16" 454 148 148 1 148 5 "un miracle," 1 454 0 0 0 0 0 0 148 148 0 65 5 11 "b" "d" "post-dis" "rrc" -1 -1 0 -1 -1 0 11 11 "other" "C/C" "other" 2 5 11
"6156" "s16" 414.5 268 168 1 268 7 "d'en découvrir" 1 429 0 0 0 0 0 0 268 268 0 65 5 11 "b" "d" "pre-sluice" "rrc" -1 -1 0 -1 -1 0 15 15 "other" "C/C" "other" 2 6 11
"6157" "s16" 408 256 256 1 256 8 "la nature," 1 408 0 0 0 0 0 0 256 256 0 65 5 11 "b" "d" "sluice" "rrc" -1 -1 0 -1 -1 0 10 10 "other" "C/C" "other" 2 7 11
"6158" "s16" 398 152 152 1 152 9 "en particulier" 1 398 0 0 0 0 0 0 152 152 0 65 5 11 "b" "d" "spillover" "rrc" -1 -1 0 -1 -1 0 14 14 "other" "C/C" "other" 2 8 11
"6195" "s16" 495.5 784 160 1 784 1 "Le dictionnaire" 1 518 0 0 0 0 0 0 784 784 0 72 5 16 "b" "c" "np1" "rrc" -1 1 0 1 -1 0 15 15 "other" "NC/C" "other" 2 1 16
"6196" "s16" 445 208 208 1 208 2 "traduit" 1 445 0 0 0 0 0 0 208 208 0 72 5 16 "b" "c" "part" "rrc" -1 1 0 1 -1 0 7 7 "other" "NC/C" "other" 2 2 16
"6197" "s16" 456 152 152 1 152 3 "de l'anglais" 1 456 0 0 0 0 0 0 152 152 0 72 5 16 "b" "c" "pp" "rrc" -1 1 0 1 -1 0 12 12 "other" "NC/C" "other" 2 3 16
"6198" "s16" 456 292 292 1 292 4 "contenait" 1 456 0 0 0 0 0 0 292 292 0 72 5 16 "b" "c" "dis" "rrc" -1 1 0 1 -1 0 9 9 "other" "NC/C" "other" 2 4 16
"6199" "s16" 386 844 148 1 844 5 "des familles de mots" 1 424 0 0 0 0 0 0 844 844 0 72 5 16 "b" "c" "post-dis" "rrc" -1 1 0 1 -1 0 20 20 "other" "NC/C" "other" 2 5 16
"6202" "s16" 295 512 348 1 348 8 "des matières" 1 316 1 1 0 0 0 0 348 348 0 72 5 16 "b" "c" "pre-sluice" "rrc" -1 1 0 1 -1 0 13 13 "other" "NC/C" "other" 2 6 16
"6203" "s16" 292.67 532 172 1 172 9 "ne les indique pas," 1 309 0 0 1 1 1 1 696 532 0 72 5 16 "b" "c" "sluice" "rrc" -1 1 0 1 -1 0 19 19 "other" "NC/C" "other" 2 7 16
"6204" "s16" 344 144 144 1 144 10 "de façon" 1 344 0 0 0 0 0 0 144 144 0 72 5 16 "b" "c" "spillover" "rrc" -1 1 0 1 -1 0 9 9 "other" "NC/C" "other" 2 8 16
"6208" "s16" 408.33 596 164 1 364 1 "Le sultan" 1 422 0 0 0 0 0 0 364 364 0 74 5 14 "b" "a" "np1" "rrc" 1 1 1 0 1 0 9 9 "other" "NC/E" "other" 2 1 14
"6209" "s16" 431 308 88 1 88 2 "satisfait" 1 456 0 0 0 0 0 0 540 308 0 74 5 14 "b" "a" "part" "rrc" 1 1 1 0 1 0 9 9 "other" "NC/E" "other" 2 2 14
"6210" "s16" 469 228 228 1 228 3 "depuis peu" 1 469 0 0 0 0 0 0 228 228 0 74 5 14 "b" "a" "pp" "rrc" 1 1 1 0 1 0 10 10 "other" "NC/E" "other" 2 3 14
"6211" "s16" 452.5 292 192 1 292 4 "avait" 1 458 0 0 0 0 0 0 292 292 0 74 5 14 "b" "a" "dis" "rrc" 1 1 1 0 1 0 5 5 "other" "NC/E" "other" 2 4 14
"6212" "s16" 428.67 544 180 1 544 5 "un grand harem," 1 441 0 0 0 0 0 0 544 544 0 74 5 14 "b" "a" "post-dis" "rrc" 1 1 1 0 1 0 15 15 "other" "NC/E" "other" 2 5 14
"6215" "s16" 426 660 360 1 660 8 "ne savaient pas" 1 440 0 0 0 0 0 0 660 660 0 74 5 14 "b" "a" "pre-sluice" "rrc" 1 1 1 0 1 0 15 15 "other" "NC/E" "other" 2 6 14
"6217" "s16" 429 392 148 1 392 10 "et n'avaient" 0 440 0 0 0 0 0 0 392 392 0 74 5 14 "b" "a" "spillover" "rrc" 1 1 1 0 1 0 12 12 "other" "NC/E" "other" 2 8 14
"6235" "s16" 460.4 788 176 1 788 1 "Le héros" 1 479 0 0 0 0 0 0 788 788 0 76 5 2 "b" "a" "np1" "rrc" 1 1 1 0 1 0 9 9 "other" "NC/E" "other" 2 1 2
"6236" "s16" 412 1416 332 1 332 2 "décrit" 1 466 1 3 0 0 0 0 332 332 0 76 5 2 "b" "a" "part" "rrc" 1 1 1 0 1 0 7 7 "other" "NC/E" "other" 2 2 2
"6237" "s16" 398.5 1116 152 1 356 3 "dans cette histoire" 1 455 1 1 1 1 1 1 812 512 0 76 5 2 "b" "a" "pp" "rrc" 1 1 1 0 1 0 19 19 "other" "NC/E" "other" 2 3 2
"6238" "s16" 409.5 308 156 1 156 4 "a vaincu" 1 465 0 0 0 0 0 0 156 156 0 76 5 2 "b" "a" "dis" "rrc" 1 1 1 0 1 0 8 8 "other" "NC/E" "other" 2 4 2
"6239" "s16" 416.67 988 152 1 152 5 "une bête féroce," 1 466 0 0 1 3 1 3 2528 988 0 76 5 2 "b" "a" "post-dis" "rrc" 1 1 1 0 1 0 18 18 "other" "NC/E" "other" 2 5 2
"6242" "s16" 345.5 368 196 1 368 8 "ne mentionne" 1 364 0 0 0 0 0 0 368 368 0 76 5 2 "b" "a" "pre-sluice" "rrc" 1 1 1 0 1 0 12 12 "other" "NC/E" "other" 2 6 2
"6243" "s16" 299 228 228 1 228 9 "comment," 1 299 0 0 0 0 0 0 228 228 0 76 5 2 "b" "a" "sluice" "rrc" 1 1 1 0 1 0 8 8 "other" "NC/E" "other" 2 7 2
"6244" "s16" 292.5 300 172 1 300 10 "peut-être" 1 295 0 0 0 0 0 0 300 300 0 76 5 2 "b" "a" "spillover" "rrc" 1 1 1 0 1 0 10 10 "other" "NC/E" "other" 2 8 2
"6263" "s16" 486.4 944 160 1 944 1 "La politicienne" 1 506 0 0 0 0 0 0 944 944 0 79 5 1 "b" "b" "np1" "rrc" 1 -1 -1 0 1 0 15 15 "other" "C/E" "other" 2 1 1
"6264" "s16" 514 288 288 1 288 2 "contredite" 1 514 0 0 0 0 0 0 288 288 0 79 5 1 "b" "b" "part" "rrc" 1 -1 -1 0 1 0 10 10 "other" "C/E" "other" 2 2 1
"6265" "s16" 479 360 96 1 360 3 "durant le débat" 1 494 0 0 0 0 0 0 360 360 0 79 5 1 "b" "b" "pp" "rrc" 1 -1 -1 0 1 0 16 16 "other" "C/E" "other" 2 3 1
"6266" "s16" 467.5 388 208 1 388 4 "a proposé" 1 482 0 0 0 0 0 0 388 388 0 79 5 1 "b" "b" "dis" "rrc" 1 -1 -1 0 1 0 10 10 "other" "C/E" "other" 2 4 1
"6267" "s16" 446 232 232 1 232 5 "des mesures" 1 446 0 0 0 0 0 0 232 232 0 79 5 1 "b" "b" "post-dis" "rrc" 1 -1 -1 0 1 0 11 11 "other" "C/E" "other" 2 5 1
"6272" "s16" 381 436 296 1 436 10 "se demandaient" 1 388 0 0 0 0 0 0 436 436 0 79 5 1 "b" "b" "pre-sluice" "rrc" 1 -1 -1 0 1 0 14 14 "other" "C/E" "other" 2 6 1
"6273" "s16" 377 144 144 1 144 11 "pourquoi," 1 377 0 0 0 0 0 0 144 144 0 79 5 1 "b" "b" "sluice" "rrc" 1 -1 -1 0 1 0 9 9 "other" "C/E" "other" 2 7 1
"6274" "s16" 365 328 328 1 328 12 "vu que" 1 365 0 0 0 0 0 0 328 328 0 79 5 1 "b" "b" "spillover" "rrc" 1 -1 -1 0 1 0 6 6 "other" "C/E" "other" 2 8 1
"6279" "s16" 443.4 716 164 1 344 1 "Le robot" 1 487 1 2 0 0 0 0 344 344 0 80 5 12 "b" "c" "np1" "rrc" -1 1 0 1 -1 0 8 8 "other" "NC/C" "other" 2 1 12
"6280" "s16" 475.5 896 316 1 400 2 "produit" 1 487 1 1 1 1 1 1 776 596 0 80 5 12 "b" "c" "part" "rrc" -1 1 0 1 -1 0 7 7 "other" "NC/C" "other" 2 2 12
"6281" "s16" 466.25 760 196 1 196 3 "à l'usine" 1 483 0 0 1 1 1 1 636 336 0 80 5 12 "b" "c" "pp" "rrc" -1 1 0 1 -1 0 10 10 "other" "NC/C" "other" 2 3 12
"6282" "s16" 472.67 420 204 1 420 4 "doit traiter" 1 490 0 0 0 0 0 0 420 420 0 80 5 12 "b" "c" "dis" "rrc" -1 1 0 1 -1 0 12 12 "other" "NC/C" "other" 2 4 12
"6283" "s16" 424.6 968 148 1 740 5 "des pièces uniques," 1 467 0 0 0 0 0 0 740 740 0 80 5 12 "b" "c" "post-dis" "rrc" -1 1 0 1 -1 0 20 20 "other" "NC/C" "other" 2 5 12
"6286" "s16" 431.25 708 160 1 540 8 "d'en trouver" 1 450 0 0 0 0 1 1 540 540 0 80 5 12 "b" "c" "pre-sluice" "rrc" -1 1 0 1 -1 0 12 12 "other" "NC/C" "other" 2 6 12
"6287" "s16" 375 184 184 1 184 9 "le temps," 1 375 0 0 0 0 0 0 184 184 0 80 5 12 "b" "c" "sluice" "rrc" -1 1 0 1 -1 0 9 9 "other" "NC/C" "other" 2 7 12
"6288" "s16" 415 528 372 1 528 10 "vu qu'il y a" 1 421 0 0 0 0 0 0 528 528 0 80 5 12 "b" "c" "spillover" "rrc" -1 1 0 1 -1 0 12 12 "other" "NC/C" "other" 2 8 12
"6292" "s16" 492 324 172 1 324 1 "L'étudiant" 1 503 0 0 0 0 0 0 324 324 0 81 5 4 "b" "c" "np1" "rrc" -1 1 0 1 -1 0 11 11 "other" "NC/C" "other" 2 1 4
"6293" "s16" 451.5 432 276 1 276 2 "distrait" 1 485 1 1 0 0 0 0 276 276 0 81 5 4 "b" "c" "part" "rrc" -1 1 0 1 -1 0 8 8 "other" "NC/C" "other" 2 2 4
"6294" "s16" 459 604 336 1 604 3 "pendant la classe" 1 460 0 0 0 0 0 0 604 604 0 81 5 4 "b" "c" "pp" "rrc" -1 1 0 1 -1 0 17 17 "other" "NC/C" "other" 2 3 4
"6295" "s16" 439.67 412 160 1 160 4 "était parti," 1 459 1 1 0 0 0 0 160 160 0 81 5 4 "b" "c" "dis" "rrc" -1 1 0 1 -1 0 13 13 "other" "NC/C" "other" 2 4 4
"6296" "s16" 450.33 1584 216 1 388 5 "mais même le directeur" 1 471 0 0 1 1 1 1 1836 1584 0 81 5 4 "b" "c" "post-dis" "rrc" -1 1 0 1 -1 0 23 23 "other" "NC/C" "other" 2 5 4
"6297" "s16" 472 208 208 1 208 6 "de l'école" 1 472 0 0 0 0 0 0 208 208 0 81 5 4 "b" "c" "pre-sluice" "rrc" -1 1 0 1 -1 0 11 11 "other" "NC/C" "other" 2 6 4
"6298" "s16" 395 416 204 1 416 7 "ne le savait pas," 1 415 0 0 0 0 0 0 416 416 0 81 5 4 "b" "c" "sluice" "rrc" -1 1 0 1 -1 0 17 17 "other" "NC/C" "other" 2 7 4
"6299" "s16" 375.5 320 164 1 320 8 "puisqu'il" 1 385 0 0 0 0 0 0 320 320 0 81 5 4 "b" "c" "spillover" "rrc" -1 1 0 1 -1 0 9 9 "other" "NC/C" "other" 2 8 4
"6303" "s16" 505.5 1024 188 1 972 1 "Les navires" 1 545 1 1 0 0 0 0 972 972 0 82 5 3 "b" "d" "np1" "rrc" -1 -1 0 -1 -1 0 11 11 "other" "C/C" "other" 2 1 3
"6304" "s16" 553 228 228 1 228 2 "détruits" 1 553 0 0 0 0 0 0 228 228 0 82 5 3 "b" "d" "part" "rrc" -1 -1 0 -1 -1 0 9 9 "other" "C/C" "other" 2 2 3
"6305" "s16" 484.33 468 236 1 404 3 "pendant la guerre" 1 544 1 1 0 0 0 0 404 404 0 82 5 3 "b" "d" "pp" "rrc" -1 -1 0 -1 -1 0 17 17 "other" "C/C" "other" 2 3 3
"6306" "s16" 406.5 580 260 1 580 4 "avaient rejoint" 1 424 0 0 0 0 0 0 580 580 0 82 5 3 "b" "d" "dis" "rrc" -1 -1 0 -1 -1 0 15 15 "other" "C/C" "other" 2 4 3
"6309" "s16" 388 128 128 1 128 7 "d'histoire" 1 388 0 0 1 1 1 1 192 128 0 82 5 3 "b" "d" "pre-sluice" "rrc" -1 -1 0 -1 -1 0 10 10 "other" "C/C" "other" 2 6 3
"6310" "s16" 416.5 416 168 1 416 8 "n'en savait rien," 1 426 0 0 0 0 0 0 416 416 0 82 5 3 "b" "d" "sluice" "rrc" -1 -1 0 -1 -1 0 17 17 "other" "C/C" "other" 2 7 3
"6311" "s16" 383.5 448 224 1 224 9 "laissant" 1 396 1 1 0 0 0 0 224 224 0 82 5 3 "b" "d" "spillover" "rrc" -1 -1 0 -1 -1 0 8 8 "other" "C/C" "other" 2 8 3
"6365" "s17" 267.43 1300 180 1 436 1 "La fonctionnaire" 1 296 1 4 0 0 0 0 436 436 0 9 2 8 "c" "d" "np1" "rrc" -1 -1 0 -1 -1 0 16 16 "other" "C/C" "other" 2 1 8
"6366" "s17" 255.5 904 196 0 196 2 "interdite" 0 270 1 2 0 0 1 2 328 196 1 9 2 8 "c" "d" "part" "rrc" -1 -1 0 -1 -1 0 9 9 "other" "C/C" "other" 2 2 8
"6367" "s17" 265 1160 176 1 176 3 "de séance" 0 289 0 0 1 1 1 2 964 448 0 9 2 8 "c" "d" "pp" "rrc" -1 -1 0 -1 -1 0 10 10 "other" "C/C" "other" 2 3 8
"6368" "s17" 255 420 296 0 296 4 "a reçu" 0 255 0 0 0 0 0 0 296 296 1 9 2 8 "c" "d" "dis" "rrc" -1 -1 0 -1 -1 0 7 7 "other" "C/C" "other" 2 4 8
"6369" "s17" 251.25 780 124 1 412 5 "une convocation," 0 255 0 0 0 0 0 0 412 412 0 9 2 8 "c" "d" "post-dis" "rrc" -1 -1 0 -1 -1 0 16 16 "other" "C/C" "other" 2 5 8
"6371" "s17" 263 468 212 1 212 7 "ne pouvait encore" 1 271 1 1 0 0 0 0 212 212 0 9 2 8 "c" "d" "pre-sluice" "rrc" -1 -1 0 -1 -1 0 17 17 "other" "C/C" "other" 2 6 8
"6372" "s17" 260.5 340 192 1 192 8 "l'expliquer," 1 263 0 0 0 0 1 1 192 192 0 9 2 8 "c" "d" "sluice" "rrc" -1 -1 0 -1 -1 0 12 12 "other" "C/C" "other" 2 7 8
"6373" "s17" 255 304 304 1 304 9 "jusqu'à ce que" 1 255 0 0 0 0 0 0 304 304 0 9 2 8 "c" "d" "spillover" "rrc" -1 -1 0 -1 -1 0 15 15 "other" "C/C" "other" 2 8 8
"6390" "s17" 258.67 1248 196 1 364 1 "Le dernier chapitre" 1 317 1 4 0 0 0 0 364 364 0 12 2 5 "c" "c" "np1" "rrc" -1 1 0 1 -1 0 19 19 "other" "NC/C" "other" 2 1 5
"6391" "s17" 247.6 1192 84 0 84 2 "soustrait" 0 284 1 2 0 0 1 2 84 84 1 12 2 5 "c" "c" "part" "rrc" -1 1 0 1 -1 0 9 9 "other" "NC/C" "other" 2 2 5
"6392" "s17" 279 304 132 1 132 3 "du livre" 0 308 0 0 1 1 1 1 216 132 0 12 2 5 "c" "c" "pp" "rrc" -1 1 0 1 -1 0 8 8 "other" "NC/C" "other" 2 3 5
"6393" "s17" 247 420 184 0 184 4 "avait" 0 248 1 1 0 0 0 0 184 184 1 12 2 5 "c" "c" "dis" "rrc" -1 1 0 1 -1 0 5 5 "other" "NC/C" "other" 2 4 5
"6394" "s17" 245 1012 204 1 204 5 "l'air ingénieux," 0 254 0 0 1 1 1 1 388 204 0 12 2 5 "c" "c" "post-dis" "rrc" -1 1 0 1 -1 0 17 17 "other" "NC/C" "other" 2 5 5
"6396" "s17" 256 564 184 0 184 7 "personne" 0 273 1 1 0 0 1 1 184 184 1 12 2 5 "c" "c" "pre-sluice" "rrc" -1 1 0 1 -1 0 8 8 "other" "NC/C" "other" 2 6 5
"6397" "s17" 264 464 152 0 256 8 "ne le savait," 0 275 0 0 0 0 0 0 256 256 1 12 2 5 "c" "c" "sluice" "rrc" -1 1 0 1 -1 0 13 13 "other" "NC/C" "other" 2 7 5
"6398" "s17" 262 360 148 0 148 9 "d'autant que" 0 268 0 0 0 0 0 0 148 148 1 12 2 5 "c" "c" "spillover" "rrc" -1 1 0 1 -1 0 12 12 "other" "NC/C" "other" 2 8 5
"6410" "s17" 245.56 2612 40 1 236 1 "Les dictionnaires" 1 266 1 5 0 0 0 0 236 236 0 15 2 16 "c" "d" "np1" "rrc" -1 -1 0 -1 -1 0 17 17 "other" "C/C" "other" 2 1 16
"6411" "s17" 257.75 716 204 1 204 2 "traduits" 1 272 1 1 0 0 1 1 204 204 0 15 2 16 "c" "d" "part" "rrc" -1 -1 0 -1 -1 0 8 8 "other" "C/C" "other" 2 2 16
"6412" "s17" 258.67 520 88 1 88 3 "de l'anglais" 1 271 0 0 1 1 1 1 724 336 0 15 2 16 "c" "d" "pp" "rrc" -1 -1 0 -1 -1 0 12 12 "other" "C/C" "other" 2 3 16
"6413" "s17" 237 556 220 1 220 4 "contenaient" 1 250 1 1 0 0 0 0 220 220 0 15 2 16 "c" "d" "dis" "rrc" -1 -1 0 -1 -1 0 11 11 "other" "C/C" "other" 2 4 16
"6414" "s17" 222.43 1488 144 1 448 5 "des familles de mots" 1 241 0 0 1 2 1 2 1640 1012 0 15 2 16 "c" "d" "post-dis" "rrc" -1 -1 0 -1 -1 0 20 20 "other" "C/C" "other" 2 5 16
"6417" "s17" 271 184 184 1 184 8 "des matières" 1 271 0 0 0 0 0 0 184 184 0 15 2 16 "c" "d" "pre-sluice" "rrc" -1 -1 0 -1 -1 0 13 13 "other" "C/C" "other" 2 6 16
"6418" "s17" 266.2 912 188 1 188 9 "ne les indique pas," 1 283 1 1 0 0 1 1 188 188 0 15 2 16 "c" "d" "sluice" "rrc" -1 -1 0 -1 -1 0 19 19 "other" "C/C" "other" 2 7 16
"6419" "s17" 259.33 624 292 1 292 10 "de façon" 1 278 1 1 1 1 1 1 776 412 0 15 2 16 "c" "d" "spillover" "rrc" -1 -1 0 -1 -1 0 9 9 "other" "C/C" "other" 2 8 16
"6432" "s17" 253.83 1468 192 1 192 1 "Le navire" 1 270 1 4 0 0 0 0 192 192 0 17 2 3 "c" "a" "np1" "rrc" 1 1 1 0 1 0 9 9 "other" "NC/E" "other" 2 1 3
"6433" "s17" 263.5 308 268 0 268 2 "détruit" 0 285 1 1 0 0 0 0 268 268 1 17 2 3 "c" "a" "part" "rrc" 1 1 1 0 1 0 8 8 "other" "NC/E" "other" 2 2 3
"6434" "s17" 260.6 996 172 1 172 3 "pendant la guerre" 0 283 1 1 0 0 1 1 172 172 0 17 2 3 "c" "a" "pp" "rrc" 1 1 1 0 1 0 17 17 "other" "NC/E" "other" 2 3 3
"6435" "s17" 256.25 1008 176 1 176 4 "avait rejoint" 1 264 0 0 1 1 1 3 1436 460 0 17 2 3 "c" "a" "dis" "rrc" 1 1 1 0 1 0 13 13 "other" "NC/E" "other" 2 4 3
"6436" "s17" 257 424 244 1 424 5 "le port," 1 260 0 0 0 0 0 0 424 424 0 17 2 3 "c" "a" "post-dis" "rrc" 1 1 1 0 1 0 8 8 "other" "NC/E" "other" 2 5 3
"6439" "s17" 264 496 208 1 208 8 "ne pouvait pas dire" 1 275 0 0 0 0 0 0 208 208 0 17 2 3 "c" "a" "pre-sluice" "rrc" 1 1 1 0 1 0 19 19 "other" "NC/E" "other" 2 6 3
"6440" "s17" 256.5 328 168 1 168 9 "quand," 1 266 0 0 0 0 0 0 168 168 0 17 2 3 "c" "a" "sluice" "rrc" 1 1 1 0 1 0 6 6 "other" "NC/E" "other" 2 7 3
"6441" "s17" 253 284 284 0 284 10 "laissant" 0 253 1 1 0 0 0 0 284 284 1 17 2 3 "c" "a" "spillover" "rrc" 1 1 1 0 1 0 8 8 "other" "NC/E" "other" 2 8 3
"6445" "s17" 286 988 184 1 456 1 "Les sultans" 1 332 1 2 0 0 0 0 456 456 0 18 2 14 "c" "b" "np1" "rrc" 1 -1 -1 0 1 0 11 11 "other" "C/E" "other" 2 1 14
"6446" "s17" 287 220 220 0 220 2 "satisfaits" 0 287 1 1 0 0 1 1 336 220 1 18 2 14 "c" "b" "part" "rrc" 1 -1 -1 0 1 0 10 10 "other" "C/E" "other" 2 2 14
"6447" "s17" 253.25 2172 172 1 172 3 "depuis peu" 0 314 1 3 1 1 1 1 736 400 0 18 2 14 "c" "b" "pp" "rrc" 1 -1 -1 0 1 0 10 10 "other" "C/E" "other" 2 3 14
"6448" "s17" 230.5 424 192 0 192 4 "avaient" 0 236 0 0 0 0 0 0 192 192 1 18 2 14 "c" "b" "dis" "rrc" 1 -1 -1 0 1 0 7 7 "other" "C/E" "other" 2 4 14
"6449" "s17" 252.5 996 76 1 272 5 "un grand harem," 0 286 0 0 0 0 1 2 272 272 0 18 2 14 "c" "b" "post-dis" "rrc" 1 -1 -1 0 1 0 15 15 "other" "C/E" "other" 2 5 14
"6452" "s17" 256.33 616 264 1 264 8 "ne savaient pas" 1 267 1 1 0 0 1 2 264 264 0 18 2 14 "c" "b" "pre-sluice" "rrc" 1 -1 -1 0 1 0 15 15 "other" "C/E" "other" 2 6 14
"6453" "s17" 250 156 156 0 156 9 "où," 0 250 0 0 1 1 1 1 1208 156 1 18 2 14 "c" "b" "sluice" "rrc" 1 -1 -1 0 1 0 4 4 "other" "C/E" "other" 2 7 14
"6454" "s17" 262 216 216 1 216 10 "et n'avaient" 0 262 0 0 0 0 0 0 216 216 0 18 2 14 "c" "b" "spillover" "rrc" 1 -1 -1 0 1 0 12 12 "other" "C/E" "other" 2 8 14
"6458" "s17" 258.25 920 180 1 180 1 "Les héros" 1 311 1 2 0 0 0 0 180 180 0 19 2 2 "c" "b" "np1" "rrc" 1 -1 -1 0 1 0 10 10 "other" "C/E" "other" 2 1 2
"6459" "s17" 272.67 676 248 1 248 2 "décrits" 1 317 1 1 0 0 1 1 248 248 0 19 2 2 "c" "b" "part" "rrc" 1 -1 -1 0 1 0 8 8 "other" "C/E" "other" 2 2 2
"6460" "s17" 264.5 808 160 1 160 3 "dans cette histoire" 1 309 0 0 0 0 0 0 160 160 0 19 2 2 "c" "b" "pp" "rrc" 1 -1 -1 0 1 0 19 19 "other" "C/E" "other" 2 3 2
"6461" "s17" 244 684 224 0 224 4 "ont vaincu" 0 283 1 1 0 0 1 1 224 224 1 19 2 2 "c" "b" "dis" "rrc" 1 -1 -1 0 1 0 10 10 "other" "C/E" "other" 2 4 2
"6462" "s17" 261 864 104 1 268 5 "une bête féroce," 0 283 0 0 1 1 1 2 1336 552 0 19 2 2 "c" "b" "post-dis" "rrc" 1 -1 -1 0 1 0 18 18 "other" "C/E" "other" 2 5 2
"6465" "s17" 270.5 404 224 1 224 8 "ne mentionne" 1 288 0 0 0 0 0 0 224 224 0 19 2 2 "c" "b" "pre-sluice" "rrc" 1 -1 -1 0 1 0 12 12 "other" "C/E" "other" 2 6 2
"6466" "s17" 265.5 232 88 1 88 9 "comment," 1 282 0 0 0 0 0 0 88 88 0 19 2 2 "c" "b" "sluice" "rrc" 1 -1 -1 0 1 0 8 8 "other" "C/E" "other" 2 7 2
"6521" "s17" 272 460 200 1 200 1 "Le texte" 1 300 1 1 0 0 0 0 200 200 0 26 3 13 "c" "c" "np1" "rrc" -1 1 0 1 -1 0 8 8 "other" "NC/C" "other" 2 1 13
"6522" "s17" 266.6 736 80 1 80 2 "reconstruit" 1 319 1 2 0 0 0 0 80 80 0 26 3 13 "c" "c" "part" "rrc" -1 1 0 1 -1 0 11 11 "other" "NC/C" "other" 2 2 13
"6523" "s17" 281.56 1980 252 0 528 3 "à partir d'anciennes épigraphes" 0 298 1 1 0 0 1 1 1804 1544 1 26 3 13 "c" "c" "pp" "rrc" -1 1 0 1 -1 0 33 33 "other" "NC/C" "other" 2 3 13
"6524" "s17" 278.67 444 176 0 176 4 "contient" 0 293 1 1 0 0 0 0 176 176 1 26 3 13 "c" "c" "dis" "rrc" -1 1 0 1 -1 0 8 8 "other" "NC/C" "other" 2 4 13
"6525" "s17" 276.5 320 200 0 200 5 "des contradictions," 0 288 0 0 0 0 1 1 316 200 1 26 3 13 "c" "c" "post-dis" "rrc" -1 1 0 1 -1 0 19 19 "other" "NC/C" "other" 2 5 13
"6527" "s17" 265 192 192 1 192 7 "difficile" 1 265 0 0 0 0 0 0 192 192 0 26 3 13 "c" "c" "pre-sluice" "rrc" -1 1 0 1 -1 0 9 9 "other" "NC/C" "other" 2 6 13
"6528" "s17" 270.6 876 244 1 360 8 "de les établir," 1 279 0 0 1 1 1 1 2116 516 0 26 3 13 "c" "c" "sluice" "rrc" -1 1 0 1 -1 0 16 16 "other" "NC/C" "other" 2 7 13
"6529" "s17" 261.33 624 184 0 404 9 "car les penseurs" 0 270 0 0 0 0 1 1 996 624 1 26 3 13 "c" "c" "spillover" "rrc" -1 1 0 1 -1 0 16 16 "other" "NC/C" "other" 2 8 13
"6570" "s17" 242.67 2152 192 1 420 1 "Le roi éternel" 1 278 1 4 0 0 0 0 420 420 0 33 3 11 "c" "a" "np1" "rrc" 1 1 1 0 1 0 15 15 "other" "NC/E" "other" 2 1 11
"6571" "s17" 241.33 552 248 0 248 2 "prédit" 0 254 1 1 0 0 1 1 248 248 1 33 3 11 "c" "a" "part" "rrc" 1 1 1 0 1 0 7 7 "other" "NC/E" "other" 2 2 11
"6572" "s17" 237.33 1760 64 1 64 3 "dans les écritures" 0 275 1 4 0 0 1 3 64 64 0 33 3 11 "c" "a" "pp" "rrc" 1 1 1 0 1 0 19 19 "other" "NC/E" "other" 2 3 11
"6573" "s17" 237 848 268 0 268 4 "aurait accompli" 0 241 0 0 0 0 0 0 268 268 1 33 3 11 "c" "a" "dis" "rrc" 1 1 1 0 1 0 15 15 "other" "NC/E" "other" 2 4 11
"6574" "s17" 236.75 788 196 1 196 5 "un miracle," 0 252 0 0 1 2 1 2 3068 596 0 33 3 11 "c" "a" "post-dis" "rrc" 1 1 1 0 1 0 11 11 "other" "NC/E" "other" 2 5 11
"6576" "s17" 243 468 196 1 196 7 "de dire" 1 251 1 1 0 0 0 0 196 196 0 33 3 11 "c" "a" "pre-sluice" "rrc" 1 1 1 0 1 0 7 7 "other" "NC/E" "other" 2 6 11
"6577" "s17" 243.5 364 152 1 152 8 "quand," 1 245 0 0 0 0 1 1 152 152 0 33 3 11 "c" "a" "sluice" "rrc" 1 1 1 0 1 0 6 6 "other" "NC/E" "other" 2 7 11
"6578" "s17" 237.33 612 260 1 260 9 "en particulier" 1 240 0 0 0 0 1 1 260 260 0 33 3 11 "c" "a" "spillover" "rrc" 1 1 1 0 1 0 14 14 "other" "NC/E" "other" 2 8 11
"6583" "s17" 249.75 996 188 1 188 1 "Les robots" 1 279 1 3 0 0 0 0 188 188 0 34 3 12 "c" "d" "np1" "rrc" -1 -1 0 -1 -1 0 10 10 "other" "C/C" "other" 2 1 12
"6584" "s17" 240 836 252 1 252 2 "produits" 1 292 1 2 1 2 1 2 572 252 0 34 3 12 "c" "d" "part" "rrc" -1 -1 0 -1 -1 0 8 8 "other" "C/C" "other" 2 2 12
"6585" "s17" 237 200 200 0 200 3 "à l'usine" 0 237 0 0 0 0 0 0 200 200 1 34 3 12 "c" "d" "pp" "rrc" -1 -1 0 -1 -1 0 10 10 "other" "C/C" "other" 2 3 12
"6586" "s17" 235.8 1028 188 0 188 4 "doivent traiter" 0 239 1 2 0 0 0 0 188 188 1 34 3 12 "c" "d" "dis" "rrc" -1 -1 0 -1 -1 0 15 15 "other" "C/C" "other" 2 4 12
"6587" "s17" 230.6 812 232 0 256 5 "des pièces uniques," 0 234 0 0 0 0 1 2 1256 588 1 34 3 12 "c" "d" "post-dis" "rrc" -1 -1 0 -1 -1 0 20 20 "other" "C/C" "other" 2 5 12
"6590" "s17" 235.33 592 272 0 412 8 "d'en trouver" 0 246 0 0 0 0 0 0 412 412 1 34 3 12 "c" "d" "pre-sluice" "rrc" -1 -1 0 -1 -1 0 12 12 "other" "C/C" "other" 2 6 12
"6591" "s17" 244 272 272 0 272 9 "le temps," 0 244 0 0 0 0 0 0 272 272 1 34 3 12 "c" "d" "sluice" "rrc" -1 -1 0 -1 -1 0 9 9 "other" "C/C" "other" 2 7 12
"6592" "s17" 255 700 240 0 240 10 "vu qu'il y a" 0 270 1 1 0 0 1 1 3808 524 1 34 3 12 "c" "d" "spillover" "rrc" -1 -1 0 -1 -1 0 12 12 "other" "C/C" "other" 2 8 12
"6663" "s17" 209 396 180 1 180 1 "Le politicien" 1 211 1 1 0 0 0 0 180 180 0 47 4 1 "c" "c" "np1" "rrc" -1 1 0 1 -1 0 13 13 "other" "NC/C" "other" 2 1 1
"6664" "s17" 238.75 868 172 1 172 2 "contredit" 1 260 1 2 0 0 0 0 172 172 0 47 4 1 "c" "c" "part" "rrc" -1 1 0 1 -1 0 9 9 "other" "NC/C" "other" 2 2 1
"6665" "s17" 251.6 1032 164 1 164 3 "durant le débat" 1 267 1 1 0 0 0 0 164 164 0 47 4 1 "c" "c" "pp" "rrc" -1 1 0 1 -1 0 16 16 "other" "NC/C" "other" 2 3 1
"6666" "s17" 250 916 212 0 212 4 "a proposé" 0 262 1 1 0 0 1 1 212 212 1 47 4 1 "c" "c" "dis" "rrc" -1 1 0 1 -1 0 10 10 "other" "NC/C" "other" 2 4 1
"6667" "s17" 242 408 104 1 104 5 "des mesures" 0 265 0 0 1 1 1 1 1080 268 0 47 4 1 "c" "c" "post-dis" "rrc" -1 1 0 1 -1 0 11 11 "other" "NC/C" "other" 2 5 1
"6671" "s17" 257.4 1112 216 1 216 9 "de tendance libérale" 1 288 0 0 0 0 1 1 216 216 0 47 4 1 "c" "c" "pre-sluice" "rrc" -1 1 0 1 -1 0 21 21 "other" "NC/C" "other" 2 6 1
"6672" "s17" 280 444 280 1 280 10 "les critiquaient," 1 293 1 1 0 0 0 0 280 280 0 47 4 1 "c" "c" "sluice" "rrc" -1 1 0 1 -1 0 17 17 "other" "NC/C" "other" 2 7 1
"6760" "s17" 295.33 1280 188 1 188 1 "L'artiste" 1 325 1 4 0 0 0 0 188 188 0 59 4 10 "c" "b" "np1" "rrc" 1 -1 -1 0 1 0 9 9 "other" "C/E" "other" 2 1 10
"6761" "s17" 308.14 1800 156 0 156 2 "peinte" 0 378 1 5 0 0 1 1 156 156 1 59 4 10 "c" "b" "part" "rrc" 1 -1 -1 0 1 0 6 6 "other" "C/E" "other" 2 2 10
"6762" "s17" 304.9 2300 148 1 148 3 "dans son atelier" 0 351 1 1 1 1 1 4 908 344 0 59 4 10 "c" "b" "pp" "rrc" 1 -1 -1 0 1 0 16 16 "other" "C/E" "other" 2 3 10
"6763" "s17" 306 1480 252 0 252 4 "avait rencontré" 0 365 1 3 0 0 0 0 252 252 1 59 4 10 "c" "b" "dis" "rrc" 1 -1 -1 0 1 0 16 16 "other" "C/E" "other" 2 4 10
"6764" "s17" 308.6 800 88 1 88 5 "une comtesse," 0 358 0 0 1 1 1 3 688 88 0 59 4 10 "c" "b" "post-dis" "rrc" 1 -1 -1 0 1 0 13 13 "other" "C/E" "other" 2 5 10
"6766" "s17" 320.8 768 52 1 52 7 "de vérifier" 0 372 0 0 1 1 1 3 1088 264 0 59 4 10 "c" "b" "pre-sluice" "rrc" 1 -1 -1 0 1 0 12 12 "other" "C/E" "other" 2 6 10
"6767" "s17" 275 452 452 0 452 8 "où," 0 275 0 0 0 0 1 1 720 452 1 59 4 10 "c" "b" "sluice" "rrc" 1 -1 -1 0 1 0 4 4 "other" "C/E" "other" 2 7 10
"6768" "s17" 321.25 700 240 1 240 9 "de sorte que" 0 337 0 0 0 0 0 0 504 504 0 59 4 10 "c" "b" "spillover" "rrc" 1 -1 -1 0 1 0 12 12 "other" "C/E" "other" 2 8 10
"6779" "s17" 264.83 1392 176 1 416 1 "Le secrétaire" 1 286 1 4 0 0 0 0 416 416 0 63 4 7 "c" "a" "np1" "rrc" 1 1 1 0 1 0 14 14 "other" "NC/E" "other" 2 1 7
"6780" "s17" 267 964 108 0 108 2 "instruit" 0 310 1 1 0 0 1 1 108 108 1 63 4 7 "c" "a" "part" "rrc" 1 1 1 0 1 0 8 8 "other" "NC/E" "other" 2 2 7
"6781" "s17" 261.5 932 120 1 120 3 "de la défaite" 0 281 0 0 1 1 1 1 728 392 0 63 4 7 "c" "a" "pp" "rrc" 1 1 1 0 1 0 14 14 "other" "NC/E" "other" 2 3 7
"6782" "s17" 247.14 1860 232 1 232 4 "aurait été trouvé" 1 254 1 3 0 0 1 1 232 232 0 63 4 7 "c" "a" "dis" "rrc" 1 1 1 0 1 0 20 20 "other" "NC/E" "other" 2 4 7
"6783" "s17" 245.67 476 148 1 148 5 "dans un bar," 1 249 0 0 1 2 1 3 1908 296 0 63 4 7 "c" "a" "post-dis" "rrc" 1 1 1 0 1 0 12 12 "other" "NC/E" "other" 2 5 7
"6787" "s17" 300.67 744 228 1 228 9 "par qui," 0 327 1 1 0 0 0 0 228 228 0 63 4 7 "c" "a" "sluice" "rrc" 1 1 1 0 1 0 8 8 "other" "NC/E" "other" 2 7 7
"6788" "s17" 297.5 360 176 0 176 10 "d'autant que" 0 319 0 0 0 0 0 0 176 176 1 63 4 7 "c" "a" "spillover" "rrc" 1 1 1 0 1 0 12 12 "other" "NC/E" "other" 2 8 7
"6846" "s17" 227 368 188 1 188 1 "L'étudiante" 1 240 1 1 0 0 0 0 188 188 0 70 5 4 "c" "d" "np1" "rrc" -1 -1 0 -1 -1 0 12 12 "other" "C/C" "other" 2 1 4
"6847" "s17" 226 476 232 0 232 2 "distraite" 0 236 1 1 0 0 0 0 232 232 1 70 5 4 "c" "d" "part" "rrc" -1 -1 0 -1 -1 0 9 9 "other" "C/C" "other" 2 2 4
"6848" "s17" 229 1024 184 1 184 3 "pendant la classe" 0 249 1 1 0 0 0 0 184 184 0 70 5 4 "c" "d" "pp" "rrc" -1 -1 0 -1 -1 0 17 17 "other" "C/C" "other" 2 3 4
"6849" "s17" 232 472 144 1 144 4 "était partie," 1 247 0 0 1 1 1 1 736 324 0 70 5 4 "c" "d" "dis" "rrc" -1 -1 0 -1 -1 0 14 14 "other" "C/C" "other" 2 4 4
"6850" "s17" 230.17 1212 200 1 368 5 "mais même le directeur" 1 250 1 2 0 0 1 2 368 368 0 70 5 4 "c" "d" "post-dis" "rrc" -1 -1 0 -1 -1 0 23 23 "other" "C/C" "other" 2 5 4
"6851" "s17" 228 68 68 0 68 6 "de l'école" 0 228 0 0 0 0 0 0 68 68 1 70 5 4 "c" "d" "pre-sluice" "rrc" -1 -1 0 -1 -1 0 11 11 "other" "C/C" "other" 2 6 4
"6852" "s17" 229.5 536 220 1 220 7 "ne le savait pas," 0 238 0 0 0 0 1 1 220 220 0 70 5 4 "c" "d" "sluice" "rrc" -1 -1 0 -1 -1 0 17 17 "other" "C/C" "other" 2 7 4
"6857" "s17" 231 400 188 1 188 1 "L'acteur" 1 234 1 1 0 0 0 0 188 188 0 71 5 15 "c" "a" "np1" "rrc" 1 1 1 0 1 0 8 8 "other" "NC/E" "other" 2 1 15
"6858" "s17" 231 588 244 1 244 2 "séduit" 1 239 1 2 0 0 0 0 244 244 0 71 5 15 "c" "a" "part" "rrc" 1 1 1 0 1 0 7 7 "other" "NC/E" "other" 2 2 15
"6859" "s17" 240.5 420 172 0 172 3 "à la soirée" 0 241 1 1 0 0 1 2 924 420 1 71 5 15 "c" "a" "pp" "rrc" 1 1 1 0 1 0 13 13 "other" "NC/E" "other" 2 3 15
"6860" "s17" 231.33 720 184 1 184 4 "a rencontré" 0 244 1 1 0 0 0 0 184 184 0 71 5 15 "c" "a" "dis" "rrc" 1 1 1 0 1 0 12 12 "other" "NC/E" "other" 2 4 15
"6861" "s17" 221.67 544 192 1 192 5 "une journaliste," 1 239 0 0 0 0 1 1 192 192 0 71 5 15 "c" "a" "post-dis" "rrc" 1 1 1 0 1 0 16 16 "other" "NC/E" "other" 2 5 15
"6864" "s17" 252 672 260 1 260 8 "ne révèlent pas" 1 262 0 0 1 1 1 2 708 496 0 71 5 15 "c" "a" "pre-sluice" "rrc" 1 1 1 0 1 0 17 17 "other" "NC/E" "other" 2 6 15
"6865" "s17" 254 252 252 0 252 9 "où," 0 254 1 1 0 0 1 1 1632 252 1 71 5 15 "c" "a" "sluice" "rrc" 1 1 1 0 1 0 4 4 "other" "NC/E" "other" 2 7 15
"6866" "s17" 250.67 576 184 1 184 10 "bien que" 0 259 1 1 0 0 0 0 184 184 0 71 5 15 "c" "a" "spillover" "rrc" 1 1 1 0 1 0 8 8 "other" "NC/E" "other" 2 8 15
"6919" "s17" 248.8 1212 184 1 980 1 "Le fruit exotique" 1 269 1 1 0 0 0 0 980 980 0 81 5 9 "c" "c" "np1" "rrc" -1 1 0 1 -1 0 17 17 "other" "NC/C" "other" 2 1 9
"6920" "s17" 247 512 280 1 280 2 "introduit" 1 259 0 0 0 0 0 0 280 280 0 81 5 9 "c" "c" "part" "rrc" -1 1 0 1 -1 0 9 9 "other" "NC/C" "other" 2 2 9
"6921" "s17" 261 192 192 1 192 3 "au village" 1 261 0 0 0 0 0 0 192 192 0 81 5 9 "c" "c" "pp" "rrc" -1 1 0 1 -1 0 10 10 "other" "NC/C" "other" 2 3 9
"6922" "s17" 236 176 176 0 176 4 "était" 0 236 0 0 0 0 0 0 176 176 1 81 5 9 "c" "c" "dis" "rrc" -1 1 0 1 -1 0 6 6 "other" "NC/C" "other" 2 4 9
"6923" "s17" 238 668 180 1 372 5 "fortement toxique," 0 248 0 0 0 0 0 0 372 372 0 81 5 9 "c" "c" "post-dis" "rrc" -1 1 0 1 -1 0 18 18 "other" "NC/C" "other" 2 5 9
"6926" "s17" 254.5 376 184 1 184 8 "ne l'avaient pas" 1 270 0 0 0 0 0 0 184 184 0 81 5 9 "c" "c" "pre-sluice" "rrc" -1 1 0 1 -1 0 16 16 "other" "NC/C" "other" 2 6 9
"6927" "s17" 261 288 204 1 204 9 "découvert," 1 281 0 0 0 0 1 1 204 204 0 81 5 9 "c" "c" "sluice" "rrc" -1 1 0 1 -1 0 11 11 "other" "NC/C" "other" 2 7 9
"6928" "s17" 264.25 748 208 0 344 10 "alors même que" 0 277 1 1 0 0 1 1 2404 748 1 81 5 9 "c" "c" "spillover" "rrc" -1 1 0 1 -1 0 15 15 "other" "NC/C" "other" 2 8 9
"6949" "s18" 469 196 196 1 196 1 "Le robot" 1 469 0 0 0 0 0 0 196 196 0 4 2 12 "d" "a" "np1" "rrc" 1 1 1 0 1 0 8 8 "other" "NC/E" "other" 2 1 12
"6950" "s18" 420.6 972 252 1 536 2 "produit" 1 505 1 1 0 0 0 0 536 536 0 4 2 12 "d" "a" "part" "rrc" 1 1 1 0 1 0 7 7 "other" "NC/E" "other" 2 2 12
"6951" "s18" 365 1404 176 1 176 3 "à l'usine" 1 454 1 4 0 0 0 0 176 176 0 4 2 12 "d" "a" "pp" "rrc" 1 1 1 0 1 0 10 10 "other" "NC/E" "other" 2 3 12
"6952" "s18" 362.33 1888 144 1 144 4 "doit traiter" 1 450 1 2 0 0 1 3 144 144 0 4 2 12 "d" "a" "dis" "rrc" 1 1 1 0 1 0 12 12 "other" "NC/E" "other" 2 4 12
"6953" "s18" 370.11 1484 200 1 584 5 "des pièces uniques," 1 417 1 1 1 1 1 2 948 796 0 4 2 12 "d" "a" "post-dis" "rrc" 1 1 1 0 1 0 20 20 "other" "NC/E" "other" 2 5 12
"6956" "s18" 369 584 212 0 212 8 "de décider" 0 376 1 1 0 0 0 0 212 212 1 4 2 12 "d" "a" "pre-sluice" "rrc" 1 1 1 0 1 0 11 11 "other" "NC/E" "other" 2 6 12
"6957" "s18" 358 616 204 1 204 9 "quand," 0 377 1 1 1 1 1 1 416 204 0 4 2 12 "d" "a" "sluice" "rrc" 1 1 1 0 1 0 6 6 "other" "NC/E" "other" 2 7 12
"6958" "s18" 345.33 1032 168 1 372 10 "vu qu'il y a" 1 365 0 0 0 0 1 2 372 372 0 4 2 12 "d" "a" "spillover" "rrc" 1 1 1 0 1 0 12 12 "other" "NC/E" "other" 2 8 12
"6970" "s18" 500.33 596 188 1 336 1 "Les textes" 1 590 1 1 0 0 0 0 336 336 0 6 2 13 "d" "d" "np1" "rrc" -1 -1 0 -1 -1 0 10 10 "other" "C/C" "other" 2 1 13
"6971" "s18" 392.17 1448 292 1 452 2 "reconstruits" 1 556 1 3 0 0 1 1 452 452 0 6 2 13 "d" "d" "part" "rrc" -1 -1 0 -1 -1 0 12 12 "other" "C/C" "other" 2 2 13
"6972" "s18" 344.86 3268 212 1 324 3 "à partir d'anciennes épigraphes" 1 440 1 2 1 1 1 2 2516 2048 0 6 2 13 "d" "d" "pp" "rrc" -1 -1 0 -1 -1 0 33 33 "other" "C/C" "other" 2 3 13
"6973" "s18" 321 272 272 0 272 4 "contiennent" 0 321 1 1 0 0 0 0 272 272 1 6 2 13 "d" "d" "dis" "rrc" -1 -1 0 -1 -1 0 11 11 "other" "C/C" "other" 2 4 13
"6974" "s18" 324.25 1468 232 1 328 5 "des contradictions," 0 343 1 1 1 2 1 3 1992 1304 0 6 2 13 "d" "d" "post-dis" "rrc" -1 -1 0 -1 -1 0 19 19 "other" "C/C" "other" 2 5 13
"6977" "s18" 355 328 160 1 160 8 "de les établir," 0 362 0 0 0 0 0 0 328 328 0 6 2 13 "d" "d" "sluice" "rrc" -1 -1 0 -1 -1 0 16 16 "other" "C/C" "other" 2 7 13
"6978" "s18" 352 656 196 1 196 9 "car les penseurs" 1 368 1 1 0 0 1 1 196 196 0 6 2 13 "d" "d" "spillover" "rrc" -1 -1 0 -1 -1 0 16 16 "other" "C/C" "other" 2 8 13
"7041" "s18" 360 684 128 1 128 1 "L'artiste" 1 417 1 2 0 0 0 0 128 128 0 17 2 10 "d" "c" "np1" "rrc" -1 1 0 1 -1 0 9 9 "other" "NC/C" "other" 2 1 10
"7042" "s18" 341.11 2004 164 1 164 2 "peint" 1 438 1 4 0 0 1 1 164 164 0 17 2 10 "d" "c" "part" "rrc" -1 1 0 1 -1 0 5 5 "other" "NC/C" "other" 2 2 10
"7043" "s18" 339.89 3660 188 1 480 3 "dans son atelier" 1 450 1 5 0 0 1 4 480 480 0 17 2 10 "d" "c" "pp" "rrc" -1 1 0 1 -1 0 16 16 "other" "NC/C" "other" 2 3 10
"7044" "s18" 333.65 3912 144 1 564 4 "avait rencontré" 1 370 1 4 0 0 1 6 564 564 0 17 2 10 "d" "c" "dis" "rrc" -1 1 0 1 -1 0 16 16 "other" "NC/C" "other" 2 4 10
"7045" "s18" 321.75 1040 152 1 152 5 "une comtesse," 1 341 1 1 1 1 1 2 4884 452 0 17 2 10 "d" "c" "post-dis" "rrc" -1 1 0 1 -1 0 13 13 "other" "NC/C" "other" 2 5 10
"7047" "s18" 354 184 184 0 184 7 "d'en vérifier" 0 354 1 1 0 0 0 0 184 184 1 17 2 10 "d" "c" "pre-sluice" "rrc" -1 1 0 1 -1 0 14 14 "other" "NC/C" "other" 2 6 10
"7048" "s18" 351.33 572 160 0 368 8 "le lieu," 0 361 0 0 0 0 1 1 712 368 1 17 2 10 "d" "c" "sluice" "rrc" -1 1 0 1 -1 0 8 8 "other" "NC/C" "other" 2 7 10
"7049" "s18" 350.5 252 140 0 252 9 "de sorte que" 0 355 0 0 0 0 0 0 252 252 1 17 2 10 "d" "c" "spillover" "rrc" -1 1 0 1 -1 0 12 12 "other" "NC/C" "other" 2 8 10
"7061" "s18" 336.5 372 184 1 184 1 "Les navires" 1 358 1 1 0 0 0 0 184 184 0 23 2 3 "d" "b" "np1" "rrc" 1 -1 -1 0 1 0 11 11 "other" "C/E" "other" 2 1 3
"7062" "s18" 356.6 984 204 1 384 2 "détruits" 1 399 1 3 0 0 1 1 384 384 0 23 2 3 "d" "b" "part" "rrc" 1 -1 -1 0 1 0 9 9 "other" "C/E" "other" 2 2 3
"7063" "s18" 331 792 128 1 128 3 "pendant la guerre" 1 360 1 2 0 0 1 1 128 128 0 23 2 3 "d" "b" "pp" "rrc" 1 -1 -1 0 1 0 17 17 "other" "C/E" "other" 2 3 3
"7064" "s18" 325.6 900 152 1 324 4 "avaient rejoint" 1 343 0 0 0 0 1 1 324 324 0 23 2 3 "d" "b" "dis" "rrc" 1 -1 -1 0 1 0 15 15 "other" "C/E" "other" 2 4 3
"7065" "s18" 316 164 164 1 164 5 "le port," 1 316 0 0 0 0 0 0 164 164 0 23 2 3 "d" "b" "post-dis" "rrc" 1 -1 -1 0 1 0 8 8 "other" "C/E" "other" 2 5 3
"7068" "s18" 345.5 820 184 1 184 8 "ne pouvait pas dire" 1 372 1 2 1 1 1 2 520 184 0 23 2 3 "d" "b" "pre-sluice" "rrc" 1 -1 -1 0 1 0 19 19 "other" "C/E" "other" 2 6 3
"7069" "s18" 332 428 224 1 224 9 "quand," 1 335 0 0 1 2 1 2 764 428 0 23 2 3 "d" "b" "sluice" "rrc" 1 -1 -1 0 1 0 6 6 "other" "C/E" "other" 2 7 3
"7070" "s18" 320 144 144 0 144 10 "laissant" 0 320 1 1 0 0 0 0 144 144 1 23 2 3 "d" "b" "spillover" "rrc" 1 -1 -1 0 1 0 8 8 "other" "C/E" "other" 2 8 3
"7082" "s18" 396 300 124 1 124 1 "L'étudiant" 1 409 1 1 0 0 0 0 124 124 0 26 3 4 "d" "a" "np1" "rrc" 1 1 1 0 1 0 11 11 "other" "NC/E" "other" 2 1 4
"7083" "s18" 342.86 1016 112 0 112 2 "distrait" 0 427 1 6 1 1 1 1 288 112 1 26 3 4 "d" "a" "part" "rrc" 1 1 1 0 1 0 8 8 "other" "NC/E" "other" 2 2 4
"7084" "s18" 359.5 1324 220 1 220 3 "pendant la classe" 0 419 1 1 1 1 1 3 736 448 0 26 3 4 "d" "a" "pp" "rrc" 1 1 1 0 1 0 17 17 "other" "NC/E" "other" 2 3 4
"7085" "s18" 341.25 780 188 1 188 4 "était parti," 1 377 0 0 1 1 1 2 948 532 0 26 3 4 "d" "a" "dis" "rrc" 1 1 1 0 1 0 13 13 "other" "NC/E" "other" 2 4 4
"7086" "s18" 324.29 1020 164 0 164 5 "mais même le directeur" 0 340 1 5 0 0 1 1 164 164 1 26 3 4 "d" "a" "post-dis" "rrc" 1 1 1 0 1 0 23 23 "other" "NC/E" "other" 2 5 4
"7088" "s18" 333.67 676 300 0 300 7 "ne savait pas" 0 340 0 0 0 0 1 1 300 300 1 26 3 4 "d" "a" "pre-sluice" "rrc" 1 1 1 0 1 0 13 13 "other" "NC/E" "other" 2 6 4
"7094" "s18" 343.33 836 108 1 108 1 "La secrétaire" 1 361 1 2 0 0 0 0 108 108 0 28 3 7 "d" "b" "np1" "rrc" 1 -1 -1 0 1 0 14 14 "other" "C/E" "other" 2 1 7
"7095" "s18" 343.67 1060 412 1 412 2 "instruite" 1 370 1 1 0 0 1 1 412 412 0 28 3 7 "d" "b" "part" "rrc" 1 -1 -1 0 1 0 9 9 "other" "C/E" "other" 2 2 7
"7096" "s18" 344 420 92 1 92 3 "de la défaite" 1 367 0 0 1 1 1 1 1168 420 0 28 3 7 "d" "b" "pp" "rrc" 1 -1 -1 0 1 0 14 14 "other" "C/E" "other" 2 3 7
"7097" "s18" 313 744 228 1 516 4 "aurait été trouvée" 1 336 1 1 0 0 0 0 516 516 0 28 3 7 "d" "b" "dis" "rrc" 1 -1 -1 0 1 0 21 21 "other" "C/E" "other" 2 4 7
"7098" "s18" 293 228 164 1 164 5 "dans un bar," 1 294 0 0 1 1 1 1 792 164 0 28 3 7 "d" "b" "post-dis" "rrc" 1 -1 -1 0 1 0 12 12 "other" "C/E" "other" 2 5 7
"7102" "s18" 329 344 180 1 180 9 "par qui," 0 353 1 1 0 0 1 1 180 180 0 28 3 7 "d" "b" "sluice" "rrc" 1 -1 -1 0 1 0 8 8 "other" "C/E" "other" 2 7 7
"7103" "s18" 325 208 208 0 208 10 "d'autant que" 0 325 1 1 0 0 0 0 208 208 1 28 3 7 "d" "b" "spillover" "rrc" 1 -1 -1 0 1 0 12 12 "other" "C/E" "other" 2 8 7
"7106" "s18" 327 912 128 1 348 1 "Le dictionnaire" 1 380 1 3 0 0 0 0 348 348 0 29 3 16 "d" "a" "np1" "rrc" 1 1 1 0 1 0 15 15 "other" "NC/E" "other" 2 1 16
"7107" "s18" 363.5 372 176 1 372 2 "traduit" 1 387 0 0 1 1 1 1 580 372 0 29 3 16 "d" "a" "part" "rrc" 1 1 1 0 1 0 7 7 "other" "NC/E" "other" 2 2 16
"7108" "s18" 298 820 196 1 196 3 "de l'anglais" 1 326 1 3 0 0 1 2 196 196 0 29 3 16 "d" "a" "pp" "rrc" 1 1 1 0 1 0 12 12 "other" "NC/E" "other" 2 3 16
"7109" "s18" 302 96 96 0 96 4 "contenait" 0 302 1 1 0 0 0 0 96 96 1 29 3 16 "d" "a" "dis" "rrc" 1 1 1 0 1 0 9 9 "other" "NC/E" "other" 2 4 16
"7110" "s18" 285.33 1364 180 1 180 5 "des familles de mots" 0 316 1 1 1 1 1 1 876 780 0 29 3 16 "d" "a" "post-dis" "rrc" 1 1 1 0 1 0 20 20 "other" "NC/E" "other" 2 5 16
"7114" "s18" 300.67 564 132 1 132 9 "n'indique pas" 0 303 1 1 1 1 1 1 544 132 0 29 3 16 "d" "a" "pre-sluice" "rrc" 1 1 1 0 1 0 13 13 "other" "NC/E" "other" 2 6 16
"7115" "s18" 307.67 484 172 1 172 10 "lesquelles," 1 326 0 0 1 1 1 1 560 304 0 29 3 16 "d" "a" "sluice" "rrc" 1 1 1 0 1 0 11 11 "other" "NC/E" "other" 2 7 16
"7116" "s18" 290.67 528 168 1 276 11 "de façon" 1 294 0 0 0 0 0 0 276 276 0 29 3 16 "d" "a" "spillover" "rrc" 1 1 1 0 1 0 9 9 "other" "NC/E" "other" 2 8 16
"7155" "s18" 349.67 516 152 0 152 1 "L'actrice" 0 424 1 3 0 0 0 0 152 152 1 34 3 15 "d" "b" "np1" "rrc" 1 -1 -1 0 1 0 9 9 "other" "C/E" "other" 2 1 15
"7156" "s18" 328.4 1032 208 1 208 2 "séduite" 0 413 1 1 1 1 1 2 360 208 0 34 3 15 "d" "b" "part" "rrc" 1 -1 -1 0 1 0 8 8 "other" "C/E" "other" 2 2 15
"7157" "s18" 343.2 988 192 0 384 3 "à la soirée" 0 398 1 2 0 0 0 0 384 384 1 34 3 15 "d" "b" "pp" "rrc" 1 -1 -1 0 1 0 13 13 "other" "C/E" "other" 2 3 15
"7158" "s18" 344.2 1308 212 1 212 4 "a rencontré" 0 413 1 3 1 1 1 2 596 212 0 34 3 15 "d" "b" "dis" "rrc" 1 -1 -1 0 1 0 12 12 "other" "C/E" "other" 2 4 15
"7159" "s18" 334.6 948 140 1 140 5 "une journaliste," 1 389 0 0 1 1 1 3 476 272 0 34 3 15 "d" "b" "post-dis" "rrc" 1 -1 -1 0 1 0 16 16 "other" "C/E" "other" 2 5 15
"7162" "s18" 315.83 1144 128 1 128 8 "ne révèlent pas" 0 340 1 1 1 3 1 3 4136 856 0 34 3 15 "d" "b" "pre-sluice" "rrc" 1 -1 -1 0 1 0 17 17 "other" "C/E" "other" 2 6 15
"7164" "s18" 308.5 284 136 1 136 10 "bien que" 0 319 0 0 0 0 0 0 136 136 0 34 3 15 "d" "b" "spillover" "rrc" 1 -1 -1 0 1 0 8 8 "other" "C/E" "other" 2 8 15
"7309" "s18" 344.57 1060 196 1 488 1 "Les derniers chapitres" 1 394 1 2 0 0 0 0 488 488 0 50 4 5 "d" "d" "np1" "rrc" -1 -1 0 -1 -1 0 22 22 "other" "C/C" "other" 2 1 5
"7310" "s18" 330 992 316 1 316 2 "soustraits" 1 363 1 1 0 0 1 1 316 316 0 50 4 5 "d" "d" "part" "rrc" -1 -1 0 -1 -1 0 10 10 "other" "C/C" "other" 2 2 5
"7311" "s18" 315.67 540 284 1 284 3 "du livre" 1 329 0 0 0 0 0 0 284 284 0 50 4 5 "d" "d" "pp" "rrc" -1 -1 0 -1 -1 0 8 8 "other" "C/C" "other" 2 3 5
"7312" "s18" 314 516 516 0 516 4 "avaient" 0 314 1 1 0 0 0 0 516 516 1 50 4 5 "d" "d" "dis" "rrc" -1 -1 0 -1 -1 0 7 7 "other" "C/C" "other" 2 4 5
"7313" "s18" 305.75 896 216 1 216 5 "l'air ingénieux," 0 315 0 0 1 2 1 2 2112 676 0 50 4 5 "d" "d" "post-dis" "rrc" -1 -1 0 -1 -1 0 17 17 "other" "C/C" "other" 2 5 5
"7315" "s18" 316 300 136 0 136 7 "personne" 0 320 1 1 0 0 1 1 504 300 1 50 4 5 "d" "d" "pre-sluice" "rrc" -1 -1 0 -1 -1 0 8 8 "other" "C/C" "other" 2 6 5
"7316" "s18" 309.33 812 176 1 176 8 "ne le savait," 0 336 0 0 1 1 1 2 1012 508 0 50 4 5 "d" "d" "sluice" "rrc" -1 -1 0 -1 -1 0 13 13 "other" "C/C" "other" 2 7 5
"7317" "s18" 300.5 416 248 1 248 9 "d'autant que" 1 309 0 0 0 0 0 0 248 248 0 50 4 5 "d" "d" "spillover" "rrc" -1 -1 0 -1 -1 0 12 12 "other" "C/C" "other" 2 8 5
"7321" "s18" 331.83 944 96 1 96 1 "Le fonctionnaire" 1 386 1 3 0 0 0 0 96 228 0 51 4 8 "d" "a" "np1" "rrc" 1 1 1 0 1 0 16 16 "other" "NC/E" "other" 2 1 8
"7322" "s18" 324.5 800 188 0 188 2 "interdit" 0 364 1 2 0 0 1 1 188 188 1 51 4 8 "d" "a" "part" "rrc" 1 1 1 0 1 0 8 8 "other" "NC/E" "other" 2 2 8
"7323" "s18" 332.8 1332 124 1 124 3 "de séance" 0 405 0 0 1 1 1 1 696 508 0 51 4 8 "d" "a" "pp" "rrc" 1 1 1 0 1 0 10 10 "other" "NC/E" "other" 2 3 8
"7324" "s18" 305.5 916 732 0 732 4 "a reçu" 0 313 1 2 0 0 1 1 732 732 1 51 4 8 "d" "a" "dis" "rrc" 1 1 1 0 1 0 7 7 "other" "NC/E" "other" 2 4 8
"7325" "s18" 306.12 1708 220 1 560 5 "une convocation," 0 316 0 0 1 2 1 3 3076 1512 0 51 4 8 "d" "a" "post-dis" "rrc" 1 1 1 0 1 0 16 16 "other" "NC/E" "other" 2 5 8
"7328" "s18" 313.5 324 168 1 168 8 "expliquer" 1 323 0 0 0 0 0 0 168 168 0 51 4 8 "d" "a" "pre-sluice" "rrc" 1 1 1 0 1 0 9 9 "other" "NC/E" "other" 2 6 8
"7329" "s18" 282 140 140 1 140 9 "pourquoi," 1 282 0 0 0 0 0 0 140 140 0 51 4 8 "d" "a" "sluice" "rrc" 1 1 1 0 1 0 9 9 "other" "NC/E" "other" 2 7 8
"7330" "s18" 287.5 220 84 1 84 10 "jusqu'à ce que" 1 301 0 0 0 0 1 1 84 84 0 51 4 8 "d" "a" "spillover" "rrc" 1 1 1 0 1 0 15 15 "other" "NC/E" "other" 2 8 8
"7350" "s18" 331 3924 180 1 752 1 "La reine éternelle" 1 383 1 5 0 0 0 0 752 752 0 56 4 11 "d" "b" "np1" "rrc" 1 -1 -1 0 1 0 19 19 "other" "C/E" "other" 2 1 11
"7351" "s18" 337.25 2344 164 1 348 2 "prédite" 1 368 1 2 0 0 1 4 348 348 0 56 4 11 "d" "b" "part" "rrc" 1 -1 -1 0 1 0 8 8 "other" "C/E" "other" 2 2 11
"7352" "s18" 320 1388 456 1 456 3 "dans les écritures" 1 346 1 1 0 0 1 2 456 456 0 56 4 11 "d" "b" "pp" "rrc" 1 -1 -1 0 1 0 19 19 "other" "C/E" "other" 2 3 11
"7353" "s18" 275.33 940 144 1 320 4 "aurait accompli" 1 300 1 1 1 1 1 2 572 400 0 56 4 11 "d" "b" "dis" "rrc" 1 -1 -1 0 1 0 15 15 "other" "C/E" "other" 2 4 11
"7354" "s18" 296 284 140 1 140 5 "un miracle," 1 307 0 0 1 1 1 1 508 284 0 56 4 11 "d" "b" "post-dis" "rrc" 1 -1 -1 0 1 0 11 11 "other" "C/E" "other" 2 5 11
"7356" "s18" 328 328 328 1 328 7 "de dire" 1 328 0 0 0 0 0 0 328 328 0 56 4 11 "d" "b" "pre-sluice" "rrc" 1 -1 -1 0 1 0 7 7 "other" "C/E" "other" 2 6 11
"7357" "s18" 316 264 148 1 148 8 "quand," 1 318 0 0 0 0 0 0 148 148 0 56 4 11 "d" "b" "sluice" "rrc" 1 -1 -1 0 1 0 6 6 "other" "C/E" "other" 2 7 11
"7358" "s18" 301.5 300 176 1 176 9 "en particulier" 1 319 0 0 0 0 0 0 176 176 0 56 4 11 "d" "b" "spillover" "rrc" 1 -1 -1 0 1 0 14 14 "other" "C/E" "other" 2 8 11
"7408" "s18" 413.8 1100 136 1 780 1 "La politicienne" 1 449 1 1 0 0 0 0 780 780 0 64 5 1 "d" "d" "np1" "rrc" -1 -1 0 -1 -1 0 15 15 "other" "C/C" "other" 2 1 1
"7409" "s18" 351.5 1008 100 1 100 2 "contredite" 1 417 1 3 0 0 1 1 100 100 0 64 5 1 "d" "d" "part" "rrc" -1 -1 0 -1 -1 0 10 10 "other" "C/C" "other" 2 2 1
"7410" "s18" 360.2 1640 80 1 640 3 "durant le débat" 1 417 1 1 1 1 1 2 1608 1100 0 64 5 1 "d" "d" "pp" "rrc" -1 -1 0 -1 -1 0 16 16 "other" "C/C" "other" 2 3 1
"7411" "s18" 327.2 628 108 1 456 4 "a proposé" 1 341 0 0 0 0 0 0 456 456 0 64 5 1 "d" "d" "dis" "rrc" -1 -1 0 -1 -1 0 10 10 "other" "C/C" "other" 2 4 1
"7412" "s18" 323 120 120 1 120 5 "des mesures" 1 323 0 0 0 0 0 0 120 120 0 64 5 1 "d" "d" "post-dis" "rrc" -1 -1 0 -1 -1 0 11 11 "other" "C/C" "other" 2 5 1
"7416" "s18" 366 796 192 1 192 9 "de tendance libérale" 1 405 1 3 1 1 1 1 528 192 0 64 5 1 "d" "d" "pre-sluice" "rrc" -1 -1 0 -1 -1 0 21 21 "other" "C/C" "other" 2 6 1
"7417" "s18" 379.8 1004 200 1 356 10 "les critiquaient," 1 421 0 0 1 1 1 2 688 492 0 64 5 1 "d" "d" "sluice" "rrc" -1 -1 0 -1 -1 0 17 17 "other" "C/C" "other" 2 7 1
"7424" "s18" 371.71 1376 196 1 552 1 "Les fruits exotiques" 1 423 1 3 0 0 0 0 552 552 0 65 5 9 "d" "d" "np1" "rrc" -1 -1 0 -1 -1 0 20 20 "other" "C/C" "other" 2 1 9
"7425" "s18" 364.5 508 160 1 160 2 "introduits" 1 399 0 0 1 1 1 1 704 508 0 65 5 9 "d" "d" "part" "rrc" -1 -1 0 -1 -1 0 10 10 "other" "C/C" "other" 2 2 9
"7426" "s18" 312 524 204 1 204 3 "au village" 1 340 1 2 0 0 0 0 204 204 0 65 5 9 "d" "d" "pp" "rrc" -1 -1 0 -1 -1 0 10 10 "other" "C/C" "other" 2 3 9
"7427" "s18" 321 184 100 0 184 4 "étaient" 0 324 1 1 0 0 1 1 340 184 1 65 5 9 "d" "d" "dis" "rrc" -1 -1 0 -1 -1 0 8 8 "other" "C/C" "other" 2 4 9
"7428" "s18" 295.75 1616 180 1 180 5 "fortement toxiques," 0 327 0 0 1 1 1 2 1788 1448 0 65 5 9 "d" "d" "post-dis" "rrc" -1 -1 0 -1 -1 0 19 19 "other" "C/C" "other" 2 5 9
"7431" "s18" 309 352 352 1 352 8 "ne l'avaient pas" 1 309 0 0 0 0 0 0 352 352 0 65 5 9 "d" "d" "pre-sluice" "rrc" -1 -1 0 -1 -1 0 16 16 "other" "C/C" "other" 2 6 9
"7432" "s18" 338.5 256 112 1 112 9 "découvert," 1 340 1 1 1 2 1 2 728 112 0 65 5 9 "d" "d" "sluice" "rrc" -1 -1 0 -1 -1 0 11 11 "other" "C/C" "other" 2 7 9
"7433" "s18" 353 392 140 1 140 10 "alors même que" 1 364 1 1 0 0 1 1 140 140 0 65 5 9 "d" "d" "spillover" "rrc" -1 -1 0 -1 -1 0 15 15 "other" "C/C" "other" 2 8 9
"7479" "s18" 378 384 144 1 144 1 "L'enseignant" 1 417 1 1 0 0 0 0 144 144 0 70 5 6 "d" "c" "np1" "rrc" -1 1 0 1 -1 0 12 12 "other" "NC/C" "other" 2 1 6
"7480" "s18" 317 408 212 0 212 2 "inscrit" 0 337 1 1 0 0 0 0 212 212 1 70 5 6 "d" "c" "part" "rrc" -1 1 0 1 -1 0 7 7 "other" "NC/C" "other" 2 2 6
"7481" "s18" 351.7 1156 188 1 376 3 "au cours de mathématiques avancées" 0 421 1 2 0 0 1 1 376 376 0 70 5 6 "d" "c" "pp" "rrc" -1 1 0 1 -1 0 36 36 "other" "NC/C" "other" 2 3 6
"7482" "s18" 328.17 476 120 1 120 4 "s'était tué," 1 343 0 0 1 2 1 2 1392 344 0 70 5 6 "d" "c" "dis" "rrc" -1 1 0 1 -1 0 14 14 "other" "NC/C" "other" 2 4 6
"7483" "s18" 319.4 1216 156 1 316 5 "mais le porte-parole" 1 332 1 1 0 0 0 0 316 316 0 70 5 6 "d" "c" "post-dis" "rrc" -1 1 0 1 -1 0 20 20 "other" "NC/C" "other" 2 5 6
"7485" "s18" 304 288 184 0 288 7 "n'en avait" 0 306 1 1 1 1 1 1 1256 288 1 70 5 6 "d" "c" "pre-sluice" "rrc" -1 1 0 1 -1 0 10 10 "other" "NC/C" "other" 2 6 6
"7486" "s18" 308.5 296 160 1 296 8 "rien révélé," 0 321 0 0 1 1 1 1 740 296 0 70 5 6 "d" "c" "sluice" "rrc" -1 1 0 1 -1 0 15 15 "other" "NC/C" "other" 2 7 6
"7487" "s18" 287 164 164 1 164 9 "de sorte que" 1 287 0 0 0 0 0 0 164 164 0 70 5 6 "d" "c" "spillover" "rrc" -1 1 0 1 -1 0 12 12 "other" "NC/C" "other" 2 8 6
"7491" "s18" 328 884 20 1 224 1 "Le sultan" 1 370 1 3 0 0 0 0 224 224 0 71 5 14 "d" "c" "np1" "rrc" -1 1 0 1 -1 0 9 9 "other" "NC/C" "other" 2 1 14
"7492" "s18" 323.6 1492 292 1 292 2 "satisfait" 1 393 0 0 0 0 1 1 292 292 0 71 5 14 "d" "c" "part" "rrc" -1 1 0 1 -1 0 9 9 "other" "NC/C" "other" 2 2 14
"7493" "s18" 332.75 924 280 1 280 3 "depuis peu" 1 355 1 1 0 0 0 0 280 280 0 71 5 14 "d" "c" "pp" "rrc" -1 1 0 1 -1 0 10 10 "other" "NC/C" "other" 2 3 14
"7494" "s18" 316 560 76 0 136 4 "avait" 0 342 1 3 0 0 1 3 1748 136 1 71 5 14 "d" "c" "dis" "rrc" -1 1 0 1 -1 0 5 5 "other" "NC/C" "other" 2 4 14
"7495" "s18" 324.5 1184 120 1 376 5 "un grand harem," 0 350 0 0 1 2 1 2 3452 700 0 71 5 14 "d" "c" "post-dis" "rrc" -1 1 0 1 -1 0 15 15 "other" "NC/C" "other" 2 5 14
"7499" "s18" 321.5 224 172 0 224 9 "en trouver" 0 322 1 1 0 0 0 0 224 224 1 71 5 14 "d" "c" "pre-sluice" "rrc" -1 1 0 1 -1 0 10 10 "other" "NC/C" "other" 2 6 14
"7500" "s18" 329 132 132 1 132 10 "l'emplacement," 0 329 0 0 1 1 1 1 356 132 0 71 5 14 "d" "c" "sluice" "rrc" -1 1 0 1 -1 0 14 14 "other" "NC/C" "other" 2 7 14
"7571" "s18" 366 368 180 1 180 1 "Le héros" 1 380 1 1 0 0 0 0 180 180 0 81 5 2 "d" "c" "np1" "rrc" -1 1 0 1 -1 0 9 9 "other" "NC/C" "other" 2 1 2
"7572" "s18" 330.5 1192 452 1 452 2 "décrit" 1 374 1 2 1 1 1 1 800 612 0 81 5 2 "d" "c" "part" "rrc" -1 1 0 1 -1 0 7 7 "other" "NC/C" "other" 2 2 2
"7573" "s18" 302.75 924 48 1 100 3 "dans cette histoire" 1 330 1 2 0 0 1 2 100 100 0 81 5 2 "d" "c" "pp" "rrc" -1 1 0 1 -1 0 19 19 "other" "NC/C" "other" 2 3 2
"7574" "s18" 272 392 392 0 392 4 "a vaincu" 0 272 1 1 0 0 0 0 392 392 1 81 5 2 "d" "c" "dis" "rrc" -1 1 0 1 -1 0 8 8 "other" "NC/C" "other" 2 4 2
"7575" "s18" 276.58 1172 112 1 140 5 "une bête féroce," 0 300 1 1 1 1 1 2 904 512 0 81 5 2 "d" "c" "post-dis" "rrc" -1 1 0 1 -1 0 18 18 "other" "NC/C" "other" 2 5 2
"7577" "s18" 313.38 1424 144 1 144 7 "du romancier" 0 341 1 2 1 2 1 4 1500 764 0 81 5 2 "d" "c" "pre-sluice" "rrc" -1 1 0 1 -1 0 12 12 "other" "NC/C" "other" 2 6 2
"7578" "s18" 299.38 960 200 1 200 8 "ne le mentionne," 1 331 0 0 1 1 1 2 1464 452 0 81 5 2 "d" "c" "sluice" "rrc" -1 1 0 1 -1 0 16 16 "other" "NC/C" "other" 2 7 2
"7655" "s2" 620.9 1844 172 1 524 1 "La reine éternelle" 1 747 1 2 0 0 0 0 524 524 0 8 2 11 "b" "d" "np1" "rrc" -1 -1 0 -1 -1 0 19 19 "other" "C/C" "other" 2 1 11
"7656" "s2" 531.86 1364 308 1 308 2 "prédite" 1 687 1 1 0 0 1 1 308 308 0 8 2 11 "b" "d" "part" "rrc" -1 -1 0 -1 -1 0 8 8 "other" "C/C" "other" 2 2 11
"7657" "s2" 548.82 2100 208 1 864 3 "dans les écritures" 1 657 0 0 0 0 1 1 864 864 0 8 2 11 "b" "d" "pp" "rrc" -1 -1 0 -1 -1 0 19 19 "other" "C/C" "other" 2 3 11
"7658" "s2" 592.14 1368 148 1 352 4 "aurait accompli" 1 686 1 1 0 0 0 0 352 352 0 8 2 11 "b" "d" "dis" "rrc" -1 -1 0 -1 -1 0 15 15 "other" "C/C" "other" 2 4 11
"7659" "s2" 600.4 900 204 1 204 5 "un miracle," 1 688 0 0 1 1 1 2 2136 636 0 8 2 11 "b" "d" "post-dis" "rrc" -1 -1 0 -1 -1 0 11 11 "other" "C/C" "other" 2 5 11
"7661" "s2" 552.38 1604 268 1 1056 7 "d'en découvrir" 1 599 1 1 0 0 0 0 1056 1056 0 8 2 11 "b" "d" "pre-sluice" "rrc" -1 -1 0 -1 -1 0 15 15 "other" "C/C" "other" 2 6 11
"7662" "s2" 585 700 176 1 176 8 "la nature," 1 616 1 1 0 0 1 1 176 176 0 8 2 11 "b" "d" "sluice" "rrc" -1 -1 0 -1 -1 0 10 10 "other" "C/C" "other" 2 7 11
"7663" "s2" 562.67 844 160 1 244 9 "en particulier" 1 618 0 0 0 0 1 1 244 244 0 8 2 11 "b" "d" "spillover" "rrc" -1 -1 0 -1 -1 0 14 14 "other" "C/C" "other" 2 8 11
"7668" "s2" 645.25 636 172 1 316 1 "L'étudiant" 1 775 1 1 0 0 0 0 316 316 0 9 2 4 "b" "c" "np1" "rrc" -1 1 0 1 -1 0 11 11 "other" "NC/C" "other" 2 1 4
"7669" "s2" 701.5 524 232 1 232 2 "distrait" 1 789 0 0 0 0 0 0 232 232 0 9 2 4 "b" "c" "part" "rrc" -1 1 0 1 -1 0 8 8 "other" "NC/C" "other" 2 2 4
"7670" "s2" 656.83 1100 236 1 628 3 "pendant la classe" 1 709 0 0 0 0 0 0 628 628 0 9 2 4 "b" "c" "pp" "rrc" -1 1 0 1 -1 0 17 17 "other" "NC/C" "other" 2 3 4
"7671" "s2" 642 192 192 1 192 4 "était parti," 1 642 0 0 0 0 0 0 192 192 0 9 2 4 "b" "c" "dis" "rrc" -1 1 0 1 -1 0 13 13 "other" "NC/C" "other" 2 4 4
"7672" "s2" 617.62 1492 160 1 1144 5 "mais même le directeur" 1 643 0 0 0 0 0 0 1144 1144 0 9 2 4 "b" "c" "post-dis" "rrc" -1 1 0 1 -1 0 23 23 "other" "NC/C" "other" 2 5 4
"7673" "s2" 644 256 256 1 256 6 "de l'école" 1 644 0 0 0 0 0 0 256 256 0 9 2 4 "b" "c" "pre-sluice" "rrc" -1 1 0 1 -1 0 11 11 "other" "NC/C" "other" 2 6 4
"7674" "s2" 602 416 192 1 416 7 "ne le savait pas," 1 622 0 0 0 0 0 0 416 416 0 9 2 4 "b" "c" "sluice" "rrc" -1 1 0 1 -1 0 17 17 "other" "NC/C" "other" 2 7 4
"7675" "s2" 582 220 220 1 220 8 "puisqu'il" 1 582 0 0 0 0 0 0 220 220 0 9 2 4 "b" "c" "spillover" "rrc" -1 1 0 1 -1 0 9 9 "other" "NC/C" "other" 2 8 4
"7707" "s2" 588 612 164 1 376 1 "Le sultan" 1 646 1 1 0 0 0 0 376 376 0 14 2 14 "b" "a" "np1" "rrc" 1 1 1 0 1 0 9 9 "other" "NC/E" "other" 2 1 14
"7708" "s2" 537.67 676 220 1 220 2 "satisfait" 1 630 1 1 0 0 1 1 220 220 0 14 2 14 "b" "a" "part" "rrc" 1 1 1 0 1 0 9 9 "other" "NC/E" "other" 2 2 14
"7709" "s2" 559.5 1020 216 1 512 3 "depuis peu" 1 622 0 0 0 0 0 0 512 512 0 14 2 14 "b" "a" "pp" "rrc" 1 1 1 0 1 0 10 10 "other" "NC/E" "other" 2 3 14
"7710" "s2" 581 448 184 1 184 4 "avait" 1 606 1 1 0 0 0 0 184 184 0 14 2 14 "b" "a" "dis" "rrc" 1 1 1 0 1 0 5 5 "other" "NC/E" "other" 2 4 14
"7711" "s2" 546.4 1008 224 1 400 5 "un grand harem," 1 589 0 0 1 1 1 1 664 400 0 14 2 14 "b" "a" "post-dis" "rrc" 1 1 1 0 1 0 15 15 "other" "NC/E" "other" 2 5 14
"7714" "s2" 514.4 1120 356 1 608 8 "ne savaient pas" 1 558 0 0 0 0 0 0 608 608 0 14 2 14 "b" "a" "pre-sluice" "rrc" 1 1 1 0 1 0 15 15 "other" "NC/E" "other" 2 6 14
"7716" "s2" 539.88 2388 536 1 772 10 "et n'avaient" 0 565 1 2 0 0 0 0 772 772 0 14 2 14 "b" "a" "spillover" "rrc" 1 1 1 0 1 0 12 12 "other" "NC/E" "other" 2 8 14
"7720" "s2" 718.67 580 164 1 316 1 "L'artiste" 1 787 1 1 0 0 0 0 316 316 0 15 2 10 "b" "a" "np1" "rrc" 1 1 1 0 1 0 9 9 "other" "NC/E" "other" 2 1 10
"7721" "s2" 605 1388 396 1 396 2 "peint" 1 701 1 2 0 0 0 0 396 396 0 15 2 10 "b" "a" "part" "rrc" 1 1 1 0 1 0 5 5 "other" "NC/E" "other" 2 2 10
"7722" "s2" 554.33 1092 212 1 416 3 "dans son atelier" 1 584 1 2 0 0 1 2 416 416 0 15 2 10 "b" "a" "pp" "rrc" 1 1 1 0 1 0 16 16 "other" "NC/E" "other" 2 3 10
"7723" "s2" 510.17 1136 176 1 548 4 "avait rencontré" 1 570 1 2 1 2 1 2 2500 756 0 15 2 10 "b" "a" "dis" "rrc" 1 1 1 0 1 0 16 16 "other" "NC/E" "other" 2 4 10
"7724" "s2" 552.5 1004 172 1 172 5 "une comtesse," 1 562 0 0 1 2 1 2 1384 1004 0 15 2 10 "b" "a" "post-dis" "rrc" 1 1 1 0 1 0 13 13 "other" "NC/E" "other" 2 5 10
"7726" "s2" 441.5 372 288 1 372 7 "de vérifier" 1 450 0 0 0 0 0 0 372 372 0 15 2 10 "b" "a" "pre-sluice" "rrc" 1 1 1 0 1 0 12 12 "other" "NC/E" "other" 2 6 10
"7728" "s2" 481 228 228 1 228 9 "de sorte que" 0 481 0 0 0 0 0 0 228 228 0 15 2 10 "b" "a" "spillover" "rrc" 1 1 1 0 1 0 12 12 "other" "NC/E" "other" 2 8 10
"7759" "s2" 671.25 756 164 1 536 1 "Les derniers chapitres" 1 679 1 1 0 0 0 0 536 536 0 20 2 5 "b" "b" "np1" "rrc" 1 -1 -1 0 1 0 22 22 "other" "C/E" "other" 2 1 5
"7760" "s2" 636 228 228 1 228 2 "soustraits" 1 636 0 0 0 0 0 0 228 228 0 20 2 5 "b" "b" "part" "rrc" 1 -1 -1 0 1 0 10 10 "other" "C/E" "other" 2 2 5
"7761" "s2" 593 580 448 1 580 3 "du livre" 1 599 0 0 0 0 0 0 580 580 0 20 2 5 "b" "b" "pp" "rrc" 1 -1 -1 0 1 0 8 8 "other" "C/E" "other" 2 3 5
"7762" "s2" 579.5 548 388 1 388 4 "avaient" 1 610 1 1 0 0 0 0 388 388 0 20 2 5 "b" "b" "dis" "rrc" 1 -1 -1 0 1 0 7 7 "other" "C/E" "other" 2 4 5
"7763" "s2" 583.67 476 168 1 320 5 "l'air ingénieux," 1 599 0 0 1 1 1 1 636 476 0 20 2 5 "b" "b" "post-dis" "rrc" 1 -1 -1 0 1 0 17 17 "other" "C/E" "other" 2 5 5
"7767" "s2" 603 344 232 1 232 9 "exactement" 1 615 0 0 0 0 0 0 232 232 0 20 2 5 "b" "b" "pre-sluice" "rrc" 1 -1 -1 0 1 0 10 10 "other" "C/E" "other" 2 6 5
"7768" "s2" 634 132 132 1 132 10 "pourquoi," 1 634 0 0 1 1 1 1 424 132 0 20 2 5 "b" "b" "sluice" "rrc" 1 -1 -1 0 1 0 9 9 "other" "C/E" "other" 2 7 5
"7769" "s2" 600 228 228 1 228 11 "d'autant que" 1 600 0 0 0 0 0 0 228 228 0 20 2 5 "b" "b" "spillover" "rrc" 1 -1 -1 0 1 0 12 12 "other" "C/E" "other" 2 8 5
"7787" "s2" 584.25 948 172 1 380 1 "Le robot" 1 645 1 2 0 0 0 0 380 380 0 23 3 12 "b" "c" "np1" "rrc" -1 1 0 1 -1 0 8 8 "other" "NC/C" "other" 2 1 12
"7788" "s2" 555.5 2344 216 1 748 2 "produit" 1 630 1 2 1 1 1 1 1912 1604 0 23 3 12 "b" "c" "part" "rrc" -1 1 0 1 -1 0 7 7 "other" "NC/C" "other" 2 2 12
"7789" "s2" 543.33 464 156 1 156 3 "à l'usine" 1 552 0 0 1 1 1 1 492 304 0 23 3 12 "b" "c" "pp" "rrc" -1 1 0 1 -1 0 10 10 "other" "NC/C" "other" 2 3 12
"7790" "s2" 541 732 244 1 424 4 "doit traiter" 1 557 0 0 0 0 0 0 424 424 0 23 3 12 "b" "c" "dis" "rrc" -1 1 0 1 -1 0 12 12 "other" "NC/C" "other" 2 4 12
"7791" "s2" 525.75 776 176 1 388 5 "des pièces uniques," 1 583 0 0 0 0 0 0 388 388 0 23 3 12 "b" "c" "post-dis" "rrc" -1 1 0 1 -1 0 20 20 "other" "NC/C" "other" 2 5 12
"7794" "s2" 479 688 180 1 180 8 "d'en trouver" 1 560 1 1 0 0 0 0 180 180 0 23 3 12 "b" "c" "pre-sluice" "rrc" -1 1 0 1 -1 0 12 12 "other" "NC/C" "other" 2 6 12
"7795" "s2" 474 504 160 1 160 9 "le temps," 1 537 0 0 1 1 1 1 564 324 0 23 3 12 "b" "c" "sluice" "rrc" -1 1 0 1 -1 0 9 9 "other" "NC/C" "other" 2 7 12
"7796" "s2" 499 888 212 1 408 10 "vu qu'il y a" 1 517 0 0 0 0 0 0 408 408 0 23 3 12 "b" "c" "spillover" "rrc" -1 1 0 1 -1 0 12 12 "other" "NC/C" "other" 2 8 12
"7808" "s2" 684.2 904 172 1 776 1 "Les fruits exotiques" 1 760 1 1 0 0 0 0 776 776 0 28 3 9 "b" "b" "np1" "rrc" 1 -1 -1 0 1 0 20 20 "other" "C/E" "other" 2 1 9
"7810" "s2" 565 268 220 1 268 3 "au village" 0 571 0 0 0 0 0 0 268 268 0 28 3 9 "b" "b" "pp" "rrc" 1 -1 -1 0 1 0 10 10 "other" "C/E" "other" 2 3 9
"7811" "s2" 536.33 720 192 1 392 4 "étaient" 1 556 1 1 0 0 0 0 392 392 0 28 3 9 "b" "b" "dis" "rrc" 1 -1 -1 0 1 0 8 8 "other" "C/E" "other" 2 4 9
"7812" "s2" 546 308 144 1 308 5 "fortement toxiques," 1 560 0 0 1 1 1 1 636 308 0 28 3 9 "b" "b" "post-dis" "rrc" 1 -1 -1 0 1 0 19 19 "other" "C/E" "other" 2 5 9
"7816" "s2" 536 208 208 1 208 9 "découvert" 1 536 0 0 0 0 0 0 208 208 0 28 3 9 "b" "b" "pre-sluice" "rrc" 1 -1 -1 0 1 0 10 10 "other" "C/E" "other" 2 6 9
"7817" "s2" 505 240 240 1 240 10 "pourquoi," 1 505 0 0 0 0 0 0 240 240 0 28 3 9 "b" "b" "sluice" "rrc" 1 -1 -1 0 1 0 9 9 "other" "C/E" "other" 2 7 9
"7818" "s2" 523.6 908 216 1 908 11 "alors même que" 1 548 0 0 0 0 0 0 908 908 0 28 3 9 "b" "b" "spillover" "rrc" 1 -1 -1 0 1 0 15 15 "other" "C/E" "other" 2 8 9
"7836" "s2" 567.64 2664 160 1 340 1 "Les navires" 1 702 1 5 0 0 0 0 340 340 0 30 3 3 "b" "d" "np1" "rrc" -1 -1 0 -1 -1 0 11 11 "other" "C/C" "other" 2 1 3
"7837" "s2" 588.67 828 208 1 208 2 "détruits" 1 688 0 0 0 0 1 1 208 208 0 30 3 3 "b" "d" "part" "rrc" -1 -1 0 -1 -1 0 9 9 "other" "C/C" "other" 2 2 3
"7838" "s2" 566.22 2008 216 1 428 3 "pendant la guerre" 1 624 1 1 0 0 1 2 428 428 0 30 3 3 "b" "d" "pp" "rrc" -1 -1 0 -1 -1 0 17 17 "other" "C/C" "other" 2 3 3
"7839" "s2" 515.33 2168 280 1 944 4 "avaient rejoint" 1 549 0 0 1 1 1 1 3768 1572 0 30 3 3 "b" "d" "dis" "rrc" -1 -1 0 -1 -1 0 15 15 "other" "C/C" "other" 2 4 3
"7842" "s2" 489.5 540 280 1 280 7 "d'histoire" 1 505 0 0 0 0 0 0 280 280 0 30 3 3 "b" "d" "pre-sluice" "rrc" -1 -1 0 -1 -1 0 10 10 "other" "C/C" "other" 2 6 3
"7843" "s2" 506.75 956 160 1 380 8 "n'en savait rien," 1 525 0 0 0 0 0 0 380 380 0 30 3 3 "b" "d" "sluice" "rrc" -1 -1 0 -1 -1 0 17 17 "other" "C/C" "other" 2 7 3
"7844" "s2" 488.25 1080 428 1 428 9 "laissant" 1 545 1 1 0 0 0 0 428 428 0 30 3 3 "b" "d" "spillover" "rrc" -1 -1 0 -1 -1 0 8 8 "other" "C/C" "other" 2 8 3
"7899" "s2" 674 372 160 1 312 1 "L'actrice" 1 703 1 1 0 0 0 0 312 312 0 39 3 15 "b" "d" "np1" "rrc" -1 -1 0 -1 -1 0 9 9 "other" "C/C" "other" 2 1 15
"7900" "s2" 700 184 184 1 184 2 "séduite" 1 700 0 0 0 0 0 0 184 184 0 39 3 15 "b" "d" "part" "rrc" -1 -1 0 -1 -1 0 8 8 "other" "C/C" "other" 2 2 15
"7901" "s2" 636 204 204 1 204 3 "à la soirée" 1 636 0 0 0 0 0 0 204 204 0 39 3 15 "b" "d" "pp" "rrc" -1 -1 0 -1 -1 0 13 13 "other" "C/C" "other" 2 3 15
"7902" "s2" 589 204 204 1 204 4 "a rencontré" 1 589 0 0 0 0 0 0 204 204 0 39 3 15 "b" "d" "dis" "rrc" -1 -1 0 -1 -1 0 12 12 "other" "C/C" "other" 2 4 15
"7903" "s2" 560 388 388 1 388 5 "une journaliste," 1 560 0 0 0 0 0 0 388 388 0 39 3 15 "b" "d" "post-dis" "rrc" -1 -1 0 -1 -1 0 16 16 "other" "C/C" "other" 2 5 15
"7906" "s2" 552 656 332 1 656 8 "n'en révèlent pas" 1 553 0 0 0 0 0 0 656 656 0 39 3 15 "b" "d" "pre-sluice" "rrc" -1 -1 0 -1 -1 0 19 19 "other" "C/C" "other" 2 6 15
"7907" "s2" 555 180 180 1 180 9 "l'endroit," 1 555 0 0 0 0 0 0 180 180 0 39 3 15 "b" "d" "sluice" "rrc" -1 -1 0 -1 -1 0 10 10 "other" "C/C" "other" 2 7 15
"7908" "s2" 555 272 160 1 160 10 "bien que" 1 560 1 1 0 0 0 0 160 160 0 39 3 15 "b" "d" "spillover" "rrc" -1 -1 0 -1 -1 0 8 8 "other" "C/C" "other" 2 8 15
"7954" "s2" 631.33 536 160 1 316 1 "Le héros" 1 705 1 1 0 0 0 0 316 316 0 47 4 2 "b" "a" "np1" "rrc" 1 1 1 0 1 0 9 9 "other" "NC/E" "other" 2 1 2
"7955" "s2" 629.33 572 204 1 204 2 "décrit" 1 721 1 1 0 0 0 0 204 204 0 47 4 2 "b" "a" "part" "rrc" 1 1 1 0 1 0 7 7 "other" "NC/E" "other" 2 2 2
"7956" "s2" 586 980 252 1 252 3 "dans cette histoire" 1 671 0 0 1 1 1 1 856 660 0 47 4 2 "b" "a" "pp" "rrc" 1 1 1 0 1 0 19 19 "other" "NC/E" "other" 2 3 2
"7957" "s2" 566.5 560 236 1 236 4 "a vaincu" 1 585 0 0 0 0 0 0 236 236 0 47 4 2 "b" "a" "dis" "rrc" 1 1 1 0 1 0 8 8 "other" "NC/E" "other" 2 4 2
"7958" "s2" 545.25 908 196 1 460 5 "une bête féroce," 1 567 0 0 0 0 0 0 460 460 0 47 4 2 "b" "a" "post-dis" "rrc" 1 1 1 0 1 0 18 18 "other" "NC/E" "other" 2 5 2
"7961" "s2" 462.67 456 76 1 180 8 "ne mentionne" 1 519 0 0 0 0 0 0 180 180 0 47 4 2 "b" "a" "pre-sluice" "rrc" 1 1 1 0 1 0 12 12 "other" "NC/E" "other" 2 6 2
"7962" "s2" 480.5 424 248 1 248 9 "comment," 1 559 0 0 0 0 0 0 248 248 0 47 4 2 "b" "a" "sluice" "rrc" 1 1 1 0 1 0 8 8 "other" "NC/E" "other" 2 7 2
"7963" "s2" 496 472 268 1 268 10 "peut-être" 1 550 0 0 0 0 0 0 268 268 0 47 4 2 "b" "a" "spillover" "rrc" 1 1 1 0 1 0 10 10 "other" "NC/E" "other" 2 8 2
"8094" "s2" 707.33 492 168 1 308 1 "Le dictionnaire" 1 736 1 1 0 0 0 0 308 308 0 63 5 16 "b" "c" "np1" "rrc" -1 1 0 1 -1 0 15 15 "other" "NC/C" "other" 2 1 16
"8095" "s2" 724 216 216 1 216 2 "traduit" 1 724 0 0 0 0 0 0 216 216 0 63 5 16 "b" "c" "part" "rrc" -1 1 0 1 -1 0 7 7 "other" "NC/C" "other" 2 2 16
"8096" "s2" 664 180 180 1 180 3 "de l'anglais" 1 664 0 0 0 0 0 0 180 180 0 63 5 16 "b" "c" "pp" "rrc" -1 1 0 1 -1 0 12 12 "other" "NC/C" "other" 2 3 16
"8097" "s2" 613 440 280 1 440 4 "contenait" 1 615 0 0 0 0 0 0 440 440 0 63 5 16 "b" "c" "dis" "rrc" -1 1 0 1 -1 0 9 9 "other" "NC/C" "other" 2 4 16
"8098" "s2" 616.57 1412 188 1 612 5 "des familles de mots" 1 680 1 2 0 0 0 0 612 612 0 63 5 16 "b" "c" "post-dis" "rrc" -1 1 0 1 -1 0 20 20 "other" "NC/C" "other" 2 5 16
"8101" "s2" 635 220 220 1 220 8 "des matières" 1 635 0 0 0 0 0 0 220 220 0 63 5 16 "b" "c" "pre-sluice" "rrc" -1 1 0 1 -1 0 13 13 "other" "NC/C" "other" 2 6 16
"8102" "s2" 575 356 188 1 356 9 "ne les indique pas," 1 597 0 0 0 0 0 0 356 356 0 63 5 16 "b" "c" "sluice" "rrc" -1 1 0 1 -1 0 19 19 "other" "NC/C" "other" 2 7 16
"8103" "s2" 555 156 156 1 156 10 "de façon" 1 555 0 0 0 0 0 0 156 156 0 63 5 16 "b" "c" "spillover" "rrc" -1 1 0 1 -1 0 9 9 "other" "NC/C" "other" 2 8 16
"8107" "s2" 610.25 1288 176 1 364 1 "La secrétaire" 1 704 1 2 0 0 0 0 364 364 0 64 5 7 "b" "d" "np1" "rrc" -1 -1 0 -1 -1 0 14 14 "other" "C/C" "other" 2 1 7
"8108" "s2" 624 636 280 1 280 2 "instruite" 1 692 0 0 0 0 0 0 280 280 0 64 5 7 "b" "d" "part" "rrc" -1 -1 0 -1 -1 0 9 9 "other" "C/C" "other" 2 2 7
"8109" "s2" 548.57 1616 380 1 672 3 "de la défaite" 1 604 0 0 0 0 0 0 672 672 0 64 5 7 "b" "d" "pp" "rrc" -1 -1 0 -1 -1 0 14 14 "other" "C/C" "other" 2 3 7
"8110" "s2" 542.5 2016 164 1 988 4 "aurait été trouvée" 1 558 0 0 0 0 0 0 988 988 0 64 5 7 "b" "d" "dis" "rrc" -1 -1 0 -1 -1 0 21 21 "other" "C/C" "other" 2 4 7
"8111" "s2" 516.67 648 272 1 272 5 "dans un bar," 1 562 0 0 0 0 0 0 272 272 0 64 5 7 "b" "d" "post-dis" "rrc" -1 -1 0 -1 -1 0 12 12 "other" "C/C" "other" 2 5 7
"8113" "s2" 572 552 208 1 304 7 "il est impossible" 1 597 0 0 0 0 0 0 304 304 0 64 5 7 "b" "d" "pre-sluice" "rrc" -1 -1 0 -1 -1 0 17 17 "other" "C/C" "other" 2 6 7
"8114" "s2" 562.5 508 236 1 236 8 "de le vérifier," 1 580 0 0 0 0 0 0 236 236 0 64 5 7 "b" "d" "sluice" "rrc" -1 -1 0 -1 -1 0 16 16 "other" "C/C" "other" 2 7 7
"8115" "s2" 568.5 496 236 1 236 9 "d'autant que" 1 590 0 0 0 0 1 1 236 236 0 64 5 7 "b" "d" "spillover" "rrc" -1 -1 0 -1 -1 0 12 12 "other" "C/C" "other" 2 8 7
"8142" "s2" 599.8 3276 176 1 548 1 "Le fonctionnaire" 1 743 1 4 0 0 0 0 548 548 0 69 5 8 "b" "c" "np1" "rrc" -1 1 0 1 -1 0 16 16 "other" "NC/C" "other" 2 1 8
"8143" "s2" 607 1356 280 1 280 2 "interdit" 1 636 1 2 0 0 1 1 280 280 0 69 5 8 "b" "c" "part" "rrc" -1 1 0 1 -1 0 8 8 "other" "NC/C" "other" 2 2 8
"8144" "s2" 567.12 1600 252 1 820 3 "de séance" 1 610 0 0 1 1 1 2 1048 820 0 69 5 8 "b" "c" "pp" "rrc" -1 1 0 1 -1 0 10 10 "other" "NC/C" "other" 2 3 8
"8145" "s2" 542 440 232 1 232 4 "a reçu" 1 579 0 0 0 0 0 0 232 232 0 69 5 8 "b" "c" "dis" "rrc" -1 1 0 1 -1 0 7 7 "other" "NC/C" "other" 2 4 8
"8146" "s2" 530.4 908 252 1 548 5 "une convocation," 1 562 0 0 1 1 1 1 1360 548 0 69 5 8 "b" "c" "post-dis" "rrc" -1 1 0 1 -1 0 16 16 "other" "NC/C" "other" 2 5 8
"8148" "s2" 588.75 1864 416 1 824 7 "ne pouvait encore" 1 650 1 2 0 0 0 0 824 824 0 69 5 8 "b" "c" "pre-sluice" "rrc" -1 1 0 1 -1 0 17 17 "other" "NC/C" "other" 2 6 8
"8149" "s2" 567.67 496 164 1 164 8 "l'expliquer," 1 596 0 0 0 0 1 1 164 164 0 69 5 8 "b" "c" "sluice" "rrc" -1 1 0 1 -1 0 12 12 "other" "NC/C" "other" 2 7 8
"8150" "s2" 506.6 724 124 1 124 9 "jusqu'à ce que" 1 533 0 0 1 1 1 1 884 484 0 69 5 8 "b" "c" "spillover" "rrc" -1 1 0 1 -1 0 15 15 "other" "NC/C" "other" 2 8 8
"8175" "s2" 779 348 168 1 348 1 "Les textes" 1 795 0 0 0 0 0 0 348 348 0 73 5 13 "b" "b" "np1" "rrc" 1 -1 -1 0 1 0 10 10 "other" "C/E" "other" 2 1 13
"8176" "s2" 671.67 1040 392 1 1040 2 "reconstruits" 1 728 0 0 0 0 0 0 1040 1040 0 73 5 13 "b" "b" "part" "rrc" 1 -1 -1 0 1 0 12 12 "other" "C/E" "other" 2 2 13
"8177" "s2" 545 852 328 1 852 3 "à partir d'anciennes épigraphes" 1 579 0 0 0 0 0 0 852 852 0 73 5 13 "b" "b" "pp" "rrc" 1 -1 -1 0 1 0 33 33 "other" "C/E" "other" 2 3 13
"8178" "s2" 590.5 856 224 1 316 4 "contiennent" 1 700 1 2 0 0 0 0 316 316 0 73 5 13 "b" "b" "dis" "rrc" 1 -1 -1 0 1 0 11 11 "other" "C/E" "other" 2 4 13
"8179" "s2" 600 1040 180 1 464 5 "des contradictions," 1 667 0 0 0 0 1 1 464 464 0 73 5 13 "b" "b" "post-dis" "rrc" 1 -1 -1 0 1 0 19 19 "other" "C/E" "other" 2 5 13
"8182" "s2" 617.33 624 208 1 320 8 "d'établir" 1 662 0 0 0 0 0 0 320 320 0 73 5 13 "b" "b" "pre-sluice" "rrc" 1 -1 -1 0 1 0 10 10 "other" "C/E" "other" 2 6 13
"8183" "s2" 654 192 192 1 192 9 "lesquelles," 1 654 0 0 0 0 0 0 192 192 0 73 5 13 "b" "b" "sluice" "rrc" 1 -1 -1 0 1 0 11 11 "other" "C/E" "other" 2 7 13
"8184" "s2" 589 708 188 1 412 10 "car les penseurs" 1 643 0 0 0 0 0 0 412 412 0 73 5 13 "b" "b" "spillover" "rrc" 1 -1 -1 0 1 0 16 16 "other" "C/E" "other" 2 8 13
"8202" "s2" 676.5 344 172 1 344 1 "L'enseignant" 1 701 0 0 0 0 0 0 344 344 0 79 5 6 "b" "a" "np1" "rrc" 1 1 1 0 1 0 12 12 "other" "NC/E" "other" 2 1 6
"8203" "s2" 702.5 296 200 1 296 2 "inscrit" 1 731 0 0 0 0 0 0 296 296 0 79 5 6 "b" "a" "part" "rrc" 1 1 1 0 1 0 7 7 "other" "NC/E" "other" 2 2 6
"8204" "s2" 592 836 156 1 572 3 "au cours de mathématiques avancées" 1 616 1 1 0 0 0 0 572 572 0 79 5 6 "b" "a" "pp" "rrc" 1 1 1 0 1 0 36 36 "other" "NC/E" "other" 2 3 6
"8205" "s2" 582.33 584 192 1 192 4 "s'était tué," 1 593 0 0 1 1 1 1 848 584 0 79 5 6 "b" "a" "dis" "rrc" 1 1 1 0 1 0 14 14 "other" "NC/E" "other" 2 4 6
"8206" "s2" 596.33 676 152 1 676 5 "mais le porte-parole" 1 605 0 0 0 0 0 0 676 676 0 79 5 6 "b" "a" "post-dis" "rrc" 1 1 1 0 1 0 20 20 "other" "NC/E" "other" 2 5 6
"8208" "s2" 531 440 168 1 440 7 "n'avait pas dit" 1 536 0 0 0 0 0 0 440 440 0 79 5 6 "b" "a" "pre-sluice" "rrc" 1 1 1 0 1 0 15 15 "other" "NC/E" "other" 2 6 6
"8210" "s2" 541 228 228 1 228 9 "de sorte que" 0 541 0 0 0 0 0 0 228 228 0 79 5 6 "b" "a" "spillover" "rrc" 1 1 1 0 1 0 12 12 "other" "NC/E" "other" 2 8 6
"8214" "s2" 625.33 924 184 1 340 1 "La politicienne" 1 756 1 3 0 0 0 0 340 340 0 80 5 1 "b" "b" "np1" "rrc" 1 -1 -1 0 1 0 15 15 "other" "C/E" "other" 2 1 1
"8215" "s2" 630.8 1148 420 1 420 2 "contredite" 1 735 0 0 1 1 1 1 976 760 0 80 5 1 "b" "b" "part" "rrc" 1 -1 -1 0 1 0 10 10 "other" "C/E" "other" 2 2 1
"8216" "s2" 601.75 636 220 1 336 3 "durant le débat" 1 649 0 0 0 0 0 0 336 336 0 80 5 1 "b" "b" "pp" "rrc" 1 -1 -1 0 1 0 16 16 "other" "C/E" "other" 2 3 1
"8217" "s2" 627 200 68 1 200 4 "a proposé" 1 632 0 0 0 0 0 0 200 200 0 80 5 1 "b" "b" "dis" "rrc" 1 -1 -1 0 1 0 10 10 "other" "C/E" "other" 2 4 1
"8218" "s2" 606 328 192 1 192 5 "des mesures" 1 657 0 0 0 0 0 0 192 192 0 80 5 1 "b" "b" "post-dis" "rrc" 1 -1 -1 0 1 0 11 11 "other" "C/E" "other" 2 5 1
"8223" "s2" 627 232 232 1 232 10 "se demandaient" 1 627 0 0 0 0 0 0 232 232 0 80 5 1 "b" "b" "pre-sluice" "rrc" 1 -1 -1 0 1 0 14 14 "other" "C/E" "other" 2 6 1
"8224" "s2" 610 220 220 1 220 11 "pourquoi," 1 610 0 0 0 0 0 0 220 220 0 80 5 1 "b" "b" "sluice" "rrc" 1 -1 -1 0 1 0 9 9 "other" "C/E" "other" 2 7 1
"8225" "s2" 587 196 196 1 196 12 "vu que" 1 587 0 0 0 0 0 0 196 196 0 80 5 1 "b" "b" "spillover" "rrc" 1 -1 -1 0 1 0 6 6 "other" "C/E" "other" 2 8 1
"8253" "s21" 275.89 1980 180 1 332 1 "Les dictionnaires" 1 303 1 3 0 0 0 0 332 332 0 6 2 16 "c" "d" "np1" "rrc" -1 -1 0 -1 -1 0 17 17 "other" "C/C" "other" 2 1 16
"8254" "s21" 289 1156 228 1 228 2 "traduits" 1 311 1 1 1 1 1 2 564 432 0 6 2 16 "c" "d" "part" "rrc" -1 -1 0 -1 -1 0 8 8 "other" "C/C" "other" 2 2 16
"8255" "s21" 298.5 724 168 1 280 3 "de l'anglais" 1 309 0 0 1 1 1 1 1208 440 0 6 2 16 "c" "d" "pp" "rrc" -1 -1 0 -1 -1 0 12 12 "other" "C/C" "other" 2 3 16
"8256" "s21" 291.4 952 272 1 272 4 "contenaient" 1 308 1 1 0 0 1 1 272 272 0 6 2 16 "c" "d" "dis" "rrc" -1 -1 0 -1 -1 0 11 11 "other" "C/C" "other" 2 4 16
"8257" "s21" 282.67 1096 148 1 264 5 "des familles de mots" 1 308 0 0 1 1 1 1 3532 1096 0 6 2 16 "c" "d" "post-dis" "rrc" -1 -1 0 -1 -1 0 20 20 "other" "C/C" "other" 2 5 16
"8260" "s21" 267 372 372 1 372 8 "des matières" 1 267 0 0 0 0 0 0 372 372 0 6 2 16 "c" "d" "pre-sluice" "rrc" -1 -1 0 -1 -1 0 13 13 "other" "C/C" "other" 2 6 16
"8261" "s21" 278.75 624 180 1 624 9 "ne les indique pas," 1 280 0 0 0 0 0 0 624 624 0 6 2 16 "c" "d" "sluice" "rrc" -1 -1 0 -1 -1 0 19 19 "other" "C/C" "other" 2 7 16
"8262" "s21" 278 140 140 1 140 10 "de façon" 1 278 0 0 0 0 0 0 140 140 0 6 2 16 "c" "d" "spillover" "rrc" -1 -1 0 -1 -1 0 9 9 "other" "C/C" "other" 2 8 16
"8280" "s21" 271.38 1328 168 1 532 1 "La fonctionnaire" 1 291 1 1 0 0 0 0 532 532 0 9 2 8 "c" "d" "np1" "rrc" -1 -1 0 -1 -1 0 16 16 "other" "C/C" "other" 2 1 8
"8281" "s21" 276 884 144 1 144 2 "interdite" 1 282 1 1 1 1 1 1 1088 292 0 9 2 8 "c" "d" "part" "rrc" -1 -1 0 -1 -1 0 9 9 "other" "C/C" "other" 2 2 8
"8282" "s21" 273 368 196 1 368 3 "de séance" 1 282 0 0 0 0 0 0 368 368 0 9 2 8 "c" "d" "pp" "rrc" -1 -1 0 -1 -1 0 10 10 "other" "C/C" "other" 2 3 8
"8283" "s21" 270 244 244 1 244 4 "a reçu" 1 270 0 0 0 0 0 0 244 244 0 9 2 8 "c" "d" "dis" "rrc" -1 -1 0 -1 -1 0 7 7 "other" "C/C" "other" 2 4 8
"8284" "s21" 278.5 324 140 1 324 5 "une convocation," 1 279 0 0 0 0 0 0 324 324 0 9 2 8 "c" "d" "post-dis" "rrc" -1 -1 0 -1 -1 0 16 16 "other" "C/C" "other" 2 5 8
"8286" "s21" 277 512 192 1 452 7 "ne pouvait encore" 1 282 1 1 0 0 0 0 452 452 0 9 2 8 "c" "d" "pre-sluice" "rrc" -1 -1 0 -1 -1 0 17 17 "other" "C/C" "other" 2 6 8
"8287" "s21" 281 224 224 1 224 8 "l'expliquer," 1 281 0 0 1 1 1 1 284 224 0 9 2 8 "c" "d" "sluice" "rrc" -1 -1 0 -1 -1 0 12 12 "other" "C/C" "other" 2 7 8
"8288" "s21" 283.5 288 196 1 288 9 "jusqu'à ce que" 1 284 0 0 0 0 0 0 288 288 0 9 2 8 "c" "d" "spillover" "rrc" -1 -1 0 -1 -1 0 15 15 "other" "C/C" "other" 2 8 8
"8292" "s21" 276.5 1472 160 1 680 1 "Le roi éternel" 1 293 1 1 0 0 0 0 680 680 0 10 2 11 "c" "a" "np1" "rrc" 1 1 1 0 1 0 15 15 "other" "NC/E" "other" 2 1 11
"8293" "s21" 285.5 360 128 1 128 2 "prédit" 1 288 0 0 1 1 1 1 1152 360 0 10 2 11 "c" "a" "part" "rrc" 1 1 1 0 1 0 7 7 "other" "NC/E" "other" 2 2 11
"8294" "s21" 278.5 676 84 1 676 3 "dans les écritures" 1 287 0 0 0 0 0 0 676 676 0 10 2 11 "c" "a" "pp" "rrc" 1 1 1 0 1 0 19 19 "other" "NC/E" "other" 2 3 11
"8295" "s21" 265.5 852 208 1 852 4 "aurait accompli" 1 279 0 0 0 0 0 0 852 852 0 10 2 11 "c" "a" "dis" "rrc" 1 1 1 0 1 0 15 15 "other" "NC/E" "other" 2 4 11
"8296" "s21" 277.75 856 96 1 856 5 "un miracle," 1 295 0 0 0 0 0 0 856 856 0 10 2 11 "c" "a" "post-dis" "rrc" 1 1 1 0 1 0 11 11 "other" "NC/E" "other" 2 5 11
"8298" "s21" 276 196 196 1 196 7 "de dire" 1 276 0 0 0 0 0 0 196 196 0 10 2 11 "c" "a" "pre-sluice" "rrc" 1 1 1 0 1 0 7 7 "other" "NC/E" "other" 2 6 11
"8299" "s21" 279 164 164 1 164 8 "quand," 1 279 0 0 0 0 0 0 164 164 0 10 2 11 "c" "a" "sluice" "rrc" 1 1 1 0 1 0 6 6 "other" "NC/E" "other" 2 7 11
"8300" "s21" 280 244 244 1 244 9 "en particulier" 1 280 0 0 0 0 0 0 244 244 0 10 2 11 "c" "a" "spillover" "rrc" 1 1 1 0 1 0 14 14 "other" "NC/E" "other" 2 8 11
"8320" "s21" 264.33 1252 172 1 324 1 "Les sultans" 1 280 1 1 0 0 0 0 324 324 0 13 2 14 "c" "b" "np1" "rrc" 1 -1 -1 0 1 0 11 11 "other" "C/E" "other" 2 1 14
"8321" "s21" 278.33 368 128 1 128 2 "satisfaits" 1 287 0 0 1 1 1 1 1296 368 0 13 2 14 "c" "b" "part" "rrc" 1 -1 -1 0 1 0 10 10 "other" "C/E" "other" 2 2 14
"8322" "s21" 282 560 324 1 324 3 "depuis peu" 1 293 1 1 0 0 0 0 324 324 0 13 2 14 "c" "b" "pp" "rrc" 1 -1 -1 0 1 0 10 10 "other" "C/E" "other" 2 3 14
"8323" "s21" 273.33 524 244 1 244 4 "avaient" 1 286 1 1 1 1 1 1 628 392 0 13 2 14 "c" "b" "dis" "rrc" 1 -1 -1 0 1 0 7 7 "other" "C/E" "other" 2 4 14
"8324" "s21" 274 548 220 1 548 5 "un grand harem," 1 274 0 0 0 0 0 0 548 548 0 13 2 14 "c" "b" "post-dis" "rrc" 1 -1 -1 0 1 0 15 15 "other" "C/E" "other" 2 5 14
"8327" "s21" 233 516 144 1 516 8 "ne savaient pas" 1 250 0 0 0 0 0 0 516 516 0 13 2 14 "c" "b" "pre-sluice" "rrc" 1 -1 -1 0 1 0 15 15 "other" "C/E" "other" 2 6 14
"8329" "s21" 257 260 260 1 260 10 "et n'avaient" 0 257 0 0 0 0 0 0 260 260 0 13 2 14 "c" "b" "spillover" "rrc" 1 -1 -1 0 1 0 12 12 "other" "C/E" "other" 2 8 14
"8333" "s21" 272.33 572 176 1 316 1 "L'étudiante" 1 282 1 1 0 0 0 0 316 316 0 15 2 4 "c" "d" "np1" "rrc" -1 -1 0 -1 -1 0 12 12 "other" "C/C" "other" 2 1 4
"8334" "s21" 275 496 248 1 248 2 "distraite" 1 289 0 0 1 1 1 1 752 496 0 15 2 4 "c" "d" "part" "rrc" -1 -1 0 -1 -1 0 9 9 "other" "C/C" "other" 2 2 4
"8335" "s21" 277 436 184 1 384 3 "pendant la classe" 1 278 1 1 0 0 0 0 384 384 0 15 2 4 "c" "d" "pp" "rrc" -1 -1 0 -1 -1 0 17 17 "other" "C/C" "other" 2 3 4
"8336" "s21" 275.5 248 120 1 248 4 "était partie," 1 277 0 0 0 0 0 0 248 248 0 15 2 4 "c" "d" "dis" "rrc" -1 -1 0 -1 -1 0 14 14 "other" "C/C" "other" 2 4 4
"8337" "s21" 250.33 1132 144 1 1132 5 "mais même le directeur" 1 266 0 0 0 0 0 0 1132 1132 0 15 2 4 "c" "d" "post-dis" "rrc" -1 -1 0 -1 -1 0 23 23 "other" "C/C" "other" 2 5 4
"8338" "s21" 283 224 224 1 224 6 "de l'école" 1 283 0 0 0 0 0 0 224 224 0 15 2 4 "c" "d" "pre-sluice" "rrc" -1 -1 0 -1 -1 0 11 11 "other" "C/C" "other" 2 6 4
"8339" "s21" 297 928 240 1 516 7 "ne le savait pas," 1 304 1 1 0 0 1 1 516 516 0 15 2 4 "c" "d" "sluice" "rrc" -1 -1 0 -1 -1 0 17 17 "other" "C/C" "other" 2 7 4
"8340" "s21" 292 192 192 1 192 8 "puisqu'il" 1 292 0 0 0 0 0 0 192 192 0 15 2 4 "c" "d" "spillover" "rrc" -1 -1 0 -1 -1 0 9 9 "other" "C/C" "other" 2 8 4
"8367" "s21" 260.75 684 172 1 320 1 "Le navire" 1 271 1 1 0 0 0 0 320 320 0 19 2 3 "c" "a" "np1" "rrc" 1 1 1 0 1 0 9 9 "other" "NC/E" "other" 2 1 3
"8368" "s21" 282.67 552 196 1 340 2 "détruit" 1 287 0 0 1 1 1 1 916 552 0 19 2 3 "c" "a" "part" "rrc" 1 1 1 0 1 0 8 8 "other" "NC/E" "other" 2 2 3
"8369" "s21" 279.33 548 200 1 476 3 "pendant la guerre" 1 293 1 1 0 0 0 0 476 476 0 19 2 3 "c" "a" "pp" "rrc" 1 1 1 0 1 0 17 17 "other" "NC/E" "other" 2 3 3
"8370" "s21" 283.8 928 164 1 928 4 "avait rejoint" 1 293 0 0 0 0 0 0 928 928 0 19 2 3 "c" "a" "dis" "rrc" 1 1 1 0 1 0 13 13 "other" "NC/E" "other" 2 4 3
"8371" "s21" 274.5 452 304 1 452 5 "le port," 1 275 0 0 0 0 0 0 452 452 0 19 2 3 "c" "a" "post-dis" "rrc" 1 1 1 0 1 0 8 8 "other" "NC/E" "other" 2 5 3
"8374" "s21" 261 364 172 1 172 8 "ne pouvait pas dire" 1 262 0 0 1 1 1 1 468 364 0 19 2 3 "c" "a" "pre-sluice" "rrc" 1 1 1 0 1 0 19 19 "other" "NC/E" "other" 2 6 3
"8375" "s21" 262.5 388 188 1 188 9 "quand," 1 266 1 1 0 0 0 0 188 188 0 19 2 3 "c" "a" "sluice" "rrc" 1 1 1 0 1 0 6 6 "other" "NC/E" "other" 2 7 3
"8376" "s21" 261 332 332 1 332 10 "laissant" 1 261 0 0 1 1 1 1 532 332 0 19 2 3 "c" "a" "spillover" "rrc" 1 1 1 0 1 0 8 8 "other" "NC/E" "other" 2 8 3
"8401" "s21" 253 304 176 1 304 1 "L'acteur" 1 257 0 0 0 0 0 0 304 304 0 22 2 15 "c" "a" "np1" "rrc" 1 1 1 0 1 0 8 8 "other" "NC/E" "other" 2 1 15
"8402" "s21" 259.5 308 196 1 196 2 "séduit" 1 264 1 1 0 0 0 0 196 196 0 22 2 15 "c" "a" "part" "rrc" 1 1 1 0 1 0 7 7 "other" "NC/E" "other" 2 2 15
"8403" "s21" 258.67 492 232 1 232 3 "à la soirée" 1 264 1 1 1 1 1 1 344 232 0 22 2 15 "c" "a" "pp" "rrc" 1 1 1 0 1 0 13 13 "other" "NC/E" "other" 2 3 15
"8404" "s21" 260.5 328 244 1 244 4 "a rencontré" 1 267 1 1 0 0 0 0 244 244 0 22 2 15 "c" "a" "dis" "rrc" 1 1 1 0 1 0 12 12 "other" "NC/E" "other" 2 4 15
"8405" "s21" 273.5 416 256 1 256 5 "une journaliste," 1 277 0 0 1 1 1 1 676 416 0 22 2 15 "c" "a" "post-dis" "rrc" 1 1 1 0 1 0 16 16 "other" "NC/E" "other" 2 5 15
"8408" "s21" 285.5 352 200 1 200 8 "ne révèlent pas" 1 286 0 0 1 1 1 1 452 352 0 22 2 15 "c" "a" "pre-sluice" "rrc" 1 1 1 0 1 0 17 17 "other" "NC/E" "other" 2 6 15
"8410" "s21" 291.5 352 188 1 352 10 "bien que" 0 293 0 0 0 0 0 0 352 352 0 22 2 15 "c" "a" "spillover" "rrc" 1 1 1 0 1 0 8 8 "other" "NC/E" "other" 2 8 15
"8428" "s21" 283 308 156 1 308 1 "Les héros" 1 289 0 0 0 0 0 0 308 308 0 25 3 2 "c" "b" "np1" "rrc" 1 -1 -1 0 1 0 10 10 "other" "C/E" "other" 2 1 2
"8429" "s21" 286 204 204 1 204 2 "décrits" 1 286 0 0 0 0 0 0 204 204 0 25 3 2 "c" "b" "part" "rrc" 1 -1 -1 0 1 0 8 8 "other" "C/E" "other" 2 2 2
"8430" "s21" 279 324 140 1 324 3 "dans cette histoire" 1 280 0 0 0 0 0 0 324 324 0 25 3 2 "c" "b" "pp" "rrc" 1 -1 -1 0 1 0 19 19 "other" "C/E" "other" 2 3 2
"8431" "s21" 279 248 176 1 248 4 "ont vaincu" 1 279 0 0 0 0 0 0 248 248 0 25 3 2 "c" "b" "dis" "rrc" 1 -1 -1 0 1 0 10 10 "other" "C/E" "other" 2 4 2
"8432" "s21" 282.67 568 268 1 568 5 "une bête féroce," 1 284 0 0 0 0 0 0 568 568 0 25 3 2 "c" "b" "post-dis" "rrc" 1 -1 -1 0 1 0 18 18 "other" "C/E" "other" 2 5 2
"8435" "s21" 287 444 200 1 296 8 "ne mentionne" 1 295 0 0 0 0 0 0 296 296 0 25 3 2 "c" "b" "pre-sluice" "rrc" 1 -1 -1 0 1 0 12 12 "other" "C/E" "other" 2 6 2
"8436" "s21" 290 220 220 1 220 9 "comment," 1 290 0 0 0 0 0 0 220 220 0 25 3 2 "c" "b" "sluice" "rrc" 1 -1 -1 0 1 0 8 8 "other" "C/E" "other" 2 7 2
"8437" "s21" 287.5 344 104 1 104 10 "peut-être" 1 289 1 1 0 0 0 0 104 104 0 25 3 2 "c" "b" "spillover" "rrc" 1 -1 -1 0 1 0 10 10 "other" "C/E" "other" 2 8 2
"8441" "s21" 263.5 724 160 1 520 1 "Le dernier chapitre" 1 288 1 1 0 0 0 0 520 520 0 26 3 5 "c" "c" "np1" "rrc" -1 1 0 1 -1 0 19 19 "other" "NC/C" "other" 2 1 5
"8442" "s21" 269.67 748 60 1 296 2 "soustrait" 1 290 1 2 0 0 1 1 296 296 0 26 3 5 "c" "c" "part" "rrc" -1 1 0 1 -1 0 9 9 "other" "NC/C" "other" 2 2 5
"8443" "s21" 280 436 220 1 220 3 "du livre" 1 280 0 0 0 0 0 0 220 220 0 26 3 5 "c" "c" "pp" "rrc" -1 1 0 1 -1 0 8 8 "other" "NC/C" "other" 2 3 5
"8444" "s21" 288 372 132 1 132 4 "avait" 1 292 0 0 1 1 1 1 816 372 0 26 3 5 "c" "c" "dis" "rrc" -1 1 0 1 -1 0 5 5 "other" "NC/C" "other" 2 4 5
"8445" "s21" 282.5 816 224 1 816 5 "l'air ingénieux," 1 287 0 0 0 0 0 0 816 816 0 26 3 5 "c" "c" "post-dis" "rrc" -1 1 0 1 -1 0 17 17 "other" "NC/C" "other" 2 5 5
"8447" "s21" 253 208 208 1 208 7 "personne" 1 253 0 0 0 0 0 0 208 208 0 26 3 5 "c" "c" "pre-sluice" "rrc" -1 1 0 1 -1 0 8 8 "other" "NC/C" "other" 2 6 5
"8448" "s21" 254.5 224 108 1 224 8 "ne le savait," 1 257 0 0 0 0 0 0 224 224 0 26 3 5 "c" "c" "sluice" "rrc" -1 1 0 1 -1 0 13 13 "other" "NC/C" "other" 2 7 5
"8449" "s21" 262.67 916 308 1 556 9 "d'autant que" 1 265 1 1 0 0 1 1 556 556 0 26 3 5 "c" "c" "spillover" "rrc" -1 1 0 1 -1 0 12 12 "other" "NC/C" "other" 2 8 5
"8498" "s21" 277.5 604 164 1 316 1 "Les robots" 1 317 1 1 0 0 0 0 316 316 0 34 3 12 "c" "d" "np1" "rrc" -1 -1 0 -1 -1 0 10 10 "other" "C/C" "other" 2 1 12
"8499" "s21" 290.8 616 168 1 236 2 "produits" 1 334 1 1 0 0 1 1 236 236 0 34 3 12 "c" "d" "part" "rrc" -1 -1 0 -1 -1 0 8 8 "other" "C/C" "other" 2 2 12
"8500" "s21" 293 436 280 1 280 3 "à l'usine" 1 299 0 0 0 0 0 0 280 280 0 34 3 12 "c" "d" "pp" "rrc" -1 -1 0 -1 -1 0 10 10 "other" "C/C" "other" 2 3 12
"8501" "s21" 294 480 128 1 128 4 "doivent traiter" 1 303 0 0 1 1 1 1 1304 480 0 34 3 12 "c" "d" "dis" "rrc" -1 -1 0 -1 -1 0 15 15 "other" "C/C" "other" 2 4 12
"8502" "s21" 280.33 492 148 1 492 5 "des pièces uniques," 1 285 0 0 0 0 0 0 492 492 0 34 3 12 "c" "d" "post-dis" "rrc" -1 -1 0 -1 -1 0 20 20 "other" "C/C" "other" 2 5 12
"8505" "s21" 293.5 264 200 1 200 8 "d'en trouver" 1 297 1 1 0 0 0 0 200 200 0 34 3 12 "c" "d" "pre-sluice" "rrc" -1 -1 0 -1 -1 0 12 12 "other" "C/C" "other" 2 6 12
"8506" "s21" 299.5 372 184 1 184 9 "le temps," 1 306 1 1 0 0 1 1 184 184 0 34 3 12 "c" "d" "sluice" "rrc" -1 -1 0 -1 -1 0 9 9 "other" "C/C" "other" 2 7 12
"8507" "s21" 301.33 524 296 1 296 10 "vu qu'il y a" 1 311 0 0 1 1 1 1 776 524 0 34 3 12 "c" "d" "spillover" "rrc" -1 -1 0 -1 -1 0 12 12 "other" "C/C" "other" 2 8 12
"8619" "s21" 253.25 680 164 1 524 1 "Le fruit exotique" 1 277 1 1 0 0 0 0 524 524 0 53 4 9 "c" "c" "np1" "rrc" -1 1 0 1 -1 0 17 17 "other" "NC/C" "other" 2 1 9
"8620" "s21" 275 248 248 1 248 2 "introduit" 1 275 0 0 0 0 0 0 248 248 0 53 4 9 "c" "c" "part" "rrc" -1 1 0 1 -1 0 9 9 "other" "NC/C" "other" 2 2 9
"8621" "s21" 272.5 372 200 1 372 3 "au village" 1 273 0 0 0 0 0 0 372 372 0 53 4 9 "c" "c" "pp" "rrc" -1 1 0 1 -1 0 10 10 "other" "NC/C" "other" 2 3 9
"8623" "s21" 268.5 652 352 1 652 5 "fortement toxique," 0 271 0 0 0 0 0 0 652 652 0 53 4 9 "c" "c" "post-dis" "rrc" -1 1 0 1 -1 0 18 18 "other" "NC/C" "other" 2 5 9
"8626" "s21" 225.33 504 220 1 504 8 "ne l'avaient pas" 1 242 0 0 0 0 0 0 504 504 0 53 4 9 "c" "c" "pre-sluice" "rrc" -1 1 0 1 -1 0 16 16 "other" "NC/C" "other" 2 6 9
"8627" "s21" 266 128 128 1 128 9 "découvert," 1 266 0 0 0 0 0 0 128 128 0 53 4 9 "c" "c" "sluice" "rrc" -1 1 0 1 -1 0 11 11 "other" "NC/C" "other" 2 7 9
"8628" "s21" 282 652 236 1 472 10 "alors même que" 1 287 1 1 0 0 0 0 472 472 0 53 4 9 "c" "c" "spillover" "rrc" -1 1 0 1 -1 0 15 15 "other" "NC/C" "other" 2 8 9
"8678" "s21" 284 320 156 1 320 1 "L'artiste" 1 284 0 0 0 0 0 0 320 320 0 61 4 10 "c" "b" "np1" "rrc" 1 -1 -1 0 1 0 9 9 "other" "C/E" "other" 2 1 10
"8679" "s21" 292 228 228 1 228 2 "peinte" 1 292 0 0 0 0 0 0 228 228 0 61 4 10 "c" "b" "part" "rrc" 1 -1 -1 0 1 0 6 6 "other" "C/E" "other" 2 2 10
"8680" "s21" 270.6 920 240 1 920 3 "dans son atelier" 1 286 0 0 0 0 0 0 920 920 0 61 4 10 "c" "b" "pp" "rrc" 1 -1 -1 0 1 0 16 16 "other" "C/E" "other" 2 3 10
"8681" "s21" 262.67 584 188 1 420 4 "avait rencontré" 1 269 1 1 0 0 0 0 420 420 0 61 4 10 "c" "b" "dis" "rrc" 1 -1 -1 0 1 0 16 16 "other" "C/E" "other" 2 4 10
"8682" "s21" 261 748 196 1 748 5 "une comtesse," 1 267 0 0 0 0 0 0 748 748 0 61 4 10 "c" "b" "post-dis" "rrc" 1 -1 -1 0 1 0 13 13 "other" "C/E" "other" 2 5 10
"8684" "s21" 269 212 212 1 212 7 "de vérifier" 1 269 0 0 0 0 0 0 212 212 0 61 4 10 "c" "b" "pre-sluice" "rrc" 1 -1 -1 0 1 0 12 12 "other" "C/E" "other" 2 6 10
"8685" "s21" 267 248 248 1 248 8 "où," 1 267 0 0 0 0 0 0 248 248 0 61 4 10 "c" "b" "sluice" "rrc" 1 -1 -1 0 1 0 4 4 "other" "C/E" "other" 2 7 10
"8686" "s21" 280 1164 524 1 1164 9 "de sorte que" 1 290 0 0 0 0 0 0 1164 1164 0 61 4 10 "c" "b" "spillover" "rrc" 1 -1 -1 0 1 0 12 12 "other" "C/E" "other" 2 8 10
"8690" "s21" 250.5 332 172 1 332 1 "Le texte" 1 257 0 0 0 0 0 0 332 332 0 62 4 13 "c" "c" "np1" "rrc" -1 1 0 1 -1 0 8 8 "other" "NC/C" "other" 2 1 13
"8691" "s21" 259 408 264 1 408 2 "reconstruit" 1 263 0 0 0 0 0 0 408 408 0 62 4 13 "c" "c" "part" "rrc" -1 1 0 1 -1 0 11 11 "other" "NC/C" "other" 2 2 13
"8692" "s21" 262 1244 240 1 1244 3 "à partir d'anciennes épigraphes" 1 268 0 0 0 0 0 0 1244 1244 0 62 4 13 "c" "c" "pp" "rrc" -1 1 0 1 -1 0 33 33 "other" "NC/C" "other" 2 3 13
"8693" "s21" 261 264 264 1 264 4 "contient" 1 261 0 0 0 0 0 0 264 264 0 62 4 13 "c" "c" "dis" "rrc" -1 1 0 1 -1 0 8 8 "other" "NC/C" "other" 2 4 13
"8694" "s21" 272.33 636 176 1 304 5 "des contradictions," 1 281 0 0 0 0 0 0 636 636 0 62 4 13 "c" "c" "post-dis" "rrc" -1 1 0 1 -1 0 19 19 "other" "NC/C" "other" 2 5 13
"8696" "s21" 230.5 432 228 1 228 7 "difficile" 1 239 1 1 0 0 0 0 228 228 0 62 4 13 "c" "c" "pre-sluice" "rrc" -1 1 0 1 -1 0 9 9 "other" "NC/C" "other" 2 6 13
"8697" "s21" 237 200 200 1 200 8 "de les établir," 1 237 0 0 1 1 1 1 404 200 0 62 4 13 "c" "c" "sluice" "rrc" -1 1 0 1 -1 0 16 16 "other" "NC/C" "other" 2 7 13
"8698" "s21" 264.25 596 184 1 492 9 "car les penseurs" 1 268 1 1 0 0 0 0 492 492 0 62 4 13 "c" "c" "spillover" "rrc" -1 1 0 1 -1 0 16 16 "other" "NC/C" "other" 2 8 13
"8716" "s21" 281.29 1104 160 1 316 1 "Le secrétaire" 1 310 1 2 0 0 0 0 316 316 0 66 5 7 "c" "a" "np1" "rrc" 1 1 1 0 1 0 14 14 "other" "NC/E" "other" 2 1 7
"8717" "s21" 291.67 532 172 1 172 2 "instruit" 1 318 0 0 1 2 1 2 1320 532 0 66 5 7 "c" "a" "part" "rrc" 1 1 1 0 1 0 8 8 "other" "NC/E" "other" 2 2 7
"8718" "s21" 274 264 264 1 264 3 "de la défaite" 1 274 0 0 0 0 0 0 264 264 0 66 5 7 "c" "a" "pp" "rrc" 1 1 1 0 1 0 14 14 "other" "NC/E" "other" 2 3 7
"8719" "s21" 267.5 552 304 1 552 4 "aurait été trouvé" 1 270 0 0 0 0 0 0 552 552 0 66 5 7 "c" "a" "dis" "rrc" 1 1 1 0 1 0 20 20 "other" "NC/E" "other" 2 4 7
"8720" "s21" 264.33 520 140 1 284 5 "dans un bar," 1 271 1 1 0 0 0 0 284 284 0 66 5 7 "c" "a" "post-dis" "rrc" 1 1 1 0 1 0 12 12 "other" "NC/E" "other" 2 5 7
"8723" "s21" 270.5 556 324 1 324 8 "de dire" 1 272 1 1 0 0 0 0 324 324 0 66 5 7 "c" "a" "pre-sluice" "rrc" 1 1 1 0 1 0 7 7 "other" "NC/E" "other" 2 6 7
"8724" "s21" 280 412 192 1 192 9 "par qui," 1 284 0 0 1 1 1 1 644 412 0 66 5 7 "c" "a" "sluice" "rrc" 1 1 1 0 1 0 8 8 "other" "NC/E" "other" 2 7 7
"8725" "s21" 290 144 144 1 144 10 "d'autant que" 1 290 0 0 0 0 0 0 144 144 0 66 5 7 "c" "a" "spillover" "rrc" 1 1 1 0 1 0 12 12 "other" "NC/E" "other" 2 8 7
"8782" "s21" 293.71 1428 168 1 1428 1 "L'enseignante" 1 316 0 0 0 0 0 0 1428 1428 0 74 5 6 "c" "b" "np1" "rrc" 1 -1 -1 0 1 0 13 13 "other" "C/E" "other" 2 1 6
"8783" "s21" 303 496 496 1 496 2 "inscrite" 1 303 0 0 0 0 0 0 496 496 0 74 5 6 "c" "b" "part" "rrc" 1 -1 -1 0 1 0 8 8 "other" "C/E" "other" 2 2 6
"8784" "s21" 298.67 1128 284 1 980 3 "au cours de mathématiques avancées" 1 315 1 1 0 0 0 0 980 980 0 74 5 6 "c" "b" "pp" "rrc" 1 -1 -1 0 1 0 36 36 "other" "C/E" "other" 2 3 6
"8785" "s21" 317 476 232 1 476 4 "s'était tuée," 1 322 0 0 0 0 0 0 476 476 0 74 5 6 "c" "b" "dis" "rrc" 1 -1 -1 0 1 0 15 15 "other" "C/E" "other" 2 4 6
"8786" "s21" 276 1056 144 1 852 5 "mais le porte-parole" 1 305 1 1 0 0 0 0 852 852 0 74 5 6 "c" "b" "post-dis" "rrc" 1 -1 -1 0 1 0 20 20 "other" "C/E" "other" 2 5 6
"8788" "s21" 308 244 128 1 244 7 "n'avait pas dit" 1 311 0 0 0 0 0 0 244 244 0 74 5 6 "c" "b" "pre-sluice" "rrc" 1 -1 -1 0 1 0 15 15 "other" "C/E" "other" 2 6 6
"8789" "s21" 311 160 160 1 160 8 "comment," 1 311 0 0 0 0 0 0 160 160 0 74 5 6 "c" "b" "sluice" "rrc" 1 -1 -1 0 1 0 8 8 "other" "C/E" "other" 2 7 6
"8790" "s21" 308.5 300 216 1 300 9 "de sorte que" 1 310 0 0 0 0 0 0 300 300 0 74 5 6 "c" "b" "spillover" "rrc" 1 -1 -1 0 1 0 12 12 "other" "C/E" "other" 2 8 6
"8794" "s21" 267.25 916 172 1 916 1 "Le politicien" 1 275 0 0 0 0 0 0 916 916 0 76 5 1 "c" "c" "np1" "rrc" -1 1 0 1 -1 0 13 13 "other" "NC/C" "other" 2 1 1
"8795" "s21" 262.33 508 168 1 356 2 "contredit" 1 269 1 1 0 0 0 0 356 356 0 76 5 1 "c" "c" "part" "rrc" -1 1 0 1 -1 0 9 9 "other" "NC/C" "other" 2 2 1
"8796" "s21" 265.33 716 260 1 260 3 "durant le débat" 1 275 0 0 1 1 1 1 868 716 0 76 5 1 "c" "c" "pp" "rrc" -1 1 0 1 -1 0 16 16 "other" "NC/C" "other" 2 3 1
"8797" "s21" 266 164 164 1 164 4 "a proposé" 1 266 0 0 0 0 0 0 164 164 0 76 5 1 "c" "c" "dis" "rrc" -1 1 0 1 -1 0 10 10 "other" "NC/C" "other" 2 4 1
"8798" "s21" 269.5 344 200 1 344 5 "des mesures" 1 273 0 0 0 0 0 0 344 344 0 76 5 1 "c" "c" "post-dis" "rrc" -1 1 0 1 -1 0 11 11 "other" "NC/C" "other" 2 5 1
"8802" "s21" 268 816 156 1 816 9 "de tendance libérale" 1 313 0 0 0 0 0 0 816 816 0 76 5 1 "c" "c" "pre-sluice" "rrc" -1 1 0 1 -1 0 21 21 "other" "NC/C" "other" 2 6 1
"8803" "s21" 319 744 136 1 744 10 "les critiquaient," 1 332 0 0 0 0 0 0 744 744 0 76 5 1 "c" "c" "sluice" "rrc" -1 1 0 1 -1 0 17 17 "other" "NC/C" "other" 2 7 1
"8804" "s21" 337 280 280 1 280 11 "vu que" 1 337 0 0 0 0 0 0 280 280 0 76 5 1 "c" "c" "spillover" "rrc" -1 1 0 1 -1 0 6 6 "other" "NC/C" "other" 2 8 1
"8889" "s22" 563.53 3604 188 1 380 1 "L'artiste" 1 652 1 9 0 0 0 0 380 380 0 6 2 10 "d" "c" "np1" "rrc" -1 1 0 1 -1 0 9 9 "other" "NC/C" "other" 2 1 10
"8890" "s22" 568.46 3040 108 1 108 2 "peint" 1 634 1 6 1 1 1 4 552 292 0 6 2 10 "d" "c" "part" "rrc" -1 1 0 1 -1 0 5 5 "other" "NC/C" "other" 2 2 10
"8891" "s22" 565.07 6940 176 1 348 3 "dans son atelier" 1 621 1 6 0 0 1 5 348 348 0 6 2 10 "d" "c" "pp" "rrc" -1 1 0 1 -1 0 16 16 "other" "NC/C" "other" 2 3 10
"8892" "s22" 561.28 5612 184 1 564 4 "avait rencontré" 1 607 1 1 1 1 1 6 2584 1232 0 6 2 10 "d" "c" "dis" "rrc" -1 1 0 1 -1 0 16 16 "other" "NC/C" "other" 2 4 10
"8893" "s22" 529.67 1744 144 1 396 5 "une comtesse," 1 565 1 2 1 1 1 1 6244 872 0 6 2 10 "d" "c" "post-dis" "rrc" -1 1 0 1 -1 0 13 13 "other" "NC/C" "other" 2 5 10
"8895" "s22" 551.62 1364 164 1 164 7 "d'en vérifier" 1 592 0 0 1 1 1 2 332 164 0 6 2 10 "d" "c" "pre-sluice" "rrc" -1 1 0 1 -1 0 14 14 "other" "NC/C" "other" 2 6 10
"8896" "s22" 558.6 988 128 1 128 8 "le lieu," 1 608 0 0 1 1 1 3 276 128 0 6 2 10 "d" "c" "sluice" "rrc" -1 1 0 1 -1 0 8 8 "other" "NC/C" "other" 2 7 10
"8897" "s22" 525.4 704 176 1 296 9 "de sorte que" 1 539 0 0 0 0 1 1 296 296 0 6 2 10 "d" "c" "spillover" "rrc" -1 1 0 1 -1 0 12 12 "other" "NC/C" "other" 2 8 10
"8959" "s22" 570.12 6780 192 1 756 1 "La secrétaire" 1 647 1 3 0 0 0 0 756 756 0 14 2 7 "d" "b" "np1" "rrc" 1 -1 -1 0 1 0 14 14 "other" "C/E" "other" 2 1 7
"8960" "s22" 558.62 1472 152 1 152 2 "instruite" 1 598 1 2 0 0 0 0 152 152 0 14 2 7 "d" "b" "part" "rrc" 1 -1 -1 0 1 0 9 9 "other" "C/E" "other" 2 2 7
"8961" "s22" 540.69 2660 248 1 248 3 "de la défaite" 1 573 1 3 1 2 1 3 4648 780 0 14 2 7 "d" "b" "pp" "rrc" 1 -1 -1 0 1 0 14 14 "other" "C/E" "other" 2 3 7
"8962" "s22" 532.5 4036 172 1 780 4 "aurait été trouvée" 1 560 1 2 0 0 1 2 780 780 0 14 2 7 "d" "b" "dis" "rrc" 1 -1 -1 0 1 0 21 21 "other" "C/E" "other" 2 4 7
"8963" "s22" 522.2 1376 268 1 436 5 "dans un bar," 1 548 0 0 0 0 1 1 436 436 0 14 2 7 "d" "b" "post-dis" "rrc" 1 -1 -1 0 1 0 12 12 "other" "C/E" "other" 2 5 7
"8966" "s22" 530.36 2520 172 1 172 8 "de dire" 1 595 1 2 1 1 1 3 508 172 0 14 2 7 "d" "b" "pre-sluice" "rrc" 1 -1 -1 0 1 0 7 7 "other" "C/E" "other" 2 6 7
"8967" "s22" 540.25 1680 156 1 548 9 "par qui," 1 605 1 2 1 2 1 3 4556 548 0 14 2 7 "d" "b" "sluice" "rrc" 1 -1 -1 0 1 0 8 8 "other" "C/E" "other" 2 7 7
"8968" "s22" 521.8 832 140 1 360 10 "d'autant que" 1 573 1 1 1 1 1 1 1792 528 0 14 2 7 "d" "b" "spillover" "rrc" 1 -1 -1 0 1 0 12 12 "other" "C/E" "other" 2 8 7
"9015" "s22" 552 1780 184 1 588 1 "Le sultan" 1 602 1 5 0 0 0 0 588 588 0 19 2 14 "d" "c" "np1" "rrc" -1 1 0 1 -1 0 9 9 "other" "NC/C" "other" 2 1 14
"9016" "s22" 542.5 1076 164 1 312 2 "satisfait" 1 585 0 0 0 0 0 0 312 312 0 19 2 14 "d" "c" "part" "rrc" -1 1 0 1 -1 0 9 9 "other" "NC/C" "other" 2 2 14
"9017" "s22" 540.75 2260 236 1 384 3 "depuis peu" 1 580 1 1 0 0 1 1 384 384 0 19 2 14 "d" "c" "pp" "rrc" -1 1 0 1 -1 0 10 10 "other" "NC/C" "other" 2 3 14
"9018" "s22" 530.8 1044 200 1 200 4 "avait" 1 560 0 0 0 0 1 1 200 200 0 19 2 14 "d" "c" "dis" "rrc" -1 1 0 1 -1 0 5 5 "other" "NC/C" "other" 2 4 14
"9019" "s22" 521.38 2992 164 1 412 5 "un grand harem," 1 548 1 3 0 0 1 2 412 412 0 19 2 14 "d" "c" "post-dis" "rrc" -1 1 0 1 -1 0 15 15 "other" "NC/C" "other" 2 5 14
"9023" "s22" 523.4 1496 180 0 180 9 "en trouver" 0 575 1 2 0 0 1 1 180 180 1 19 2 14 "d" "c" "pre-sluice" "rrc" -1 1 0 1 -1 0 10 10 "other" "NC/C" "other" 2 6 14
"9024" "s22" 525.75 972 300 1 300 10 "l'emplacement," 0 571 0 0 1 1 1 2 480 300 0 19 2 14 "d" "c" "sluice" "rrc" -1 1 0 1 -1 0 14 14 "other" "NC/C" "other" 2 7 14
"9025" "s22" 511.14 1272 264 1 264 11 "et n'avaient" 1 547 1 2 0 0 1 2 264 264 0 19 2 14 "d" "c" "spillover" "rrc" -1 1 0 1 -1 0 12 12 "other" "NC/C" "other" 2 8 14
"9133" "s22" 503.5 1672 188 1 316 1 "Les textes" 1 563 1 6 0 0 0 0 316 316 0 38 3 13 "d" "d" "np1" "rrc" -1 -1 0 -1 -1 0 10 10 "other" "C/C" "other" 2 1 13
"9134" "s22" 485.91 2264 324 1 324 2 "reconstruits" 1 551 1 3 1 1 1 4 940 724 0 38 3 13 "d" "d" "part" "rrc" -1 -1 0 -1 -1 0 12 12 "other" "C/C" "other" 2 2 13
"9135" "s22" 502.78 3624 280 1 920 3 "à partir d'anciennes épigraphes" 1 522 1 3 0 0 1 1 920 920 0 38 3 13 "d" "d" "pp" "rrc" -1 -1 0 -1 -1 0 33 33 "other" "C/C" "other" 2 3 13
"9136" "s22" 476.6 860 216 1 216 4 "contiennent" 1 493 0 0 0 0 0 0 216 216 0 38 3 13 "d" "d" "dis" "rrc" -1 -1 0 -1 -1 0 11 11 "other" "C/C" "other" 2 4 13
"9137" "s22" 459.75 1872 188 1 284 5 "des contradictions," 1 491 1 1 0 0 1 4 1824 552 0 38 3 13 "d" "d" "post-dis" "rrc" -1 -1 0 -1 -1 0 19 19 "other" "C/C" "other" 2 5 13
"9139" "s22" 509.17 1476 504 1 504 7 "difficile" 1 523 1 2 1 1 1 2 1172 724 0 38 3 13 "d" "d" "pre-sluice" "rrc" -1 -1 0 -1 -1 0 9 9 "other" "C/C" "other" 2 6 13
"9140" "s22" 513 1584 316 1 684 8 "de les établir," 1 527 1 1 0 0 1 1 684 684 0 38 3 13 "d" "d" "sluice" "rrc" -1 -1 0 -1 -1 0 16 16 "other" "C/C" "other" 2 7 13
"9141" "s22" 492 2408 276 1 448 9 "car les penseurs" 1 537 1 3 0 0 1 1 448 448 0 38 3 13 "d" "d" "spillover" "rrc" -1 -1 0 -1 -1 0 16 16 "other" "C/C" "other" 2 8 13
"9219" "s22" 520.79 4228 196 1 736 1 "La reine éternelle" 1 575 1 4 0 0 0 0 736 736 0 47 4 11 "d" "b" "np1" "rrc" 1 -1 -1 0 1 0 19 19 "other" "C/E" "other" 2 1 11
"9220" "s22" 519.75 620 156 1 324 2 "prédite" 1 538 0 0 0 0 0 0 324 324 0 47 4 11 "d" "b" "part" "rrc" 1 -1 -1 0 1 0 8 8 "other" "C/E" "other" 2 2 11
"9221" "s22" 510.6 1812 168 1 168 3 "dans les écritures" 1 530 1 2 1 1 1 2 1712 736 0 47 4 11 "d" "b" "pp" "rrc" 1 -1 -1 0 1 0 19 19 "other" "C/E" "other" 2 3 11
"9222" "s22" 492.92 2648 212 1 472 4 "aurait accompli" 1 518 1 2 0 0 1 2 472 472 0 47 4 11 "d" "b" "dis" "rrc" 1 -1 -1 0 1 0 15 15 "other" "C/E" "other" 2 4 11
"9223" "s22" 486 324 128 1 128 5 "un miracle," 1 492 0 0 1 1 1 1 776 128 0 47 4 11 "d" "b" "post-dis" "rrc" 1 -1 -1 0 1 0 11 11 "other" "C/E" "other" 2 5 11
"9225" "s22" 525.33 696 280 1 524 7 "de dire" 1 539 0 0 0 0 0 0 524 524 0 47 4 11 "d" "b" "pre-sluice" "rrc" 1 -1 -1 0 1 0 7 7 "other" "C/E" "other" 2 6 11
"9226" "s22" 499.5 668 172 1 172 8 "quand," 1 519 1 1 0 0 1 1 172 172 0 47 4 11 "d" "b" "sluice" "rrc" 1 -1 -1 0 1 0 6 6 "other" "C/E" "other" 2 7 11
"9227" "s22" 509.67 680 388 1 388 9 "en particulier" 1 531 0 0 1 1 1 1 2724 588 0 47 4 11 "d" "b" "spillover" "rrc" 1 -1 -1 0 1 0 14 14 "other" "C/E" "other" 2 8 11
"9239" "s22" 534.92 6724 180 1 480 1 "Le robot" 1 653 1 12 0 0 0 0 480 480 0 50 4 12 "d" "a" "np1" "rrc" 1 1 1 0 1 0 8 8 "other" "NC/E" "other" 2 1 12
"9240" "s22" 527.82 6644 228 1 228 2 "produit" 1 632 1 9 0 0 1 8 228 228 0 50 4 12 "d" "a" "part" "rrc" 1 1 1 0 1 0 7 7 "other" "NC/E" "other" 2 2 12
"9241" "s22" 544.69 2880 184 1 328 3 "à l'usine" 1 595 0 0 1 1 1 5 580 528 0 50 4 12 "d" "a" "pp" "rrc" 1 1 1 0 1 0 10 10 "other" "NC/E" "other" 2 3 12
"9242" "s22" 511.92 2412 160 1 280 4 "doit traiter" 1 535 1 1 0 0 1 1 280 280 0 50 4 12 "d" "a" "dis" "rrc" 1 1 1 0 1 0 12 12 "other" "NC/E" "other" 2 4 12
"9243" "s22" 490.89 3696 144 1 448 5 "des pièces uniques," 1 526 1 1 1 1 1 4 792 732 0 50 4 12 "d" "a" "post-dis" "rrc" 1 1 1 0 1 0 20 20 "other" "NC/E" "other" 2 5 12
"9246" "s22" 509.25 640 196 1 320 8 "de décider" 1 541 0 0 0 0 0 0 320 320 0 50 4 12 "d" "a" "pre-sluice" "rrc" 1 1 1 0 1 0 11 11 "other" "NC/E" "other" 2 6 12
"9247" "s22" 511 1036 180 1 516 9 "quand," 1 532 0 0 1 1 1 1 11356 868 0 50 4 12 "d" "a" "sluice" "rrc" 1 1 1 0 1 0 6 6 "other" "NC/E" "other" 2 7 12
"9248" "s22" 506.67 544 200 1 300 10 "vu qu'il y a" 1 526 0 0 0 0 0 0 300 300 0 50 4 12 "d" "a" "spillover" "rrc" 1 1 1 0 1 0 12 12 "other" "NC/E" "other" 2 8 12
"9252" "s22" 535.5 3196 196 1 580 1 "Les derniers chapitres" 1 600 1 5 0 0 0 0 580 580 0 51 4 5 "d" "d" "np1" "rrc" -1 -1 0 -1 -1 0 22 22 "other" "C/C" "other" 2 1 5
"9253" "s22" 543.5 1264 200 1 376 2 "soustraits" 1 587 0 0 0 0 1 1 376 376 0 51 4 5 "d" "d" "part" "rrc" -1 -1 0 -1 -1 0 10 10 "other" "C/C" "other" 2 2 5
"9254" "s22" 523.33 1236 272 1 416 3 "du livre" 1 559 1 2 0 0 0 0 416 416 0 51 4 5 "d" "d" "pp" "rrc" -1 -1 0 -1 -1 0 8 8 "other" "C/C" "other" 2 3 5
"9255" "s22" 539.5 976 176 1 176 4 "avaient" 1 583 1 2 0 0 1 1 176 176 0 51 4 5 "d" "d" "dis" "rrc" -1 -1 0 -1 -1 0 7 7 "other" "C/C" "other" 2 4 5
"9256" "s22" 531.8 1504 200 1 200 5 "l'air ingénieux," 1 570 0 0 1 3 1 3 2996 892 0 51 4 5 "d" "d" "post-dis" "rrc" -1 -1 0 -1 -1 0 17 17 "other" "C/C" "other" 2 5 5
"9258" "s22" 525.6 1020 164 1 164 7 "personne" 1 544 1 1 0 0 1 2 164 164 0 51 4 5 "d" "d" "pre-sluice" "rrc" -1 -1 0 -1 -1 0 8 8 "other" "C/C" "other" 2 6 5
"9259" "s22" 524.57 1440 492 1 692 8 "ne le savait," 1 569 1 1 0 0 1 1 692 692 0 51 4 5 "d" "d" "sluice" "rrc" -1 -1 0 -1 -1 0 13 13 "other" "C/C" "other" 2 7 5
"9260" "s22" 483 524 100 1 100 9 "d'autant que" 1 520 1 1 1 1 1 1 1860 292 0 51 4 5 "d" "d" "spillover" "rrc" -1 -1 0 -1 -1 0 12 12 "other" "C/C" "other" 2 8 5
"9280" "s22" 555 900 184 1 380 1 "Le héros" 1 618 1 2 0 0 0 0 380 380 0 55 4 2 "d" "c" "np1" "rrc" -1 1 0 1 -1 0 9 9 "other" "NC/C" "other" 2 1 2
"9281" "s22" 526 604 112 1 112 2 "décrit" 1 599 1 2 0 0 0 0 112 112 0 55 4 2 "d" "c" "part" "rrc" -1 1 0 1 -1 0 7 7 "other" "NC/C" "other" 2 2 2
"9282" "s22" 515.5 1116 152 1 152 3 "dans cette histoire" 1 550 1 1 0 0 0 0 152 152 0 55 4 2 "d" "c" "pp" "rrc" -1 1 0 1 -1 0 19 19 "other" "NC/C" "other" 2 3 2
"9283" "s22" 510.6 780 208 1 276 4 "a vaincu" 1 530 0 0 0 0 0 0 276 276 0 55 4 2 "d" "c" "dis" "rrc" -1 1 0 1 -1 0 8 8 "other" "NC/C" "other" 2 4 2
"9284" "s22" 481.88 2144 204 1 280 5 "une bête féroce," 1 515 0 0 1 1 1 1 936 572 0 55 4 2 "d" "c" "post-dis" "rrc" -1 1 0 1 -1 0 18 18 "other" "NC/C" "other" 2 5 2
"9286" "s22" 542.45 2288 272 1 412 7 "du romancier" 1 574 1 1 0 0 1 3 412 412 0 55 4 2 "d" "c" "pre-sluice" "rrc" -1 1 0 1 -1 0 12 12 "other" "NC/C" "other" 2 6 2
"9287" "s22" 524.08 3328 460 1 460 8 "ne le mentionne," 1 562 1 1 0 0 1 2 460 460 0 55 4 2 "d" "c" "sluice" "rrc" -1 1 0 1 -1 0 16 16 "other" "NC/C" "other" 2 7 2
"9288" "s22" 500.33 532 160 1 160 9 "peut-être" 1 509 0 0 0 0 0 0 160 160 0 55 4 2 "d" "c" "spillover" "rrc" -1 1 0 1 -1 0 10 10 "other" "NC/C" "other" 2 8 2
"9292" "s22" 491.31 11796 276 1 484 1 "Les navires" 1 591 1 14 0 0 0 0 484 484 0 56 4 3 "d" "b" "np1" "rrc" 1 -1 -1 0 1 0 11 11 "other" "C/E" "other" 2 1 3
"9293" "s22" 495.12 4564 200 1 200 2 "détruits" 1 543 1 5 0 0 1 5 200 200 0 56 4 3 "d" "b" "part" "rrc" 1 -1 -1 0 1 0 9 9 "other" "C/E" "other" 2 2 3
"9294" "s22" 498.85 5676 144 1 488 3 "pendant la guerre" 1 542 1 4 0 0 1 7 488 488 0 56 4 3 "d" "b" "pp" "rrc" 1 -1 -1 0 1 0 17 17 "other" "C/E" "other" 2 3 3
"9295" "s22" 482.62 5016 160 1 480 4 "avaient rejoint" 1 531 0 0 1 1 1 7 3732 1208 0 56 4 3 "d" "b" "dis" "rrc" 1 -1 -1 0 1 0 15 15 "other" "C/E" "other" 2 4 3
"9296" "s22" 470 404 292 1 292 5 "le port," 1 490 0 0 1 1 1 1 12200 404 0 56 4 3 "d" "b" "post-dis" "rrc" 1 -1 -1 0 1 0 8 8 "other" "C/E" "other" 2 5 3
"9299" "s22" 516.62 1972 328 1 328 8 "ne pouvait pas dire" 1 553 1 1 1 2 1 3 7304 1088 0 56 4 3 "d" "b" "pre-sluice" "rrc" 1 -1 -1 0 1 0 19 19 "other" "C/E" "other" 2 6 3
"9300" "s22" 485.67 508 152 1 152 9 "quand," 1 492 1 1 0 0 0 0 152 152 0 56 4 3 "d" "b" "sluice" "rrc" 1 -1 -1 0 1 0 6 6 "other" "C/E" "other" 2 7 3
"9301" "s22" 479.33 432 184 1 184 10 "laissant" 1 486 1 1 1 1 1 1 352 184 0 56 4 3 "d" "b" "spillover" "rrc" 1 -1 -1 0 1 0 8 8 "other" "C/E" "other" 2 8 3
"9314" "s22" 550.5 4328 196 1 1528 1 "L'actrice" 1 616 1 6 0 0 0 0 1528 1528 0 59 4 15 "d" "b" "np1" "rrc" 1 -1 -1 0 1 0 9 9 "other" "C/E" "other" 2 1 15
"9315" "s22" 529.71 5244 220 1 352 2 "séduite" 1 597 1 6 0 0 1 3 352 352 0 59 4 15 "d" "b" "part" "rrc" 1 -1 -1 0 1 0 8 8 "other" "C/E" "other" 2 2 15
"9316" "s22" 534 3672 448 1 448 3 "à la soirée" 1 584 1 6 0 0 1 6 448 448 0 59 4 15 "d" "b" "pp" "rrc" 1 -1 -1 0 1 0 13 13 "other" "C/E" "other" 2 3 15
"9317" "s22" 525 2688 236 1 236 4 "a rencontré" 1 569 1 3 1 1 1 5 3972 636 0 59 4 15 "d" "b" "dis" "rrc" 1 -1 -1 0 1 0 12 12 "other" "C/E" "other" 2 4 15
"9318" "s22" 516.88 4656 248 1 1008 5 "une journaliste," 1 552 1 1 1 1 1 5 6488 1356 0 59 4 15 "d" "b" "post-dis" "rrc" 1 -1 -1 0 1 0 16 16 "other" "C/E" "other" 2 5 15
"9321" "s22" 531.5 2220 180 1 348 8 "ne révèlent pas" 1 572 1 3 0 0 1 1 348 348 0 59 4 15 "d" "b" "pre-sluice" "rrc" 1 -1 -1 0 1 0 17 17 "other" "C/E" "other" 2 6 15
"9322" "s22" 533.67 1516 196 1 196 9 "où," 1 562 1 1 0 0 1 2 196 196 0 59 4 15 "d" "b" "sluice" "rrc" 1 -1 -1 0 1 0 4 4 "other" "C/E" "other" 2 7 15
"9323" "s22" 537.8 800 252 1 252 10 "bien que" 1 564 1 1 1 1 1 2 7556 252 0 59 4 15 "d" "b" "spillover" "rrc" 1 -1 -1 0 1 0 8 8 "other" "C/E" "other" 2 8 15
"9327" "s22" 516.28 4092 184 1 532 1 "Les fruits exotiques" 1 547 1 6 0 0 0 0 532 532 0 61 4 9 "d" "d" "np1" "rrc" -1 -1 0 -1 -1 0 20 20 "other" "C/C" "other" 2 1 9
"9328" "s22" 505.17 2696 212 1 392 2 "introduits" 1 527 1 3 0 0 1 3 392 392 0 61 4 9 "d" "d" "part" "rrc" -1 -1 0 -1 -1 0 10 10 "other" "C/C" "other" 2 2 9
"9329" "s22" 500.75 1504 200 1 200 3 "au village" 1 532 0 0 0 0 1 1 200 200 0 61 4 9 "d" "d" "pp" "rrc" -1 -1 0 -1 -1 0 10 10 "other" "C/C" "other" 2 3 9
"9330" "s22" 491.75 732 184 1 184 4 "étaient" 1 526 0 0 0 0 0 0 184 184 0 61 4 9 "d" "d" "dis" "rrc" -1 -1 0 -1 -1 0 8 8 "other" "C/C" "other" 2 4 9
"9331" "s22" 476.38 1348 140 1 268 5 "fortement toxiques," 1 512 0 0 1 1 1 3 2964 416 0 61 4 9 "d" "d" "post-dis" "rrc" -1 -1 0 -1 -1 0 19 19 "other" "C/C" "other" 2 5 9
"9334" "s22" 539.29 2096 236 1 1028 8 "ne l'avaient pas" 1 578 1 1 1 1 1 2 1232 1028 0 61 4 9 "d" "d" "pre-sluice" "rrc" -1 -1 0 -1 -1 0 16 16 "other" "C/C" "other" 2 6 9
"9335" "s22" 539 108 108 0 108 9 "découvert," 0 539 0 0 1 1 1 1 1060 108 1 61 4 9 "d" "d" "sluice" "rrc" -1 -1 0 -1 -1 0 11 11 "other" "C/C" "other" 2 7 9
"9336" "s22" 533.5 920 256 1 256 10 "alors même que" 0 599 1 1 0 0 1 1 256 256 0 61 4 9 "d" "d" "spillover" "rrc" -1 -1 0 -1 -1 0 15 15 "other" "C/C" "other" 2 8 9
"9341" "s22" 509 2828 180 1 420 1 "L'enseignant" 1 547 1 5 0 0 0 0 420 420 0 62 4 6 "d" "c" "np1" "rrc" -1 1 0 1 -1 0 12 12 "other" "NC/C" "other" 2 1 6
"9342" "s22" 531.33 536 140 1 140 2 "inscrit" 1 557 0 0 0 0 0 0 140 140 0 62 4 6 "d" "c" "part" "rrc" -1 1 0 1 -1 0 7 7 "other" "NC/C" "other" 2 2 6
"9343" "s22" 486.55 6488 248 1 296 3 "au cours de mathématiques avancées" 1 532 1 3 1 1 1 1 2464 1644 0 62 4 6 "d" "c" "pp" "rrc" -1 1 0 1 -1 0 36 36 "other" "NC/C" "other" 2 3 6
"9344" "s22" 459.56 2612 560 1 988 4 "s'était tué," 1 484 0 0 0 0 1 2 988 988 0 62 4 6 "d" "c" "dis" "rrc" -1 1 0 1 -1 0 14 14 "other" "NC/C" "other" 2 4 6
"9345" "s22" 489.43 1680 304 1 556 5 "mais le porte-parole" 1 515 1 1 0 0 1 2 556 556 0 62 4 6 "d" "c" "post-dis" "rrc" -1 1 0 1 -1 0 20 20 "other" "NC/C" "other" 2 5 6
"9347" "s22" 492.8 940 164 1 164 7 "n'en avait" 1 515 1 1 0 0 1 1 164 164 0 62 4 6 "d" "c" "pre-sluice" "rrc" -1 1 0 1 -1 0 10 10 "other" "NC/C" "other" 2 6 6
"9348" "s22" 497.5 904 304 1 468 8 "rien révélé," 1 506 0 0 0 0 1 1 468 468 0 62 4 6 "d" "c" "sluice" "rrc" -1 1 0 1 -1 0 15 15 "other" "NC/C" "other" 2 7 6
"9349" "s22" 458.25 548 160 1 160 9 "de sorte que" 1 495 0 0 0 0 0 0 160 160 0 62 4 6 "d" "c" "spillover" "rrc" -1 1 0 1 -1 0 12 12 "other" "NC/C" "other" 2 8 6
"9374" "s22" 516.93 3716 200 1 200 1 "L'étudiant" 1 584 1 8 0 0 0 0 200 200 0 66 5 4 "d" "a" "np1" "rrc" 1 1 1 0 1 0 11 11 "other" "NC/E" "other" 2 1 4
"9375" "s22" 508.07 4988 120 1 332 2 "distrait" 1 564 1 4 1 1 1 2 632 468 0 66 5 4 "d" "a" "part" "rrc" 1 1 1 0 1 0 8 8 "other" "NC/E" "other" 2 2 4
"9376" "s22" 503.33 4776 132 1 328 3 "pendant la classe" 1 537 1 1 0 0 1 4 328 328 0 66 5 4 "d" "a" "pp" "rrc" 1 1 1 0 1 0 17 17 "other" "NC/E" "other" 2 3 4
"9377" "s22" 503.75 1944 552 1 552 4 "était parti," 1 535 0 0 1 2 1 5 4460 964 0 66 5 4 "d" "a" "dis" "rrc" 1 1 1 0 1 0 13 13 "other" "NC/E" "other" 2 4 4
"9378" "s22" 526.62 1404 108 1 884 5 "mais même le directeur" 1 538 0 0 0 0 0 0 884 884 0 66 5 4 "d" "a" "post-dis" "rrc" 1 1 1 0 1 0 23 23 "other" "NC/E" "other" 2 5 4
"9380" "s22" 526.33 556 252 1 252 7 "ne savait pas" 1 544 1 1 0 0 1 1 252 252 0 66 5 4 "d" "a" "pre-sluice" "rrc" 1 1 1 0 1 0 13 13 "other" "NC/E" "other" 2 6 4
"9381" "s22" 506 328 164 1 164 8 "pourquoi," 1 538 1 1 0 0 0 0 164 164 0 66 5 4 "d" "a" "sluice" "rrc" 1 1 1 0 1 0 9 9 "other" "NC/E" "other" 2 7 4
"9382" "s22" 536.25 820 192 1 192 9 "puisqu'il" 1 579 1 2 0 0 1 1 192 192 0 66 5 4 "d" "a" "spillover" "rrc" 1 1 1 0 1 0 9 9 "other" "NC/E" "other" 2 8 4
"9386" "s22" 497.17 2928 196 1 416 1 "La politicienne" 1 569 1 5 0 0 0 0 416 416 0 67 5 1 "d" "d" "np1" "rrc" -1 -1 0 -1 -1 0 15 15 "other" "C/C" "other" 2 1 1
"9387" "s22" 512.58 2304 120 1 540 2 "contredite" 1 578 1 2 0 0 0 0 540 540 0 67 5 1 "d" "d" "part" "rrc" -1 -1 0 -1 -1 0 10 10 "other" "C/C" "other" 2 2 1
"9388" "s22" 502.45 1808 140 1 140 3 "durant le débat" 1 541 0 0 1 1 1 2 860 516 0 67 5 1 "d" "d" "pp" "rrc" -1 -1 0 -1 -1 0 16 16 "other" "C/C" "other" 2 3 1
"9389" "s22" 497.83 1184 168 1 328 4 "a proposé" 1 528 0 0 0 0 1 1 328 328 0 67 5 1 "d" "d" "dis" "rrc" -1 -1 0 -1 -1 0 10 10 "other" "C/C" "other" 2 4 1
"9390" "s22" 464 576 304 1 484 5 "des mesures" 1 496 0 0 1 1 1 1 3760 576 0 67 5 1 "d" "d" "post-dis" "rrc" -1 -1 0 -1 -1 0 11 11 "other" "C/C" "other" 2 5 1
"9394" "s22" 540.67 1448 168 1 588 9 "de tendance libérale" 1 555 0 0 0 0 0 0 588 588 0 67 5 1 "d" "d" "pre-sluice" "rrc" -1 -1 0 -1 -1 0 21 21 "other" "C/C" "other" 2 6 1
"9395" "s22" 537.4 1464 240 1 488 10 "les critiquaient," 1 559 1 1 0 0 1 1 488 488 0 67 5 1 "d" "d" "sluice" "rrc" -1 -1 0 -1 -1 0 17 17 "other" "C/C" "other" 2 7 1
"9396" "s22" 517.67 372 152 1 152 11 "vu que" 1 518 0 0 0 0 0 0 152 152 0 67 5 1 "d" "d" "spillover" "rrc" -1 -1 0 -1 -1 0 6 6 "other" "C/C" "other" 2 8 1
"9409" "s22" 531.84 5228 224 1 988 1 "Le dictionnaire" 1 618 1 9 0 0 0 0 988 988 0 69 5 16 "d" "a" "np1" "rrc" 1 1 1 0 1 0 15 15 "other" "NC/E" "other" 2 1 16
"9410" "s22" 497.62 3472 184 1 184 2 "traduit" 1 602 1 2 0 0 1 2 184 184 0 69 5 16 "d" "a" "part" "rrc" 1 1 1 0 1 0 7 7 "other" "NC/E" "other" 2 2 16
"9411" "s22" 501.62 3884 184 1 340 3 "de l'anglais" 1 571 1 2 0 0 1 3 340 340 0 69 5 16 "d" "a" "pp" "rrc" 1 1 1 0 1 0 12 12 "other" "NC/E" "other" 2 3 16
"9412" "s22" 494.8 2432 300 1 300 4 "contenait" 1 535 1 2 1 1 1 2 3048 544 0 69 5 16 "d" "a" "dis" "rrc" 1 1 1 0 1 0 9 9 "other" "NC/E" "other" 2 4 16
"9413" "s22" 470.18 3456 188 1 188 5 "des familles de mots" 1 505 1 1 1 1 1 5 4140 560 0 69 5 16 "d" "a" "post-dis" "rrc" 1 1 1 0 1 0 20 20 "other" "NC/E" "other" 2 5 16
"9417" "s22" 490.5 476 240 1 240 9 "n'indique pas" 1 496 0 0 0 0 0 0 240 240 0 69 5 16 "d" "a" "pre-sluice" "rrc" 1 1 1 0 1 0 13 13 "other" "NC/E" "other" 2 6 16
"9418" "s22" 493.12 2084 160 1 324 10 "lesquelles," 1 520 1 1 0 0 1 1 324 324 0 69 5 16 "d" "a" "sluice" "rrc" 1 1 1 0 1 0 11 11 "other" "NC/E" "other" 2 7 16
"9419" "s22" 485.5 608 192 1 276 11 "de façon" 1 525 0 0 1 1 1 1 1016 444 0 69 5 16 "d" "a" "spillover" "rrc" 1 1 1 0 1 0 9 9 "other" "NC/E" "other" 2 8 16
"9497" "s22" 513 2940 188 1 564 1 "Le fonctionnaire" 1 567 1 5 0 0 0 0 564 564 0 83 5 8 "d" "a" "np1" "rrc" 1 1 1 0 1 0 16 16 "other" "NC/E" "other" 2 1 8
"9498" "s22" 506.6 1644 200 1 200 2 "interdit" 1 536 1 1 0 0 0 0 200 200 0 83 5 8 "d" "a" "part" "rrc" 1 1 1 0 1 0 8 8 "other" "NC/E" "other" 2 2 8
"9499" "s22" 506.83 1600 268 1 268 3 "de séance" 1 563 1 1 0 0 0 0 268 268 0 83 5 8 "d" "a" "pp" "rrc" 1 1 1 0 1 0 10 10 "other" "NC/E" "other" 2 3 8
"9500" "s22" 479.17 1152 156 1 304 4 "a reçu" 1 511 1 1 0 0 0 0 304 304 0 83 5 8 "d" "a" "dis" "rrc" 1 1 1 0 1 0 7 7 "other" "NC/E" "other" 2 4 8
"9501" "s22" 470.2 1048 224 1 224 5 "une convocation," 1 501 0 0 1 1 1 2 1936 752 0 83 5 8 "d" "a" "post-dis" "rrc" 1 1 1 0 1 0 16 16 "other" "NC/E" "other" 2 5 8
"9504" "s22" 489.5 464 220 0 220 8 "expliquer" 0 493 1 1 0 0 0 0 220 220 1 83 5 8 "d" "a" "pre-sluice" "rrc" 1 1 1 0 1 0 9 9 "other" "NC/E" "other" 2 6 8
"9505" "s22" 480 712 280 1 352 9 "pourquoi," 0 484 0 0 1 1 1 1 572 352 0 83 5 8 "d" "a" "sluice" "rrc" 1 1 1 0 1 0 9 9 "other" "NC/E" "other" 2 7 8
"9506" "s22" 475.33 464 168 1 292 10 "jusqu'à ce que" 1 481 0 0 0 0 0 0 292 292 0 83 5 8 "d" "a" "spillover" "rrc" 1 1 1 0 1 0 15 15 "other" "NC/E" "other" 2 8 8
"9526" "s24" 237.5 340 184 1 340 1 "Le héros" 1 246 0 0 0 0 0 0 340 340 0 7 2 2 "b" "a" "np1" "rrc" 1 1 1 0 1 0 9 9 "other" "NC/E" "other" 2 1 2
"9527" "s24" 234.33 1092 388 1 388 2 "décrit" 1 248 1 1 0 0 0 0 388 388 0 7 2 2 "b" "a" "part" "rrc" 1 1 1 0 1 0 7 7 "other" "NC/E" "other" 2 2 2
"9528" "s24" 233 276 276 1 276 3 "dans cette histoire" 1 233 0 0 0 0 0 0 276 276 0 7 2 2 "b" "a" "pp" "rrc" 1 1 1 0 1 0 19 19 "other" "NC/E" "other" 2 3 2
"9529" "s24" 238 276 276 1 276 4 "a vaincu" 1 238 0 0 0 0 0 0 276 276 0 7 2 2 "b" "a" "dis" "rrc" 1 1 1 0 1 0 8 8 "other" "NC/E" "other" 2 4 2
"9530" "s24" 226.67 668 220 1 668 5 "une bête féroce," 1 234 0 0 0 0 0 0 668 668 0 7 2 2 "b" "a" "post-dis" "rrc" 1 1 1 0 1 0 18 18 "other" "NC/E" "other" 2 5 2
"9533" "s24" 222 364 224 1 364 8 "ne mentionne" 1 225 0 0 0 0 0 0 364 364 0 7 2 2 "b" "a" "pre-sluice" "rrc" 1 1 1 0 1 0 12 12 "other" "NC/E" "other" 2 6 2
"9534" "s24" 216 248 248 1 248 9 "comment," 1 216 0 0 0 0 0 0 248 248 0 7 2 2 "b" "a" "sluice" "rrc" 1 1 1 0 1 0 8 8 "other" "NC/E" "other" 2 7 2
"9535" "s24" 215 268 268 1 268 10 "peut-être" 1 215 0 0 0 0 0 0 268 268 0 7 2 2 "b" "a" "spillover" "rrc" 1 1 1 0 1 0 10 10 "other" "NC/E" "other" 2 8 2
"9547" "s24" 236.86 2100 192 1 568 1 "Le fonctionnaire" 1 280 1 2 0 0 0 0 568 568 0 9 2 8 "b" "c" "np1" "rrc" -1 1 0 1 -1 0 16 16 "other" "NC/C" "other" 2 1 8
"9548" "s24" 243.5 444 268 1 268 2 "interdit" 1 257 0 0 0 0 0 0 268 268 0 9 2 8 "b" "c" "part" "rrc" -1 1 0 1 -1 0 8 8 "other" "NC/C" "other" 2 2 8
"9549" "s24" 228.75 816 288 1 528 3 "de séance" 1 239 0 0 1 1 1 1 1596 816 0 9 2 8 "b" "c" "pp" "rrc" -1 1 0 1 -1 0 10 10 "other" "NC/C" "other" 2 3 8
"9550" "s24" 223 360 216 1 360 4 "a reçu" 1 223 0 0 0 0 0 0 360 360 0 9 2 8 "b" "c" "dis" "rrc" -1 1 0 1 -1 0 7 7 "other" "NC/C" "other" 2 4 8
"9551" "s24" 223 456 456 1 456 5 "une convocation," 1 223 0 0 0 0 0 0 456 456 0 9 2 8 "b" "c" "post-dis" "rrc" -1 1 0 1 -1 0 16 16 "other" "NC/C" "other" 2 5 8
"9553" "s24" 220.5 568 296 1 568 7 "ne pouvait encore" 1 222 0 0 0 0 0 0 568 568 0 9 2 8 "b" "c" "pre-sluice" "rrc" -1 1 0 1 -1 0 17 17 "other" "NC/C" "other" 2 6 8
"9554" "s24" 220 304 304 1 304 8 "l'expliquer," 1 220 0 0 0 0 0 0 304 304 0 9 2 8 "b" "c" "sluice" "rrc" -1 1 0 1 -1 0 12 12 "other" "NC/C" "other" 2 7 8
"9555" "s24" 223 316 248 1 316 9 "jusqu'à ce que" 1 223 0 0 0 0 0 0 316 316 0 9 2 8 "b" "c" "spillover" "rrc" -1 1 0 1 -1 0 15 15 "other" "NC/C" "other" 2 8 8
"9572" "s24" 210 924 192 1 340 1 "L'artiste" 1 219 1 2 0 0 0 0 340 340 0 13 2 10 "b" "a" "np1" "rrc" 1 1 1 0 1 0 9 9 "other" "NC/E" "other" 2 1 10
"9573" "s24" 211.25 900 140 1 620 2 "peint" 1 228 1 1 0 0 1 1 620 620 0 13 2 10 "b" "a" "part" "rrc" 1 1 1 0 1 0 5 5 "other" "NC/E" "other" 2 2 10
"9574" "s24" 221.67 848 308 1 576 3 "dans son atelier" 1 226 1 1 0 0 0 0 576 576 0 13 2 10 "b" "a" "pp" "rrc" 1 1 1 0 1 0 16 16 "other" "NC/E" "other" 2 3 10
"9575" "s24" 229.5 1032 408 1 604 4 "avait rencontré" 1 231 0 0 1 1 1 1 1304 1032 0 13 2 10 "b" "a" "dis" "rrc" 1 1 1 0 1 0 16 16 "other" "NC/E" "other" 2 4 10
"9576" "s24" 230.5 400 192 1 400 5 "une comtesse," 1 232 0 0 1 1 1 1 1136 400 0 13 2 10 "b" "a" "post-dis" "rrc" 1 1 1 0 1 0 13 13 "other" "NC/E" "other" 2 5 10
"9578" "s24" 215 352 352 1 352 7 "de vérifier" 1 215 0 0 0 0 0 0 352 352 0 13 2 10 "b" "a" "pre-sluice" "rrc" 1 1 1 0 1 0 12 12 "other" "NC/E" "other" 2 6 10
"9580" "s24" 225.5 480 180 1 480 9 "de sorte que" 0 232 0 0 0 0 0 0 480 480 0 13 2 10 "b" "a" "spillover" "rrc" 1 1 1 0 1 0 12 12 "other" "NC/E" "other" 2 8 10
"9614" "s24" 214.75 788 204 1 548 1 "Les navires" 1 225 1 1 0 0 0 0 548 548 0 17 2 3 "b" "d" "np1" "rrc" -1 -1 0 -1 -1 0 11 11 "other" "C/C" "other" 2 1 3
"9615" "s24" 219 1000 300 1 300 2 "détruits" 1 227 1 2 0 0 1 1 300 300 0 17 2 3 "b" "d" "part" "rrc" -1 -1 0 -1 -1 0 9 9 "other" "C/C" "other" 2 2 3
"9616" "s24" 230 1280 376 1 376 3 "pendant la guerre" 1 236 1 1 1 1 1 2 1028 744 0 17 2 3 "b" "d" "pp" "rrc" -1 -1 0 -1 -1 0 17 17 "other" "C/C" "other" 2 3 3
"9617" "s24" 232.67 560 256 1 472 4 "avaient rejoint" 1 235 0 0 0 0 0 0 472 472 0 17 2 3 "b" "d" "dis" "rrc" -1 -1 0 -1 -1 0 15 15 "other" "C/C" "other" 2 4 3
"9618" "s24" 228 308 308 1 308 5 "le port," 1 228 0 0 0 0 0 0 308 308 0 17 2 3 "b" "d" "post-dis" "rrc" -1 -1 0 -1 -1 0 8 8 "other" "C/C" "other" 2 5 3
"9620" "s24" 212 304 304 1 304 7 "d'histoire" 1 212 0 0 0 0 0 0 304 304 0 17 2 3 "b" "d" "pre-sluice" "rrc" -1 -1 0 -1 -1 0 10 10 "other" "C/C" "other" 2 6 3
"9621" "s24" 224.67 848 336 1 848 8 "n'en savait rien," 1 232 0 0 1 1 1 1 2128 848 0 17 2 3 "b" "d" "sluice" "rrc" -1 -1 0 -1 -1 0 17 17 "other" "C/C" "other" 2 7 3
"9622" "s24" 246 300 300 1 300 9 "laissant" 1 246 0 0 0 0 0 0 300 300 0 17 2 3 "b" "d" "spillover" "rrc" -1 -1 0 -1 -1 0 8 8 "other" "C/C" "other" 2 8 3
"9670" "s24" 212 768 196 1 532 1 "Le dictionnaire" 1 224 1 1 0 0 0 0 532 532 0 25 3 16 "b" "c" "np1" "rrc" -1 1 0 1 -1 0 15 15 "other" "NC/C" "other" 2 1 16
"9671" "s24" 208.5 496 280 0 280 2 "traduit" 0 209 1 2 0 0 0 0 280 280 1 25 3 16 "b" "c" "part" "rrc" -1 1 0 1 -1 0 7 7 "other" "NC/C" "other" 2 2 16
"9672" "s24" 212.5 772 312 1 312 3 "de l'anglais" 0 224 1 1 0 0 1 2 312 312 0 25 3 16 "b" "c" "pp" "rrc" -1 1 0 1 -1 0 12 12 "other" "NC/C" "other" 2 3 16
"9673" "s24" 213.8 1320 220 1 220 4 "contenait" 1 233 1 2 0 0 0 0 220 220 0 25 3 16 "b" "c" "dis" "rrc" -1 1 0 1 -1 0 9 9 "other" "NC/C" "other" 2 4 16
"9674" "s24" 228 1268 252 1 252 5 "des familles de mots" 1 246 0 0 1 3 1 3 3324 1268 0 25 3 16 "b" "c" "post-dis" "rrc" -1 1 0 1 -1 0 20 20 "other" "NC/C" "other" 2 5 16
"9677" "s24" 206.67 604 172 1 344 8 "des matières" 1 212 1 1 0 0 1 1 344 344 0 25 3 16 "b" "c" "pre-sluice" "rrc" -1 1 0 1 -1 0 13 13 "other" "NC/C" "other" 2 6 16
"9678" "s24" 207 604 428 1 604 9 "ne les indique pas," 1 209 0 0 0 0 0 0 604 604 0 25 3 16 "b" "c" "sluice" "rrc" -1 1 0 1 -1 0 19 19 "other" "NC/C" "other" 2 7 16
"9679" "s24" 215 164 164 1 164 10 "de façon" 1 215 0 0 0 0 0 0 164 164 0 25 3 16 "b" "c" "spillover" "rrc" -1 1 0 1 -1 0 9 9 "other" "NC/C" "other" 2 8 16
"9698" "s24" 194 1096 200 1 580 1 "Les derniers chapitres" 1 205 1 1 0 0 0 0 580 580 0 29 3 5 "b" "b" "np1" "rrc" 1 -1 -1 0 1 0 22 22 "other" "C/E" "other" 2 1 5
"9699" "s24" 190.25 772 188 1 424 2 "soustraits" 1 201 1 1 0 0 0 0 424 424 0 29 3 5 "b" "b" "part" "rrc" 1 -1 -1 0 1 0 10 10 "other" "C/E" "other" 2 2 5
"9700" "s24" 198.25 660 160 1 160 3 "du livre" 1 219 1 1 1 1 1 1 496 360 0 29 3 5 "b" "b" "pp" "rrc" 1 -1 -1 0 1 0 8 8 "other" "C/E" "other" 2 3 5
"9701" "s24" 204 188 188 1 188 4 "avaient" 1 204 0 0 0 0 0 0 188 188 0 29 3 5 "b" "b" "dis" "rrc" 1 -1 -1 0 1 0 7 7 "other" "C/E" "other" 2 4 5
"9702" "s24" 214.6 1008 140 1 448 5 "l'air ingénieux," 1 235 0 0 1 2 1 2 2036 1008 0 29 3 5 "b" "b" "post-dis" "rrc" 1 -1 -1 0 1 0 17 17 "other" "C/E" "other" 2 5 5
"9706" "s24" 208 252 252 1 252 9 "exactement" 1 208 0 0 0 0 0 0 252 252 0 29 3 5 "b" "b" "pre-sluice" "rrc" 1 -1 -1 0 1 0 10 10 "other" "C/E" "other" 2 6 5
"9707" "s24" 214 248 248 1 248 10 "pourquoi," 1 214 0 0 0 0 0 0 248 248 0 29 3 5 "b" "b" "sluice" "rrc" 1 -1 -1 0 1 0 9 9 "other" "C/E" "other" 2 7 5
"9708" "s24" 219 412 412 1 412 11 "d'autant que" 1 219 0 0 0 0 0 0 412 412 0 29 3 5 "b" "b" "spillover" "rrc" 1 -1 -1 0 1 0 12 12 "other" "C/E" "other" 2 8 5
"9712" "s24" 186.33 872 216 1 588 1 "Le sultan" 1 195 1 1 0 0 0 0 588 588 0 30 3 14 "b" "a" "np1" "rrc" 1 1 1 0 1 0 9 9 "other" "NC/E" "other" 2 1 14
"9713" "s24" 189.4 1144 204 1 204 2 "satisfait" 1 191 1 2 0 0 1 1 204 204 0 30 3 14 "b" "a" "part" "rrc" 1 1 1 0 1 0 9 9 "other" "NC/E" "other" 2 2 14
"9714" "s24" 192.25 828 144 1 368 3 "depuis peu" 1 199 0 0 1 1 1 1 1412 828 0 30 3 14 "b" "a" "pp" "rrc" 1 1 1 0 1 0 10 10 "other" "NC/E" "other" 2 3 14
"9715" "s24" 215 308 308 0 308 4 "avait" 0 215 1 1 0 0 0 0 308 308 1 30 3 14 "b" "a" "dis" "rrc" 1 1 1 0 1 0 5 5 "other" "NC/E" "other" 2 4 14
"9716" "s24" 217.25 856 320 1 668 5 "un grand harem," 0 220 0 0 1 1 1 1 1164 856 0 30 3 14 "b" "a" "post-dis" "rrc" 1 1 1 0 1 0 15 15 "other" "NC/E" "other" 2 5 14
"9719" "s24" 200.5 684 400 1 684 8 "ne savaient pas" 1 201 0 0 0 0 0 0 684 684 0 30 3 14 "b" "a" "pre-sluice" "rrc" 1 1 1 0 1 0 15 15 "other" "NC/E" "other" 2 6 14
"9720" "s24" 205 92 92 1 92 9 "où," 1 205 0 0 0 0 0 0 92 92 0 30 3 14 "b" "a" "sluice" "rrc" 1 1 1 0 1 0 4 4 "other" "NC/E" "other" 2 7 14
"9721" "s24" 199 496 268 1 496 10 "et n'avaient" 1 201 0 0 0 0 0 0 496 496 0 30 3 14 "b" "a" "spillover" "rrc" 1 1 1 0 1 0 12 12 "other" "NC/E" "other" 2 8 14
"9798" "s24" 208.5 972 192 1 712 1 "La reine éternelle" 1 215 1 1 0 0 0 0 712 712 0 40 3 11 "b" "d" "np1" "rrc" -1 -1 0 -1 -1 0 19 19 "other" "C/C" "other" 2 1 11
"9799" "s24" 210 1232 584 1 584 2 "prédite" 1 223 1 1 1 1 1 1 1284 1024 0 40 3 11 "b" "d" "part" "rrc" -1 -1 0 -1 -1 0 8 8 "other" "C/C" "other" 2 2 11
"9800" "s24" 217.5 436 200 1 436 3 "dans les écritures" 1 221 0 0 0 0 0 0 436 436 0 40 3 11 "b" "d" "pp" "rrc" -1 -1 0 -1 -1 0 19 19 "other" "C/C" "other" 2 3 11
"9801" "s24" 218 716 416 1 716 4 "aurait accompli" 1 223 0 0 0 0 0 0 716 716 0 40 3 11 "b" "d" "dis" "rrc" -1 -1 0 -1 -1 0 15 15 "other" "C/C" "other" 2 4 11
"9802" "s24" 221 192 192 1 192 5 "un miracle," 1 221 0 0 0 0 0 0 192 192 0 40 3 11 "b" "d" "post-dis" "rrc" -1 -1 0 -1 -1 0 11 11 "other" "C/C" "other" 2 5 11
"9804" "s24" 174 368 368 1 368 7 "d'en découvrir" 1 174 0 0 0 0 0 0 368 368 0 40 3 11 "b" "d" "pre-sluice" "rrc" -1 -1 0 -1 -1 0 15 15 "other" "C/C" "other" 2 6 11
"9805" "s24" 186 396 396 1 396 8 "la nature," 1 186 0 0 0 0 0 0 396 396 0 40 3 11 "b" "d" "sluice" "rrc" -1 -1 0 -1 -1 0 10 10 "other" "C/C" "other" 2 7 11
"9806" "s24" 201 376 376 1 376 9 "en particulier" 1 201 0 0 0 0 0 0 376 376 0 40 3 11 "b" "d" "spillover" "rrc" -1 -1 0 -1 -1 0 14 14 "other" "C/C" "other" 2 8 11
"9853" "s24" 231.67 800 196 1 348 1 "L'étudiant" 1 249 1 1 0 0 0 0 348 348 0 46 4 4 "b" "c" "np1" "rrc" -1 1 0 1 -1 0 11 11 "other" "NC/C" "other" 2 1 4
"9854" "s24" 238 468 468 1 468 2 "distrait" 1 238 0 0 0 0 0 0 468 468 0 46 4 4 "b" "c" "part" "rrc" -1 1 0 1 -1 0 8 8 "other" "NC/C" "other" 2 2 4
"9855" "s24" 224.67 640 216 1 640 3 "pendant la classe" 1 231 0 0 0 0 0 0 640 640 0 46 4 4 "b" "c" "pp" "rrc" -1 1 0 1 -1 0 17 17 "other" "NC/C" "other" 2 3 4
"9856" "s24" 212 420 300 1 420 4 "était parti," 1 212 0 0 0 0 0 0 420 420 0 46 4 4 "b" "c" "dis" "rrc" -1 1 0 1 -1 0 13 13 "other" "NC/C" "other" 2 4 4
"9857" "s24" 207.25 952 136 1 952 5 "mais même le directeur" 1 213 0 0 0 0 0 0 952 952 0 46 4 4 "b" "c" "post-dis" "rrc" -1 1 0 1 -1 0 23 23 "other" "NC/C" "other" 2 5 4
"9858" "s24" 217.5 456 240 1 456 6 "de l'école" 1 219 0 0 0 0 0 0 456 456 0 46 4 4 "b" "c" "pre-sluice" "rrc" -1 1 0 1 -1 0 11 11 "other" "NC/C" "other" 2 6 4
"9859" "s24" 212 384 384 1 384 7 "ne le savait pas," 1 212 0 0 0 0 0 0 384 384 0 46 4 4 "b" "c" "sluice" "rrc" -1 1 0 1 -1 0 17 17 "other" "NC/C" "other" 2 7 4
"9860" "s24" 220.5 432 240 1 432 8 "puisqu'il" 1 224 0 0 0 0 0 0 432 432 0 46 4 4 "b" "c" "spillover" "rrc" -1 1 0 1 -1 0 9 9 "other" "NC/C" "other" 2 8 4
"9864" "s24" 257.5 836 196 1 380 1 "L'actrice" 1 287 1 2 0 0 0 0 380 380 0 47 4 15 "b" "d" "np1" "rrc" -1 -1 0 -1 -1 0 9 9 "other" "C/C" "other" 2 1 15
"9865" "s24" 255.5 396 96 1 96 2 "séduite" 1 272 0 0 0 0 1 1 96 96 0 47 4 15 "b" "d" "part" "rrc" -1 -1 0 -1 -1 0 8 8 "other" "C/C" "other" 2 2 15
"9866" "s24" 242.5 1148 292 1 512 3 "à la soirée" 1 256 0 0 0 0 0 0 512 512 0 47 4 15 "b" "d" "pp" "rrc" -1 -1 0 -1 -1 0 13 13 "other" "C/C" "other" 2 3 15
"9867" "s24" 233 860 228 1 416 4 "a rencontré" 1 265 0 0 0 0 0 0 416 416 0 47 4 15 "b" "d" "dis" "rrc" -1 -1 0 -1 -1 0 12 12 "other" "C/C" "other" 2 4 15
"9868" "s24" 226.83 1348 236 1 756 5 "une journaliste," 1 251 1 1 0 0 0 0 756 756 0 47 4 15 "b" "d" "post-dis" "rrc" -1 -1 0 -1 -1 0 16 16 "other" "C/C" "other" 2 5 15
"9871" "s24" 241.6 1272 420 1 580 8 "n'en révèlent pas" 1 265 0 0 0 0 1 1 580 580 0 47 4 15 "b" "d" "pre-sluice" "rrc" -1 -1 0 -1 -1 0 19 19 "other" "C/C" "other" 2 6 15
"9872" "s24" 242.5 780 528 1 528 9 "l'endroit," 1 267 0 0 1 1 1 1 5396 780 0 47 4 15 "b" "d" "sluice" "rrc" -1 -1 0 -1 -1 0 10 10 "other" "C/C" "other" 2 7 15
"9873" "s24" 218 280 280 1 280 10 "bien que" 1 218 0 0 0 0 0 0 280 280 0 47 4 15 "b" "d" "spillover" "rrc" -1 -1 0 -1 -1 0 8 8 "other" "C/C" "other" 2 8 15
"9925" "s24" 228.2 1116 180 1 792 1 "Les textes" 1 251 1 1 0 0 0 0 792 792 0 55 4 13 "b" "b" "np1" "rrc" 1 -1 -1 0 1 0 10 10 "other" "C/E" "other" 2 1 13
"9926" "s24" 220.5 576 408 1 408 2 "reconstruits" 1 225 1 1 0 0 1 1 408 408 0 55 4 13 "b" "b" "part" "rrc" 1 -1 -1 0 1 0 12 12 "other" "C/E" "other" 2 2 13
"9927" "s24" 225.4 1456 316 1 1376 3 "à partir d'anciennes épigraphes" 1 236 1 1 0 0 0 0 1376 1376 0 55 4 13 "b" "b" "pp" "rrc" 1 -1 -1 0 1 0 33 33 "other" "C/E" "other" 2 3 13
"9928" "s24" 240 264 264 1 264 4 "contiennent" 1 240 0 0 0 0 0 0 264 264 0 55 4 13 "b" "b" "dis" "rrc" 1 -1 -1 0 1 0 11 11 "other" "C/E" "other" 2 4 13
"9929" "s24" 232.67 480 180 1 480 5 "des contradictions," 1 239 0 0 1 1 1 1 972 480 0 55 4 13 "b" "b" "post-dis" "rrc" 1 -1 -1 0 1 0 19 19 "other" "C/E" "other" 2 5 13
"9932" "s24" 171 244 244 1 244 8 "d'établir" 1 171 0 0 0 0 0 0 244 244 0 55 4 13 "b" "b" "pre-sluice" "rrc" 1 -1 -1 0 1 0 10 10 "other" "C/E" "other" 2 6 13
"9933" "s24" 177 228 228 1 228 9 "lesquelles," 1 177 0 0 0 0 0 0 228 228 0 55 4 13 "b" "b" "sluice" "rrc" 1 -1 -1 0 1 0 11 11 "other" "C/E" "other" 2 7 13
"9934" "s24" 187.5 592 276 1 592 10 "car les penseurs" 1 191 0 0 0 0 0 0 592 592 0 55 4 13 "b" "b" "spillover" "rrc" 1 -1 -1 0 1 0 16 16 "other" "C/E" "other" 2 8 13
"9946" "s24" 236.33 612 192 1 428 1 "L'enseignant" 1 252 1 1 0 0 0 0 428 428 0 57 4 6 "b" "a" "np1" "rrc" 1 1 1 0 1 0 12 12 "other" "NC/E" "other" 2 1 6
"9947" "s24" 218 492 168 1 168 2 "inscrit" 1 222 1 2 0 0 1 1 168 168 0 57 4 6 "b" "a" "part" "rrc" 1 1 1 0 1 0 7 7 "other" "NC/E" "other" 2 2 6
"9948" "s24" 198.5 1104 248 1 980 3 "au cours de mathématiques avancées" 1 212 1 1 0 0 0 0 980 980 0 57 4 6 "b" "a" "pp" "rrc" 1 1 1 0 1 0 36 36 "other" "NC/E" "other" 2 3 6
"9949" "s24" 211.33 764 224 1 224 4 "s'était tué," 1 223 0 0 1 2 1 2 1260 764 0 57 4 6 "b" "a" "dis" "rrc" 1 1 1 0 1 0 14 14 "other" "NC/E" "other" 2 4 6
"9950" "s24" 211.67 720 188 1 720 5 "mais le porte-parole" 1 218 0 0 0 0 0 0 720 720 0 57 4 6 "b" "a" "post-dis" "rrc" 1 1 1 0 1 0 20 20 "other" "NC/E" "other" 2 5 6
"9952" "s24" 205.33 576 168 1 356 7 "n'avait pas dit" 1 207 1 1 0 0 0 0 356 356 0 57 4 6 "b" "a" "pre-sluice" "rrc" 1 1 1 0 1 0 15 15 "other" "NC/E" "other" 2 6 6
"9953" "s24" 210 316 316 1 316 8 "comment," 1 210 0 0 1 1 1 1 536 316 0 57 4 6 "b" "a" "sluice" "rrc" 1 1 1 0 1 0 8 8 "other" "NC/E" "other" 2 7 6
"9954" "s24" 204 324 324 1 324 9 "de sorte que" 1 204 0 0 0 0 0 0 324 324 0 57 4 6 "b" "a" "spillover" "rrc" 1 1 1 0 1 0 12 12 "other" "NC/E" "other" 2 8 6
"9987" "s24" 205 644 196 1 496 1 "La politicienne" 1 209 1 1 0 0 0 0 496 496 0 63 4 1 "b" "b" "np1" "rrc" 1 -1 -1 0 1 0 15 15 "other" "C/E" "other" 2 1 1
"9988" "s24" 194 536 228 1 228 2 "contredite" 1 195 1 1 0 0 0 0 228 228 0 63 4 1 "b" "b" "part" "rrc" 1 -1 -1 0 1 0 10 10 "other" "C/E" "other" 2 2 1
"9989" "s24" 196 880 460 1 684 3 "durant le débat" 1 201 0 0 1 1 1 1 1188 880 0 63 4 1 "b" "b" "pp" "rrc" 1 -1 -1 0 1 0 16 16 "other" "C/E" "other" 2 3 1
"9990" "s24" 215.5 416 168 1 416 4 "a proposé" 1 219 0 0 0 0 0 0 416 416 0 63 4 1 "b" "b" "dis" "rrc" 1 -1 -1 0 1 0 10 10 "other" "C/E" "other" 2 4 1
"9991" "s24" 221 204 204 1 204 5 "des mesures" 1 221 0 0 0 0 0 0 204 204 0 63 4 1 "b" "b" "post-dis" "rrc" 1 -1 -1 0 1 0 11 11 "other" "C/E" "other" 2 5 1
"9996" "s24" 202 360 360 1 360 10 "se demandaient" 1 202 0 0 0 0 0 0 360 360 0 63 4 1 "b" "b" "pre-sluice" "rrc" 1 -1 -1 0 1 0 14 14 "other" "C/E" "other" 2 6 1
"9997" "s24" 193 292 292 1 292 11 "pourquoi," 1 193 0 0 0 0 0 0 292 292 0 63 4 1 "b" "b" "sluice" "rrc" 1 -1 -1 0 1 0 9 9 "other" "C/E" "other" 2 7 1
"9998" "s24" 204 276 276 1 276 12 "vu que" 1 204 0 0 0 0 0 0 276 276 0 63 4 1 "b" "b" "spillover" "rrc" 1 -1 -1 0 1 0 6 6 "other" "C/E" "other" 2 8 1
"10055" "s24" 207.14 1408 192 1 380 1 "La secrétaire" 1 230 1 3 0 0 0 0 380 724 0 71 5 7 "b" "d" "np1" "rrc" -1 -1 0 -1 -1 0 14 14 "other" "C/C" "other" 2 1 7
"10056" "s24" 211.8 1288 380 1 604 2 "instruite" 1 226 0 0 0 0 1 1 604 604 0 71 5 7 "b" "d" "part" "rrc" -1 -1 0 -1 -1 0 9 9 "other" "C/C" "other" 2 2 7
"10057" "s24" 203.67 772 200 1 772 3 "de la défaite" 1 205 0 0 0 0 0 0 772 772 0 71 5 7 "b" "d" "pp" "rrc" -1 -1 0 -1 -1 0 14 14 "other" "C/C" "other" 2 3 7
"10058" "s24" 207 764 252 1 764 4 "aurait été trouvée" 1 210 0 0 0 0 0 0 764 764 0 71 5 7 "b" "d" "dis" "rrc" -1 -1 0 -1 -1 0 21 21 "other" "C/C" "other" 2 4 7
"10059" "s24" 224.67 644 244 1 644 5 "dans un bar," 1 230 0 0 1 1 1 1 1740 644 0 71 5 7 "b" "d" "post-dis" "rrc" -1 -1 0 -1 -1 0 12 12 "other" "C/C" "other" 2 5 7
"10061" "s24" 172.25 1028 204 1 772 7 "il est impossible" 1 198 1 1 0 0 1 1 772 772 0 71 5 7 "b" "d" "pre-sluice" "rrc" -1 -1 0 -1 -1 0 17 17 "other" "C/C" "other" 2 6 7
"10062" "s24" 169 280 280 1 280 8 "de le vérifier," 1 169 0 0 0 0 0 0 280 280 0 71 5 7 "b" "d" "sluice" "rrc" -1 -1 0 -1 -1 0 16 16 "other" "C/C" "other" 2 7 7
"10063" "s24" 193.33 712 160 1 712 9 "d'autant que" 1 200 0 0 0 0 0 0 712 712 0 71 5 7 "b" "d" "spillover" "rrc" -1 -1 0 -1 -1 0 12 12 "other" "C/C" "other" 2 8 7
"10122" "s24" 221 1796 188 1 456 1 "Les fruits exotiques" 1 242 1 1 0 0 0 0 456 456 0 81 5 9 "b" "b" "np1" "rrc" 1 -1 -1 0 1 0 20 20 "other" "C/E" "other" 2 1 9
"10123" "s24" 202 292 292 1 292 2 "introduits" 1 202 0 0 0 0 0 0 292 292 0 81 5 9 "b" "b" "part" "rrc" 1 -1 -1 0 1 0 10 10 "other" "C/E" "other" 2 2 9
"10124" "s24" 198.5 616 344 1 616 3 "au village" 1 200 0 0 0 0 0 0 616 616 0 81 5 9 "b" "b" "pp" "rrc" 1 -1 -1 0 1 0 10 10 "other" "C/E" "other" 2 3 9
"10125" "s24" 204 348 348 1 348 4 "étaient" 1 204 0 0 0 0 0 0 348 348 0 81 5 9 "b" "b" "dis" "rrc" 1 -1 -1 0 1 0 8 8 "other" "C/E" "other" 2 4 9
"10126" "s24" 216 744 356 1 744 5 "fortement toxiques," 1 221 0 0 0 0 0 0 744 744 0 81 5 9 "b" "b" "post-dis" "rrc" 1 -1 -1 0 1 0 19 19 "other" "C/E" "other" 2 5 9
"10130" "s24" 209 240 240 1 240 9 "découvert" 1 209 0 0 0 0 0 0 240 240 0 81 5 9 "b" "b" "pre-sluice" "rrc" 1 -1 -1 0 1 0 10 10 "other" "C/E" "other" 2 6 9
"10131" "s24" 214 244 244 1 244 10 "pourquoi," 1 214 0 0 0 0 0 0 244 244 0 81 5 9 "b" "b" "sluice" "rrc" 1 -1 -1 0 1 0 9 9 "other" "C/E" "other" 2 7 9
"10132" "s24" 208.5 464 276 1 464 11 "alors même que" 1 210 0 0 0 0 0 0 464 464 0 81 5 9 "b" "b" "spillover" "rrc" 1 -1 -1 0 1 0 15 15 "other" "C/E" "other" 2 8 9
"10137" "s24" 294.33 552 192 1 552 1 "Le robot" 1 303 0 0 0 0 0 0 552 552 0 82 5 12 "b" "c" "np1" "rrc" -1 1 0 1 -1 0 8 8 "other" "NC/C" "other" 2 1 12
"10138" "s24" 263 244 244 1 244 2 "produit" 1 263 0 0 0 0 0 0 244 244 0 82 5 12 "b" "c" "part" "rrc" -1 1 0 1 -1 0 7 7 "other" "NC/C" "other" 2 2 12
"10139" "s24" 245 532 152 1 532 3 "à l'usine" 1 255 0 0 0 0 0 0 532 532 0 82 5 12 "b" "c" "pp" "rrc" -1 1 0 1 -1 0 10 10 "other" "NC/C" "other" 2 3 12
"10140" "s24" 226 460 248 1 460 4 "doit traiter" 1 227 0 0 0 0 0 0 460 460 0 82 5 12 "b" "c" "dis" "rrc" -1 1 0 1 -1 0 12 12 "other" "NC/C" "other" 2 4 12
"10141" "s24" 214.5 484 264 1 484 5 "des pièces uniques," 1 218 0 0 0 0 0 0 484 484 0 82 5 12 "b" "c" "post-dis" "rrc" -1 1 0 1 -1 0 20 20 "other" "NC/C" "other" 2 5 12
"10144" "s24" 218 240 240 1 240 8 "d'en trouver" 1 218 0 0 0 0 0 0 240 240 0 82 5 12 "b" "c" "pre-sluice" "rrc" -1 1 0 1 -1 0 12 12 "other" "NC/C" "other" 2 6 12
"10145" "s24" 215.5 580 188 1 580 9 "le temps," 1 216 0 0 0 0 0 0 580 580 0 82 5 12 "b" "c" "sluice" "rrc" -1 1 0 1 -1 0 9 9 "other" "NC/C" "other" 2 7 12
"10146" "s24" 228 280 280 1 280 10 "vu qu'il y a" 1 228 0 0 0 0 0 0 280 280 0 82 5 12 "b" "c" "spillover" "rrc" -1 1 0 1 -1 0 12 12 "other" "NC/C" "other" 2 8 12
"10150" "s25" 293 776 152 1 152 1 "L'étudiante" 1 295 1 1 0 0 0 0 152 152 0 4 2 4 "c" "d" "np1" "rrc" -1 -1 0 -1 -1 0 12 12 "other" "C/C" "other" 2 1 4
"10151" "s25" 304.5 748 196 0 748 2 "distraite" 0 312 0 0 0 0 0 0 748 748 1 4 2 4 "c" "d" "part" "rrc" -1 -1 0 -1 -1 0 9 9 "other" "C/C" "other" 2 2 4
"10152" "s25" 297 652 116 1 116 3 "pendant la classe" 0 306 1 1 1 1 1 1 1888 516 0 4 2 4 "c" "d" "pp" "rrc" -1 -1 0 -1 -1 0 17 17 "other" "C/C" "other" 2 3 4
"10153" "s25" 290 292 108 1 108 4 "était partie," 1 296 0 0 1 1 1 1 428 292 0 4 2 4 "c" "d" "dis" "rrc" -1 -1 0 -1 -1 0 14 14 "other" "C/C" "other" 2 4 4
"10154" "s25" 284.67 596 208 1 596 5 "mais même le directeur" 1 287 0 0 0 0 0 0 596 596 0 4 2 4 "c" "d" "post-dis" "rrc" -1 -1 0 -1 -1 0 23 23 "other" "C/C" "other" 2 5 4
"10155" "s25" 256.5 480 296 1 296 6 "de l'école" 1 280 1 1 0 0 0 0 296 296 0 4 2 4 "c" "d" "pre-sluice" "rrc" -1 -1 0 -1 -1 0 11 11 "other" "C/C" "other" 2 6 4
"10156" "s25" 258.6 808 236 1 552 7 "ne le savait pas," 1 280 1 1 0 0 0 0 552 552 0 4 2 4 "c" "d" "sluice" "rrc" -1 -1 0 -1 -1 0 17 17 "other" "C/C" "other" 2 7 4
"10157" "s25" 247.5 464 264 1 264 8 "puisqu'il" 1 259 1 1 0 0 1 1 264 264 0 4 2 4 "c" "d" "spillover" "rrc" -1 -1 0 -1 -1 0 9 9 "other" "C/C" "other" 2 8 4
"10161" "s25" 354.5 380 212 1 380 1 "L'enseignante" 1 361 0 0 0 0 0 0 380 380 0 6 2 6 "c" "b" "np1" "rrc" 1 -1 -1 0 1 0 13 13 "other" "C/E" "other" 2 1 6
"10162" "s25" 322.25 828 284 1 284 2 "inscrite" 1 341 1 1 0 0 0 0 284 284 0 6 2 6 "c" "b" "part" "rrc" 1 -1 -1 0 1 0 8 8 "other" "C/E" "other" 2 2 6
"10163" "s25" 293.67 1928 220 1 220 3 "au cours de mathématiques avancées" 1 325 1 1 1 1 1 1 1684 1140 0 6 2 6 "c" "b" "pp" "rrc" 1 -1 -1 0 1 0 36 36 "other" "C/E" "other" 2 3 6
"10164" "s25" 278 996 212 1 996 4 "s'était tuée," 1 287 0 0 0 0 0 0 996 996 0 6 2 6 "c" "b" "dis" "rrc" 1 -1 -1 0 1 0 15 15 "other" "C/E" "other" 2 4 6
"10165" "s25" 274.92 2628 144 1 2628 5 "mais le porte-parole" 1 301 0 0 0 0 0 0 2628 2628 0 6 2 6 "c" "b" "post-dis" "rrc" 1 -1 -1 0 1 0 20 20 "other" "C/E" "other" 2 5 6
"10167" "s25" 266.5 388 236 1 388 7 "n'avait pas dit" 1 267 0 0 0 0 0 0 388 388 0 6 2 6 "c" "b" "pre-sluice" "rrc" 1 -1 -1 0 1 0 15 15 "other" "C/E" "other" 2 6 6
"10168" "s25" 258.67 400 132 1 400 8 "comment," 1 266 0 0 0 0 0 0 400 400 0 6 2 6 "c" "b" "sluice" "rrc" 1 -1 -1 0 1 0 8 8 "other" "C/E" "other" 2 7 6
"10169" "s25" 232 376 212 1 376 9 "de sorte que" 1 232 0 0 0 0 0 0 376 376 0 6 2 6 "c" "b" "spillover" "rrc" 1 -1 -1 0 1 0 12 12 "other" "C/E" "other" 2 8 6
"10254" "s25" 317.22 1780 208 1 1428 1 "Les dictionnaires" 1 347 1 1 0 0 0 0 1428 1428 0 17 2 16 "c" "d" "np1" "rrc" -1 -1 0 -1 -1 0 17 17 "other" "C/C" "other" 2 1 16
"10255" "s25" 284 572 204 1 388 2 "traduits" 1 305 0 0 0 0 0 0 388 388 0 17 2 16 "c" "d" "part" "rrc" -1 -1 0 -1 -1 0 8 8 "other" "C/C" "other" 2 2 16
"10256" "s25" 271 204 204 1 204 3 "de l'anglais" 1 271 0 0 0 0 0 0 204 204 0 17 2 16 "c" "d" "pp" "rrc" -1 -1 0 -1 -1 0 12 12 "other" "C/C" "other" 2 3 16
"10257" "s25" 264 1048 276 1 716 4 "contenaient" 1 272 1 1 0 0 0 0 716 716 0 17 2 16 "c" "d" "dis" "rrc" -1 -1 0 -1 -1 0 11 11 "other" "C/C" "other" 2 4 16
"10258" "s25" 259.67 1336 180 1 380 5 "des familles de mots" 1 271 1 1 1 1 1 1 1340 1008 0 17 2 16 "c" "d" "post-dis" "rrc" -1 -1 0 -1 -1 0 20 20 "other" "C/C" "other" 2 5 16
"10261" "s25" 296 512 376 1 376 8 "des matières" 1 307 1 1 0 0 0 0 376 376 0 17 2 16 "c" "d" "pre-sluice" "rrc" -1 -1 0 -1 -1 0 13 13 "other" "C/C" "other" 2 6 16
"10262" "s25" 268.8 884 272 1 272 9 "ne les indique pas," 1 298 0 0 1 1 1 1 1020 884 0 17 2 16 "c" "d" "sluice" "rrc" -1 -1 0 -1 -1 0 19 19 "other" "C/C" "other" 2 7 16
"10263" "s25" 253 260 260 1 260 10 "de façon" 1 253 0 0 0 0 0 0 260 260 0 17 2 16 "c" "d" "spillover" "rrc" -1 -1 0 -1 -1 0 9 9 "other" "C/C" "other" 2 8 16
"10301" "s25" 284 1408 196 1 312 1 "Le secrétaire" 1 309 1 1 0 0 0 0 312 312 0 25 3 7 "c" "a" "np1" "rrc" 1 1 1 0 1 0 14 14 "other" "NC/E" "other" 2 1 7
"10302" "s25" 284.83 1648 268 1 268 2 "instruit" 1 303 1 1 1 1 1 1 1676 1032 0 25 3 7 "c" "a" "part" "rrc" 1 1 1 0 1 0 8 8 "other" "NC/E" "other" 2 2 7
"10303" "s25" 269.1 2320 156 1 480 3 "de la défaite" 1 293 1 1 0 0 1 1 480 480 0 25 3 7 "c" "a" "pp" "rrc" 1 1 1 0 1 0 14 14 "other" "NC/E" "other" 2 3 7
"10304" "s25" 271.33 1460 600 1 600 4 "aurait été trouvé" 1 275 0 0 1 1 1 1 1848 1148 0 25 3 7 "c" "a" "dis" "rrc" 1 1 1 0 1 0 20 20 "other" "NC/E" "other" 2 4 7
"10305" "s25" 258.8 648 140 1 384 5 "dans un bar," 1 265 0 0 0 0 0 0 384 384 0 25 3 7 "c" "a" "post-dis" "rrc" 1 1 1 0 1 0 12 12 "other" "NC/E" "other" 2 5 7
"10308" "s25" 261 292 292 1 292 8 "de dire" 1 261 0 0 0 0 0 0 292 292 0 25 3 7 "c" "a" "pre-sluice" "rrc" 1 1 1 0 1 0 7 7 "other" "NC/E" "other" 2 6 7
"10309" "s25" 259.33 492 240 1 436 9 "par qui," 1 266 0 0 0 0 0 0 436 436 0 25 3 7 "c" "a" "sluice" "rrc" 1 1 1 0 1 0 8 8 "other" "NC/E" "other" 2 7 7
"10310" "s25" 250 488 340 1 340 10 "d'autant que" 1 250 1 1 0 0 0 0 340 340 0 25 3 7 "c" "a" "spillover" "rrc" 1 1 1 0 1 0 12 12 "other" "NC/E" "other" 2 8 7
"10320" "s25" 274.43 1324 196 1 540 1 "L'artiste" 1 294 1 2 0 0 0 0 540 540 0 27 3 10 "c" "b" "np1" "rrc" 1 -1 -1 0 1 0 9 9 "other" "C/E" "other" 2 1 10
"10321" "s25" 283.25 1792 300 1 992 2 "peinte" 1 299 1 2 0 0 1 1 992 992 0 27 3 10 "c" "b" "part" "rrc" 1 -1 -1 0 1 0 6 6 "other" "C/E" "other" 2 2 10
"10322" "s25" 274.9 2316 440 1 896 3 "dans son atelier" 1 296 0 0 1 2 1 2 2844 1872 0 27 3 10 "c" "b" "pp" "rrc" 1 -1 -1 0 1 0 16 16 "other" "C/E" "other" 2 3 10
"10323" "s25" 263.2 1144 268 1 604 4 "avait rencontré" 1 270 0 0 0 0 0 0 604 604 0 27 3 10 "c" "b" "dis" "rrc" 1 -1 -1 0 1 0 16 16 "other" "C/E" "other" 2 4 10
"10324" "s25" 259.33 1100 188 1 860 5 "une comtesse," 1 265 0 0 0 0 0 0 860 860 0 27 3 10 "c" "b" "post-dis" "rrc" 1 -1 -1 0 1 0 13 13 "other" "C/E" "other" 2 5 10
"10326" "s25" 222 316 144 1 316 7 "de vérifier" 1 225 0 0 0 0 0 0 316 316 0 27 3 10 "c" "b" "pre-sluice" "rrc" 1 -1 -1 0 1 0 12 12 "other" "C/E" "other" 2 6 10
"10327" "s25" 239 560 236 1 372 8 "où," 1 251 1 1 0 0 0 0 372 372 0 27 3 10 "c" "b" "sluice" "rrc" 1 -1 -1 0 1 0 4 4 "other" "C/E" "other" 2 7 10
"10328" "s25" 251.6 880 308 1 308 9 "de sorte que" 1 258 0 0 1 1 1 1 1068 880 0 27 3 10 "c" "b" "spillover" "rrc" 1 -1 -1 0 1 0 12 12 "other" "C/E" "other" 2 8 10
"10389" "s25" 255 500 188 1 380 1 "Les robots" 1 265 0 0 0 0 0 0 380 380 0 38 3 12 "c" "d" "np1" "rrc" -1 -1 0 -1 -1 0 10 10 "other" "C/C" "other" 2 1 12
"10390" "s25" 260 412 224 1 412 2 "produits" 1 260 0 0 0 0 0 0 412 412 0 38 3 12 "c" "d" "part" "rrc" -1 -1 0 -1 -1 0 8 8 "other" "C/C" "other" 2 2 12
"10391" "s25" 261 292 292 1 292 3 "à l'usine" 1 261 0 0 0 0 0 0 292 292 0 38 3 12 "c" "d" "pp" "rrc" -1 -1 0 -1 -1 0 10 10 "other" "C/C" "other" 2 3 12
"10392" "s25" 263.25 1204 272 1 904 4 "doivent traiter" 1 268 1 1 0 0 0 0 904 904 0 38 3 12 "c" "d" "dis" "rrc" -1 -1 0 -1 -1 0 15 15 "other" "C/C" "other" 2 4 12
"10393" "s25" 264.33 784 300 1 300 5 "des pièces uniques," 1 276 0 0 1 1 1 1 1084 784 0 38 3 12 "c" "d" "post-dis" "rrc" -1 -1 0 -1 -1 0 20 20 "other" "C/C" "other" 2 5 12
"10396" "s25" 214 508 160 1 508 8 "d'en trouver" 1 216 0 0 0 0 0 0 508 508 0 38 3 12 "c" "d" "pre-sluice" "rrc" -1 -1 0 -1 -1 0 12 12 "other" "C/C" "other" 2 6 12
"10397" "s25" 236.67 716 152 1 716 9 "le temps," 1 257 0 0 0 0 0 0 716 716 0 38 3 12 "c" "d" "sluice" "rrc" -1 -1 0 -1 -1 0 9 9 "other" "C/C" "other" 2 7 12
"10398" "s25" 256.33 728 276 1 728 10 "vu qu'il y a" 1 259 0 0 0 0 0 0 728 728 0 38 3 12 "c" "d" "spillover" "rrc" -1 -1 0 -1 -1 0 12 12 "other" "C/C" "other" 2 8 12
"10425" "s25" 277.25 936 112 1 112 1 "Les sultans" 1 282 1 2 0 0 0 0 112 112 0 41 3 14 "c" "b" "np1" "rrc" 1 -1 -1 0 1 0 11 11 "other" "C/E" "other" 2 1 14
"10426" "s25" 270.5 1048 112 1 112 2 "satisfaits" 1 290 1 1 1 2 1 2 1760 936 0 41 3 14 "c" "b" "part" "rrc" 1 -1 -1 0 1 0 10 10 "other" "C/E" "other" 2 2 14
"10427" "s25" 258.67 712 204 1 512 3 "depuis peu" 1 267 1 1 0 0 0 0 512 512 0 41 3 14 "c" "b" "pp" "rrc" 1 -1 -1 0 1 0 10 10 "other" "C/E" "other" 2 3 14
"10428" "s25" 252 780 320 1 320 4 "avaient" 1 254 0 0 1 1 1 1 980 780 0 41 3 14 "c" "b" "dis" "rrc" 1 -1 -1 0 1 0 7 7 "other" "C/E" "other" 2 4 14
"10429" "s25" 249.2 972 152 1 972 5 "un grand harem," 1 251 0 0 0 0 0 0 972 972 0 41 3 14 "c" "b" "post-dis" "rrc" 1 -1 -1 0 1 0 15 15 "other" "C/E" "other" 2 5 14
"10432" "s25" 244.5 580 284 1 580 8 "ne savaient pas" 1 245 0 0 0 0 0 0 580 580 0 41 3 14 "c" "b" "pre-sluice" "rrc" 1 -1 -1 0 1 0 15 15 "other" "C/E" "other" 2 6 14
"10433" "s25" 243 144 144 1 144 9 "où," 1 243 0 0 0 0 0 0 144 144 0 41 3 14 "c" "b" "sluice" "rrc" 1 -1 -1 0 1 0 4 4 "other" "C/E" "other" 2 7 14
"10434" "s25" 238.75 836 264 1 508 10 "et n'avaient" 1 243 1 1 0 0 0 0 508 508 0 41 3 14 "c" "b" "spillover" "rrc" 1 -1 -1 0 1 0 12 12 "other" "C/E" "other" 2 8 14
"10438" "s25" 300.29 1408 180 1 888 1 "Le fruit exotique" 1 334 1 2 0 0 0 0 888 888 0 44 4 9 "c" "c" "np1" "rrc" -1 1 0 1 -1 0 17 17 "other" "NC/C" "other" 2 1 9
"10439" "s25" 279 492 176 1 324 2 "introduit" 1 285 0 0 1 2 1 2 1012 492 0 44 4 9 "c" "c" "part" "rrc" -1 1 0 1 -1 0 9 9 "other" "NC/C" "other" 2 2 9
"10440" "s25" 287 452 292 1 452 3 "au village" 1 295 0 0 0 0 0 0 452 452 0 44 4 9 "c" "c" "pp" "rrc" -1 1 0 1 -1 0 10 10 "other" "NC/C" "other" 2 3 9
"10441" "s25" 273 320 320 1 320 4 "était" 1 273 0 0 0 0 0 0 320 320 0 44 4 9 "c" "c" "dis" "rrc" -1 1 0 1 -1 0 6 6 "other" "NC/C" "other" 2 4 9
"10442" "s25" 269 684 160 1 684 5 "fortement toxique," 1 271 0 0 0 0 0 0 684 684 0 44 4 9 "c" "c" "post-dis" "rrc" -1 1 0 1 -1 0 18 18 "other" "NC/C" "other" 2 5 9
"10445" "s25" 268 432 176 1 324 8 "ne l'avaient pas" 1 272 1 1 0 0 0 0 324 324 0 44 4 9 "c" "c" "pre-sluice" "rrc" -1 1 0 1 -1 0 16 16 "other" "NC/C" "other" 2 6 9
"10446" "s25" 270 188 188 1 188 9 "découvert," 1 270 0 0 1 1 1 1 296 188 0 44 4 9 "c" "c" "sluice" "rrc" -1 1 0 1 -1 0 11 11 "other" "NC/C" "other" 2 7 9
"10447" "s25" 267 560 168 1 404 10 "alors même que" 1 271 1 1 0 0 0 0 404 404 0 44 4 9 "c" "c" "spillover" "rrc" -1 1 0 1 -1 0 15 15 "other" "NC/C" "other" 2 8 9
"10518" "s25" 273 800 184 1 368 1 "L'acteur" 1 280 1 2 0 0 0 0 368 368 0 54 4 15 "c" "a" "np1" "rrc" 1 1 1 0 1 0 8 8 "other" "NC/E" "other" 2 1 15
"10519" "s25" 280 864 196 1 196 2 "séduit" 1 289 1 1 1 1 1 1 692 520 0 54 4 15 "c" "a" "part" "rrc" 1 1 1 0 1 0 7 7 "other" "NC/E" "other" 2 2 15
"10520" "s25" 275.17 1008 236 1 380 3 "à la soirée" 1 288 1 2 0 0 1 1 380 380 0 54 4 15 "c" "a" "pp" "rrc" 1 1 1 0 1 0 13 13 "other" "NC/E" "other" 2 3 15
"10521" "s25" 274 880 136 1 136 4 "a rencontré" 1 288 0 0 1 3 1 3 2112 880 0 54 4 15 "c" "a" "dis" "rrc" 1 1 1 0 1 0 12 12 "other" "NC/E" "other" 2 4 15
"10522" "s25" 259 308 224 1 308 5 "une journaliste," 1 260 0 0 0 0 0 0 308 308 0 54 4 15 "c" "a" "post-dis" "rrc" 1 1 1 0 1 0 16 16 "other" "NC/E" "other" 2 5 15
"10525" "s25" 268.5 520 260 1 520 8 "ne révèlent pas" 1 272 0 0 0 0 0 0 520 520 0 54 4 15 "c" "a" "pre-sluice" "rrc" 1 1 1 0 1 0 17 17 "other" "NC/E" "other" 2 6 15
"10526" "s25" 262 256 256 1 256 9 "où," 1 262 0 0 0 0 0 0 256 256 0 54 4 15 "c" "a" "sluice" "rrc" 1 1 1 0 1 0 4 4 "other" "NC/E" "other" 2 7 15
"10527" "s25" 258 348 228 1 228 10 "bien que" 1 260 1 1 0 0 0 0 228 228 0 54 4 15 "c" "a" "spillover" "rrc" 1 1 1 0 1 0 8 8 "other" "NC/E" "other" 2 8 15
"10575" "s25" 248.33 652 152 1 364 1 "Le navire" 1 258 1 1 0 0 0 0 364 364 0 60 4 3 "c" "a" "np1" "rrc" 1 1 1 0 1 0 9 9 "other" "NC/E" "other" 2 1 3
"10576" "s25" 259 296 296 1 296 2 "détruit" 1 259 0 0 0 0 0 0 296 296 0 60 4 3 "c" "a" "part" "rrc" 1 1 1 0 1 0 8 8 "other" "NC/E" "other" 2 2 3
"10577" "s25" 236 580 256 1 580 3 "pendant la guerre" 1 239 0 0 0 0 0 0 580 580 0 60 4 3 "c" "a" "pp" "rrc" 1 1 1 0 1 0 17 17 "other" "NC/E" "other" 2 3 3
"10578" "s25" 235.5 516 264 1 516 4 "avait rejoint" 1 238 0 0 0 0 0 0 516 516 0 60 4 3 "c" "a" "dis" "rrc" 1 1 1 0 1 0 13 13 "other" "NC/E" "other" 2 4 3
"10579" "s25" 244 180 180 1 180 5 "le port," 1 244 0 0 1 1 1 1 468 180 0 60 4 3 "c" "a" "post-dis" "rrc" 1 1 1 0 1 0 8 8 "other" "NC/E" "other" 2 5 3
"10582" "s25" 219.25 684 256 1 684 8 "ne pouvait pas dire" 1 231 0 0 0 0 0 0 684 684 0 60 4 3 "c" "a" "pre-sluice" "rrc" 1 1 1 0 1 0 19 19 "other" "NC/E" "other" 2 6 3
"10583" "s25" 210 348 348 1 348 9 "quand," 1 210 0 0 0 0 0 0 348 348 0 60 4 3 "c" "a" "sluice" "rrc" 1 1 1 0 1 0 6 6 "other" "NC/E" "other" 2 7 3
"10584" "s25" 237.67 712 160 1 712 10 "laissant" 1 247 0 0 0 0 0 0 712 712 0 60 4 3 "c" "a" "spillover" "rrc" 1 1 1 0 1 0 8 8 "other" "NC/E" "other" 2 8 3
"10588" "s25" 284 764 172 1 380 1 "La fonctionnaire" 1 296 1 1 0 0 0 0 380 380 0 61 4 8 "c" "d" "np1" "rrc" -1 -1 0 -1 -1 0 16 16 "other" "C/C" "other" 2 1 8
"10589" "s25" 265.4 984 248 1 248 2 "interdite" 1 284 1 2 1 1 1 1 872 488 0 61 4 8 "c" "d" "part" "rrc" -1 -1 0 -1 -1 0 9 9 "other" "C/C" "other" 2 2 8
"10590" "s25" 246.29 1744 252 1 252 3 "de séance" 1 272 1 2 1 1 1 2 1424 1092 0 61 4 8 "c" "d" "pp" "rrc" -1 -1 0 -1 -1 0 10 10 "other" "C/C" "other" 2 3 8
"10591" "s25" 239.5 380 232 1 232 4 "a reçu" 1 253 0 0 1 2 1 2 1196 380 0 61 4 8 "c" "d" "dis" "rrc" -1 -1 0 -1 -1 0 7 7 "other" "C/C" "other" 2 4 8
"10592" "s25" 261.2 1340 288 1 1340 5 "une convocation," 1 271 0 0 0 0 0 0 1340 1340 0 61 4 8 "c" "d" "post-dis" "rrc" -1 -1 0 -1 -1 0 16 16 "other" "C/C" "other" 2 5 8
"10594" "s25" 232 540 204 1 540 7 "ne pouvait encore" 1 244 0 0 0 0 0 0 540 540 0 61 4 8 "c" "d" "pre-sluice" "rrc" -1 -1 0 -1 -1 0 17 17 "other" "C/C" "other" 2 6 8
"10595" "s25" 195.5 436 236 1 436 8 "l'expliquer," 1 202 0 0 0 0 0 0 436 436 0 61 4 8 "c" "d" "sluice" "rrc" -1 -1 0 -1 -1 0 12 12 "other" "C/C" "other" 2 7 8
"10596" "s25" 183 228 184 1 228 9 "jusqu'à ce que" 1 184 0 0 0 0 0 0 228 228 0 61 4 8 "c" "d" "spillover" "rrc" -1 -1 0 -1 -1 0 15 15 "other" "C/C" "other" 2 8 8
"10600" "s25" 273 660 204 1 492 1 "Le politicien" 1 284 0 0 0 0 0 0 492 492 0 62 4 1 "c" "c" "np1" "rrc" -1 1 0 1 -1 0 13 13 "other" "NC/C" "other" 2 1 1
"10601" "s25" 252.5 504 292 1 292 2 "contredit" 1 260 0 0 0 0 0 0 292 292 0 62 4 1 "c" "c" "part" "rrc" -1 1 0 1 -1 0 9 9 "other" "NC/C" "other" 2 2 1
"10602" "s25" 254.67 688 336 1 688 3 "durant le débat" 1 256 0 0 0 0 0 0 688 688 0 62 4 1 "c" "c" "pp" "rrc" -1 1 0 1 -1 0 16 16 "other" "NC/C" "other" 2 3 1
"10603" "s25" 260 372 372 1 372 4 "a proposé" 1 260 0 0 0 0 0 0 372 372 0 62 4 1 "c" "c" "dis" "rrc" -1 1 0 1 -1 0 10 10 "other" "NC/C" "other" 2 4 1
"10604" "s25" 269 440 160 1 440 5 "des mesures" 1 277 0 0 0 0 0 0 440 440 0 62 4 1 "c" "c" "post-dis" "rrc" -1 1 0 1 -1 0 11 11 "other" "NC/C" "other" 2 5 1
"10608" "s25" 288 832 196 1 656 9 "de tendance libérale" 1 294 1 1 0 0 0 0 656 656 0 62 4 1 "c" "c" "pre-sluice" "rrc" -1 1 0 1 -1 0 21 21 "other" "NC/C" "other" 2 6 1
"10609" "s25" 298.33 560 236 1 388 10 "les critiquaient," 1 301 0 0 1 1 1 1 736 560 0 62 4 1 "c" "c" "sluice" "rrc" -1 1 0 1 -1 0 17 17 "other" "NC/C" "other" 2 7 1
"10610" "s25" 279 288 140 1 288 11 "vu que" 1 292 0 0 0 0 0 0 288 288 0 62 4 1 "c" "c" "spillover" "rrc" -1 1 0 1 -1 0 6 6 "other" "NC/C" "other" 2 8 1
"10645" "s25" 287 704 184 1 704 1 "Le texte" 1 291 0 0 0 0 0 0 704 704 0 66 5 13 "c" "c" "np1" "rrc" -1 1 0 1 -1 0 8 8 "other" "NC/C" "other" 2 1 13
"10646" "s25" 283.67 740 260 1 440 2 "reconstruit" 1 289 1 1 0 0 0 0 440 440 0 66 5 13 "c" "c" "part" "rrc" -1 1 0 1 -1 0 11 11 "other" "NC/C" "other" 2 2 13
"10647" "s25" 302.07 2928 220 1 220 3 "à partir d'anciennes épigraphes" 1 330 0 0 1 1 1 1 3228 2928 0 66 5 13 "c" "c" "pp" "rrc" -1 1 0 1 -1 0 33 33 "other" "NC/C" "other" 2 3 13
"10648" "s25" 307 308 308 1 308 4 "contient" 1 307 0 0 0 0 0 0 308 308 0 66 5 13 "c" "c" "dis" "rrc" -1 1 0 1 -1 0 8 8 "other" "NC/C" "other" 2 4 13
"10649" "s25" 309.67 540 132 1 540 5 "des contradictions," 1 317 0 0 0 0 0 0 540 540 0 66 5 13 "c" "c" "post-dis" "rrc" -1 1 0 1 -1 0 19 19 "other" "NC/C" "other" 2 5 13
"10651" "s25" 267 252 252 1 252 7 "difficile" 1 267 0 0 0 0 0 0 252 252 0 66 5 13 "c" "c" "pre-sluice" "rrc" -1 1 0 1 -1 0 9 9 "other" "NC/C" "other" 2 6 13
"10652" "s25" 271.25 832 136 1 832 8 "de les établir," 1 274 0 0 0 0 0 0 832 832 0 66 5 13 "c" "c" "sluice" "rrc" -1 1 0 1 -1 0 16 16 "other" "NC/C" "other" 2 7 13
"10653" "s25" 264 1044 344 1 1044 9 "car les penseurs" 1 281 0 0 0 0 0 0 1044 1044 0 66 5 13 "c" "c" "spillover" "rrc" -1 1 0 1 -1 0 16 16 "other" "NC/C" "other" 2 8 13
"10678" "s25" 263.4 932 168 1 636 1 "Le dernier chapitre" 1 276 1 1 0 0 0 0 636 636 0 71 5 5 "c" "c" "np1" "rrc" -1 1 0 1 -1 0 19 19 "other" "NC/C" "other" 2 1 5
"10679" "s25" 262 316 316 1 316 2 "soustrait" 1 262 0 0 0 0 0 0 316 316 0 71 5 5 "c" "c" "part" "rrc" -1 1 0 1 -1 0 9 9 "other" "NC/C" "other" 2 2 5
"10680" "s25" 255.5 468 300 1 468 3 "du livre" 1 258 0 0 0 0 0 0 468 468 0 71 5 5 "c" "c" "pp" "rrc" -1 1 0 1 -1 0 8 8 "other" "NC/C" "other" 2 3 5
"10681" "s25" 250 252 252 1 252 4 "avait" 1 250 0 0 0 0 0 0 252 252 0 71 5 5 "c" "c" "dis" "rrc" -1 1 0 1 -1 0 5 5 "other" "NC/C" "other" 2 4 5
"10682" "s25" 247.5 744 136 1 744 5 "l'air ingénieux," 1 253 0 0 0 0 0 0 744 744 0 71 5 5 "c" "c" "post-dis" "rrc" -1 1 0 1 -1 0 17 17 "other" "NC/C" "other" 2 5 5
"10684" "s25" 266.5 428 176 1 428 7 "personne" 1 269 0 0 0 0 0 0 428 428 0 71 5 5 "c" "c" "pre-sluice" "rrc" -1 1 0 1 -1 0 8 8 "other" "NC/C" "other" 2 6 5
"10685" "s25" 252.33 528 184 1 528 8 "ne le savait," 1 256 0 0 0 0 0 0 528 528 0 71 5 5 "c" "c" "sluice" "rrc" -1 1 0 1 -1 0 13 13 "other" "NC/C" "other" 2 7 5
"10686" "s25" 246.5 416 268 1 416 9 "d'autant que" 1 252 0 0 0 0 0 0 416 416 0 71 5 5 "c" "c" "spillover" "rrc" -1 1 0 1 -1 0 12 12 "other" "NC/C" "other" 2 8 5
"10690" "s25" 280.5 1168 160 1 500 1 "Le roi éternel" 1 289 0 0 0 0 0 0 500 500 0 72 5 11 "c" "a" "np1" "rrc" 1 1 1 0 1 0 15 15 "other" "NC/E" "other" 2 1 11
"10691" "s25" 283.75 980 356 1 356 2 "prédit" 1 303 1 2 0 0 0 0 356 356 0 72 5 11 "c" "a" "part" "rrc" 1 1 1 0 1 0 7 7 "other" "NC/E" "other" 2 2 11
"10692" "s25" 275.33 3196 160 1 512 3 "dans les écritures" 1 296 1 1 1 2 1 2 2548 1924 0 72 5 11 "c" "a" "pp" "rrc" 1 1 1 0 1 0 19 19 "other" "NC/E" "other" 2 3 11
"10693" "s25" 272.33 792 200 1 200 4 "aurait accompli" 1 274 0 0 1 1 1 1 2064 792 0 72 5 11 "c" "a" "dis" "rrc" 1 1 1 0 1 0 15 15 "other" "NC/E" "other" 2 4 11
"10694" "s25" 272 456 456 1 456 5 "un miracle," 1 272 0 0 0 0 0 0 1124 456 0 72 5 11 "c" "a" "post-dis" "rrc" 1 1 1 0 1 0 11 11 "other" "NC/E" "other" 2 5 11
"10696" "s25" 258 356 184 1 184 7 "de dire" 1 267 1 1 0 0 0 0 184 184 0 72 5 11 "c" "a" "pre-sluice" "rrc" 1 1 1 0 1 0 7 7 "other" "NC/E" "other" 2 6 11
"10697" "s25" 257.5 332 232 1 232 8 "quand," 1 262 1 1 0 0 1 1 232 232 0 72 5 11 "c" "a" "sluice" "rrc" 1 1 1 0 1 0 6 6 "other" "NC/E" "other" 2 7 11
"10698" "s25" 265.5 496 204 1 204 9 "en particulier" 1 272 0 0 1 1 1 1 768 496 0 72 5 11 "c" "a" "spillover" "rrc" 1 1 1 0 1 0 14 14 "other" "NC/E" "other" 2 8 11
"10755" "s25" 285.67 340 112 1 340 1 "Les héros" 1 294 0 0 0 0 0 0 340 340 0 81 5 2 "c" "b" "np1" "rrc" 1 -1 -1 0 1 0 10 10 "other" "C/E" "other" 2 1 2
"10756" "s25" 305.33 848 444 1 848 2 "décrits" 1 313 0 0 0 0 0 0 848 848 0 81 5 2 "c" "b" "part" "rrc" 1 -1 -1 0 1 0 8 8 "other" "C/E" "other" 2 2 2
"10757" "s25" 301.5 1016 424 1 868 3 "dans cette histoire" 1 319 1 1 0 0 0 0 868 868 0 81 5 2 "c" "b" "pp" "rrc" 1 -1 -1 0 1 0 19 19 "other" "C/E" "other" 2 3 2
"10758" "s25" 284.67 572 280 1 572 4 "ont vaincu" 1 300 0 0 1 1 1 1 720 572 0 81 5 2 "c" "b" "dis" "rrc" 1 -1 -1 0 1 0 10 10 "other" "C/E" "other" 2 4 2
"10759" "s25" 281 792 252 1 792 5 "une bête féroce," 1 295 0 0 0 0 0 0 792 792 0 81 5 2 "c" "b" "post-dis" "rrc" 1 -1 -1 0 1 0 18 18 "other" "C/E" "other" 2 5 2
"10762" "s25" 286 468 192 1 192 8 "ne mentionne" 1 289 0 0 1 1 1 1 620 468 0 81 5 2 "c" "b" "pre-sluice" "rrc" 1 -1 -1 0 1 0 12 12 "other" "C/E" "other" 2 6 2
"10764" "s25" 280.5 488 312 1 488 10 "peut-être" 0 282 0 0 0 0 0 0 488 488 0 81 5 2 "c" "b" "spillover" "rrc" 1 -1 -1 0 1 0 10 10 "other" "C/E" "other" 2 8 2
"10797" "s26" 782.67 660 180 1 376 1 "Le sultan" 1 925 1 1 0 0 0 0 376 376 0 5 2 14 "d" "c" "np1" "rrc" -1 1 0 1 -1 0 9 9 "other" "NC/C" "other" 2 1 14
"10798" "s26" 655 1112 192 1 352 2 "satisfait" 1 837 1 1 0 0 1 1 352 352 0 5 2 14 "d" "c" "part" "rrc" -1 1 0 1 -1 0 9 9 "other" "NC/C" "other" 2 2 14
"10799" "s26" 651.6 1052 216 1 616 3 "depuis peu" 1 708 1 1 0 0 0 0 616 616 0 5 2 14 "d" "c" "pp" "rrc" -1 1 0 1 -1 0 10 10 "other" "NC/C" "other" 2 3 14
"10800" "s26" 630.67 756 304 1 304 4 "avait" 1 643 0 0 0 0 1 1 304 304 0 5 2 14 "d" "c" "dis" "rrc" -1 1 0 1 -1 0 5 5 "other" "NC/C" "other" 2 4 14
"10801" "s26" 648.6 996 160 1 624 5 "un grand harem," 1 662 0 0 0 0 0 0 624 624 0 5 2 14 "d" "c" "post-dis" "rrc" -1 1 0 1 -1 0 15 15 "other" "NC/C" "other" 2 5 14
"10805" "s26" 549 204 204 1 204 9 "en trouver" 1 549 0 0 0 0 0 0 204 204 0 5 2 14 "d" "c" "pre-sluice" "rrc" -1 1 0 1 -1 0 10 10 "other" "NC/C" "other" 2 6 14
"10806" "s26" 580.5 296 128 1 296 10 "l'emplacement," 1 586 0 0 0 0 0 0 296 296 0 5 2 14 "d" "c" "sluice" "rrc" -1 1 0 1 -1 0 14 14 "other" "NC/C" "other" 2 7 14
"10807" "s26" 582 720 536 1 720 11 "et n'avaient" 1 584 0 0 0 0 0 0 720 720 0 5 2 14 "d" "c" "spillover" "rrc" -1 1 0 1 -1 0 12 12 "other" "NC/C" "other" 2 8 14
"10834" "s26" 658.83 1100 184 1 504 1 "Le fonctionnaire" 1 760 1 2 0 0 0 0 504 504 0 9 2 8 "d" "a" "np1" "rrc" 1 1 1 0 1 0 16 16 "other" "NC/E" "other" 2 1 8
"10835" "s26" 637.67 460 168 1 268 2 "interdit" 1 661 0 0 0 0 0 0 268 268 0 9 2 8 "d" "a" "part" "rrc" 1 1 1 0 1 0 8 8 "other" "NC/E" "other" 2 2 8
"10836" "s26" 628 764 232 1 508 3 "de séance" 1 638 1 1 0 0 0 0 508 508 0 9 2 8 "d" "a" "pp" "rrc" 1 1 1 0 1 0 10 10 "other" "NC/E" "other" 2 3 8
"10837" "s26" 624 788 252 1 396 4 "a reçu" 1 629 0 0 0 0 1 1 396 396 0 9 2 8 "d" "a" "dis" "rrc" 1 1 1 0 1 0 7 7 "other" "NC/E" "other" 2 4 8
"10838" "s26" 631.5 788 236 1 488 5 "une convocation," 1 645 0 0 1 1 1 1 916 488 0 9 2 8 "d" "a" "post-dis" "rrc" 1 1 1 0 1 0 16 16 "other" "NC/E" "other" 2 5 8
"10841" "s26" 564 304 304 1 304 8 "expliquer" 1 564 0 0 0 0 0 0 304 304 0 9 2 8 "d" "a" "pre-sluice" "rrc" 1 1 1 0 1 0 9 9 "other" "NC/E" "other" 2 6 8
"10842" "s26" 569.5 420 204 1 204 9 "pourquoi," 1 583 0 0 0 0 0 0 204 204 0 9 2 8 "d" "a" "sluice" "rrc" 1 1 1 0 1 0 9 9 "other" "NC/E" "other" 2 7 8
"10843" "s26" 554.67 580 216 1 368 10 "jusqu'à ce que" 1 573 0 0 0 0 0 0 368 368 0 9 2 8 "d" "a" "spillover" "rrc" 1 1 1 0 1 0 15 15 "other" "NC/E" "other" 2 8 8
"10847" "s26" 604.83 880 172 1 360 1 "L'enseignant" 1 706 1 2 0 0 0 0 360 360 0 11 2 6 "d" "c" "np1" "rrc" -1 1 0 1 -1 0 12 12 "other" "NC/C" "other" 2 1 6
"10848" "s26" 606.33 696 216 1 436 2 "inscrit" 1 672 1 1 0 0 0 0 436 436 0 11 2 6 "d" "c" "part" "rrc" -1 1 0 1 -1 0 7 7 "other" "NC/C" "other" 2 2 6
"10849" "s26" 601 2180 228 1 1604 3 "au cours de mathématiques avancées" 1 622 1 2 0 0 1 1 1604 1604 0 11 2 6 "d" "c" "pp" "rrc" -1 1 0 1 -1 0 36 36 "other" "NC/C" "other" 2 3 6
"10850" "s26" 618.67 636 252 1 432 4 "s'était tué," 1 629 0 0 1 2 1 2 660 432 0 11 2 6 "d" "c" "dis" "rrc" -1 1 0 1 -1 0 14 14 "other" "NC/C" "other" 2 4 6
"10851" "s26" 555.83 1200 172 1 780 5 "mais le porte-parole" 1 588 1 1 0 0 0 0 780 780 0 11 2 6 "d" "c" "post-dis" "rrc" -1 1 0 1 -1 0 20 20 "other" "NC/C" "other" 2 5 6
"10853" "s26" 606 1416 476 1 1172 7 "n'en avait" 1 627 0 0 0 0 0 0 1172 1172 0 11 2 6 "d" "c" "pre-sluice" "rrc" -1 1 0 1 -1 0 10 10 "other" "NC/C" "other" 2 6 6
"10854" "s26" 605.67 648 300 1 300 8 "rien révélé," 1 628 0 0 0 0 1 1 300 300 0 11 2 6 "d" "c" "sluice" "rrc" -1 1 0 1 -1 0 15 15 "other" "NC/C" "other" 2 7 6
"10855" "s26" 612 336 180 1 336 9 "de sorte que" 1 617 0 0 0 0 0 0 336 336 0 11 2 6 "d" "c" "spillover" "rrc" -1 1 0 1 -1 0 12 12 "other" "NC/C" "other" 2 8 6
"10884" "s26" 626.25 1772 192 1 388 1 "L'actrice" 1 694 1 4 0 0 0 0 388 388 0 16 2 15 "d" "b" "np1" "rrc" 1 -1 -1 0 1 0 9 9 "other" "C/E" "other" 2 1 15
"10885" "s26" 642.75 1964 180 1 180 2 "séduite" 1 698 1 1 1 1 1 1 1140 872 0 16 2 15 "d" "b" "part" "rrc" 1 -1 -1 0 1 0 8 8 "other" "C/E" "other" 2 2 15
"10886" "s26" 682.83 1332 292 1 580 3 "à la soirée" 1 759 1 1 0 0 0 0 580 580 0 16 2 15 "d" "b" "pp" "rrc" 1 -1 -1 0 1 0 13 13 "other" "C/E" "other" 2 3 15
"10887" "s26" 672 1696 192 1 560 4 "a rencontré" 1 762 0 0 0 0 1 1 560 560 0 16 2 15 "d" "b" "dis" "rrc" 1 -1 -1 0 1 0 12 12 "other" "C/E" "other" 2 4 15
"10888" "s26" 650.43 1784 108 1 380 5 "une journaliste," 1 737 1 1 0 0 1 2 380 380 0 16 2 15 "d" "b" "post-dis" "rrc" 1 -1 -1 0 1 0 16 16 "other" "C/E" "other" 2 5 15
"10891" "s26" 626.4 1452 264 1 952 8 "ne révèlent pas" 1 651 0 0 0 0 0 0 952 952 0 16 2 15 "d" "b" "pre-sluice" "rrc" 1 -1 -1 0 1 0 17 17 "other" "C/E" "other" 2 6 15
"10892" "s26" 643 680 168 1 168 9 "où," 1 672 1 1 0 0 0 0 168 168 0 16 2 15 "d" "b" "sluice" "rrc" 1 -1 -1 0 1 0 4 4 "other" "C/E" "other" 2 7 15
"10893" "s26" 643.75 924 184 1 348 10 "bien que" 1 691 0 0 0 0 0 0 348 348 0 16 2 15 "d" "b" "spillover" "rrc" 1 -1 -1 0 1 0 8 8 "other" "C/E" "other" 2 8 15
"10994" "s26" 572 980 200 1 432 1 "Les textes" 1 686 1 2 0 0 0 0 432 432 0 29 3 13 "d" "d" "np1" "rrc" -1 -1 0 -1 -1 0 10 10 "other" "C/C" "other" 2 1 13
"10995" "s26" 579 1300 296 1 484 2 "reconstruits" 1 656 1 1 0 0 1 1 484 484 0 29 3 13 "d" "d" "part" "rrc" -1 -1 0 -1 -1 0 12 12 "other" "C/C" "other" 2 2 13
"10996" "s26" 599 1676 232 1 1288 3 "à partir d'anciennes épigraphes" 1 644 0 0 0 0 0 0 1288 1288 0 29 3 13 "d" "d" "pp" "rrc" -1 -1 0 -1 -1 0 33 33 "other" "C/C" "other" 2 3 13
"10997" "s26" 627 332 332 1 332 4 "contiennent" 1 627 0 0 0 0 0 0 332 332 0 29 3 13 "d" "d" "dis" "rrc" -1 -1 0 -1 -1 0 11 11 "other" "C/C" "other" 2 4 13
"10998" "s26" 573.67 564 168 1 564 5 "des contradictions," 1 587 0 0 0 0 0 0 564 564 0 29 3 13 "d" "d" "post-dis" "rrc" -1 -1 0 -1 -1 0 19 19 "other" "C/C" "other" 2 5 13
"11000" "s26" 564.5 388 240 1 388 7 "difficile" 1 584 0 0 0 0 0 0 388 388 0 29 3 13 "d" "d" "pre-sluice" "rrc" -1 -1 0 -1 -1 0 9 9 "other" "C/C" "other" 2 6 13
"11001" "s26" 578.5 416 220 1 416 8 "de les établir," 1 589 0 0 0 0 0 0 416 416 0 29 3 13 "d" "d" "sluice" "rrc" -1 -1 0 -1 -1 0 16 16 "other" "C/C" "other" 2 7 13
"11002" "s26" 628.5 516 244 1 516 9 "car les penseurs" 1 635 0 0 0 0 0 0 516 516 0 29 3 13 "d" "d" "spillover" "rrc" -1 -1 0 -1 -1 0 16 16 "other" "C/C" "other" 2 8 13
"11127" "s26" 546.33 1164 192 1 384 1 "Le héros" 1 606 1 2 0 0 0 0 384 384 0 46 4 2 "d" "c" "np1" "rrc" -1 1 0 1 -1 0 9 9 "other" "NC/C" "other" 2 1 2
"11128" "s26" 597 544 280 1 280 2 "décrit" 1 619 0 0 0 0 0 0 280 280 0 46 4 2 "d" "c" "part" "rrc" -1 1 0 1 -1 0 7 7 "other" "NC/C" "other" 2 2 2
"11129" "s26" 589 476 180 1 292 3 "dans cette histoire" 1 600 0 0 0 0 0 0 292 292 0 46 4 2 "d" "c" "pp" "rrc" -1 1 0 1 -1 0 19 19 "other" "NC/C" "other" 2 3 2
"11130" "s26" 596.33 392 164 1 344 4 "a vaincu" 1 611 0 0 0 0 0 0 344 344 0 46 4 2 "d" "c" "dis" "rrc" -1 1 0 1 -1 0 8 8 "other" "NC/C" "other" 2 4 2
"11131" "s26" 589.5 684 180 1 392 5 "une bête féroce," 1 613 0 0 0 0 0 0 392 392 0 46 4 2 "d" "c" "post-dis" "rrc" -1 1 0 1 -1 0 18 18 "other" "NC/C" "other" 2 5 2
"11133" "s26" 575.5 776 160 1 400 7 "du romancier" 1 611 0 0 0 0 0 0 400 400 0 46 4 2 "d" "c" "pre-sluice" "rrc" -1 1 0 1 -1 0 12 12 "other" "NC/C" "other" 2 6 2
"11134" "s26" 602.25 808 204 1 460 8 "ne le mentionne," 1 625 0 0 0 0 0 0 460 460 0 46 4 2 "d" "c" "sluice" "rrc" -1 1 0 1 -1 0 16 16 "other" "NC/C" "other" 2 7 2
"11135" "s26" 576 244 244 1 244 9 "peut-être" 1 576 0 0 0 0 0 0 244 244 0 46 4 2 "d" "c" "spillover" "rrc" -1 1 0 1 -1 0 10 10 "other" "NC/C" "other" 2 8 2
"11139" "s26" 552.67 684 196 1 356 1 "L'étudiant" 1 567 1 1 0 0 0 0 356 356 0 47 4 4 "d" "a" "np1" "rrc" 1 1 1 0 1 0 11 11 "other" "NC/E" "other" 2 1 4
"11140" "s26" 587 308 308 1 308 2 "distrait" 1 587 0 0 0 0 0 0 308 308 0 47 4 4 "d" "a" "part" "rrc" 1 1 1 0 1 0 8 8 "other" "NC/E" "other" 2 2 4
"11141" "s26" 562 808 216 1 636 3 "pendant la classe" 1 597 1 1 0 0 0 0 636 636 0 47 4 4 "d" "a" "pp" "rrc" 1 1 1 0 1 0 17 17 "other" "NC/E" "other" 2 3 4
"11142" "s26" 521 332 332 1 332 4 "était parti," 1 521 0 0 1 1 1 1 504 332 0 47 4 4 "d" "a" "dis" "rrc" 1 1 1 0 1 0 13 13 "other" "NC/E" "other" 2 4 4
"11143" "s26" 525.67 1312 224 1 872 5 "mais même le directeur" 1 587 1 1 0 0 1 1 872 872 0 47 4 4 "d" "a" "post-dis" "rrc" 1 1 1 0 1 0 23 23 "other" "NC/E" "other" 2 5 4
"11145" "s26" 553 248 248 1 248 7 "ne savait pas" 1 553 0 0 0 0 0 0 248 248 0 47 4 4 "d" "a" "pre-sluice" "rrc" 1 1 1 0 1 0 13 13 "other" "NC/E" "other" 2 6 4
"11146" "s26" 560 272 272 1 272 8 "pourquoi," 1 560 0 0 0 0 0 0 272 272 0 47 4 4 "d" "a" "sluice" "rrc" 1 1 1 0 1 0 9 9 "other" "NC/E" "other" 2 7 4
"11147" "s26" 558 212 212 1 212 9 "puisqu'il" 1 558 0 0 0 0 0 0 212 212 0 47 4 4 "d" "a" "spillover" "rrc" 1 1 1 0 1 0 9 9 "other" "NC/E" "other" 2 8 4
"11165" "s26" 597.5 788 188 1 456 1 "Le robot" 1 664 1 1 0 0 0 0 456 456 0 50 4 12 "d" "a" "np1" "rrc" 1 1 1 0 1 0 8 8 "other" "NC/E" "other" 2 1 12
"11166" "s26" 610.5 928 224 1 224 2 "produit" 1 645 1 2 0 0 0 0 224 224 0 50 4 12 "d" "a" "part" "rrc" 1 1 1 0 1 0 7 7 "other" "NC/E" "other" 2 2 12
"11167" "s26" 605.5 896 272 1 496 3 "à l'usine" 1 650 0 0 1 1 1 1 1188 896 0 50 4 12 "d" "a" "pp" "rrc" 1 1 1 0 1 0 10 10 "other" "NC/E" "other" 2 3 12
"11168" "s26" 638.33 612 172 1 172 4 "doit traiter" 1 645 0 0 1 1 1 1 1024 612 0 50 4 12 "d" "a" "dis" "rrc" 1 1 1 0 1 0 12 12 "other" "NC/E" "other" 2 4 12
"11169" "s26" 594.17 1376 224 1 1376 5 "des pièces uniques," 1 611 0 0 0 0 0 0 1376 1376 0 50 4 12 "d" "a" "post-dis" "rrc" 1 1 1 0 1 0 20 20 "other" "NC/E" "other" 2 5 12
"11172" "s26" 560 552 552 1 552 8 "de décider" 1 560 0 0 1 1 1 1 640 552 0 50 4 12 "d" "a" "pre-sluice" "rrc" 1 1 1 0 1 0 11 11 "other" "NC/E" "other" 2 6 12
"11173" "s26" 590.33 628 284 1 628 9 "quand," 1 603 0 0 0 0 0 0 628 628 0 50 4 12 "d" "a" "sluice" "rrc" 1 1 1 0 1 0 6 6 "other" "NC/E" "other" 2 7 12
"11174" "s26" 617.5 280 204 1 280 10 "vu qu'il y a" 1 627 0 0 0 0 0 0 280 280 0 50 4 12 "d" "a" "spillover" "rrc" 1 1 1 0 1 0 12 12 "other" "NC/E" "other" 2 8 12
"11220" "s26" 533.2 1064 188 1 372 1 "La secrétaire" 1 601 1 3 0 0 0 0 372 372 0 58 4 7 "d" "b" "np1" "rrc" 1 -1 -1 0 1 0 14 14 "other" "C/E" "other" 2 1 7
"11221" "s26" 567.8 1676 264 1 264 2 "instruite" 1 640 1 1 1 1 1 1 812 644 0 58 4 7 "d" "b" "part" "rrc" 1 -1 -1 0 1 0 9 9 "other" "C/E" "other" 2 2 7
"11222" "s26" 594.33 2080 260 1 884 3 "de la défaite" 1 633 1 1 0 0 1 1 884 884 0 58 4 7 "d" "b" "pp" "rrc" 1 -1 -1 0 1 0 14 14 "other" "C/E" "other" 2 3 7
"11223" "s26" 565.5 1340 200 1 200 4 "aurait été trouvée" 1 633 1 1 1 1 1 2 1056 760 0 58 4 7 "d" "b" "dis" "rrc" 1 -1 -1 0 1 0 21 21 "other" "C/E" "other" 2 4 7
"11224" "s26" 592.5 308 152 1 308 5 "dans un bar," 1 608 0 0 1 1 1 1 1996 308 0 58 4 7 "d" "b" "post-dis" "rrc" 1 -1 -1 0 1 0 12 12 "other" "C/E" "other" 2 5 7
"11227" "s26" 567 216 216 1 216 8 "de dire" 1 567 0 0 0 0 0 0 216 216 0 58 4 7 "d" "b" "pre-sluice" "rrc" 1 -1 -1 0 1 0 7 7 "other" "C/E" "other" 2 6 7
"11228" "s26" 577 400 400 1 400 9 "par qui," 1 577 0 0 0 0 0 0 400 400 0 58 4 7 "d" "b" "sluice" "rrc" 1 -1 -1 0 1 0 8 8 "other" "C/E" "other" 2 7 7
"11229" "s26" 565.33 824 392 1 636 10 "d'autant que" 1 581 0 0 0 0 0 0 636 636 0 58 4 7 "d" "b" "spillover" "rrc" 1 -1 -1 0 1 0 12 12 "other" "C/E" "other" 2 8 7
"11265" "s26" 569.89 4788 212 1 1084 1 "La reine éternelle" 1 812 1 3 0 0 0 0 1084 2456 0 63 4 11 "d" "b" "np1" "rrc" 1 -1 -1 0 1 0 19 19 "other" "C/E" "other" 2 1 11
"11266" "s26" 588.67 864 340 1 572 2 "prédite" 1 595 0 0 0 0 1 1 572 572 0 63 4 11 "d" "b" "part" "rrc" 1 -1 -1 0 1 0 8 8 "other" "C/E" "other" 2 2 11
"11267" "s26" 668.67 740 212 1 740 3 "dans les écritures" 1 697 0 0 0 0 0 0 740 740 0 63 4 11 "d" "b" "pp" "rrc" 1 -1 -1 0 1 0 19 19 "other" "C/E" "other" 2 3 11
"11268" "s26" 701 688 240 1 688 4 "aurait accompli" 1 724 0 0 0 0 0 0 688 688 0 63 4 11 "d" "b" "dis" "rrc" 1 -1 -1 0 1 0 15 15 "other" "C/E" "other" 2 4 11
"11269" "s26" 703 496 332 1 496 5 "un miracle," 1 721 0 0 1 1 1 1 836 496 0 63 4 11 "d" "b" "post-dis" "rrc" 1 -1 -1 0 1 0 11 11 "other" "C/E" "other" 2 5 11
"11271" "s26" 679 280 280 1 280 7 "de dire" 1 679 0 0 0 0 0 0 280 280 0 63 4 11 "d" "b" "pre-sluice" "rrc" 1 -1 -1 0 1 0 7 7 "other" "C/E" "other" 2 6 11
"11272" "s26" 627 320 320 1 320 8 "quand," 1 627 0 0 0 0 0 0 320 320 0 63 4 11 "d" "b" "sluice" "rrc" 1 -1 -1 0 1 0 6 6 "other" "C/E" "other" 2 7 11
"11273" "s26" 626 116 116 1 116 9 "en particulier" 1 626 0 0 0 0 0 0 116 116 0 63 4 11 "d" "b" "spillover" "rrc" 1 -1 -1 0 1 0 14 14 "other" "C/E" "other" 2 8 11
"11278" "s26" 543.2 864 196 1 448 1 "Les navires" 1 607 1 2 0 0 0 0 448 448 0 64 5 3 "d" "b" "np1" "rrc" 1 -1 -1 0 1 0 11 11 "other" "C/E" "other" 2 1 3
"11279" "s26" 539 1168 204 1 348 2 "détruits" 1 606 1 1 0 0 0 0 348 348 0 64 5 3 "d" "b" "part" "rrc" 1 -1 -1 0 1 0 9 9 "other" "C/E" "other" 2 2 3
"11280" "s26" 536.43 1188 236 1 444 3 "pendant la guerre" 1 565 1 1 0 0 0 0 444 444 0 64 5 3 "d" "b" "pp" "rrc" 1 -1 -1 0 1 0 17 17 "other" "C/E" "other" 2 3 3
"11281" "s26" 550.12 1772 212 1 640 4 "avaient rejoint" 1 572 0 0 0 0 1 1 640 640 0 64 5 3 "d" "b" "dis" "rrc" 1 -1 -1 0 1 0 15 15 "other" "C/E" "other" 2 4 3
"11282" "s26" 587 244 244 1 244 5 "le port," 1 587 0 0 0 0 0 0 244 244 0 64 5 3 "d" "b" "post-dis" "rrc" 1 -1 -1 0 1 0 8 8 "other" "C/E" "other" 2 5 3
"11285" "s26" 557.17 1000 152 1 580 8 "ne pouvait pas dire" 1 598 0 0 0 0 1 1 580 580 0 64 5 3 "d" "b" "pre-sluice" "rrc" 1 -1 -1 0 1 0 19 19 "other" "C/E" "other" 2 6 3
"11286" "s26" 597 148 148 1 148 9 "quand," 1 597 0 0 0 0 0 0 148 148 0 64 5 3 "d" "b" "sluice" "rrc" 1 -1 -1 0 1 0 6 6 "other" "C/E" "other" 2 7 3
"11287" "s26" 627 280 280 1 280 10 "laissant" 1 627 0 0 0 0 0 0 280 280 0 64 5 3 "d" "b" "spillover" "rrc" 1 -1 -1 0 1 0 8 8 "other" "C/E" "other" 2 8 3
"11314" "s26" 580 892 192 1 376 1 "L'artiste" 1 657 1 2 0 0 0 0 376 376 0 69 5 10 "d" "c" "np1" "rrc" -1 1 0 1 -1 0 9 9 "other" "NC/C" "other" 2 1 10
"11315" "s26" 583.5 708 444 1 444 2 "peint" 1 645 0 0 0 0 0 0 444 444 0 69 5 10 "d" "c" "part" "rrc" -1 1 0 1 -1 0 5 5 "other" "NC/C" "other" 2 2 10
"11316" "s26" 578.3 2128 312 1 660 3 "dans son atelier" 1 658 1 2 0 0 0 0 660 660 0 69 5 10 "d" "c" "pp" "rrc" -1 1 0 1 -1 0 16 16 "other" "NC/C" "other" 2 3 10
"11317" "s26" 590.44 1764 260 1 440 4 "avait rencontré" 1 652 1 1 1 1 1 1 1564 896 0 69 5 10 "d" "c" "dis" "rrc" -1 1 0 1 -1 0 16 16 "other" "NC/C" "other" 2 4 10
"11318" "s26" 543.5 1408 204 1 572 5 "une comtesse," 1 595 1 1 0 0 1 1 572 572 0 69 5 10 "d" "c" "post-dis" "rrc" -1 1 0 1 -1 0 13 13 "other" "NC/C" "other" 2 5 10
"11320" "s26" 511 844 172 1 552 7 "d'en vérifier" 1 589 0 0 0 0 1 1 552 552 0 69 5 10 "d" "c" "pre-sluice" "rrc" -1 1 0 1 -1 0 14 14 "other" "NC/C" "other" 2 6 10
"11321" "s26" 518.5 332 176 1 176 8 "le lieu," 1 562 0 0 0 0 1 1 176 176 0 69 5 10 "d" "c" "sluice" "rrc" -1 1 0 1 -1 0 8 8 "other" "NC/C" "other" 2 7 10
"11322" "s26" 575.33 656 256 1 256 9 "de sorte que" 1 622 0 0 1 1 1 1 2040 656 0 69 5 10 "d" "c" "spillover" "rrc" -1 1 0 1 -1 0 12 12 "other" "NC/C" "other" 2 8 10
"11341" "s26" 582.6 940 200 1 824 1 "Le dictionnaire" 1 616 1 1 0 0 0 0 824 824 0 73 5 16 "d" "a" "np1" "rrc" 1 1 1 0 1 0 15 15 "other" "NC/E" "other" 2 1 16
"11342" "s26" 504.33 640 368 1 368 2 "traduit" 1 531 1 1 0 0 0 0 368 368 0 73 5 16 "d" "a" "part" "rrc" 1 1 1 0 1 0 7 7 "other" "NC/E" "other" 2 2 16
"11343" "s26" 503 280 280 1 280 3 "de l'anglais" 1 503 0 0 0 0 0 0 280 280 0 73 5 16 "d" "a" "pp" "rrc" 1 1 1 0 1 0 12 12 "other" "NC/E" "other" 2 3 16
"11344" "s26" 507.5 612 340 1 340 4 "contenait" 1 531 0 0 1 1 1 1 884 612 0 73 5 16 "d" "a" "dis" "rrc" 1 1 1 0 1 0 9 9 "other" "NC/E" "other" 2 4 16
"11345" "s26" 540 1172 212 1 1060 5 "des familles de mots" 1 619 1 1 0 0 0 0 1060 1060 0 73 5 16 "d" "a" "post-dis" "rrc" 1 1 1 0 1 0 20 20 "other" "NC/E" "other" 2 5 16
"11349" "s26" 530 576 280 1 576 9 "n'indique pas" 1 545 0 0 0 0 0 0 576 576 0 73 5 16 "d" "a" "pre-sluice" "rrc" 1 1 1 0 1 0 13 13 "other" "NC/E" "other" 2 6 16
"11350" "s26" 604 388 284 1 284 10 "lesquelles," 1 625 0 0 1 1 1 1 500 388 0 73 5 16 "d" "a" "sluice" "rrc" 1 1 1 0 1 0 11 11 "other" "NC/E" "other" 2 7 16
"11371" "s26" 544.12 1740 208 1 684 1 "Les derniers chapitres" 1 607 1 2 0 0 0 0 684 684 0 75 5 5 "d" "d" "np1" "rrc" -1 -1 0 -1 -1 0 22 22 "other" "C/C" "other" 2 1 5
"11372" "s26" 561 692 312 1 528 2 "soustraits" 1 577 0 0 0 0 0 0 528 528 0 75 5 5 "d" "d" "part" "rrc" -1 -1 0 -1 -1 0 10 10 "other" "C/C" "other" 2 2 5
"11373" "s26" 586 628 252 1 360 3 "du livre" 1 617 0 0 0 0 0 0 360 360 0 75 5 5 "d" "d" "pp" "rrc" -1 -1 0 -1 -1 0 8 8 "other" "C/C" "other" 2 3 5
"11374" "s26" 587 472 256 1 256 4 "avaient" 1 633 0 0 0 0 0 0 256 256 0 75 5 5 "d" "d" "dis" "rrc" -1 -1 0 -1 -1 0 7 7 "other" "C/C" "other" 2 4 5
"11375" "s26" 608 1408 384 1 792 5 "l'air ingénieux," 1 705 1 1 1 1 1 1 1272 792 0 75 5 5 "d" "d" "post-dis" "rrc" -1 -1 0 -1 -1 0 17 17 "other" "C/C" "other" 2 5 5
"11377" "s26" 634.33 852 376 1 376 7 "personne" 1 704 0 0 0 0 0 0 376 376 0 75 5 5 "d" "d" "pre-sluice" "rrc" -1 -1 0 -1 -1 0 8 8 "other" "C/C" "other" 2 6 5
"11378" "s26" 651.2 1052 140 1 140 8 "ne le savait," 1 728 0 0 1 1 1 1 1052 592 0 75 5 5 "d" "d" "sluice" "rrc" -1 -1 0 -1 -1 0 13 13 "other" "C/C" "other" 2 7 5
"11379" "s26" 622.5 504 384 1 384 9 "d'autant que" 1 685 0 0 0 0 0 0 384 384 0 75 5 5 "d" "d" "spillover" "rrc" -1 -1 0 -1 -1 0 12 12 "other" "C/C" "other" 2 8 5
"11383" "s26" 593.75 844 184 1 596 1 "Les fruits exotiques" 1 630 1 1 0 0 0 0 596 596 0 77 5 9 "d" "d" "np1" "rrc" -1 -1 0 -1 -1 0 20 20 "other" "C/C" "other" 2 1 9
"11384" "s26" 571.5 540 388 1 540 2 "introduits" 1 584 0 0 0 0 0 0 540 540 0 77 5 9 "d" "d" "part" "rrc" -1 -1 0 -1 -1 0 10 10 "other" "C/C" "other" 2 2 9
"11385" "s26" 559 172 172 1 172 3 "au village" 1 559 0 0 0 0 0 0 172 172 0 77 5 9 "d" "d" "pp" "rrc" -1 -1 0 -1 -1 0 10 10 "other" "C/C" "other" 2 3 9
"11386" "s26" 549 212 212 1 212 4 "étaient" 1 549 0 0 0 0 0 0 212 212 0 77 5 9 "d" "d" "dis" "rrc" -1 -1 0 -1 -1 0 8 8 "other" "C/C" "other" 2 4 9
"11387" "s26" 527.5 848 416 1 848 5 "fortement toxiques," 1 530 0 0 0 0 0 0 848 848 0 77 5 9 "d" "d" "post-dis" "rrc" -1 -1 0 -1 -1 0 19 19 "other" "C/C" "other" 2 5 9
"11390" "s26" 526.5 596 316 1 596 8 "ne l'avaient pas" 1 544 0 0 0 0 0 0 596 596 0 77 5 9 "d" "d" "pre-sluice" "rrc" -1 -1 0 -1 -1 0 16 16 "other" "C/C" "other" 2 6 9
"11391" "s26" 536 140 140 0 140 9 "découvert," 0 536 1 1 0 0 0 0 140 140 1 77 5 9 "d" "d" "sluice" "rrc" -1 -1 0 -1 -1 0 11 11 "other" "C/C" "other" 2 7 9
"11392" "s26" 567 1048 264 1 264 10 "alors même que" 0 595 1 2 0 0 1 1 264 264 0 77 5 9 "d" "d" "spillover" "rrc" -1 -1 0 -1 -1 0 15 15 "other" "C/C" "other" 2 8 9
"11405" "s26" 558.33 724 184 1 420 1 "La politicienne" 1 611 1 1 0 0 0 0 420 420 0 80 5 1 "d" "d" "np1" "rrc" -1 -1 0 -1 -1 0 15 15 "other" "C/C" "other" 2 1 1
"11406" "s26" 578.33 700 232 1 700 2 "contredite" 1 611 0 0 0 0 0 0 700 700 0 80 5 1 "d" "d" "part" "rrc" -1 -1 0 -1 -1 0 10 10 "other" "C/C" "other" 2 2 1
"11407" "s26" 582.25 740 188 1 592 3 "durant le débat" 1 594 1 1 0 0 0 0 592 592 0 80 5 1 "d" "d" "pp" "rrc" -1 -1 0 -1 -1 0 16 16 "other" "C/C" "other" 2 3 1
"11408" "s26" 587.5 460 216 1 216 4 "a proposé" 1 600 0 0 1 1 1 1 608 460 0 80 5 1 "d" "d" "dis" "rrc" -1 -1 0 -1 -1 0 10 10 "other" "C/C" "other" 2 4 1
"11409" "s26" 608.5 360 248 1 360 5 "des mesures" 1 609 0 0 1 1 1 1 664 360 0 80 5 1 "d" "d" "post-dis" "rrc" -1 -1 0 -1 -1 0 11 11 "other" "C/C" "other" 2 5 1
"11413" "s26" 520.33 2744 884 1 884 9 "de tendance libérale" 1 595 1 1 1 1 1 1 2264 1912 0 80 5 1 "d" "d" "pre-sluice" "rrc" -1 -1 0 -1 -1 0 21 21 "other" "C/C" "other" 2 6 1
"11414" "s26" 608 808 496 1 496 10 "les critiquaient," 1 628 0 0 0 0 1 1 496 496 0 80 5 1 "d" "d" "sluice" "rrc" -1 -1 0 -1 -1 0 17 17 "other" "C/C" "other" 2 7 1
"11415" "s26" 593 284 284 1 284 11 "vu que" 1 593 0 0 0 0 0 0 284 284 0 80 5 1 "d" "d" "spillover" "rrc" -1 -1 0 -1 -1 0 6 6 "other" "C/C" "other" 2 8 1
"11430" "s27" 425.75 1068 172 1 408 1 "Les héros" 1 473 1 2 0 0 0 0 408 408 0 5 2 2 "a" "d" "np1" "rrc" -1 -1 0 -1 -1 0 10 10 "other" "C/C" "other" 2 1 2
"11431" "s27" 386.43 1332 152 1 152 2 "décrits" 1 459 1 3 1 1 1 2 708 468 0 5 2 2 "a" "d" "part" "rrc" -1 -1 0 -1 -1 0 8 8 "other" "C/C" "other" 2 2 2
"11432" "s27" 378 1480 220 1 456 3 "dans cette histoire" 1 417 1 1 0 0 1 1 456 456 0 5 2 2 "a" "d" "pp" "rrc" -1 -1 0 -1 -1 0 19 19 "other" "C/C" "other" 2 3 2
"11433" "s27" 374 780 156 1 412 4 "ont vaincu" 1 379 0 0 0 0 0 0 412 412 0 5 2 2 "a" "d" "dis" "rrc" -1 -1 0 -1 -1 0 10 10 "other" "C/C" "other" 2 4 2
"11434" "s27" 359 1080 268 1 392 5 "une bête féroce," 1 370 0 0 1 1 1 2 2032 608 0 5 2 2 "a" "d" "post-dis" "rrc" -1 -1 0 -1 -1 0 18 18 "other" "C/C" "other" 2 5 2
"11436" "s27" 346.71 1272 160 1 812 7 "du romancier" 1 361 1 1 1 2 1 3 1008 812 0 5 2 2 "a" "d" "pre-sluice" "rrc" -1 -1 0 -1 -1 0 12 12 "other" "C/C" "other" 2 6 2
"11437" "s27" 359 992 172 1 172 8 "ne le mentionne," 1 377 0 0 1 1 1 2 912 580 0 5 2 2 "a" "d" "sluice" "rrc" -1 -1 0 -1 -1 0 16 16 "other" "C/C" "other" 2 7 2
"11438" "s27" 335 228 228 1 228 9 "peut-être" 1 335 0 0 0 0 0 0 228 228 0 5 2 2 "a" "d" "spillover" "rrc" -1 -1 0 -1 -1 0 10 10 "other" "C/C" "other" 2 8 2
"11442" "s27" 390 1860 228 1 948 1 "Le roi éternel" 1 440 1 3 0 0 0 0 948 948 0 6 2 11 "a" "c" "np1" "rrc" -1 1 0 1 -1 0 15 15 "other" "NC/C" "other" 2 1 11
"11443" "s27" 373.5 1188 548 1 548 2 "prédit" 1 435 1 2 0 0 1 2 548 548 0 6 2 11 "a" "c" "part" "rrc" -1 1 0 1 -1 0 7 7 "other" "NC/C" "other" 2 2 11
"11444" "s27" 393.6 1320 216 1 880 3 "dans les écritures" 1 428 0 0 1 1 1 1 2116 1320 0 6 2 11 "a" "c" "pp" "rrc" -1 1 0 1 -1 0 19 19 "other" "NC/C" "other" 2 3 11
"11445" "s27" 335.4 1084 376 1 676 4 "aurait accompli" 1 349 0 0 1 1 1 1 1704 1084 0 6 2 11 "a" "c" "dis" "rrc" -1 1 0 1 -1 0 15 15 "other" "NC/C" "other" 2 4 11
"11446" "s27" 317 228 228 1 228 5 "un miracle," 1 317 0 0 0 0 0 0 228 228 0 6 2 11 "a" "c" "post-dis" "rrc" -1 1 0 1 -1 0 11 11 "other" "NC/C" "other" 2 5 11
"11448" "s27" 327.17 1192 152 1 992 7 "d'en découvrir" 1 339 1 1 0 0 1 1 992 992 0 6 2 11 "a" "c" "pre-sluice" "rrc" -1 1 0 1 -1 0 15 15 "other" "NC/C" "other" 2 6 11
"11449" "s27" 360.67 780 556 1 556 8 "la nature," 1 372 1 1 0 0 0 0 556 556 0 6 2 11 "a" "c" "sluice" "rrc" -1 1 0 1 -1 0 10 10 "other" "NC/C" "other" 2 7 11
"11450" "s27" 371 436 436 0 436 9 "en particulier" 0 371 0 0 0 0 0 0 436 436 1 6 2 11 "a" "c" "spillover" "rrc" -1 1 0 1 -1 0 14 14 "other" "NC/C" "other" 2 8 11
"11455" "s27" 412.25 876 192 1 464 1 "L'acteur" 1 448 1 2 0 0 0 0 464 464 0 7 2 15 "a" "c" "np1" "rrc" -1 1 0 1 -1 0 8 8 "other" "NC/C" "other" 2 1 15
"11456" "s27" 418 644 200 1 200 2 "séduit" 1 455 1 1 1 1 1 1 636 436 0 7 2 15 "a" "c" "part" "rrc" -1 1 0 1 -1 0 7 7 "other" "NC/C" "other" 2 2 15
"11457" "s27" 385.5 760 492 1 760 3 "à la soirée" 1 408 0 0 1 1 1 1 968 760 0 7 2 15 "a" "c" "pp" "rrc" -1 1 0 1 -1 0 13 13 "other" "NC/C" "other" 2 3 15
"11458" "s27" 372.2 1360 276 1 1360 4 "a rencontré" 1 408 0 0 0 0 0 0 1360 1360 0 7 2 15 "a" "c" "dis" "rrc" -1 1 0 1 -1 0 12 12 "other" "NC/C" "other" 2 4 15
"11459" "s27" 382.5 420 216 1 420 5 "une journaliste," 1 394 0 0 0 0 0 0 420 420 0 7 2 15 "a" "c" "post-dis" "rrc" -1 1 0 1 -1 0 16 16 "other" "NC/C" "other" 2 5 15
"11462" "s27" 366.25 1860 272 1 428 8 "n'en révèlent pas" 1 444 1 2 0 0 0 0 428 428 0 7 2 15 "a" "c" "pre-sluice" "rrc" -1 1 0 1 -1 0 19 19 "other" "NC/C" "other" 2 6 15
"11463" "s27" 331 164 164 1 164 9 "l'endroit," 1 331 0 0 1 1 1 1 1184 164 0 7 2 15 "a" "c" "sluice" "rrc" -1 1 0 1 -1 0 10 10 "other" "NC/C" "other" 2 7 15
"11464" "s27" 400.5 468 240 1 468 10 "bien que" 1 406 0 0 0 0 0 0 468 468 0 7 2 15 "a" "c" "spillover" "rrc" -1 1 0 1 -1 0 8 8 "other" "NC/C" "other" 2 8 15
"11565" "s27" 476.25 916 200 1 476 1 "Les robots" 1 598 1 2 0 0 0 0 476 476 0 16 2 12 "a" "b" "np1" "rrc" 1 -1 -1 0 1 0 10 10 "other" "C/E" "other" 2 1 12
"11566" "s27" 452 824 204 1 488 2 "produits" 1 551 1 2 0 0 1 1 488 488 0 16 2 12 "a" "b" "part" "rrc" 1 -1 -1 0 1 0 8 8 "other" "C/E" "other" 2 2 12
"11567" "s27" 422.33 644 268 1 460 3 "à l'usine" 1 459 0 0 1 1 1 1 776 644 0 16 2 12 "a" "b" "pp" "rrc" 1 -1 -1 0 1 0 10 10 "other" "C/E" "other" 2 3 12
"11568" "s27" 381.33 572 148 1 148 4 "doivent traiter" 1 387 0 0 1 1 1 1 792 572 0 16 2 12 "a" "b" "dis" "rrc" 1 -1 -1 0 1 0 15 15 "other" "C/E" "other" 2 4 12
"11569" "s27" 352.25 844 224 1 844 5 "des pièces uniques," 1 365 0 0 0 0 0 0 844 844 0 16 2 12 "a" "b" "post-dis" "rrc" 1 -1 -1 0 1 0 20 20 "other" "C/E" "other" 2 5 12
"11572" "s27" 351 268 268 1 268 8 "de décider" 1 351 0 0 0 0 0 0 268 268 0 16 2 12 "a" "b" "pre-sluice" "rrc" 1 -1 -1 0 1 0 11 11 "other" "C/E" "other" 2 6 12
"11574" "s27" 339.33 664 172 1 664 10 "vu qu'il y a" 0 342 0 0 0 0 0 0 664 664 0 16 2 12 "a" "b" "spillover" "rrc" 1 -1 -1 0 1 0 12 12 "other" "C/E" "other" 2 8 12
"11606" "s27" 417.5 904 236 1 664 1 "Les sultans" 1 451 1 1 0 0 0 0 664 664 0 23 2 14 "a" "d" "np1" "rrc" -1 -1 0 -1 -1 0 11 11 "other" "C/C" "other" 2 1 14
"11607" "s27" 390.33 712 368 1 556 2 "satisfaits" 1 422 1 1 0 0 1 1 556 556 0 23 2 14 "a" "d" "part" "rrc" -1 -1 0 -1 -1 0 10 10 "other" "C/C" "other" 2 2 14
"11608" "s27" 364.5 408 220 1 220 3 "depuis peu" 1 390 1 1 0 0 0 0 220 220 0 23 2 14 "a" "d" "pp" "rrc" -1 -1 0 -1 -1 0 10 10 "other" "C/C" "other" 2 3 14
"11609" "s27" 350.67 644 288 1 480 4 "avaient" 1 361 0 0 1 1 1 1 832 644 0 23 2 14 "a" "d" "dis" "rrc" -1 -1 0 -1 -1 0 7 7 "other" "C/C" "other" 2 4 14
"11610" "s27" 345.5 540 280 1 540 5 "un grand harem," 1 351 0 0 0 0 0 0 540 540 0 23 2 14 "a" "d" "post-dis" "rrc" -1 -1 0 -1 -1 0 15 15 "other" "C/C" "other" 2 5 14
"11614" "s27" 339.5 492 272 1 272 9 "en trouver" 1 351 1 1 0 0 0 0 272 272 0 23 2 14 "a" "d" "pre-sluice" "rrc" -1 -1 0 -1 -1 0 10 10 "other" "C/C" "other" 2 6 14
"11615" "s27" 342.5 284 152 1 284 10 "l'emplacement," 1 346 0 0 1 1 1 1 504 284 0 23 2 14 "a" "d" "sluice" "rrc" -1 -1 0 -1 -1 0 14 14 "other" "C/C" "other" 2 7 14
"11616" "s27" 334.67 476 168 1 476 11 "et n'avaient" 1 340 0 0 0 0 0 0 476 476 0 23 2 14 "a" "d" "spillover" "rrc" -1 -1 0 -1 -1 0 12 12 "other" "C/C" "other" 2 8 14
"11620" "s27" 388.67 468 208 1 388 1 "Le politicien" 1 414 1 1 0 0 0 0 388 388 0 24 3 1 "a" "a" "np1" "rrc" 1 1 1 0 1 0 13 13 "other" "NC/E" "other" 2 1 1
"11621" "s27" 369.33 820 400 1 400 2 "contredit" 1 386 1 2 0 0 1 1 400 400 0 24 3 1 "a" "a" "part" "rrc" 1 1 1 0 1 0 9 9 "other" "NC/E" "other" 2 2 1
"11622" "s27" 360.5 1388 188 1 736 3 "durant le débat" 1 410 1 1 0 0 1 1 736 736 0 24 3 1 "a" "a" "pp" "rrc" 1 1 1 0 1 0 16 16 "other" "NC/E" "other" 2 3 1
"11623" "s27" 370.4 936 184 1 444 4 "a proposé" 1 440 1 1 0 0 1 1 444 444 0 24 3 1 "a" "a" "dis" "rrc" 1 1 1 0 1 0 10 10 "other" "NC/E" "other" 2 4 1
"11624" "s27" 365.33 536 288 1 288 5 "des mesures" 1 392 0 0 1 1 1 1 2048 536 0 24 3 1 "a" "a" "post-dis" "rrc" 1 1 1 0 1 0 11 11 "other" "NC/E" "other" 2 5 1
"11629" "s27" 339 564 448 1 564 10 "se demandaient" 1 345 0 0 0 0 0 0 564 564 0 24 3 1 "a" "a" "pre-sluice" "rrc" 1 1 1 0 1 0 14 14 "other" "NC/E" "other" 2 6 1
"11630" "s27" 329 284 144 1 284 11 "pourquoi," 1 333 0 0 0 0 0 0 284 284 0 24 3 1 "a" "a" "sluice" "rrc" 1 1 1 0 1 0 9 9 "other" "NC/E" "other" 2 7 1
"11631" "s27" 320 256 256 1 256 12 "vu que" 1 320 0 0 0 0 0 0 256 256 0 24 3 1 "a" "a" "spillover" "rrc" 1 1 1 0 1 0 6 6 "other" "NC/E" "other" 2 8 1
"11719" "s27" 442.33 656 188 1 656 1 "Le texte" 1 445 0 0 0 0 0 0 656 656 0 40 3 13 "a" "a" "np1" "rrc" 1 1 1 0 1 0 8 8 "other" "NC/E" "other" 2 1 13
"11720" "s27" 393 432 224 1 404 2 "reconstruit" 1 431 1 1 0 0 0 0 404 404 0 40 3 13 "a" "a" "part" "rrc" 1 1 1 0 1 0 11 11 "other" "NC/E" "other" 2 2 13
"11721" "s27" 375.14 1064 84 1 808 3 "à partir d'anciennes épigraphes" 1 425 1 2 0 0 1 1 808 808 0 40 3 13 "a" "a" "pp" "rrc" 1 1 1 0 1 0 33 33 "other" "NC/E" "other" 2 3 13
"11722" "s27" 354.25 692 80 1 80 4 "contient" 1 369 1 2 1 1 1 1 384 324 0 40 3 13 "a" "a" "dis" "rrc" 1 1 1 0 1 0 8 8 "other" "NC/E" "other" 2 4 13
"11723" "s27" 351.75 864 164 1 164 5 "des contradictions," 1 371 0 0 1 1 1 2 932 680 0 40 3 13 "a" "a" "post-dis" "rrc" 1 1 1 0 1 0 19 19 "other" "NC/E" "other" 2 5 13
"11726" "s27" 331 192 192 1 192 8 "d'établir" 1 331 0 0 0 0 0 0 192 192 0 40 3 13 "a" "a" "pre-sluice" "rrc" 1 1 1 0 1 0 10 10 "other" "NC/E" "other" 2 6 13
"11727" "s27" 349.5 644 420 1 644 9 "lesquelles," 1 356 0 0 0 0 0 0 644 644 0 40 3 13 "a" "a" "sluice" "rrc" 1 1 1 0 1 0 11 11 "other" "NC/E" "other" 2 7 13
"11728" "s27" 354 364 156 1 364 10 "car les penseurs" 1 359 0 0 0 0 0 0 364 364 0 40 3 13 "a" "a" "spillover" "rrc" 1 1 1 0 1 0 16 16 "other" "NC/E" "other" 2 8 13
"11739" "s27" 409 1308 192 1 592 1 "Le navire" 1 458 1 2 0 0 0 0 592 592 0 42 3 3 "a" "c" "np1" "rrc" -1 1 0 1 -1 0 9 9 "other" "NC/C" "other" 2 1 3
"11740" "s27" 380.25 916 108 1 292 2 "détruit" 1 430 1 2 0 0 1 1 292 292 0 42 3 3 "a" "c" "part" "rrc" -1 1 0 1 -1 0 8 8 "other" "NC/C" "other" 2 2 3
"11741" "s27" 363.89 2048 304 1 796 3 "pendant la guerre" 1 386 1 1 0 0 1 1 796 796 0 42 3 3 "a" "c" "pp" "rrc" -1 1 0 1 -1 0 17 17 "other" "NC/C" "other" 2 3 3
"11742" "s27" 343.2 1184 280 1 416 4 "avait rejoint" 1 361 1 1 0 0 1 1 416 416 0 42 3 3 "a" "c" "dis" "rrc" -1 1 0 1 -1 0 13 13 "other" "NC/C" "other" 2 4 3
"11743" "s27" 336 396 236 1 236 5 "le port," 1 347 0 0 1 2 1 2 812 236 0 42 3 3 "a" "c" "post-dis" "rrc" -1 1 0 1 -1 0 8 8 "other" "NC/C" "other" 2 5 3
"11745" "s27" 366 468 468 1 468 7 "d'histoire" 1 366 0 0 0 0 0 0 468 468 0 42 3 3 "a" "c" "pre-sluice" "rrc" -1 1 0 1 -1 0 10 10 "other" "NC/C" "other" 2 6 3
"11746" "s27" 349 608 268 1 608 8 "n'en savait rien," 1 353 0 0 0 0 0 0 608 608 0 42 3 3 "a" "c" "sluice" "rrc" -1 1 0 1 -1 0 17 17 "other" "NC/C" "other" 2 7 3
"11747" "s27" 342 228 228 1 228 9 "laissant" 1 342 0 0 0 0 0 0 228 228 0 42 3 3 "a" "c" "spillover" "rrc" -1 1 0 1 -1 0 8 8 "other" "NC/C" "other" 2 8 3
"11759" "s27" 389 788 172 1 336 1 "L'artiste" 1 461 1 2 0 0 0 0 336 336 0 45 4 10 "a" "d" "np1" "rrc" -1 -1 0 -1 -1 0 9 9 "other" "C/C" "other" 2 1 10
"11760" "s27" 348.5 1552 396 1 396 2 "peinte" 1 434 1 3 0 0 1 2 396 396 0 45 4 10 "a" "d" "part" "rrc" -1 -1 0 -1 -1 0 6 6 "other" "C/C" "other" 2 2 10
"11761" "s27" 374.25 796 300 1 416 3 "dans son atelier" 1 386 0 0 1 1 1 1 1060 796 0 45 4 10 "a" "d" "pp" "rrc" -1 -1 0 -1 -1 0 16 16 "other" "C/C" "other" 2 3 10
"11762" "s27" 341 728 216 1 412 4 "avait rencontré" 1 352 0 0 0 0 1 1 412 412 0 45 4 10 "a" "d" "dis" "rrc" -1 -1 0 -1 -1 0 16 16 "other" "C/C" "other" 2 4 10
"11763" "s27" 318.4 924 116 1 460 5 "une comtesse," 1 337 1 1 1 1 1 1 2392 732 0 45 4 10 "a" "d" "post-dis" "rrc" -1 -1 0 -1 -1 0 13 13 "other" "C/C" "other" 2 5 10
"11765" "s27" 314.5 464 212 1 464 7 "d'en vérifier" 1 320 0 0 0 0 0 0 464 464 0 45 4 10 "a" "d" "pre-sluice" "rrc" -1 -1 0 -1 -1 0 14 14 "other" "C/C" "other" 2 6 10
"11767" "s27" 294 740 372 1 740 9 "de sorte que" 0 295 0 0 0 0 0 0 740 740 0 45 4 10 "a" "d" "spillover" "rrc" -1 -1 0 -1 -1 0 12 12 "other" "C/C" "other" 2 8 10
"11771" "s27" 359 1256 192 1 352 1 "Le secrétaire" 1 393 1 2 0 0 0 0 352 352 0 47 4 7 "a" "c" "np1" "rrc" -1 1 0 1 -1 0 14 14 "other" "NC/C" "other" 2 1 7
"11772" "s27" 367.67 532 268 1 268 2 "instruit" 1 390 1 2 0 0 0 0 268 268 0 47 4 7 "a" "c" "part" "rrc" -1 1 0 1 -1 0 8 8 "other" "NC/C" "other" 2 2 7
"11773" "s27" 351.6 1116 128 1 128 3 "de la défaite" 1 363 0 0 1 1 1 2 324 128 0 47 4 7 "a" "c" "pp" "rrc" -1 1 0 1 -1 0 14 14 "other" "NC/C" "other" 2 3 7
"11774" "s27" 377 620 240 0 620 4 "aurait été trouvé" 0 380 0 0 0 0 0 0 620 620 1 47 4 7 "a" "c" "dis" "rrc" -1 1 0 1 -1 0 20 20 "other" "NC/C" "other" 2 4 7
"11775" "s27" 362.5 664 324 0 664 5 "dans un bar," 0 371 0 0 0 0 0 0 664 664 1 47 4 7 "a" "c" "post-dis" "rrc" -1 1 0 1 -1 0 12 12 "other" "NC/C" "other" 2 5 7
"11777" "s27" 309 724 296 1 724 7 "il est impossible" 1 315 0 0 0 0 0 0 724 724 0 47 4 7 "a" "c" "pre-sluice" "rrc" -1 1 0 1 -1 0 17 17 "other" "NC/C" "other" 2 6 7
"11778" "s27" 305.5 348 160 1 348 8 "de le vérifier," 1 309 0 0 0 0 0 0 348 348 0 47 4 7 "a" "c" "sluice" "rrc" -1 1 0 1 -1 0 16 16 "other" "NC/C" "other" 2 7 7
"11779" "s27" 293 224 224 1 224 9 "d'autant que" 1 293 0 0 0 0 0 0 224 224 0 47 4 7 "a" "c" "spillover" "rrc" -1 1 0 1 -1 0 12 12 "other" "NC/C" "other" 2 8 7
"11797" "s27" 453 1240 184 1 964 1 "La fonctionnaire" 1 486 1 1 0 0 0 0 964 964 0 52 4 8 "a" "b" "np1" "rrc" 1 -1 -1 0 1 0 16 16 "other" "C/E" "other" 2 1 8
"11798" "s27" 443.75 384 92 1 356 2 "interdite" 1 494 0 0 0 0 0 0 356 356 0 52 4 8 "a" "b" "part" "rrc" 1 -1 -1 0 1 0 9 9 "other" "C/E" "other" 2 2 8
"11799" "s27" 401.67 644 172 1 644 3 "de séance" 1 432 0 0 0 0 0 0 644 644 0 52 4 8 "a" "b" "pp" "rrc" 1 -1 -1 0 1 0 10 10 "other" "C/E" "other" 2 3 8
"11800" "s27" 373 252 252 1 252 4 "a reçu" 1 373 0 0 0 0 0 0 252 252 0 52 4 8 "a" "b" "dis" "rrc" 1 -1 -1 0 1 0 7 7 "other" "C/E" "other" 2 4 8
"11801" "s27" 352 540 208 1 540 5 "une convocation," 1 360 0 0 0 0 0 0 540 540 0 52 4 8 "a" "b" "post-dis" "rrc" 1 -1 -1 0 1 0 16 16 "other" "C/E" "other" 2 5 8
"11804" "s27" 324.5 352 212 1 352 8 "expliquer" 1 327 0 0 0 0 0 0 352 352 0 52 4 8 "a" "b" "pre-sluice" "rrc" 1 -1 -1 0 1 0 9 9 "other" "C/E" "other" 2 6 8
"11806" "s27" 321.5 428 204 1 428 10 "jusqu'à ce que" 0 322 0 0 0 0 0 0 428 428 0 52 4 8 "a" "b" "spillover" "rrc" 1 -1 -1 0 1 0 15 15 "other" "C/E" "other" 2 8 8
"11838" "s27" 453.23 4328 200 1 2692 1 "Le fruit exotique" 1 492 1 2 0 0 0 0 2692 2692 0 57 4 9 "a" "a" "np1" "rrc" 1 1 1 0 1 0 17 17 "other" "NC/E" "other" 2 1 9
"11839" "s27" 406 664 328 0 664 2 "introduit" 0 445 0 0 0 0 0 0 664 664 1 57 4 9 "a" "a" "part" "rrc" 1 1 1 0 1 0 9 9 "other" "NC/E" "other" 2 2 9
"11840" "s27" 339 272 272 0 272 3 "au village" 0 339 0 0 0 0 0 0 272 272 1 57 4 9 "a" "a" "pp" "rrc" 1 1 1 0 1 0 10 10 "other" "NC/E" "other" 2 3 9
"11841" "s27" 330 128 128 0 128 4 "était" 0 330 0 0 0 0 0 0 128 128 1 57 4 9 "a" "a" "dis" "rrc" 1 1 1 0 1 0 6 6 "other" "NC/E" "other" 2 4 9
"11842" "s27" 308.33 452 160 0 452 5 "fortement toxique," 0 318 0 0 0 0 0 0 452 452 1 57 4 9 "a" "a" "post-dis" "rrc" 1 1 1 0 1 0 18 18 "other" "NC/E" "other" 2 5 9
"11846" "s27" 296 260 260 1 260 9 "découvert" 1 296 0 0 0 0 0 0 260 260 0 57 4 9 "a" "a" "pre-sluice" "rrc" 1 1 1 0 1 0 10 10 "other" "NC/E" "other" 2 6 9
"11847" "s27" 299 180 180 1 180 10 "pourquoi," 1 299 0 0 0 0 0 0 180 180 0 57 4 9 "a" "a" "sluice" "rrc" 1 1 1 0 1 0 9 9 "other" "NC/E" "other" 2 7 9
"11848" "s27" 313 364 192 1 364 11 "alors même que" 1 315 0 0 0 0 0 0 364 364 0 57 4 9 "a" "a" "spillover" "rrc" 1 1 1 0 1 0 15 15 "other" "NC/E" "other" 2 8 9
"11870" "s27" 417.75 912 188 1 396 1 "L'étudiante" 1 442 1 2 0 0 0 0 396 396 0 60 4 4 "a" "b" "np1" "rrc" 1 -1 -1 0 1 0 12 12 "other" "C/E" "other" 2 1 4
"11871" "s27" 442.5 420 240 1 240 2 "distraite" 1 463 0 0 1 1 1 1 572 420 0 60 4 4 "a" "b" "part" "rrc" 1 -1 -1 0 1 0 9 9 "other" "C/E" "other" 2 2 4
"11872" "s27" 417 384 192 1 384 3 "pendant la classe" 1 428 0 0 0 0 0 0 384 384 0 60 4 4 "a" "b" "pp" "rrc" 1 -1 -1 0 1 0 17 17 "other" "C/E" "other" 2 3 4
"11873" "s27" 364 284 284 1 284 4 "était partie," 1 364 0 0 0 0 0 0 284 284 0 60 4 4 "a" "b" "dis" "rrc" 1 -1 -1 0 1 0 14 14 "other" "C/E" "other" 2 4 4
"11874" "s27" 326 560 200 1 560 5 "mais même le directeur" 1 332 0 0 0 0 0 0 560 560 0 60 4 4 "a" "b" "post-dis" "rrc" 1 -1 -1 0 1 0 23 23 "other" "C/E" "other" 2 5 4
"11876" "s27" 299.5 556 280 1 280 7 "ne savait pas" 1 312 1 1 0 0 0 0 280 280 0 60 4 4 "a" "b" "pre-sluice" "rrc" 1 -1 -1 0 1 0 13 13 "other" "C/E" "other" 2 6 4
"11877" "s27" 296.5 444 164 1 444 8 "pourquoi," 1 301 0 0 1 1 1 1 720 444 0 60 4 4 "a" "b" "sluice" "rrc" 1 -1 -1 0 1 0 9 9 "other" "C/E" "other" 2 7 4
"11878" "s27" 319 256 256 1 256 9 "puisqu'il" 1 319 0 0 0 0 0 0 256 256 0 60 4 4 "a" "b" "spillover" "rrc" 1 -1 -1 0 1 0 9 9 "other" "C/E" "other" 2 8 4
"11951" "s27" 370.5 840 184 1 840 1 "Les dictionnaires" 1 379 0 0 0 0 0 0 840 840 0 68 5 16 "a" "b" "np1" "rrc" 1 -1 -1 0 1 0 17 17 "other" "C/E" "other" 2 1 16
"11952" "s27" 328 180 180 1 180 2 "traduits" 1 328 0 0 0 0 0 0 180 180 0 68 5 16 "a" "b" "part" "rrc" 1 -1 -1 0 1 0 8 8 "other" "C/E" "other" 2 2 16
"11953" "s27" 342 212 212 1 212 3 "de l'anglais" 1 342 0 0 0 0 0 0 212 212 0 68 5 16 "a" "b" "pp" "rrc" 1 -1 -1 0 1 0 12 12 "other" "C/E" "other" 2 3 16
"11954" "s27" 332.67 548 144 1 548 4 "contenaient" 1 335 0 0 0 0 0 0 548 548 0 68 5 16 "a" "b" "dis" "rrc" 1 -1 -1 0 1 0 11 11 "other" "C/E" "other" 2 4 16
"11955" "s27" 367.33 712 284 1 712 5 "des familles de mots" 1 373 0 0 0 0 0 0 712 712 0 68 5 16 "a" "b" "post-dis" "rrc" 1 -1 -1 0 1 0 20 20 "other" "C/E" "other" 2 5 16
"11959" "s27" 332.5 376 280 1 376 9 "n'indique pas" 1 340 0 0 0 0 0 0 376 376 0 68 5 16 "a" "b" "pre-sluice" "rrc" 1 -1 -1 0 1 0 13 13 "other" "C/E" "other" 2 6 16
"11960" "s27" 323 284 284 1 284 10 "lesquelles," 1 323 0 0 0 0 0 0 284 284 0 68 5 16 "a" "b" "sluice" "rrc" 1 -1 -1 0 1 0 11 11 "other" "C/E" "other" 2 7 16
"11961" "s27" 314.5 380 228 1 380 11 "de façon" 1 317 0 0 0 0 0 0 380 380 0 68 5 16 "a" "b" "spillover" "rrc" 1 -1 -1 0 1 0 9 9 "other" "C/E" "other" 2 8 16
"11978" "s27" 467.75 700 180 1 700 1 "L'enseignante" 1 485 0 0 0 0 0 0 700 700 0 72 5 6 "a" "d" "np1" "rrc" -1 -1 0 -1 -1 0 13 13 "other" "C/C" "other" 2 1 6
"11979" "s27" 436 80 80 1 80 2 "inscrite" 1 436 0 0 0 0 0 0 80 80 0 72 5 6 "a" "d" "part" "rrc" -1 -1 0 -1 -1 0 8 8 "other" "C/C" "other" 2 2 6
"11980" "s27" 371.8 1024 128 1 1024 3 "au cours de mathématiques avancées" 1 414 0 0 0 0 0 0 1024 1024 0 72 5 6 "a" "d" "pp" "rrc" -1 -1 0 -1 -1 0 36 36 "other" "C/C" "other" 2 3 6
"11981" "s27" 310 240 240 1 240 4 "s'était tuée," 1 310 0 0 0 0 0 0 240 240 0 72 5 6 "a" "d" "dis" "rrc" -1 -1 0 -1 -1 0 15 15 "other" "C/C" "other" 2 4 6
"11982" "s27" 300.33 584 236 1 584 5 "mais le porte-parole" 1 311 0 0 0 0 0 0 584 584 0 72 5 6 "a" "d" "post-dis" "rrc" -1 -1 0 -1 -1 0 20 20 "other" "C/C" "other" 2 5 6
"11984" "s27" 326 264 264 1 264 7 "n'en avait" 1 326 0 0 0 0 0 0 264 264 0 72 5 6 "a" "d" "pre-sluice" "rrc" -1 -1 0 -1 -1 0 10 10 "other" "C/C" "other" 2 6 6
"11985" "s27" 319.5 800 164 1 800 8 "rien révélé," 1 328 0 0 0 0 0 0 800 800 0 72 5 6 "a" "d" "sluice" "rrc" -1 -1 0 -1 -1 0 15 15 "other" "C/C" "other" 2 7 6
"11986" "s27" 331 364 364 1 364 9 "de sorte que" 1 331 0 0 0 0 0 0 364 364 0 72 5 6 "a" "d" "spillover" "rrc" -1 -1 0 -1 -1 0 12 12 "other" "C/C" "other" 2 8 6
"12034" "s27" 412.25 664 180 1 664 1 "Le dernier chapitre" 1 436 0 0 0 0 0 0 664 664 0 80 5 5 "a" "a" "np1" "rrc" 1 1 1 0 1 0 19 19 "other" "NC/E" "other" 2 1 5
"12035" "s27" 339.67 540 184 1 260 2 "soustrait" 1 357 1 1 0 0 0 0 260 260 0 80 5 5 "a" "a" "part" "rrc" 1 1 1 0 1 0 9 9 "other" "NC/E" "other" 2 2 5
"12036" "s27" 331.33 572 124 1 124 3 "du livre" 1 334 0 0 1 1 1 1 852 572 0 80 5 5 "a" "a" "pp" "rrc" 1 1 1 0 1 0 8 8 "other" "NC/E" "other" 2 3 5
"12037" "s27" 315 164 28 1 164 4 "avait" 1 316 0 0 0 0 0 0 164 164 0 80 5 5 "a" "a" "dis" "rrc" 1 1 1 0 1 0 5 5 "other" "NC/E" "other" 2 4 5
"12038" "s27" 319 428 216 1 428 5 "l'air ingénieux," 1 321 0 0 0 0 0 0 428 428 0 80 5 5 "a" "a" "post-dis" "rrc" 1 1 1 0 1 0 17 17 "other" "NC/E" "other" 2 5 5
"12042" "s27" 323.5 416 196 1 416 9 "exactement" 1 330 0 0 0 0 0 0 416 416 0 80 5 5 "a" "a" "pre-sluice" "rrc" 1 1 1 0 1 0 10 10 "other" "NC/E" "other" 2 6 5
"12043" "s27" 310 300 300 1 300 10 "pourquoi," 1 310 0 0 0 0 0 0 300 300 0 80 5 5 "a" "a" "sluice" "rrc" 1 1 1 0 1 0 9 9 "other" "NC/E" "other" 2 7 5
"12044" "s27" 290.5 400 252 1 400 11 "d'autant que" 1 294 0 0 0 0 0 0 400 400 0 80 5 5 "a" "a" "spillover" "rrc" 1 1 1 0 1 0 12 12 "other" "NC/E" "other" 2 8 5
"12091" "s28" 429.78 1720 196 1 412 1 "Les navires" 1 489 1 5 0 0 0 0 412 412 0 6 2 3 "b" "d" "np1" "rrc" -1 -1 0 -1 -1 0 11 11 "other" "C/C" "other" 2 1 3
"12092" "s28" 450.43 1556 192 1 192 2 "détruits" 1 502 0 0 1 1 1 1 784 588 0 6 2 3 "b" "d" "part" "rrc" -1 -1 0 -1 -1 0 9 9 "other" "C/C" "other" 2 2 3
"12093" "s28" 436.1 2272 268 1 604 3 "pendant la guerre" 1 488 1 2 0 0 1 2 604 604 0 6 2 3 "b" "d" "pp" "rrc" -1 -1 0 -1 -1 0 17 17 "other" "C/C" "other" 2 3 3
"12094" "s28" 406 1200 156 1 600 4 "avaient rejoint" 1 437 0 0 0 0 1 1 600 600 0 6 2 3 "b" "d" "dis" "rrc" -1 -1 0 -1 -1 0 15 15 "other" "C/C" "other" 2 4 3
"12095" "s28" 390 308 224 1 224 5 "le port," 1 394 0 0 1 2 1 2 4440 308 0 6 2 3 "b" "d" "post-dis" "rrc" -1 -1 0 -1 -1 0 8 8 "other" "C/C" "other" 2 5 3
"12097" "s28" 464 212 212 1 212 7 "d'histoire" 1 464 0 0 0 0 0 0 212 212 0 6 2 3 "b" "d" "pre-sluice" "rrc" -1 -1 0 -1 -1 0 10 10 "other" "C/C" "other" 2 6 3
"12098" "s28" 426.5 316 244 1 316 8 "n'en savait rien," 1 441 0 0 0 0 0 0 316 316 0 6 2 3 "b" "d" "sluice" "rrc" -1 -1 0 -1 -1 0 17 17 "other" "C/C" "other" 2 7 3
"12099" "s28" 398 296 196 1 196 9 "laissant" 1 399 1 1 0 0 0 0 196 196 0 6 2 3 "b" "d" "spillover" "rrc" -1 -1 0 -1 -1 0 8 8 "other" "C/C" "other" 2 8 3
"12110" "s28" 436.8 992 188 1 400 1 "L'étudiant" 1 469 1 2 0 0 0 0 400 400 0 9 2 4 "b" "c" "np1" "rrc" -1 1 0 1 -1 0 11 11 "other" "NC/C" "other" 2 1 4
"12111" "s28" 446.8 1104 444 1 620 2 "distrait" 1 470 1 1 0 0 0 0 620 620 0 9 2 4 "b" "c" "part" "rrc" -1 1 0 1 -1 0 8 8 "other" "NC/C" "other" 2 2 4
"12112" "s28" 452 1480 192 1 728 3 "pendant la classe" 1 471 0 0 0 0 0 0 728 728 0 9 2 4 "b" "c" "pp" "rrc" -1 1 0 1 -1 0 17 17 "other" "NC/C" "other" 2 3 4
"12113" "s28" 432 1000 268 1 412 4 "était parti," 1 455 0 0 1 1 1 2 1264 652 0 9 2 4 "b" "c" "dis" "rrc" -1 1 0 1 -1 0 13 13 "other" "NC/C" "other" 2 4 4
"12114" "s28" 403 1124 108 1 1060 5 "mais même le directeur" 1 473 0 0 0 0 0 0 1060 1060 0 9 2 4 "b" "c" "post-dis" "rrc" -1 1 0 1 -1 0 23 23 "other" "NC/C" "other" 2 5 4
"12115" "s28" 450.5 276 172 1 276 6 "de l'école" 1 451 0 0 0 0 0 0 276 276 0 9 2 4 "b" "c" "pre-sluice" "rrc" -1 1 0 1 -1 0 11 11 "other" "NC/C" "other" 2 6 4
"12116" "s28" 444 156 156 1 156 7 "ne le savait pas," 1 444 0 0 0 0 0 0 156 156 0 9 2 4 "b" "c" "sluice" "rrc" -1 1 0 1 -1 0 17 17 "other" "NC/C" "other" 2 7 4
"12117" "s28" 408 284 112 1 284 8 "puisqu'il" 1 425 0 0 0 0 0 0 284 284 0 9 2 4 "b" "c" "spillover" "rrc" -1 1 0 1 -1 0 9 9 "other" "NC/C" "other" 2 8 4
"12148" "s28" 438 4968 184 1 584 1 "La reine éternelle" 1 480 1 4 0 0 0 0 584 584 0 12 2 11 "b" "d" "np1" "rrc" -1 -1 0 -1 -1 0 19 19 "other" "C/C" "other" 2 1 11
"12149" "s28" 443.17 1524 220 1 220 2 "prédite" 1 470 0 0 1 1 1 2 1308 872 0 12 2 11 "b" "d" "part" "rrc" -1 -1 0 -1 -1 0 8 8 "other" "C/C" "other" 2 2 11
"12150" "s28" 424.75 1336 324 1 648 3 "dans les écritures" 1 446 1 1 0 0 0 0 648 648 0 12 2 11 "b" "d" "pp" "rrc" -1 -1 0 -1 -1 0 19 19 "other" "C/C" "other" 2 3 11
"12151" "s28" 403 1096 192 1 380 4 "aurait accompli" 1 423 1 1 0 0 1 1 380 380 0 12 2 11 "b" "d" "dis" "rrc" -1 -1 0 -1 -1 0 15 15 "other" "C/C" "other" 2 4 11
"12152" "s28" 388 768 260 1 424 5 "un miracle," 1 398 0 0 1 1 1 2 792 424 0 12 2 11 "b" "d" "post-dis" "rrc" -1 -1 0 -1 -1 0 11 11 "other" "C/C" "other" 2 5 11
"12154" "s28" 389 428 196 1 236 7 "d'en découvrir" 1 403 0 0 0 0 0 0 236 236 0 12 2 11 "b" "d" "pre-sluice" "rrc" -1 -1 0 -1 -1 0 15 15 "other" "C/C" "other" 2 6 11
"12155" "s28" 355 456 212 1 212 8 "la nature," 1 380 0 0 0 0 0 0 212 212 0 12 2 11 "b" "d" "sluice" "rrc" -1 -1 0 -1 -1 0 10 10 "other" "C/C" "other" 2 7 11
"12156" "s28" 322.67 424 172 1 212 9 "en particulier" 1 349 0 0 0 0 0 0 212 212 0 12 2 11 "b" "d" "spillover" "rrc" -1 -1 0 -1 -1 0 14 14 "other" "C/C" "other" 2 8 11
"12168" "s28" 416.73 2388 184 1 1020 1 "La secrétaire" 1 476 1 5 0 0 0 0 1020 1020 0 15 2 7 "b" "d" "np1" "rrc" -1 -1 0 -1 -1 0 14 14 "other" "C/C" "other" 2 1 7
"12169" "s28" 433.25 944 232 1 232 2 "instruite" 1 467 1 1 0 0 1 1 232 232 0 15 2 7 "b" "d" "part" "rrc" -1 -1 0 -1 -1 0 9 9 "other" "C/C" "other" 2 2 7
"12170" "s28" 439.9 1968 196 1 908 3 "de la défaite" 1 479 0 0 0 0 0 0 908 908 0 15 2 7 "b" "d" "pp" "rrc" -1 -1 0 -1 -1 0 14 14 "other" "C/C" "other" 2 3 7
"12171" "s28" 425.1 1820 196 1 492 4 "aurait été trouvée" 1 469 0 0 0 0 1 1 492 492 0 15 2 7 "b" "d" "dis" "rrc" -1 -1 0 -1 -1 0 21 21 "other" "C/C" "other" 2 4 7
"12172" "s28" 393.17 852 192 1 348 5 "dans un bar," 1 422 0 0 0 0 1 1 348 348 0 15 2 7 "b" "d" "post-dis" "rrc" -1 -1 0 -1 -1 0 12 12 "other" "C/C" "other" 2 5 7
"12174" "s28" 434.33 408 116 1 248 7 "il est impossible" 1 448 0 0 0 0 0 0 248 248 0 15 2 7 "b" "d" "pre-sluice" "rrc" -1 -1 0 -1 -1 0 17 17 "other" "C/C" "other" 2 6 7
"12175" "s28" 445.67 380 76 1 248 8 "de le vérifier," 1 455 0 0 0 0 0 0 248 248 0 15 2 7 "b" "d" "sluice" "rrc" -1 -1 0 -1 -1 0 16 16 "other" "C/C" "other" 2 7 7
"12176" "s28" 419.5 368 164 1 164 9 "d'autant que" 1 429 0 0 0 0 0 0 164 164 0 15 2 7 "b" "d" "spillover" "rrc" -1 -1 0 -1 -1 0 12 12 "other" "C/C" "other" 2 8 7
"12179" "s28" 456.53 2700 172 1 372 1 "Les textes" 1 514 1 7 0 0 0 0 372 372 0 16 2 13 "b" "b" "np1" "rrc" 1 -1 -1 0 1 0 10 10 "other" "C/E" "other" 2 1 13
"12180" "s28" 455.83 2472 192 1 248 2 "reconstruits" 1 500 1 1 0 0 1 3 248 248 0 16 2 13 "b" "b" "part" "rrc" 1 -1 -1 0 1 0 12 12 "other" "C/E" "other" 2 2 13
"12181" "s28" 416.85 4044 248 1 828 3 "à partir d'anciennes épigraphes" 1 497 0 0 0 0 1 3 828 828 0 16 2 13 "b" "b" "pp" "rrc" 1 -1 -1 0 1 0 33 33 "other" "C/E" "other" 2 3 13
"12182" "s28" 353.5 256 152 1 256 4 "contiennent" 1 356 0 0 0 0 0 0 256 256 0 16 2 13 "b" "b" "dis" "rrc" 1 -1 -1 0 1 0 11 11 "other" "C/E" "other" 2 4 13
"12183" "s28" 350.5 348 188 1 348 5 "des contradictions," 1 354 0 0 0 0 0 0 348 348 0 16 2 13 "b" "b" "post-dis" "rrc" 1 -1 -1 0 1 0 19 19 "other" "C/E" "other" 2 5 13
"12186" "s28" 387 372 220 1 220 8 "d'établir" 1 413 1 1 0 0 1 1 220 220 0 16 2 13 "b" "b" "pre-sluice" "rrc" 1 -1 -1 0 1 0 10 10 "other" "C/E" "other" 2 6 13
"12187" "s28" 412 180 180 1 180 9 "lesquelles," 1 412 0 0 0 0 0 0 180 180 0 16 2 13 "b" "b" "sluice" "rrc" 1 -1 -1 0 1 0 11 11 "other" "C/E" "other" 2 7 13
"12188" "s28" 399.25 684 160 1 484 10 "car les penseurs" 1 416 1 1 0 0 0 0 484 484 0 16 2 13 "b" "b" "spillover" "rrc" 1 -1 -1 0 1 0 16 16 "other" "C/E" "other" 2 8 13
"12280" "s28" 402.11 1756 176 1 540 1 "Les derniers chapitres" 1 468 1 2 0 0 0 0 540 540 0 31 3 5 "b" "b" "np1" "rrc" 1 -1 -1 0 1 0 22 22 "other" "C/E" "other" 2 1 5
"12281" "s28" 399.75 840 224 1 224 2 "soustraits" 1 422 0 0 0 0 1 1 224 224 0 31 3 5 "b" "b" "part" "rrc" 1 -1 -1 0 1 0 10 10 "other" "C/E" "other" 2 2 5
"12282" "s28" 400.5 592 148 1 324 3 "du livre" 1 414 0 0 0 0 0 0 324 324 0 31 3 5 "b" "b" "pp" "rrc" 1 -1 -1 0 1 0 8 8 "other" "C/E" "other" 2 3 5
"12283" "s28" 381 680 188 1 384 4 "avaient" 1 411 0 0 0 0 0 0 384 384 0 31 3 5 "b" "b" "dis" "rrc" 1 -1 -1 0 1 0 7 7 "other" "C/E" "other" 2 4 5
"12284" "s28" 342.67 612 196 1 344 5 "l'air ingénieux," 1 358 0 0 0 0 0 0 344 344 0 31 3 5 "b" "b" "post-dis" "rrc" 1 -1 -1 0 1 0 17 17 "other" "C/E" "other" 2 5 5
"12288" "s28" 375 408 200 1 200 9 "exactement" 1 384 0 0 0 0 0 0 200 200 0 31 3 5 "b" "b" "pre-sluice" "rrc" 1 -1 -1 0 1 0 10 10 "other" "C/E" "other" 2 6 5
"12289" "s28" 368 356 200 1 200 10 "pourquoi," 1 378 0 0 0 0 0 0 200 200 0 31 3 5 "b" "b" "sluice" "rrc" 1 -1 -1 0 1 0 9 9 "other" "C/E" "other" 2 7 5
"12290" "s28" 356.5 356 188 1 188 11 "d'autant que" 1 369 0 0 0 0 0 0 188 188 0 31 3 5 "b" "b" "spillover" "rrc" 1 -1 -1 0 1 0 12 12 "other" "C/E" "other" 2 8 5
"12333" "s28" 431.44 1788 180 1 560 1 "L'artiste" 1 487 1 5 0 0 0 0 560 560 0 37 3 10 "b" "a" "np1" "rrc" 1 1 1 0 1 0 9 9 "other" "NC/E" "other" 2 1 10
"12334" "s28" 431 1008 176 1 176 2 "peint" 1 480 1 2 0 0 1 1 176 176 0 37 3 10 "b" "a" "part" "rrc" 1 1 1 0 1 0 5 5 "other" "NC/E" "other" 2 2 10
"12335" "s28" 437.36 2380 248 1 616 3 "dans son atelier" 1 485 1 2 0 0 1 2 616 616 0 37 3 10 "b" "a" "pp" "rrc" 1 1 1 0 1 0 16 16 "other" "NC/E" "other" 2 3 10
"12336" "s28" 413.25 1600 268 1 268 4 "avait rencontré" 1 442 1 1 0 0 1 1 268 268 0 37 3 10 "b" "a" "dis" "rrc" 1 1 1 0 1 0 16 16 "other" "NC/E" "other" 2 4 10
"12337" "s28" 401.78 1600 172 1 172 5 "une comtesse," 1 425 0 0 1 2 1 3 1240 644 0 37 3 10 "b" "a" "post-dis" "rrc" 1 1 1 0 1 0 13 13 "other" "NC/E" "other" 2 5 10
"12339" "s28" 388.86 952 56 1 348 7 "de vérifier" 1 408 1 2 0 0 1 1 348 348 0 37 3 10 "b" "a" "pre-sluice" "rrc" 1 1 1 0 1 0 12 12 "other" "NC/E" "other" 2 6 10
"12340" "s28" 393.75 552 140 0 140 8 "où," 0 441 1 3 0 0 1 1 140 140 1 37 3 10 "b" "a" "sluice" "rrc" 1 1 1 0 1 0 4 4 "other" "NC/E" "other" 2 7 10
"12341" "s28" 366.8 808 184 1 184 9 "de sorte que" 0 439 0 0 1 1 1 3 392 252 0 37 3 10 "b" "a" "spillover" "rrc" 1 1 1 0 1 0 12 12 "other" "NC/E" "other" 2 8 10
"12345" "s28" 435.67 744 324 1 324 1 "Le dictionnaire" 1 518 1 1 0 0 0 0 324 324 0 38 3 16 "b" "c" "np1" "rrc" -1 1 0 1 -1 0 15 15 "other" "NC/C" "other" 2 1 16
"12346" "s28" 425.25 696 176 1 176 2 "traduit" 1 471 1 1 0 0 0 0 176 176 0 38 3 16 "b" "c" "part" "rrc" -1 1 0 1 -1 0 7 7 "other" "NC/C" "other" 2 2 16
"12347" "s28" 430.5 444 180 1 180 3 "de l'anglais" 1 462 0 0 0 0 0 0 180 180 0 38 3 16 "b" "c" "pp" "rrc" -1 1 0 1 -1 0 12 12 "other" "NC/C" "other" 2 3 16
"12348" "s28" 436.6 944 196 1 196 4 "contenait" 1 453 0 0 0 0 0 0 196 196 0 38 3 16 "b" "c" "dis" "rrc" -1 1 0 1 -1 0 9 9 "other" "NC/C" "other" 2 4 16
"12349" "s28" 403.86 1440 280 1 280 5 "des familles de mots" 1 427 1 1 0 0 1 1 280 280 0 38 3 16 "b" "c" "post-dis" "rrc" -1 1 0 1 -1 0 20 20 "other" "NC/C" "other" 2 5 16
"12352" "s28" 416 204 204 1 204 8 "des matières" 1 416 0 0 0 0 0 0 204 204 0 38 3 16 "b" "c" "pre-sluice" "rrc" -1 1 0 1 -1 0 13 13 "other" "NC/C" "other" 2 6 16
"12353" "s28" 404 512 236 1 512 9 "ne les indique pas," 1 418 0 0 0 0 0 0 512 512 0 38 3 16 "b" "c" "sluice" "rrc" -1 1 0 1 -1 0 19 19 "other" "NC/C" "other" 2 7 16
"12354" "s28" 388 140 140 1 140 10 "de façon" 1 388 0 0 0 0 0 0 140 140 0 38 3 16 "b" "c" "spillover" "rrc" -1 1 0 1 -1 0 9 9 "other" "NC/C" "other" 2 8 16
"12393" "s28" 454.25 756 312 1 464 1 "Les fruits exotiques" 1 510 1 1 0 0 0 0 464 464 0 43 3 9 "b" "b" "np1" "rrc" 1 -1 -1 0 1 0 20 20 "other" "C/E" "other" 2 1 9
"12394" "s28" 429 540 236 1 236 2 "introduits" 1 481 1 1 0 0 0 0 236 236 0 43 3 9 "b" "b" "part" "rrc" 1 -1 -1 0 1 0 10 10 "other" "C/E" "other" 2 2 9
"12395" "s28" 407.5 568 168 1 328 3 "au village" 1 442 0 0 1 1 1 1 724 568 0 43 3 9 "b" "b" "pp" "rrc" 1 -1 -1 0 1 0 10 10 "other" "C/E" "other" 2 3 9
"12396" "s28" 387 336 252 1 336 4 "étaient" 1 393 0 0 0 0 0 0 336 336 0 43 3 9 "b" "b" "dis" "rrc" 1 -1 -1 0 1 0 8 8 "other" "C/E" "other" 2 4 9
"12397" "s28" 384.75 784 240 1 516 5 "fortement toxiques," 1 409 0 0 0 0 0 0 516 516 0 43 3 9 "b" "b" "post-dis" "rrc" 1 -1 -1 0 1 0 19 19 "other" "C/E" "other" 2 5 9
"12401" "s28" 415.5 476 172 1 172 9 "découvert" 1 443 0 0 1 1 1 2 460 272 0 43 3 9 "b" "b" "pre-sluice" "rrc" 1 -1 -1 0 1 0 10 10 "other" "C/E" "other" 2 6 9
"12402" "s28" 449 316 192 1 192 10 "pourquoi," 1 463 0 0 0 0 0 0 192 192 0 43 3 9 "b" "b" "sluice" "rrc" 1 -1 -1 0 1 0 9 9 "other" "C/E" "other" 2 7 9
"12403" "s28" 420 1040 288 1 480 11 "alors même que" 1 446 1 1 0 0 0 0 480 480 0 43 3 9 "b" "b" "spillover" "rrc" 1 -1 -1 0 1 0 15 15 "other" "C/E" "other" 2 8 9
"12408" "s28" 490.67 1212 288 1 732 1 "La politicienne" 1 564 1 2 0 0 0 0 732 732 0 44 4 1 "b" "b" "np1" "rrc" 1 -1 -1 0 1 0 15 15 "other" "C/E" "other" 2 1 1
"12409" "s28" 487 728 232 1 232 2 "contredite" 1 525 0 0 0 0 0 0 232 232 0 44 4 1 "b" "b" "part" "rrc" 1 -1 -1 0 1 0 10 10 "other" "C/E" "other" 2 2 1
"12410" "s28" 464.1 2032 256 1 408 3 "durant le débat" 1 509 1 2 1 1 1 1 1404 820 0 44 4 1 "b" "b" "pp" "rrc" 1 -1 -1 0 1 0 16 16 "other" "C/E" "other" 2 3 1
"12411" "s28" 440.14 1148 264 1 332 4 "a proposé" 1 482 1 1 1 1 1 1 604 448 0 44 4 1 "b" "b" "dis" "rrc" 1 -1 -1 0 1 0 10 10 "other" "C/E" "other" 2 4 1
"12412" "s28" 420.29 1172 168 1 260 5 "des mesures" 1 451 0 0 1 1 1 1 916 664 0 44 4 1 "b" "b" "post-dis" "rrc" 1 -1 -1 0 1 0 11 11 "other" "C/E" "other" 2 5 1
"12417" "s28" 477 388 224 1 388 10 "se demandaient" 1 481 0 0 0 0 0 0 388 388 0 44 4 1 "b" "b" "pre-sluice" "rrc" 1 -1 -1 0 1 0 14 14 "other" "C/E" "other" 2 6 1
"12418" "s28" 455 168 168 1 168 11 "pourquoi," 1 455 0 0 0 0 0 0 168 168 0 44 4 1 "b" "b" "sluice" "rrc" 1 -1 -1 0 1 0 9 9 "other" "C/E" "other" 2 7 1
"12419" "s28" 448 200 200 1 200 12 "vu que" 1 448 0 0 0 0 0 0 200 200 0 44 4 1 "b" "b" "spillover" "rrc" 1 -1 -1 0 1 0 6 6 "other" "C/E" "other" 2 8 1
"12424" "s28" 528.5 688 180 1 688 1 "Le sultan" 1 545 0 0 0 0 0 0 688 688 0 45 4 14 "b" "a" "np1" "rrc" 1 1 1 0 1 0 9 9 "other" "NC/E" "other" 2 1 14
"12425" "s28" 491.5 328 144 1 328 2 "satisfait" 1 499 0 0 0 0 0 0 328 328 0 45 4 14 "b" "a" "part" "rrc" 1 1 1 0 1 0 9 9 "other" "NC/E" "other" 2 2 14
"12426" "s28" 485 256 256 1 256 3 "depuis peu" 1 485 0 0 0 0 0 0 256 256 0 45 4 14 "b" "a" "pp" "rrc" 1 1 1 0 1 0 10 10 "other" "NC/E" "other" 2 3 14
"12427" "s28" 440 200 200 1 200 4 "avait" 1 440 0 0 0 0 0 0 200 200 0 45 4 14 "b" "a" "dis" "rrc" 1 1 1 0 1 0 5 5 "other" "NC/E" "other" 2 4 14
"12428" "s28" 404.33 632 292 1 632 5 "un grand harem," 1 424 0 0 0 0 0 0 632 632 0 45 4 14 "b" "a" "post-dis" "rrc" 1 1 1 0 1 0 15 15 "other" "NC/E" "other" 2 5 14
"12431" "s28" 455.5 352 228 1 352 8 "ne savaient pas" 1 464 0 0 0 0 0 0 352 352 0 45 4 14 "b" "a" "pre-sluice" "rrc" 1 1 1 0 1 0 15 15 "other" "NC/E" "other" 2 6 14
"12432" "s28" 431 96 96 0 96 9 "où," 0 431 1 1 0 0 0 0 96 96 1 45 4 14 "b" "a" "sluice" "rrc" 1 1 1 0 1 0 4 4 "other" "NC/E" "other" 2 7 14
"12433" "s28" 443 372 188 1 188 10 "et n'avaient" 0 462 1 1 0 0 1 1 188 188 0 45 4 14 "b" "a" "spillover" "rrc" 1 1 1 0 1 0 12 12 "other" "NC/E" "other" 2 8 14
"12465" "s28" 479.5 636 44 1 312 1 "Le héros" 1 500 1 1 0 0 0 0 312 312 0 51 4 2 "b" "a" "np1" "rrc" 1 1 1 0 1 0 9 9 "other" "NC/E" "other" 2 1 2
"12466" "s28" 454.67 444 180 1 180 2 "décrit" 1 475 1 1 0 0 0 0 180 180 0 51 4 2 "b" "a" "part" "rrc" 1 1 1 0 1 0 7 7 "other" "NC/E" "other" 2 2 2
"12467" "s28" 450 712 240 1 240 3 "dans cette histoire" 1 464 0 0 1 1 1 1 584 472 0 51 4 2 "b" "a" "pp" "rrc" 1 1 1 0 1 0 19 19 "other" "NC/E" "other" 2 3 2
"12468" "s28" 421 340 204 1 340 4 "a vaincu" 1 424 0 0 0 0 0 0 340 340 0 51 4 2 "b" "a" "dis" "rrc" 1 1 1 0 1 0 8 8 "other" "NC/E" "other" 2 4 2
"12469" "s28" 403.5 848 156 1 848 5 "une bête féroce," 1 409 0 0 0 0 0 0 848 848 0 51 4 2 "b" "a" "post-dis" "rrc" 1 1 1 0 1 0 18 18 "other" "NC/E" "other" 2 5 2
"12472" "s28" 391 196 196 1 196 8 "ne mentionne" 1 391 0 0 0 0 0 0 196 196 0 51 4 2 "b" "a" "pre-sluice" "rrc" 1 1 1 0 1 0 12 12 "other" "NC/E" "other" 2 6 2
"12473" "s28" 374 180 180 1 180 9 "comment," 1 374 0 0 0 0 0 0 180 180 0 51 4 2 "b" "a" "sluice" "rrc" 1 1 1 0 1 0 8 8 "other" "NC/E" "other" 2 7 2
"12474" "s28" 354 228 228 1 228 10 "peut-être" 1 354 0 0 0 0 0 0 228 228 0 51 4 2 "b" "a" "spillover" "rrc" 1 1 1 0 1 0 10 10 "other" "NC/E" "other" 2 8 2
"12478" "s28" 456.25 992 220 1 672 1 "L'enseignant" 1 490 1 1 0 0 0 0 672 672 0 52 4 6 "b" "a" "np1" "rrc" 1 1 1 0 1 0 12 12 "other" "NC/E" "other" 2 1 6
"12479" "s28" 451.33 520 156 1 228 2 "inscrit" 1 469 0 0 0 0 0 0 228 228 0 52 4 6 "b" "a" "part" "rrc" 1 1 1 0 1 0 7 7 "other" "NC/E" "other" 2 2 6
"12480" "s28" 398.12 1364 172 1 1028 3 "au cours de mathématiques avancées" 1 445 1 1 0 0 0 0 1028 1028 0 52 4 6 "b" "a" "pp" "rrc" 1 1 1 0 1 0 36 36 "other" "NC/E" "other" 2 3 6
"12481" "s28" 365.67 496 136 1 136 4 "s'était tué," 1 375 0 0 1 1 1 1 832 496 0 52 4 6 "b" "a" "dis" "rrc" 1 1 1 0 1 0 14 14 "other" "NC/E" "other" 2 4 6
"12482" "s28" 380.6 676 116 1 676 5 "mais le porte-parole" 1 394 0 0 0 0 0 0 676 676 0 52 4 6 "b" "a" "post-dis" "rrc" 1 1 1 0 1 0 20 20 "other" "NC/E" "other" 2 5 6
"12484" "s28" 387.5 520 164 1 520 7 "n'avait pas dit" 1 408 0 0 0 0 0 0 520 520 0 52 4 6 "b" "a" "pre-sluice" "rrc" 1 1 1 0 1 0 15 15 "other" "NC/E" "other" 2 6 6
"12486" "s28" 355 200 200 1 200 9 "de sorte que" 0 355 0 0 0 0 0 0 200 200 0 52 4 6 "b" "a" "spillover" "rrc" 1 1 1 0 1 0 12 12 "other" "NC/E" "other" 2 8 6
"12511" "s28" 428.83 1048 168 1 792 1 "Le fonctionnaire" 1 456 1 1 0 0 0 0 792 792 0 60 4 8 "b" "c" "np1" "rrc" -1 1 0 1 -1 0 16 16 "other" "NC/C" "other" 2 1 8
"12512" "s28" 404.25 640 124 1 124 2 "interdit" 1 428 1 3 0 0 0 0 124 124 0 60 4 8 "b" "c" "part" "rrc" -1 1 0 1 -1 0 8 8 "other" "NC/C" "other" 2 2 8
"12513" "s28" 396.17 1136 148 1 308 3 "de séance" 1 440 1 1 1 1 1 2 552 464 0 60 4 8 "b" "c" "pp" "rrc" -1 1 0 1 -1 0 10 10 "other" "NC/C" "other" 2 3 8
"12514" "s28" 393 160 48 1 48 4 "a reçu" 1 438 1 1 1 1 1 1 748 48 0 60 4 8 "b" "c" "dis" "rrc" -1 1 0 1 -1 0 7 7 "other" "NC/C" "other" 2 4 8
"12515" "s28" 428 668 332 1 332 5 "une convocation," 1 455 0 0 1 2 1 2 1180 668 0 60 4 8 "b" "c" "post-dis" "rrc" -1 1 0 1 -1 0 16 16 "other" "NC/C" "other" 2 5 8
"12517" "s28" 388 528 228 1 528 7 "ne pouvait encore" 1 397 0 0 0 0 0 0 528 528 0 60 4 8 "b" "c" "pre-sluice" "rrc" -1 1 0 1 -1 0 17 17 "other" "NC/C" "other" 2 6 8
"12519" "s28" 372 268 268 1 268 9 "jusqu'à ce que" 0 372 0 0 0 0 0 0 268 268 0 60 4 8 "b" "c" "spillover" "rrc" -1 1 0 1 -1 0 15 15 "other" "NC/C" "other" 2 8 8
"12638" "s28" 439 1356 200 1 352 1 "L'actrice" 1 492 1 4 0 0 0 0 352 352 0 75 5 15 "b" "d" "np1" "rrc" -1 -1 0 -1 -1 0 9 9 "other" "C/C" "other" 2 1 15
"12639" "s28" 415.33 1656 184 1 184 2 "séduite" 1 498 1 3 1 2 1 3 912 496 0 75 5 15 "b" "d" "part" "rrc" -1 -1 0 -1 -1 0 8 8 "other" "C/C" "other" 2 2 15
"12640" "s28" 424 2040 236 1 460 3 "à la soirée" 1 501 1 3 0 0 1 1 460 460 0 75 5 15 "b" "d" "pp" "rrc" -1 -1 0 -1 -1 0 13 13 "other" "C/C" "other" 2 3 15
"12641" "s28" 414.78 1564 64 0 92 4 "a rencontré" 0 437 1 2 0 0 1 1 92 92 1 75 5 15 "b" "d" "dis" "rrc" -1 -1 0 -1 -1 0 12 12 "other" "C/C" "other" 2 4 15
"12642" "s28" 408.33 1972 236 1 348 5 "une journaliste," 0 429 1 1 0 0 1 5 348 348 0 75 5 15 "b" "d" "post-dis" "rrc" -1 -1 0 -1 -1 0 16 16 "other" "C/C" "other" 2 5 15
"12645" "s28" 410 1332 216 1 896 8 "n'en révèlent pas" 1 437 0 0 0 0 0 0 896 896 0 75 5 15 "b" "d" "pre-sluice" "rrc" -1 -1 0 -1 -1 0 19 19 "other" "C/C" "other" 2 6 15
"12647" "s28" 412.33 560 148 1 360 10 "bien que" 0 418 0 0 0 0 0 0 360 360 0 75 5 15 "b" "d" "spillover" "rrc" -1 -1 0 -1 -1 0 8 8 "other" "C/C" "other" 2 8 15
"12675" "s28" 452.8 1048 184 1 488 1 "Le robot" 1 501 1 2 0 0 0 0 488 488 0 78 5 12 "b" "c" "np1" "rrc" -1 1 0 1 -1 0 8 8 "other" "NC/C" "other" 2 1 12
"12676" "s28" 454.33 608 236 1 236 2 "produit" 1 474 0 0 0 0 0 0 236 236 0 78 5 12 "b" "c" "part" "rrc" -1 1 0 1 -1 0 7 7 "other" "NC/C" "other" 2 2 12
"12677" "s28" 441.25 920 288 1 508 3 "à l'usine" 1 457 0 0 0 0 0 0 508 508 0 78 5 12 "b" "c" "pp" "rrc" -1 1 0 1 -1 0 10 10 "other" "NC/C" "other" 2 3 12
"12678" "s28" 409 464 176 1 312 4 "doit traiter" 1 419 0 0 0 0 0 0 312 312 0 78 5 12 "b" "c" "dis" "rrc" -1 1 0 1 -1 0 12 12 "other" "NC/C" "other" 2 4 12
"12679" "s28" 392.25 832 228 1 480 5 "des pièces uniques," 1 401 0 0 0 0 0 0 480 480 0 78 5 12 "b" "c" "post-dis" "rrc" -1 1 0 1 -1 0 20 20 "other" "NC/C" "other" 2 5 12
"12682" "s28" 415 364 156 1 248 8 "d'en trouver" 1 425 0 0 0 0 0 0 248 248 0 78 5 12 "b" "c" "pre-sluice" "rrc" -1 1 0 1 -1 0 12 12 "other" "NC/C" "other" 2 6 12
"12683" "s28" 399 232 232 1 232 9 "le temps," 1 399 0 0 0 0 0 0 232 232 0 78 5 12 "b" "c" "sluice" "rrc" -1 1 0 1 -1 0 9 9 "other" "NC/C" "other" 2 7 12
"12684" "s28" 373.67 432 192 1 192 10 "vu qu'il y a" 1 399 0 0 0 0 0 0 192 192 0 78 5 12 "b" "c" "spillover" "rrc" -1 1 0 1 -1 0 12 12 "other" "NC/C" "other" 2 8 12
"12696" "s29" 512.4 868 196 1 372 1 "Le politicien" 1 571 1 2 0 0 0 0 372 372 0 5 2 1 "c" "c" "np1" "rrc" -1 1 0 1 -1 0 13 13 "other" "NC/C" "other" 2 1 1
"12697" "s29" 481.67 600 248 1 248 2 "contredit" 1 536 0 0 1 1 1 1 812 500 0 5 2 1 "c" "c" "part" "rrc" -1 1 0 1 -1 0 9 9 "other" "NC/C" "other" 2 2 1
"12698" "s29" 462.33 556 220 1 432 3 "durant le débat" 1 467 1 1 0 0 0 0 432 432 0 5 2 1 "c" "c" "pp" "rrc" -1 1 0 1 -1 0 16 16 "other" "NC/C" "other" 2 3 1
"12699" "s29" 440.5 516 236 1 236 4 "a proposé" 1 446 1 1 0 0 0 0 236 236 0 5 2 1 "c" "c" "dis" "rrc" -1 1 0 1 -1 0 10 10 "other" "NC/C" "other" 2 4 1
"12700" "s29" 457.67 696 184 1 184 5 "des mesures" 1 474 0 0 1 2 1 2 1100 696 0 5 2 1 "c" "c" "post-dis" "rrc" -1 1 0 1 -1 0 11 11 "other" "NC/C" "other" 2 5 1
"12704" "s29" 420.6 1036 376 1 1036 9 "de tendance libérale" 1 449 0 0 0 0 0 0 1036 1036 0 5 2 1 "c" "c" "pre-sluice" "rrc" -1 1 0 1 -1 0 21 21 "other" "NC/C" "other" 2 6 1
"12705" "s29" 372 1096 96 1 1096 10 "les critiquaient," 1 386 0 0 0 0 0 0 1096 1096 0 5 2 1 "c" "c" "sluice" "rrc" -1 1 0 1 -1 0 17 17 "other" "NC/C" "other" 2 7 1
"12706" "s29" 365 184 184 1 184 11 "vu que" 1 365 0 0 0 0 0 0 184 184 0 5 2 1 "c" "c" "spillover" "rrc" -1 1 0 1 -1 0 6 6 "other" "NC/C" "other" 2 8 1
"12732" "s29" 466 804 188 1 804 1 "Le dernier chapitre" 1 471 0 0 0 0 0 0 804 804 0 9 2 5 "c" "c" "np1" "rrc" -1 1 0 1 -1 0 19 19 "other" "NC/C" "other" 2 1 5
"12733" "s29" 457 276 276 1 276 2 "soustrait" 1 457 0 0 0 0 0 0 276 276 0 9 2 5 "c" "c" "part" "rrc" -1 1 0 1 -1 0 9 9 "other" "NC/C" "other" 2 2 5
"12734" "s29" 462 368 160 1 368 3 "du livre" 1 464 0 0 0 0 0 0 368 368 0 9 2 5 "c" "c" "pp" "rrc" -1 1 0 1 -1 0 8 8 "other" "NC/C" "other" 2 3 5
"12735" "s29" 450.5 416 216 1 216 4 "avait" 1 453 1 1 0 0 0 0 216 216 0 9 2 5 "c" "c" "dis" "rrc" -1 1 0 1 -1 0 5 5 "other" "NC/C" "other" 2 4 5
"12736" "s29" 456.67 536 172 1 172 5 "l'air ingénieux," 1 467 0 0 1 1 1 1 736 536 0 9 2 5 "c" "c" "post-dis" "rrc" -1 1 0 1 -1 0 17 17 "other" "NC/C" "other" 2 5 5
"12738" "s29" 424 336 336 1 336 7 "personne" 1 424 0 0 0 0 0 0 336 336 0 9 2 5 "c" "c" "pre-sluice" "rrc" -1 1 0 1 -1 0 8 8 "other" "NC/C" "other" 2 6 5
"12739" "s29" 395 336 160 1 336 8 "ne le savait," 1 398 0 0 0 0 0 0 336 336 0 9 2 5 "c" "c" "sluice" "rrc" -1 1 0 1 -1 0 13 13 "other" "NC/C" "other" 2 7 5
"12740" "s29" 391 444 300 1 400 9 "d'autant que" 1 401 1 1 0 0 0 0 400 400 0 9 2 5 "c" "c" "spillover" "rrc" -1 1 0 1 -1 0 12 12 "other" "NC/C" "other" 2 8 5
"12758" "s29" 515.5 336 180 1 336 1 "L'artiste" 1 523 0 0 0 0 0 0 336 336 0 14 2 10 "c" "b" "np1" "rrc" 1 -1 -1 0 1 0 9 9 "other" "C/E" "other" 2 1 10
"12759" "s29" 493.5 428 208 1 208 2 "peinte" 1 527 1 1 0 0 0 0 208 208 0 14 2 10 "c" "b" "part" "rrc" 1 -1 -1 0 1 0 6 6 "other" "C/E" "other" 2 2 10
"12760" "s29" 466 924 192 1 516 3 "dans son atelier" 1 479 0 0 1 1 1 1 1144 924 0 14 2 10 "c" "b" "pp" "rrc" 1 -1 -1 0 1 0 16 16 "other" "C/E" "other" 2 3 10
"12761" "s29" 399.33 508 184 1 508 4 "avait rencontré" 1 403 0 0 0 0 0 0 508 508 0 14 2 10 "c" "b" "dis" "rrc" 1 -1 -1 0 1 0 16 16 "other" "C/E" "other" 2 4 10
"12762" "s29" 408 392 188 1 392 5 "une comtesse," 1 409 0 0 0 0 0 0 392 392 0 14 2 10 "c" "b" "post-dis" "rrc" 1 -1 -1 0 1 0 13 13 "other" "C/E" "other" 2 5 10
"12764" "s29" 406 488 200 1 356 7 "de vérifier" 1 412 1 1 0 0 0 0 356 356 0 14 2 10 "c" "b" "pre-sluice" "rrc" 1 -1 -1 0 1 0 12 12 "other" "C/E" "other" 2 6 10
"12766" "s29" 411.4 808 172 1 808 9 "de sorte que" 0 424 0 0 0 0 0 0 808 808 0 14 2 10 "c" "b" "spillover" "rrc" 1 -1 -1 0 1 0 12 12 "other" "C/E" "other" 2 8 10
"12784" "s29" 451.67 732 172 1 416 1 "Le navire" 1 463 1 1 0 0 0 0 416 416 0 18 2 3 "c" "a" "np1" "rrc" 1 1 1 0 1 0 9 9 "other" "NC/E" "other" 2 1 3
"12785" "s29" 456.5 448 228 1 228 2 "détruit" 1 469 1 1 0 0 1 1 228 228 0 18 2 3 "c" "a" "part" "rrc" 1 1 1 0 1 0 8 8 "other" "NC/E" "other" 2 2 3
"12786" "s29" 460.5 572 388 1 572 3 "pendant la guerre" 1 463 0 0 0 0 0 0 572 572 0 18 2 3 "c" "a" "pp" "rrc" 1 1 1 0 1 0 17 17 "other" "NC/E" "other" 2 3 3
"12787" "s29" 474.67 716 252 1 716 4 "avait rejoint" 1 478 0 0 0 0 0 0 716 716 0 18 2 3 "c" "a" "dis" "rrc" 1 1 1 0 1 0 13 13 "other" "NC/E" "other" 2 4 3
"12791" "s29" 417.67 780 140 1 140 8 "ne pouvait pas dire" 1 441 0 0 1 1 1 1 968 780 0 18 2 3 "c" "a" "pre-sluice" "rrc" 1 1 1 0 1 0 19 19 "other" "NC/E" "other" 2 6 3
"12792" "s29" 379 216 216 1 216 9 "quand," 1 379 0 0 0 0 0 0 216 216 0 18 2 3 "c" "a" "sluice" "rrc" 1 1 1 0 1 0 6 6 "other" "NC/E" "other" 2 7 3
"12793" "s29" 398 508 244 1 244 10 "laissant" 1 401 1 1 0 0 0 0 244 244 0 18 2 3 "c" "a" "spillover" "rrc" 1 1 1 0 1 0 8 8 "other" "NC/E" "other" 2 8 3
"12908" "s29" 452.17 1240 176 1 336 1 "Le secrétaire" 1 480 1 2 0 0 0 0 336 336 0 37 3 7 "c" "a" "np1" "rrc" 1 1 1 0 1 0 14 14 "other" "NC/E" "other" 2 1 7
"12909" "s29" 467.4 1120 328 1 328 2 "instruit" 1 507 1 2 1 1 1 2 952 496 0 37 3 7 "c" "a" "part" "rrc" 1 1 1 0 1 0 8 8 "other" "NC/E" "other" 2 2 7
"12910" "s29" 466 348 184 1 184 3 "de la défaite" 1 490 0 0 1 1 1 1 444 184 0 37 3 7 "c" "a" "pp" "rrc" 1 1 1 0 1 0 14 14 "other" "NC/E" "other" 2 3 7
"12911" "s29" 436 916 412 1 768 4 "aurait été trouvé" 1 458 1 1 0 0 1 1 768 768 0 37 3 7 "c" "a" "dis" "rrc" 1 1 1 0 1 0 20 20 "other" "NC/E" "other" 2 4 7
"12912" "s29" 418 516 200 1 308 5 "dans un bar," 1 434 1 1 0 0 1 1 308 308 0 37 3 7 "c" "a" "post-dis" "rrc" 1 1 1 0 1 0 12 12 "other" "NC/E" "other" 2 5 7
"12915" "s29" 428 276 276 1 276 8 "de dire" 1 428 0 0 0 0 0 0 276 276 0 37 3 7 "c" "a" "pre-sluice" "rrc" 1 1 1 0 1 0 7 7 "other" "NC/E" "other" 2 6 7
"12916" "s29" 399 516 160 1 160 9 "par qui," 1 409 1 1 0 0 0 0 160 160 0 37 3 7 "c" "a" "sluice" "rrc" 1 1 1 0 1 0 8 8 "other" "NC/E" "other" 2 7 7
"12917" "s29" 386.67 400 128 1 128 10 "d'autant que" 1 395 0 0 1 1 1 1 756 400 0 37 3 7 "c" "a" "spillover" "rrc" 1 1 1 0 1 0 12 12 "other" "NC/E" "other" 2 8 7
"12950" "s29" 516.75 664 172 1 360 1 "Les robots" 1 544 1 1 0 0 0 0 360 360 0 47 4 12 "c" "d" "np1" "rrc" -1 -1 0 -1 -1 0 10 10 "other" "C/C" "other" 2 1 12
"12951" "s29" 518.33 508 148 1 340 2 "produits" 1 542 0 0 1 1 1 1 812 508 0 47 4 12 "c" "d" "part" "rrc" -1 -1 0 -1 -1 0 8 8 "other" "C/C" "other" 2 2 12
"12952" "s29" 475 232 232 1 232 3 "à l'usine" 1 475 0 0 0 0 0 0 232 232 0 47 4 12 "c" "d" "pp" "rrc" -1 -1 0 -1 -1 0 10 10 "other" "C/C" "other" 2 3 12
"12953" "s29" 432.5 420 244 1 420 4 "doivent traiter" 1 445 0 0 0 0 0 0 420 420 0 47 4 12 "c" "d" "dis" "rrc" -1 -1 0 -1 -1 0 15 15 "other" "C/C" "other" 2 4 12
"12954" "s29" 405 544 228 1 544 5 "des pièces uniques," 1 411 0 0 0 0 0 0 544 544 0 47 4 12 "c" "d" "post-dis" "rrc" -1 -1 0 -1 -1 0 20 20 "other" "C/C" "other" 2 5 12
"12957" "s29" 396 352 52 1 192 8 "d'en trouver" 1 416 1 1 0 0 0 0 192 192 0 47 4 12 "c" "d" "pre-sluice" "rrc" -1 -1 0 -1 -1 0 12 12 "other" "C/C" "other" 2 6 12
"12958" "s29" 387 384 128 1 128 9 "le temps," 1 393 0 0 1 1 1 1 544 384 0 47 4 12 "c" "d" "sluice" "rrc" -1 -1 0 -1 -1 0 9 9 "other" "C/C" "other" 2 7 12
"12959" "s29" 409.5 320 228 1 320 10 "vu qu'il y a" 1 412 0 0 0 0 0 0 320 320 0 47 4 12 "c" "d" "spillover" "rrc" -1 -1 0 -1 -1 0 12 12 "other" "C/C" "other" 2 8 12
"12963" "s29" 436.75 784 172 1 308 1 "Le texte" 1 456 1 2 0 0 0 0 308 308 0 49 4 13 "c" "c" "np1" "rrc" -1 1 0 1 -1 0 8 8 "other" "NC/C" "other" 2 1 13
"12964" "s29" 444.5 500 188 1 188 2 "reconstruit" 1 473 0 0 0 0 0 0 188 188 0 49 4 13 "c" "c" "part" "rrc" -1 1 0 1 -1 0 11 11 "other" "NC/C" "other" 2 2 13
"12965" "s29" 420.5 2652 236 1 388 3 "à partir d'anciennes épigraphes" 1 453 0 0 1 1 1 1 1808 1564 0 49 4 13 "c" "c" "pp" "rrc" -1 1 0 1 -1 0 33 33 "other" "NC/C" "other" 2 3 13
"12966" "s29" 398 916 184 1 184 4 "contient" 1 411 1 1 0 0 0 0 184 184 0 49 4 13 "c" "c" "dis" "rrc" -1 1 0 1 -1 0 8 8 "other" "NC/C" "other" 2 4 13
"12967" "s29" 423.29 1328 128 1 312 5 "des contradictions," 1 462 0 0 1 1 1 1 1340 876 0 49 4 13 "c" "c" "post-dis" "rrc" -1 1 0 1 -1 0 19 19 "other" "NC/C" "other" 2 5 13
"12969" "s29" 543 232 232 1 232 7 "difficile" 1 543 0 0 0 0 0 0 232 232 0 49 4 13 "c" "c" "pre-sluice" "rrc" -1 1 0 1 -1 0 9 9 "other" "NC/C" "other" 2 6 13
"12970" "s29" 508 408 248 1 408 8 "de les établir," 1 509 0 0 0 0 0 0 408 408 0 49 4 13 "c" "c" "sluice" "rrc" -1 1 0 1 -1 0 16 16 "other" "NC/C" "other" 2 7 13
"12971" "s29" 462.33 588 192 1 588 9 "car les penseurs" 1 472 0 0 0 0 0 0 588 588 0 49 4 13 "c" "c" "spillover" "rrc" -1 1 0 1 -1 0 16 16 "other" "NC/C" "other" 2 8 13
"13036" "s29" 479 552 180 1 552 1 "Le roi éternel" 1 489 0 0 0 0 0 0 552 552 0 55 4 11 "c" "a" "np1" "rrc" 1 1 1 0 1 0 15 15 "other" "NC/E" "other" 2 1 11
"13037" "s29" 466 308 308 1 308 2 "prédit" 1 466 0 0 0 0 0 0 308 308 0 55 4 11 "c" "a" "part" "rrc" 1 1 1 0 1 0 7 7 "other" "NC/E" "other" 2 2 11
"13038" "s29" 426.17 1180 180 1 596 3 "dans les écritures" 1 458 1 1 0 0 0 0 596 596 0 55 4 11 "c" "a" "pp" "rrc" 1 1 1 0 1 0 19 19 "other" "NC/E" "other" 2 3 11
"13039" "s29" 406.67 1076 224 1 560 4 "aurait accompli" 1 420 0 0 1 1 1 1 1660 1076 0 55 4 11 "c" "a" "dis" "rrc" 1 1 1 0 1 0 15 15 "other" "NC/E" "other" 2 4 11
"13040" "s29" 418.5 288 184 1 288 5 "un miracle," 1 420 0 0 0 0 0 0 288 288 0 55 4 11 "c" "a" "post-dis" "rrc" 1 1 1 0 1 0 11 11 "other" "NC/E" "other" 2 5 11
"13042" "s29" 383 324 324 1 324 7 "de dire" 1 383 0 0 0 0 0 0 324 324 0 55 4 11 "c" "a" "pre-sluice" "rrc" 1 1 1 0 1 0 7 7 "other" "NC/E" "other" 2 6 11
"13044" "s29" 358 572 204 1 572 9 "en particulier" 0 364 0 0 0 0 0 0 572 572 0 55 4 11 "c" "a" "spillover" "rrc" 1 1 1 0 1 0 14 14 "other" "NC/E" "other" 2 8 11
"13049" "s29" 460.75 732 188 1 344 1 "L'acteur" 1 516 1 1 0 0 0 0 344 344 0 56 4 15 "c" "a" "np1" "rrc" 1 1 1 0 1 0 8 8 "other" "NC/E" "other" 2 1 15
"13050" "s29" 498.75 1004 348 1 348 2 "séduit" 1 529 1 2 0 0 0 0 348 348 0 56 4 15 "c" "a" "part" "rrc" 1 1 1 0 1 0 7 7 "other" "NC/E" "other" 2 2 15
"13051" "s29" 474.67 1296 148 1 148 3 "à la soirée" 1 522 1 2 1 1 1 2 664 384 0 56 4 15 "c" "a" "pp" "rrc" 1 1 1 0 1 0 13 13 "other" "NC/E" "other" 2 3 15
"13052" "s29" 463.25 792 228 1 228 4 "a rencontré" 1 485 0 0 1 2 1 2 1220 568 0 56 4 15 "c" "a" "dis" "rrc" 1 1 1 0 1 0 12 12 "other" "NC/E" "other" 2 4 15
"13053" "s29" 436.4 996 176 1 384 5 "une journaliste," 1 475 1 1 0 0 0 0 384 384 0 56 4 15 "c" "a" "post-dis" "rrc" 1 1 1 0 1 0 16 16 "other" "NC/E" "other" 2 5 15
"13056" "s29" 484.2 1112 164 1 164 8 "ne révèlent pas" 1 513 0 0 1 2 1 2 2488 1112 0 56 4 15 "c" "a" "pre-sluice" "rrc" 1 1 1 0 1 0 17 17 "other" "NC/E" "other" 2 6 15
"13057" "s29" 415 256 256 0 256 9 "où," 0 415 1 1 0 0 0 0 256 256 1 56 4 15 "c" "a" "sluice" "rrc" 1 1 1 0 1 0 4 4 "other" "NC/E" "other" 2 7 15
"13058" "s29" 451.5 472 32 1 216 10 "bien que" 0 491 0 0 0 0 0 0 216 216 0 56 4 15 "c" "a" "spillover" "rrc" 1 1 1 0 1 0 8 8 "other" "NC/E" "other" 2 8 15
"13075" "s29" 510.67 636 172 1 360 1 "L'étudiante" 1 517 1 1 0 0 0 0 360 360 0 58 4 4 "c" "d" "np1" "rrc" -1 -1 0 -1 -1 0 12 12 "other" "C/C" "other" 2 1 4
"13076" "s29" 512.5 540 324 1 324 2 "distraite" 1 514 0 0 0 0 0 0 324 324 0 58 4 4 "c" "d" "part" "rrc" -1 -1 0 -1 -1 0 9 9 "other" "C/C" "other" 2 2 4
"13077" "s29" 480.25 1072 88 1 88 3 "pendant la classe" 1 501 1 2 1 1 1 1 1004 512 0 58 4 4 "c" "d" "pp" "rrc" -1 -1 0 -1 -1 0 17 17 "other" "C/C" "other" 2 3 4
"13078" "s29" 454 804 148 1 148 4 "était partie," 1 465 0 0 1 2 1 2 1364 804 0 58 4 4 "c" "d" "dis" "rrc" -1 -1 0 -1 -1 0 14 14 "other" "C/C" "other" 2 4 4
"13079" "s29" 410.2 952 144 1 952 5 "mais même le directeur" 1 460 0 0 0 0 0 0 952 952 0 58 4 4 "c" "d" "post-dis" "rrc" -1 -1 0 -1 -1 0 23 23 "other" "C/C" "other" 2 5 4
"13080" "s29" 372 208 208 1 208 6 "de l'école" 1 372 0 0 0 0 0 0 208 208 0 58 4 4 "c" "d" "pre-sluice" "rrc" -1 -1 0 -1 -1 0 11 11 "other" "C/C" "other" 2 6 4
"13081" "s29" 357.5 364 228 1 364 7 "ne le savait pas," 1 359 0 0 0 0 0 0 364 364 0 58 4 4 "c" "d" "sluice" "rrc" -1 -1 0 -1 -1 0 17 17 "other" "C/C" "other" 2 7 4
"13082" "s29" 346 380 380 1 380 8 "puisqu'il" 1 346 0 0 0 0 0 0 380 380 0 58 4 4 "c" "d" "spillover" "rrc" -1 -1 0 -1 -1 0 9 9 "other" "C/C" "other" 2 8 4
"13086" "s29" 533.67 708 180 1 420 1 "Les héros" 1 544 1 1 0 0 0 0 420 420 0 59 4 2 "c" "b" "np1" "rrc" 1 -1 -1 0 1 0 10 10 "other" "C/E" "other" 2 1 2
"13087" "s29" 537.5 324 88 1 88 2 "décrits" 1 550 0 0 1 1 1 1 612 324 0 59 4 2 "c" "b" "part" "rrc" 1 -1 -1 0 1 0 8 8 "other" "C/E" "other" 2 2 2
"13088" "s29" 452.75 616 184 1 520 3 "dans cette histoire" 1 507 1 1 0 0 0 0 520 520 0 59 4 2 "c" "b" "pp" "rrc" 1 -1 -1 0 1 0 19 19 "other" "C/E" "other" 2 3 2
"13089" "s29" 429 236 236 1 236 4 "ont vaincu" 1 429 0 0 0 0 0 0 236 236 0 59 4 2 "c" "b" "dis" "rrc" 1 -1 -1 0 1 0 10 10 "other" "C/E" "other" 2 4 2
"13090" "s29" 403 560 172 1 560 5 "une bête féroce," 1 415 0 0 0 0 0 0 560 560 0 59 4 2 "c" "b" "post-dis" "rrc" 1 -1 -1 0 1 0 18 18 "other" "C/E" "other" 2 5 2
"13093" "s29" 369.5 428 256 1 428 8 "ne mentionne" 1 372 0 0 0 0 0 0 428 428 0 59 4 2 "c" "b" "pre-sluice" "rrc" 1 -1 -1 0 1 0 12 12 "other" "C/E" "other" 2 6 2
"13094" "s29" 335 284 284 1 284 9 "comment," 1 335 0 0 0 0 0 0 284 284 0 59 4 2 "c" "b" "sluice" "rrc" 1 -1 -1 0 1 0 8 8 "other" "C/E" "other" 2 7 2
"13095" "s29" 316 224 224 1 224 10 "peut-être" 1 316 0 0 0 0 0 0 224 224 0 59 4 2 "c" "b" "spillover" "rrc" 1 -1 -1 0 1 0 10 10 "other" "C/E" "other" 2 8 2
"13123" "s29" 436.43 1228 188 1 840 1 "Les dictionnaires" 1 460 1 2 0 0 0 0 840 840 0 62 4 16 "c" "d" "np1" "rrc" -1 -1 0 -1 -1 0 17 17 "other" "C/C" "other" 2 1 16
"13124" "s29" 404.5 512 380 1 380 2 "traduits" 1 432 1 1 0 0 1 1 380 380 0 62 4 16 "c" "d" "part" "rrc" -1 -1 0 -1 -1 0 8 8 "other" "C/C" "other" 2 2 16
"13125" "s29" 438.5 400 172 1 172 3 "de l'anglais" 1 455 0 0 1 1 1 1 680 400 0 62 4 16 "c" "d" "pp" "rrc" -1 -1 0 -1 -1 0 12 12 "other" "C/C" "other" 2 3 16
"13126" "s29" 387.75 712 216 1 216 4 "contenaient" 1 424 1 2 0 0 1 1 216 216 0 62 4 16 "c" "d" "dis" "rrc" -1 -1 0 -1 -1 0 11 11 "other" "C/C" "other" 2 4 16
"13127" "s29" 392.33 824 132 1 132 5 "des familles de mots" 1 402 0 0 1 1 1 1 984 824 0 62 4 16 "c" "d" "post-dis" "rrc" -1 -1 0 -1 -1 0 20 20 "other" "C/C" "other" 2 5 16
"13130" "s29" 452.33 584 144 1 584 8 "des matières" 1 468 0 0 0 0 0 0 584 584 0 62 4 16 "c" "d" "pre-sluice" "rrc" -1 -1 0 -1 -1 0 13 13 "other" "C/C" "other" 2 6 16
"13131" "s29" 415.5 792 200 1 792 9 "ne les indique pas," 1 447 0 0 0 0 0 0 792 792 0 62 4 16 "c" "d" "sluice" "rrc" -1 -1 0 -1 -1 0 19 19 "other" "C/C" "other" 2 7 16
"13132" "s29" 393.5 176 72 1 176 10 "de façon" 1 395 0 0 0 0 0 0 176 176 0 62 4 16 "c" "d" "spillover" "rrc" -1 -1 0 -1 -1 0 9 9 "other" "C/C" "other" 2 8 16
"13151" "s29" 485.5 764 168 1 764 1 "La fonctionnaire" 1 495 0 0 0 0 0 0 764 764 0 66 5 8 "c" "d" "np1" "rrc" -1 -1 0 -1 -1 0 16 16 "other" "C/C" "other" 2 1 8
"13152" "s29" 421.5 556 380 1 380 2 "interdite" 1 460 1 1 0 0 0 0 380 380 0 66 5 8 "c" "d" "part" "rrc" -1 -1 0 -1 -1 0 9 9 "other" "C/C" "other" 2 2 8
"13153" "s29" 430 340 176 1 340 3 "de séance" 1 435 0 0 0 0 0 0 340 340 0 66 5 8 "c" "d" "pp" "rrc" -1 -1 0 -1 -1 0 10 10 "other" "C/C" "other" 2 3 8
"13154" "s29" 428 324 172 1 172 4 "a reçu" 1 435 1 1 0 0 0 0 172 172 0 66 5 8 "c" "d" "dis" "rrc" -1 -1 0 -1 -1 0 7 7 "other" "C/C" "other" 2 4 8
"13155" "s29" 426 180 156 1 156 5 "une convocation," 1 429 0 0 1 1 1 1 332 180 0 66 5 8 "c" "d" "post-dis" "rrc" -1 -1 0 -1 -1 0 16 16 "other" "C/C" "other" 2 5 8
"13157" "s29" 370 548 164 1 548 7 "ne pouvait encore" 1 387 0 0 0 0 0 0 548 548 0 66 5 8 "c" "d" "pre-sluice" "rrc" -1 -1 0 -1 -1 0 17 17 "other" "C/C" "other" 2 6 8
"13158" "s29" 342 240 240 1 240 8 "l'expliquer," 1 342 0 0 0 0 0 0 240 240 0 66 5 8 "c" "d" "sluice" "rrc" -1 -1 0 -1 -1 0 12 12 "other" "C/C" "other" 2 7 8
"13159" "s29" 344.5 416 344 1 416 9 "jusqu'à ce que" 1 352 0 0 0 0 0 0 416 416 0 66 5 8 "c" "d" "spillover" "rrc" -1 -1 0 -1 -1 0 15 15 "other" "C/C" "other" 2 8 8
"13163" "s29" 512.5 468 188 1 468 1 "L'enseignante" 1 514 0 0 0 0 0 0 468 468 0 67 5 6 "c" "b" "np1" "rrc" 1 -1 -1 0 1 0 13 13 "other" "C/E" "other" 2 1 6
"13164" "s29" 500 360 360 1 360 2 "inscrite" 1 500 0 0 0 0 0 0 360 360 0 67 5 6 "c" "b" "part" "rrc" 1 -1 -1 0 1 0 8 8 "other" "C/E" "other" 2 2 6
"13165" "s29" 457.8 1328 160 1 1328 3 "au cours de mathématiques avancées" 1 482 0 0 0 0 0 0 1328 1328 0 67 5 6 "c" "b" "pp" "rrc" 1 -1 -1 0 1 0 36 36 "other" "C/E" "other" 2 3 6
"13166" "s29" 397 696 612 1 696 4 "s'était tuée," 1 400 0 0 0 0 0 0 696 696 0 67 5 6 "c" "b" "dis" "rrc" 1 -1 -1 0 1 0 15 15 "other" "C/E" "other" 2 4 6
"13167" "s29" 405.4 848 152 1 848 5 "mais le porte-parole" 1 417 0 0 0 0 0 0 848 848 0 67 5 6 "c" "b" "post-dis" "rrc" 1 -1 -1 0 1 0 20 20 "other" "C/E" "other" 2 5 6
"13169" "s29" 355.5 408 240 1 240 7 "n'avait pas dit" 1 365 1 1 0 0 0 0 240 240 0 67 5 6 "c" "b" "pre-sluice" "rrc" 1 -1 -1 0 1 0 15 15 "other" "C/E" "other" 2 6 6
"13170" "s29" 354 212 212 1 212 8 "comment," 1 354 0 0 1 1 1 1 380 212 0 67 5 6 "c" "b" "sluice" "rrc" 1 -1 -1 0 1 0 8 8 "other" "C/E" "other" 2 7 6
"13171" "s29" 337 284 156 1 284 9 "de sorte que" 1 344 0 0 0 0 0 0 284 284 0 67 5 6 "c" "b" "spillover" "rrc" 1 -1 -1 0 1 0 12 12 "other" "C/E" "other" 2 8 6
[truncated: 2,081,750 more chars]
