# Supplementary material for: Processing of ellipsis with garden-path antecedents in French and German: Evidence from eye tracking
Source: PLoS One. 2018 Jun 13;13(6):e0198620. doi: 10.1371/journal.pone.0198620 (PMC5999118; doi:10.1371/journal.pone.0198620)
Supplement: S4 File — (TXT) [file pone.0198620.s004.txt]

"subj" "item" "identifier" "BUTTON_PRESS" "BUTTON_RT" "BUTTON_ACCURACY" "condition" "stype" "el" "amb" "c1" "c2" "c3" "itype" "stype_num" "item_num"
"3" "s9" 5 "5a" 7 3775.91 1 "a" "rrc" 1 1 1 0 1 0 2 5
"4" "s9" 12 "12b" 6 2402.14 1 "b" "rrc" 1 -1 -1 0 1 0 2 12
"5" "s9" 16 "16b" 6 4793.69 1 "b" "rrc" 1 -1 -1 0 1 0 2 16
"6" "s9" 21 "21a" 7 2965.1 1 "a" "cdb" 1 1 1 0 1 0 3 5
"7" "s9" 43 "43c" 6 2181.23 1 "c" "soi" -1 1 0 1 -1 1 1 7
"8" "s9" 17 "17a" 6 4712.43 0 "a" "cdb" 1 1 1 0 1 0 3 1
"9" "s9" 52 "52b" 6 1974.57 1 "b" "soi" 1 -1 -1 0 1 -1 1 16
"10" "s9" 56 "56b" 6 5772.78 1 "b" "soi" 1 -1 -1 0 1 -1 1 20
"11" "s9" 55 "55c" 7 4275.87 0 "c" "soi" -1 1 0 1 -1 -1 1 19
"12" "s9" 53 "53a" 7 3951.53 1 "a" "soi" 1 1 1 0 1 -1 1 17
"13" "s9" 48 "48b" 6 3023.21 1 "b" "soi" 1 -1 -1 0 1 -1 1 12
"14" "s9" 35 "35c" 7 3794.09 1 "c" "cdb" -1 1 0 1 -1 0 3 19
"15" "s9" 28 "28b" 6 2316.94 1 "b" "cdb" 1 -1 -1 0 1 0 3 12
"16" "s9" 36 "36b" 5 52.29 NA "b" "cdb" 1 -1 -1 0 1 0 3 20
"17" "s9" 8 "8b" 6 2183.43 1 "b" "rrc" 1 -1 -1 0 1 0 2 8
"18" "s9" 19 "19c" 5 97.65 NA "c" "cdb" -1 1 0 1 -1 0 3 3
"19" "s9" 24 "24b" 7 2967.23 0 "b" "cdb" 1 -1 -1 0 1 0 3 8
"20" "s9" 10 "10d" 7 2666.6 1 "d" "rrc" -1 -1 0 -1 -1 0 2 10
"21" "s9" 2 "2d" 7 3979.11 1 "d" "rrc" -1 -1 0 -1 -1 0 2 2
"22" "s9" 47 "47c" 6 2245.48 1 "c" "soi" -1 1 0 1 -1 -1 1 11
"23" "s9" 18 "18d" 6 3468.05 0 "d" "cdb" -1 -1 0 -1 -1 0 3 2
"24" "s9" 37 "37a" 6 4988.1 0 "a" "soi" 1 1 1 0 1 1 1 1
"25" "s9" 54 "54d" 6 2694.83 0 "d" "soi" -1 -1 0 -1 -1 -1 1 18
"26" "s9" 4 "4b" 6 3858.51 1 "b" "rrc" 1 -1 -1 0 1 0 2 4
"27" "s9" 25 "25a" 6 4172.97 0 "a" "cdb" 1 1 1 0 1 0 3 9
"28" "s9" 45 "45a" 6 3780.12 0 "a" "soi" 1 1 1 0 1 1 1 9
"29" "s9" 44 "44b" 6 2781.48 1 "b" "soi" 1 -1 -1 0 1 1 1 8
"30" "s9" 49 "49a" 7 2276.67 1 "a" "soi" 1 1 1 0 1 -1 1 13
"31" "s9" 29 "29a" 7 2521.36 1 "a" "cdb" 1 1 1 0 1 0 3 13
"32" "s9" 42 "42d" 7 2851.44 1 "d" "soi" -1 -1 0 -1 -1 1 1 6
"33" "s9" 27 "27c" 6 2163.14 1 "c" "cdb" -1 1 0 1 -1 0 3 11
"34" "s9" 11 "11c" 6 2575.99 1 "c" "rrc" -1 1 0 1 -1 0 2 11
"35" "s9" 32 "32b" 6 3235.6 1 "b" "cdb" 1 -1 -1 0 1 0 3 16
"36" "s9" 40 "40b" 7 3027.65 0 "b" "soi" 1 -1 -1 0 1 1 1 4
"37" "s9" 39 "39c" 7 5477.33 0 "c" "soi" -1 1 0 1 -1 1 1 3
"38" "s9" 13 "13a" 7 4242.11 1 "a" "rrc" 1 1 1 0 1 0 2 13
"39" "s9" 3 "3c" 6 2672.39 1 "c" "rrc" -1 1 0 1 -1 0 2 3
"40" "s9" 31 "31c" 6 3634.47 1 "c" "cdb" -1 1 0 1 -1 0 3 15
"41" "s9" 46 "46d" 7 1585.1 1 "d" "soi" -1 -1 0 -1 -1 1 1 10
"42" "s9" 20 "20b" 6 2730.23 1 "b" "cdb" 1 -1 -1 0 1 0 3 4
"43" "s9" 9 "9a" 6 1856.92 0 "a" "rrc" 1 1 1 0 1 0 2 9
"44" "s9" 41 "41a" 6 2436.29 0 "a" "soi" 1 1 1 0 1 1 1 5
"45" "s9" 6 "6d" 7 1964.17 1 "d" "rrc" -1 -1 0 -1 -1 0 2 6
"46" "s9" 1 "1a" 7 2825.12 1 "a" "rrc" 1 1 1 0 1 0 2 1
"47" "s9" 51 "51c" 6 3235.61 0 "c" "soi" -1 1 0 1 -1 -1 1 15
"48" "s9" 30 "30d" 7 4238.5 1 "d" "cdb" -1 -1 0 -1 -1 0 3 14
"49" "s9" 26 "26d" 7 3157.66 1 "d" "cdb" -1 -1 0 -1 -1 0 3 10
"50" "s9" 7 "7c" 6 3636.19 1 "c" "rrc" -1 1 0 1 -1 0 2 7
"51" "s9" 33 "33a" 6 4612.56 1 "a" "cdb" 1 1 1 0 1 0 3 17
"52" "s9" 38 "38d" 7 2488.15 1 "d" "soi" -1 -1 0 -1 -1 1 1 2
"53" "s9" 50 "50d" 7 2436.24 0 "d" "soi" -1 -1 0 -1 -1 -1 1 14
"54" "s9" 34 "34d" 7 4235.91 1 "d" "cdb" -1 -1 0 -1 -1 0 3 18
"55" "s9" 22 "22d" 7 4354.11 1 "d" "cdb" -1 -1 0 -1 -1 0 3 6
"56" "s9" 15 "15c" 6 2572.72 1 "c" "rrc" -1 1 0 1 -1 0 2 15
"57" "s9" 23 "23c" 7 4892.84 0 "c" "cdb" -1 1 0 1 -1 0 3 7
"58" "s9" 14 "14d" 7 2798.96 1 "d" "rrc" -1 -1 0 -1 -1 0 2 14
"61" "s8" 42 "42c" 7 3529.42 1 "c" "soi" -1 1 0 1 -1 1 1 6
"63" "s8" 8 "8a" 6 2703.37 1 "a" "rrc" 1 1 1 0 1 0 2 8
"64" "s8" 4 "4a" 6 1899.04 1 "a" "rrc" 1 1 1 0 1 0 2 4
"65" "s8" 28 "28a" 7 2505.14 0 "a" "cdb" 1 1 1 0 1 0 3 12
"66" "s8" 41 "41d" 7 2166.23 1 "d" "soi" -1 -1 0 -1 -1 1 1 5
"67" "s8" 19 "19b" 6 3955.74 1 "b" "cdb" 1 -1 -1 0 1 0 3 3
"68" "s8" 9 "9d" 7 2318.61 1 "d" "rrc" -1 -1 0 -1 -1 0 2 9
"69" "s8" 22 "22c" 7 4192.43 1 "c" "cdb" -1 1 0 1 -1 0 3 6
"70" "s8" 34 "34c" 7 2709.83 1 "c" "cdb" -1 1 0 1 -1 0 3 18
"71" "s8" 33 "33d" 7 5873.93 0 "d" "cdb" -1 -1 0 -1 -1 0 3 17
"72" "s8" 16 "16a" 6 2558.8 1 "a" "rrc" 1 1 1 0 1 0 2 16
"73" "s8" 12 "12a" 6 2370.27 1 "a" "rrc" 1 1 1 0 1 0 2 12
"74" "s8" 10 "10c" 7 2930.65 1 "c" "rrc" -1 1 0 1 -1 0 2 10
"75" "s8" 15 "15b" 6 1787.7 1 "b" "rrc" 1 -1 -1 0 1 0 2 15
"76" "s8" 48 "48a" 6 2998.32 1 "a" "soi" 1 1 1 0 1 -1 1 12
"77" "s8" 25 "25d" 7 5712.19 1 "d" "cdb" -1 -1 0 -1 -1 0 3 9
"78" "s8" 31 "31b" 6 2422.4 1 "b" "cdb" 1 -1 -1 0 1 0 3 15
"79" "s8" 20 "20a" 6 2679.29 1 "a" "cdb" 1 1 1 0 1 0 3 4
"80" "s8" 49 "49d" 7 2537.16 1 "d" "soi" -1 -1 0 -1 -1 -1 1 13
"81" "s8" 36 "36a" 6 2004.22 1 "a" "cdb" 1 1 1 0 1 0 3 20
"82" "s8" 17 "17d" 7 1953.38 1 "d" "cdb" -1 -1 0 -1 -1 0 3 1
"83" "s8" 50 "50c" 6 1902.13 0 "c" "soi" -1 1 0 1 -1 -1 1 14
"84" "s8" 30 "30c" 7 2136.26 1 "c" "cdb" -1 1 0 1 -1 0 3 14
"85" "s8" 44 "44a" 6 2327.37 1 "a" "soi" 1 1 1 0 1 1 1 8
"86" "s8" 1 "1d" 7 1865.26 1 "d" "rrc" -1 -1 0 -1 -1 0 2 1
"87" "s8" 21 "21d" 7 1890.88 1 "d" "cdb" -1 -1 0 -1 -1 0 3 5
"88" "s8" 35 "35b" 7 1633.26 1 "b" "cdb" 1 -1 -1 0 1 0 3 19
"89" "s8" 11 "11b" 6 1911.28 1 "b" "rrc" 1 -1 -1 0 1 0 2 11
"90" "s8" 53 "53d" 7 1822.99 1 "d" "soi" -1 -1 0 -1 -1 -1 1 17
"91" "s8" 14 "14c" 7 1773.71 1 "c" "rrc" -1 1 0 1 -1 0 2 14
"92" "s8" 3 "3b" 7 1538.14 0 "b" "rrc" 1 -1 -1 0 1 0 2 3
"93" "s8" 56 "56a" 6 1788.34 1 "a" "soi" 1 1 1 0 1 -1 1 20
"94" "s8" 32 "32a" 6 1498.56 1 "a" "cdb" 1 1 1 0 1 0 3 16
"95" "s8" 6 "6c" 6 2357.72 0 "c" "rrc" -1 1 0 1 -1 0 2 6
"96" "s8" 52 "52a" 6 2015.26 1 "a" "soi" 1 1 1 0 1 -1 1 16
"97" "s8" 7 "7b" 6 2268.72 1 "b" "rrc" 1 -1 -1 0 1 0 2 7
"98" "s8" 46 "46c" 7 1293.02 1 "c" "soi" -1 1 0 1 -1 1 1 10
"99" "s8" 43 "43b" 6 1432.11 1 "b" "soi" 1 -1 -1 0 1 1 1 7
"100" "s8" 51 "51b" 6 2794.17 1 "b" "soi" 1 -1 -1 0 1 -1 1 15
"101" "s8" 27 "27b" 6 1572.06 1 "b" "cdb" 1 -1 -1 0 1 0 3 11
"102" "s8" 37 "37d" 7 2017.82 1 "d" "soi" -1 -1 0 -1 -1 1 1 1
"103" "s8" 45 "45d" 7 1669.31 1 "d" "soi" -1 -1 0 -1 -1 1 1 9
"104" "s8" 38 "38c" 6 1798.43 0 "c" "soi" -1 1 0 1 -1 1 1 2
"105" "s8" 29 "29d" 7 2980.46 1 "d" "cdb" -1 -1 0 -1 -1 0 3 13
"106" "s8" 26 "26c" 7 1758.63 1 "c" "cdb" -1 1 0 1 -1 0 3 10
"107" "s8" 23 "23b" 6 4212.18 1 "b" "cdb" 1 -1 -1 0 1 0 3 7
"108" "s8" 39 "39b" 6 2860.04 1 "b" "soi" 1 -1 -1 0 1 1 1 3
"109" "s8" 55 "55b" 6 4452.95 1 "b" "soi" 1 -1 -1 0 1 -1 1 19
"110" "s8" 2 "2c" 7 1757.97 1 "c" "rrc" -1 1 0 1 -1 0 2 2
"111" "s8" 40 "40a" 7 1525.59 0 "a" "soi" 1 1 1 0 1 1 1 4
"112" "s8" 24 "24a" 7 2413.72 0 "a" "cdb" 1 1 1 0 1 0 3 8
"113" "s8" 18 "18c" 7 2829.66 1 "c" "cdb" -1 1 0 1 -1 0 3 2
"114" "s8" 47 "47b" 5 1345.99 NA "b" "soi" 1 -1 -1 0 1 -1 1 11
"115" "s8" 5 "5d" 7 2610.39 1 "d" "rrc" -1 -1 0 -1 -1 0 2 5
"116" "s8" 54 "54c" 6 3454.03 0 "c" "soi" -1 1 0 1 -1 -1 1 18
"119" "s7" 12 "12d" 7 5038.38 0 "d" "rrc" -1 -1 0 -1 -1 0 2 12
"120" "s7" 14 "14b" 7 4219.45 1 "b" "rrc" 1 -1 -1 0 1 0 2 14
"121" "s7" 46 "46b" 7 2961.12 1 "b" "soi" 1 -1 -1 0 1 1 1 10
"122" "s7" 15 "15a" 6 5526.6 1 "a" "rrc" 1 1 1 0 1 0 2 15
"123" "s7" 43 "43a" 7 6144.2 0 "a" "soi" 1 1 1 0 1 1 1 7
"124" "s7" 2 "2b" 7 2521.89 1 "b" "rrc" 1 -1 -1 0 1 0 2 2
"125" "s7" 53 "53c" 7 2311.46 1 "c" "soi" -1 1 0 1 -1 -1 1 17
"126" "s7" 18 "18b" 7 2256.41 1 "b" "cdb" 1 -1 -1 0 1 0 3 2
"127" "s7" 36 "36d" 6 2340.57 1 "d" "cdb" -1 -1 0 -1 -1 0 3 20
"128" "s7" 52 "52d" 6 2103.22 1 "d" "soi" -1 -1 0 -1 -1 -1 1 16
"129" "s7" 47 "47a" 6 5880.08 1 "a" "soi" 1 1 1 0 1 -1 1 11
"130" "s7" 40 "40d" 7 2994.58 0 "d" "soi" -1 -1 0 -1 -1 1 1 4
"131" "s7" 34 "34b" 6 5454.9 0 "b" "cdb" 1 -1 -1 0 1 0 3 18
"132" "s7" 32 "32d" 6 2621.05 1 "d" "cdb" -1 -1 0 -1 -1 0 3 16
"133" "s7" 11 "11a" 6 3322.97 1 "a" "rrc" 1 1 1 0 1 0 2 11
"134" "s7" 27 "27a" 6 2125.53 1 "a" "cdb" 1 1 1 0 1 0 3 11
"135" "s7" 17 "17c" 7 2246.97 1 "c" "cdb" -1 1 0 1 -1 0 3 1
"136" "s7" 25 "25c" 7 5497.56 1 "c" "cdb" -1 1 0 1 -1 0 3 9
"137" "s7" 39 "39a" 7 1849.49 0 "a" "soi" 1 1 1 0 1 1 1 3
"138" "s7" 37 "37c" 7 5568.34 1 "c" "soi" -1 1 0 1 -1 1 1 1
"139" "s7" 51 "51a" 6 2545.25 0 "a" "soi" 1 1 1 0 1 -1 1 15
"140" "s7" 26 "26b" 7 1458.1 1 "b" "cdb" 1 -1 -1 0 1 0 3 10
"141" "s7" 10 "10b" 7 2409.41 1 "b" "rrc" 1 -1 -1 0 1 0 2 10
"142" "s7" 45 "45c" 6 2592.69 0 "c" "soi" -1 1 0 1 -1 1 1 9
"143" "s7" 13 "13c" 7 2840.23 1 "c" "rrc" -1 1 0 1 -1 0 2 13
"144" "s7" 28 "28d" 7 4093.32 0 "d" "cdb" -1 -1 0 -1 -1 0 3 12
"145" "s7" 50 "50b" 6 4836.7 1 "b" "soi" 1 -1 -1 0 1 -1 1 14
"146" "s7" 22 "22b" 7 2000.59 1 "b" "cdb" 1 -1 -1 0 1 0 3 6
"147" "s7" 31 "31a" 6 2842.34 1 "a" "cdb" 1 1 1 0 1 0 3 15
"148" "s7" 3 "3a" 7 1905.39 0 "a" "rrc" 1 1 1 0 1 0 2 3
"149" "s7" 23 "23a" 7 5006.4 0 "a" "cdb" 1 1 1 0 1 0 3 7
"150" "s7" 24 "24d" 6 6068.11 1 "d" "cdb" -1 -1 0 -1 -1 0 3 8
"151" "s7" 42 "42b" 7 2874.52 1 "b" "soi" 1 -1 -1 0 1 1 1 6
"152" "s7" 48 "48d" 6 6581.94 1 "d" "soi" -1 -1 0 -1 -1 -1 1 12
"153" "s7" 29 "29c" 7 1928.02 1 "c" "cdb" -1 1 0 1 -1 0 3 13
"154" "s7" 38 "38b" 7 1537.91 1 "b" "soi" 1 -1 -1 0 1 1 1 2
"155" "s7" 1 "1c" 7 1864.71 1 "c" "rrc" -1 1 0 1 -1 0 2 1
"156" "s7" 44 "44d" 7 5960.27 0 "d" "soi" -1 -1 0 -1 -1 1 1 8
"157" "s7" 7 "7a" 6 2902.46 1 "a" "rrc" 1 1 1 0 1 0 2 7
"158" "s7" 21 "21c" 7 2639.14 1 "c" "cdb" -1 1 0 1 -1 0 3 5
"159" "s7" 33 "33c" 6 2137.34 1 "c" "cdb" -1 1 0 1 -1 0 3 17
"160" "s7" 8 "8d" 6 3511.06 1 "d" "rrc" -1 -1 0 -1 -1 0 2 8
"161" "s7" 30 "30b" 7 1859.95 1 "b" "cdb" 1 -1 -1 0 1 0 3 14
"162" "s7" 35 "35a" 7 3224.5 1 "a" "cdb" 1 1 1 0 1 0 3 19
"163" "s7" 5 "5c" 7 3452.11 1 "c" "rrc" -1 1 0 1 -1 0 2 5
"164" "s7" 9 "9c" 7 3355.26 1 "c" "rrc" -1 1 0 1 -1 0 2 9
"165" "s7" 16 "16d" 7 2029.65 0 "d" "rrc" -1 -1 0 -1 -1 0 2 16
"166" "s7" 56 "56d" 7 2150.1 0 "d" "soi" -1 -1 0 -1 -1 -1 1 20
"167" "s7" 41 "41c" 7 4183.15 1 "c" "soi" -1 1 0 1 -1 1 1 5
"168" "s7" 54 "54b" 7 1755.25 1 "b" "soi" 1 -1 -1 0 1 -1 1 18
"169" "s7" 19 "19a" 6 2296.91 1 "a" "cdb" 1 1 1 0 1 0 3 3
"170" "s7" 6 "6b" 7 3151.03 1 "b" "rrc" 1 -1 -1 0 1 0 2 6
"171" "s7" 55 "55a" 6 3578.01 1 "a" "soi" 1 1 1 0 1 -1 1 19
"172" "s7" 20 "20d" 6 2421.22 1 "d" "cdb" -1 -1 0 -1 -1 0 3 4
"173" "s7" 49 "49c" 7 3987.58 1 "c" "soi" -1 1 0 1 -1 -1 1 13
"174" "s7" 4 "4d" 6 2251.47 1 "d" "rrc" -1 -1 0 -1 -1 0 2 4
"177" "s6" 9 "9b" 7 2700.34 1 "b" "rrc" 1 -1 -1 0 1 0 2 9
"178" "s6" 50 "50a" 7 5354.21 1 "a" "soi" 1 1 1 0 1 -1 1 14
"179" "s6" 25 "25b" 7 3061.99 1 "b" "cdb" 1 -1 -1 0 1 0 3 9
"180" "s6" 53 "53b" 7 1994.16 1 "b" "soi" 1 -1 -1 0 1 -1 1 17
"181" "s6" 33 "33b" 6 6949.5 1 "b" "cdb" 1 -1 -1 0 1 0 3 17
"182" "s6" 13 "13b" 7 3455.23 1 "b" "rrc" 1 -1 -1 0 1 0 2 13
"183" "s6" 26 "26a" 7 1954.96 1 "a" "cdb" 1 1 1 0 1 0 3 10
"184" "s6" 24 "24c" 7 5349.26 0 "c" "cdb" -1 1 0 1 -1 0 3 8
"185" "s6" 45 "45b" 7 2302.37 1 "b" "soi" 1 -1 -1 0 1 1 1 9
"186" "s6" 16 "16c" 6 5454.4 1 "c" "rrc" -1 1 0 1 -1 0 2 16
"187" "s6" 47 "47d" 6 2249.2 1 "d" "soi" -1 -1 0 -1 -1 -1 1 11
"188" "s6" 36 "36c" 6 2339.48 1 "c" "cdb" -1 1 0 1 -1 0 3 20
"189" "s6" 48 "48c" 7 3965.13 0 "c" "soi" -1 1 0 1 -1 -1 1 12
"190" "s6" 27 "27d" 6 2953.09 1 "d" "cdb" -1 -1 0 -1 -1 0 3 11
"191" "s6" 44 "44c" 7 2202.1 0 "c" "soi" -1 1 0 1 -1 1 1 8
"192" "s6" 22 "22a" 7 2908.25 1 "a" "cdb" 1 1 1 0 1 0 3 6
"193" "s6" 41 "41b" 7 2553.94 1 "b" "soi" 1 -1 -1 0 1 1 1 5
"194" "s6" 12 "12c" 6 4452.16 1 "c" "rrc" -1 1 0 1 -1 0 2 12
"195" "s6" 43 "43d" 6 1838.11 1 "d" "soi" -1 -1 0 -1 -1 1 1 7
"196" "s6" 51 "51d" 6 2470.88 1 "d" "soi" -1 -1 0 -1 -1 -1 1 15
"197" "s6" 17 "17b" 7 2469.96 1 "b" "cdb" 1 -1 -1 0 1 0 3 1
"198" "s6" 2 "2a" 7 1921.05 1 "a" "rrc" 1 1 1 0 1 0 2 2
"199" "s6" 39 "39d" 7 4261.6 0 "d" "soi" -1 -1 0 -1 -1 1 1 3
"200" "s6" 20 "20c" 7 2325.22 0 "c" "cdb" -1 1 0 1 -1 0 3 4
"201" "s6" 29 "29b" 7 3739.88 1 "b" "cdb" 1 -1 -1 0 1 0 3 13
"202" "s6" 28 "28c" 7 2466.97 0 "c" "cdb" -1 1 0 1 -1 0 3 12
"203" "s6" 55 "55d" 6 3906.2 1 "d" "soi" -1 -1 0 -1 -1 -1 1 19
"204" "s6" 8 "8c" 6 3893.31 1 "c" "rrc" -1 1 0 1 -1 0 2 8
"205" "s6" 1 "1b" 7 2210.97 1 "b" "rrc" 1 -1 -1 0 1 0 2 1
"206" "s6" 40 "40c" 7 1953.2 0 "c" "soi" -1 1 0 1 -1 1 1 4
"207" "s6" 46 "46a" 7 2555.57 1 "a" "soi" 1 1 1 0 1 1 1 10
"208" "s6" 38 "38a" 6 2651.18 0 "a" "soi" 1 1 1 0 1 1 1 2
"209" "s6" 18 "18a" 7 6065.43 1 "a" "cdb" 1 1 1 0 1 0 3 2
"210" "s6" 23 "23d" 6 7104.21 1 "d" "cdb" -1 -1 0 -1 -1 0 3 7
"211" "s6" 34 "34a" 7 2467.25 1 "a" "cdb" 1 1 1 0 1 0 3 18
"212" "s6" 11 "11d" 7 7165.2 0 "d" "rrc" -1 -1 0 -1 -1 0 2 11
"213" "s6" 19 "19d" 6 2601.38 1 "d" "cdb" -1 -1 0 -1 -1 0 3 3
"214" "s6" 5 "5b" 7 1994.1 1 "b" "rrc" 1 -1 -1 0 1 0 2 5
"215" "s6" 35 "35d" 7 2439.28 1 "d" "cdb" -1 -1 0 -1 -1 0 3 19
"216" "s6" 6 "6a" 7 2865.02 1 "a" "rrc" 1 1 1 0 1 0 2 6
"217" "s6" 32 "32c" 5 23.9 NA "c" "cdb" -1 1 0 1 -1 0 3 16
"218" "s6" 7 "7d" 6 2920.38 1 "d" "rrc" -1 -1 0 -1 -1 0 2 7
"219" "s6" 4 "4c" 6 2307.07 1 "c" "rrc" -1 1 0 1 -1 0 2 4
"220" "s6" 14 "14a" 7 3976.1 1 "a" "rrc" 1 1 1 0 1 0 2 14
"221" "s6" 37 "37b" 7 2756.08 1 "b" "soi" 1 -1 -1 0 1 1 1 1
"222" "s6" 10 "10a" 7 2415.6 1 "a" "rrc" 1 1 1 0 1 0 2 10
"223" "s6" 52 "52c" 6 1987.2 1 "c" "soi" -1 1 0 1 -1 -1 1 16
"224" "s6" 3 "3d" 6 2005.51 1 "d" "rrc" -1 -1 0 -1 -1 0 2 3
"225" "s6" 31 "31d" 6 3745.33 1 "d" "cdb" -1 -1 0 -1 -1 0 3 15
"226" "s6" 49 "49b" 7 2862.74 1 "b" "soi" 1 -1 -1 0 1 -1 1 13
"227" "s6" 54 "54a" 6 4555.73 0 "a" "soi" 1 1 1 0 1 -1 1 18
"228" "s6" 56 "56c" 6 3553.69 1 "c" "soi" -1 1 0 1 -1 -1 1 20
"229" "s6" 42 "42a" 6 3978.85 0 "a" "soi" 1 1 1 0 1 1 1 6
"230" "s6" 15 "15d" 6 3834.86 1 "d" "rrc" -1 -1 0 -1 -1 0 2 15
"231" "s6" 30 "30a" 7 5472.11 1 "a" "cdb" 1 1 1 0 1 0 3 14
"232" "s6" 21 "21b" 7 2037.54 1 "b" "cdb" 1 -1 -1 0 1 0 3 5
"235" "s5" 13 "13a" 7 5718.28 1 "a" "rrc" 1 1 1 0 1 0 2 13
"236" "s5" 9 "9a" 7 4608.54 1 "a" "rrc" 1 1 1 0 1 0 2 9
"237" "s5" 42 "42d" 7 4695.47 1 "d" "soi" -1 -1 0 -1 -1 1 1 6
"238" "s5" 21 "21a" 7 3257.07 1 "a" "cdb" 1 1 1 0 1 0 3 5
"239" "s5" 56 "56b" 7 2671.54 0 "b" "soi" 1 -1 -1 0 1 -1 1 20
"240" "s5" 33 "33a" 7 3686.3 0 "a" "cdb" 1 1 1 0 1 0 3 17
"241" "s5" 20 "20b" 7 2305.24 0 "b" "cdb" 1 -1 -1 0 1 0 3 4
"242" "s5" 4 "4b" 6 2246.99 1 "b" "rrc" 1 -1 -1 0 1 0 2 4
"243" "s5" 17 "17a" 7 1767.27 1 "a" "cdb" 1 1 1 0 1 0 3 1
"244" "s5" 18 "18d" 7 2004.49 1 "d" "cdb" -1 -1 0 -1 -1 0 3 2
"245" "s5" 11 "11c" 6 2300.5 1 "c" "rrc" -1 1 0 1 -1 0 2 11
"246" "s5" 31 "31c" 7 2023.37 0 "c" "cdb" -1 1 0 1 -1 0 3 15
"247" "s5" 51 "51c" 6 2713.31 0 "c" "soi" -1 1 0 1 -1 -1 1 15
"248" "s5" 49 "49a" 7 1854.17 1 "a" "soi" 1 1 1 0 1 -1 1 13
"249" "s5" 46 "46d" 7 2386.83 1 "d" "soi" -1 -1 0 -1 -1 1 1 10
"250" "s5" 26 "26d" 6 2826.27 0 "d" "cdb" -1 -1 0 -1 -1 0 3 10
"251" "s5" 39 "39c" 7 1722.22 0 "c" "soi" -1 1 0 1 -1 1 1 3
"252" "s5" 52 "52b" 7 2468.61 0 "b" "soi" 1 -1 -1 0 1 -1 1 16
"253" "s5" 53 "53a" 7 2469.14 1 "a" "soi" 1 1 1 0 1 -1 1 17
"254" "s5" 6 "6d" 7 2579.31 1 "d" "rrc" -1 -1 0 -1 -1 0 2 6
"255" "s5" 5 "5a" 7 1407.67 1 "a" "rrc" 1 1 1 0 1 0 2 5
"256" "s5" 37 "37a" 6 1912.17 0 "a" "soi" 1 1 1 0 1 1 1 1
"257" "s5" 22 "22d" 6 2375.44 0 "d" "cdb" -1 -1 0 -1 -1 0 3 6
"258" "s5" 40 "40b" 7 2354.05 0 "b" "soi" 1 -1 -1 0 1 1 1 4
"259" "s5" 1 "1a" 7 1479.96 1 "a" "rrc" 1 1 1 0 1 0 2 1
"260" "s5" 23 "23c" 6 2787.51 1 "c" "cdb" -1 1 0 1 -1 0 3 7
"261" "s5" 35 "35c" 7 2551.35 1 "c" "cdb" -1 1 0 1 -1 0 3 19
"262" "s5" 44 "44b" 6 1968.36 1 "b" "soi" 1 -1 -1 0 1 1 1 8
"263" "s5" 45 "45a" 6 3526.58 0 "a" "soi" 1 1 1 0 1 1 1 9
"264" "s5" 36 "36b" 6 2192.45 1 "b" "cdb" 1 -1 -1 0 1 0 3 20
"265" "s5" 14 "14d" 7 1697.52 1 "d" "rrc" -1 -1 0 -1 -1 0 2 14
"266" "s5" 38 "38d" 7 1686.17 1 "d" "soi" -1 -1 0 -1 -1 1 1 2
"267" "s5" 30 "30d" 7 1896.52 1 "d" "cdb" -1 -1 0 -1 -1 0 3 14
"268" "s5" 12 "12b" 6 2236.99 1 "b" "rrc" 1 -1 -1 0 1 0 2 12
"269" "s5" 29 "29a" 6 1903.72 0 "a" "cdb" 1 1 1 0 1 0 3 13
"270" "s5" 16 "16b" 6 3004.3 1 "b" "rrc" 1 -1 -1 0 1 0 2 16
"271" "s5" 34 "34d" 6 2691.95 0 "d" "cdb" -1 -1 0 -1 -1 0 3 18
"272" "s5" 47 "47c" 6 2348.18 1 "c" "soi" -1 1 0 1 -1 -1 1 11
"273" "s5" 48 "48b" 6 2254.15 1 "b" "soi" 1 -1 -1 0 1 -1 1 12
"274" "s5" 8 "8b" 6 1755.35 1 "b" "rrc" 1 -1 -1 0 1 0 2 8
"275" "s5" 54 "54d" 7 2619.64 1 "d" "soi" -1 -1 0 -1 -1 -1 1 18
"276" "s5" 19 "19c" 6 3168.24 1 "c" "cdb" -1 1 0 1 -1 0 3 3
"277" "s5" 41 "41a" 7 1916.28 1 "a" "soi" 1 1 1 0 1 1 1 5
"278" "s5" 28 "28b" 6 2022.48 1 "b" "cdb" 1 -1 -1 0 1 0 3 12
"279" "s5" 3 "3c" 6 4160.12 1 "c" "rrc" -1 1 0 1 -1 0 2 3
"280" "s5" 55 "55c" 7 2659.2 0 "c" "soi" -1 1 0 1 -1 -1 1 19
"281" "s5" 2 "2d" 7 1904.77 1 "d" "rrc" -1 -1 0 -1 -1 0 2 2
"282" "s5" 50 "50d" 7 2518.99 0 "d" "soi" -1 -1 0 -1 -1 -1 1 14
"283" "s5" 10 "10d" 6 5035.09 0 "d" "rrc" -1 -1 0 -1 -1 0 2 10
"284" "s5" 7 "7c" 7 1797.03 0 "c" "rrc" -1 1 0 1 -1 0 2 7
"285" "s5" 27 "27c" 6 2433.68 1 "c" "cdb" -1 1 0 1 -1 0 3 11
"286" "s5" 43 "43c" 6 1927.56 1 "c" "soi" -1 1 0 1 -1 1 1 7
"287" "s5" 25 "25a" 6 2681.08 0 "a" "cdb" 1 1 1 0 1 0 3 9
"288" "s5" 32 "32b" 6 2004.36 1 "b" "cdb" 1 -1 -1 0 1 0 3 16
"289" "s5" 24 "24b" 7 3007.16 0 "b" "cdb" 1 -1 -1 0 1 0 3 8
"290" "s5" 15 "15c" 6 3106.81 1 "c" "rrc" -1 1 0 1 -1 0 2 15
"293" "s43" 39 "39c" 7 6457.32 0 "c" "soi" -1 1 0 1 -1 1 1 3
"294" "s43" 8 "8b" 6 2330.03 1 "b" "rrc" 1 -1 -1 0 1 0 2 8
"295" "s43" 48 "48b" 6 3707.88 1 "b" "soi" 1 -1 -1 0 1 -1 1 12
"296" "s43" 52 "52b" 6 2019.94 1 "b" "soi" 1 -1 -1 0 1 -1 1 16
"297" "s43" 23 "23c" 6 4079.05 1 "c" "cdb" -1 1 0 1 -1 0 3 7
"298" "s43" 6 "6d" 7 2344.76 1 "d" "rrc" -1 -1 0 -1 -1 0 2 6
"299" "s43" 24 "24b" 6 4272.45 1 "b" "cdb" 1 -1 -1 0 1 0 3 8
"300" "s43" 49 "49a" 7 5575.48 1 "a" "soi" 1 1 1 0 1 -1 1 13
"301" "s43" 19 "19c" 6 1997.65 1 "c" "cdb" -1 1 0 1 -1 0 3 3
"302" "s43" 16 "16b" 6 3898.55 1 "b" "rrc" 1 -1 -1 0 1 0 2 16
"303" "s43" 30 "30d" 7 2851.06 1 "d" "cdb" -1 -1 0 -1 -1 0 3 14
"304" "s43" 22 "22d" 7 3720.43 1 "d" "cdb" -1 -1 0 -1 -1 0 3 6
"305" "s43" 34 "34d" 7 3268.96 1 "d" "cdb" -1 -1 0 -1 -1 0 3 18
"306" "s43" 12 "12b" 6 2238.17 1 "b" "rrc" 1 -1 -1 0 1 0 2 12
"307" "s43" 4 "4b" 6 2299.06 1 "b" "rrc" 1 -1 -1 0 1 0 2 4
"308" "s43" 10 "10d" 7 4105.5 1 "d" "rrc" -1 -1 0 -1 -1 0 2 10
"309" "s43" 3 "3c" 6 3299.76 1 "c" "rrc" -1 1 0 1 -1 0 2 3
"310" "s43" 42 "42d" 7 2057.11 1 "d" "soi" -1 -1 0 -1 -1 1 1 6
"311" "s43" 31 "31c" 6 2556.35 1 "c" "cdb" -1 1 0 1 -1 0 3 15
"312" "s43" 9 "9a" 7 6747.3 1 "a" "rrc" 1 1 1 0 1 0 2 9
"313" "s43" 11 "11c" 6 2127.68 1 "c" "rrc" -1 1 0 1 -1 0 2 11
"314" "s43" 18 "18d" 7 2238.01 1 "d" "cdb" -1 -1 0 -1 -1 0 3 2
"315" "s43" 14 "14d" 7 2676.2 1 "d" "rrc" -1 -1 0 -1 -1 0 2 14
"316" "s43" 5 "5a" 7 2620.68 1 "a" "rrc" 1 1 1 0 1 0 2 5
"317" "s43" 7 "7c" 6 2214.32 1 "c" "rrc" -1 1 0 1 -1 0 2 7
"318" "s43" 17 "17a" 7 1590.48 1 "a" "cdb" 1 1 1 0 1 0 3 1
"319" "s43" 41 "41a" 6 2613.38 0 "a" "soi" 1 1 1 0 1 1 1 5
"320" "s43" 54 "54d" 7 2393.28 1 "d" "soi" -1 -1 0 -1 -1 -1 1 18
"321" "s43" 45 "45a" 7 2064.94 1 "a" "soi" 1 1 1 0 1 1 1 9
"322" "s43" 50 "50d" 6 2671.08 1 "d" "soi" -1 -1 0 -1 -1 -1 1 14
"323" "s43" 53 "53a" 7 2509.3 1 "a" "soi" 1 1 1 0 1 -1 1 17
"324" "s43" 28 "28b" 6 2163.2 1 "b" "cdb" 1 -1 -1 0 1 0 3 12
"325" "s43" 44 "44b" 6 1848.89 1 "b" "soi" 1 -1 -1 0 1 1 1 8
"326" "s43" 43 "43c" 6 1502.06 1 "c" "soi" -1 1 0 1 -1 1 1 7
"327" "s43" 37 "37a" 7 2738.54 1 "a" "soi" 1 1 1 0 1 1 1 1
"328" "s43" 1 "1a" 7 1333.75 1 "a" "rrc" 1 1 1 0 1 0 2 1
"329" "s43" 26 "26d" 7 1855.04 1 "d" "cdb" -1 -1 0 -1 -1 0 3 10
"330" "s43" 27 "27c" 6 1739.94 1 "c" "cdb" -1 1 0 1 -1 0 3 11
"331" "s43" 20 "20b" 6 4404.52 1 "b" "cdb" 1 -1 -1 0 1 0 3 4
"332" "s43" 29 "29a" 7 2115 1 "a" "cdb" 1 1 1 0 1 0 3 13
"333" "s43" 36 "36b" 6 2046.04 1 "b" "cdb" 1 -1 -1 0 1 0 3 20
"334" "s43" 32 "32b" 6 1604.5 1 "b" "cdb" 1 -1 -1 0 1 0 3 16
"335" "s43" 47 "47c" 6 2043.99 1 "c" "soi" -1 1 0 1 -1 -1 1 11
"336" "s43" 55 "55c" 6 1915.27 1 "c" "soi" -1 1 0 1 -1 -1 1 19
"337" "s43" 13 "13a" 7 2483.14 1 "a" "rrc" 1 1 1 0 1 0 2 13
"338" "s43" 46 "46d" 7 1664.52 1 "d" "soi" -1 -1 0 -1 -1 1 1 10
"339" "s43" 25 "25a" 6 3505.28 0 "a" "cdb" 1 1 1 0 1 0 3 9
"340" "s43" 35 "35c" 7 1774.15 1 "c" "cdb" -1 1 0 1 -1 0 3 19
"341" "s43" 38 "38d" 7 1453.53 1 "d" "soi" -1 -1 0 -1 -1 1 1 2
"342" "s43" 56 "56b" 6 2174.62 1 "b" "soi" 1 -1 -1 0 1 -1 1 20
"343" "s43" 15 "15c" 6 1987.35 1 "c" "rrc" -1 1 0 1 -1 0 2 15
"344" "s43" 51 "51c" 7 1253.82 1 "c" "soi" -1 1 0 1 -1 -1 1 15
"345" "s43" 40 "40b" 6 1838.31 1 "b" "soi" 1 -1 -1 0 1 1 1 4
"346" "s43" 21 "21a" 7 2288.4 1 "a" "cdb" 1 1 1 0 1 0 3 5
"347" "s43" 2 "2d" 6 8713.73 0 "d" "rrc" -1 -1 0 -1 -1 0 2 2
"348" "s43" 33 "33a" 6 2831.39 1 "a" "cdb" 1 1 1 0 1 0 3 17
"351" "s42" 9 "9d" 6 7545.28 0 "d" "rrc" -1 -1 0 -1 -1 0 2 9
"352" "s42" 52 "52a" 6 5813.64 1 "a" "soi" 1 1 1 0 1 -1 1 16
"353" "s42" 40 "40a" 7 12317.05 0 "a" "soi" 1 1 1 0 1 1 1 4
"354" "s42" 23 "23b" 6 23105.3 1 "b" "cdb" 1 -1 -1 0 1 0 3 7
"355" "s42" 38 "38c" 6 11792.16 0 "c" "soi" -1 1 0 1 -1 1 1 2
"356" "s42" 36 "36a" 6 2341.49 1 "a" "cdb" 1 1 1 0 1 0 3 20
"357" "s42" 30 "30c" 7 1826.22 1 "c" "cdb" -1 1 0 1 -1 0 3 14
"358" "s42" 15 "15b" 6 3241.22 1 "b" "rrc" 1 -1 -1 0 1 0 2 15
"359" "s42" 44 "44a" 6 7178.43 1 "a" "soi" 1 1 1 0 1 1 1 8
"360" "s42" 16 "16a" 6 3197.12 1 "a" "rrc" 1 1 1 0 1 0 2 16
"361" "s42" 43 "43b" 5 52057.95 NA "b" "soi" 1 -1 -1 0 1 1 1 7
"362" "s42" 39 "39b" 6 4370.13 1 "b" "soi" 1 -1 -1 0 1 1 1 3
"363" "s42" 6 "6c" 7 2255.27 1 "c" "rrc" -1 1 0 1 -1 0 2 6
"364" "s42" 42 "42c" 7 3590.1 1 "c" "soi" -1 1 0 1 -1 1 1 6
"365" "s42" 27 "27b" 6 3006.05 1 "b" "cdb" 1 -1 -1 0 1 0 3 11
"366" "s42" 50 "50c" 6 5811.58 0 "c" "soi" -1 1 0 1 -1 -1 1 14
"367" "s42" 28 "28a" 7 5572.59 0 "a" "cdb" 1 1 1 0 1 0 3 12
"368" "s42" 24 "24a" 6 3518.22 1 "a" "cdb" 1 1 1 0 1 0 3 8
"369" "s42" 49 "49d" 7 2109.33 1 "d" "soi" -1 -1 0 -1 -1 -1 1 13
"370" "s42" 32 "32a" 6 1775.36 1 "a" "cdb" 1 1 1 0 1 0 3 16
"371" "s42" 14 "14c" 6 3732.64 0 "c" "rrc" -1 1 0 1 -1 0 2 14
"372" "s42" 29 "29d" 7 2145 1 "d" "cdb" -1 -1 0 -1 -1 0 3 13
"373" "s42" 41 "41d" 6 2194.77 0 "d" "soi" -1 -1 0 -1 -1 1 1 5
"374" "s42" 3 "3b" 6 3292.94 1 "b" "rrc" 1 -1 -1 0 1 0 2 3
"375" "s42" 20 "20a" 6 2780.48 1 "a" "cdb" 1 1 1 0 1 0 3 4
"376" "s42" 13 "13d" 6 2180.81 0 "d" "rrc" -1 -1 0 -1 -1 0 2 13
"377" "s42" 34 "34c" 7 6931.48 1 "c" "cdb" -1 1 0 1 -1 0 3 18
"378" "s42" 56 "56a" 6 5202.71 1 "a" "soi" 1 1 1 0 1 -1 1 20
"379" "s42" 31 "31b" 6 3385.39 1 "b" "cdb" 1 -1 -1 0 1 0 3 15
"380" "s42" 53 "53d" 7 2176.49 1 "d" "soi" -1 -1 0 -1 -1 -1 1 17
"381" "s42" 47 "47b" 6 2239.05 1 "b" "soi" 1 -1 -1 0 1 -1 1 11
"382" "s42" 19 "19b" 6 2217.97 1 "b" "cdb" 1 -1 -1 0 1 0 3 3
"383" "s42" 7 "7b" 6 5584.48 1 "b" "rrc" 1 -1 -1 0 1 0 2 7
"384" "s42" 11 "11b" 6 2866.13 1 "b" "rrc" 1 -1 -1 0 1 0 2 11
"385" "s42" 51 "51b" 6 2899.37 1 "b" "soi" 1 -1 -1 0 1 -1 1 15
"386" "s42" 1 "1d" 7 1493.64 1 "d" "rrc" -1 -1 0 -1 -1 0 2 1
"387" "s42" 18 "18c" 7 4887.24 1 "c" "cdb" -1 1 0 1 -1 0 3 2
"388" "s42" 12 "12a" 6 2975.47 1 "a" "rrc" 1 1 1 0 1 0 2 12
"389" "s42" 2 "2c" 7 2178.71 1 "c" "rrc" -1 1 0 1 -1 0 2 2
"390" "s42" 37 "37d" 7 2451.31 1 "d" "soi" -1 -1 0 -1 -1 1 1 1
"391" "s42" 45 "45d" 7 2621.92 1 "d" "soi" -1 -1 0 -1 -1 1 1 9
"392" "s42" 48 "48a" 6 3838.45 1 "a" "soi" 1 1 1 0 1 -1 1 12
"393" "s42" 55 "55b" 6 3124.53 1 "b" "soi" 1 -1 -1 0 1 -1 1 19
"394" "s42" 10 "10c" 7 2688.94 1 "c" "rrc" -1 1 0 1 -1 0 2 10
"395" "s42" 33 "33d" 6 2987.24 1 "d" "cdb" -1 -1 0 -1 -1 0 3 17
"396" "s42" 54 "54c" 6 4422.78 0 "c" "soi" -1 1 0 1 -1 -1 1 18
"397" "s42" 17 "17d" 7 2050.2 1 "d" "cdb" -1 -1 0 -1 -1 0 3 1
"398" "s42" 4 "4a" 6 2408.11 1 "a" "rrc" 1 1 1 0 1 0 2 4
"399" "s42" 46 "46c" 7 2557.3 1 "c" "soi" -1 1 0 1 -1 1 1 10
"400" "s42" 26 "26c" 7 4017.53 1 "c" "cdb" -1 1 0 1 -1 0 3 10
"401" "s42" 25 "25d" 6 4205.6 0 "d" "cdb" -1 -1 0 -1 -1 0 3 9
"402" "s42" 22 "22c" 7 3835.25 1 "c" "cdb" -1 1 0 1 -1 0 3 6
"403" "s42" 8 "8a" 6 2644.17 1 "a" "rrc" 1 1 1 0 1 0 2 8
"404" "s42" 5 "5d" 7 1837.1 1 "d" "rrc" -1 -1 0 -1 -1 0 2 5
"405" "s42" 35 "35b" 7 8728.24 1 "b" "cdb" 1 -1 -1 0 1 0 3 19
"406" "s42" 21 "21d" 7 2560.43 1 "d" "cdb" -1 -1 0 -1 -1 0 3 5
"409" "s40" 21 "21b" 7 2424.01 1 "b" "cdb" 1 -1 -1 0 1 0 3 5
"410" "s40" 15 "15d" 6 3632.1 1 "d" "rrc" -1 -1 0 -1 -1 0 2 15
"411" "s40" 40 "40c" 7 2586.25 0 "c" "soi" -1 1 0 1 -1 1 1 4
"412" "s40" 31 "31d" 7 2891.32 0 "d" "cdb" -1 -1 0 -1 -1 0 3 15
"414" "s40" 36 "36c" 6 3195.08 1 "c" "cdb" -1 1 0 1 -1 0 3 20
"415" "s40" 52 "52c" 6 2653.56 1 "c" "soi" -1 1 0 1 -1 -1 1 16
"416" "s40" 32 "32c" 6 3892.29 1 "c" "cdb" -1 1 0 1 -1 0 3 16
"417" "s40" 45 "45b" 7 3742.98 1 "b" "soi" 1 -1 -1 0 1 1 1 9
"418" "s40" 4 "4c" 6 3556.02 1 "c" "rrc" -1 1 0 1 -1 0 2 4
"419" "s40" 3 "3d" 7 5768.22 0 "d" "rrc" -1 -1 0 -1 -1 0 2 3
"420" "s40" 34 "34a" 7 5211.65 1 "a" "cdb" 1 1 1 0 1 0 3 18
"421" "s40" 49 "49b" 7 3873.52 1 "b" "soi" 1 -1 -1 0 1 -1 1 13
"422" "s40" 11 "11d" 6 2976.76 1 "d" "rrc" -1 -1 0 -1 -1 0 2 11
"423" "s40" 39 "39d" 7 3060.16 0 "d" "soi" -1 -1 0 -1 -1 1 1 3
"424" "s40" 14 "14a" 7 2907.42 1 "a" "rrc" 1 1 1 0 1 0 2 14
"425" "s40" 1 "1b" 7 2126.23 1 "b" "rrc" 1 -1 -1 0 1 0 2 1
"426" "s40" 12 "12c" 6 6738.61 1 "c" "rrc" -1 1 0 1 -1 0 2 12
"427" "s40" 53 "53b" 7 2216.59 1 "b" "soi" 1 -1 -1 0 1 -1 1 17
"428" "s40" 41 "41b" 7 2529.13 1 "b" "soi" 1 -1 -1 0 1 1 1 5
"429" "s40" 33 "33b" 6 3143.98 1 "b" "cdb" 1 -1 -1 0 1 0 3 17
"430" "s40" 55 "55d" 6 3415.1 1 "d" "soi" -1 -1 0 -1 -1 -1 1 19
"431" "s40" 43 "43d" 6 4437.59 1 "d" "soi" -1 -1 0 -1 -1 1 1 7
"432" "s40" 24 "24c" 6 4211.77 1 "c" "cdb" -1 1 0 1 -1 0 3 8
"433" "s40" 47 "47d" 6 3659.06 1 "d" "soi" -1 -1 0 -1 -1 -1 1 11
"434" "s40" 17 "17b" 7 2864 1 "b" "cdb" 1 -1 -1 0 1 0 3 1
"435" "s40" 28 "28c" 6 2902.1 1 "c" "cdb" -1 1 0 1 -1 0 3 12
"436" "s40" 19 "19d" 6 3182.68 1 "d" "cdb" -1 -1 0 -1 -1 0 3 3
"437" "s40" 29 "29b" 7 11406.72 1 "b" "cdb" 1 -1 -1 0 1 0 3 13
"438" "s40" 16 "16c" 7 2714.4 0 "c" "rrc" -1 1 0 1 -1 0 2 16
"439" "s40" 38 "38a" 6 1849.78 0 "a" "soi" 1 1 1 0 1 1 1 2
"440" "s40" 26 "26a" 7 2147.09 1 "a" "cdb" 1 1 1 0 1 0 3 10
"441" "s40" 35 "35d" 7 2781.96 1 "d" "cdb" -1 -1 0 -1 -1 0 3 19
"442" "s40" 37 "37b" 7 3550.54 1 "b" "soi" 1 -1 -1 0 1 1 1 1
"443" "s40" 50 "50a" 7 2611.28 1 "a" "soi" 1 1 1 0 1 -1 1 14
"444" "s40" 6 "6a" 5 1454.65 NA "a" "rrc" 1 1 1 0 1 0 2 6
"445" "s40" 9 "9b" 6 7725.14 0 "b" "rrc" 1 -1 -1 0 1 0 2 9
"446" "s40" 13 "13b" 7 3990.9 1 "b" "rrc" 1 -1 -1 0 1 0 2 13
"447" "s40" 48 "48c" 6 3133.72 1 "c" "soi" -1 1 0 1 -1 -1 1 12
"448" "s40" 27 "27d" 6 2210.23 1 "d" "cdb" -1 -1 0 -1 -1 0 3 11
"449" "s40" 10 "10a" 7 2506.15 1 "a" "rrc" 1 1 1 0 1 0 2 10
"450" "s40" 5 "5b" 7 2558.23 1 "b" "rrc" 1 -1 -1 0 1 0 2 5
"451" "s40" 44 "44c" 7 5913.7 0 "c" "soi" -1 1 0 1 -1 1 1 8
"452" "s40" 25 "25b" 7 3558.98 1 "b" "cdb" 1 -1 -1 0 1 0 3 9
"453" "s40" 51 "51d" 6 2226.23 1 "d" "soi" -1 -1 0 -1 -1 -1 1 15
"454" "s40" 18 "18a" 7 2696.41 1 "a" "cdb" 1 1 1 0 1 0 3 2
"455" "s40" 46 "46a" 7 1624.51 1 "a" "soi" 1 1 1 0 1 1 1 10
"456" "s40" 7 "7d" 6 3292.86 1 "d" "rrc" -1 -1 0 -1 -1 0 2 7
"457" "s40" 42 "42a" 6 2750.27 0 "a" "soi" 1 1 1 0 1 1 1 6
"458" "s40" 22 "22a" 7 2169.97 1 "a" "cdb" 1 1 1 0 1 0 3 6
"459" "s40" 23 "23d" 6 5917.34 1 "d" "cdb" -1 -1 0 -1 -1 0 3 7
"460" "s40" 2 "2a" 7 1617.12 1 "a" "rrc" 1 1 1 0 1 0 2 2
"461" "s40" 30 "30a" 7 2984.18 1 "a" "cdb" 1 1 1 0 1 0 3 14
"462" "s40" 54 "54a" 6 3298.22 0 "a" "soi" 1 1 1 0 1 -1 1 18
"463" "s40" 20 "20c" 7 3807.87 0 "c" "cdb" -1 1 0 1 -1 0 3 4
"464" "s40" 56 "56c" 6 4797.21 1 "c" "soi" -1 1 0 1 -1 -1 1 20
"467" "s4" 17 "17d" 7 4286.09 1 "d" "cdb" -1 -1 0 -1 -1 0 3 1
"468" "s4" 18 "18c" 7 3463.59 1 "c" "cdb" -1 1 0 1 -1 0 3 2
"469" "s4" 19 "19b" 6 5216.32 1 "b" "cdb" 1 -1 -1 0 1 0 3 3
"470" "s4" 29 "29d" 7 4001.27 1 "d" "cdb" -1 -1 0 -1 -1 0 3 13
"471" "s4" 37 "37d" 6 4624.68 0 "d" "soi" -1 -1 0 -1 -1 1 1 1
"472" "s4" 33 "33d" 7 3801.15 0 "d" "cdb" -1 -1 0 -1 -1 0 3 17
"473" "s4" 7 "7b" 6 4580.19 1 "b" "rrc" 1 -1 -1 0 1 0 2 7
"474" "s4" 31 "31b" 7 7126.39 0 "b" "cdb" 1 -1 -1 0 1 0 3 15
"475" "s4" 50 "50c" 7 6522.97 1 "c" "soi" -1 1 0 1 -1 -1 1 14
"476" "s4" 46 "46c" 7 3612.42 1 "c" "soi" -1 1 0 1 -1 1 1 10
"477" "s4" 15 "15b" 7 7259 0 "b" "rrc" 1 -1 -1 0 1 0 2 15
"478" "s4" 23 "23b" 6 6197.54 1 "b" "cdb" 1 -1 -1 0 1 0 3 7
"479" "s4" 27 "27b" 6 2926.68 1 "b" "cdb" 1 -1 -1 0 1 0 3 11
"480" "s4" 38 "38c" 6 4474.39 0 "c" "soi" -1 1 0 1 -1 1 1 2
"481" "s4" 48 "48a" 7 6804.44 0 "a" "soi" 1 1 1 0 1 -1 1 12
"482" "s4" 36 "36a" 6 3108.8 1 "a" "cdb" 1 1 1 0 1 0 3 20
"483" "s4" 2 "2c" 7 2032.22 1 "c" "rrc" -1 1 0 1 -1 0 2 2
"484" "s4" 25 "25d" 6 10182.22 0 "d" "cdb" -1 -1 0 -1 -1 0 3 9
"485" "s4" 21 "21d" 7 2175.04 1 "d" "cdb" -1 -1 0 -1 -1 0 3 5
"486" "s4" 56 "56a" 6 2508.31 1 "a" "soi" 1 1 1 0 1 -1 1 20
"487" "s4" 40 "40a" 6 5545.78 1 "a" "soi" 1 1 1 0 1 1 1 4
"488" "s4" 22 "22c" 7 3372.77 1 "c" "cdb" -1 1 0 1 -1 0 3 6
"489" "s4" 6 "6c" 7 2653.51 1 "c" "rrc" -1 1 0 1 -1 0 2 6
"490" "s4" 49 "49d" 7 1464.33 1 "d" "soi" -1 -1 0 -1 -1 -1 1 13
"491" "s4" 14 "14c" 6 2542.4 0 "c" "rrc" -1 1 0 1 -1 0 2 14
"492" "s4" 10 "10c" 7 2499.07 1 "c" "rrc" -1 1 0 1 -1 0 2 10
"493" "s4" 12 "12a" 6 4450.03 1 "a" "rrc" 1 1 1 0 1 0 2 12
"494" "s4" 28 "28a" 6 2317.38 1 "a" "cdb" 1 1 1 0 1 0 3 12
"495" "s4" 24 "24a" 6 6789.6 1 "a" "cdb" 1 1 1 0 1 0 3 8
"496" "s4" 54 "54c" 7 2615.71 1 "c" "soi" -1 1 0 1 -1 -1 1 18
"497" "s4" 3 "3b" 6 2881.31 1 "b" "rrc" 1 -1 -1 0 1 0 2 3
"498" "s4" 35 "35b" 7 1693.64 1 "b" "cdb" 1 -1 -1 0 1 0 3 19
"499" "s4" 42 "42c" 6 4068.34 0 "c" "soi" -1 1 0 1 -1 1 1 6
"500" "s4" 9 "9d" 6 5732.06 0 "d" "rrc" -1 -1 0 -1 -1 0 2 9
"501" "s4" 5 "5d" 7 6887.78 1 "d" "rrc" -1 -1 0 -1 -1 0 2 5
"502" "s4" 34 "34c" 6 6250.28 0 "c" "cdb" -1 1 0 1 -1 0 3 18
"503" "s4" 26 "26c" 7 1479.49 1 "c" "cdb" -1 1 0 1 -1 0 3 10
"504" "s4" 43 "43b" 6 3678.44 1 "b" "soi" 1 -1 -1 0 1 1 1 7
"505" "s4" 52 "52a" 6 4808.35 1 "a" "soi" 1 1 1 0 1 -1 1 16
"506" "s4" 4 "4a" 6 3203.1 1 "a" "rrc" 1 1 1 0 1 0 2 4
"507" "s4" 55 "55b" 7 3550.45 0 "b" "soi" 1 -1 -1 0 1 -1 1 19
"508" "s4" 47 "47b" 6 4122.06 1 "b" "soi" 1 -1 -1 0 1 -1 1 11
"509" "s4" 13 "13d" 7 3019.28 1 "d" "rrc" -1 -1 0 -1 -1 0 2 13
"510" "s4" 32 "32a" 6 1724.04 1 "a" "cdb" 1 1 1 0 1 0 3 16
"511" "s4" 8 "8a" 6 2549.47 1 "a" "rrc" 1 1 1 0 1 0 2 8
"512" "s4" 16 "16a" 6 2427.77 1 "a" "rrc" 1 1 1 0 1 0 2 16
"513" "s4" 20 "20a" 6 4143.74 1 "a" "cdb" 1 1 1 0 1 0 3 4
"514" "s4" 44 "44a" 6 5204.32 1 "a" "soi" 1 1 1 0 1 1 1 8
"515" "s4" 1 "1d" 7 1894.74 1 "d" "rrc" -1 -1 0 -1 -1 0 2 1
"516" "s4" 39 "39b" 7 3014.41 0 "b" "soi" 1 -1 -1 0 1 1 1 3
"517" "s4" 51 "51b" 6 3964.17 1 "b" "soi" 1 -1 -1 0 1 -1 1 15
"518" "s4" 41 "41d" 7 2187.72 1 "d" "soi" -1 -1 0 -1 -1 1 1 5
"519" "s4" 45 "45d" 7 4085.81 1 "d" "soi" -1 -1 0 -1 -1 1 1 9
"520" "s4" 30 "30c" 7 2004.68 1 "c" "cdb" -1 1 0 1 -1 0 3 14
"521" "s4" 53 "53d" 7 1556.14 1 "d" "soi" -1 -1 0 -1 -1 -1 1 17
"522" "s4" 11 "11b" 7 6366.09 0 "b" "rrc" 1 -1 -1 0 1 0 2 11
"525" "s39" 27 "27c" 6 4843.88 1 "c" "cdb" -1 1 0 1 -1 0 3 11
"526" "s39" 1 "1a" 7 2985.17 1 "a" "rrc" 1 1 1 0 1 0 2 1
"527" "s39" 25 "25a" 7 4792.25 1 "a" "cdb" 1 1 1 0 1 0 3 9
"528" "s39" 35 "35c" 6 6862.71 0 "c" "cdb" -1 1 0 1 -1 0 3 19
"529" "s39" 45 "45a" 6 2751.46 0 "a" "soi" 1 1 1 0 1 1 1 9
"530" "s39" 49 "49a" 7 3450.25 1 "a" "soi" 1 1 1 0 1 -1 1 13
"531" "s39" 19 "19c" 7 3717.78 0 "c" "cdb" -1 1 0 1 -1 0 3 3
"532" "s39" 51 "51c" 6 3845.57 0 "c" "soi" -1 1 0 1 -1 -1 1 15
"533" "s39" 13 "13a" 7 5069.51 1 "a" "rrc" 1 1 1 0 1 0 2 13
"534" "s39" 40 "40b" 6 7725.38 1 "b" "soi" 1 -1 -1 0 1 1 1 4
"535" "s39" 14 "14d" 6 3909.12 0 "d" "rrc" -1 -1 0 -1 -1 0 2 14
"536" "s39" 26 "26d" 7 2712.24 1 "d" "cdb" -1 -1 0 -1 -1 0 3 10
"537" "s39" 50 "50d" 7 7115.84 0 "d" "soi" -1 -1 0 -1 -1 -1 1 14
"538" "s39" 47 "47c" 6 4927.36 1 "c" "soi" -1 1 0 1 -1 -1 1 11
"539" "s39" 33 "33a" 6 2538.46 1 "a" "cdb" 1 1 1 0 1 0 3 17
"540" "s39" 54 "54d" 7 2440.86 1 "d" "soi" -1 -1 0 -1 -1 -1 1 18
"541" "s39" 7 "7c" 7 4329.03 0 "c" "rrc" -1 1 0 1 -1 0 2 7
"542" "s39" 36 "36b" 6 3145.81 1 "b" "cdb" 1 -1 -1 0 1 0 3 20
"543" "s39" 32 "32b" 7 2320.13 0 "b" "cdb" 1 -1 -1 0 1 0 3 16
"544" "s39" 22 "22d" 7 3382.26 1 "d" "cdb" -1 -1 0 -1 -1 0 3 6
"545" "s39" 46 "46d" 7 3689.55 1 "d" "soi" -1 -1 0 -1 -1 1 1 10
"546" "s39" 39 "39c" 7 2832.2 0 "c" "soi" -1 1 0 1 -1 1 1 3
"547" "s39" 20 "20b" 7 4182.37 0 "b" "cdb" 1 -1 -1 0 1 0 3 4
"548" "s39" 5 "5a" 7 2848.7 1 "a" "rrc" 1 1 1 0 1 0 2 5
"549" "s39" 18 "18d" 7 5417.69 1 "d" "cdb" -1 -1 0 -1 -1 0 3 2
"550" "s39" 9 "9a" 7 3456.56 1 "a" "rrc" 1 1 1 0 1 0 2 9
"551" "s39" 4 "4b" 6 3055.61 1 "b" "rrc" 1 -1 -1 0 1 0 2 4
"552" "s39" 31 "31c" 5 5358.4 NA "c" "cdb" -1 1 0 1 -1 0 3 15
"553" "s39" 30 "30d" 7 2685.4 1 "d" "cdb" -1 -1 0 -1 -1 0 3 14
"554" "s39" 55 "55c" 7 3359.47 0 "c" "soi" -1 1 0 1 -1 -1 1 19
"555" "s39" 21 "21a" 7 2517.89 1 "a" "cdb" 1 1 1 0 1 0 3 5
"556" "s39" 11 "11c" 5 21.93 NA "c" "rrc" -1 1 0 1 -1 0 2 11
"557" "s39" 41 "41a" 7 4937.69 1 "a" "soi" 1 1 1 0 1 1 1 5
"558" "s39" 2 "2d" 7 2181.47 1 "d" "rrc" -1 -1 0 -1 -1 0 2 2
"559" "s39" 38 "38d" 7 1964.39 1 "d" "soi" -1 -1 0 -1 -1 1 1 2
"560" "s39" 44 "44b" 7 4357.19 0 "b" "soi" 1 -1 -1 0 1 1 1 8
"561" "s39" 12 "12b" 6 3432.85 1 "b" "rrc" 1 -1 -1 0 1 0 2 12
"562" "s39" 52 "52b" 6 3495.09 1 "b" "soi" 1 -1 -1 0 1 -1 1 16
"563" "s39" 56 "56b" 6 3211.69 1 "b" "soi" 1 -1 -1 0 1 -1 1 20
"564" "s39" 16 "16b" 7 6065.09 0 "b" "rrc" 1 -1 -1 0 1 0 2 16
"565" "s39" 24 "24b" 7 3434.95 0 "b" "cdb" 1 -1 -1 0 1 0 3 8
"566" "s39" 15 "15c" 6 3216.14 1 "c" "rrc" -1 1 0 1 -1 0 2 15
"567" "s39" 48 "48b" 7 2936.64 0 "b" "soi" 1 -1 -1 0 1 -1 1 12
"568" "s39" 53 "53a" 6 5294.77 0 "a" "soi" 1 1 1 0 1 -1 1 17
"569" "s39" 29 "29a" 7 4137.47 1 "a" "cdb" 1 1 1 0 1 0 3 13
"570" "s39" 43 "43c" 6 2477.17 1 "c" "soi" -1 1 0 1 -1 1 1 7
"571" "s39" 37 "37a" 7 7406.63 1 "a" "soi" 1 1 1 0 1 1 1 1
"572" "s39" 23 "23c" 7 6689.99 0 "c" "cdb" -1 1 0 1 -1 0 3 7
"573" "s39" 34 "34d" 7 7190.95 1 "d" "cdb" -1 -1 0 -1 -1 0 3 18
"575" "s39" 3 "3c" 7 3498.78 0 "c" "rrc" -1 1 0 1 -1 0 2 3
"576" "s39" 6 "6d" 7 3427.04 1 "d" "rrc" -1 -1 0 -1 -1 0 2 6
"577" "s39" 10 "10d" 7 2605.8 1 "d" "rrc" -1 -1 0 -1 -1 0 2 10
"578" "s39" 8 "8b" 6 5106.93 1 "b" "rrc" 1 -1 -1 0 1 0 2 8
"579" "s39" 28 "28b" 6 2865.36 1 "b" "cdb" 1 -1 -1 0 1 0 3 12
"580" "s39" 17 "17a" 7 4197.23 1 "a" "cdb" 1 1 1 0 1 0 3 1
"583" "s38" 2 "2c" 7 2276.58 1 "c" "rrc" -1 1 0 1 -1 0 2 2
"584" "s38" 53 "53d" 7 3844.3 1 "d" "soi" -1 -1 0 -1 -1 -1 1 17
"585" "s38" 13 "13d" 6 4896.69 0 "d" "rrc" -1 -1 0 -1 -1 0 2 13
"586" "s38" 25 "25d" 6 9219.63 0 "d" "cdb" -1 -1 0 -1 -1 0 3 9
"587" "s38" 14 "14c" 7 2106.64 1 "c" "rrc" -1 1 0 1 -1 0 2 14
"588" "s38" 29 "29d" 7 2193.87 1 "d" "cdb" -1 -1 0 -1 -1 0 3 13
"589" "s38" 28 "28a" 6 1940.26 1 "a" "cdb" 1 1 1 0 1 0 3 12
"590" "s38" 42 "42c" 7 2164.23 1 "c" "soi" -1 1 0 1 -1 1 1 6
"591" "s38" 27 "27b" 6 2159.76 1 "b" "cdb" 1 -1 -1 0 1 0 3 11
"592" "s38" 54 "54c" 7 2596.78 1 "c" "soi" -1 1 0 1 -1 -1 1 18
"593" "s38" 5 "5d" 7 2562.77 1 "d" "rrc" -1 -1 0 -1 -1 0 2 5
"594" "s38" 24 "24a" 6 5957 1 "a" "cdb" 1 1 1 0 1 0 3 8
"595" "s38" 55 "55b" 6 3195.74 1 "b" "soi" 1 -1 -1 0 1 -1 1 19
"596" "s38" 31 "31b" 6 5444.1 1 "b" "cdb" 1 -1 -1 0 1 0 3 15
"597" "s38" 47 "47b" 6 2775.62 1 "b" "soi" 1 -1 -1 0 1 -1 1 11
"598" "s38" 40 "40a" 6 2345.05 1 "a" "soi" 1 1 1 0 1 1 1 4
"599" "s38" 17 "17d" 7 1884.13 1 "d" "cdb" -1 -1 0 -1 -1 0 3 1
"600" "s38" 22 "22c" 7 3116 1 "c" "cdb" -1 1 0 1 -1 0 3 6
"601" "s38" 16 "16a" 6 2418.58 1 "a" "rrc" 1 1 1 0 1 0 2 16
"602" "s38" 20 "20a" 6 3549.02 1 "a" "cdb" 1 1 1 0 1 0 3 4
"603" "s38" 10 "10c" 6 6369.39 0 "c" "rrc" -1 1 0 1 -1 0 2 10
"604" "s38" 6 "6c" 7 1795.18 1 "c" "rrc" -1 1 0 1 -1 0 2 6
"605" "s38" 7 "7b" 6 2180.45 1 "b" "rrc" 1 -1 -1 0 1 0 2 7
"606" "s38" 26 "26c" 7 3207.39 1 "c" "cdb" -1 1 0 1 -1 0 3 10
"607" "s38" 43 "43b" 6 1533.65 1 "b" "soi" 1 -1 -1 0 1 1 1 7
"608" "s38" 8 "8a" 6 1731.95 1 "a" "rrc" 1 1 1 0 1 0 2 8
"609" "s38" 41 "41d" 7 2272.39 1 "d" "soi" -1 -1 0 -1 -1 1 1 5
"610" "s38" 32 "32a" 6 1629.49 1 "a" "cdb" 1 1 1 0 1 0 3 16
"611" "s38" 21 "21d" 7 2454.87 1 "d" "cdb" -1 -1 0 -1 -1 0 3 5
"612" "s38" 50 "50c" 7 4465.57 1 "c" "soi" -1 1 0 1 -1 -1 1 14
"613" "s38" 9 "9d" 7 3564.83 1 "d" "rrc" -1 -1 0 -1 -1 0 2 9
"614" "s38" 33 "33d" 6 2351.58 1 "d" "cdb" -1 -1 0 -1 -1 0 3 17
"615" "s38" 56 "56a" 6 4936.92 1 "a" "soi" 1 1 1 0 1 -1 1 20
"616" "s38" 19 "19b" 6 2292.47 1 "b" "cdb" 1 -1 -1 0 1 0 3 3
"617" "s38" 35 "35b" 7 2467.5 1 "b" "cdb" 1 -1 -1 0 1 0 3 19
"618" "s38" 34 "34c" 7 6135.23 1 "c" "cdb" -1 1 0 1 -1 0 3 18
"619" "s38" 36 "36a" 6 2099.1 1 "a" "cdb" 1 1 1 0 1 0 3 20
"620" "s38" 38 "38c" 7 1677.4 1 "c" "soi" -1 1 0 1 -1 1 1 2
"621" "s38" 23 "23b" 6 3382.99 1 "b" "cdb" 1 -1 -1 0 1 0 3 7
"622" "s38" 39 "39b" 6 2237.1 1 "b" "soi" 1 -1 -1 0 1 1 1 3
"623" "s38" 44 "44a" 6 3475.99 1 "a" "soi" 1 1 1 0 1 1 1 8
"624" "s38" 3 "3b" 6 1768.03 1 "b" "rrc" 1 -1 -1 0 1 0 2 3
"625" "s38" 46 "46c" 7 1421.39 1 "c" "soi" -1 1 0 1 -1 1 1 10
"626" "s38" 30 "30c" 7 1977.97 1 "c" "cdb" -1 1 0 1 -1 0 3 14
"627" "s38" 48 "48a" 6 2818.17 1 "a" "soi" 1 1 1 0 1 -1 1 12
"628" "s38" 18 "18c" 7 2409.18 1 "c" "cdb" -1 1 0 1 -1 0 3 2
"629" "s38" 37 "37d" 7 1810.94 1 "d" "soi" -1 -1 0 -1 -1 1 1 1
"630" "s38" 1 "1d" 7 2348.15 1 "d" "rrc" -1 -1 0 -1 -1 0 2 1
"631" "s38" 4 "4a" 6 1369.29 1 "a" "rrc" 1 1 1 0 1 0 2 4
"632" "s38" 52 "52a" 6 1221.67 1 "a" "soi" 1 1 1 0 1 -1 1 16
"633" "s38" 51 "51b" 6 1749.06 1 "b" "soi" 1 -1 -1 0 1 -1 1 15
"634" "s38" 15 "15b" 6 2229.72 1 "b" "rrc" 1 -1 -1 0 1 0 2 15
"635" "s38" 45 "45d" 7 1801.43 1 "d" "soi" -1 -1 0 -1 -1 1 1 9
"636" "s38" 12 "12a" 6 1387.2 1 "a" "rrc" 1 1 1 0 1 0 2 12
"637" "s38" 11 "11b" 6 1447.43 1 "b" "rrc" 1 -1 -1 0 1 0 2 11
"638" "s38" 49 "49d" 7 1485.01 1 "d" "soi" -1 -1 0 -1 -1 -1 1 13
"641" "s37" 47 "47a" 6 5078.45 1 "a" "soi" 1 1 1 0 1 -1 1 11
"642" "s37" 19 "19a" 6 2251.59 1 "a" "cdb" 1 1 1 0 1 0 3 3
"643" "s37" 46 "46b" 7 2020.7 1 "b" "soi" 1 -1 -1 0 1 1 1 10
"644" "s37" 37 "37c" 6 2918.03 0 "c" "soi" -1 1 0 1 -1 1 1 1
"645" "s37" 38 "38b" 7 2152.4 1 "b" "soi" 1 -1 -1 0 1 1 1 2
"646" "s37" 36 "36d" 6 2397.35 1 "d" "cdb" -1 -1 0 -1 -1 0 3 20
"647" "s37" 14 "14b" 7 2147.38 1 "b" "rrc" 1 -1 -1 0 1 0 2 14
"648" "s37" 20 "20d" 6 2586.98 1 "d" "cdb" -1 -1 0 -1 -1 0 3 4
"649" "s37" 51 "51a" 6 1322.62 0 "a" "soi" 1 1 1 0 1 -1 1 15
"650" "s37" 15 "15a" 6 1705.49 1 "a" "rrc" 1 1 1 0 1 0 2 15
"651" "s37" 45 "45c" 7 1531.45 1 "c" "soi" -1 1 0 1 -1 1 1 9
"652" "s37" 48 "48d" 6 1971.03 1 "d" "soi" -1 -1 0 -1 -1 -1 1 12
"653" "s37" 17 "17c" 7 2155.34 1 "c" "cdb" -1 1 0 1 -1 0 3 1
"654" "s37" 23 "23a" 6 9214.69 1 "a" "cdb" 1 1 1 0 1 0 3 7
"655" "s37" 31 "31a" 6 4881.24 1 "a" "cdb" 1 1 1 0 1 0 3 15
"656" "s37" 5 "5c" 7 1832.32 1 "c" "rrc" -1 1 0 1 -1 0 2 5
"657" "s37" 39 "39a" 7 2739.9 0 "a" "soi" 1 1 1 0 1 1 1 3
"658" "s37" 10 "10b" 7 1909.02 1 "b" "rrc" 1 -1 -1 0 1 0 2 10
"659" "s37" 11 "11a" 6 2114.59 1 "a" "rrc" 1 1 1 0 1 0 2 11
"660" "s37" 6 "6b" 7 1448.51 1 "b" "rrc" 1 -1 -1 0 1 0 2 6
"661" "s37" 27 "27a" 6 1513.99 1 "a" "cdb" 1 1 1 0 1 0 3 11
"662" "s37" 50 "50b" 6 4861.62 1 "b" "soi" 1 -1 -1 0 1 -1 1 14
"663" "s37" 32 "32d" 6 1628.07 1 "d" "cdb" -1 -1 0 -1 -1 0 3 16
"664" "s37" 34 "34b" 7 2332.13 1 "b" "cdb" 1 -1 -1 0 1 0 3 18
"665" "s37" 54 "54b" 7 2865.84 1 "b" "soi" 1 -1 -1 0 1 -1 1 18
"666" "s37" 26 "26b" 7 1940.14 1 "b" "cdb" 1 -1 -1 0 1 0 3 10
"667" "s37" 43 "43a" 6 1800.42 1 "a" "soi" 1 1 1 0 1 1 1 7
"668" "s37" 2 "2b" 7 1370.31 1 "b" "rrc" 1 -1 -1 0 1 0 2 2
"669" "s37" 13 "13c" 7 1884.42 1 "c" "rrc" -1 1 0 1 -1 0 2 13
"670" "s37" 42 "42b" 7 1369.23 1 "b" "soi" 1 -1 -1 0 1 1 1 6
"671" "s37" 22 "22b" 7 1785.21 1 "b" "cdb" 1 -1 -1 0 1 0 3 6
"672" "s37" 40 "40d" 6 2455.04 1 "d" "soi" -1 -1 0 -1 -1 1 1 4
"673" "s37" 9 "9c" 7 2409.41 1 "c" "rrc" -1 1 0 1 -1 0 2 9
"674" "s37" 53 "53c" 6 2051.34 0 "c" "soi" -1 1 0 1 -1 -1 1 17
"675" "s37" 18 "18b" 5 2388.96 NA "b" "cdb" 1 -1 -1 0 1 0 3 2
"676" "s37" 24 "24d" 6 5673.28 1 "d" "cdb" -1 -1 0 -1 -1 0 3 8
"677" "s37" 56 "56d" 6 2064.16 1 "d" "soi" -1 -1 0 -1 -1 -1 1 20
"678" "s37" 52 "52d" 6 1531.54 1 "d" "soi" -1 -1 0 -1 -1 -1 1 16
"679" "s37" 55 "55a" 7 2228.33 0 "a" "soi" 1 1 1 0 1 -1 1 19
"680" "s37" 16 "16d" 6 1820.66 1 "d" "rrc" -1 -1 0 -1 -1 0 2 16
"681" "s37" 30 "30b" 7 1800.75 1 "b" "cdb" 1 -1 -1 0 1 0 3 14
"682" "s37" 35 "35a" 7 2007.9 1 "a" "cdb" 1 1 1 0 1 0 3 19
"683" "s37" 7 "7a" 6 1940.22 1 "a" "rrc" 1 1 1 0 1 0 2 7
"684" "s37" 41 "41c" 7 1618.17 1 "c" "soi" -1 1 0 1 -1 1 1 5
"685" "s37" 44 "44d" 6 3787.59 1 "d" "soi" -1 -1 0 -1 -1 1 1 8
"686" "s37" 33 "33c" 6 2757.96 1 "c" "cdb" -1 1 0 1 -1 0 3 17
"687" "s37" 29 "29c" 7 3971.4 1 "c" "cdb" -1 1 0 1 -1 0 3 13
"688" "s37" 21 "21c" 7 2016.34 1 "c" "cdb" -1 1 0 1 -1 0 3 5
"689" "s37" 12 "12d" 6 2062.12 1 "d" "rrc" -1 -1 0 -1 -1 0 2 12
"690" "s37" 3 "3a" 6 2222.15 1 "a" "rrc" 1 1 1 0 1 0 2 3
"691" "s37" 25 "25c" 6 2859.2 0 "c" "cdb" -1 1 0 1 -1 0 3 9
"692" "s37" 8 "8d" 6 2365.15 1 "d" "rrc" -1 -1 0 -1 -1 0 2 8
"693" "s37" 1 "1c" 7 1475.34 1 "c" "rrc" -1 1 0 1 -1 0 2 1
"694" "s37" 28 "28d" 6 1972.35 1 "d" "cdb" -1 -1 0 -1 -1 0 3 12
"695" "s37" 49 "49c" 7 7363.63 1 "c" "soi" -1 1 0 1 -1 -1 1 13
"696" "s37" 4 "4d" 6 2344.76 1 "d" "rrc" -1 -1 0 -1 -1 0 2 4
"699" "s36" 37 "37b" 7 5295.64 1 "b" "soi" 1 -1 -1 0 1 1 1 1
"700" "s36" 8 "8c" 6 2642.57 1 "c" "rrc" -1 1 0 1 -1 0 2 8
"701" "s36" 30 "30a" 7 2378.29 1 "a" "cdb" 1 1 1 0 1 0 3 14
"702" "s36" 42 "42a" 6 4952.94 0 "a" "soi" 1 1 1 0 1 1 1 6
"703" "s36" 38 "38a" 6 3392.49 0 "a" "soi" 1 1 1 0 1 1 1 2
"704" "s36" 56 "56c" 6 3460.35 1 "c" "soi" -1 1 0 1 -1 -1 1 20
"705" "s36" 1 "1b" 7 3568.67 1 "b" "rrc" 1 -1 -1 0 1 0 2 1
"706" "s36" 2 "2a" 7 2795.16 1 "a" "rrc" 1 1 1 0 1 0 2 2
"707" "s36" 18 "18a" 7 8947.11 1 "a" "cdb" 1 1 1 0 1 0 3 2
"708" "s36" 33 "33b" 6 3135.18 1 "b" "cdb" 1 -1 -1 0 1 0 3 17
"709" "s36" 24 "24c" 6 4734.54 1 "c" "cdb" -1 1 0 1 -1 0 3 8
"710" "s36" 28 "28c" 6 2258.35 1 "c" "cdb" -1 1 0 1 -1 0 3 12
"711" "s36" 53 "53b" 7 3033.32 1 "b" "soi" 1 -1 -1 0 1 -1 1 17
"712" "s36" 20 "20c" 6 3180.17 1 "c" "cdb" -1 1 0 1 -1 0 3 4
"713" "s36" 43 "43d" 6 1992.1 1 "d" "soi" -1 -1 0 -1 -1 1 1 7
"714" "s36" 10 "10a" 7 6774.41 1 "a" "rrc" 1 1 1 0 1 0 2 10
"715" "s36" 13 "13b" 7 4247.17 1 "b" "rrc" 1 -1 -1 0 1 0 2 13
"716" "s36" 14 "14a" 7 3691.56 1 "a" "rrc" 1 1 1 0 1 0 2 14
"717" "s36" 45 "45b" 7 5086.39 1 "b" "soi" 1 -1 -1 0 1 1 1 9
"718" "s36" 32 "32c" 6 5453.2 1 "c" "cdb" -1 1 0 1 -1 0 3 16
"719" "s36" 48 "48c" 6 3065.64 1 "c" "soi" -1 1 0 1 -1 -1 1 12
"720" "s36" 3 "3d" 7 3088.9 0 "d" "rrc" -1 -1 0 -1 -1 0 2 3
"721" "s36" 44 "44c" 6 1693.2 1 "c" "soi" -1 1 0 1 -1 1 1 8
"722" "s36" 54 "54a" 6 2955.56 0 "a" "soi" 1 1 1 0 1 -1 1 18
"723" "s36" 40 "40c" 7 2596.36 0 "c" "soi" -1 1 0 1 -1 1 1 4
"724" "s36" 46 "46a" 7 2559.76 1 "a" "soi" 1 1 1 0 1 1 1 10
"725" "s36" 27 "27d" 6 2173.5 1 "d" "cdb" -1 -1 0 -1 -1 0 3 11
"726" "s36" 22 "22a" 6 3035.29 0 "a" "cdb" 1 1 1 0 1 0 3 6
"727" "s36" 25 "25b" 6 2617.22 0 "b" "cdb" 1 -1 -1 0 1 0 3 9
"728" "s36" 35 "35d" 7 5952.15 1 "d" "cdb" -1 -1 0 -1 -1 0 3 19
"729" "s36" 50 "50a" 6 3029.36 0 "a" "soi" 1 1 1 0 1 -1 1 14
"730" "s36" 21 "21b" 7 2305.92 1 "b" "cdb" 1 -1 -1 0 1 0 3 5
"731" "s36" 19 "19d" 7 3504.32 0 "d" "cdb" -1 -1 0 -1 -1 0 3 3
"732" "s36" 31 "31d" 6 7079.23 1 "d" "cdb" -1 -1 0 -1 -1 0 3 15
"733" "s36" 39 "39d" 6 3029.14 1 "d" "soi" -1 -1 0 -1 -1 1 1 3
"734" "s36" 55 "55d" 7 6702.8 0 "d" "soi" -1 -1 0 -1 -1 -1 1 19
"735" "s36" 11 "11d" 6 1980.66 1 "d" "rrc" -1 -1 0 -1 -1 0 2 11
"736" "s36" 47 "47d" 6 3453 1 "d" "soi" -1 -1 0 -1 -1 -1 1 11
"737" "s36" 7 "7d" 6 5391.35 1 "d" "rrc" -1 -1 0 -1 -1 0 2 7
"738" "s36" 9 "9b" 7 2405.36 1 "b" "rrc" 1 -1 -1 0 1 0 2 9
"739" "s36" 17 "17b" 7 3187.25 1 "b" "cdb" 1 -1 -1 0 1 0 3 1
"740" "s36" 34 "34a" 6 3374.24 0 "a" "cdb" 1 1 1 0 1 0 3 18
"741" "s36" 29 "29b" 6 2868.87 0 "b" "cdb" 1 -1 -1 0 1 0 3 13
"742" "s36" 23 "23d" 6 4956.85 1 "d" "cdb" -1 -1 0 -1 -1 0 3 7
"743" "s36" 6 "6a" 7 1579.5 1 "a" "rrc" 1 1 1 0 1 0 2 6
"744" "s36" 52 "52c" 6 2072.18 1 "c" "soi" -1 1 0 1 -1 -1 1 16
"745" "s36" 12 "12c" 6 3462.28 1 "c" "rrc" -1 1 0 1 -1 0 2 12
"746" "s36" 36 "36c" 6 7312.02 1 "c" "cdb" -1 1 0 1 -1 0 3 20
"747" "s36" 26 "26a" 7 4100.01 1 "a" "cdb" 1 1 1 0 1 0 3 10
"748" "s36" 4 "4c" 6 2074.33 1 "c" "rrc" -1 1 0 1 -1 0 2 4
"749" "s36" 41 "41b" 7 3852.93 1 "b" "soi" 1 -1 -1 0 1 1 1 5
"750" "s36" 15 "15d" 6 2780.55 1 "d" "rrc" -1 -1 0 -1 -1 0 2 15
"751" "s36" 51 "51d" 6 2756.03 1 "d" "soi" -1 -1 0 -1 -1 -1 1 15
"752" "s36" 49 "49b" 7 4055.82 1 "b" "soi" 1 -1 -1 0 1 -1 1 13
"753" "s36" 16 "16c" 6 4108.12 1 "c" "rrc" -1 1 0 1 -1 0 2 16
"754" "s36" 5 "5b" 7 4660.45 1 "b" "rrc" 1 -1 -1 0 1 0 2 5
"757" "s35" 32 "32b" 6 2606.02 1 "b" "cdb" 1 -1 -1 0 1 0 3 16
"758" "s35" 43 "43c" 6 3164.01 1 "c" "soi" -1 1 0 1 -1 1 1 7
"759" "s35" 50 "50d" 6 5223.81 1 "d" "soi" -1 -1 0 -1 -1 -1 1 14
"760" "s35" 7 "7c" 6 3044.51 1 "c" "rrc" -1 1 0 1 -1 0 2 7
"761" "s35" 53 "53a" 7 2824.87 1 "a" "soi" 1 1 1 0 1 -1 1 17
"763" "s35" 56 "56b" 6 2252.2 1 "b" "soi" 1 -1 -1 0 1 -1 1 20
"764" "s35" 26 "26d" 7 2756.39 1 "d" "cdb" -1 -1 0 -1 -1 0 3 10
"765" "s35" 19 "19c" 6 2120.54 1 "c" "cdb" -1 1 0 1 -1 0 3 3
"766" "s35" 47 "47c" 6 3451.07 1 "c" "soi" -1 1 0 1 -1 -1 1 11
"767" "s35" 37 "37a" 6 2286.31 0 "a" "soi" 1 1 1 0 1 1 1 1
"768" "s35" 18 "18d" 7 2713.21 1 "d" "cdb" -1 -1 0 -1 -1 0 3 2
"769" "s35" 41 "41a" 7 2603.29 1 "a" "soi" 1 1 1 0 1 1 1 5
"770" "s35" 21 "21a" 7 1910.31 1 "a" "cdb" 1 1 1 0 1 0 3 5
"771" "s35" 8 "8b" 6 2496.47 1 "b" "rrc" 1 -1 -1 0 1 0 2 8
"772" "s35" 28 "28b" 6 2788.43 1 "b" "cdb" 1 -1 -1 0 1 0 3 12
"773" "s35" 5 "5a" 7 3100.9 1 "a" "rrc" 1 1 1 0 1 0 2 5
"774" "s35" 24 "24b" 7 4544.29 0 "b" "cdb" 1 -1 -1 0 1 0 3 8
"775" "s35" 2 "2d" 7 2078.2 1 "d" "rrc" -1 -1 0 -1 -1 0 2 2
"776" "s35" 46 "46d" 7 2623.17 1 "d" "soi" -1 -1 0 -1 -1 1 1 10
"777" "s35" 27 "27c" 6 2405.55 1 "c" "cdb" -1 1 0 1 -1 0 3 11
"778" "s35" 20 "20b" 6 2042.24 1 "b" "cdb" 1 -1 -1 0 1 0 3 4
"779" "s35" 40 "40b" 6 1904.48 1 "b" "soi" 1 -1 -1 0 1 1 1 4
"780" "s35" 4 "4b" 6 1628.1 1 "b" "rrc" 1 -1 -1 0 1 0 2 4
"781" "s35" 54 "54d" 7 1467.4 1 "d" "soi" -1 -1 0 -1 -1 -1 1 18
"782" "s35" 48 "48b" 6 1893.45 1 "b" "soi" 1 -1 -1 0 1 -1 1 12
"783" "s35" 44 "44b" 6 3333.56 1 "b" "soi" 1 -1 -1 0 1 1 1 8
"784" "s35" 23 "23c" 6 6943.52 1 "c" "cdb" -1 1 0 1 -1 0 3 7
"785" "s35" 16 "16b" 6 1898.09 1 "b" "rrc" 1 -1 -1 0 1 0 2 16
"786" "s35" 30 "30d" 7 2648.62 1 "d" "cdb" -1 -1 0 -1 -1 0 3 14
"787" "s35" 3 "3c" 6 1755.7 1 "c" "rrc" -1 1 0 1 -1 0 2 3
"788" "s35" 25 "25a" 6 3372.26 0 "a" "cdb" 1 1 1 0 1 0 3 9
"789" "s35" 35 "35c" 7 4524.15 1 "c" "cdb" -1 1 0 1 -1 0 3 19
"790" "s35" 36 "36b" 6 1760.27 1 "b" "cdb" 1 -1 -1 0 1 0 3 20
"791" "s35" 31 "31c" 7 4423.62 0 "c" "cdb" -1 1 0 1 -1 0 3 15
"792" "s35" 52 "52b" 6 1296.22 1 "b" "soi" 1 -1 -1 0 1 -1 1 16
"793" "s35" 51 "51c" 6 1503.34 0 "c" "soi" -1 1 0 1 -1 -1 1 15
"794" "s35" 1 "1a" 7 1924.31 1 "a" "rrc" 1 1 1 0 1 0 2 1
"795" "s35" 22 "22d" 7 2446.39 1 "d" "cdb" -1 -1 0 -1 -1 0 3 6
"796" "s35" 13 "13a" 6 2827.66 0 "a" "rrc" 1 1 1 0 1 0 2 13
"797" "s35" 55 "55c" 6 1943.54 1 "c" "soi" -1 1 0 1 -1 -1 1 19
"798" "s35" 45 "45a" 7 1940.91 1 "a" "soi" 1 1 1 0 1 1 1 9
"799" "s35" 38 "38d" 7 1440.29 1 "d" "soi" -1 -1 0 -1 -1 1 1 2
"800" "s35" 10 "10d" 7 1433.42 1 "d" "rrc" -1 -1 0 -1 -1 0 2 10
"801" "s35" 33 "33a" 6 2004.24 1 "a" "cdb" 1 1 1 0 1 0 3 17
"802" "s35" 9 "9a" 7 1980.77 1 "a" "rrc" 1 1 1 0 1 0 2 9
"803" "s35" 17 "17a" 7 1299.29 1 "a" "cdb" 1 1 1 0 1 0 3 1
"804" "s35" 11 "11c" 6 1749.7 1 "c" "rrc" -1 1 0 1 -1 0 2 11
"805" "s35" 42 "42d" 7 1304.94 1 "d" "soi" -1 -1 0 -1 -1 1 1 6
"806" "s35" 49 "49a" 6 2112.35 0 "a" "soi" 1 1 1 0 1 -1 1 13
"807" "s35" 29 "29a" 7 5561.38 1 "a" "cdb" 1 1 1 0 1 0 3 13
"808" "s35" 15 "15c" 6 1794.48 1 "c" "rrc" -1 1 0 1 -1 0 2 15
"809" "s35" 6 "6d" 7 2692.52 1 "d" "rrc" -1 -1 0 -1 -1 0 2 6
"810" "s35" 34 "34d" 7 8447.42 1 "d" "cdb" -1 -1 0 -1 -1 0 3 18
"811" "s35" 14 "14d" 7 2396.42 1 "d" "rrc" -1 -1 0 -1 -1 0 2 14
"812" "s35" 39 "39c" 7 4082.45 0 "c" "soi" -1 1 0 1 -1 1 1 3
"815" "s34" 19 "19b" 7 3855.75 0 "b" "cdb" 1 -1 -1 0 1 0 3 3
"816" "s34" 27 "27b" 6 2172.34 1 "b" "cdb" 1 -1 -1 0 1 0 3 11
"817" "s34" 23 "23b" 6 2352.47 1 "b" "cdb" 1 -1 -1 0 1 0 3 7
"818" "s34" 3 "3b" 7 10613.79 0 "b" "rrc" 1 -1 -1 0 1 0 2 3
"819" "s34" 55 "55b" 7 2708.8 0 "b" "soi" 1 -1 -1 0 1 -1 1 19
"820" "s34" 51 "51b" 6 2346.06 1 "b" "soi" 1 -1 -1 0 1 -1 1 15
"821" "s34" 21 "21d" 7 2721.8 1 "d" "cdb" -1 -1 0 -1 -1 0 3 5
"822" "s34" 28 "28a" 6 3824.57 1 "a" "cdb" 1 1 1 0 1 0 3 12
"823" "s34" 53 "53d" 7 2647.76 1 "d" "soi" -1 -1 0 -1 -1 -1 1 17
"824" "s34" 48 "48a" 7 6813.15 0 "a" "soi" 1 1 1 0 1 -1 1 12
"826" "s34" 1 "1d" 7 7996.06 1 "d" "rrc" -1 -1 0 -1 -1 0 2 1
"827" "s34" 43 "43b" 6 2573.31 1 "b" "soi" 1 -1 -1 0 1 1 1 7
"828" "s34" 35 "35b" 7 2063.82 1 "b" "cdb" 1 -1 -1 0 1 0 3 19
"829" "s34" 9 "9d" 7 3799.14 1 "d" "rrc" -1 -1 0 -1 -1 0 2 9
"830" "s34" 54 "54c" 7 2797.22 1 "c" "soi" -1 1 0 1 -1 -1 1 18
"831" "s34" 56 "56a" 7 4623.14 0 "a" "soi" 1 1 1 0 1 -1 1 20
"832" "s34" 15 "15b" 6 2299.25 1 "b" "rrc" 1 -1 -1 0 1 0 2 15
"833" "s34" 47 "47b" 6 2474.03 1 "b" "soi" 1 -1 -1 0 1 -1 1 11
"834" "s34" 10 "10c" 7 3303.11 1 "c" "rrc" -1 1 0 1 -1 0 2 10
"835" "s34" 22 "22c" 7 4224.62 1 "c" "cdb" -1 1 0 1 -1 0 3 6
"836" "s34" 26 "26c" 7 1719.87 1 "c" "cdb" -1 1 0 1 -1 0 3 10
"837" "s34" 32 "32a" 6 2121.44 1 "a" "cdb" 1 1 1 0 1 0 3 16
"838" "s34" 40 "40a" 5 11.1 NA "a" "soi" 1 1 1 0 1 1 1 4
"839" "s34" 11 "11b" 6 4312.39 1 "b" "rrc" 1 -1 -1 0 1 0 2 11
"840" "s34" 13 "13d" 6 4269.44 0 "d" "rrc" -1 -1 0 -1 -1 0 2 13
"841" "s34" 42 "42c" 6 5433.25 0 "c" "soi" -1 1 0 1 -1 1 1 6
"842" "s34" 12 "12a" 7 2126.7 0 "a" "rrc" 1 1 1 0 1 0 2 12
"843" "s34" 39 "39b" 6 7410.42 1 "b" "soi" 1 -1 -1 0 1 1 1 3
"844" "s34" 36 "36a" 6 2394.44 1 "a" "cdb" 1 1 1 0 1 0 3 20
"845" "s34" 6 "6c" 7 1432.38 1 "c" "rrc" -1 1 0 1 -1 0 2 6
"846" "s34" 29 "29d" 7 2176.17 1 "d" "cdb" -1 -1 0 -1 -1 0 3 13
"847" "s34" 5 "5d" 7 2578.84 1 "d" "rrc" -1 -1 0 -1 -1 0 2 5
"848" "s34" 49 "49d" 7 1630.64 1 "d" "soi" -1 -1 0 -1 -1 -1 1 13
"849" "s34" 8 "8a" 6 3305.86 1 "a" "rrc" 1 1 1 0 1 0 2 8
"850" "s34" 41 "41d" 7 1910.69 1 "d" "soi" -1 -1 0 -1 -1 1 1 5
"851" "s34" 44 "44a" 6 3422.85 1 "a" "soi" 1 1 1 0 1 1 1 8
"852" "s34" 17 "17d" 7 1359.39 1 "d" "cdb" -1 -1 0 -1 -1 0 3 1
"853" "s34" 14 "14c" 7 1829.38 1 "c" "rrc" -1 1 0 1 -1 0 2 14
"854" "s34" 7 "7b" 7 4117.07 0 "b" "rrc" 1 -1 -1 0 1 0 2 7
"855" "s34" 50 "50c" 7 1684.83 1 "c" "soi" -1 1 0 1 -1 -1 1 14
"856" "s34" 34 "34c" 7 2288.03 1 "c" "cdb" -1 1 0 1 -1 0 3 18
"857" "s34" 45 "45d" 7 1819.66 1 "d" "soi" -1 -1 0 -1 -1 1 1 9
"858" "s34" 24 "24a" 7 4457.32 0 "a" "cdb" 1 1 1 0 1 0 3 8
"859" "s34" 18 "18c" 7 1205.17 1 "c" "cdb" -1 1 0 1 -1 0 3 2
"860" "s34" 25 "25d" 6 6516.84 0 "d" "cdb" -1 -1 0 -1 -1 0 3 9
"861" "s34" 52 "52a" 6 3534.44 1 "a" "soi" 1 1 1 0 1 -1 1 16
"862" "s34" 2 "2c" 7 1330.04 1 "c" "rrc" -1 1 0 1 -1 0 2 2
"863" "s34" 37 "37d" 7 1935.15 1 "d" "soi" -1 -1 0 -1 -1 1 1 1
"864" "s34" 38 "38c" 7 2204.19 1 "c" "soi" -1 1 0 1 -1 1 1 2
"865" "s34" 33 "33d" 6 3284.99 1 "d" "cdb" -1 -1 0 -1 -1 0 3 17
"866" "s34" 4 "4a" 6 3623.41 1 "a" "rrc" 1 1 1 0 1 0 2 4
"867" "s34" 20 "20a" 6 2137.33 1 "a" "cdb" 1 1 1 0 1 0 3 4
"868" "s34" 46 "46c" 7 1289.56 1 "c" "soi" -1 1 0 1 -1 1 1 10
"869" "s34" 31 "31b" 7 4754.41 0 "b" "cdb" 1 -1 -1 0 1 0 3 15
"870" "s34" 30 "30c" 7 1747.34 1 "c" "cdb" -1 1 0 1 -1 0 3 14
"873" "s33" 52 "52d" 7 4379.34 0 "d" "soi" -1 -1 0 -1 -1 -1 1 16
"874" "s33" 41 "41c" 6 12554.61 0 "c" "soi" -1 1 0 1 -1 1 1 5
"875" "s33" 35 "35a" 7 5578.22 1 "a" "cdb" 1 1 1 0 1 0 3 19
"876" "s33" 26 "26b" 7 2470.55 1 "b" "cdb" 1 -1 -1 0 1 0 3 10
"877" "s33" 45 "45c" 5 83.98 NA "c" "soi" -1 1 0 1 -1 1 1 9
"878" "s33" 42 "42b" 7 4092.48 1 "b" "soi" 1 -1 -1 0 1 1 1 6
"879" "s33" 13 "13c" 7 6624.93 1 "c" "rrc" -1 1 0 1 -1 0 2 13
"880" "s33" 37 "37c" 6 2868.51 0 "c" "soi" -1 1 0 1 -1 1 1 1
"881" "s33" 50 "50b" 6 5018.12 1 "b" "soi" 1 -1 -1 0 1 -1 1 14
"882" "s33" 53 "53c" 7 2002.3 1 "c" "soi" -1 1 0 1 -1 -1 1 17
"883" "s33" 15 "15a" 6 2898.13 1 "a" "rrc" 1 1 1 0 1 0 2 15
"884" "s33" 14 "14b" 7 2738.54 1 "b" "rrc" 1 -1 -1 0 1 0 2 14
"885" "s33" 21 "21c" 7 2002.28 1 "c" "cdb" -1 1 0 1 -1 0 3 5
"886" "s33" 40 "40d" 7 7810.96 0 "d" "soi" -1 -1 0 -1 -1 1 1 4
"887" "s33" 24 "24d" 6 6603.5 1 "d" "cdb" -1 -1 0 -1 -1 0 3 8
"888" "s33" 12 "12d" 6 5016.5 1 "d" "rrc" -1 -1 0 -1 -1 0 2 12
"889" "s33" 19 "19a" 6 2488.2 1 "a" "cdb" 1 1 1 0 1 0 3 3
"890" "s33" 27 "27a" 6 2316.25 1 "a" "cdb" 1 1 1 0 1 0 3 11
"891" "s33" 17 "17c" 7 1953.3 1 "c" "cdb" -1 1 0 1 -1 0 3 1
"892" "s33" 20 "20d" 6 3688.13 1 "d" "cdb" -1 -1 0 -1 -1 0 3 4
"893" "s33" 4 "4d" 6 2886.31 1 "d" "rrc" -1 -1 0 -1 -1 0 2 4
"894" "s33" 30 "30b" 7 1783.28 1 "b" "cdb" 1 -1 -1 0 1 0 3 14
"895" "s33" 5 "5c" 7 4066.96 1 "c" "rrc" -1 1 0 1 -1 0 2 5
"896" "s33" 39 "39a" 6 6452.6 1 "a" "soi" 1 1 1 0 1 1 1 3
"897" "s33" 34 "34b" 7 3037.54 1 "b" "cdb" 1 -1 -1 0 1 0 3 18
"898" "s33" 38 "38b" 7 1983.38 1 "b" "soi" 1 -1 -1 0 1 1 1 2
"899" "s33" 46 "46b" 7 1627.19 1 "b" "soi" 1 -1 -1 0 1 1 1 10
"900" "s33" 25 "25c" 6 7119.6 0 "c" "cdb" -1 1 0 1 -1 0 3 9
"901" "s33" 55 "55a" 6 3539.42 1 "a" "soi" 1 1 1 0 1 -1 1 19
"902" "s33" 11 "11a" 6 3247.39 1 "a" "rrc" 1 1 1 0 1 0 2 11
"903" "s33" 47 "47a" 6 4185.82 1 "a" "soi" 1 1 1 0 1 -1 1 11
"904" "s33" 22 "22b" 7 2161.28 1 "b" "cdb" 1 -1 -1 0 1 0 3 6
"905" "s33" 54 "54b" 6 3049.18 0 "b" "soi" 1 -1 -1 0 1 -1 1 18
"906" "s33" 8 "8d" 6 2910.23 1 "d" "rrc" -1 -1 0 -1 -1 0 2 8
"907" "s33" 49 "49c" 7 3483.47 1 "c" "soi" -1 1 0 1 -1 -1 1 13
"908" "s33" 56 "56d" 6 4368.41 1 "d" "soi" -1 -1 0 -1 -1 -1 1 20
"909" "s33" 10 "10b" 7 2342.24 1 "b" "rrc" 1 -1 -1 0 1 0 2 10
"910" "s33" 18 "18b" 7 1981.03 1 "b" "cdb" 1 -1 -1 0 1 0 3 2
"911" "s33" 1 "1c" 6 6789.56 0 "c" "rrc" -1 1 0 1 -1 0 2 1
"912" "s33" 36 "36d" 6 3024.15 1 "d" "cdb" -1 -1 0 -1 -1 0 3 20
"913" "s33" 7 "7a" 6 3013.29 1 "a" "rrc" 1 1 1 0 1 0 2 7
"914" "s33" 2 "2b" 7 3956.91 1 "b" "rrc" 1 -1 -1 0 1 0 2 2
"915" "s33" 16 "16d" 6 4195.46 1 "d" "rrc" -1 -1 0 -1 -1 0 2 16
"916" "s33" 48 "48d" 6 5856.81 1 "d" "soi" -1 -1 0 -1 -1 -1 1 12
"917" "s33" 31 "31a" 6 5134.69 1 "a" "cdb" 1 1 1 0 1 0 3 15
"918" "s33" 3 "3a" 6 2217.87 1 "a" "rrc" 1 1 1 0 1 0 2 3
"919" "s33" 33 "33c" 6 2217.6 1 "c" "cdb" -1 1 0 1 -1 0 3 17
"920" "s33" 23 "23a" 6 4812.62 1 "a" "cdb" 1 1 1 0 1 0 3 7
"921" "s33" 9 "9c" 7 3764.69 1 "c" "rrc" -1 1 0 1 -1 0 2 9
"922" "s33" 28 "28d" 6 4105.47 1 "d" "cdb" -1 -1 0 -1 -1 0 3 12
"923" "s33" 32 "32d" 5 99.82 NA "d" "cdb" -1 -1 0 -1 -1 0 3 16
"924" "s33" 29 "29c" 6 3170.19 0 "c" "cdb" -1 1 0 1 -1 0 3 13
"925" "s33" 44 "44d" 6 5108.47 1 "d" "soi" -1 -1 0 -1 -1 1 1 8
"926" "s33" 51 "51a" 7 3186.19 1 "a" "soi" 1 1 1 0 1 -1 1 15
"927" "s33" 6 "6b" 7 1332.76 1 "b" "rrc" 1 -1 -1 0 1 0 2 6
"928" "s33" 43 "43a" 6 4100.16 1 "a" "soi" 1 1 1 0 1 1 1 7
"931" "s32" 13 "13b" 6 4481.1 0 "b" "rrc" 1 -1 -1 0 1 0 2 13
"932" "s32" 12 "12c" 6 4634.17 1 "c" "rrc" -1 1 0 1 -1 0 2 12
"933" "s32" 45 "45b" 7 4152.23 1 "b" "soi" 1 -1 -1 0 1 1 1 9
"934" "s32" 55 "55d" 7 3500.41 0 "d" "soi" -1 -1 0 -1 -1 -1 1 19
"935" "s32" 53 "53b" 7 2539.1 1 "b" "soi" 1 -1 -1 0 1 -1 1 17
"936" "s32" 4 "4c" 6 3944.24 1 "c" "rrc" -1 1 0 1 -1 0 2 4
"937" "s32" 26 "26a" 7 2248.14 1 "a" "cdb" 1 1 1 0 1 0 3 10
"938" "s32" 25 "25b" 6 5382.21 0 "b" "cdb" 1 -1 -1 0 1 0 3 9
"939" "s32" 36 "36c" 6 7598.91 1 "c" "cdb" -1 1 0 1 -1 0 3 20
"940" "s32" 27 "27d" 6 2836.35 1 "d" "cdb" -1 -1 0 -1 -1 0 3 11
"941" "s32" 14 "14a" 7 3817.03 1 "a" "rrc" 1 1 1 0 1 0 2 14
"942" "s32" 18 "18a" 7 4496.45 1 "a" "cdb" 1 1 1 0 1 0 3 2
"943" "s32" 17 "17b" 7 1976.54 1 "b" "cdb" 1 -1 -1 0 1 0 3 1
"944" "s32" 15 "15d" 6 3167.71 1 "d" "rrc" -1 -1 0 -1 -1 0 2 15
"945" "s32" 34 "34a" 6 5150.19 0 "a" "cdb" 1 1 1 0 1 0 3 18
"946" "s32" 47 "47d" 6 2550.01 1 "d" "soi" -1 -1 0 -1 -1 -1 1 11
"947" "s32" 38 "38a" 7 2782.78 1 "a" "soi" 1 1 1 0 1 1 1 2
"948" "s32" 23 "23d" 6 4453.27 1 "d" "cdb" -1 -1 0 -1 -1 0 3 7
"949" "s32" 33 "33b" 6 2584.27 1 "b" "cdb" 1 -1 -1 0 1 0 3 17
"950" "s32" 8 "8c" 6 2672.34 1 "c" "rrc" -1 1 0 1 -1 0 2 8
"951" "s32" 46 "46a" 7 4227.23 1 "a" "soi" 1 1 1 0 1 1 1 10
"952" "s32" 40 "40c" 7 6033.41 0 "c" "soi" -1 1 0 1 -1 1 1 4
"953" "s32" 35 "35d" 6 3237.34 0 "d" "cdb" -1 -1 0 -1 -1 0 3 19
"954" "s32" 10 "10a" 7 3182.98 1 "a" "rrc" 1 1 1 0 1 0 2 10
"955" "s32" 44 "44c" 7 4697.3 0 "c" "soi" -1 1 0 1 -1 1 1 8
"956" "s32" 49 "49b" 7 3077.91 1 "b" "soi" 1 -1 -1 0 1 -1 1 13
"957" "s32" 24 "24c" 7 3384.64 0 "c" "cdb" -1 1 0 1 -1 0 3 8
"958" "s32" 2 "2a" 7 1685.62 1 "a" "rrc" 1 1 1 0 1 0 2 2
"959" "s32" 32 "32c" 6 2514.77 1 "c" "cdb" -1 1 0 1 -1 0 3 16
"960" "s32" 6 "6a" 7 3704.33 1 "a" "rrc" 1 1 1 0 1 0 2 6
"961" "s32" 31 "31d" 6 4123.49 1 "d" "cdb" -1 -1 0 -1 -1 0 3 15
"962" "s32" 11 "11d" 6 3497.99 1 "d" "rrc" -1 -1 0 -1 -1 0 2 11
"963" "s32" 39 "39d" 6 3185.59 1 "d" "soi" -1 -1 0 -1 -1 1 1 3
"964" "s32" 28 "28c" 6 2896.97 1 "c" "cdb" -1 1 0 1 -1 0 3 12
"965" "s32" 20 "20c" 7 3050.59 0 "c" "cdb" -1 1 0 1 -1 0 3 4
"966" "s32" 54 "54a" 7 5200.46 1 "a" "soi" 1 1 1 0 1 -1 1 18
"967" "s32" 7 "7d" 6 5416.24 1 "d" "rrc" -1 -1 0 -1 -1 0 2 7
"968" "s32" 37 "37b" 7 4697.26 1 "b" "soi" 1 -1 -1 0 1 1 1 1
"969" "s32" 41 "41b" 7 4255.03 1 "b" "soi" 1 -1 -1 0 1 1 1 5
"970" "s32" 19 "19d" 6 2477.35 1 "d" "cdb" -1 -1 0 -1 -1 0 3 3
"971" "s32" 43 "43d" 6 4130.28 1 "d" "soi" -1 -1 0 -1 -1 1 1 7
"972" "s32" 52 "52c" 6 2141.56 1 "c" "soi" -1 1 0 1 -1 -1 1 16
"973" "s32" 48 "48c" 6 5190.05 1 "c" "soi" -1 1 0 1 -1 -1 1 12
"974" "s32" 50 "50a" 7 2175.87 1 "a" "soi" 1 1 1 0 1 -1 1 14
"975" "s32" 56 "56c" 7 4610.34 0 "c" "soi" -1 1 0 1 -1 -1 1 20
"976" "s32" 42 "42a" 6 4883.17 0 "a" "soi" 1 1 1 0 1 1 1 6
"977" "s32" 30 "30a" 6 7309.96 0 "a" "cdb" 1 1 1 0 1 0 3 14
"978" "s32" 5 "5b" 7 1924.43 1 "b" "rrc" 1 -1 -1 0 1 0 2 5
"979" "s32" 9 "9b" 6 2627.14 0 "b" "rrc" 1 -1 -1 0 1 0 2 9
"980" "s32" 16 "16c" 7 3139.67 0 "c" "rrc" -1 1 0 1 -1 0 2 16
"981" "s32" 29 "29b" 6 6369.84 0 "b" "cdb" 1 -1 -1 0 1 0 3 13
"982" "s32" 21 "21b" 7 4105.83 1 "b" "cdb" 1 -1 -1 0 1 0 3 5
"984" "s32" 51 "51d" 6 4555.7 1 "d" "soi" -1 -1 0 -1 -1 -1 1 15
"985" "s32" 22 "22a" 6 5119.72 0 "a" "cdb" 1 1 1 0 1 0 3 6
"986" "s32" 3 "3d" 6 4269.57 1 "d" "rrc" -1 -1 0 -1 -1 0 2 3
"989" "s31" 51 "51c" 7 2362.11 1 "c" "soi" -1 1 0 1 -1 -1 1 15
"990" "s31" 16 "16b" 7 5459.9 0 "b" "rrc" 1 -1 -1 0 1 0 2 16
"991" "s31" 46 "46d" 7 1757.98 1 "d" "soi" -1 -1 0 -1 -1 1 1 10
"992" "s31" 53 "53a" 7 4122.6 1 "a" "soi" 1 1 1 0 1 -1 1 17
"993" "s31" 1 "1a" 7 1630.64 1 "a" "rrc" 1 1 1 0 1 0 2 1
"994" "s31" 44 "44b" 6 3979.29 1 "b" "soi" 1 -1 -1 0 1 1 1 8
"995" "s31" 48 "48b" 6 3114.51 1 "b" "soi" 1 -1 -1 0 1 -1 1 12
"996" "s31" 37 "37a" 6 2116.38 0 "a" "soi" 1 1 1 0 1 1 1 1
"997" "s31" 11 "11c" 6 2206.02 1 "c" "rrc" -1 1 0 1 -1 0 2 11
"998" "s31" 14 "14d" 6 2502.82 0 "d" "rrc" -1 -1 0 -1 -1 0 2 14
"999" "s31" 5 "5a" 7 1790.12 1 "a" "rrc" 1 1 1 0 1 0 2 5
"1000" "s31" 8 "8b" 6 2391.23 1 "b" "rrc" 1 -1 -1 0 1 0 2 8
"1001" "s31" 25 "25a" 6 3013.81 0 "a" "cdb" 1 1 1 0 1 0 3 9
"1002" "s31" 38 "38d" 7 1873.79 1 "d" "soi" -1 -1 0 -1 -1 1 1 2
"1003" "s31" 6 "6d" 7 1516.57 1 "d" "rrc" -1 -1 0 -1 -1 0 2 6
"1004" "s31" 29 "29a" 6 5132.45 0 "a" "cdb" 1 1 1 0 1 0 3 13
"1005" "s31" 12 "12b" 6 2264.35 1 "b" "rrc" 1 -1 -1 0 1 0 2 12
"1006" "s31" 24 "24b" 7 4098.66 0 "b" "cdb" 1 -1 -1 0 1 0 3 8
"1007" "s31" 49 "49a" 6 4779.92 0 "a" "soi" 1 1 1 0 1 -1 1 13
"1008" "s31" 15 "15c" 6 1845.19 1 "c" "rrc" -1 1 0 1 -1 0 2 15
"1009" "s31" 30 "30d" 7 2190.97 1 "d" "cdb" -1 -1 0 -1 -1 0 3 14
"1010" "s31" 7 "7c" 6 2026.84 1 "c" "rrc" -1 1 0 1 -1 0 2 7
"1011" "s31" 50 "50d" 7 3993.57 0 "d" "soi" -1 -1 0 -1 -1 -1 1 14
"1012" "s31" 22 "22d" 7 1530.31 1 "d" "cdb" -1 -1 0 -1 -1 0 3 6
"1013" "s31" 2 "2d" 7 1484.42 1 "d" "rrc" -1 -1 0 -1 -1 0 2 2
"1014" "s31" 41 "41a" 7 1708.16 1 "a" "soi" 1 1 1 0 1 1 1 5
"1015" "s31" 32 "32b" 6 1555.03 1 "b" "cdb" 1 -1 -1 0 1 0 3 16
"1016" "s31" 23 "23c" 7 5744.61 0 "c" "cdb" -1 1 0 1 -1 0 3 7
"1017" "s31" 19 "19c" 7 2320 0 "c" "cdb" -1 1 0 1 -1 0 3 3
"1018" "s31" 10 "10d" 7 2109.79 1 "d" "rrc" -1 -1 0 -1 -1 0 2 10
"1019" "s31" 52 "52b" 6 1795.73 1 "b" "soi" 1 -1 -1 0 1 -1 1 16
"1020" "s31" 31 "31c" 6 2340.31 1 "c" "cdb" -1 1 0 1 -1 0 3 15
"1021" "s31" 43 "43c" 6 2024.27 1 "c" "soi" -1 1 0 1 -1 1 1 7
"1022" "s31" 36 "36b" 6 2280.48 1 "b" "cdb" 1 -1 -1 0 1 0 3 20
"1023" "s31" 9 "9a" 7 2356.89 1 "a" "rrc" 1 1 1 0 1 0 2 9
"1024" "s31" 54 "54d" 7 4481.51 1 "d" "soi" -1 -1 0 -1 -1 -1 1 18
"1025" "s31" 3 "3c" 6 2127.84 1 "c" "rrc" -1 1 0 1 -1 0 2 3
"1026" "s31" 27 "27c" 6 1397.38 1 "c" "cdb" -1 1 0 1 -1 0 3 11
"1027" "s31" 4 "4b" 6 1549.1 1 "b" "rrc" 1 -1 -1 0 1 0 2 4
"1028" "s31" 21 "21a" 6 3961.31 0 "a" "cdb" 1 1 1 0 1 0 3 5
"1029" "s31" 39 "39c" 7 1797.47 0 "c" "soi" -1 1 0 1 -1 1 1 3
"1030" "s31" 33 "33a" 6 1816.15 1 "a" "cdb" 1 1 1 0 1 0 3 17
"1031" "s31" 56 "56b" 6 1967.8 1 "b" "soi" 1 -1 -1 0 1 -1 1 20
"1032" "s31" 34 "34d" 7 3816.16 1 "d" "cdb" -1 -1 0 -1 -1 0 3 18
"1033" "s31" 35 "35c" 7 1612.26 1 "c" "cdb" -1 1 0 1 -1 0 3 19
"1034" "s31" 17 "17a" 7 1527.01 1 "a" "cdb" 1 1 1 0 1 0 3 1
"1035" "s31" 26 "26d" 7 1835.3 1 "d" "cdb" -1 -1 0 -1 -1 0 3 10
"1036" "s31" 47 "47c" 6 1709.84 1 "c" "soi" -1 1 0 1 -1 -1 1 11
"1037" "s31" 40 "40b" 6 1654.8 1 "b" "soi" 1 -1 -1 0 1 1 1 4
"1038" "s31" 45 "45a" 7 2666.42 1 "a" "soi" 1 1 1 0 1 1 1 9
"1039" "s31" 18 "18d" 7 2397.1 1 "d" "cdb" -1 -1 0 -1 -1 0 3 2
"1040" "s31" 13 "13a" 7 1822.99 1 "a" "rrc" 1 1 1 0 1 0 2 13
"1041" "s31" 42 "42d" 7 1295.55 1 "d" "soi" -1 -1 0 -1 -1 1 1 6
"1042" "s31" 28 "28b" 6 2301.65 1 "b" "cdb" 1 -1 -1 0 1 0 3 12
"1043" "s31" 20 "20b" 6 2147.94 1 "b" "cdb" 1 -1 -1 0 1 0 3 4
"1044" "s31" 55 "55c" 6 2437.37 1 "c" "soi" -1 1 0 1 -1 -1 1 19
"1047" "s30" 1 "1d" 7 3165.83 1 "d" "rrc" -1 -1 0 -1 -1 0 2 1
"1048" "s30" 30 "30c" 7 6518.68 1 "c" "cdb" -1 1 0 1 -1 0 3 14
"1049" "s30" 39 "39b" 6 5648.61 1 "b" "soi" 1 -1 -1 0 1 1 1 3
"1050" "s30" 23 "23b" 5 11041.31 NA "b" "cdb" 1 -1 -1 0 1 0 3 7
"1051" "s30" 19 "19b" 6 2788.07 1 "b" "cdb" 1 -1 -1 0 1 0 3 3
"1052" "s30" 17 "17d" 7 2232.35 1 "d" "cdb" -1 -1 0 -1 -1 0 3 1
"1053" "s30" 32 "32a" 6 2766.87 1 "a" "cdb" 1 1 1 0 1 0 3 16
"1054" "s30" 27 "27b" 6 2286.28 1 "b" "cdb" 1 -1 -1 0 1 0 3 11
"1055" "s30" 34 "34c" 6 8346.33 0 "c" "cdb" -1 1 0 1 -1 0 3 18
"1056" "s30" 21 "21d" 7 2184.96 1 "d" "cdb" -1 -1 0 -1 -1 0 3 5
"1057" "s30" 26 "26c" 7 1771.24 1 "c" "cdb" -1 1 0 1 -1 0 3 10
"1058" "s30" 36 "36a" 6 2326.53 1 "a" "cdb" 1 1 1 0 1 0 3 20
"1059" "s30" 11 "11b" 5 2586.93 NA "b" "rrc" 1 -1 -1 0 1 0 2 11
"1060" "s30" 44 "44a" 6 3101.3 1 "a" "soi" 1 1 1 0 1 1 1 8
"1061" "s30" 50 "50c" 7 8451.1 1 "c" "soi" -1 1 0 1 -1 -1 1 14
"1062" "s30" 56 "56a" 6 2837.44 1 "a" "soi" 1 1 1 0 1 -1 1 20
"1063" "s30" 37 "37d" 7 3225.6 1 "d" "soi" -1 -1 0 -1 -1 1 1 1
"1064" "s30" 33 "33d" 6 2055.18 1 "d" "cdb" -1 -1 0 -1 -1 0 3 17
"1065" "s30" 18 "18c" 7 4022.14 1 "c" "cdb" -1 1 0 1 -1 0 3 2
"1066" "s30" 10 "10c" 7 2366.56 1 "c" "rrc" -1 1 0 1 -1 0 2 10
"1067" "s30" 31 "31b" 5 2148.95 NA "b" "cdb" 1 -1 -1 0 1 0 3 15
"1068" "s30" 53 "53d" 7 2473.66 1 "d" "soi" -1 -1 0 -1 -1 -1 1 17
"1069" "s30" 29 "29d" 7 9795.91 1 "d" "cdb" -1 -1 0 -1 -1 0 3 13
"1070" "s30" 28 "28a" 6 2383.9 1 "a" "cdb" 1 1 1 0 1 0 3 12
"1071" "s30" 55 "55b" 6 3385.83 1 "b" "soi" 1 -1 -1 0 1 -1 1 19
"1072" "s30" 22 "22c" 7 2639.3 1 "c" "cdb" -1 1 0 1 -1 0 3 6
"1073" "s30" 41 "41d" 7 3500.9 1 "d" "soi" -1 -1 0 -1 -1 1 1 5
"1074" "s30" 43 "43b" 6 2075.43 1 "b" "soi" 1 -1 -1 0 1 1 1 7
"1075" "s30" 48 "48a" 6 5150.27 1 "a" "soi" 1 1 1 0 1 -1 1 12
"1076" "s30" 15 "15b" 6 4328.91 1 "b" "rrc" 1 -1 -1 0 1 0 2 15
"1077" "s30" 2 "2c" 7 3337.44 1 "c" "rrc" -1 1 0 1 -1 0 2 2
"1078" "s30" 5 "5d" 7 8593.98 1 "d" "rrc" -1 -1 0 -1 -1 0 2 5
"1079" "s30" 25 "25d" 6 4543.91 0 "d" "cdb" -1 -1 0 -1 -1 0 3 9
"1080" "s30" 45 "45d" 7 2989.24 1 "d" "soi" -1 -1 0 -1 -1 1 1 9
"1081" "s30" 9 "9d" 7 2270.33 1 "d" "rrc" -1 -1 0 -1 -1 0 2 9
"1082" "s30" 47 "47b" 6 2389.3 1 "b" "soi" 1 -1 -1 0 1 -1 1 11
"1083" "s30" 8 "8a" 6 3212.62 1 "a" "rrc" 1 1 1 0 1 0 2 8
"1084" "s30" 35 "35b" 7 3217.29 1 "b" "cdb" 1 -1 -1 0 1 0 3 19
"1085" "s30" 51 "51b" 6 1532.84 1 "b" "soi" 1 -1 -1 0 1 -1 1 15
"1086" "s30" 38 "38c" 6 3005.11 0 "c" "soi" -1 1 0 1 -1 1 1 2
"1087" "s30" 20 "20a" 6 3019.3 1 "a" "cdb" 1 1 1 0 1 0 3 4
"1088" "s30" 42 "42c" 7 3673.27 1 "c" "soi" -1 1 0 1 -1 1 1 6
"1089" "s30" 54 "54c" 6 2134.17 0 "c" "soi" -1 1 0 1 -1 -1 1 18
"1090" "s30" 4 "4a" 6 3578.12 1 "a" "rrc" 1 1 1 0 1 0 2 4
"1092" "s30" 52 "52a" 6 1918.8 1 "a" "soi" 1 1 1 0 1 -1 1 16
"1093" "s30" 16 "16a" 6 2742.18 1 "a" "rrc" 1 1 1 0 1 0 2 16
"1094" "s30" 46 "46c" 7 1751.3 1 "c" "soi" -1 1 0 1 -1 1 1 10
"1095" "s30" 24 "24a" 6 3303.27 1 "a" "cdb" 1 1 1 0 1 0 3 8
"1096" "s30" 49 "49d" 7 2167.79 1 "d" "soi" -1 -1 0 -1 -1 -1 1 13
"1097" "s30" 3 "3b" 6 2117.56 1 "b" "rrc" 1 -1 -1 0 1 0 2 3
"1098" "s30" 7 "7b" 6 1926.2 1 "b" "rrc" 1 -1 -1 0 1 0 2 7
"1099" "s30" 13 "13d" 6 5534.18 0 "d" "rrc" -1 -1 0 -1 -1 0 2 13
"1100" "s30" 40 "40a" 7 2903.62 0 "a" "soi" 1 1 1 0 1 1 1 4
"1101" "s30" 6 "6c" 7 1540.87 1 "c" "rrc" -1 1 0 1 -1 0 2 6
"1102" "s30" 14 "14c" 7 2254.97 1 "c" "rrc" -1 1 0 1 -1 0 2 14
"1105" "s29" 1 "1c" 7 3040.21 1 "c" "rrc" -1 1 0 1 -1 0 2 1
"1106" "s29" 25 "25c" 6 3810.31 0 "c" "cdb" -1 1 0 1 -1 0 3 9
"1107" "s29" 46 "46b" 7 3581.5 1 "b" "soi" 1 -1 -1 0 1 1 1 10
"1108" "s29" 5 "5c" 7 3894.09 1 "c" "rrc" -1 1 0 1 -1 0 2 5
"1109" "s29" 47 "47a" 6 2336.15 1 "a" "soi" 1 1 1 0 1 -1 1 11
"1110" "s29" 38 "38b" 7 2452.75 1 "b" "soi" 1 -1 -1 0 1 1 1 2
"1111" "s29" 10 "10b" 7 4112.13 1 "b" "rrc" 1 -1 -1 0 1 0 2 10
"1112" "s29" 19 "19a" 6 3478.95 1 "a" "cdb" 1 1 1 0 1 0 3 3
"1113" "s29" 3 "3a" 7 3465.06 0 "a" "rrc" 1 1 1 0 1 0 2 3
"1114" "s29" 52 "52d" 6 2190.26 1 "d" "soi" -1 -1 0 -1 -1 -1 1 16
"1115" "s29" 29 "29c" 6 3006.91 0 "c" "cdb" -1 1 0 1 -1 0 3 13
"1116" "s29" 27 "27a" 6 3176.05 1 "a" "cdb" 1 1 1 0 1 0 3 11
"1117" "s29" 43 "43a" 6 3069.67 1 "a" "soi" 1 1 1 0 1 1 1 7
"1118" "s29" 23 "23a" 6 3097.44 1 "a" "cdb" 1 1 1 0 1 0 3 7
"1119" "s29" 26 "26b" 7 2209.22 1 "b" "cdb" 1 -1 -1 0 1 0 3 10
"1120" "s29" 54 "54b" 7 2581.65 1 "b" "soi" 1 -1 -1 0 1 -1 1 18
"1121" "s29" 37 "37c" 6 3190.51 0 "c" "soi" -1 1 0 1 -1 1 1 1
"1122" "s29" 41 "41c" 6 2518.89 0 "c" "soi" -1 1 0 1 -1 1 1 5
"1123" "s29" 42 "42b" 7 2061.34 1 "b" "soi" 1 -1 -1 0 1 1 1 6
"1124" "s29" 45 "45c" 7 2062.91 1 "c" "soi" -1 1 0 1 -1 1 1 9
"1125" "s29" 7 "7a" 6 2357.83 1 "a" "rrc" 1 1 1 0 1 0 2 7
"1126" "s29" 36 "36d" 6 2595.35 1 "d" "cdb" -1 -1 0 -1 -1 0 3 20
"1127" "s29" 49 "49c" 6 4552.56 0 "c" "soi" -1 1 0 1 -1 -1 1 13
"1128" "s29" 50 "50b" 6 1887.31 1 "b" "soi" 1 -1 -1 0 1 -1 1 14
"1129" "s29" 12 "12d" 6 4655.08 1 "d" "rrc" -1 -1 0 -1 -1 0 2 12
"1130" "s29" 13 "13c" 6 3466.15 0 "c" "rrc" -1 1 0 1 -1 0 2 13
"1131" "s29" 32 "32d" 7 2874.99 0 "d" "cdb" -1 -1 0 -1 -1 0 3 16
"1132" "s29" 31 "31a" 7 3344.58 0 "a" "cdb" 1 1 1 0 1 0 3 15
"1133" "s29" 18 "18b" 7 2583.33 1 "b" "cdb" 1 -1 -1 0 1 0 3 2
"1134" "s29" 56 "56d" 6 2289.28 1 "d" "soi" -1 -1 0 -1 -1 -1 1 20
"1135" "s29" 53 "53c" 6 3345.38 0 "c" "soi" -1 1 0 1 -1 -1 1 17
"1136" "s29" 11 "11a" 6 2540.08 1 "a" "rrc" 1 1 1 0 1 0 2 11
"1137" "s29" 15 "15a" 7 3341.2 0 "a" "rrc" 1 1 1 0 1 0 2 15
"1138" "s29" 20 "20d" 7 2044.99 0 "d" "cdb" -1 -1 0 -1 -1 0 3 4
"1139" "s29" 4 "4d" 6 2201.03 1 "d" "rrc" -1 -1 0 -1 -1 0 2 4
"1140" "s29" 2 "2b" 7 1795.18 1 "b" "rrc" 1 -1 -1 0 1 0 2 2
"1141" "s29" 28 "28d" 6 2128.88 1 "d" "cdb" -1 -1 0 -1 -1 0 3 12
"1142" "s29" 48 "48d" 6 3392.04 1 "d" "soi" -1 -1 0 -1 -1 -1 1 12
"1143" "s29" 16 "16d" 6 2035.07 1 "d" "rrc" -1 -1 0 -1 -1 0 2 16
"1144" "s29" 40 "40d" 6 2252.25 1 "d" "soi" -1 -1 0 -1 -1 1 1 4
"1145" "s29" 39 "39a" 7 2470.5 0 "a" "soi" 1 1 1 0 1 1 1 3
"1146" "s29" 8 "8d" 6 1811.5 1 "d" "rrc" -1 -1 0 -1 -1 0 2 8
"1147" "s29" 6 "6b" 7 1803.5 1 "b" "rrc" 1 -1 -1 0 1 0 2 6
"1148" "s29" 22 "22b" 6 2949.82 0 "b" "cdb" 1 -1 -1 0 1 0 3 6
"1149" "s29" 30 "30b" 7 2710.92 1 "b" "cdb" 1 -1 -1 0 1 0 3 14
"1150" "s29" 14 "14b" 7 2753.79 1 "b" "rrc" 1 -1 -1 0 1 0 2 14
"1151" "s29" 9 "9c" 7 2031.15 1 "c" "rrc" -1 1 0 1 -1 0 2 9
"1152" "s29" 35 "35a" 6 1910.5 0 "a" "cdb" 1 1 1 0 1 0 3 19
"1153" "s29" 51 "51a" 7 1271.53 1 "a" "soi" 1 1 1 0 1 -1 1 15
"1154" "s29" 17 "17c" 7 2424.76 1 "c" "cdb" -1 1 0 1 -1 0 3 1
"1155" "s29" 55 "55a" 6 2150.53 1 "a" "soi" 1 1 1 0 1 -1 1 19
"1156" "s29" 21 "21c" 7 2017.19 1 "c" "cdb" -1 1 0 1 -1 0 3 5
"1157" "s29" 33 "33c" 6 3806.02 1 "c" "cdb" -1 1 0 1 -1 0 3 17
"1158" "s29" 24 "24d" 6 3336.59 1 "d" "cdb" -1 -1 0 -1 -1 0 3 8
"1159" "s29" 34 "34b" 7 2563.38 1 "b" "cdb" 1 -1 -1 0 1 0 3 18
"1160" "s29" 44 "44d" 6 2237.42 1 "d" "soi" -1 -1 0 -1 -1 1 1 8
"1163" "s28" 22 "22a" 7 3474.9 1 "a" "cdb" 1 1 1 0 1 0 3 6
"1164" "s28" 21 "21b" 7 2574.02 1 "b" "cdb" 1 -1 -1 0 1 0 3 5
"1165" "s28" 3 "3d" 7 4728.26 0 "d" "rrc" -1 -1 0 -1 -1 0 2 3
"1166" "s28" 46 "46a" 7 6061.93 1 "a" "soi" 1 1 1 0 1 1 1 10
"1167" "s28" 4 "4c" 6 2821.86 1 "c" "rrc" -1 1 0 1 -1 0 2 4
"1168" "s28" 30 "30a" 7 6413.64 1 "a" "cdb" 1 1 1 0 1 0 3 14
"1169" "s28" 19 "19d" 6 2574.4 1 "d" "cdb" -1 -1 0 -1 -1 0 3 3
"1170" "s28" 11 "11d" 6 1989.53 1 "d" "rrc" -1 -1 0 -1 -1 0 2 11
"1171" "s28" 47 "47d" 6 2349.88 1 "d" "soi" -1 -1 0 -1 -1 -1 1 11
"1172" "s28" 7 "7d" 6 5147.17 1 "d" "rrc" -1 -1 0 -1 -1 0 2 7
"1173" "s28" 13 "13b" 7 2640.61 1 "b" "rrc" 1 -1 -1 0 1 0 2 13
"1174" "s28" 32 "32c" 6 2509.46 1 "c" "cdb" -1 1 0 1 -1 0 3 16
"1175" "s28" 18 "18a" 6 2305.26 0 "a" "cdb" 1 1 1 0 1 0 3 2
"1176" "s28" 41 "41b" 7 4573.25 1 "b" "soi" 1 -1 -1 0 1 1 1 5
"1177" "s28" 25 "25b" 6 8763.17 0 "b" "cdb" 1 -1 -1 0 1 0 3 9
"1178" "s28" 45 "45b" 7 5382.66 1 "b" "soi" 1 -1 -1 0 1 1 1 9
"1179" "s28" 53 "53b" 7 7151.39 1 "b" "soi" 1 -1 -1 0 1 -1 1 17
"1180" "s28" 44 "44c" 6 5394.54 1 "c" "soi" -1 1 0 1 -1 1 1 8
"1181" "s28" 17 "17b" 7 2136.6 1 "b" "cdb" 1 -1 -1 0 1 0 3 1
"1182" "s28" 5 "5b" 7 2504.23 1 "b" "rrc" 1 -1 -1 0 1 0 2 5
"1183" "s28" 31 "31d" 7 3486.43 0 "d" "cdb" -1 -1 0 -1 -1 0 3 15
"1184" "s28" 52 "52c" 6 3100.91 1 "c" "soi" -1 1 0 1 -1 -1 1 16
"1185" "s28" 51 "51d" 6 4408.92 1 "d" "soi" -1 -1 0 -1 -1 -1 1 15
"1186" "s28" 49 "49b" 7 3073.06 1 "b" "soi" 1 -1 -1 0 1 -1 1 13
"1187" "s28" 10 "10a" 5 8066.37 NA "a" "rrc" 1 1 1 0 1 0 2 10
"1188" "s28" 16 "16c" 5 3697.46 NA "c" "rrc" -1 1 0 1 -1 0 2 16
"1189" "s28" 39 "39d" 6 3332.83 1 "d" "soi" -1 -1 0 -1 -1 1 1 3
"1190" "s28" 27 "27d" 6 3955.16 1 "d" "cdb" -1 -1 0 -1 -1 0 3 11
"1191" "s28" 29 "29b" 6 5737.95 0 "b" "cdb" 1 -1 -1 0 1 0 3 13
"1192" "s28" 9 "9b" 7 2925.99 1 "b" "rrc" 1 -1 -1 0 1 0 2 9
"1193" "s28" 1 "1b" 7 1908.54 1 "b" "rrc" 1 -1 -1 0 1 0 2 1
"1194" "s28" 14 "14a" 7 4700.48 1 "a" "rrc" 1 1 1 0 1 0 2 14
"1195" "s28" 33 "33b" 6 3390.87 1 "b" "cdb" 1 -1 -1 0 1 0 3 17
"1196" "s28" 37 "37b" 7 4654.09 1 "b" "soi" 1 -1 -1 0 1 1 1 1
"1197" "s28" 55 "55d" 7 5997.13 0 "d" "soi" -1 -1 0 -1 -1 -1 1 19
"1198" "s28" 2 "2a" 7 1965.81 1 "a" "rrc" 1 1 1 0 1 0 2 2
"1199" "s28" 6 "6a" 7 1722.23 1 "a" "rrc" 1 1 1 0 1 0 2 6
"1200" "s28" 42 "42a" 7 2898.64 1 "a" "soi" 1 1 1 0 1 1 1 6
"1201" "s28" 35 "35d" 7 1902.22 1 "d" "cdb" -1 -1 0 -1 -1 0 3 19
"1202" "s28" 8 "8c" 6 2974.31 1 "c" "rrc" -1 1 0 1 -1 0 2 8
"1203" "s28" 28 "28c" 6 2850.84 1 "c" "cdb" -1 1 0 1 -1 0 3 12
"1204" "s28" 43 "43d" 6 2093.35 1 "d" "soi" -1 -1 0 -1 -1 1 1 7
"1205" "s28" 26 "26a" 7 1747.74 1 "a" "cdb" 1 1 1 0 1 0 3 10
"1206" "s28" 38 "38a" 7 5539.16 1 "a" "soi" 1 1 1 0 1 1 1 2
"1207" "s28" 23 "23d" 6 5533.64 1 "d" "cdb" -1 -1 0 -1 -1 0 3 7
"1208" "s28" 54 "54a" 6 7110.92 0 "a" "soi" 1 1 1 0 1 -1 1 18
"1209" "s28" 40 "40c" 7 1779.07 0 "c" "soi" -1 1 0 1 -1 1 1 4
"1210" "s28" 50 "50a" 7 2349.69 1 "a" "soi" 1 1 1 0 1 -1 1 14
"1211" "s28" 36 "36c" 6 2405.51 1 "c" "cdb" -1 1 0 1 -1 0 3 20
"1212" "s28" 34 "34a" 7 4257.19 1 "a" "cdb" 1 1 1 0 1 0 3 18
"1213" "s28" 20 "20c" 7 6611.5 0 "c" "cdb" -1 1 0 1 -1 0 3 4
"1214" "s28" 15 "15d" 6 2307.32 1 "d" "rrc" -1 -1 0 -1 -1 0 2 15
"1215" "s28" 24 "24c" 6 2912.3 1 "c" "cdb" -1 1 0 1 -1 0 3 8
"1216" "s28" 48 "48c" 6 5188.73 1 "c" "soi" -1 1 0 1 -1 -1 1 12
"1217" "s28" 12 "12c" 6 2244.54 1 "c" "rrc" -1 1 0 1 -1 0 2 12
"1218" "s28" 56 "56c" 7 4825.33 0 "c" "soi" -1 1 0 1 -1 -1 1 20
"1221" "s27" 2 "2d" 7 2568.98 1 "d" "rrc" -1 -1 0 -1 -1 0 2 2
"1222" "s27" 11 "11c" 6 3284.77 1 "c" "rrc" -1 1 0 1 -1 0 2 11
"1223" "s27" 15 "15c" 6 4976.53 1 "c" "rrc" -1 1 0 1 -1 0 2 15
"1224" "s27" 33 "33a" 6 4496.5 1 "a" "cdb" 1 1 1 0 1 0 3 17
"1225" "s27" 25 "25a" 7 10918.09 1 "a" "cdb" 1 1 1 0 1 0 3 9
"1226" "s27" 55 "55c" 7 4273.66 0 "c" "soi" -1 1 0 1 -1 -1 1 19
"1227" "s27" 23 "23c" 7 12565.72 0 "c" "cdb" -1 1 0 1 -1 0 3 7
"1228" "s27" 39 "39c" 7 2238.59 0 "c" "soi" -1 1 0 1 -1 1 1 3
"1229" "s27" 26 "26d" 7 4789.77 1 "d" "cdb" -1 -1 0 -1 -1 0 3 10
"1230" "s27" 30 "30d" 7 2767.13 1 "d" "cdb" -1 -1 0 -1 -1 0 3 14
"1231" "s27" 29 "29a" 6 5054.89 0 "a" "cdb" 1 1 1 0 1 0 3 13
"1232" "s27" 12 "12b" 6 2616.97 1 "b" "rrc" 1 -1 -1 0 1 0 2 12
"1233" "s27" 42 "42d" 7 1977.16 1 "d" "soi" -1 -1 0 -1 -1 1 1 6
"1234" "s27" 38 "38d" 7 1609.91 1 "d" "soi" -1 -1 0 -1 -1 1 1 2
"1235" "s27" 18 "18d" 7 7170.37 1 "d" "cdb" -1 -1 0 -1 -1 0 3 2
"1236" "s27" 14 "14d" 7 1824.65 1 "d" "rrc" -1 -1 0 -1 -1 0 2 14
"1237" "s27" 1 "1a" 7 4050.97 1 "a" "rrc" 1 1 1 0 1 0 2 1
"1238" "s27" 50 "50d" 6 2308.94 1 "d" "soi" -1 -1 0 -1 -1 -1 1 14
"1239" "s27" 40 "40b" 6 2741.23 1 "b" "soi" 1 -1 -1 0 1 1 1 4
"1240" "s27" 35 "35c" 7 7124.7 1 "c" "cdb" -1 1 0 1 -1 0 3 19
"1241" "s27" 27 "27c" 6 1635.63 1 "c" "cdb" -1 1 0 1 -1 0 3 11
"1242" "s27" 37 "37a" 6 1984.39 0 "a" "soi" 1 1 1 0 1 1 1 1
"1243" "s27" 31 "31c" 6 4069.29 1 "c" "cdb" -1 1 0 1 -1 0 3 15
"1244" "s27" 28 "28b" 6 3035.49 1 "b" "cdb" 1 -1 -1 0 1 0 3 12
"1245" "s27" 13 "13a" 7 3665.15 1 "a" "rrc" 1 1 1 0 1 0 2 13
"1246" "s27" 54 "54d" 7 1701.05 1 "d" "soi" -1 -1 0 -1 -1 -1 1 18
"1247" "s27" 3 "3c" 6 2644.19 1 "c" "rrc" -1 1 0 1 -1 0 2 3
"1248" "s27" 53 "53a" 7 2998.05 1 "a" "soi" 1 1 1 0 1 -1 1 17
"1249" "s27" 10 "10d" 7 1821.68 1 "d" "rrc" -1 -1 0 -1 -1 0 2 10
"1250" "s27" 7 "7c" 6 3626.38 1 "c" "rrc" -1 1 0 1 -1 0 2 7
"1251" "s27" 49 "49a" 6 2441.62 0 "a" "soi" 1 1 1 0 1 -1 1 13
"1252" "s27" 47 "47c" 6 2393.48 1 "c" "soi" -1 1 0 1 -1 -1 1 11
"1253" "s27" 44 "44b" 7 4216.17 0 "b" "soi" 1 -1 -1 0 1 1 1 8
"1254" "s27" 8 "8b" 6 1981.2 1 "b" "rrc" 1 -1 -1 0 1 0 2 8
"1255" "s27" 36 "36b" 6 2163.54 1 "b" "cdb" 1 -1 -1 0 1 0 3 20
"1256" "s27" 17 "17a" 7 2423.1 1 "a" "cdb" 1 1 1 0 1 0 3 1
"1257" "s27" 9 "9a" 7 8487.66 1 "a" "rrc" 1 1 1 0 1 0 2 9
"1258" "s27" 56 "56b" 5 10.52 NA "b" "soi" 1 -1 -1 0 1 -1 1 20
"1259" "s27" 48 "48b" 6 3837.93 1 "b" "soi" 1 -1 -1 0 1 -1 1 12
"1260" "s27" 4 "4b" 6 1785.66 1 "b" "rrc" 1 -1 -1 0 1 0 2 4
"1261" "s27" 19 "19c" 6 1928.12 1 "c" "cdb" -1 1 0 1 -1 0 3 3
"1262" "s27" 51 "51c" 7 6537.11 1 "c" "soi" -1 1 0 1 -1 -1 1 15
"1263" "s27" 22 "22d" 7 2635.63 1 "d" "cdb" -1 -1 0 -1 -1 0 3 6
"1264" "s27" 41 "41a" 6 1653.17 0 "a" "soi" 1 1 1 0 1 1 1 5
"1265" "s27" 20 "20b" 6 2539.33 1 "b" "cdb" 1 -1 -1 0 1 0 3 4
"1266" "s27" 32 "32b" 6 1622.71 1 "b" "cdb" 1 -1 -1 0 1 0 3 16
"1267" "s27" 16 "16b" 6 2422.07 1 "b" "rrc" 1 -1 -1 0 1 0 2 16
"1268" "s27" 21 "21a" 6 2891.28 0 "a" "cdb" 1 1 1 0 1 0 3 5
"1269" "s27" 6 "6d" 6 3002.91 0 "d" "rrc" -1 -1 0 -1 -1 0 2 6
"1270" "s27" 24 "24b" 7 6795.58 0 "b" "cdb" 1 -1 -1 0 1 0 3 8
"1271" "s27" 34 "34d" 7 3052.01 1 "d" "cdb" -1 -1 0 -1 -1 0 3 18
"1272" "s27" 43 "43c" 6 1784.87 1 "c" "soi" -1 1 0 1 -1 1 1 7
"1273" "s27" 45 "45a" 6 1490.33 0 "a" "soi" 1 1 1 0 1 1 1 9
"1274" "s27" 5 "5a" 6 3143.31 0 "a" "rrc" 1 1 1 0 1 0 2 5
"1275" "s27" 52 "52b" 6 2396.41 1 "b" "soi" 1 -1 -1 0 1 -1 1 16
"1276" "s27" 46 "46d" 7 1402.64 1 "d" "soi" -1 -1 0 -1 -1 1 1 10
"1279" "s26" 40 "40a" 6 5225.28 1 "a" "soi" 1 1 1 0 1 1 1 4
"1280" "s26" 14 "14c" 7 3535.31 1 "c" "rrc" -1 1 0 1 -1 0 2 14
"1281" "s26" 31 "31b" 6 3403.84 1 "b" "cdb" 1 -1 -1 0 1 0 3 15
"1282" "s26" 42 "42c" 6 3717.23 0 "c" "soi" -1 1 0 1 -1 1 1 6
"1283" "s26" 8 "8a" 6 3258.39 1 "a" "rrc" 1 1 1 0 1 0 2 8
"1284" "s26" 6 "6c" 7 3178.77 1 "c" "rrc" -1 1 0 1 -1 0 2 6
"1285" "s26" 49 "49d" 6 3092.79 0 "d" "soi" -1 -1 0 -1 -1 -1 1 13
"1286" "s26" 54 "54c" 7 6831.02 1 "c" "soi" -1 1 0 1 -1 -1 1 18
"1287" "s26" 48 "48a" 6 5520.45 1 "a" "soi" 1 1 1 0 1 -1 1 12
"1288" "s26" 15 "15b" 6 6524.81 1 "b" "rrc" 1 -1 -1 0 1 0 2 15
"1289" "s26" 25 "25d" 6 3669.52 0 "d" "cdb" -1 -1 0 -1 -1 0 3 9
"1290" "s26" 46 "46c" 7 3450.04 1 "c" "soi" -1 1 0 1 -1 1 1 10
"1291" "s26" 43 "43b" 6 2509.65 1 "b" "soi" 1 -1 -1 0 1 1 1 7
"1292" "s26" 24 "24a" 6 6328.37 1 "a" "cdb" 1 1 1 0 1 0 3 8
"1293" "s26" 33 "33d" 7 3750.85 0 "d" "cdb" -1 -1 0 -1 -1 0 3 17
"1294" "s26" 19 "19b" 6 4377.65 1 "b" "cdb" 1 -1 -1 0 1 0 3 3
"1295" "s26" 18 "18c" 7 4462.11 1 "c" "cdb" -1 1 0 1 -1 0 3 2
"1296" "s26" 21 "21d" 7 2922.23 1 "d" "cdb" -1 -1 0 -1 -1 0 3 5
"1297" "s26" 13 "13d" 7 4628.91 1 "d" "rrc" -1 -1 0 -1 -1 0 2 13
"1298" "s26" 36 "36a" 6 2988.39 1 "a" "cdb" 1 1 1 0 1 0 3 20
"1299" "s26" 35 "35b" 6 2812.25 0 "b" "cdb" 1 -1 -1 0 1 0 3 19
"1300" "s26" 45 "45d" 6 10924.69 0 "d" "soi" -1 -1 0 -1 -1 1 1 9
"1301" "s26" 47 "47b" 6 2773.76 1 "b" "soi" 1 -1 -1 0 1 -1 1 11
"1302" "s26" 51 "51b" 6 2984.54 1 "b" "soi" 1 -1 -1 0 1 -1 1 15
"1303" "s26" 17 "17d" 7 3021.11 1 "d" "cdb" -1 -1 0 -1 -1 0 3 1
"1304" "s26" 30 "30c" 7 2296.46 1 "c" "cdb" -1 1 0 1 -1 0 3 14
"1305" "s26" 52 "52a" 6 2249.14 1 "a" "soi" 1 1 1 0 1 -1 1 16
"1306" "s26" 26 "26c" 7 2946.34 1 "c" "cdb" -1 1 0 1 -1 0 3 10
"1307" "s26" 29 "29d" 6 2963.22 0 "d" "cdb" -1 -1 0 -1 -1 0 3 13
"1308" "s26" 41 "41d" 6 2250.24 0 "d" "soi" -1 -1 0 -1 -1 1 1 5
"1309" "s26" 2 "2c" 7 2738.34 1 "c" "rrc" -1 1 0 1 -1 0 2 2
"1310" "s26" 4 "4a" 6 4163.12 1 "a" "rrc" 1 1 1 0 1 0 2 4
"1311" "s26" 22 "22c" 6 5451.3 0 "c" "cdb" -1 1 0 1 -1 0 3 6
"1312" "s26" 12 "12a" 6 1868.71 1 "a" "rrc" 1 1 1 0 1 0 2 12
"1313" "s26" 20 "20a" 6 2641.59 1 "a" "cdb" 1 1 1 0 1 0 3 4
"1314" "s26" 44 "44a" 6 2537.37 1 "a" "soi" 1 1 1 0 1 1 1 8
"1315" "s26" 38 "38c" 6 3748.25 0 "c" "soi" -1 1 0 1 -1 1 1 2
"1316" "s26" 27 "27b" 6 2496.46 1 "b" "cdb" 1 -1 -1 0 1 0 3 11
"1317" "s26" 7 "7b" 6 3576.77 1 "b" "rrc" 1 -1 -1 0 1 0 2 7
"1318" "s26" 50 "50c" 7 5136.22 1 "c" "soi" -1 1 0 1 -1 -1 1 14
"1319" "s26" 32 "32a" 6 3315.42 1 "a" "cdb" 1 1 1 0 1 0 3 16
"1320" "s26" 34 "34c" 7 4481.99 1 "c" "cdb" -1 1 0 1 -1 0 3 18
"1321" "s26" 11 "11b" 6 2197.61 1 "b" "rrc" 1 -1 -1 0 1 0 2 11
"1322" "s26" 3 "3b" 6 2690.41 1 "b" "rrc" 1 -1 -1 0 1 0 2 3
"1323" "s26" 28 "28a" 7 4119.27 0 "a" "cdb" 1 1 1 0 1 0 3 12
"1324" "s26" 55 "55b" 7 11730.39 0 "b" "soi" 1 -1 -1 0 1 -1 1 19
"1325" "s26" 10 "10c" 7 3873.39 1 "c" "rrc" -1 1 0 1 -1 0 2 10
"1326" "s26" 53 "53d" 7 3254.67 1 "d" "soi" -1 -1 0 -1 -1 -1 1 17
"1327" "s26" 39 "39b" 6 3544.9 1 "b" "soi" 1 -1 -1 0 1 1 1 3
"1328" "s26" 16 "16a" 6 5547.24 1 "a" "rrc" 1 1 1 0 1 0 2 16
"1329" "s26" 23 "23b" 6 4231.29 1 "b" "cdb" 1 -1 -1 0 1 0 3 7
"1330" "s26" 5 "5d" 7 5593.14 1 "d" "rrc" -1 -1 0 -1 -1 0 2 5
"1331" "s26" 9 "9d" 6 3640.46 0 "d" "rrc" -1 -1 0 -1 -1 0 2 9
"1332" "s26" 37 "37d" 7 4327.52 1 "d" "soi" -1 -1 0 -1 -1 1 1 1
"1333" "s26" 1 "1d" 7 2769.25 1 "d" "rrc" -1 -1 0 -1 -1 0 2 1
"1334" "s26" 56 "56a" 6 4338.06 1 "a" "soi" 1 1 1 0 1 -1 1 20
"1337" "s25" 4 "4d" 6 1740.25 1 "d" "rrc" -1 -1 0 -1 -1 0 2 4
"1338" "s25" 6 "6b" 7 1716.63 1 "b" "rrc" 1 -1 -1 0 1 0 2 6
"1339" "s25" 20 "20d" 6 2440.04 1 "d" "cdb" -1 -1 0 -1 -1 0 3 4
"1340" "s25" 48 "48d" 6 3004.83 1 "d" "soi" -1 -1 0 -1 -1 -1 1 12
"1341" "s25" 36 "36d" 6 2118.6 1 "d" "cdb" -1 -1 0 -1 -1 0 3 20
"1342" "s25" 23 "23a" 7 4784.32 0 "a" "cdb" 1 1 1 0 1 0 3 7
"1343" "s25" 22 "22b" 6 3186.02 0 "b" "cdb" 1 -1 -1 0 1 0 3 6
"1344" "s25" 26 "26b" 7 3270.02 1 "b" "cdb" 1 -1 -1 0 1 0 3 10
"1345" "s25" 16 "16d" 6 5236.29 1 "d" "rrc" -1 -1 0 -1 -1 0 2 16
"1346" "s25" 40 "40d" 6 1919.46 1 "d" "soi" -1 -1 0 -1 -1 1 1 4
"1347" "s25" 32 "32d" 6 1978.68 1 "d" "cdb" -1 -1 0 -1 -1 0 3 16
"1348" "s25" 30 "30b" 6 4558.02 0 "b" "cdb" 1 -1 -1 0 1 0 3 14
"1349" "s25" 7 "7a" 6 2526.35 1 "a" "rrc" 1 1 1 0 1 0 2 7
"1350" "s25" 55 "55a" 6 4056.3 1 "a" "soi" 1 1 1 0 1 -1 1 19
"1351" "s25" 10 "10b" 7 2046.93 1 "b" "rrc" 1 -1 -1 0 1 0 2 10
"1352" "s25" 38 "38b" 7 2669.54 1 "b" "soi" 1 -1 -1 0 1 1 1 2
"1353" "s25" 45 "45c" 6 1793.05 0 "c" "soi" -1 1 0 1 -1 1 1 9
"1354" "s25" 24 "24d" 6 3175.63 1 "d" "cdb" -1 -1 0 -1 -1 0 3 8
"1355" "s25" 17 "17c" 7 3371.67 1 "c" "cdb" -1 1 0 1 -1 0 3 1
"1356" "s25" 25 "25c" 6 2753.42 0 "c" "cdb" -1 1 0 1 -1 0 3 9
"1357" "s25" 12 "12d" 6 2011.85 1 "d" "rrc" -1 -1 0 -1 -1 0 2 12
"1358" "s25" 27 "27a" 6 1494.98 1 "a" "cdb" 1 1 1 0 1 0 3 11
"1359" "s25" 56 "56d" 6 2849.75 1 "d" "soi" -1 -1 0 -1 -1 -1 1 20
"1360" "s25" 14 "14b" 7 2600.54 1 "b" "rrc" 1 -1 -1 0 1 0 2 14
"1361" "s25" 9 "9c" 6 1845.48 0 "c" "rrc" -1 1 0 1 -1 0 2 9
"1362" "s25" 54 "54b" 7 1195.54 1 "b" "soi" 1 -1 -1 0 1 -1 1 18
"1363" "s25" 51 "51a" 6 1145.01 0 "a" "soi" 1 1 1 0 1 -1 1 15
"1364" "s25" 47 "47a" 6 2644.1 1 "a" "soi" 1 1 1 0 1 -1 1 11
"1365" "s25" 44 "44d" 6 2905.36 1 "d" "soi" -1 -1 0 -1 -1 1 1 8
"1366" "s25" 19 "19a" 6 2660.11 1 "a" "cdb" 1 1 1 0 1 0 3 3
"1367" "s25" 43 "43a" 6 1536.61 1 "a" "soi" 1 1 1 0 1 1 1 7
"1368" "s25" 31 "31a" 6 1518.88 1 "a" "cdb" 1 1 1 0 1 0 3 15
"1369" "s25" 15 "15a" 6 5392.32 1 "a" "rrc" 1 1 1 0 1 0 2 15
"1370" "s25" 52 "52d" 6 1414.64 1 "d" "soi" -1 -1 0 -1 -1 -1 1 16
"1371" "s25" 28 "28d" 6 2051.46 1 "d" "cdb" -1 -1 0 -1 -1 0 3 12
"1372" "s25" 35 "35a" 6 1824.38 0 "a" "cdb" 1 1 1 0 1 0 3 19
"1373" "s25" 42 "42b" 7 1713.01 1 "b" "soi" 1 -1 -1 0 1 1 1 6
"1374" "s25" 3 "3a" 6 1985.5 1 "a" "rrc" 1 1 1 0 1 0 2 3
"1375" "s25" 8 "8d" 6 2497.1 1 "d" "rrc" -1 -1 0 -1 -1 0 2 8
"1376" "s25" 1 "1c" 7 1340.18 1 "c" "rrc" -1 1 0 1 -1 0 2 1
"1377" "s25" 33 "33c" 6 3615.32 1 "c" "cdb" -1 1 0 1 -1 0 3 17
"1378" "s25" 39 "39a" 7 1980.61 0 "a" "soi" 1 1 1 0 1 1 1 3
"1379" "s25" 49 "49c" 6 1755.97 0 "c" "soi" -1 1 0 1 -1 -1 1 13
"1380" "s25" 13 "13c" 7 2750.06 1 "c" "rrc" -1 1 0 1 -1 0 2 13
"1381" "s25" 53 "53c" 6 2228.27 0 "c" "soi" -1 1 0 1 -1 -1 1 17
"1382" "s25" 21 "21c" 7 1656.08 1 "c" "cdb" -1 1 0 1 -1 0 3 5
"1383" "s25" 5 "5c" 6 2083.03 0 "c" "rrc" -1 1 0 1 -1 0 2 5
"1384" "s25" 11 "11a" 7 2478.24 0 "a" "rrc" 1 1 1 0 1 0 2 11
"1385" "s25" 50 "50b" 6 2552.8 1 "b" "soi" 1 -1 -1 0 1 -1 1 14
"1386" "s25" 37 "37c" 6 1474.95 0 "c" "soi" -1 1 0 1 -1 1 1 1
"1387" "s25" 29 "29c" 7 3470.23 1 "c" "cdb" -1 1 0 1 -1 0 3 13
"1388" "s25" 18 "18b" 5 2458.59 NA "b" "cdb" 1 -1 -1 0 1 0 3 2
"1389" "s25" 41 "41c" 6 3576.08 0 "c" "soi" -1 1 0 1 -1 1 1 5
"1390" "s25" 2 "2b" 7 1261.98 1 "b" "rrc" 1 -1 -1 0 1 0 2 2
"1391" "s25" 34 "34b" 6 2601.23 0 "b" "cdb" 1 -1 -1 0 1 0 3 18
"1392" "s25" 46 "46b" 7 1178.68 1 "b" "soi" 1 -1 -1 0 1 1 1 10
"1395" "s24" 49 "49b" 7 4328.38 1 "b" "soi" 1 -1 -1 0 1 -1 1 13
"1396" "s24" 40 "40c" 7 1995.29 0 "c" "soi" -1 1 0 1 -1 1 1 4
"1397" "s24" 2 "2a" 7 1909.47 1 "a" "rrc" 1 1 1 0 1 0 2 2
"1398" "s24" 53 "53b" 7 2255.38 1 "b" "soi" 1 -1 -1 0 1 -1 1 17
"1399" "s24" 8 "8c" 6 2694.1 1 "c" "rrc" -1 1 0 1 -1 0 2 8
"1400" "s24" 20 "20c" 6 3474.39 1 "c" "cdb" -1 1 0 1 -1 0 3 4
"1401" "s24" 10 "10a" 7 1955.01 1 "a" "rrc" 1 1 1 0 1 0 2 10
"1402" "s24" 18 "18a" 7 2559.13 1 "a" "cdb" 1 1 1 0 1 0 3 2
"1403" "s24" 22 "22a" 7 2503.17 1 "a" "cdb" 1 1 1 0 1 0 3 6
"1404" "s24" 3 "3d" 6 2720.41 1 "d" "rrc" -1 -1 0 -1 -1 0 2 3
"1405" "s24" 43 "43d" 6 1711.93 1 "d" "soi" -1 -1 0 -1 -1 1 1 7
"1406" "s24" 36 "36c" 6 2204.89 1 "c" "cdb" -1 1 0 1 -1 0 3 20
"1407" "s24" 44 "44c" 6 5469.35 1 "c" "soi" -1 1 0 1 -1 1 1 8
"1408" "s24" 47 "47d" 6 2229.42 1 "d" "soi" -1 -1 0 -1 -1 -1 1 11
"1409" "s24" 37 "37b" 7 1776.48 1 "b" "soi" 1 -1 -1 0 1 1 1 1
"1410" "s24" 16 "16c" 6 4843.08 1 "c" "rrc" -1 1 0 1 -1 0 2 16
"1411" "s24" 56 "56c" 6 2658.22 1 "c" "soi" -1 1 0 1 -1 -1 1 20
"1413" "s24" 5 "5b" 7 2427.25 1 "b" "rrc" 1 -1 -1 0 1 0 2 5
"1414" "s24" 14 "14a" 7 2323.09 1 "a" "rrc" 1 1 1 0 1 0 2 14
"1415" "s24" 48 "48c" 6 2678.54 1 "c" "soi" -1 1 0 1 -1 -1 1 12
"1416" "s24" 35 "35d" 7 2686.61 1 "d" "cdb" -1 -1 0 -1 -1 0 3 19
"1417" "s24" 39 "39d" 6 5363.34 1 "d" "soi" -1 -1 0 -1 -1 1 1 3
"1418" "s24" 19 "19d" 6 2351.67 1 "d" "cdb" -1 -1 0 -1 -1 0 3 3
"1419" "s24" 45 "45b" 7 1942.09 1 "b" "soi" 1 -1 -1 0 1 1 1 9
"1420" "s24" 54 "54a" 6 6288.55 0 "a" "soi" 1 1 1 0 1 -1 1 18
"1421" "s24" 33 "33b" 6 2694.56 1 "b" "cdb" 1 -1 -1 0 1 0 3 17
"1422" "s24" 11 "11d" 6 2534.21 1 "d" "rrc" -1 -1 0 -1 -1 0 2 11
"1423" "s24" 27 "27d" 6 1672.87 1 "d" "cdb" -1 -1 0 -1 -1 0 3 11
"1424" "s24" 21 "21b" 7 2573.08 1 "b" "cdb" 1 -1 -1 0 1 0 3 5
"1425" "s24" 41 "41b" 7 1616.28 1 "b" "soi" 1 -1 -1 0 1 1 1 5
"1426" "s24" 46 "46a" 7 1326.48 1 "a" "soi" 1 1 1 0 1 1 1 10
"1427" "s24" 4 "4c" 6 1830.39 1 "c" "rrc" -1 1 0 1 -1 0 2 4
"1428" "s24" 15 "15d" 6 3268.43 1 "d" "rrc" -1 -1 0 -1 -1 0 2 15
"1429" "s24" 34 "34a" 7 2997.79 1 "a" "cdb" 1 1 1 0 1 0 3 18
"1430" "s24" 25 "25b" 6 3159.43 0 "b" "cdb" 1 -1 -1 0 1 0 3 9
"1431" "s24" 17 "17b" 7 1951.61 1 "b" "cdb" 1 -1 -1 0 1 0 3 1
"1432" "s24" 51 "51d" 6 2518.04 1 "d" "soi" -1 -1 0 -1 -1 -1 1 15
"1433" "s24" 13 "13b" 7 3623.09 1 "b" "rrc" 1 -1 -1 0 1 0 2 13
"1434" "s24" 52 "52c" 6 2565.09 1 "c" "soi" -1 1 0 1 -1 -1 1 16
"1435" "s24" 6 "6a" 7 1306.99 1 "a" "rrc" 1 1 1 0 1 0 2 6
"1436" "s24" 30 "30a" 5 15.88 NA "a" "cdb" 1 1 1 0 1 0 3 14
"1437" "s24" 23 "23d" 6 3646.41 1 "d" "cdb" -1 -1 0 -1 -1 0 3 7
"1438" "s24" 1 "1b" 7 2065.31 1 "b" "rrc" 1 -1 -1 0 1 0 2 1
"1439" "s24" 24 "24c" 6 3014.13 1 "c" "cdb" -1 1 0 1 -1 0 3 8
"1440" "s24" 55 "55d" 7 3259.31 0 "d" "soi" -1 -1 0 -1 -1 -1 1 19
"1441" "s24" 31 "31d" 6 5877.18 1 "d" "cdb" -1 -1 0 -1 -1 0 3 15
"1442" "s24" 29 "29b" 6 2958.36 0 "b" "cdb" 1 -1 -1 0 1 0 3 13
"1443" "s24" 7 "7d" 6 4808.07 1 "d" "rrc" -1 -1 0 -1 -1 0 2 7
"1444" "s24" 50 "50a" 5 12.38 NA "a" "soi" 1 1 1 0 1 -1 1 14
"1445" "s24" 32 "32c" 7 1704.54 0 "c" "cdb" -1 1 0 1 -1 0 3 16
"1446" "s24" 42 "42a" 6 2107.65 0 "a" "soi" 1 1 1 0 1 1 1 6
"1447" "s24" 28 "28c" 6 1878.3 1 "c" "cdb" -1 1 0 1 -1 0 3 12
"1448" "s24" 26 "26a" 7 3315.53 1 "a" "cdb" 1 1 1 0 1 0 3 10
"1449" "s24" 9 "9b" 7 1963.87 1 "b" "rrc" 1 -1 -1 0 1 0 2 9
"1450" "s24" 12 "12c" 6 2164.16 1 "c" "rrc" -1 1 0 1 -1 0 2 12
"1453" "s22" 54 "54c" 6 21583.31 0 "c" "soi" -1 1 0 1 -1 -1 1 18
"1454" "s22" 32 "32a" 6 5986.57 1 "a" "cdb" 1 1 1 0 1 0 3 16
"1455" "s22" 10 "10c" 7 4360.53 1 "c" "rrc" -1 1 0 1 -1 0 2 10
"1456" "s22" 17 "17d" 7 2322.21 1 "d" "cdb" -1 -1 0 -1 -1 0 3 1
"1457" "s22" 28 "28a" 7 6719.58 0 "a" "cdb" 1 1 1 0 1 0 3 12
"1458" "s22" 25 "25d" 6 16713.8 0 "d" "cdb" -1 -1 0 -1 -1 0 3 9
"1459" "s22" 39 "39b" 6 9781.62 1 "b" "soi" 1 -1 -1 0 1 1 1 3
"1460" "s22" 44 "44a" 6 9518.33 1 "a" "soi" 1 1 1 0 1 1 1 8
"1461" "s22" 7 "7b" 6 10691.91 1 "b" "rrc" 1 -1 -1 0 1 0 2 7
"1462" "s22" 53 "53d" 7 2291.51 1 "d" "soi" -1 -1 0 -1 -1 -1 1 17
"1463" "s22" 18 "18c" 7 9394.05 1 "c" "cdb" -1 1 0 1 -1 0 3 2
"1464" "s22" 45 "45d" 7 2581.07 1 "d" "soi" -1 -1 0 -1 -1 1 1 9
"1465" "s22" 27 "27b" 6 1897.11 1 "b" "cdb" 1 -1 -1 0 1 0 3 11
"1466" "s22" 14 "14c" 7 1606.26 1 "c" "rrc" -1 1 0 1 -1 0 2 14
"1467" "s22" 55 "55b" 6 7673.12 1 "b" "soi" 1 -1 -1 0 1 -1 1 19
"1468" "s22" 43 "43b" 6 5662.53 1 "b" "soi" 1 -1 -1 0 1 1 1 7
"1469" "s22" 36 "36a" 6 2915.1 1 "a" "cdb" 1 1 1 0 1 0 3 20
"1470" "s22" 22 "22c" 7 20602.31 1 "c" "cdb" -1 1 0 1 -1 0 3 6
"1471" "s22" 42 "42c" 7 5099.53 1 "c" "soi" -1 1 0 1 -1 1 1 6
"1472" "s22" 51 "51b" 6 9050.88 1 "b" "soi" 1 -1 -1 0 1 -1 1 15
"1473" "s22" 40 "40a" 7 1492.8 0 "a" "soi" 1 1 1 0 1 1 1 4
"1474" "s22" 21 "21d" 7 3034.54 1 "d" "cdb" -1 -1 0 -1 -1 0 3 5
"1475" "s22" 35 "35b" 7 28296.99 1 "b" "cdb" 1 -1 -1 0 1 0 3 19
"1476" "s22" 20 "20a" 6 9784.48 1 "a" "cdb" 1 1 1 0 1 0 3 4
"1477" "s22" 13 "13d" 5 32.57 NA "d" "rrc" -1 -1 0 -1 -1 0 2 13
"1478" "s22" 34 "34c" 7 7836.73 1 "c" "cdb" -1 1 0 1 -1 0 3 18
"1479" "s22" 29 "29d" 7 3534.34 1 "d" "cdb" -1 -1 0 -1 -1 0 3 13
"1480" "s22" 24 "24a" 6 8625.4 1 "a" "cdb" 1 1 1 0 1 0 3 8
"1481" "s22" 48 "48a" 6 10666.85 1 "a" "soi" 1 1 1 0 1 -1 1 12
"1482" "s22" 33 "33d" 6 4074 1 "d" "cdb" -1 -1 0 -1 -1 0 3 17
"1483" "s22" 49 "49d" 7 4723.34 1 "d" "soi" -1 -1 0 -1 -1 -1 1 13
"1484" "s22" 11 "11b" 6 4835.03 1 "b" "rrc" 1 -1 -1 0 1 0 2 11
"1485" "s22" 50 "50c" 7 12013.5 1 "c" "soi" -1 1 0 1 -1 -1 1 14
"1486" "s22" 12 "12a" 6 4428.54 1 "a" "rrc" 1 1 1 0 1 0 2 12
"1487" "s22" 5 "5d" 7 3297.31 1 "d" "rrc" -1 -1 0 -1 -1 0 2 5
"1488" "s22" 31 "31b" 6 5202.45 1 "b" "cdb" 1 -1 -1 0 1 0 3 15
"1489" "s22" 2 "2c" 7 4342.11 1 "c" "rrc" -1 1 0 1 -1 0 2 2
"1490" "s22" 3 "3b" 6 6075.14 1 "b" "rrc" 1 -1 -1 0 1 0 2 3
"1491" "s22" 56 "56a" 6 9725.27 1 "a" "soi" 1 1 1 0 1 -1 1 20
"1492" "s22" 15 "15b" 6 4684.73 1 "b" "rrc" 1 -1 -1 0 1 0 2 15
"1493" "s22" 9 "9d" 7 6349.96 1 "d" "rrc" -1 -1 0 -1 -1 0 2 9
"1494" "s22" 6 "6c" 7 2786.32 1 "c" "rrc" -1 1 0 1 -1 0 2 6
"1495" "s22" 38 "38c" 6 3746.32 0 "c" "soi" -1 1 0 1 -1 1 1 2
"1496" "s22" 19 "19b" 6 3165.04 1 "b" "cdb" 1 -1 -1 0 1 0 3 3
"1497" "s22" 4 "4a" 6 2459.91 1 "a" "rrc" 1 1 1 0 1 0 2 4
"1498" "s22" 1 "1d" 7 2609.09 1 "d" "rrc" -1 -1 0 -1 -1 0 2 1
"1499" "s22" 46 "46c" 6 13838.16 0 "c" "soi" -1 1 0 1 -1 1 1 10
"1500" "s22" 16 "16a" 6 5244.28 1 "a" "rrc" 1 1 1 0 1 0 2 16
"1501" "s22" 41 "41d" 7 3559.18 1 "d" "soi" -1 -1 0 -1 -1 1 1 5
"1502" "s22" 26 "26c" 7 2627.64 1 "c" "cdb" -1 1 0 1 -1 0 3 10
"1503" "s22" 52 "52a" 6 4180.23 1 "a" "soi" 1 1 1 0 1 -1 1 16
"1504" "s22" 30 "30c" 7 2725.11 1 "c" "cdb" -1 1 0 1 -1 0 3 14
"1505" "s22" 23 "23b" 6 10894.46 1 "b" "cdb" 1 -1 -1 0 1 0 3 7
"1506" "s22" 47 "47b" 6 3873.51 1 "b" "soi" 1 -1 -1 0 1 -1 1 11
"1507" "s22" 37 "37d" 7 4963.64 1 "d" "soi" -1 -1 0 -1 -1 1 1 1
"1508" "s22" 8 "8a" 6 5829.18 1 "a" "rrc" 1 1 1 0 1 0 2 8
"1511" "s21" 52 "52d" 7 2775.24 0 "d" "soi" -1 -1 0 -1 -1 -1 1 16
"1512" "s21" 18 "18b" 7 3196.66 1 "b" "cdb" 1 -1 -1 0 1 0 3 2
"1513" "s21" 16 "16d" 6 7655.22 1 "d" "rrc" -1 -1 0 -1 -1 0 2 16
"1514" "s21" 17 "17c" 5 2218 NA "c" "cdb" -1 1 0 1 -1 0 3 1
"1515" "s21" 8 "8d" 5 2715.53 NA "d" "rrc" -1 -1 0 -1 -1 0 2 8
"1516" "s21" 11 "11a" 7 1887.11 0 "a" "rrc" 1 1 1 0 1 0 2 11
"1517" "s21" 24 "24d" 5 1086.26 NA "d" "cdb" -1 -1 0 -1 -1 0 3 8
"1518" "s21" 14 "14b" 5 1378.88 NA "b" "rrc" 1 -1 -1 0 1 0 2 14
"1519" "s21" 4 "4d" 7 5118.94 0 "d" "rrc" -1 -1 0 -1 -1 0 2 4
"1520" "s21" 49 "49c" 5 1235.71 NA "c" "soi" -1 1 0 1 -1 -1 1 13
"1521" "s21" 36 "36d" 5 1371.83 NA "d" "cdb" -1 -1 0 -1 -1 0 3 20
"1522" "s21" 3 "3a" 5 683.41 NA "a" "rrc" 1 1 1 0 1 0 2 3
"1523" "s21" 21 "21c" 5 1340.85 NA "c" "cdb" -1 1 0 1 -1 0 3 5
"1524" "s21" 44 "44d" 5 1468.5 NA "d" "soi" -1 -1 0 -1 -1 1 1 8
"1525" "s21" 15 "15a" 5 709.62 NA "a" "rrc" 1 1 1 0 1 0 2 15
"1526" "s21" 35 "35a" 5 1093.86 NA "a" "cdb" 1 1 1 0 1 0 3 19
"1527" "s21" 2 "2b" 5 1535.31 NA "b" "rrc" 1 -1 -1 0 1 0 2 2
"1528" "s21" 5 "5c" 5 881.71 NA "c" "rrc" -1 1 0 1 -1 0 2 5
"1529" "s21" 23 "23a" 5 1316.51 NA "a" "cdb" 1 1 1 0 1 0 3 7
"1530" "s21" 32 "32d" 5 1386.87 NA "d" "cdb" -1 -1 0 -1 -1 0 3 16
"1531" "s21" 31 "31a" 6 1454.7 1 "a" "cdb" 1 1 1 0 1 0 3 15
"1532" "s21" 12 "12d" 5 1094.01 NA "d" "rrc" -1 -1 0 -1 -1 0 2 12
"1533" "s21" 53 "53c" 5 1191.47 NA "c" "soi" -1 1 0 1 -1 -1 1 17
"1534" "s21" 29 "29c" 5 1409.54 NA "c" "cdb" -1 1 0 1 -1 0 3 13
"1535" "s21" 55 "55a" 5 1726.22 NA "a" "soi" 1 1 1 0 1 -1 1 19
"1536" "s21" 37 "37c" 6 2871.35 0 "c" "soi" -1 1 0 1 -1 1 1 1
"1537" "s21" 45 "45c" 5 1081.06 NA "c" "soi" -1 1 0 1 -1 1 1 9
"1538" "s21" 19 "19a" 5 2227.1 NA "a" "cdb" 1 1 1 0 1 0 3 3
"1539" "s21" 46 "46b" 5 1530.41 NA "b" "soi" 1 -1 -1 0 1 1 1 10
"1540" "s21" 20 "20d" 5 977.36 NA "d" "cdb" -1 -1 0 -1 -1 0 3 4
"1541" "s21" 42 "42b" 5 1482.15 NA "b" "soi" 1 -1 -1 0 1 1 1 6
"1542" "s21" 56 "56d" 5 1798.49 NA "d" "soi" -1 -1 0 -1 -1 -1 1 20
"1543" "s21" 33 "33c" 5 2810.3 NA "c" "cdb" -1 1 0 1 -1 0 3 17
"1544" "s21" 9 "9c" 5 1435.13 NA "c" "rrc" -1 1 0 1 -1 0 2 9
"1545" "s21" 34 "34b" 5 1189.09 NA "b" "cdb" 1 -1 -1 0 1 0 3 18
"1546" "s21" 41 "41c" 5 1506.23 NA "c" "soi" -1 1 0 1 -1 1 1 5
"1547" "s21" 48 "48d" 5 1322.36 NA "d" "soi" -1 -1 0 -1 -1 -1 1 12
"1548" "s21" 26 "26b" 6 3703.43 0 "b" "cdb" 1 -1 -1 0 1 0 3 10
"1549" "s21" 10 "10b" 5 911.75 NA "b" "rrc" 1 -1 -1 0 1 0 2 10
"1550" "s21" 13 "13c" 6 2513.12 0 "c" "rrc" -1 1 0 1 -1 0 2 13
"1551" "s21" 38 "38b" 5 3387.59 NA "b" "soi" 1 -1 -1 0 1 1 1 2
"1552" "s21" 47 "47a" 5 4908.21 NA "a" "soi" 1 1 1 0 1 -1 1 11
"1553" "s21" 7 "7a" 5 2405.13 NA "a" "rrc" 1 1 1 0 1 0 2 7
"1554" "s21" 50 "50b" 5 2183.43 NA "b" "soi" 1 -1 -1 0 1 -1 1 14
"1555" "s21" 30 "30b" 5 2222.99 NA "b" "cdb" 1 -1 -1 0 1 0 3 14
"1556" "s21" 27 "27a" 5 1579.06 NA "a" "cdb" 1 1 1 0 1 0 3 11
"1557" "s21" 54 "54b" 5 2229.24 NA "b" "soi" 1 -1 -1 0 1 -1 1 18
"1558" "s21" 25 "25c" 6 1477.07 0 "c" "cdb" -1 1 0 1 -1 0 3 9
"1559" "s21" 6 "6b" 5 1601.5 NA "b" "rrc" 1 -1 -1 0 1 0 2 6
"1560" "s21" 1 "1c" 5 1329.65 NA "c" "rrc" -1 1 0 1 -1 0 2 1
"1561" "s21" 22 "22b" 5 1235.53 NA "b" "cdb" 1 -1 -1 0 1 0 3 6
"1562" "s21" 40 "40d" 5 1134.72 NA "d" "soi" -1 -1 0 -1 -1 1 1 4
"1563" "s21" 51 "51a" 5 1323.97 NA "a" "soi" 1 1 1 0 1 -1 1 15
"1564" "s21" 43 "43a" 5 1102.43 NA "a" "soi" 1 1 1 0 1 1 1 7
"1565" "s21" 39 "39a" 5 1558.32 NA "a" "soi" 1 1 1 0 1 1 1 3
"1566" "s21" 28 "28d" 5 1027.15 NA "d" "cdb" -1 -1 0 -1 -1 0 3 12
"1569" "s18" 12 "12a" 6 3407.55 1 "a" "rrc" 1 1 1 0 1 0 2 12
"1570" "s18" 45 "45d" 7 2790.98 1 "d" "soi" -1 -1 0 -1 -1 1 1 9
"1571" "s18" 13 "13d" 6 4334.68 0 "d" "rrc" -1 -1 0 -1 -1 0 2 13
"1572" "s18" 52 "52a" 6 3445.29 1 "a" "soi" 1 1 1 0 1 -1 1 16
"1573" "s18" 39 "39b" 6 4882.57 1 "b" "soi" 1 -1 -1 0 1 1 1 3
"1574" "s18" 54 "54c" 7 1909.39 1 "c" "soi" -1 1 0 1 -1 -1 1 18
"1575" "s18" 29 "29d" 7 4200.77 1 "d" "cdb" -1 -1 0 -1 -1 0 3 13
"1576" "s18" 56 "56a" 6 3463.93 1 "a" "soi" 1 1 1 0 1 -1 1 20
"1577" "s18" 18 "18c" 7 2963.84 1 "c" "cdb" -1 1 0 1 -1 0 3 2
"1578" "s18" 10 "10c" 7 2891.37 1 "c" "rrc" -1 1 0 1 -1 0 2 10
"1579" "s18" 41 "41d" 7 1725.49 1 "d" "soi" -1 -1 0 -1 -1 1 1 5
"1580" "s18" 3 "3b" 6 2441.19 1 "b" "rrc" 1 -1 -1 0 1 0 2 3
"1581" "s18" 53 "53d" 7 2097.1 1 "d" "soi" -1 -1 0 -1 -1 -1 1 17
"1582" "s18" 4 "4a" 6 2192.88 1 "a" "rrc" 1 1 1 0 1 0 2 4
"1583" "s18" 7 "7b" 6 2471.78 1 "b" "rrc" 1 -1 -1 0 1 0 2 7
"1584" "s18" 16 "16a" 6 8795.19 1 "a" "rrc" 1 1 1 0 1 0 2 16
"1585" "s18" 37 "37d" 7 2217.81 1 "d" "soi" -1 -1 0 -1 -1 1 1 1
"1586" "s18" 47 "47b" 6 2017.31 1 "b" "soi" 1 -1 -1 0 1 -1 1 11
"1587" "s18" 30 "30c" 7 2167.09 1 "c" "cdb" -1 1 0 1 -1 0 3 14
"1588" "s18" 46 "46c" 7 1922.35 1 "c" "soi" -1 1 0 1 -1 1 1 10
"1589" "s18" 15 "15b" 6 2947.02 1 "b" "rrc" 1 -1 -1 0 1 0 2 15
"1590" "s18" 33 "33d" 6 1989.19 1 "d" "cdb" -1 -1 0 -1 -1 0 3 17
"1591" "s18" 32 "32a" 6 1613.63 1 "a" "cdb" 1 1 1 0 1 0 3 16
"1592" "s18" 40 "40a" 6 2581.22 1 "a" "soi" 1 1 1 0 1 1 1 4
"1593" "s18" 25 "25d" 6 3489.07 0 "d" "cdb" -1 -1 0 -1 -1 0 3 9
"1594" "s18" 20 "20a" 6 5513.48 1 "a" "cdb" 1 1 1 0 1 0 3 4
"1595" "s18" 31 "31b" 6 3614.49 1 "b" "cdb" 1 -1 -1 0 1 0 3 15
"1596" "s18" 24 "24a" 6 2317.47 1 "a" "cdb" 1 1 1 0 1 0 3 8
"1597" "s18" 38 "38c" 7 2491.66 1 "c" "soi" -1 1 0 1 -1 1 1 2
"1598" "s18" 35 "35b" 7 1812.62 1 "b" "cdb" 1 -1 -1 0 1 0 3 19
"1599" "s18" 36 "36a" 6 4953.79 1 "a" "cdb" 1 1 1 0 1 0 3 20
"1600" "s18" 26 "26c" 7 2064.31 1 "c" "cdb" -1 1 0 1 -1 0 3 10
"1601" "s18" 5 "5d" 6 5280.76 0 "d" "rrc" -1 -1 0 -1 -1 0 2 5
"1602" "s18" 8 "8a" 6 2024.48 1 "a" "rrc" 1 1 1 0 1 0 2 8
"1603" "s18" 48 "48a" 7 6464.84 0 "a" "soi" 1 1 1 0 1 -1 1 12
"1604" "s18" 43 "43b" 6 1622.09 1 "b" "soi" 1 -1 -1 0 1 1 1 7
"1605" "s18" 11 "11b" 6 1663.09 1 "b" "rrc" 1 -1 -1 0 1 0 2 11
"1606" "s18" 34 "34c" 7 6088.4 1 "c" "cdb" -1 1 0 1 -1 0 3 18
"1607" "s18" 55 "55b" 6 4193.07 1 "b" "soi" 1 -1 -1 0 1 -1 1 19
"1608" "s18" 49 "49d" 7 1694.09 1 "d" "soi" -1 -1 0 -1 -1 -1 1 13
"1609" "s18" 23 "23b" 6 3342.8 1 "b" "cdb" 1 -1 -1 0 1 0 3 7
"1610" "s18" 1 "1d" 7 1698.58 1 "d" "rrc" -1 -1 0 -1 -1 0 2 1
"1611" "s18" 9 "9d" 7 5147.44 1 "d" "rrc" -1 -1 0 -1 -1 0 2 9
"1612" "s18" 22 "22c" 7 1925.37 1 "c" "cdb" -1 1 0 1 -1 0 3 6
"1613" "s18" 21 "21d" 7 2575.85 1 "d" "cdb" -1 -1 0 -1 -1 0 3 5
"1614" "s18" 19 "19b" 6 1628.94 1 "b" "cdb" 1 -1 -1 0 1 0 3 3
"1615" "s18" 6 "6c" 7 3725.27 1 "c" "rrc" -1 1 0 1 -1 0 2 6
"1616" "s18" 14 "14c" 7 3650.38 1 "c" "rrc" -1 1 0 1 -1 0 2 14
"1617" "s18" 27 "27b" 6 1676.05 1 "b" "cdb" 1 -1 -1 0 1 0 3 11
"1618" "s18" 51 "51b" 6 1930.59 1 "b" "soi" 1 -1 -1 0 1 -1 1 15
"1619" "s18" 50 "50c" 7 1322.61 1 "c" "soi" -1 1 0 1 -1 -1 1 14
"1620" "s18" 44 "44a" 6 6131.21 1 "a" "soi" 1 1 1 0 1 1 1 8
"1621" "s18" 17 "17d" 7 2142.45 1 "d" "cdb" -1 -1 0 -1 -1 0 3 1
"1622" "s18" 28 "28a" 6 2491.18 1 "a" "cdb" 1 1 1 0 1 0 3 12
"1623" "s18" 2 "2c" 7 1933.64 1 "c" "rrc" -1 1 0 1 -1 0 2 2
"1624" "s18" 42 "42c" 6 3412.34 0 "c" "soi" -1 1 0 1 -1 1 1 6
"1627" "s17" 50 "50b" 6 5650.04 1 "b" "soi" 1 -1 -1 0 1 -1 1 14
"1628" "s17" 19 "19a" 6 4024.26 1 "a" "cdb" 1 1 1 0 1 0 3 3
"1629" "s17" 45 "45c" 6 4666.27 0 "c" "soi" -1 1 0 1 -1 1 1 9
"1630" "s17" 27 "27a" 6 3408.34 1 "a" "cdb" 1 1 1 0 1 0 3 11
"1631" "s17" 8 "8d" 6 2689.16 1 "d" "rrc" -1 -1 0 -1 -1 0 2 8
"1632" "s17" 32 "32d" 6 2205.41 1 "d" "cdb" -1 -1 0 -1 -1 0 3 16
"1633" "s17" 5 "5c" 7 5342.61 1 "c" "rrc" -1 1 0 1 -1 0 2 5
"1634" "s17" 52 "52d" 6 2553.62 1 "d" "soi" -1 -1 0 -1 -1 -1 1 16
"1635" "s17" 16 "16d" 7 2001.97 0 "d" "rrc" -1 -1 0 -1 -1 0 2 16
"1636" "s17" 49 "49c" 7 4715.66 1 "c" "soi" -1 1 0 1 -1 -1 1 13
"1637" "s17" 3 "3a" 6 3740.23 1 "a" "rrc" 1 1 1 0 1 0 2 3
"1638" "s17" 14 "14b" 7 4129.98 1 "b" "rrc" 1 -1 -1 0 1 0 2 14
"1639" "s17" 2 "2b" 7 3236.33 1 "b" "rrc" 1 -1 -1 0 1 0 2 2
"1640" "s17" 34 "34b" 7 3548.67 1 "b" "cdb" 1 -1 -1 0 1 0 3 18
"1641" "s17" 42 "42b" 7 3656.75 1 "b" "soi" 1 -1 -1 0 1 1 1 6
"1642" "s17" 17 "17c" 7 1819.47 1 "c" "cdb" -1 1 0 1 -1 0 3 1
"1643" "s17" 28 "28d" 6 2362.75 1 "d" "cdb" -1 -1 0 -1 -1 0 3 12
"1644" "s17" 13 "13c" 7 11814.33 1 "c" "rrc" -1 1 0 1 -1 0 2 13
"1645" "s17" 33 "33c" 6 2336.21 1 "c" "cdb" -1 1 0 1 -1 0 3 17
"1646" "s17" 18 "18b" 7 3049.95 1 "b" "cdb" 1 -1 -1 0 1 0 3 2
"1647" "s17" 56 "56d" 6 3836.44 1 "d" "soi" -1 -1 0 -1 -1 -1 1 20
"1648" "s17" 11 "11a" 6 2322.22 1 "a" "rrc" 1 1 1 0 1 0 2 11
"1649" "s17" 12 "12d" 6 9642.52 1 "d" "rrc" -1 -1 0 -1 -1 0 2 12
"1650" "s17" 51 "51a" 7 2373.98 1 "a" "soi" 1 1 1 0 1 -1 1 15
"1651" "s17" 53 "53c" 7 9683.46 1 "c" "soi" -1 1 0 1 -1 -1 1 17
"1652" "s17" 39 "39a" 6 5366.38 1 "a" "soi" 1 1 1 0 1 1 1 3
"1653" "s17" 30 "30b" 7 1840.1 1 "b" "cdb" 1 -1 -1 0 1 0 3 14
"1654" "s17" 22 "22b" 7 2691.94 1 "b" "cdb" 1 -1 -1 0 1 0 3 6
"1655" "s17" 48 "48d" 6 2634.44 1 "d" "soi" -1 -1 0 -1 -1 -1 1 12
"1656" "s17" 41 "41c" 7 2320.35 1 "c" "soi" -1 1 0 1 -1 1 1 5
"1657" "s17" 1 "1c" 7 2975.72 1 "c" "rrc" -1 1 0 1 -1 0 2 1
"1658" "s17" 35 "35a" 7 1848.07 1 "a" "cdb" 1 1 1 0 1 0 3 19
"1659" "s17" 54 "54b" 6 13346.66 0 "b" "soi" 1 -1 -1 0 1 -1 1 18
"1660" "s17" 43 "43a" 6 1935.45 1 "a" "soi" 1 1 1 0 1 1 1 7
"1661" "s17" 38 "38b" 7 2656.06 1 "b" "soi" 1 -1 -1 0 1 1 1 2
"1662" "s17" 40 "40d" 6 1725.61 1 "d" "soi" -1 -1 0 -1 -1 1 1 4
"1663" "s17" 24 "24d" 6 3966.91 1 "d" "cdb" -1 -1 0 -1 -1 0 3 8
"1664" "s17" 46 "46b" 7 2171.17 1 "b" "soi" 1 -1 -1 0 1 1 1 10
"1665" "s17" 23 "23a" 6 4694.96 1 "a" "cdb" 1 1 1 0 1 0 3 7
"1666" "s17" 10 "10b" 7 1644.37 1 "b" "rrc" 1 -1 -1 0 1 0 2 10
"1667" "s17" 55 "55a" 6 1853.43 1 "a" "soi" 1 1 1 0 1 -1 1 19
"1668" "s17" 7 "7a" 6 3301.93 1 "a" "rrc" 1 1 1 0 1 0 2 7
"1669" "s17" 25 "25c" 7 2401.52 1 "c" "cdb" -1 1 0 1 -1 0 3 9
"1670" "s17" 44 "44d" 6 4511.21 1 "d" "soi" -1 -1 0 -1 -1 1 1 8
"1671" "s17" 6 "6b" 7 1227.67 1 "b" "rrc" 1 -1 -1 0 1 0 2 6
"1672" "s17" 21 "21c" 5 6482.06 NA "c" "cdb" -1 1 0 1 -1 0 3 5
"1673" "s17" 36 "36d" 6 1655.23 1 "d" "cdb" -1 -1 0 -1 -1 0 3 20
"1674" "s17" 47 "47a" 6 1956.22 1 "a" "soi" 1 1 1 0 1 -1 1 11
"1675" "s17" 4 "4d" 6 1761.59 1 "d" "rrc" -1 -1 0 -1 -1 0 2 4
"1676" "s17" 15 "15a" 6 1871.16 1 "a" "rrc" 1 1 1 0 1 0 2 15
"1677" "s17" 26 "26b" 7 1551.3 1 "b" "cdb" 1 -1 -1 0 1 0 3 10
"1678" "s17" 37 "37c" 7 2609.31 1 "c" "soi" -1 1 0 1 -1 1 1 1
"1679" "s17" 20 "20d" 6 2382.19 1 "d" "cdb" -1 -1 0 -1 -1 0 3 4
"1680" "s17" 29 "29c" 7 3313.11 1 "c" "cdb" -1 1 0 1 -1 0 3 13
"1681" "s17" 9 "9c" 7 12755.52 1 "c" "rrc" -1 1 0 1 -1 0 2 9
"1682" "s17" 31 "31a" 6 3826.29 1 "a" "cdb" 1 1 1 0 1 0 3 15
"1685" "s16" 27 "27d" 6 3650.44 1 "d" "cdb" -1 -1 0 -1 -1 0 3 11
"1686" "s16" 5 "5b" 7 3002.33 1 "b" "rrc" 1 -1 -1 0 1 0 2 5
"1687" "s16" 40 "40c" 7 2655.48 0 "c" "soi" -1 1 0 1 -1 1 1 4
"1688" "s16" 18 "18a" 7 3192.24 1 "a" "cdb" 1 1 1 0 1 0 3 2
"1689" "s16" 52 "52c" 7 3164.99 0 "c" "soi" -1 1 0 1 -1 -1 1 16
"1690" "s16" 51 "51d" 6 3059.23 1 "d" "soi" -1 -1 0 -1 -1 -1 1 15
"1691" "s16" 28 "28c" 6 5171.23 1 "c" "cdb" -1 1 0 1 -1 0 3 12
"1692" "s16" 13 "13b" 7 3206.65 1 "b" "rrc" 1 -1 -1 0 1 0 2 13
"1693" "s16" 26 "26a" 7 4061.95 1 "a" "cdb" 1 1 1 0 1 0 3 10
"1694" "s16" 33 "33b" 6 3994.85 1 "b" "cdb" 1 -1 -1 0 1 0 3 17
"1695" "s16" 43 "43d" 6 1938.6 1 "d" "soi" -1 -1 0 -1 -1 1 1 7
"1696" "s16" 50 "50a" 7 2722.81 1 "a" "soi" 1 1 1 0 1 -1 1 14
"1697" "s16" 23 "23d" 7 6152.37 0 "d" "cdb" -1 -1 0 -1 -1 0 3 7
"1698" "s16" 42 "42a" 6 4392.32 0 "a" "soi" 1 1 1 0 1 1 1 6
"1699" "s16" 24 "24c" 6 3882.09 1 "c" "cdb" -1 1 0 1 -1 0 3 8
"1700" "s16" 29 "29b" 7 3344.35 1 "b" "cdb" 1 -1 -1 0 1 0 3 13
"1702" "s16" 56 "56c" 7 3107.87 0 "c" "soi" -1 1 0 1 -1 -1 1 20
"1703" "s16" 38 "38a" 7 1749.08 1 "a" "soi" 1 1 1 0 1 1 1 2
"1704" "s16" 37 "37b" 7 2146.74 1 "b" "soi" 1 -1 -1 0 1 1 1 1
"1705" "s16" 6 "6a" 7 2615.48 1 "a" "rrc" 1 1 1 0 1 0 2 6
"1706" "s16" 48 "48c" 6 5049.2 1 "c" "soi" -1 1 0 1 -1 -1 1 12
"1707" "s16" 30 "30a" 7 2835.36 1 "a" "cdb" 1 1 1 0 1 0 3 14
"1708" "s16" 36 "36c" 6 2545.78 1 "c" "cdb" -1 1 0 1 -1 0 3 20
"1709" "s16" 21 "21b" 7 2214.6 1 "b" "cdb" 1 -1 -1 0 1 0 3 5
"1710" "s16" 49 "49b" 7 4680.62 1 "b" "soi" 1 -1 -1 0 1 -1 1 13
"1711" "s16" 32 "32c" 6 2869.24 1 "c" "cdb" -1 1 0 1 -1 0 3 16
"1712" "s16" 39 "39d" 6 3150.36 1 "d" "soi" -1 -1 0 -1 -1 1 1 3
"1713" "s16" 25 "25b" 7 2874.73 1 "b" "cdb" 1 -1 -1 0 1 0 3 9
"1714" "s16" 17 "17b" 7 1900.55 1 "b" "cdb" 1 -1 -1 0 1 0 3 1
"1715" "s16" 46 "46a" 7 1497.91 1 "a" "soi" 1 1 1 0 1 1 1 10
"1716" "s16" 55 "55d" 7 3740.91 0 "d" "soi" -1 -1 0 -1 -1 -1 1 19
"1717" "s16" 19 "19d" 7 3777.81 0 "d" "cdb" -1 -1 0 -1 -1 0 3 3
"1718" "s16" 7 "7d" 7 3367.55 0 "d" "rrc" -1 -1 0 -1 -1 0 2 7
"1719" "s16" 20 "20c" 7 2430.27 0 "c" "cdb" -1 1 0 1 -1 0 3 4
"1720" "s16" 34 "34a" 7 2903.18 1 "a" "cdb" 1 1 1 0 1 0 3 18
"1721" "s16" 15 "15d" 6 2951.39 1 "d" "rrc" -1 -1 0 -1 -1 0 2 15
"1722" "s16" 31 "31d" 7 1894.93 0 "d" "cdb" -1 -1 0 -1 -1 0 3 15
"1723" "s16" 9 "9b" 6 2794.47 0 "b" "rrc" 1 -1 -1 0 1 0 2 9
"1725" "s16" 8 "8c" 6 2592.23 1 "c" "rrc" -1 1 0 1 -1 0 2 8
"1726" "s16" 11 "11d" 6 3826.24 1 "d" "rrc" -1 -1 0 -1 -1 0 2 11
"1727" "s16" 41 "41b" 7 3898.41 1 "b" "soi" 1 -1 -1 0 1 1 1 5
"1728" "s16" 47 "47d" 6 1998.6 1 "d" "soi" -1 -1 0 -1 -1 -1 1 11
"1729" "s16" 45 "45b" 7 1657.45 1 "b" "soi" 1 -1 -1 0 1 1 1 9
"1730" "s16" 44 "44c" 6 2108.1 1 "c" "soi" -1 1 0 1 -1 1 1 8
"1731" "s16" 16 "16c" 7 1681.03 0 "c" "rrc" -1 1 0 1 -1 0 2 16
"1732" "s16" 14 "14a" 7 2173.36 1 "a" "rrc" 1 1 1 0 1 0 2 14
"1733" "s16" 35 "35d" 7 3880.57 1 "d" "cdb" -1 -1 0 -1 -1 0 3 19
"1734" "s16" 2 "2a" 6 2864.22 0 "a" "rrc" 1 1 1 0 1 0 2 2
"1735" "s16" 22 "22a" 6 1889.61 0 "a" "cdb" 1 1 1 0 1 0 3 6
"1736" "s16" 1 "1b" 6 1756.35 0 "b" "rrc" 1 -1 -1 0 1 0 2 1
"1737" "s16" 12 "12c" 6 1566.07 1 "c" "rrc" -1 1 0 1 -1 0 2 12
"1738" "s16" 4 "4c" 6 1018.57 1 "c" "rrc" -1 1 0 1 -1 0 2 4
"1739" "s16" 3 "3d" 6 2512.11 1 "d" "rrc" -1 -1 0 -1 -1 0 2 3
"1740" "s16" 54 "54a" 7 1983.4 1 "a" "soi" 1 1 1 0 1 -1 1 18
"1743" "s15" 10 "10a" 7 2771.33 1 "a" "rrc" 1 1 1 0 1 0 2 10
"1744" "s15" 21 "21b" 7 4129.14 1 "b" "cdb" 1 -1 -1 0 1 0 3 5
"1745" "s15" 6 "6a" 7 3070.35 1 "a" "rrc" 1 1 1 0 1 0 2 6
"1746" "s15" 25 "25b" 6 4170.08 0 "b" "cdb" 1 -1 -1 0 1 0 3 9
"1747" "s15" 36 "36c" 6 2788.2 1 "c" "cdb" -1 1 0 1 -1 0 3 20
"1748" "s15" 29 "29b" 7 3852.85 1 "b" "cdb" 1 -1 -1 0 1 0 3 13
"1749" "s15" 52 "52c" 6 1980.39 1 "c" "soi" -1 1 0 1 -1 -1 1 16
"1750" "s15" 46 "46a" 7 5553.99 1 "a" "soi" 1 1 1 0 1 1 1 10
"1751" "s15" 56 "56c" 7 2687.36 0 "c" "soi" -1 1 0 1 -1 -1 1 20
"1752" "s15" 35 "35d" 7 2407.67 1 "d" "cdb" -1 -1 0 -1 -1 0 3 19
"1753" "s15" 14 "14a" 7 1855.12 1 "a" "rrc" 1 1 1 0 1 0 2 14
"1754" "s15" 8 "8c" 6 2710.97 1 "c" "rrc" -1 1 0 1 -1 0 2 8
"1755" "s15" 19 "19d" 7 1744.49 0 "d" "cdb" -1 -1 0 -1 -1 0 3 3
"1756" "s15" 40 "40c" 6 3401.26 1 "c" "soi" -1 1 0 1 -1 1 1 4
"1757" "s15" 54 "54a" 7 3904.55 1 "a" "soi" 1 1 1 0 1 -1 1 18
"1758" "s15" 44 "44c" 6 4498.4 1 "c" "soi" -1 1 0 1 -1 1 1 8
"1759" "s15" 48 "48c" 6 1976.12 1 "c" "soi" -1 1 0 1 -1 -1 1 12
"1760" "s15" 33 "33b" 7 2255.09 0 "b" "cdb" 1 -1 -1 0 1 0 3 17
"1761" "s15" 17 "17b" 7 1681.52 1 "b" "cdb" 1 -1 -1 0 1 0 3 1
"1762" "s15" 47 "47d" 6 1780.72 1 "d" "soi" -1 -1 0 -1 -1 -1 1 11
"1763" "s15" 37 "37b" 7 1888.28 1 "b" "soi" 1 -1 -1 0 1 1 1 1
"1764" "s15" 42 "42a" 7 4215.14 1 "a" "soi" 1 1 1 0 1 1 1 6
"1765" "s15" 27 "27d" 6 1251.14 1 "d" "cdb" -1 -1 0 -1 -1 0 3 11
"1766" "s15" 55 "55d" 6 3494.42 1 "d" "soi" -1 -1 0 -1 -1 -1 1 19
"1767" "s15" 1 "1b" 7 2079.38 1 "b" "rrc" 1 -1 -1 0 1 0 2 1
"1768" "s15" 38 "38a" 6 1670.7 0 "a" "soi" 1 1 1 0 1 1 1 2
"1769" "s15" 51 "51d" 6 1429.55 1 "d" "soi" -1 -1 0 -1 -1 -1 1 15
"1770" "s15" 34 "34a" 6 4235.4 0 "a" "cdb" 1 1 1 0 1 0 3 18
"1771" "s15" 50 "50a" 6 1806.86 0 "a" "soi" 1 1 1 0 1 -1 1 14
"1772" "s15" 24 "24c" 7 2811.17 0 "c" "cdb" -1 1 0 1 -1 0 3 8
"1773" "s15" 9 "9b" 7 1290.3 1 "b" "rrc" 1 -1 -1 0 1 0 2 9
"1774" "s15" 22 "22a" 6 1750.34 0 "a" "cdb" 1 1 1 0 1 0 3 6
"1775" "s15" 4 "4c" 6 1592.42 1 "c" "rrc" -1 1 0 1 -1 0 2 4
"1776" "s15" 2 "2a" 7 1078.39 1 "a" "rrc" 1 1 1 0 1 0 2 2
"1777" "s15" 13 "13b" 7 3415.81 1 "b" "rrc" 1 -1 -1 0 1 0 2 13
"1778" "s15" 23 "23d" 7 3469.2 0 "d" "cdb" -1 -1 0 -1 -1 0 3 7
"1779" "s15" 12 "12c" 6 2412.8 1 "c" "rrc" -1 1 0 1 -1 0 2 12
"1780" "s15" 41 "41b" 7 3121.98 1 "b" "soi" 1 -1 -1 0 1 1 1 5
"1781" "s15" 32 "32c" 7 1892.58 0 "c" "cdb" -1 1 0 1 -1 0 3 16
"1782" "s15" 30 "30a" 7 1945.19 1 "a" "cdb" 1 1 1 0 1 0 3 14
"1783" "s15" 28 "28c" 6 2099.37 1 "c" "cdb" -1 1 0 1 -1 0 3 12
"1784" "s15" 20 "20c" 7 2394.26 0 "c" "cdb" -1 1 0 1 -1 0 3 4
"1785" "s15" 49 "49b" 6 2064.4 0 "b" "soi" 1 -1 -1 0 1 -1 1 13
"1786" "s15" 11 "11d" 6 1909.05 1 "d" "rrc" -1 -1 0 -1 -1 0 2 11
"1787" "s15" 18 "18a" 6 2909.16 0 "a" "cdb" 1 1 1 0 1 0 3 2
"1788" "s15" 45 "45b" 6 2941.08 0 "b" "soi" 1 -1 -1 0 1 1 1 9
"1789" "s15" 39 "39d" 6 1551.31 1 "d" "soi" -1 -1 0 -1 -1 1 1 3
"1790" "s15" 7 "7d" 7 2935.94 0 "d" "rrc" -1 -1 0 -1 -1 0 2 7
"1791" "s15" 15 "15d" 7 4647.85 0 "d" "rrc" -1 -1 0 -1 -1 0 2 15
"1792" "s15" 3 "3d" 6 1870.26 1 "d" "rrc" -1 -1 0 -1 -1 0 2 3
"1793" "s15" 26 "26a" 7 1856.12 1 "a" "cdb" 1 1 1 0 1 0 3 10
"1794" "s15" 5 "5b" 7 1435.45 1 "b" "rrc" 1 -1 -1 0 1 0 2 5
"1795" "s15" 31 "31d" 6 1854 1 "d" "cdb" -1 -1 0 -1 -1 0 3 15
"1796" "s15" 43 "43d" 6 1743.05 1 "d" "soi" -1 -1 0 -1 -1 1 1 7
"1797" "s15" 16 "16c" 6 1371.47 1 "c" "rrc" -1 1 0 1 -1 0 2 16
"1798" "s15" 53 "53b" 6 695.22 0 "b" "soi" 1 -1 -1 0 1 -1 1 17
"1801" "s14" 8 "8b" 6 2353.56 1 "b" "rrc" 1 -1 -1 0 1 0 2 8
"1802" "s14" 50 "50d" 7 2979.26 0 "d" "soi" -1 -1 0 -1 -1 -1 1 14
"1803" "s14" 47 "47c" 6 2200 1 "c" "soi" -1 1 0 1 -1 -1 1 11
"1804" "s14" 56 "56b" 6 4105.27 1 "b" "soi" 1 -1 -1 0 1 -1 1 20
"1805" "s14" 13 "13a" 7 2881.79 1 "a" "rrc" 1 1 1 0 1 0 2 13
"1806" "s14" 29 "29a" 7 2024.91 1 "a" "cdb" 1 1 1 0 1 0 3 13
"1807" "s14" 10 "10d" 6 5113.15 0 "d" "rrc" -1 -1 0 -1 -1 0 2 10
"1808" "s14" 26 "26d" 7 2861.18 1 "d" "cdb" -1 -1 0 -1 -1 0 3 10
"1809" "s14" 48 "48b" 6 4689.99 1 "b" "soi" 1 -1 -1 0 1 -1 1 12
"1810" "s14" 27 "27c" 6 2083.62 1 "c" "cdb" -1 1 0 1 -1 0 3 11
"1811" "s14" 55 "55c" 6 3587.04 1 "c" "soi" -1 1 0 1 -1 -1 1 19
"1812" "s14" 52 "52b" 6 1372.3 1 "b" "soi" 1 -1 -1 0 1 -1 1 16
"1813" "s14" 25 "25a" 7 4761.88 1 "a" "cdb" 1 1 1 0 1 0 3 9
"1814" "s14" 31 "31c" 7 3724.08 0 "c" "cdb" -1 1 0 1 -1 0 3 15
"1815" "s14" 3 "3c" 6 4518.86 1 "c" "rrc" -1 1 0 1 -1 0 2 3
"1816" "s14" 40 "40b" 6 4328.66 1 "b" "soi" 1 -1 -1 0 1 1 1 4
"1817" "s14" 19 "19c" 7 1718.16 0 "c" "cdb" -1 1 0 1 -1 0 3 3
"1818" "s14" 33 "33a" 6 1643.45 1 "a" "cdb" 1 1 1 0 1 0 3 17
"1819" "s14" 34 "34d" 6 3440.74 0 "d" "cdb" -1 -1 0 -1 -1 0 3 18
"1820" "s14" 49 "49a" 6 3651.5 0 "a" "soi" 1 1 1 0 1 -1 1 13
"1821" "s14" 42 "42d" 7 1265.51 1 "d" "soi" -1 -1 0 -1 -1 1 1 6
"1822" "s14" 45 "45a" 6 1713.97 0 "a" "soi" 1 1 1 0 1 1 1 9
"1823" "s14" 16 "16b" 6 1801.31 1 "b" "rrc" 1 -1 -1 0 1 0 2 16
"1824" "s14" 54 "54d" 7 3209.26 1 "d" "soi" -1 -1 0 -1 -1 -1 1 18
"1825" "s14" 24 "24b" 6 3679.42 1 "b" "cdb" 1 -1 -1 0 1 0 3 8
"1826" "s14" 11 "11c" 6 1787.48 1 "c" "rrc" -1 1 0 1 -1 0 2 11
"1827" "s14" 12 "12b" 6 1208.23 1 "b" "rrc" 1 -1 -1 0 1 0 2 12
"1828" "s14" 4 "4b" 6 1473.49 1 "b" "rrc" 1 -1 -1 0 1 0 2 4
"1829" "s14" 20 "20b" 6 2489.18 1 "b" "cdb" 1 -1 -1 0 1 0 3 4
"1830" "s14" 30 "30d" 7 1441.52 1 "d" "cdb" -1 -1 0 -1 -1 0 3 14
"1831" "s14" 17 "17a" 7 1541.58 1 "a" "cdb" 1 1 1 0 1 0 3 1
"1832" "s14" 41 "41a" 6 1589.16 0 "a" "soi" 1 1 1 0 1 1 1 5
"1833" "s14" 22 "22d" 7 1575 1 "d" "cdb" -1 -1 0 -1 -1 0 3 6
"1834" "s14" 21 "21a" 7 3170.08 1 "a" "cdb" 1 1 1 0 1 0 3 5
"1835" "s14" 1 "1a" 6 1921.1 0 "a" "rrc" 1 1 1 0 1 0 2 1
"1836" "s14" 46 "46d" 7 1442.2 1 "d" "soi" -1 -1 0 -1 -1 1 1 10
"1837" "s14" 18 "18d" 7 2249.54 1 "d" "cdb" -1 -1 0 -1 -1 0 3 2
"1838" "s14" 53 "53a" 7 1249.15 1 "a" "soi" 1 1 1 0 1 -1 1 17
"1839" "s14" 38 "38d" 7 1444.09 1 "d" "soi" -1 -1 0 -1 -1 1 1 2
"1840" "s14" 14 "14d" 7 2786.97 1 "d" "rrc" -1 -1 0 -1 -1 0 2 14
"1841" "s14" 15 "15c" 6 2052.95 1 "c" "rrc" -1 1 0 1 -1 0 2 15
"1842" "s14" 6 "6d" 7 1491.17 1 "d" "rrc" -1 -1 0 -1 -1 0 2 6
"1843" "s14" 36 "36b" 6 1810.48 1 "b" "cdb" 1 -1 -1 0 1 0 3 20
"1844" "s14" 9 "9a" 7 1607.7 1 "a" "rrc" 1 1 1 0 1 0 2 9
"1845" "s14" 7 "7c" 7 3661.09 0 "c" "rrc" -1 1 0 1 -1 0 2 7
"1846" "s14" 37 "37a" 7 1937.41 1 "a" "soi" 1 1 1 0 1 1 1 1
"1847" "s14" 39 "39c" 7 1343.43 0 "c" "soi" -1 1 0 1 -1 1 1 3
"1848" "s14" 23 "23c" 7 3642.88 0 "c" "cdb" -1 1 0 1 -1 0 3 7
"1849" "s14" 43 "43c" 6 1700.6 1 "c" "soi" -1 1 0 1 -1 1 1 7
"1850" "s14" 28 "28b" 6 1917 1 "b" "cdb" 1 -1 -1 0 1 0 3 12
"1851" "s14" 35 "35c" 7 2187.87 1 "c" "cdb" -1 1 0 1 -1 0 3 19
"1852" "s14" 5 "5a" 7 1135.1 1 "a" "rrc" 1 1 1 0 1 0 2 5
"1853" "s14" 32 "32b" 6 1494.32 1 "b" "cdb" 1 -1 -1 0 1 0 3 16
"1854" "s14" 2 "2d" 7 1331.96 1 "d" "rrc" -1 -1 0 -1 -1 0 2 2
"1855" "s14" 51 "51c" 7 849.56 1 "c" "soi" -1 1 0 1 -1 -1 1 15
"1856" "s14" 44 "44b" 6 1564.32 1 "b" "soi" 1 -1 -1 0 1 1 1 8
"1859" "s13" 51 "51c" 6 2699.09 0 "c" "soi" -1 1 0 1 -1 -1 1 15
"1860" "s13" 36 "36b" 6 1952.8 1 "b" "cdb" 1 -1 -1 0 1 0 3 20
"1861" "s13" 47 "47c" 6 1955.24 1 "c" "soi" -1 1 0 1 -1 -1 1 11
"1862" "s13" 7 "7c" 7 4438.51 0 "c" "rrc" -1 1 0 1 -1 0 2 7
"1863" "s13" 38 "38d" 7 1371.31 1 "d" "soi" -1 -1 0 -1 -1 1 1 2
"1864" "s13" 34 "34d" 7 1798.36 1 "d" "cdb" -1 -1 0 -1 -1 0 3 18
"1865" "s13" 1 "1a" 7 1837.32 1 "a" "rrc" 1 1 1 0 1 0 2 1
"1866" "s13" 33 "33a" 6 1652.28 1 "a" "cdb" 1 1 1 0 1 0 3 17
"1867" "s13" 49 "49a" 7 1646.59 1 "a" "soi" 1 1 1 0 1 -1 1 13
"1868" "s13" 55 "55c" 6 1471.11 1 "c" "soi" -1 1 0 1 -1 -1 1 19
"1869" "s13" 27 "27c" 6 1147.42 1 "c" "cdb" -1 1 0 1 -1 0 3 11
"1870" "s13" 18 "18d" 7 1894.72 1 "d" "cdb" -1 -1 0 -1 -1 0 3 2
"1871" "s13" 20 "20b" 6 1389.08 1 "b" "cdb" 1 -1 -1 0 1 0 3 4
"1872" "s13" 37 "37a" 7 1005.5 1 "a" "soi" 1 1 1 0 1 1 1 1
"1873" "s13" 19 "19c" 6 1099.74 1 "c" "cdb" -1 1 0 1 -1 0 3 3
"1874" "s13" 6 "6d" 7 1158.58 1 "d" "rrc" -1 -1 0 -1 -1 0 2 6
"1875" "s13" 16 "16b" 6 2290.08 1 "b" "rrc" 1 -1 -1 0 1 0 2 16
"1876" "s13" 17 "17a" 6 3421.81 0 "a" "cdb" 1 1 1 0 1 0 3 1
"1877" "s13" 23 "23c" 6 4979.61 1 "c" "cdb" -1 1 0 1 -1 0 3 7
"1878" "s13" 2 "2d" 6 2938.88 0 "d" "rrc" -1 -1 0 -1 -1 0 2 2
"1879" "s13" 43 "43c" 6 1161.71 1 "c" "soi" -1 1 0 1 -1 1 1 7
"1880" "s13" 10 "10d" 7 2233.39 1 "d" "rrc" -1 -1 0 -1 -1 0 2 10
"1881" "s13" 45 "45a" 7 965.39 1 "a" "soi" 1 1 1 0 1 1 1 9
"1882" "s13" 4 "4b" 5 1.16 NA "b" "rrc" 1 -1 -1 0 1 0 2 4
"1883" "s13" 15 "15c" 6 2375.58 1 "c" "rrc" -1 1 0 1 -1 0 2 15
"1884" "s13" 54 "54d" 7 1619.36 1 "d" "soi" -1 -1 0 -1 -1 -1 1 18
"1885" "s13" 12 "12b" 6 1559.64 1 "b" "rrc" 1 -1 -1 0 1 0 2 12
"1886" "s13" 3 "3c" 6 2839.58 1 "c" "rrc" -1 1 0 1 -1 0 2 3
"1887" "s13" 44 "44b" 6 1678.35 1 "b" "soi" 1 -1 -1 0 1 1 1 8
"1888" "s13" 52 "52b" 6 985.96 1 "b" "soi" 1 -1 -1 0 1 -1 1 16
"1889" "s13" 24 "24b" 6 3309.31 1 "b" "cdb" 1 -1 -1 0 1 0 3 8
"1890" "s13" 5 "5a" 7 1025.27 1 "a" "rrc" 1 1 1 0 1 0 2 5
"1891" "s13" 22 "22d" 7 1207.34 1 "d" "cdb" -1 -1 0 -1 -1 0 3 6
"1892" "s13" 31 "31c" 7 2229.4 0 "c" "cdb" -1 1 0 1 -1 0 3 15
"1893" "s13" 28 "28b" 7 1320.13 0 "b" "cdb" 1 -1 -1 0 1 0 3 12
"1894" "s13" 50 "50d" 6 2077.98 1 "d" "soi" -1 -1 0 -1 -1 -1 1 14
"1895" "s13" 35 "35c" 7 1440.71 1 "c" "cdb" -1 1 0 1 -1 0 3 19
"1896" "s13" 29 "29a" 6 2880.69 0 "a" "cdb" 1 1 1 0 1 0 3 13
"1897" "s13" 13 "13a" 6 5446.95 0 "a" "rrc" 1 1 1 0 1 0 2 13
"1898" "s13" 39 "39c" 7 1615.01 0 "c" "soi" -1 1 0 1 -1 1 1 3
"1899" "s13" 42 "42d" 7 1566.1 1 "d" "soi" -1 -1 0 -1 -1 1 1 6
"1900" "s13" 21 "21a" 7 1206.29 1 "a" "cdb" 1 1 1 0 1 0 3 5
"1901" "s13" 56 "56b" 6 1528.29 1 "b" "soi" 1 -1 -1 0 1 -1 1 20
"1902" "s13" 11 "11c" 6 1235.23 1 "c" "rrc" -1 1 0 1 -1 0 2 11
"1903" "s13" 25 "25a" 7 2696.04 1 "a" "cdb" 1 1 1 0 1 0 3 9
"1904" "s13" 9 "9a" 7 1849.8 1 "a" "rrc" 1 1 1 0 1 0 2 9
"1905" "s13" 14 "14d" 7 1366.07 1 "d" "rrc" -1 -1 0 -1 -1 0 2 14
"1906" "s13" 32 "32b" 6 1315.38 1 "b" "cdb" 1 -1 -1 0 1 0 3 16
"1907" "s13" 26 "26d" 7 1134.19 1 "d" "cdb" -1 -1 0 -1 -1 0 3 10
"1908" "s13" 30 "30d" 7 1092.89 1 "d" "cdb" -1 -1 0 -1 -1 0 3 14
"1909" "s13" 40 "40b" 6 1557.41 1 "b" "soi" 1 -1 -1 0 1 1 1 4
"1910" "s13" 41 "41a" 6 1336.33 0 "a" "soi" 1 1 1 0 1 1 1 5
"1911" "s13" 46 "46d" 7 2584.03 1 "d" "soi" -1 -1 0 -1 -1 1 1 10
"1912" "s13" 8 "8b" 6 2159.68 1 "b" "rrc" 1 -1 -1 0 1 0 2 8
"1913" "s13" 53 "53a" 7 1285.18 1 "a" "soi" 1 1 1 0 1 -1 1 17
"1914" "s13" 48 "48b" 6 1505.25 1 "b" "soi" 1 -1 -1 0 1 -1 1 12
"1917" "s12" 29 "29d" 6 4071.75 0 "d" "cdb" -1 -1 0 -1 -1 0 3 13
"1918" "s12" 6 "6c" 7 2250.97 1 "c" "rrc" -1 1 0 1 -1 0 2 6
"1919" "s12" 19 "19b" 6 3004.81 1 "b" "cdb" 1 -1 -1 0 1 0 3 3
"1920" "s12" 12 "12a" 6 3323.07 1 "a" "rrc" 1 1 1 0 1 0 2 12
"1921" "s12" 15 "15b" 6 3428.8 1 "b" "rrc" 1 -1 -1 0 1 0 2 15
"1922" "s12" 1 "1d" 7 3880.31 1 "d" "rrc" -1 -1 0 -1 -1 0 2 1
"1923" "s12" 41 "41d" 7 6423.62 1 "d" "soi" -1 -1 0 -1 -1 1 1 5
"1924" "s12" 32 "32a" 6 3943.07 1 "a" "cdb" 1 1 1 0 1 0 3 16
"1925" "s12" 36 "36a" 6 2093.85 1 "a" "cdb" 1 1 1 0 1 0 3 20
"1926" "s12" 48 "48a" 7 2409.41 0 "a" "soi" 1 1 1 0 1 -1 1 12
"1927" "s12" 30 "30c" 7 2013.6 1 "c" "cdb" -1 1 0 1 -1 0 3 14
"1928" "s12" 11 "11b" 6 2204.6 1 "b" "rrc" 1 -1 -1 0 1 0 2 11
"1929" "s12" 18 "18c" 7 2331.51 1 "c" "cdb" -1 1 0 1 -1 0 3 2
"1930" "s12" 52 "52a" 6 2698.42 1 "a" "soi" 1 1 1 0 1 -1 1 16
"1931" "s12" 21 "21d" 7 2104.34 1 "d" "cdb" -1 -1 0 -1 -1 0 3 5
"1932" "s12" 14 "14c" 7 1671.87 1 "c" "rrc" -1 1 0 1 -1 0 2 14
"1933" "s12" 53 "53d" 7 2516.57 1 "d" "soi" -1 -1 0 -1 -1 -1 1 17
"1934" "s12" 47 "47b" 6 1934.85 1 "b" "soi" 1 -1 -1 0 1 -1 1 11
"1935" "s12" 34 "34c" 7 2168.2 1 "c" "cdb" -1 1 0 1 -1 0 3 18
"1936" "s12" 50 "50c" 7 2284.42 1 "c" "soi" -1 1 0 1 -1 -1 1 14
"1937" "s12" 23 "23b" 7 5388.25 0 "b" "cdb" 1 -1 -1 0 1 0 3 7
"1938" "s12" 40 "40a" 7 2196.21 0 "a" "soi" 1 1 1 0 1 1 1 4
"1939" "s12" 8 "8a" 6 2908.1 1 "a" "rrc" 1 1 1 0 1 0 2 8
"1940" "s12" 4 "4a" 6 2405.25 1 "a" "rrc" 1 1 1 0 1 0 2 4
"1941" "s12" 49 "49d" 7 1089.32 1 "d" "soi" -1 -1 0 -1 -1 -1 1 13
"1942" "s12" 37 "37d" 7 1556.14 1 "d" "soi" -1 -1 0 -1 -1 1 1 1
"1943" "s12" 56 "56a" 6 2478.71 1 "a" "soi" 1 1 1 0 1 -1 1 20
"1944" "s12" 5 "5d" 7 1291.32 1 "d" "rrc" -1 -1 0 -1 -1 0 2 5
"1945" "s12" 54 "54c" 7 3496.53 1 "c" "soi" -1 1 0 1 -1 -1 1 18
"1946" "s12" 44 "44a" 6 2911.43 1 "a" "soi" 1 1 1 0 1 1 1 8
"1947" "s12" 38 "38c" 6 2864.59 0 "c" "soi" -1 1 0 1 -1 1 1 2
"1948" "s12" 13 "13d" 7 2990.34 1 "d" "rrc" -1 -1 0 -1 -1 0 2 13
"1949" "s12" 31 "31b" 7 1775 0 "b" "cdb" 1 -1 -1 0 1 0 3 15
"1950" "s12" 51 "51b" 7 1271.98 0 "b" "soi" 1 -1 -1 0 1 -1 1 15
"1951" "s12" 22 "22c" 7 2042.07 1 "c" "cdb" -1 1 0 1 -1 0 3 6
"1952" "s12" 16 "16a" 6 3966.74 1 "a" "rrc" 1 1 1 0 1 0 2 16
"1953" "s12" 45 "45d" 7 1424.31 1 "d" "soi" -1 -1 0 -1 -1 1 1 9
"1955" "s12" 27 "27b" 6 2375.56 1 "b" "cdb" 1 -1 -1 0 1 0 3 11
"1956" "s12" 55 "55b" 6 1941 1 "b" "soi" 1 -1 -1 0 1 -1 1 19
"1957" "s12" 26 "26c" 7 1724 1 "c" "cdb" -1 1 0 1 -1 0 3 10
"1958" "s12" 43 "43b" 6 1769.69 1 "b" "soi" 1 -1 -1 0 1 1 1 7
"1959" "s12" 46 "46c" 7 1389.83 1 "c" "soi" -1 1 0 1 -1 1 1 10
"1960" "s12" 33 "33d" 6 3023.13 1 "d" "cdb" -1 -1 0 -1 -1 0 3 17
"1961" "s12" 20 "20a" 6 3683.24 1 "a" "cdb" 1 1 1 0 1 0 3 4
"1962" "s12" 28 "28a" 6 2980.41 1 "a" "cdb" 1 1 1 0 1 0 3 12
"1963" "s12" 9 "9d" 6 1998.49 0 "d" "rrc" -1 -1 0 -1 -1 0 2 9
"1964" "s12" 39 "39b" 6 2465.33 1 "b" "soi" 1 -1 -1 0 1 1 1 3
"1965" "s12" 10 "10c" 7 1597.57 1 "c" "rrc" -1 1 0 1 -1 0 2 10
"1966" "s12" 2 "2c" 7 1367.52 1 "c" "rrc" -1 1 0 1 -1 0 2 2
"1967" "s12" 25 "25d" 7 4089.37 1 "d" "cdb" -1 -1 0 -1 -1 0 3 9
"1968" "s12" 3 "3b" 6 2334.35 1 "b" "rrc" 1 -1 -1 0 1 0 2 3
"1969" "s12" 17 "17d" 7 1346.14 1 "d" "cdb" -1 -1 0 -1 -1 0 3 1
"1970" "s12" 24 "24a" 6 2762.57 1 "a" "cdb" 1 1 1 0 1 0 3 8
"1971" "s12" 35 "35b" 6 2081.16 0 "b" "cdb" 1 -1 -1 0 1 0 3 19
"1972" "s12" 42 "42c" 7 1602.51 1 "c" "soi" -1 1 0 1 -1 1 1 6
"1975" "s11" 25 "25b" 7 4492.56 1 "b" "cdb" 1 -1 -1 0 1 0 3 9
"1976" "s11" 16 "16c" 6 2873.02 1 "c" "rrc" -1 1 0 1 -1 0 2 16
"1977" "s11" 14 "14a" 7 3093.13 1 "a" "rrc" 1 1 1 0 1 0 2 14
"1978" "s11" 8 "8c" 6 2703.69 1 "c" "rrc" -1 1 0 1 -1 0 2 8
"1979" "s11" 38 "38a" 7 2317.25 1 "a" "soi" 1 1 1 0 1 1 1 2
"1980" "s11" 20 "20c" 6 3768.2 1 "c" "cdb" -1 1 0 1 -1 0 3 4
"1981" "s11" 54 "54a" 7 6655.21 1 "a" "soi" 1 1 1 0 1 -1 1 18
"1982" "s11" 39 "39d" 7 3521.18 0 "d" "soi" -1 -1 0 -1 -1 1 1 3
"1983" "s11" 4 "4c" 6 1742.18 1 "c" "rrc" -1 1 0 1 -1 0 2 4
"1984" "s11" 55 "55d" 7 4252.3 0 "d" "soi" -1 -1 0 -1 -1 -1 1 19
"1985" "s11" 50 "50a" 7 2564.52 1 "a" "soi" 1 1 1 0 1 -1 1 14
"1986" "s11" 47 "47d" 6 1913.44 1 "d" "soi" -1 -1 0 -1 -1 -1 1 11
"1987" "s11" 18 "18a" 7 2314.36 1 "a" "cdb" 1 1 1 0 1 0 3 2
"1988" "s11" 53 "53b" 7 3410.4 1 "b" "soi" 1 -1 -1 0 1 -1 1 17
"1989" "s11" 37 "37b" 7 2381.23 1 "b" "soi" 1 -1 -1 0 1 1 1 1
"1990" "s11" 56 "56c" 6 3663.09 1 "c" "soi" -1 1 0 1 -1 -1 1 20
"1991" "s11" 30 "30a" 6 3887.67 0 "a" "cdb" 1 1 1 0 1 0 3 14
"1992" "s11" 13 "13b" 7 2500.72 1 "b" "rrc" 1 -1 -1 0 1 0 2 13
"1993" "s11" 11 "11d" 7 2278.28 0 "d" "rrc" -1 -1 0 -1 -1 0 2 11
"1994" "s11" 19 "19d" 6 3325.33 1 "d" "cdb" -1 -1 0 -1 -1 0 3 3
"1995" "s11" 31 "31d" 6 3101.68 1 "d" "cdb" -1 -1 0 -1 -1 0 3 15
"1996" "s11" 34 "34a" 7 2546.59 1 "a" "cdb" 1 1 1 0 1 0 3 18
"1997" "s11" 1 "1b" 7 1888.29 1 "b" "rrc" 1 -1 -1 0 1 0 2 1
"1998" "s11" 9 "9b" 7 2835.44 1 "b" "rrc" 1 -1 -1 0 1 0 2 9
"1999" "s11" 7 "7d" 5 28.43 NA "d" "rrc" -1 -1 0 -1 -1 0 2 7
"2000" "s11" 49 "49b" 7 2918.19 1 "b" "soi" 1 -1 -1 0 1 -1 1 13
"2001" "s11" 51 "51d" 6 2040.28 1 "d" "soi" -1 -1 0 -1 -1 -1 1 15
"2002" "s11" 17 "17b" 7 3847.5 1 "b" "cdb" 1 -1 -1 0 1 0 3 1
"2003" "s11" 12 "12c" 7 4515.27 0 "c" "rrc" -1 1 0 1 -1 0 2 12
"2004" "s11" 42 "42a" 6 3506.06 0 "a" "soi" 1 1 1 0 1 1 1 6
"2005" "s11" 45 "45b" 7 2190.78 1 "b" "soi" 1 -1 -1 0 1 1 1 9
"2006" "s11" 26 "26a" 7 1702.12 1 "a" "cdb" 1 1 1 0 1 0 3 10
"2007" "s11" 27 "27d" 6 1731.24 1 "d" "cdb" -1 -1 0 -1 -1 0 3 11
"2008" "s11" 44 "44c" 5 4490.03 NA "c" "soi" -1 1 0 1 -1 1 1 8
"2010" "s11" 41 "41b" 7 2650.54 1 "b" "soi" 1 -1 -1 0 1 1 1 5
"2011" "s11" 28 "28c" 7 1638.94 0 "c" "cdb" -1 1 0 1 -1 0 3 12
"2012" "s11" 43 "43d" 7 2854.03 0 "d" "soi" -1 -1 0 -1 -1 1 1 7
"2013" "s11" 52 "52c" 6 1834.29 1 "c" "soi" -1 1 0 1 -1 -1 1 16
"2014" "s11" 48 "48c" 6 4900.58 1 "c" "soi" -1 1 0 1 -1 -1 1 12
"2015" "s11" 35 "35d" 7 1480.08 1 "d" "cdb" -1 -1 0 -1 -1 0 3 19
"2016" "s11" 24 "24c" 6 5209.09 1 "c" "cdb" -1 1 0 1 -1 0 3 8
"2017" "s11" 29 "29b" 7 3546.96 1 "b" "cdb" 1 -1 -1 0 1 0 3 13
"2018" "s11" 23 "23d" 7 2710.64 0 "d" "cdb" -1 -1 0 -1 -1 0 3 7
"2019" "s11" 22 "22a" 7 2629.76 1 "a" "cdb" 1 1 1 0 1 0 3 6
"2020" "s11" 46 "46a" 7 1424.42 1 "a" "soi" 1 1 1 0 1 1 1 10
"2021" "s11" 2 "2a" 7 1746.38 1 "a" "rrc" 1 1 1 0 1 0 2 2
"2022" "s11" 3 "3d" 6 1901.31 1 "d" "rrc" -1 -1 0 -1 -1 0 2 3
"2023" "s11" 33 "33b" 6 1988.5 1 "b" "cdb" 1 -1 -1 0 1 0 3 17
"2025" "s11" 32 "32c" 6 1501.46 1 "c" "cdb" -1 1 0 1 -1 0 3 16
"2026" "s11" 15 "15d" 7 3623.47 0 "d" "rrc" -1 -1 0 -1 -1 0 2 15
"2027" "s11" 5 "5b" 6 4996.53 0 "b" "rrc" 1 -1 -1 0 1 0 2 5
"2028" "s11" 36 "36c" 6 2307.9 1 "c" "cdb" -1 1 0 1 -1 0 3 20
"2029" "s11" 10 "10a" 7 3538.22 1 "a" "rrc" 1 1 1 0 1 0 2 10
"2030" "s11" 21 "21b" 7 1662.58 1 "b" "cdb" 1 -1 -1 0 1 0 3 5
"2033" "s10" 32 "32d" 6 3342.5 1 "d" "cdb" -1 -1 0 -1 -1 0 3 16
"2034" "s10" 51 "51a" 6 5616.23 0 "a" "soi" 1 1 1 0 1 -1 1 15
"2035" "s10" 31 "31a" 6 4062.33 1 "a" "cdb" 1 1 1 0 1 0 3 15
"2036" "s10" 5 "5c" 7 3812.87 1 "c" "rrc" -1 1 0 1 -1 0 2 5
"2037" "s10" 48 "48d" 7 7379.5 0 "d" "soi" -1 -1 0 -1 -1 -1 1 12
"2038" "s10" 54 "54b" 7 2833.65 1 "b" "soi" 1 -1 -1 0 1 -1 1 18
"2039" "s10" 40 "40d" 6 7488.51 1 "d" "soi" -1 -1 0 -1 -1 1 1 4
"2040" "s10" 29 "29c" 7 3181.13 1 "c" "cdb" -1 1 0 1 -1 0 3 13
"2041" "s10" 20 "20d" 6 5555.4 1 "d" "cdb" -1 -1 0 -1 -1 0 3 4
"2042" "s10" 46 "46b" 7 1446.47 1 "b" "soi" 1 -1 -1 0 1 1 1 10
"2043" "s10" 18 "18b" 6 6203.44 0 "b" "cdb" 1 -1 -1 0 1 0 3 2
"2044" "s10" 23 "23a" 6 3970.67 1 "a" "cdb" 1 1 1 0 1 0 3 7
"2045" "s10" 13 "13c" 7 2929.31 1 "c" "rrc" -1 1 0 1 -1 0 2 13
"2046" "s10" 47 "47a" 6 2297.09 1 "a" "soi" 1 1 1 0 1 -1 1 11
"2047" "s10" 49 "49c" 7 5127.59 1 "c" "soi" -1 1 0 1 -1 -1 1 13
"2048" "s10" 11 "11a" 7 4377.11 0 "a" "rrc" 1 1 1 0 1 0 2 11
"2049" "s10" 12 "12d" 6 1995.38 1 "d" "rrc" -1 -1 0 -1 -1 0 2 12
"2050" "s10" 44 "44d" 6 6097.36 1 "d" "soi" -1 -1 0 -1 -1 1 1 8
"2051" "s10" 8 "8d" 6 2242.44 1 "d" "rrc" -1 -1 0 -1 -1 0 2 8
"2052" "s10" 7 "7a" 6 2778.88 1 "a" "rrc" 1 1 1 0 1 0 2 7
"2053" "s10" 53 "53c" 6 7357.49 0 "c" "soi" -1 1 0 1 -1 -1 1 17
"2054" "s10" 9 "9c" 6 1914.97 0 "c" "rrc" -1 1 0 1 -1 0 2 9
"2055" "s10" 56 "56d" 6 3790.09 1 "d" "soi" -1 -1 0 -1 -1 -1 1 20
"2056" "s10" 28 "28d" 7 3818.3 0 "d" "cdb" -1 -1 0 -1 -1 0 3 12
"2057" "s10" 19 "19a" 7 1815.5 0 "a" "cdb" 1 1 1 0 1 0 3 3
"2058" "s10" 16 "16d" 6 2570.71 1 "d" "rrc" -1 -1 0 -1 -1 0 2 16
"2059" "s10" 14 "14b" 7 2435.91 1 "b" "rrc" 1 -1 -1 0 1 0 2 14
"2060" "s10" 3 "3a" 6 1687.08 1 "a" "rrc" 1 1 1 0 1 0 2 3
"2061" "s10" 35 "35a" 7 3402.26 1 "a" "cdb" 1 1 1 0 1 0 3 19
"2062" "s10" 17 "17c" 7 3387.96 1 "c" "cdb" -1 1 0 1 -1 0 3 1
"2063" "s10" 39 "39a" 7 4802.21 0 "a" "soi" 1 1 1 0 1 1 1 3
"2064" "s10" 41 "41c" 6 4345.64 0 "c" "soi" -1 1 0 1 -1 1 1 5
"2065" "s10" 36 "36d" 6 1991.16 1 "d" "cdb" -1 -1 0 -1 -1 0 3 20
"2066" "s10" 1 "1c" 6 4820.21 0 "c" "rrc" -1 1 0 1 -1 0 2 1
"2067" "s10" 37 "37c" 5 3179.38 NA "c" "soi" -1 1 0 1 -1 1 1 1
"2068" "s10" 27 "27a" 6 1882.31 1 "a" "cdb" 1 1 1 0 1 0 3 11
"2069" "s10" 30 "30b" 7 4868.25 1 "b" "cdb" 1 -1 -1 0 1 0 3 14
"2070" "s10" 6 "6b" 7 1799.17 1 "b" "rrc" 1 -1 -1 0 1 0 2 6
"2071" "s10" 25 "25c" 6 5413.39 0 "c" "cdb" -1 1 0 1 -1 0 3 9
"2072" "s10" 43 "43a" 6 1694.18 1 "a" "soi" 1 1 1 0 1 1 1 7
"2073" "s10" 55 "55a" 7 5612.06 0 "a" "soi" 1 1 1 0 1 -1 1 19
"2074" "s10" 10 "10b" 6 2593.44 0 "b" "rrc" 1 -1 -1 0 1 0 2 10
"2075" "s10" 2 "2b" 7 2894.36 1 "b" "rrc" 1 -1 -1 0 1 0 2 2
"2076" "s10" 15 "15a" 6 2254.69 1 "a" "rrc" 1 1 1 0 1 0 2 15
"2077" "s10" 52 "52d" 6 3880.36 1 "d" "soi" -1 -1 0 -1 -1 -1 1 16
"2078" "s10" 33 "33c" 6 4152.02 1 "c" "cdb" -1 1 0 1 -1 0 3 17
"2079" "s10" 26 "26b" 7 4779.59 1 "b" "cdb" 1 -1 -1 0 1 0 3 10
"2080" "s10" 4 "4d" 6 1721.86 1 "d" "rrc" -1 -1 0 -1 -1 0 2 4
"2081" "s10" 50 "50b" 6 4802.22 1 "b" "soi" 1 -1 -1 0 1 -1 1 14
"2082" "s10" 38 "38b" 7 2179.09 1 "b" "soi" 1 -1 -1 0 1 1 1 2
"2083" "s10" 21 "21c" 7 1758.19 1 "c" "cdb" -1 1 0 1 -1 0 3 5
"2084" "s10" 34 "34b" 6 4519.04 0 "b" "cdb" 1 -1 -1 0 1 0 3 18
"2085" "s10" 42 "42b" 7 6062.79 1 "b" "soi" 1 -1 -1 0 1 1 1 6
"2086" "s10" 24 "24d" 6 6081.9 1 "d" "cdb" -1 -1 0 -1 -1 0 3 8
"2087" "s10" 22 "22b" 7 5290.89 1 "b" "cdb" 1 -1 -1 0 1 0 3 6
"2088" "s10" 45 "45c" 7 2636.64 1 "c" "soi" -1 1 0 1 -1 1 1 9
"2091" "20" 30 "30d" 7 4533.59 1 "d" "cdb" -1 -1 0 -1 -1 0 3 14
"2092" "20" 17 "17a" 7 2878.55 1 "a" "cdb" 1 1 1 0 1 0 3 1
"2093" "20" 10 "10d" 7 3952.25 1 "d" "rrc" -1 -1 0 -1 -1 0 2 10
"2094" "20" 28 "28b" 6 2736.93 1 "b" "cdb" 1 -1 -1 0 1 0 3 12
"2095" "20" 12 "12b" 6 2978.05 1 "b" "rrc" 1 -1 -1 0 1 0 2 12
"2096" "20" 21 "21a" 7 3047.94 1 "a" "cdb" 1 1 1 0 1 0 3 5
"2097" "20" 14 "14d" 7 2204.3 1 "d" "rrc" -1 -1 0 -1 -1 0 2 14
"2098" "20" 55 "55c" 6 5902 1 "c" "soi" -1 1 0 1 -1 -1 1 19
"2099" "20" 56 "56b" 7 4975.24 0 "b" "soi" 1 -1 -1 0 1 -1 1 20
"2100" "20" 50 "50d" 6 3808.66 1 "d" "soi" -1 -1 0 -1 -1 -1 1 14
"2101" "20" 4 "4b" 6 1867.34 1 "b" "rrc" 1 -1 -1 0 1 0 2 4
"2102" "20" 29 "29a" 6 2948.43 0 "a" "cdb" 1 1 1 0 1 0 3 13
"2103" "20" 48 "48b" 6 3440.12 1 "b" "soi" 1 -1 -1 0 1 -1 1 12
"2104" "20" 42 "42d" 7 3018.24 1 "d" "soi" -1 -1 0 -1 -1 1 1 6
"2105" "20" 39 "39c" 7 3399.28 0 "c" "soi" -1 1 0 1 -1 1 1 3
"2106" "20" 24 "24b" 6 4269.36 1 "b" "cdb" 1 -1 -1 0 1 0 3 8
"2107" "20" 38 "38d" 7 5013.01 1 "d" "soi" -1 -1 0 -1 -1 1 1 2
"2108" "20" 51 "51c" 6 5718.83 0 "c" "soi" -1 1 0 1 -1 -1 1 15
"2109" "20" 13 "13a" 7 3171.53 1 "a" "rrc" 1 1 1 0 1 0 2 13
"2110" "20" 22 "22d" 7 3037.33 1 "d" "cdb" -1 -1 0 -1 -1 0 3 6
"2111" "20" 11 "11c" 6 2768.02 1 "c" "rrc" -1 1 0 1 -1 0 2 11
"2112" "20" 41 "41a" 7 3252.86 1 "a" "soi" 1 1 1 0 1 1 1 5
"2113" "20" 49 "49a" 6 5052.1 0 "a" "soi" 1 1 1 0 1 -1 1 13
"2114" "20" 23 "23c" 6 4203.39 1 "c" "cdb" -1 1 0 1 -1 0 3 7
"2115" "20" 15 "15c" 6 2805.25 1 "c" "rrc" -1 1 0 1 -1 0 2 15
"2116" "20" 27 "27c" 6 2001.93 1 "c" "cdb" -1 1 0 1 -1 0 3 11
"2117" "20" 6 "6d" 7 2291.94 1 "d" "rrc" -1 -1 0 -1 -1 0 2 6
"2118" "20" 8 "8b" 6 3326.22 1 "b" "rrc" 1 -1 -1 0 1 0 2 8
"2119" "20" 52 "52b" 6 1753.48 1 "b" "soi" 1 -1 -1 0 1 -1 1 16
"2120" "20" 18 "18d" 7 5804.78 1 "d" "cdb" -1 -1 0 -1 -1 0 3 2
"2121" "20" 53 "53a" 7 2310.45 1 "a" "soi" 1 1 1 0 1 -1 1 17
"2122" "20" 34 "34d" 7 3825.52 1 "d" "cdb" -1 -1 0 -1 -1 0 3 18
"2123" "20" 45 "45a" 7 2820.1 1 "a" "soi" 1 1 1 0 1 1 1 9
"2124" "20" 33 "33a" 6 2636.51 1 "a" "cdb" 1 1 1 0 1 0 3 17
"2125" "20" 3 "3c" 6 2999.23 1 "c" "rrc" -1 1 0 1 -1 0 2 3
"2126" "20" 40 "40b" 6 6292.31 1 "b" "soi" 1 -1 -1 0 1 1 1 4
"2127" "20" 46 "46d" 7 3151.33 1 "d" "soi" -1 -1 0 -1 -1 1 1 10
"2128" "20" 35 "35c" 7 2305.93 1 "c" "cdb" -1 1 0 1 -1 0 3 19
"2129" "20" 2 "2d" 7 2129.96 1 "d" "rrc" -1 -1 0 -1 -1 0 2 2
"2130" "20" 19 "19c" 6 3067.42 1 "c" "cdb" -1 1 0 1 -1 0 3 3
"2131" "20" 37 "37a" 6 3980.02 0 "a" "soi" 1 1 1 0 1 1 1 1
"2132" "20" 9 "9a" 6 2019.7 0 "a" "rrc" 1 1 1 0 1 0 2 9
"2133" "20" 43 "43c" 6 2851.24 1 "c" "soi" -1 1 0 1 -1 1 1 7
"2134" "20" 26 "26d" 7 2265.08 1 "d" "cdb" -1 -1 0 -1 -1 0 3 10
"2135" "20" 20 "20b" 6 2457.34 1 "b" "cdb" 1 -1 -1 0 1 0 3 4
"2136" "20" 47 "47c" 6 2764.09 1 "c" "soi" -1 1 0 1 -1 -1 1 11
"2137" "20" 32 "32b" 6 1592.41 1 "b" "cdb" 1 -1 -1 0 1 0 3 16
"2138" "20" 36 "36b" 6 2925.08 1 "b" "cdb" 1 -1 -1 0 1 0 3 20
"2139" "20" 25 "25a" 7 5363.39 1 "a" "cdb" 1 1 1 0 1 0 3 9
"2140" "20" 54 "54d" 6 3684.06 0 "d" "soi" -1 -1 0 -1 -1 -1 1 18
"2141" "20" 1 "1a" 7 2114.37 1 "a" "rrc" 1 1 1 0 1 0 2 1
"2142" "20" 16 "16b" 6 3143.45 1 "b" "rrc" 1 -1 -1 0 1 0 2 16
"2143" "20" 5 "5a" 6 2797.65 0 "a" "rrc" 1 1 1 0 1 0 2 5
"2144" "20" 7 "7c" 6 2936.47 1 "c" "rrc" -1 1 0 1 -1 0 2 7
"2145" "20" 31 "31c" 7 2833.6 0 "c" "cdb" -1 1 0 1 -1 0 3 15
"2146" "20" 44 "44b" 6 4098.01 1 "b" "soi" 1 -1 -1 0 1 1 1 8
"2149" "41" 35 "35a" 7 6150.09 1 "a" "cdb" 1 1 1 0 1 0 3 19
"2150" "41" 9 "9c" 7 5775.42 1 "c" "rrc" -1 1 0 1 -1 0 2 9
"2151" "41" 1 "1c" 7 4145.88 1 "c" "rrc" -1 1 0 1 -1 0 2 1
"2152" "41" 8 "8d" 6 2778.91 1 "d" "rrc" -1 -1 0 -1 -1 0 2 8
"2153" "41" 21 "21c" 7 2354.73 1 "c" "cdb" -1 1 0 1 -1 0 3 5
"2154" "41" 52 "52d" 6 3990.2 1 "d" "soi" -1 -1 0 -1 -1 -1 1 16
"2155" "41" 38 "38b" 7 2393.49 1 "b" "soi" 1 -1 -1 0 1 1 1 2
"2156" "41" 36 "36d" 6 3352.39 1 "d" "cdb" -1 -1 0 -1 -1 0 3 20
"2157" "41" 7 "7a" 7 3833.81 0 "a" "rrc" 1 1 1 0 1 0 2 7
"2158" "41" 20 "20d" 6 5102.5 1 "d" "cdb" -1 -1 0 -1 -1 0 3 4
"2159" "41" 13 "13c" 7 2993.94 1 "c" "rrc" -1 1 0 1 -1 0 2 13
"2160" "41" 53 "53c" 7 5467.68 1 "c" "soi" -1 1 0 1 -1 -1 1 17
"2161" "41" 18 "18b" 7 3085.21 1 "b" "cdb" 1 -1 -1 0 1 0 3 2
"2162" "41" 51 "51a" 6 2046.11 0 "a" "soi" 1 1 1 0 1 -1 1 15
"2163" "41" 28 "28d" 7 2600.18 0 "d" "cdb" -1 -1 0 -1 -1 0 3 12
"2164" "41" 12 "12d" 6 2866.56 1 "d" "rrc" -1 -1 0 -1 -1 0 2 12
"2165" "41" 24 "24d" 6 5367.2 1 "d" "cdb" -1 -1 0 -1 -1 0 3 8
"2166" "41" 22 "22b" 6 3476.19 0 "b" "cdb" 1 -1 -1 0 1 0 3 6
"2167" "41" 34 "34b" 6 5848.4 0 "b" "cdb" 1 -1 -1 0 1 0 3 18
"2168" "41" 27 "27a" 6 2132.39 1 "a" "cdb" 1 1 1 0 1 0 3 11
"2169" "41" 48 "48d" 6 3336.57 1 "d" "soi" -1 -1 0 -1 -1 -1 1 12
"2170" "41" 26 "26b" 7 1806.14 1 "b" "cdb" 1 -1 -1 0 1 0 3 10
"2171" "41" 54 "54b" 7 2509.1 1 "b" "soi" 1 -1 -1 0 1 -1 1 18
"2172" "41" 5 "5c" 7 3071.87 1 "c" "rrc" -1 1 0 1 -1 0 2 5
"2173" "41" 4 "4d" 6 4029.66 1 "d" "rrc" -1 -1 0 -1 -1 0 2 4
"2174" "41" 55 "55a" 7 2396.77 0 "a" "soi" 1 1 1 0 1 -1 1 19
"2175" "41" 39 "39a" 7 5872.05 0 "a" "soi" 1 1 1 0 1 1 1 3
"2176" "41" 40 "40d" 6 2762.27 1 "d" "soi" -1 -1 0 -1 -1 1 1 4
"2177" "41" 45 "45c" 6 3471.51 0 "c" "soi" -1 1 0 1 -1 1 1 9
"2178" "41" 30 "30b" 7 2052.13 1 "b" "cdb" 1 -1 -1 0 1 0 3 14
"2179" "41" 31 "31a" 7 2678.27 0 "a" "cdb" 1 1 1 0 1 0 3 15
"2180" "41" 23 "23a" 6 4949.07 1 "a" "cdb" 1 1 1 0 1 0 3 7
"2181" "41" 16 "16d" 6 3362.77 1 "d" "rrc" -1 -1 0 -1 -1 0 2 16
"2182" "41" 2 "2b" 7 1568.17 1 "b" "rrc" 1 -1 -1 0 1 0 2 2
"2183" "41" 15 "15a" 6 3394.2 1 "a" "rrc" 1 1 1 0 1 0 2 15
"2184" "41" 43 "43a" 6 2302.72 1 "a" "soi" 1 1 1 0 1 1 1 7
"2185" "41" 37 "37c" 7 4535.16 1 "c" "soi" -1 1 0 1 -1 1 1 1
"2186" "41" 32 "32d" 6 1963.91 1 "d" "cdb" -1 -1 0 -1 -1 0 3 16
"2187" "41" 17 "17c" 7 2821.23 1 "c" "cdb" -1 1 0 1 -1 0 3 1
"2188" "41" 11 "11a" 6 2456.06 1 "a" "rrc" 1 1 1 0 1 0 2 11
"2189" "41" 19 "19a" 6 3301.74 1 "a" "cdb" 1 1 1 0 1 0 3 3
"2190" "41" 50 "50b" 6 2661.95 1 "b" "soi" 1 -1 -1 0 1 -1 1 14
"2191" "41" 42 "42b" 7 2423.04 1 "b" "soi" 1 -1 -1 0 1 1 1 6
"2192" "41" 33 "33c" 6 9060.62 1 "c" "cdb" -1 1 0 1 -1 0 3 17
"2193" "41" 44 "44d" 7 2578.48 0 "d" "soi" -1 -1 0 -1 -1 1 1 8
"2194" "41" 3 "3a" 6 2462.89 1 "a" "rrc" 1 1 1 0 1 0 2 3
"2195" "41" 49 "49c" 6 4377.91 0 "c" "soi" -1 1 0 1 -1 -1 1 13
"2196" "41" 41 "41c" 6 2259.52 0 "c" "soi" -1 1 0 1 -1 1 1 5
"2197" "41" 6 "6b" 7 1731.63 1 "b" "rrc" 1 -1 -1 0 1 0 2 6
"2198" "41" 47 "47a" 6 2353.28 1 "a" "soi" 1 1 1 0 1 -1 1 11
"2199" "41" 25 "25c" 7 3059.16 1 "c" "cdb" -1 1 0 1 -1 0 3 9
"2200" "41" 14 "14b" 7 2873.78 1 "b" "rrc" 1 -1 -1 0 1 0 2 14
"2201" "41" 10 "10b" 6 1914.24 0 "b" "rrc" 1 -1 -1 0 1 0 2 10
"2202" "41" 56 "56d" 6 4664.1 1 "d" "soi" -1 -1 0 -1 -1 -1 1 20
"2203" "41" 29 "29c" 7 2888.33 1 "c" "cdb" -1 1 0 1 -1 0 3 13
"2204" "41" 46 "46b" 7 1492.17 1 "b" "soi" 1 -1 -1 0 1 1 1 10
