# Supplementary material for: Processing of ellipsis with garden-path antecedents in French and German: Evidence from eye tracking
Source: PLoS One. 2018 Jun 13;13(6):e0198620. doi: 10.1371/journal.pone.0198620 (PMC5999118; doi:10.1371/journal.pone.0198620)
Supplement: S5 File — (TXT) [file pone.0198620.s005.txt]

"subj" "TRIAL_INDEX" "item" "ID" "FFD" "FFP" "SFD" "FPRT" "RBRT" "TFT" "RPD" "CRPD" "RRT" "RRTP" "RRTR" "RBRC" "TRC" "LPRT" "roi" "length" "el" "amb" "condition" "label" "stype" "lengthb" "reread" "c1" "c2" "c3"
"1" "20" 10 17 10 204 1 0 328 328 548 328 996 220 0 220 0 0 220 "spillover1" 8 1 1 "a" "sauf que" "cdb" 8 1 1 0 1
"2" "20" 10 17 2 0 0 0 0 0 0 0 0 0 0 0 0 0 0 "np1_c" 9 1 1 "a" "La vidéo" "cdb" 9 0 1 0 1
"3" "20" 10 17 3 0 0 0 0 0 0 0 0 0 0 0 0 0 0 "adj" 8 1 1 "a" "illustre" "cdb" 8 0 1 0 1
"4" "20" 10 17 4 0 0 0 0 0 0 0 0 0 0 0 0 0 0 "verb" 11 1 1 "a" "les touche," "cdb" 11 0 1 0 1
"5" "20" 10 17 5 0 0 0 0 0 0 0 0 0 0 0 0 0 0 "post-verb" 16 1 1 "a" "mais il s'avère" "cdb" 16 0 1 0 1
"6" "20" 10 17 8 0 0 0 0 0 220 0 0 220 0 220 0 0 220 "pre-sluice" 11 1 1 "a" "de formuler" "cdb" 11 1 1 0 1
"7" "20" 10 17 9 448 1 448 448 448 448 668 668 0 0 0 1 1 448 "sluice" 9 1 1 "a" "pourquoi," "cdb" 9 1 1 0 1
"8" "20" 11 10 1 0 0 0 0 0 0 0 0 0 0 0 0 0 0 "np1" 9 -1 -1 "d" "L'artiste" "rrc" 9 0 0 -1 -1
"9" "20" 11 10 2 0 0 0 0 0 0 0 0 0 0 0 0 0 0 "part" 6 -1 -1 "d" "peinte" "rrc" 6 0 0 -1 -1
"10" "20" 11 10 3 0 0 0 0 0 0 0 0 0 0 0 0 0 0 "pp" 16 -1 -1 "d" "dans son atelier" "rrc" 16 0 0 -1 -1
"11" "20" 11 10 4 0 0 0 0 0 212 0 0 212 0 212 0 0 212 "dis" 16 -1 -1 "d" "avait rencontré" "rrc" 16 1 0 -1 -1
"12" "20" 11 10 5 0 0 0 0 0 0 0 0 0 0 0 0 0 0 "post-dis" 13 -1 -1 "d" "une comtesse," "rrc" 13 0 0 -1 -1
"13" "20" 11 10 7 0 0 0 0 0 0 0 0 0 0 0 0 0 0 "pre-sluice" 14 -1 -1 "d" "d'en vérifier" "rrc" 14 0 0 -1 -1
"14" "20" 11 10 8 456 1 456 456 456 456 456 456 0 0 0 0 0 456 "sluice" 8 -1 -1 "d" "le lieu," "rrc" 8 1 0 -1 -1
"15" "20" 11 10 9 168 1 0 660 660 660 660 1116 0 0 0 0 0 660 "spillover" 12 -1 -1 "d" "de sorte que" "rrc" 12 1 0 -1 -1
"16" "20" 12 28 10 264 1 0 652 652 652 652 652 0 0 0 0 0 652 "sluice" 19 1 -1 "b" "pour quelle raison," "cdb" 19 1 -1 0 1
"17" "20" 12 28 11 64 1 0 64 64 664 64 716 600 0 600 0 0 236 "spillover1" 8 1 -1 "b" "même si" "cdb" 8 1 -1 0 1
"18" "20" 12 28 3 0 0 0 0 0 472 0 0 472 0 472 0 0 260 "np1_c" 11 1 -1 "b" "Les flaques" "cdb" 11 1 -1 0 1
"19" "20" 12 28 4 0 0 0 0 0 152 0 0 152 0 152 0 1 152 "adj" 8 1 -1 "b" "troubles" "cdb" 8 1 -1 0 1
"20" "20" 12 28 5 0 0 0 0 0 212 0 0 212 0 212 0 1 212 "verb" 12 1 -1 "b" "les calment," "cdb" 12 1 -1 0 1
"21" "20" 12 28 6 0 0 0 0 0 0 0 0 0 0 0 0 0 0 "post-verb" 19 1 -1 "b" "mais le commissaire" "cdb" 19 0 -1 0 1
"22" "20" 12 28 9 0 0 0 0 0 0 0 0 0 0 0 0 0 0 "pre-sluice" 12 1 -1 "b" "pas vraiment" "cdb" 12 0 -1 0 1
"23" "20" 13 12 1 0 0 0 0 0 0 0 0 0 0 0 0 0 0 "np1" 10 1 -1 "b" "Les robots" "rrc" 10 0 -1 0 1
"24" "20" 13 12 10 224 1 0 788 1208 1208 1416 1956 420 420 0 1 1 420 "spillover" 12 1 -1 "b" "vu qu'il y a" "rrc" 12 1 -1 0 1
"25" "20" 13 12 2 0 0 0 0 0 0 0 0 0 0 0 0 0 0 "part" 8 1 -1 "b" "produits" "rrc" 8 0 -1 0 1
"26" "20" 13 12 3 0 0 0 0 0 0 0 0 0 0 0 0 0 0 "pp" 10 1 -1 "b" "à l'usine" "rrc" 10 0 -1 0 1
"27" "20" 13 12 4 0 0 0 0 0 432 0 0 432 0 432 0 0 432 "dis" 15 1 -1 "b" "doivent traiter" "rrc" 15 1 -1 0 1
"28" "20" 13 12 5 0 0 0 0 0 0 0 0 0 0 0 0 0 0 "post-dis" 20 1 -1 "b" "des pièces uniques," "rrc" 20 0 -1 0 1
"29" "20" 13 12 8 0 0 0 0 0 412 0 0 412 0 412 0 0 412 "pre-sluice" 11 1 -1 "b" "de décider" "rrc" 11 1 -1 0 1
"30" "20" 13 12 9 128 1 0 128 128 336 540 540 208 0 208 1 1 208 "sluice" 6 1 -1 "b" "quand," "rrc" 6 1 -1 0 1
"31" "20" 14 21 2 0 0 0 0 0 0 0 0 0 0 0 0 0 0 "np1_c" 9 1 1 "a" "Le renvoi" "cdb" 9 0 1 0 1
"32" "20" 14 21 3 0 0 0 0 0 0 0 0 0 0 0 0 0 0 "adj" 9 1 1 "a" "explicite" "cdb" 9 0 1 0 1
"33" "20" 14 21 4 0 0 0 0 0 0 0 0 0 0 0 0 0 0 "verb" 18 1 1 "a" "les fait discuter," "cdb" 18 0 1 0 1
"34" "20" 14 21 5 0 0 0 0 0 0 0 0 0 0 0 0 0 0 "post-verb" 18 1 1 "a" "mais le professeur" "cdb" 18 0 1 0 1
"35" "20" 14 21 7 0 0 0 0 0 464 0 0 464 0 464 0 0 464 "pre-sluice" 11 1 1 "a" "de demander" "cdb" 11 1 1 0 1
"36" "20" 14 21 8 180 1 0 972 972 972 972 972 0 0 0 0 0 972 "sluice" 20 1 1 "a" "avec quel résultat," "cdb" 20 1 1 0 1
"37" "20" 14 21 9 0 0 0 0 0 232 0 972 232 0 232 0 0 232 "spillover1" 10 1 1 "a" "car il y a" "cdb" 10 1 1 0 1
"38" "20" 15 14 1 0 0 0 0 0 380 0 0 380 0 380 0 0 168 "np1" 11 -1 -1 "d" "Les sultans" "rrc" 11 1 0 -1 -1
"39" "20" 15 14 10 264 1 0 396 704 704 3508 3508 308 308 0 1 1 308 "sluice" 14 -1 -1 "d" "l'emplacement," "rrc" 14 1 0 -1 -1
"40" "20" 15 14 11 148 1 0 324 324 540 324 3832 216 0 216 0 0 216 "spillover" 12 -1 -1 "d" "et n'avaient" "rrc" 12 1 0 -1 -1
"41" "20" 15 14 2 0 0 0 0 0 512 0 0 512 0 512 0 1 292 "part" 10 -1 -1 "d" "satisfaits" "rrc" 10 1 0 -1 -1
"42" "20" 15 14 3 0 0 0 0 0 328 0 0 328 0 328 0 0 328 "pp" 10 -1 -1 "d" "depuis peu" "rrc" 10 1 0 -1 -1
"43" "20" 15 14 4 0 0 0 0 0 0 0 0 0 0 0 0 0 0 "dis" 7 -1 -1 "d" "avaient" "rrc" 7 0 0 -1 -1
"44" "20" 15 14 5 0 0 0 0 0 96 0 0 96 0 96 0 0 96 "post-dis" 15 -1 -1 "d" "un grand harem," "rrc" 15 1 0 -1 -1
"45" "20" 15 14 9 0 0 0 0 0 1620 0 0 1620 0 1620 0 3 264 "pre-sluice" 10 -1 -1 "d" "en trouver" "rrc" 10 1 0 -1 -1
"46" "20" 16 55 1 0 0 0 0 0 264 0 0 264 0 264 0 0 264 "np1_1" 13 -1 1 "c" "Quel assassin" "soi" 13 1 0 1 -1
"47" "20" 16 55 2 0 0 0 0 0 0 0 0 0 0 0 0 0 0 "np1_2" 11 -1 1 "c" "de la mafia" "soi" 11 0 0 1 -1
"48" "20" 16 55 3 0 0 0 0 0 440 0 0 440 0 440 0 0 440 "aux_v" 12 -1 1 "c" "ont observé" "soi" 12 1 0 1 -1
"49" "20" 16 55 4 0 0 0 0 0 0 0 0 0 0 0 0 0 0 "np2_1" 21 -1 1 "c" "les agents infiltrés" "soi" 21 0 0 1 -1
"50" "20" 16 55 5 0 0 0 0 0 140 0 0 140 0 140 0 1 140 "np2_2" 17 -1 1 "c" "du service secret" "soi" 17 1 0 1 -1
"51" "20" 16 55 6 192 1 0 812 812 812 812 812 0 0 0 0 0 812 "sluice" 18 -1 1 "c" "particulièrement," "soi" 18 1 0 1 -1
"52" "20" 16 55 7 188 1 0 784 784 784 1628 2440 0 0 0 1 1 784 "so" 15 -1 1 "c" "si vous savez ?" "soi" 15 1 0 1 -1
"53" "20" 17 56 1 0 0 0 0 0 680 0 0 680 0 680 0 0 276 "np1_1" 16 1 -1 "b" "Quel explorateur" "soi" 16 1 -1 0 1
"54" "20" 17 56 2 0 0 0 0 0 816 0 0 816 0 816 0 1 648 "np1_2" 26 1 -1 "b" "de l'institut ethnologique" "soi" 26 1 -1 0 1
"55" "20" 17 56 3 0 0 0 0 0 252 0 0 252 0 252 0 0 252 "aux_v" 8 1 -1 "b" "a caché" "soi" 8 1 -1 0 1
"56" "20" 17 56 4 0 0 0 0 0 604 0 0 604 0 604 0 1 452 "np2_1" 15 1 -1 "b" "les autochtones" "soi" 15 1 -1 0 1
"57" "20" 17 56 5 0 0 0 0 0 152 0 0 152 0 152 0 0 152 "np2_2" 10 1 -1 "b" "du village" "soi" 10 1 -1 0 1
"58" "20" 17 56 6 132 1 0 132 132 364 132 132 232 0 232 0 1 232 "sluice" 7 1 -1 "b" "et où," "soi" 7 1 -1 0 1
"59" "20" 17 56 7 0 0 0 0 0 1476 0 132 1476 0 1476 0 1 1248 "so" 14 1 -1 "b" "si vous pouvez" "soi" 14 1 -1 0 1
"60" "20" 18 50 1 0 0 0 0 0 0 0 0 0 0 0 0 0 0 "np1_1" 11 -1 -1 "d" "Quel héros" "soi" 11 0 0 -1 -1
"61" "20" 18 50 2 0 0 0 0 0 472 0 0 472 0 472 0 0 472 "np1_2" 15 -1 -1 "d" "de la gâchette" "soi" 15 1 0 -1 -1
"62" "20" 18 50 3 0 0 0 0 0 324 0 0 324 0 324 0 0 324 "aux_v" 9 -1 -1 "d" "a inhumé" "soi" 9 1 0 -1 -1
"63" "20" 18 50 4 0 0 0 0 0 0 0 0 0 0 0 0 0 0 "np2_1" 14 -1 -1 "d" "les compagnons" "soi" 14 0 0 -1 -1
"64" "20" 18 50 5 0 0 0 0 0 772 0 0 772 0 772 0 0 472 "np2_2" 10 -1 -1 "d" "de bordée" "soi" 10 1 0 -1 -1
"65" "20" 18 50 6 140 1 0 140 820 924 1120 1120 784 680 104 1 1 104 "sluice" 16 -1 -1 "d" "dans le désert," "soi" 16 1 0 -1 -1
"66" "20" 18 50 7 176 1 0 380 460 460 1832 2952 80 80 0 2 2 80 "so" 18 -1 -1 "d" "s'il vous plaît ?" "soi" 18 1 0 -1 -1
"67" "20" 20 4 1 0 0 0 0 0 260 0 0 260 0 260 0 0 260 "np1" 12 1 -1 "b" "L'étudiante" "rrc" 12 1 -1 0 1
"68" "20" 20 4 2 0 0 0 0 0 1032 0 0 1032 0 1032 0 0 148 "part" 9 1 -1 "b" "distraite" "rrc" 9 1 -1 0 1
"69" "20" 20 4 3 0 0 0 0 0 1804 0 0 1804 0 1804 0 3 184 "pp" 17 1 -1 "b" "pendant la classe" "rrc" 17 1 -1 0 1
"70" "20" 20 4 4 0 0 0 0 0 636 0 0 636 0 636 0 1 408 "dis" 14 1 -1 "b" "était partie," "rrc" 14 1 -1 0 1
"71" "20" 20 4 5 0 0 0 0 0 692 0 0 692 0 692 0 0 692 "post-dis" 23 1 -1 "b" "mais même le directeur" "rrc" 23 1 -1 0 1
"72" "20" 20 4 7 0 0 0 0 0 192 0 0 192 0 192 0 0 192 "pre-sluice" 13 1 -1 "b" "ne savait pas" "rrc" 13 1 -1 0 1
"73" "20" 20 4 8 176 1 176 176 176 176 368 368 0 0 0 1 1 176 "sluice" 9 1 -1 "b" "pourquoi," "rrc" 9 1 -1 0 1
"74" "20" 20 4 9 0 0 0 0 0 636 0 368 636 0 636 0 0 92 "spillover" 9 1 -1 "b" "puisqu'il" "rrc" 9 1 -1 0 1
"75" "20" 21 29 10 260 1 0 260 260 1320 260 516 1060 0 1060 0 0 452 "spillover1" 10 1 1 "a" "donc il ne" "cdb" 10 1 1 0 1
"76" "20" 21 29 2 0 0 0 0 0 0 0 0 0 0 0 0 0 0 "np1_c" 15 1 1 "a" "La technicienne" "cdb" 15 0 1 0 1
"77" "20" 21 29 3 0 0 0 0 0 0 0 0 0 0 0 0 0 0 "adj" 8 1 1 "a" "intègre" "cdb" 8 0 1 0 1
"78" "20" 21 29 4 0 0 0 0 0 0 0 0 0 0 0 0 0 0 "verb" 22 1 1 "a" "les signe normalement," "cdb" 22 0 1 0 1
"79" "20" 21 29 5 0 0 0 0 0 0 0 0 0 0 0 0 0 0 "post-verb" 11 1 1 "a" "mais il est" "cdb" 11 0 1 0 1
"80" "20" 21 29 8 0 0 0 0 0 0 0 0 0 0 0 0 0 0 "pre-sluice" 11 1 1 "a" "de prévoir" "cdb" 11 0 1 0 1
"81" "20" 21 29 9 256 1 256 256 256 256 256 256 0 0 0 0 0 256 "sluice" 6 1 1 "a" "quand," "cdb" 6 1 1 0 1
"82" "20" 22 48 1 0 0 0 0 0 648 0 0 648 0 648 0 0 392 "np1_1" 13 1 -1 "b" "Quel chimiste" "soi" 13 1 -1 0 1
"83" "20" 22 48 2 0 0 0 0 0 728 0 0 728 0 728 0 0 352 "np1_2" 24 1 -1 "b" "du groupe pharmaceutique" "soi" 24 1 -1 0 1
"84" "20" 22 48 3 0 0 0 0 0 636 0 0 636 0 636 0 1 348 "aux_v" 13 1 -1 "b" "a empoisonné" "soi" 13 1 -1 0 1
"85" "20" 22 48 4 0 0 0 0 0 268 0 0 268 0 268 0 0 268 "np2_1" 14 1 -1 "b" "les collègues" "soi" 14 1 -1 0 1
"86" "20" 22 48 5 0 0 0 0 0 84 0 0 84 0 84 0 0 84 "np2_2" 15 1 -1 "b" "du département" "soi" 15 1 -1 0 1
"87" "20" 22 48 6 304 1 0 1024 1024 1688 1024 1024 664 0 664 0 0 664 "sluice" 11 1 -1 "b" "et comment," "soi" 11 1 -1 0 1
"88" "20" 22 48 7 344 1 0 344 660 660 1324 2348 316 316 0 1 1 316 "so" 14 1 -1 "b" "si vous pouvez" "soi" 14 1 -1 0 1
"89" "20" 27 42 1 0 0 0 0 0 0 0 0 0 0 0 0 0 0 "np1_1" 19 -1 -1 "d" "Combien de voitures" "soi" 19 0 0 -1 -1
"90" "20" 27 42 2 0 0 0 0 0 0 0 0 0 0 0 0 0 0 "np1_2" 9 -1 -1 "d" "de course" "soi" 9 0 0 -1 -1
"91" "20" 27 42 3 0 0 0 0 0 0 0 0 0 0 0 0 0 0 "aux_v" 13 -1 -1 "d" "ont dépassé" "soi" 13 0 0 -1 -1
"92" "20" 27 42 4 0 0 0 0 0 0 0 0 0 0 0 0 0 0 "np2_1" 7 -1 -1 "d" "le gros" "soi" 7 0 0 -1 -1
"93" "20" 27 42 5 0 0 0 0 0 244 0 0 244 0 244 0 0 244 "np2_2" 12 -1 -1 "d" "camion rouge" "soi" 12 1 0 -1 -1
"94" "20" 27 42 6 232 1 0 232 664 664 908 908 432 432 0 1 1 432 "sluice" 8 -1 -1 "d" "en tout," "soi" 8 1 0 -1 -1
"95" "20" 27 42 7 188 1 0 648 648 648 648 1556 0 0 0 0 0 648 "so" 18 -1 -1 "d" "s'il vous plaît ?" "soi" 18 1 0 -1 -1
"96" "20" 29 39 1 0 0 0 0 0 456 0 0 456 0 456 0 0 456 "np1_1" 14 -1 1 "c" "Quels vendeurs" "soi" 14 1 0 1 -1
"97" "20" 29 39 2 0 0 0 0 0 0 0 0 0 0 0 0 0 0 "np1_2" 10 -1 1 "c" "du marché" "soi" 10 0 0 1 -1
"98" "20" 29 39 3 0 0 0 0 0 0 0 0 0 0 0 0 0 0 "aux_v" 7 -1 1 "c" "a dupé" "soi" 7 0 0 1 -1
"99" "20" 29 39 4 0 0 0 0 0 0 0 0 0 0 0 0 0 0 "np2_1" 7 -1 1 "c" "le fils" "soi" 7 0 0 1 -1
"100" "20" 29 39 5 0 0 0 0 0 0 0 0 0 0 0 0 0 0 "np2_2" 13 -1 1 "c" "de ma voisine" "soi" 13 0 0 1 -1
"101" "20" 29 39 6 192 1 0 392 392 392 392 392 0 0 0 0 0 392 "sluice" 12 -1 1 "c" "ce jour-là," "soi" 12 1 0 1 -1
"102" "20" 29 39 7 188 1 0 336 336 336 792 1184 0 0 0 1 1 336 "so" 15 -1 1 "c" "si vous savez ?" "soi" 15 1 0 1 -1
"103" "20" 31 24 10 180 1 0 404 404 596 404 1936 192 0 192 0 0 192 "spillover1" 8 1 -1 "b" "d'autant" "cdb" 8 1 -1 0 1
"104" "20" 31 24 3 0 0 0 0 0 100 0 0 100 0 100 0 0 100 "np1_c" 12 1 -1 "b" "Les opinions" "cdb" 12 1 -1 0 1
"105" "20" 31 24 4 0 0 0 0 0 196 0 0 196 0 196 0 1 196 "adj" 8 1 -1 "b" "aveugles" "cdb" 8 1 -1 0 1
"106" "20" 31 24 5 0 0 0 0 0 0 0 0 0 0 0 0 0 0 "verb" 15 1 -1 "b" "les avantagent," "cdb" 15 0 -1 0 1
"107" "20" 31 24 6 0 0 0 0 0 0 0 0 0 0 0 0 0 0 "post-verb" 22 1 -1 "b" "mais les commentateurs" "cdb" 22 0 -1 0 1
"108" "20" 31 24 8 0 0 0 0 0 248 0 0 248 0 248 0 0 248 "pre-sluice" 16 1 -1 "b" "demandent déjà" "cdb" 16 1 -1 0 1
"109" "20" 31 24 9 360 1 0 584 1284 1700 1532 1532 1116 700 416 1 1 416 "sluice" 22 1 -1 "b" "pour combien de temps," "cdb" 22 1 -1 0 1
"110" "20" 33 38 1 0 0 0 0 0 0 0 0 0 0 0 0 0 0 "np1_1" 13 -1 -1 "d" "Quels avocats" "soi" 13 0 0 -1 -1
"111" "20" 33 38 2 0 0 0 0 0 540 0 0 540 0 540 0 0 540 "np1_2" 10 -1 -1 "d" "du cabinet" "soi" 10 1 0 -1 -1
"112" "20" 33 38 3 0 0 0 0 0 0 0 0 0 0 0 0 0 0 "aux_v" 10 -1 -1 "d" "ont salué" "soi" 10 0 0 -1 -1
"113" "20" 33 38 4 0 0 0 0 0 0 0 0 0 0 0 0 0 0 "np2_1" 7 -1 -1 "d" "le juge" "soi" 7 0 0 -1 -1
"114" "20" 33 38 5 0 0 0 0 0 0 0 0 0 0 0 0 0 0 "np2_2" 25 -1 -1 "d" "du tribunal administratif" "soi" 25 0 0 -1 -1
"115" "20" 33 38 6 148 1 0 484 484 484 484 484 0 0 0 0 0 484 "sluice" 13 -1 -1 "d" "fréquemment," "soi" 13 1 0 -1 -1
"116" "20" 33 38 7 160 1 0 348 348 348 888 1372 0 0 0 1 1 348 "so" 18 -1 -1 "d" "s'il vous plaît ?" "soi" 18 1 0 -1 -1
"117" "20" 36 51 1 0 0 0 0 0 724 0 0 724 0 724 0 0 272 "np1_1" 11 -1 1 "c" "Quel auteur" "soi" 11 1 0 1 -1
"118" "20" 36 51 2 0 0 0 0 0 876 0 0 876 0 876 0 2 408 "np1_2" 19 -1 1 "c" "de romans policiers" "soi" 19 1 0 1 -1
"119" "20" 36 51 3 0 0 0 0 0 0 0 0 0 0 0 0 0 0 "aux_v" 13 -1 1 "c" "ont consulté" "soi" 13 0 0 1 -1
"120" "20" 36 51 4 0 0 0 0 0 232 0 0 232 0 232 0 0 232 "np2_1" 15 -1 1 "c" "les enquêteurs" "soi" 15 1 0 1 -1
"121" "20" 36 51 5 0 0 0 0 0 28 0 0 28 0 28 0 0 28 "np2_2" 15 -1 1 "c" "du commissariat" "soi" 15 1 0 1 -1
"122" "20" 36 51 6 216 1 0 348 348 348 348 348 0 0 0 0 0 348 "sluice" 16 -1 1 "c" "par téléphone," "soi" 16 1 0 1 -1
"123" "20" 36 51 7 160 1 0 232 232 232 2092 2440 0 0 0 1 1 232 "so" 15 -1 1 "c" "si vous savez ?" "soi" 15 1 0 1 -1
"124" "20" 37 13 1 0 0 0 0 0 0 0 0 0 0 0 0 0 0 "np1" 8 1 1 "a" "Le texte" "rrc" 8 0 1 0 1
"125" "20" 37 13 10 152 1 0 704 704 704 704 1160 0 0 0 0 0 704 "spillover" 16 1 1 "a" "car les penseurs" "rrc" 16 1 1 0 1
"126" "20" 37 13 2 0 0 0 0 0 0 0 0 0 0 0 0 0 0 "part" 11 1 1 "a" "reconstruit" "rrc" 11 0 1 0 1
"127" "20" 37 13 3 0 0 0 0 0 0 0 0 0 0 0 0 0 0 "pp" 33 1 1 "a" "à partir d'anciennes épigraphes" "rrc" 33 0 1 0 1
"128" "20" 37 13 4 0 0 0 0 0 0 0 0 0 0 0 0 0 0 "dis" 8 1 1 "a" "contient" "rrc" 8 0 1 0 1
"129" "20" 37 13 5 0 0 0 0 0 0 0 0 0 0 0 0 0 0 "post-dis" 19 1 1 "a" "des contradictions," "rrc" 19 0 1 0 1
"130" "20" 37 13 8 0 0 0 0 0 208 0 0 208 0 208 0 0 208 "pre-sluice" 10 1 1 "a" "d'établir" "rrc" 10 1 1 0 1
"131" "20" 37 13 9 204 1 0 456 456 928 456 456 472 0 472 0 1 472 "sluice" 11 1 1 "a" "lesquelles," "rrc" 11 1 1 0 1
"132" "20" 38 22 10 168 1 0 168 500 500 780 780 332 332 0 1 1 332 "sluice" 13 -1 -1 "d" "en révéler," "cdb" 13 1 0 -1 -1
"133" "20" 38 22 11 188 1 0 392 392 392 392 1172 0 0 0 0 0 392 "spillover1" 11 -1 -1 "d" "de manière" "cdb" 11 1 0 -1 -1
"134" "20" 38 22 3 0 0 0 0 0 0 0 0 0 0 0 0 0 0 "np1_c" 10 -1 -1 "d" "Des agents" "cdb" 10 0 0 -1 -1
"135" "20" 38 22 4 0 0 0 0 0 0 0 0 0 0 0 0 0 0 "adj" 7 -1 -1 "d" "lâches" "cdb" 7 0 0 -1 -1
"136" "20" 38 22 5 0 0 0 0 0 0 0 0 0 0 0 0 0 0 "verb" 16 -1 -1 "d" "les recherchent," "cdb" 16 0 0 -1 -1
"137" "20" 38 22 6 0 0 0 0 0 0 0 0 0 0 0 0 0 0 "post-verb" 16 -1 -1 "d" "mais à présent" "cdb" 16 0 0 -1 -1
"138" "20" 38 22 9 0 0 0 0 0 440 0 0 440 0 440 0 1 160 "pre-sluice" 15 -1 -1 "d" "ne veulent rien" "cdb" 15 1 0 -1 -1
"139" "20" 39 11 1 0 0 0 0 0 496 0 0 496 0 496 0 0 224 "np1" 15 -1 1 "c" "Le roi éternel" "rrc" 15 1 0 1 -1
"140" "20" 39 11 2 0 0 0 0 0 256 0 0 256 0 256 0 0 256 "part" 7 -1 1 "c" "prédit" "rrc" 7 1 0 1 -1
"141" "20" 39 11 3 0 0 0 0 0 464 0 0 464 0 464 0 0 196 "pp" 19 -1 1 "c" "dans les écritures" "rrc" 19 1 0 1 -1
"142" "20" 39 11 4 0 0 0 0 0 960 0 0 960 0 960 0 0 684 "dis" 15 -1 1 "c" "aurait accompli" "rrc" 15 1 0 1 -1
"143" "20" 39 11 5 0 0 0 0 0 460 0 0 460 0 460 0 2 88 "post-dis" 11 -1 1 "c" "un miracle," "rrc" 11 1 0 1 -1
"144" "20" 39 11 7 0 0 0 0 0 396 0 0 396 0 396 0 0 128 "pre-sluice" 15 -1 1 "c" "d'en découvrir" "rrc" 15 1 0 1 -1
"145" "20" 39 11 8 288 1 0 288 440 440 708 708 152 152 0 1 1 152 "sluice" 10 -1 1 "c" "la nature," "rrc" 10 1 0 1 -1
"146" "20" 39 11 9 176 1 0 364 364 364 364 1072 0 0 0 0 0 364 "spillover" 14 -1 1 "c" "en particulier" "rrc" 14 1 0 1 -1
"147" "20" 40 41 1 0 0 0 0 0 240 0 0 240 0 240 0 0 240 "np1_1" 19 1 1 "a" "Combien de maîtres" "soi" 19 1 1 0 1
"148" "20" 40 41 2 0 0 0 0 0 0 0 0 0 0 0 0 0 0 "np1_2" 10 1 1 "a" "de kung-fu" "soi" 10 0 1 0 1
"149" "20" 40 41 3 0 0 0 0 0 0 0 0 0 0 0 0 0 0 "aux_v" 8 1 1 "a" "a vaincu" "soi" 8 0 1 0 1
"150" "20" 40 41 4 0 0 0 0 0 0 0 0 0 0 0 0 0 0 "np2_1" 6 1 1 "a" "l'ours" "soi" 6 0 1 0 1
"151" "20" 40 41 5 0 0 0 0 0 0 0 0 0 0 0 0 0 0 "np2_2" 9 1 1 "a" "du cirque" "soi" 9 0 1 0 1
"152" "20" 40 41 6 196 1 0 296 296 296 296 296 0 0 0 0 0 296 "sluice" 11 1 1 "a" "et comment," "soi" 11 1 1 0 1
"153" "20" 40 41 7 0 0 0 0 0 216 0 296 216 0 216 0 0 216 "so" 10 1 1 "a" "si je puis" "soi" 10 1 1 0 1
"154" "20" 42 49 1 0 0 0 0 0 0 0 0 0 0 0 0 0 0 "np1_1" 14 1 1 "a" "Quel escrimeur" "soi" 14 0 1 0 1
"155" "20" 42 49 2 0 0 0 0 0 0 0 0 0 0 0 0 0 0 "np1_2" 22 1 1 "a" "de l'équipe nationale" "soi" 22 0 1 0 1
"156" "20" 42 49 3 0 0 0 0 0 0 0 0 0 0 0 0 0 0 "aux_v" 10 1 1 "a" "ont salué" "soi" 10 0 1 0 1
"157" "20" 42 49 4 0 0 0 0 0 0 0 0 0 0 0 0 0 0 "np2_1" 15 1 1 "a" "les adversaires" "soi" 15 0 1 0 1
"158" "20" 42 49 5 0 0 0 0 0 268 0 0 268 0 268 0 0 268 "np2_2" 11 1 1 "a" "du concours" "soi" 11 1 1 0 1
"159" "20" 42 49 6 156 1 0 156 544 544 812 812 388 388 0 1 1 388 "sluice" 9 1 1 "a" "et quand," "soi" 9 1 1 0 1
"160" "20" 42 49 7 0 0 0 0 0 548 0 812 548 0 548 0 0 548 "so" 10 1 1 "a" "si je puis" "soi" 10 1 1 0 1
"161" "20" 43 23 10 0 0 0 0 0 0 0 0 0 0 0 0 0 0 "pre-sluice" 13 -1 1 "c" "en comprendre" "cdb" 13 0 0 1 -1
"162" "20" 43 23 11 180 1 0 404 404 404 404 404 0 0 0 0 0 404 "sluice" 11 -1 1 "c" "la justice," "cdb" 11 1 0 1 -1
"163" "20" 43 23 12 176 1 0 1364 1364 1364 1364 1768 0 0 0 0 0 1364 "spillover1" 10 -1 1 "c" "protestant" "cdb" 10 1 0 1 -1
"164" "20" 43 23 2 0 0 0 0 0 0 0 0 0 0 0 0 0 0 "np1_c" 11 -1 1 "c" "La sentence" "cdb" 11 0 0 1 -1
"165" "20" 43 23 3 0 0 0 0 0 0 0 0 0 0 0 0 0 0 "adj" 8 -1 1 "c" "critique" "cdb" 8 0 0 1 -1
"166" "20" 43 23 4 0 0 0 0 0 0 0 0 0 0 0 0 0 0 "verb" 26 -1 1 "c" "les juge non-responsables," "cdb" 26 0 0 1 -1
"167" "20" 43 23 5 0 0 0 0 0 0 0 0 0 0 0 0 0 0 "post-verb" 19 -1 1 "c" "mais les survivants" "cdb" 19 0 0 1 -1
"168" "20" 44 15 1 0 0 0 0 0 784 0 0 784 0 784 0 0 288 "np1" 8 -1 1 "c" "L'acteur" "rrc" 8 1 0 1 -1
"169" "20" 44 15 10 0 0 0 0 0 772 0 564 772 0 772 0 1 148 "spillover" 8 -1 1 "c" "bien que" "rrc" 8 1 0 1 -1
"170" "20" 44 15 2 0 0 0 0 0 984 0 0 984 0 984 0 1 440 "part" 7 -1 1 "c" "séduit" "rrc" 7 1 0 1 -1
"171" "20" 44 15 3 0 0 0 0 0 1096 0 0 1096 0 1096 0 1 384 "pp" 13 -1 1 "c" "à la soirée" "rrc" 13 1 0 1 -1
"172" "20" 44 15 4 0 0 0 0 0 1092 0 0 1092 0 1092 0 1 320 "dis" 12 -1 1 "c" "a rencontré" "rrc" 12 1 0 1 -1
"173" "20" 44 15 5 0 0 0 0 0 2052 0 0 2052 0 2052 0 1 1472 "post-dis" 16 -1 1 "c" "une journaliste," "rrc" 16 1 0 1 -1
"174" "20" 44 15 8 0 0 0 0 0 1124 0 0 1124 0 1124 0 0 340 "pre-sluice" 19 -1 1 "c" "n'en révèlent pas" "rrc" 19 1 0 1 -1
"175" "20" 44 15 9 180 1 0 180 180 664 564 564 484 0 484 1 2 176 "sluice" 10 -1 1 "c" "l'endroit," "rrc" 10 1 0 1 -1
"176" "20" 45 27 10 264 1 0 432 432 648 620 1512 216 0 216 1 1 216 "spillover1" 13 -1 1 "c" "étant donné" "cdb" 13 1 0 1 -1
"177" "20" 45 27 3 0 0 0 0 0 0 0 0 0 0 0 0 0 0 "np1_c" 11 -1 1 "c" "L'infirmier" "cdb" 11 0 0 1 -1
"178" "20" 45 27 4 0 0 0 0 0 0 0 0 0 0 0 0 0 0 "adj" 6 -1 1 "c" "maudit" "cdb" 6 0 0 1 -1
"179" "20" 45 27 5 0 0 0 0 0 0 0 0 0 0 0 0 0 0 "verb" 11 -1 1 "c" "les mouche," "cdb" 11 0 0 1 -1
"180" "20" 45 27 6 0 0 0 0 0 440 0 0 440 0 440 0 0 440 "post-verb" 14 -1 1 "c" "mais les vieux" "cdb" 14 1 0 1 -1
"181" "20" 45 27 8 0 0 0 0 0 364 0 0 364 0 364 0 0 168 "pre-sluice" 7 -1 1 "c" "souvent" "cdb" 7 1 0 1 -1
"182" "20" 45 27 9 168 1 0 168 528 716 892 892 548 360 188 2 2 188 "sluice" 8 -1 1 "c" "le sens," "cdb" 8 1 0 1 -1
"183" "20" 47 6 1 0 0 0 0 0 492 0 0 492 0 492 0 0 492 "np1" 13 -1 -1 "d" "L'enseignante" "rrc" 13 1 0 -1 -1
"184" "20" 47 6 2 0 0 0 0 0 0 0 0 0 0 0 0 0 0 "part" 8 -1 -1 "d" "inscrite" "rrc" 8 0 0 -1 -1
"185" "20" 47 6 3 0 0 0 0 0 536 0 0 536 0 536 0 1 180 "pp" 36 -1 -1 "d" "au cours de mathématiques avancées" "rrc" 36 1 0 -1 -1
"186" "20" 47 6 4 0 0 0 0 0 220 0 0 220 0 220 0 1 220 "dis" 15 -1 -1 "d" "s'était tuée," "rrc" 15 1 0 -1 -1
"187" "20" 47 6 5 0 0 0 0 0 328 0 0 328 0 328 0 0 328 "post-dis" 20 -1 -1 "d" "mais le porte-parole" "rrc" 20 1 0 -1 -1
"188" "20" 47 6 7 0 0 0 0 0 0 0 0 0 0 0 0 0 0 "pre-sluice" 10 -1 -1 "d" "n'en avait" "rrc" 10 0 0 -1 -1
"189" "20" 47 6 8 328 1 0 672 672 860 672 672 188 0 188 0 0 188 "sluice" 15 -1 -1 "d" "rien révélé," "rrc" 15 1 0 -1 -1
"190" "20" 47 6 9 308 1 0 308 308 484 308 980 176 0 176 0 0 176 "spillover" 12 -1 -1 "d" "de sorte que" "rrc" 12 1 0 -1 -1
"191" "20" 48 8 1 0 0 0 0 0 768 0 0 768 0 768 0 0 768 "np1" 16 1 -1 "b" "La fonctionnaire" "rrc" 16 1 -1 0 1
"192" "20" 48 8 10 156 1 0 436 436 436 436 772 0 0 0 0 0 436 "spillover" 15 1 -1 "b" "jusqu'à ce que" "rrc" 15 1 -1 0 1
"193" "20" 48 8 2 0 0 0 0 0 268 0 0 268 0 268 0 0 268 "part" 9 1 -1 "b" "interdite" "rrc" 9 1 -1 0 1
"194" "20" 48 8 3 0 0 0 0 0 352 0 0 352 0 352 0 0 352 "pp" 10 1 -1 "b" "de séance" "rrc" 10 1 -1 0 1
"195" "20" 48 8 4 0 0 0 0 0 140 0 0 140 0 140 0 1 140 "dis" 7 1 -1 "b" "a reçu" "rrc" 7 1 -1 0 1
"196" "20" 48 8 5 0 0 0 0 0 0 0 0 0 0 0 0 0 0 "post-dis" 16 1 -1 "b" "une convocation," "rrc" 16 0 -1 0 1
"197" "20" 48 8 8 0 0 0 0 0 0 0 0 0 0 0 0 0 0 "pre-sluice" 9 1 -1 "b" "expliquer" "rrc" 9 0 -1 0 1
"198" "20" 48 8 9 336 1 336 336 336 336 336 336 0 0 0 0 0 336 "sluice" 9 1 -1 "b" "pourquoi," "rrc" 9 1 -1 0 1
"199" "20" 49 52 1 0 0 0 0 0 688 0 0 688 0 688 0 0 688 "np1_1" 18 1 -1 "b" "Quel fonctionnaire" "soi" 18 1 -1 0 1
"200" "20" 49 52 2 0 0 0 0 0 536 0 0 536 0 536 0 1 260 "np1_2" 9 1 -1 "b" "de l'Etat" "soi" 9 1 -1 0 1
"201" "20" 49 52 3 0 0 0 0 0 564 0 0 564 0 564 0 0 284 "aux_v" 11 1 -1 "b" "a protégé" "soi" 11 1 -1 0 1
"202" "20" 49 52 4 0 0 0 0 0 652 0 0 652 0 652 0 2 100 "np2_1" 14 1 -1 "b" "les magistrats" "soi" 14 1 -1 0 1
"203" "20" 49 52 5 0 0 0 0 0 372 0 0 372 0 372 0 1 176 "np2_2" 10 1 -1 "b" "du parquet" "soi" 10 1 -1 0 1
"204" "20" 49 52 6 232 1 0 232 472 472 668 668 240 240 0 1 1 240 "sluice" 9 1 -1 "b" "et quand," "soi" 9 1 -1 0 1
"205" "20" 49 52 7 180 1 0 376 376 536 376 1044 160 0 160 0 1 160 "so" 14 1 -1 "b" "si vous pouvez" "soi" 14 1 -1 0 1
"206" "20" 51 18 10 184 1 0 892 892 892 892 1972 0 0 0 0 0 892 "spillover1" 8 -1 -1 "d" "même si" "cdb" 8 1 0 -1 -1
"207" "20" 51 18 2 0 0 0 0 0 0 0 0 0 0 0 0 0 0 "np1_c" 12 -1 -1 "d" "Les montages" "cdb" 12 0 0 -1 -1
"208" "20" 51 18 3 0 0 0 0 0 0 0 0 0 0 0 0 0 0 "adj" 5 -1 -1 "d" "fixes" "cdb" 5 0 0 -1 -1
"209" "20" 51 18 4 0 0 0 0 0 0 0 0 0 0 0 0 0 0 "verb" 12 -1 -1 "d" "les voilent," "cdb" 12 0 0 -1 -1
"210" "20" 51 18 5 0 0 0 0 0 0 0 0 0 0 0 0 0 0 "post-verb" 14 -1 -1 "d" "mais le patron" "cdb" 14 0 0 -1 -1
"211" "20" 51 18 8 0 0 0 0 0 524 0 0 524 0 524 0 0 192 "pre-sluice" 7 -1 -1 "d" "ne peut" "cdb" 7 1 0 -1 -1
"212" "20" 51 18 9 220 1 0 220 556 556 1080 1080 336 336 0 2 2 336 "sluice" 12 -1 -1 "d" "le garantir," "cdb" 12 1 0 -1 -1
"213" "20" 52 53 1 0 0 0 0 0 832 0 0 832 0 832 0 0 372 "np1_1" 16 1 1 "a" "Quelle dompteuse" "soi" 16 1 1 0 1
"214" "20" 52 53 2 0 0 0 0 0 224 0 0 224 0 224 0 0 224 "np1_2" 7 1 1 "a" "de lion" "soi" 7 1 1 0 1
"215" "20" 52 53 3 0 0 0 0 0 556 0 0 556 0 556 0 0 344 "aux_v" 13 1 1 "a" "ont embauché" "soi" 13 1 1 0 1
"216" "20" 52 53 4 0 0 0 0 0 1740 0 0 1740 0 1740 0 2 448 "np2_1" 13 1 1 "a" "les cracheurs" "soi" 13 1 1 0 1
"217" "20" 52 53 5 0 0 0 0 0 364 0 0 364 0 364 0 1 220 "np2_2" 6 1 1 "a" "de feu" "soi" 6 1 1 0 1
"218" "20" 52 53 6 228 1 0 228 868 868 3764 3764 640 640 0 1 1 640 "sluice" 12 1 1 "a" "et pourquoi," "soi" 12 1 1 0 1
"219" "20" 52 53 7 0 0 0 0 0 424 0 3764 424 0 424 0 2 156 "so" 10 1 1 "a" "si je puis" "soi" 10 1 1 0 1
"220" "20" 53 34 10 92 1 0 1572 1572 1572 1572 1832 0 0 0 0 0 1572 "spillover1" 22 -1 -1 "d" "et les instrumentistes" "cdb" 22 1 0 -1 -1
"221" "20" 53 34 3 0 0 0 0 0 180 0 0 180 0 180 0 0 180 "np1_c" 13 -1 -1 "d" "Les notations" "cdb" 13 1 0 -1 -1
"222" "20" 53 34 4 0 0 0 0 0 0 0 0 0 0 0 0 0 0 "adj" 8 -1 -1 "d" "inverses" "cdb" 8 0 0 -1 -1
"223" "20" 53 34 5 0 0 0 0 0 716 0 0 716 0 716 0 1 716 "verb" 13 -1 -1 "d" "les rythment," "cdb" 13 1 0 -1 -1
"224" "20" 53 34 6 0 0 0 0 0 0 0 0 0 0 0 0 0 0 "post-verb" 20 -1 -1 "d" "mais ni le directeur" "cdb" 20 0 0 -1 -1
"225" "20" 53 34 8 0 0 0 0 0 0 0 0 0 0 0 0 0 0 "pre-sluice" 10 -1 -1 "d" "ne peuvent" "cdb" 10 0 0 -1 -1
"226" "20" 53 34 9 260 1 260 260 260 260 260 260 0 0 0 0 0 260 "sluice" 12 -1 -1 "d" "l'expliquer," "cdb" 12 1 0 -1 -1
"227" "20" 54 45 1 0 0 0 0 0 356 0 0 356 0 356 0 0 356 "np1_1" 14 1 1 "a" "Quels fidèles" "soi" 14 1 1 0 1
"228" "20" 54 45 2 0 0 0 0 0 560 0 0 560 0 560 0 1 216 "np1_2" 15 1 1 "a" "de l'hindouisme" "soi" 15 1 1 0 1
"229" "20" 54 45 3 0 0 0 0 0 384 0 0 384 0 384 0 1 164 "aux_v" 10 1 1 "a" "a converti" "soi" 10 1 1 0 1
"230" "20" 54 45 4 0 0 0 0 0 0 0 0 0 0 0 0 0 0 "np2_1" 10 1 1 "a" "le pasteur" "soi" 10 0 1 0 1
"231" "20" 54 45 5 0 0 0 0 0 180 0 0 180 0 180 0 1 180 "np2_2" 24 1 1 "a" "de l'église paroissiale" "soi" 24 1 1 0 1
"232" "20" 54 45 6 148 1 0 440 440 440 440 440 0 0 0 0 0 440 "sluice" 11 1 1 "a" "et comment," "soi" 11 1 1 0 1
"233" "20" 54 45 7 0 0 0 0 0 168 0 440 168 0 168 0 1 168 "so" 10 1 1 "a" "si je puis" "soi" 10 1 1 0 1
"234" "20" 55 33 2 0 0 0 0 0 0 0 0 0 0 0 0 0 0 "np1_c" 11 1 1 "a" "Le soupçon" "cdb" 11 0 1 0 1
"235" "20" 55 33 3 0 0 0 0 0 376 0 0 376 0 376 0 0 376 "adj" 5 1 1 "a" "grave" "cdb" 5 1 1 0 1
"236" "20" 55 33 4 0 0 0 0 0 0 0 0 0 0 0 0 0 0 "verb" 11 1 1 "a" "les espace," "cdb" 11 0 1 0 1
"237" "20" 55 33 5 0 0 0 0 0 496 0 0 496 0 496 0 2 292 "post-verb" 25 1 1 "a" "mais l'insensible Gabriel" "cdb" 25 1 1 0 1
"238" "20" 55 33 7 0 0 0 0 0 204 0 0 204 0 204 0 0 204 "pre-sluice" 6 1 1 "a" "encore" "cdb" 6 1 1 0 1
"239" "20" 55 33 8 164 1 0 164 556 744 760 760 580 392 188 1 1 188 "sluice" 14 1 1 "a" "à quel point," "cdb" 14 1 1 0 1
"240" "20" 55 33 9 256 1 0 256 256 416 256 1016 160 0 160 0 0 160 "spillover1" 8 1 1 "a" "jusqu'à" "cdb" 8 1 1 0 1
"241" "20" 56 3 1 0 0 0 0 0 656 0 0 656 0 656 0 0 656 "np1" 9 -1 1 "c" "Le navire" "rrc" 9 1 0 1 -1
"242" "20" 56 3 2 0 0 0 0 0 0 0 0 0 0 0 0 0 0 "part" 8 -1 1 "c" "détruit" "rrc" 8 0 0 1 -1
"243" "20" 56 3 3 0 0 0 0 0 0 0 0 0 0 0 0 0 0 "pp" 17 -1 1 "c" "pendant la guerre" "rrc" 17 0 0 1 -1
"244" "20" 56 3 4 0 0 0 0 0 0 0 0 0 0 0 0 0 0 "dis" 13 -1 1 "c" "avait rejoint" "rrc" 13 0 0 1 -1
"245" "20" 56 3 5 0 0 0 0 0 0 0 0 0 0 0 0 0 0 "post-dis" 8 -1 1 "c" "le port," "rrc" 8 0 0 1 -1
"246" "20" 56 3 7 0 0 0 0 0 0 0 0 0 0 0 0 0 0 "pre-sluice" 10 -1 1 "c" "d'histoire" "rrc" 10 0 0 1 -1
"247" "20" 56 3 8 156 1 0 604 604 604 604 604 0 0 0 0 0 604 "sluice" 17 -1 1 "c" "n'en savait rien," "rrc" 17 1 0 1 -1
"248" "20" 56 3 9 0 0 0 0 0 496 0 604 496 0 496 0 0 268 "spillover" 8 -1 1 "c" "laissant" "rrc" 8 1 0 1 -1
"249" "20" 57 40 1 0 0 0 0 0 252 0 0 252 0 252 0 0 252 "np1_1" 13 1 -1 "b" "Quels acteurs" "soi" 13 1 -1 0 1
"250" "20" 57 40 2 0 0 0 0 0 304 0 0 304 0 304 0 0 304 "np1_2" 12 1 -1 "b" "du théâtre" "soi" 12 1 -1 0 1
"251" "20" 57 40 3 0 0 0 0 0 336 0 0 336 0 336 0 0 336 "aux_v" 12 1 -1 "b" "ont insulté" "soi" 12 1 -1 0 1
"252" "20" 57 40 4 0 0 0 0 0 224 0 0 224 0 224 0 0 224 "np2_1" 11 1 -1 "b" "le critique" "soi" 11 1 -1 0 1
"253" "20" 57 40 5 0 0 0 0 0 176 0 0 176 0 176 0 0 176 "np2_2" 12 1 -1 "b" "du quotidien" "soi" 12 1 -1 0 1
"254" "20" 57 40 6 196 1 0 372 372 472 372 372 100 0 100 0 0 100 "sluice" 11 1 -1 "b" "et comment," "soi" 11 1 -1 0 1
"255" "20" 57 40 7 0 0 0 0 0 108 0 372 108 0 108 0 1 108 "so" 14 1 -1 "b" "si vous pouvez" "soi" 14 1 -1 0 1
"256" "20" 58 46 1 0 0 0 0 0 908 0 0 908 0 908 0 0 908 "np1_1" 20 -1 -1 "d" "Quelles journalistes" "soi" 20 1 0 -1 -1
"257" "20" 58 46 2 0 0 0 0 0 848 0 0 848 0 848 0 0 848 "np1_2" 13 -1 -1 "d" "de la chaîne" "soi" 13 1 0 -1 -1
"258" "20" 58 46 3 0 0 0 0 0 512 0 0 512 0 512 0 0 512 "aux_v" 12 -1 -1 "d" "ont soudoyé" "soi" 12 1 0 -1 -1
"259" "20" 58 46 4 0 0 0 0 0 216 0 0 216 0 216 0 0 216 "np2_1" 13 -1 -1 "d" "le président" "soi" 13 1 0 -1 -1
"260" "20" 58 46 5 0 0 0 0 0 424 0 0 424 0 424 0 0 228 "np2_2" 8 -1 -1 "d" "du parti" "soi" 8 1 0 -1 -1
"261" "20" 58 46 6 168 1 0 360 704 780 900 900 420 344 76 1 1 76 "sluice" 19 -1 -1 "d" "l'année dernière," "soi" 19 1 0 -1 -1
"262" "20" 58 46 7 144 1 0 244 640 640 3428 4328 396 396 0 1 1 396 "so" 18 -1 -1 "d" "s'il vous plaît ?" "soi" 18 1 0 -1 -1
"263" "20" 59 35 10 244 1 0 600 600 600 600 600 0 0 0 0 0 600 "sluice" 22 -1 1 "c" "la longueur du trajet," "cdb" 22 1 0 1 -1
"264" "20" 59 35 11 220 1 0 220 220 416 220 820 196 0 196 0 0 196 "spillover1" 9 -1 1 "c" "vu qu'ils" "cdb" 9 1 0 1 -1
"265" "20" 59 35 3 0 0 0 0 0 0 0 0 0 0 0 0 0 0 "np1_c" 14 -1 1 "c" "Une policière" "cdb" 14 0 0 1 -1
"266" "20" 59 35 4 0 0 0 0 0 208 0 0 208 0 208 0 0 208 "adj" 5 -1 1 "c" "sauve" "cdb" 5 1 0 1 -1
"267" "20" 59 35 5 0 0 0 0 0 0 0 0 0 0 0 0 0 0 "verb" 14 -1 1 "c" "les véhicule," "cdb" 14 0 0 1 -1
"268" "20" 59 35 6 0 0 0 0 0 36 0 0 36 0 36 0 0 36 "post-verb" 11 -1 1 "c" "mais il est" "cdb" 11 1 0 1 -1
"269" "20" 59 35 9 0 0 0 0 0 0 0 0 0 0 0 0 0 0 "pre-sluice" 10 -1 1 "c" "exactement" "cdb" 10 0 0 1 -1
"270" "20" 60 2 1 0 0 0 0 0 544 0 0 544 0 544 0 0 544 "np1" 10 -1 -1 "d" "Les héros" "rrc" 10 1 0 -1 -1
"271" "20" 60 2 2 0 0 0 0 0 504 0 0 504 0 504 0 0 276 "part" 8 -1 -1 "d" "décrits" "rrc" 8 1 0 -1 -1
"272" "20" 60 2 3 0 0 0 0 0 784 0 0 784 0 784 0 1 432 "pp" 19 -1 -1 "d" "dans cette histoire" "rrc" 19 1 0 -1 -1
"273" "20" 60 2 4 0 0 0 0 0 332 0 0 332 0 332 0 0 332 "dis" 10 -1 -1 "d" "ont vaincu" "rrc" 10 1 0 -1 -1
"274" "20" 60 2 5 0 0 0 0 0 352 0 0 352 0 352 0 0 352 "post-dis" 18 -1 -1 "d" "une bête féroce," "rrc" 18 1 0 -1 -1
"275" "20" 60 2 7 0 0 0 0 0 1436 0 0 1436 0 1436 0 3 324 "pre-sluice" 12 -1 -1 "d" "du romancier" "rrc" 12 1 0 -1 -1
"276" "20" 60 2 8 192 1 0 564 564 1092 564 564 528 0 528 0 1 336 "sluice" 16 -1 -1 "d" "ne le mentionne," "rrc" 16 1 0 -1 -1
"277" "20" 60 2 9 0 0 0 0 0 212 0 564 212 0 212 0 0 212 "spillover" 10 -1 -1 "d" "peut-être" "rrc" 10 1 0 -1 -1
"278" "20" 61 19 10 164 1 0 488 488 488 488 488 0 0 0 0 0 488 "sluice" 14 -1 1 "c" "les coupables," "cdb" 14 1 0 1 -1
"279" "20" 61 19 11 312 1 0 560 560 560 560 1048 0 0 0 0 0 560 "spillover1" 8 -1 1 "c" "incitant" "cdb" 8 1 0 1 -1
"280" "20" 61 19 2 0 0 0 0 0 0 0 0 0 0 0 0 0 0 "np1_c" 9 -1 1 "c" "Le projet" "cdb" 9 0 0 1 -1
"281" "20" 61 19 3 0 0 0 0 0 112 0 0 112 0 112 0 0 112 "adj" 7 -1 1 "c" "informe" "cdb" 7 1 0 1 -1
"282" "20" 61 19 4 0 0 0 0 0 0 0 0 0 0 0 0 0 0 "verb" 9 -1 1 "c" "les aide," "cdb" 9 0 0 1 -1
"283" "20" 61 19 5 0 0 0 0 0 0 0 0 0 0 0 0 0 0 "post-verb" 14 -1 1 "c" "mais grâce à" "cdb" 14 0 0 1 -1
"284" "20" 61 19 9 0 0 0 0 0 0 0 0 0 0 0 0 0 0 "pre-sluice" 11 -1 1 "c" "d'en saisir" "cdb" 11 0 0 1 -1
"285" "20" 62 37 1 0 0 0 0 0 0 0 0 0 0 0 0 0 0 "np1_1" 13 1 1 "a" "Quels joueurs" "soi" 13 0 1 0 1
"286" "20" 62 37 2 0 0 0 0 0 0 0 0 0 0 0 0 0 0 "np1_2" 15 1 1 "a" "du club de foot" "soi" 15 0 1 0 1
"287" "20" 62 37 3 0 0 0 0 0 412 0 0 412 0 412 0 0 412 "aux_v" 4 1 1 "a" "a vu" "soi" 4 1 1 0 1
"288" "20" 62 37 4 0 0 0 0 0 0 0 0 0 0 0 0 0 0 "np2_1" 8 1 1 "a" "la femme" "soi" 8 0 1 0 1
"289" "20" 62 37 5 0 0 0 0 0 0 0 0 0 0 0 0 0 0 "np2_2" 13 1 1 "a" "de mon frère" "soi" 13 0 1 0 1
"290" "20" 62 37 6 212 1 212 212 212 212 212 212 0 0 0 0 0 212 "sluice" 7 1 1 "a" "et où," "soi" 7 1 1 0 1
"291" "20" 62 37 7 0 0 0 0 0 180 0 212 180 0 180 0 0 180 "so" 10 1 1 "a" "si je puis" "soi" 10 1 1 0 1
"292" "20" 63 9 1 0 0 0 0 0 508 0 0 508 0 508 0 0 508 "np1" 17 1 1 "a" "Le fruit exotique" "rrc" 17 1 1 0 1
"293" "20" 63 9 10 172 1 0 324 324 324 324 324 0 0 0 0 0 324 "sluice" 9 1 1 "a" "pourquoi," "rrc" 9 1 1 0 1
"294" "20" 63 9 11 224 1 0 608 608 784 608 932 176 0 176 0 0 176 "spillover" 15 1 1 "a" "alors même que" "rrc" 15 1 1 0 1
"295" "20" 63 9 2 0 0 0 0 0 0 0 0 0 0 0 0 0 0 "part" 9 1 1 "a" "introduit" "rrc" 9 0 1 0 1
"296" "20" 63 9 3 0 0 0 0 0 0 0 0 0 0 0 0 0 0 "pp" 10 1 1 "a" "au village" "rrc" 10 0 1 0 1
"297" "20" 63 9 4 0 0 0 0 0 0 0 0 0 0 0 0 0 0 "dis" 6 1 1 "a" "était" "rrc" 6 0 1 0 1
"298" "20" 63 9 5 0 0 0 0 0 0 0 0 0 0 0 0 0 0 "post-dis" 18 1 1 "a" "fortement toxique," "rrc" 18 0 1 0 1
"299" "20" 63 9 9 0 0 0 0 0 0 0 0 0 0 0 0 0 0 "pre-sluice" 10 1 1 "a" "découvert" "rrc" 10 0 1 0 1
"300" "20" 65 43 1 0 0 0 0 0 260 0 0 260 0 260 0 0 260 "np1_1" 15 -1 1 "c" "Quels grimpeurs" "soi" 15 1 0 1 -1
"301" "20" 65 43 2 0 0 0 0 0 336 0 0 336 0 336 0 0 336 "np1_2" 13 -1 1 "c" "de la région" "soi" 13 1 0 1 -1
"302" "20" 65 43 3 0 0 0 0 0 0 0 0 0 0 0 0 0 0 "aux_v" 9 -1 1 "c" "a chassé" "soi" 9 0 0 1 -1
"303" "20" 65 43 4 0 0 0 0 0 192 0 0 192 0 192 0 0 192 "np2_1" 8 -1 1 "c" "l'ermite" "soi" 8 1 0 1 -1
"304" "20" 65 43 5 0 0 0 0 0 332 0 0 332 0 332 0 0 332 "np2_2" 7 -1 1 "c" "du bois" "soi" 7 1 0 1 -1
"305" "20" 65 43 6 188 1 0 188 552 900 884 884 712 364 348 1 1 348 "sluice" 9 -1 1 "c" "le matin," "soi" 9 1 0 1 -1
"306" "20" 65 43 7 152 1 152 152 152 152 1288 2172 0 0 0 1 1 152 "so" 15 -1 1 "c" "si vous savez ?" "soi" 15 1 0 1 -1
"307" "20" 66 26 2 0 0 0 0 0 0 0 0 0 0 0 0 0 0 "np1_c" 10 -1 -1 "d" "Des volets" "cdb" 10 0 0 -1 -1
"308" "20" 66 26 3 0 0 0 0 0 0 0 0 0 0 0 0 0 0 "adj" 5 -1 -1 "d" "fixes" "cdb" 5 0 0 -1 -1
"309" "20" 66 26 4 0 0 0 0 0 0 0 0 0 0 0 0 0 0 "verb" 13 -1 -1 "d" "les piègent," "cdb" 13 0 0 -1 -1
"310" "20" 66 26 5 0 0 0 0 0 0 0 0 0 0 0 0 0 0 "post-verb" 23 -1 -1 "d" "mais les jeunes animaux" "cdb" 23 0 0 -1 -1
"311" "20" 66 26 7 0 0 0 0 0 0 0 0 0 0 0 0 0 0 "pre-sluice" 13 -1 -1 "d" "en comprendre" "cdb" 13 0 0 -1 -1
"312" "20" 66 26 8 252 1 252 252 252 252 252 252 0 0 0 0 0 252 "sluice" 7 -1 -1 "d" "le but," "cdb" 7 1 0 -1 -1
"313" "20" 66 26 9 196 1 0 196 196 360 196 448 164 0 164 0 0 164 "spillover1" 8 -1 -1 "d" "jusqu'à" "cdb" 8 1 0 -1 -1
"314" "20" 68 20 10 324 1 0 324 600 844 852 1096 520 276 244 1 1 244 "spillover1" 8 1 -1 "b" "même si" "cdb" 8 1 -1 0 1
"315" "20" 68 20 2 0 0 0 0 0 0 0 0 0 0 0 0 0 0 "np1_c" 11 1 -1 "b" "Des clients" "cdb" 11 0 -1 0 1
"316" "20" 68 20 3 0 0 0 0 0 0 0 0 0 0 0 0 0 0 "adj" 7 1 -1 "b" "valides" "cdb" 7 0 -1 0 1
"317" "20" 68 20 4 0 0 0 0 0 0 0 0 0 0 0 0 0 0 "verb" 15 1 -1 "b" "les produisent," "cdb" 15 0 -1 0 1
"318" "20" 68 20 5 0 0 0 0 0 0 0 0 0 0 0 0 0 0 "post-verb" 13 1 -1 "b" "mais personne" "cdb" 13 0 -1 0 1
"319" "20" 68 20 8 0 0 0 0 0 0 0 0 0 0 0 0 0 0 "pre-sluice" 11 1 -1 "b" "déchiffrer" "cdb" 11 0 -1 0 1
"320" "20" 68 20 9 244 1 0 244 244 496 244 244 252 0 252 0 0 252 "sluice" 8 1 -1 "b" "comment," "cdb" 8 1 -1 0 1
"321" "20" 69 47 1 0 0 0 0 0 0 0 0 0 0 0 0 0 0 "np1_1" 16 -1 1 "c" "Quelle chanteuse" "soi" 16 0 0 1 -1
"322" "20" 69 47 2 0 0 0 0 0 0 0 0 0 0 0 0 0 0 "np1_2" 8 -1 1 "c" "d'opéra" "soi" 8 0 0 1 -1
"323" "20" 69 47 3 0 0 0 0 0 0 0 0 0 0 0 0 0 0 "aux_v" 13 -1 1 "c" "ont contacté" "soi" 13 0 0 1 -1
"324" "20" 69 47 4 0 0 0 0 0 0 0 0 0 0 0 0 0 0 "np2_1" 13 -1 1 "c" "les musiciens" "soi" 13 0 0 1 -1
"325" "20" 69 47 5 0 0 0 0 0 0 0 0 0 0 0 0 0 0 "np2_2" 9 -1 1 "c" "du groupe" "soi" 9 0 0 1 -1
"326" "20" 69 47 6 200 1 0 468 468 468 468 468 0 0 0 0 0 468 "sluice" 12 -1 1 "c" "en cachette," "soi" 12 1 0 1 -1
"327" "20" 69 47 7 152 1 0 488 488 488 488 956 0 0 0 0 0 488 "so" 15 -1 1 "c" "si vous savez ?" "soi" 15 1 0 1 -1
"328" "20" 70 32 10 208 1 0 968 968 968 968 1592 0 0 0 0 0 968 "spillover1" 17 1 -1 "b" "car le journal TV" "cdb" 17 1 -1 0 1
"329" "20" 70 32 2 0 0 0 0 0 0 0 0 0 0 0 0 0 0 "np1_c" 16 1 -1 "b" "Des modérateurs" "cdb" 16 0 -1 0 1
"330" "20" 70 32 3 0 0 0 0 0 168 0 0 168 0 168 0 1 168 "adj" 10 1 -1 "b" "célèbres" "cdb" 10 1 -1 0 1
"331" "20" 70 32 4 0 0 0 0 0 0 0 0 0 0 0 0 0 0 "verb" 14 1 -1 "b" "les annoncent," "cdb" 14 0 -1 0 1
"332" "20" 70 32 5 0 0 0 0 0 0 0 0 0 0 0 0 0 0 "post-verb" 16 1 -1 "b" "mais les parents" "cdb" 16 0 -1 0 1
"333" "20" 70 32 8 0 0 0 0 0 0 0 0 0 0 0 0 0 0 "pre-sluice" 10 1 -1 "b" "à deviner" "cdb" 10 0 -1 0 1
"334" "20" 70 32 9 164 1 0 624 624 624 624 624 0 0 0 0 0 624 "sluice" 15 1 -1 "b" "sur quel canal," "cdb" 15 1 -1 0 1
"335" "20" 72 36 10 140 1 0 552 552 1120 552 1264 568 0 568 0 0 568 "spillover1" 12 1 -1 "b" "car le style" "cdb" 12 1 -1 0 1
"336" "20" 72 36 2 0 0 0 0 0 0 0 0 0 0 0 0 0 0 "np1_c" 15 1 -1 "b" "Des enjolivures" "cdb" 15 0 -1 0 1
"337" "20" 72 36 3 0 0 0 0 0 0 0 0 0 0 0 0 0 0 "adj" 9 1 -1 "b" "précises" "cdb" 9 0 -1 0 1
"338" "20" 72 36 4 0 0 0 0 0 0 0 0 0 0 0 0 0 0 "verb" 11 1 -1 "b" "les ornent," "cdb" 11 0 -1 0 1
"339" "20" 72 36 5 0 0 0 0 0 0 0 0 0 0 0 0 0 0 "post-verb" 16 1 -1 "b" "mais les savants" "cdb" 16 0 -1 0 1
"340" "20" 72 36 8 0 0 0 0 0 0 0 0 0 0 0 0 0 0 "pre-sluice" 8 1 -1 "b" "d'accord" "cdb" 8 0 -1 0 1
"341" "20" 72 36 9 176 1 0 712 712 712 712 712 0 0 0 0 0 712 "sluice" 13 1 -1 "b" "depuis quand," "cdb" 13 1 -1 0 1
"342" "20" 74 25 2 0 0 0 0 0 236 0 0 236 0 236 0 0 236 "np1_c" 9 1 1 "a" "Un camion" "cdb" 9 1 1 0 1
"343" "20" 74 25 3 0 0 0 0 0 0 0 0 0 0 0 0 0 0 "adj" 8 1 1 "a" "détruit" "cdb" 8 0 1 0 1
"344" "20" 74 25 4 0 0 0 0 0 236 0 0 236 0 236 0 0 236 "verb" 10 1 1 "a" "les tente," "cdb" 10 1 1 0 1
"345" "20" 74 25 5 0 0 0 0 0 0 0 0 0 0 0 0 0 0 "post-verb" 16 1 1 "a" "mais les anciens" "cdb" 16 0 1 0 1
"346" "20" 74 25 7 0 0 0 0 0 0 0 0 0 0 0 0 0 0 "pre-sluice" 13 1 1 "a" "sous-estiment" "cdb" 13 0 1 0 1
"347" "20" 74 25 8 172 1 0 552 552 936 552 552 384 0 384 0 0 384 "sluice" 14 1 1 "a" "à quel point," "cdb" 14 1 1 0 1
"348" "20" 74 25 9 160 1 0 560 560 560 560 1112 0 0 0 0 0 560 "spillover1" 12 1 1 "a" "de sorte que" "cdb" 12 1 1 0 1
"349" "20" 76 54 1 0 0 0 0 0 0 0 0 0 0 0 0 0 0 "np1_1" 8 -1 -1 "d" "Quel roi" "soi" 8 0 0 -1 -1
"350" "20" 76 54 2 0 0 0 0 0 96 0 0 96 0 96 0 0 96 "np1_2" 15 -1 -1 "d" "de l'Angleterre" "soi" 15 1 0 -1 -1
"351" "20" 76 54 3 0 0 0 0 0 0 0 0 0 0 0 0 0 0 "aux_v" 9 -1 -1 "d" "a raillé" "soi" 9 0 0 -1 -1
"352" "20" 76 54 4 0 0 0 0 0 0 0 0 0 0 0 0 0 0 "np2_1" 13 -1 -1 "d" "les ministres" "soi" 13 0 0 -1 -1
"353" "20" 76 54 5 0 0 0 0 0 0 0 0 0 0 0 0 0 0 "np2_2" 14 -1 -1 "d" "de la Couronne" "soi" 14 0 0 -1 -1
"354" "20" 76 54 6 168 1 0 416 416 416 416 416 0 0 0 0 0 416 "sluice" 11 -1 -1 "d" "sans cesse," "soi" 11 1 0 -1 -1
"355" "20" 76 54 7 176 1 0 344 344 344 440 856 0 0 0 1 1 344 "so" 18 -1 -1 "d" "s'il vous plaît ?" "soi" 18 1 0 -1 -1
"356" "20" 77 1 1 0 0 0 0 0 172 0 0 172 0 172 0 0 172 "np1" 13 1 1 "a" "Le politicien" "rrc" 13 1 1 0 1
"357" "20" 77 1 10 0 0 0 0 0 0 0 0 0 0 0 0 0 0 "pre-sluice" 14 1 1 "a" "se demandaient" "rrc" 14 0 1 0 1
"358" "20" 77 1 11 164 1 0 300 300 300 300 300 0 0 0 0 0 300 "sluice" 9 1 1 "a" "pourquoi," "rrc" 9 1 1 0 1
"359" "20" 77 1 12 0 0 0 0 0 284 0 300 284 0 284 0 0 284 "spillover" 6 1 1 "a" "vu que" "rrc" 6 1 1 0 1
"360" "20" 77 1 2 0 0 0 0 0 0 0 0 0 0 0 0 0 0 "part" 9 1 1 "a" "contredit" "rrc" 9 0 1 0 1
"361" "20" 77 1 3 0 0 0 0 0 0 0 0 0 0 0 0 0 0 "pp" 16 1 1 "a" "durant le débat" "rrc" 16 0 1 0 1
"362" "20" 77 1 4 0 0 0 0 0 0 0 0 0 0 0 0 0 0 "dis" 10 1 1 "a" "a proposé" "rrc" 10 0 1 0 1
"363" "20" 77 1 5 0 0 0 0 0 0 0 0 0 0 0 0 0 0 "post-dis" 11 1 1 "a" "des mesures" "rrc" 11 0 1 0 1
"364" "20" 78 16 1 0 0 0 0 0 400 0 0 400 0 400 0 0 400 "np1" 17 1 -1 "b" "Les dictionnaires" "rrc" 17 1 -1 0 1
"365" "20" 78 16 10 164 1 0 164 384 384 1004 1004 220 220 0 1 1 220 "sluice" 11 1 -1 "b" "lesquelles," "rrc" 11 1 -1 0 1
"366" "20" 78 16 11 244 1 244 244 244 244 244 1248 0 0 0 0 0 244 "spillover" 9 1 -1 "b" "de façon" "rrc" 9 1 -1 0 1
"367" "20" 78 16 2 0 0 0 0 0 0 0 0 0 0 0 0 0 0 "part" 8 1 -1 "b" "traduits" "rrc" 8 0 -1 0 1
"368" "20" 78 16 3 0 0 0 0 0 632 0 0 632 0 632 0 0 448 "pp" 12 1 -1 "b" "de l'anglais" "rrc" 12 1 -1 0 1
"369" "20" 78 16 4 0 0 0 0 0 404 0 0 404 0 404 0 0 404 "dis" 11 1 -1 "b" "contenaient" "rrc" 11 1 -1 0 1
"370" "20" 78 16 5 0 0 0 0 0 224 0 0 224 0 224 0 1 224 "post-dis" 20 1 -1 "b" "des familles de mots" "rrc" 20 1 -1 0 1
"371" "20" 78 16 9 0 0 0 0 0 620 0 0 620 0 620 0 0 620 "pre-sluice" 13 1 -1 "b" "n'indique pas" "rrc" 13 1 -1 0 1
"372" "20" 79 5 1 0 0 0 0 0 1116 0 0 1116 0 1116 0 0 504 "np1" 19 1 1 "a" "Le dernier chapitre" "rrc" 19 1 1 0 1
"373" "20" 79 5 10 172 1 0 336 336 672 336 336 336 0 336 0 0 336 "sluice" 9 1 1 "a" "pourquoi," "rrc" 9 1 1 0 1
"374" "20" 79 5 11 316 1 0 444 444 604 444 780 160 0 160 0 0 160 "spillover" 12 1 1 "a" "d'autant que" "rrc" 12 1 1 0 1
"375" "20" 79 5 2 0 0 0 0 0 1020 0 0 1020 0 1020 0 1 496 "part" 9 1 1 "a" "soustrait" "rrc" 9 1 1 0 1
"376" "20" 79 5 3 0 0 0 0 0 740 0 0 740 0 740 0 1 216 "pp" 8 1 1 "a" "du livre" "rrc" 8 1 1 0 1
"377" "20" 79 5 4 0 0 0 0 0 0 0 0 0 0 0 0 0 0 "dis" 5 1 1 "a" "avait" "rrc" 5 0 1 0 1
"378" "20" 79 5 5 0 0 0 0 0 740 0 0 740 0 740 0 0 180 "post-dis" 17 1 1 "a" "l'air ingénieux," "rrc" 17 1 1 0 1
"379" "20" 79 5 9 0 0 0 0 0 320 0 0 320 0 320 0 1 320 "pre-sluice" 10 1 1 "a" "exactement" "rrc" 10 1 1 0 1
"380" "20" 80 7 1 0 0 0 0 0 0 0 0 0 0 0 0 0 0 "np1" 14 -1 1 "c" "Le secrétaire" "rrc" 14 0 0 1 -1
"381" "20" 80 7 2 0 0 0 0 0 324 0 0 324 0 324 0 0 324 "part" 8 -1 1 "c" "instruit" "rrc" 8 1 0 1 -1
"382" "20" 80 7 3 0 0 0 0 0 0 0 0 0 0 0 0 0 0 "pp" 14 -1 1 "c" "de la défaite" "rrc" 14 0 0 1 -1
"383" "20" 80 7 4 0 0 0 0 0 0 0 0 0 0 0 0 0 0 "dis" 20 -1 1 "c" "aurait été trouvé" "rrc" 20 0 0 1 -1
"384" "20" 80 7 5 0 0 0 0 0 0 0 0 0 0 0 0 0 0 "post-dis" 12 -1 1 "c" "dans un bar," "rrc" 12 0 0 1 -1
"385" "20" 80 7 7 0 0 0 0 0 0 0 0 0 0 0 0 0 0 "pre-sluice" 17 -1 1 "c" "il est impossible" "rrc" 17 0 0 1 -1
"386" "20" 80 7 8 196 1 0 348 348 348 348 348 0 0 0 0 0 348 "sluice" 16 -1 1 "c" "de le vérifier," "rrc" 16 1 0 1 -1
"387" "20" 80 7 9 192 1 0 332 332 332 332 680 0 0 0 0 0 332 "spillover" 12 -1 1 "c" "d'autant que" "rrc" 12 1 0 1 -1
"388" "20" 82 31 10 256 1 0 256 256 484 256 728 228 0 228 0 0 228 "spillover1" 6 -1 1 "c" "vu que" "cdb" 6 1 0 1 -1
"389" "20" 82 31 2 0 0 0 0 0 0 0 0 0 0 0 0 0 0 "np1_c" 10 -1 1 "c" "Le boucher" "cdb" 10 0 0 1 -1
"390" "20" 82 31 3 0 0 0 0 0 0 0 0 0 0 0 0 0 0 "adj" 4 -1 1 "c" "sale" "cdb" 4 0 0 1 -1
"391" "20" 82 31 4 0 0 0 0 0 0 0 0 0 0 0 0 0 0 "verb" 12 -1 1 "c" "les tranche," "cdb" 12 0 0 1 -1
"392" "20" 82 31 5 0 0 0 0 0 0 0 0 0 0 0 0 0 0 "post-verb" 16 -1 1 "c" "mais les clients" "cdb" 16 0 0 1 -1
"393" "20" 82 31 8 0 0 0 0 0 0 0 0 0 0 0 0 0 0 "pre-sluice" 14 -1 1 "c" "incrédulement" "cdb" 14 0 0 1 -1
"394" "20" 82 31 9 228 1 0 472 472 472 472 472 0 0 0 0 0 472 "sluice" 13 -1 1 "c" "la technique," "cdb" 13 1 0 1 -1
"395" "20" 83 44 1 0 0 0 0 0 336 0 0 336 0 336 0 0 336 "np1_1" 13 1 -1 "b" "Quels bandits" "soi" 13 1 -1 0 1
"396" "20" 83 44 2 0 0 0 0 0 420 0 0 420 0 420 0 0 420 "np1_2" 10 1 -1 "b" "du désert" "soi" 10 1 -1 0 1
"397" "20" 83 44 3 0 0 0 0 0 360 0 0 360 0 360 0 0 360 "aux_v" 13 1 -1 "b" "ont assiégé" "soi" 13 1 -1 0 1
"398" "20" 83 44 4 0 0 0 0 0 368 0 0 368 0 368 0 0 368 "np2_1" 8 1 -1 "b" "l'armée" "soi" 8 1 -1 0 1
"399" "20" 83 44 5 0 0 0 0 0 212 0 0 212 0 212 0 0 212 "np2_2" 12 1 -1 "b" "des Croisés" "soi" 12 1 -1 0 1
"400" "20" 83 44 6 268 1 0 428 428 772 428 428 344 0 344 0 0 344 "sluice" 9 1 -1 "b" "et quand," "soi" 9 1 -1 0 1
"401" "20" 83 44 7 188 1 0 380 380 380 2420 2848 0 0 0 1 1 380 "so" 14 1 -1 "b" "si vous pouvez" "soi" 14 1 -1 0 1
"402" "20" 9 30 10 0 0 0 0 0 188 0 508 188 0 188 0 0 188 "spillover1" 7 -1 -1 "d" "chacune" "cdb" 7 1 0 -1 -1
"403" "20" 9 30 2 0 0 0 0 0 0 0 0 0 0 0 0 0 0 "np1_c" 9 -1 -1 "d" "Les robes" "cdb" 9 0 0 -1 -1
"404" "20" 9 30 3 0 0 0 0 0 0 0 0 0 0 0 0 0 0 "adj" 8 -1 -1 "d" "sublimes" "cdb" 8 0 0 -1 -1
"405" "20" 9 30 4 0 0 0 0 0 0 0 0 0 0 0 0 0 0 "verb" 13 -1 -1 "d" "les charment," "cdb" 13 0 0 -1 -1
"406" "20" 9 30 5 0 0 0 0 0 0 0 0 0 0 0 0 0 0 "post-verb" 21 -1 -1 "d" "mais comme d'habitude" "cdb" 21 0 0 -1 -1
"407" "20" 9 30 8 0 0 0 0 0 0 0 0 0 0 0 0 0 0 "pre-sluice" 14 -1 -1 "d" "pour expliquer" "cdb" 14 0 0 -1 -1
"408" "20" 9 30 9 200 1 0 508 508 508 508 508 0 0 0 0 0 508 "sluice" 17 -1 -1 "d" "cette impression," "cdb" 17 1 0 -1 -1
"409" "41" 10 52 1 0 0 0 0 0 0 0 0 0 0 0 0 0 0 "np1_1" 18 -1 -1 "d" "Quel fonctionnaire" "soi" 18 0 0 -1 -1
"410" "41" 10 52 2 0 0 0 0 0 180 0 0 180 0 180 0 0 180 "np1_2" 9 -1 -1 "d" "de l'Etat" "soi" 9 1 0 -1 -1
"411" "41" 10 52 3 0 0 0 0 0 72 0 0 72 0 72 0 0 72 "aux_v" 11 -1 -1 "d" "a protégé" "soi" 11 1 0 -1 -1
"412" "41" 10 52 4 0 0 0 0 0 192 0 0 192 0 192 0 1 192 "np2_1" 14 -1 -1 "d" "les magistrats" "soi" 14 1 0 -1 -1
"413" "41" 10 52 5 0 0 0 0 0 0 0 0 0 0 0 0 0 0 "np2_2" 10 -1 -1 "d" "du parquet" "soi" 10 0 0 -1 -1
"414" "41" 10 52 6 264 1 0 476 476 772 476 476 296 0 296 0 1 296 "sluice" 17 -1 -1 "d" "en août dernier," "soi" 17 1 0 -1 -1
"415" "41" 10 52 7 220 1 0 388 388 628 388 864 240 0 240 0 0 240 "so" 14 -1 -1 "d" "si vous pouvez" "soi" 14 1 0 -1 -1
"416" "41" 11 38 1 0 0 0 0 0 160 0 0 160 0 160 0 0 160 "np1_1" 13 1 -1 "b" "Quels avocats" "soi" 13 1 -1 0 1
"417" "41" 11 38 2 0 0 0 0 0 0 0 0 0 0 0 0 0 0 "np1_2" 10 1 -1 "b" "du cabinet" "soi" 10 0 -1 0 1
"418" "41" 11 38 3 0 0 0 0 0 0 0 0 0 0 0 0 0 0 "aux_v" 10 1 -1 "b" "ont salué" "soi" 10 0 -1 0 1
"419" "41" 11 38 4 0 0 0 0 0 0 0 0 0 0 0 0 0 0 "np2_1" 7 1 -1 "b" "le juge" "soi" 7 0 -1 0 1
"420" "41" 11 38 5 0 0 0 0 0 0 0 0 0 0 0 0 0 0 "np2_2" 25 1 -1 "b" "du tribunal administratif" "soi" 25 0 -1 0 1
"421" "41" 11 38 6 304 1 304 304 304 304 304 304 0 0 0 0 0 304 "sluice" 9 1 -1 "b" "et quand," "soi" 9 1 -1 0 1
"422" "41" 11 38 7 184 1 0 776 776 776 936 1240 0 0 0 1 1 776 "so" 18 1 -1 "b" "s'il vous plaît ?" "soi" 18 1 -1 0 1
"423" "41" 13 36 10 252 1 0 520 520 520 520 992 0 0 0 0 0 520 "spillover1" 12 -1 -1 "d" "car le style" "cdb" 12 1 0 -1 -1
"424" "41" 13 36 2 0 0 0 0 0 352 0 0 352 0 352 0 0 352 "np1_c" 15 -1 -1 "d" "Des enjolivures" "cdb" 15 1 0 -1 -1
"425" "41" 13 36 3 0 0 0 0 0 296 0 0 296 0 296 0 0 296 "adj" 9 -1 -1 "d" "précises" "cdb" 9 1 0 -1 -1
"426" "41" 13 36 4 0 0 0 0 0 340 0 0 340 0 340 0 1 340 "verb" 11 -1 -1 "d" "les ornent," "cdb" 11 1 0 -1 -1
"427" "41" 13 36 5 0 0 0 0 0 0 0 0 0 0 0 0 0 0 "post-verb" 16 -1 -1 "d" "mais les savants" "cdb" 16 0 0 -1 -1
"428" "41" 13 36 8 0 0 0 0 0 0 0 0 0 0 0 0 0 0 "pre-sluice" 8 -1 -1 "d" "d'accord" "cdb" 8 0 0 -1 -1
"429" "41" 13 36 9 316 1 0 472 472 472 472 472 0 0 0 0 0 472 "sluice" 14 -1 -1 "d" "sur leur âge," "cdb" 14 1 0 -1 -1
"430" "41" 14 7 1 0 0 0 0 0 996 0 0 996 0 996 0 0 624 "np1" 14 1 1 "a" "Le secrétaire" "rrc" 14 1 1 0 1
"431" "41" 14 7 10 300 1 300 300 300 300 300 700 0 0 0 0 0 300 "spillover" 12 1 1 "a" "d'autant que" "rrc" 12 1 1 0 1
"432" "41" 14 7 2 0 0 0 0 0 1344 0 0 1344 0 1344 0 1 1040 "part" 8 1 1 "a" "instruit" "rrc" 8 1 1 0 1
"433" "41" 14 7 3 0 0 0 0 0 688 0 0 688 0 688 0 0 688 "pp" 14 1 1 "a" "de la défaite" "rrc" 14 1 1 0 1
"434" "41" 14 7 4 0 0 0 0 0 1100 0 0 1100 0 1100 0 0 1100 "dis" 20 1 1 "a" "aurait été trouvé" "rrc" 20 1 1 0 1
"435" "41" 14 7 5 0 0 0 0 0 588 0 0 588 0 588 0 0 588 "post-dis" 12 1 1 "a" "dans un bar," "rrc" 12 1 1 0 1
"436" "41" 14 7 8 0 0 0 0 0 0 0 0 0 0 0 0 0 0 "pre-sluice" 7 1 1 "a" "de dire" "rrc" 7 0 1 0 1
"437" "41" 14 7 9 400 1 400 400 400 400 400 400 0 0 0 0 0 400 "sluice" 8 1 1 "a" "par qui," "rrc" 8 1 1 0 1
"438" "41" 15 20 10 100 1 0 212 212 212 212 628 0 0 0 0 0 212 "spillover1" 8 -1 -1 "d" "même si" "cdb" 8 1 0 -1 -1
"439" "41" 15 20 2 0 0 0 0 0 0 0 0 0 0 0 0 0 0 "np1_c" 11 -1 -1 "d" "Des clients" "cdb" 11 0 0 -1 -1
"440" "41" 15 20 3 0 0 0 0 0 0 0 0 0 0 0 0 0 0 "adj" 7 -1 -1 "d" "valides" "cdb" 7 0 0 -1 -1
"441" "41" 15 20 4 0 0 0 0 0 44 0 0 44 0 44 0 0 44 "verb" 15 -1 -1 "d" "les produisent," "cdb" 15 1 0 -1 -1
"442" "41" 15 20 5 0 0 0 0 0 0 0 0 0 0 0 0 0 0 "post-verb" 13 -1 -1 "d" "mais personne" "cdb" 13 0 0 -1 -1
"443" "41" 15 20 8 0 0 0 0 0 0 0 0 0 0 0 0 0 0 "pre-sluice" 14 -1 -1 "d" "en déchiffrer" "cdb" 14 0 0 -1 -1
"444" "41" 15 20 9 416 1 416 416 416 416 416 416 0 0 0 0 0 416 "sluice" 10 -1 -1 "d" "l'origine," "cdb" 10 1 0 -1 -1
"445" "41" 16 13 1 0 0 0 0 0 0 0 0 0 0 0 0 0 0 "np1" 8 -1 1 "c" "Le texte" "rrc" 8 0 0 1 -1
"446" "41" 16 13 2 0 0 0 0 0 36 0 0 36 0 36 0 0 36 "part" 11 -1 1 "c" "reconstruit" "rrc" 11 1 0 1 -1
"447" "41" 16 13 3 0 0 0 0 0 348 0 0 348 0 348 0 1 348 "pp" 33 -1 1 "c" "à partir d'anciennes épigraphes" "rrc" 33 1 0 1 -1
"448" "41" 16 13 4 0 0 0 0 0 0 0 0 0 0 0 0 0 0 "dis" 8 -1 1 "c" "contient" "rrc" 8 0 0 1 -1
"449" "41" 16 13 5 0 0 0 0 0 0 0 0 0 0 0 0 0 0 "post-dis" 19 -1 1 "c" "des contradictions," "rrc" 19 0 0 1 -1
"450" "41" 16 13 7 0 0 0 0 0 0 0 0 0 0 0 0 0 0 "pre-sluice" 9 -1 1 "c" "difficile" "rrc" 9 0 0 1 -1
"451" "41" 16 13 8 180 1 0 428 428 428 428 428 0 0 0 0 0 428 "sluice" 16 -1 1 "c" "de les établir," "rrc" 16 1 0 1 -1
"452" "41" 16 13 9 136 1 0 580 580 580 580 1008 0 0 0 0 0 580 "spillover" 16 -1 1 "c" "car les penseurs" "rrc" 16 1 0 1 -1
"453" "41" 17 53 1 0 0 0 0 0 0 0 0 0 0 0 0 0 0 "np1_1" 16 -1 1 "c" "Quelle dompteuse" "soi" 16 0 0 1 -1
"454" "41" 17 53 2 0 0 0 0 0 0 0 0 0 0 0 0 0 0 "np1_2" 7 -1 1 "c" "de lion" "soi" 7 0 0 1 -1
"455" "41" 17 53 3 0 0 0 0 0 212 0 0 212 0 212 0 0 212 "aux_v" 13 -1 1 "c" "ont embauché" "soi" 13 1 0 1 -1
"456" "41" 17 53 4 0 0 0 0 0 0 0 0 0 0 0 0 0 0 "np2_1" 13 -1 1 "c" "les cracheurs" "soi" 13 0 0 1 -1
"457" "41" 17 53 5 0 0 0 0 0 148 0 0 148 0 148 0 1 148 "np2_2" 6 -1 1 "c" "de feu" "soi" 6 1 0 1 -1
"458" "41" 17 53 6 132 1 0 816 816 816 816 816 0 0 0 0 0 816 "sluice" 13 -1 1 "c" "illicitement," "soi" 13 1 0 1 -1
"459" "41" 17 53 7 280 1 0 280 280 560 280 1096 280 0 280 0 0 280 "so" 10 -1 1 "c" "si je puis" "soi" 10 1 0 1 -1
"460" "41" 19 18 10 104 1 0 508 508 508 508 508 0 0 0 0 0 508 "sluice" 22 1 -1 "b" "pour combien de temps," "cdb" 22 1 -1 0 1
"461" "41" 19 18 11 196 1 196 196 196 196 196 704 0 0 0 0 0 196 "spillover1" 8 1 -1 "b" "même si" "cdb" 8 1 -1 0 1
"462" "41" 19 18 2 0 0 0 0 0 0 0 0 0 0 0 0 0 0 "np1_c" 12 1 -1 "b" "Les montages" "cdb" 12 0 -1 0 1
"463" "41" 19 18 3 0 0 0 0 0 0 0 0 0 0 0 0 0 0 "adj" 5 1 -1 "b" "fixes" "cdb" 5 0 -1 0 1
"464" "41" 19 18 4 0 0 0 0 0 0 0 0 0 0 0 0 0 0 "verb" 12 1 -1 "b" "les voilent," "cdb" 12 0 -1 0 1
"465" "41" 19 18 5 0 0 0 0 0 0 0 0 0 0 0 0 0 0 "post-verb" 14 1 -1 "b" "mais le patron" "cdb" 14 0 -1 0 1
"466" "41" 19 18 9 0 0 0 0 0 0 0 0 0 0 0 0 0 0 "pre-sluice" 8 1 -1 "b" "garantir" "cdb" 8 0 -1 0 1
"467" "41" 21 51 1 0 0 0 0 0 0 0 0 0 0 0 0 0 0 "np1_1" 11 1 1 "a" "Quel auteur" "soi" 11 0 1 0 1
"468" "41" 21 51 2 0 0 0 0 0 172 0 0 172 0 172 0 0 172 "np1_2" 19 1 1 "a" "de romans policiers" "soi" 19 1 1 0 1
"469" "41" 21 51 3 0 0 0 0 0 0 0 0 0 0 0 0 0 0 "aux_v" 13 1 1 "a" "ont consulté" "soi" 13 0 1 0 1
"470" "41" 21 51 4 0 0 0 0 0 0 0 0 0 0 0 0 0 0 "np2_1" 15 1 1 "a" "les enquêteurs" "soi" 15 0 1 0 1
"471" "41" 21 51 5 0 0 0 0 0 228 0 0 228 0 228 0 1 228 "np2_2" 15 1 1 "a" "du commissariat" "soi" 15 1 1 0 1
"472" "41" 21 51 6 268 1 0 368 368 368 368 368 0 0 0 0 0 368 "sluice" 12 1 1 "a" "et pourquoi," "soi" 12 1 1 0 1
"473" "41" 21 51 7 248 1 0 464 464 464 864 1232 0 0 0 1 1 464 "so" 15 1 1 "a" "si vous savez ?" "soi" 15 1 1 0 1
"474" "41" 22 28 10 252 1 252 252 252 252 252 252 0 0 0 0 0 252 "sluice" 10 -1 -1 "d" "la raison," "cdb" 10 1 0 -1 -1
"475" "41" 22 28 11 152 1 0 284 284 284 284 536 0 0 0 0 0 284 "spillover1" 8 -1 -1 "d" "même si" "cdb" 8 1 0 -1 -1
"476" "41" 22 28 3 0 0 0 0 0 0 0 0 0 0 0 0 0 0 "np1_c" 11 -1 -1 "d" "Les flaques" "cdb" 11 0 0 -1 -1
"477" "41" 22 28 4 0 0 0 0 0 0 0 0 0 0 0 0 0 0 "adj" 8 -1 -1 "d" "troubles" "cdb" 8 0 0 -1 -1
"478" "41" 22 28 5 0 0 0 0 0 0 0 0 0 0 0 0 0 0 "verb" 12 -1 -1 "d" "les calment," "cdb" 12 0 0 -1 -1
"479" "41" 22 28 6 0 0 0 0 0 0 0 0 0 0 0 0 0 0 "post-verb" 19 -1 -1 "d" "mais le commissaire" "cdb" 19 0 0 -1 -1
"480" "41" 22 28 9 0 0 0 0 0 0 0 0 0 0 0 0 0 0 "pre-sluice" 12 -1 -1 "d" "pas vraiment" "cdb" 12 0 0 -1 -1
"481" "41" 23 12 1 0 0 0 0 0 244 0 0 244 0 244 0 0 244 "np1" 10 -1 -1 "d" "Les robots" "rrc" 10 1 0 -1 -1
"482" "41" 23 12 10 224 1 0 344 344 344 344 820 0 0 0 0 0 344 "spillover" 12 -1 -1 "d" "vu qu'il y a" "rrc" 12 1 0 -1 -1
"483" "41" 23 12 2 0 0 0 0 0 256 0 0 256 0 256 0 0 256 "part" 8 -1 -1 "d" "produits" "rrc" 8 1 0 -1 -1
"484" "41" 23 12 3 0 0 0 0 0 276 0 0 276 0 276 0 0 276 "pp" 10 -1 -1 "d" "à l'usine" "rrc" 10 1 0 -1 -1
"485" "41" 23 12 4 0 0 0 0 0 0 0 0 0 0 0 0 0 0 "dis" 15 -1 -1 "d" "doivent traiter" "rrc" 15 0 0 -1 -1
"486" "41" 23 12 5 0 0 0 0 0 0 0 0 0 0 0 0 0 0 "post-dis" 20 -1 -1 "d" "des pièces uniques," "rrc" 20 0 0 -1 -1
"487" "41" 23 12 8 0 0 0 0 0 0 0 0 0 0 0 0 0 0 "pre-sluice" 12 -1 -1 "d" "d'en trouver" "rrc" 12 0 0 -1 -1
"488" "41" 23 12 9 328 1 0 476 476 476 476 476 0 0 0 0 0 476 "sluice" 9 -1 -1 "d" "le temps," "rrc" 9 1 0 -1 -1
"489" "41" 24 24 10 176 1 176 176 176 176 176 1484 0 0 0 0 0 176 "spillover1" 8 -1 -1 "d" "d'autant" "cdb" 8 1 0 -1 -1
"490" "41" 24 24 3 0 0 0 0 0 0 0 0 0 0 0 0 0 0 "np1_c" 12 -1 -1 "d" "Les opinions" "cdb" 12 0 0 -1 -1
"491" "41" 24 24 4 0 0 0 0 0 0 0 0 0 0 0 0 0 0 "adj" 8 -1 -1 "d" "aveugles" "cdb" 8 0 0 -1 -1
"492" "41" 24 24 5 0 0 0 0 0 0 0 0 0 0 0 0 0 0 "verb" 15 -1 -1 "d" "les avantagent," "cdb" 15 0 0 -1 -1
"493" "41" 24 24 6 0 0 0 0 0 152 0 0 152 0 152 0 0 152 "post-verb" 22 -1 -1 "d" "mais les commentateurs" "cdb" 22 1 0 -1 -1
"494" "41" 24 24 8 0 0 0 0 0 384 0 0 384 0 384 0 0 384 "pre-sluice" 13 -1 -1 "d" "en contestent" "cdb" 13 1 0 -1 -1
"495" "41" 24 24 9 144 1 0 240 924 924 1308 1308 684 684 0 1 1 684 "sluice" 15 -1 -1 "d" "la continuité," "cdb" 15 1 0 -1 -1
"496" "41" 26 22 10 608 1 608 608 608 608 608 608 0 0 0 0 0 608 "pre-sluice" 9 1 -1 "b" "révéler" "cdb" 9 1 -1 0 1
"497" "41" 26 22 11 228 1 228 228 228 228 228 836 0 0 0 0 0 228 "sluice" 4 1 -1 "b" "où," "cdb" 4 1 -1 0 1
"498" "41" 26 22 12 308 1 0 448 448 448 448 1284 0 0 0 0 0 448 "spillover1" 11 1 -1 "b" "de manière" "cdb" 11 1 -1 0 1
"499" "41" 26 22 3 0 0 0 0 0 0 0 0 0 0 0 0 0 0 "np1_c" 10 1 -1 "b" "Des agents" "cdb" 10 0 -1 0 1
"500" "41" 26 22 4 0 0 0 0 0 0 0 0 0 0 0 0 0 0 "adj" 7 1 -1 "b" "lâches" "cdb" 7 0 -1 0 1
"501" "41" 26 22 5 0 0 0 0 0 204 0 0 204 0 204 0 1 204 "verb" 16 1 -1 "b" "les recherchent," "cdb" 16 1 -1 0 1
"502" "41" 26 22 6 0 0 0 0 0 0 0 0 0 0 0 0 0 0 "post-verb" 16 1 -1 "b" "mais à présent" "cdb" 16 0 -1 0 1
"503" "41" 26 22 9 0 0 0 0 0 0 0 0 0 0 0 0 0 0 "pre-sluice" 14 1 -1 "b" "ne veulent pas" "cdb" 14 0 -1 0 1
"504" "41" 30 34 10 144 1 0 720 720 720 720 720 0 0 0 0 0 720 "sluice" 17 1 -1 "b" "par quelle magie," "cdb" 17 1 -1 0 1
"505" "41" 30 34 11 168 1 0 404 404 404 404 1124 0 0 0 0 0 404 "spillover1" 22 1 -1 "b" "et les instrumentistes" "cdb" 22 1 -1 0 1
"506" "41" 30 34 3 0 0 0 0 0 0 0 0 0 0 0 0 0 0 "np1_c" 13 1 -1 "b" "Les notations" "cdb" 13 0 -1 0 1
"507" "41" 30 34 4 0 0 0 0 0 0 0 0 0 0 0 0 0 0 "adj" 8 1 -1 "b" "inverses" "cdb" 8 0 -1 0 1
"508" "41" 30 34 5 0 0 0 0 0 0 0 0 0 0 0 0 0 0 "verb" 13 1 -1 "b" "les rythment," "cdb" 13 0 -1 0 1
"509" "41" 30 34 6 0 0 0 0 0 112 0 0 112 0 112 0 0 112 "post-verb" 20 1 -1 "b" "mais ni le directeur" "cdb" 20 1 -1 0 1
"510" "41" 30 34 9 0 0 0 0 0 0 0 0 0 0 0 0 0 0 "pre-sluice" 9 1 -1 "b" "expliquer" "cdb" 9 0 -1 0 1
"511" "41" 31 27 10 280 1 0 528 528 528 528 1156 0 0 0 0 0 528 "spillover1" 13 1 1 "a" "étant donné" "cdb" 13 1 1 0 1
"512" "41" 31 27 3 0 0 0 0 0 0 0 0 0 0 0 0 0 0 "np1_c" 11 1 1 "a" "L'infirmier" "cdb" 11 0 1 0 1
"513" "41" 31 27 4 0 0 0 0 0 0 0 0 0 0 0 0 0 0 "adj" 6 1 1 "a" "maudit" "cdb" 6 0 1 0 1
"514" "41" 31 27 5 0 0 0 0 0 0 0 0 0 0 0 0 0 0 "verb" 11 1 1 "a" "les mouche," "cdb" 11 0 1 0 1
"515" "41" 31 27 6 0 0 0 0 0 0 0 0 0 0 0 0 0 0 "post-verb" 14 1 1 "a" "mais les vieux" "cdb" 14 0 1 0 1
"516" "41" 31 27 8 0 0 0 0 0 168 0 0 168 0 168 0 0 168 "pre-sluice" 7 1 1 "a" "souvent" "cdb" 7 1 1 0 1
"517" "41" 31 27 9 92 1 0 92 460 460 628 628 368 368 0 1 1 368 "sluice" 14 1 1 "a" "à quelle fin," "cdb" 14 1 1 0 1
"518" "41" 33 48 1 0 0 0 0 0 320 0 0 320 0 320 0 0 320 "np1_1" 13 -1 -1 "d" "Quel chimiste" "soi" 13 1 0 -1 -1
"519" "41" 33 48 2 0 0 0 0 0 0 0 0 0 0 0 0 0 0 "np1_2" 24 -1 -1 "d" "du groupe pharmaceutique" "soi" 24 0 0 -1 -1
"520" "41" 33 48 3 0 0 0 0 0 0 0 0 0 0 0 0 0 0 "aux_v" 13 -1 -1 "d" "a empoisonné" "soi" 13 0 0 -1 -1
"521" "41" 33 48 4 0 0 0 0 0 0 0 0 0 0 0 0 0 0 "np2_1" 14 -1 -1 "d" "les collègues" "soi" 14 0 0 -1 -1
"522" "41" 33 48 5 0 0 0 0 0 0 0 0 0 0 0 0 0 0 "np2_2" 15 -1 -1 "d" "du département" "soi" 15 0 0 -1 -1
"523" "41" 33 48 6 276 1 0 576 576 576 576 576 0 0 0 0 0 576 "sluice" 14 -1 -1 "d" "par vengeance," "soi" 14 1 0 -1 -1
"524" "41" 33 48 7 148 1 148 148 148 148 148 724 0 0 0 0 0 148 "so" 14 -1 -1 "d" "si vous pouvez" "soi" 14 1 0 -1 -1
"525" "41" 34 26 2 0 0 0 0 0 0 0 0 0 0 0 0 0 0 "np1_c" 10 1 -1 "b" "Des volets" "cdb" 10 0 -1 0 1
"526" "41" 34 26 3 0 0 0 0 0 0 0 0 0 0 0 0 0 0 "adj" 5 1 -1 "b" "fixes" "cdb" 5 0 -1 0 1
"527" "41" 34 26 4 0 0 0 0 0 0 0 0 0 0 0 0 0 0 "verb" 13 1 -1 "b" "les piègent," "cdb" 13 0 -1 0 1
"528" "41" 34 26 5 0 0 0 0 0 0 0 0 0 0 0 0 0 0 "post-verb" 23 1 -1 "b" "mais les jeunes animaux" "cdb" 23 0 -1 0 1
"529" "41" 34 26 7 0 0 0 0 0 0 0 0 0 0 0 0 0 0 "pre-sluice" 10 1 -1 "b" "comprendre" "cdb" 10 0 -1 0 1
"530" "41" 34 26 8 172 1 0 256 256 256 256 256 0 0 0 0 0 256 "sluice" 9 1 -1 "b" "pourquoi," "cdb" 9 1 -1 0 1
"531" "41" 34 26 9 180 1 0 376 376 604 376 632 228 0 228 0 0 228 "spillover1" 8 1 -1 "b" "jusqu'à" "cdb" 8 1 -1 0 1
"532" "41" 36 54 1 0 0 0 0 0 0 0 0 0 0 0 0 0 0 "np1_1" 8 1 -1 "b" "Quel roi" "soi" 8 0 -1 0 1
"533" "41" 36 54 2 0 0 0 0 0 0 0 0 0 0 0 0 0 0 "np1_2" 15 1 -1 "b" "de l'Angleterre" "soi" 15 0 -1 0 1
"534" "41" 36 54 3 0 0 0 0 0 0 0 0 0 0 0 0 0 0 "aux_v" 9 1 -1 "b" "a raillé" "soi" 9 0 -1 0 1
"535" "41" 36 54 4 0 0 0 0 0 0 0 0 0 0 0 0 0 0 "np2_1" 13 1 -1 "b" "les ministres" "soi" 13 0 -1 0 1
"536" "41" 36 54 5 0 0 0 0 0 0 0 0 0 0 0 0 0 0 "np2_2" 14 1 -1 "b" "de la Couronne" "soi" 14 0 -1 0 1
"537" "41" 36 54 6 404 1 0 404 404 660 404 404 256 0 256 0 0 256 "sluice" 12 1 -1 "b" "et pourquoi," "soi" 12 1 -1 0 1
"538" "41" 36 54 7 180 1 0 860 860 860 1116 1520 0 0 0 1 1 860 "so" 18 1 -1 "b" "s'il vous plaît ?" "soi" 18 1 -1 0 1
"539" "41" 37 5 1 0 0 0 0 0 0 0 0 0 0 0 0 0 0 "np1" 19 -1 1 "c" "Le dernier chapitre" "rrc" 19 0 0 1 -1
"540" "41" 37 5 2 0 0 0 0 0 0 0 0 0 0 0 0 0 0 "part" 9 -1 1 "c" "soustrait" "rrc" 9 0 0 1 -1
"541" "41" 37 5 3 0 0 0 0 0 152 0 0 152 0 152 0 0 152 "pp" 8 -1 1 "c" "du livre" "rrc" 8 1 0 1 -1
"542" "41" 37 5 4 0 0 0 0 0 0 0 0 0 0 0 0 0 0 "dis" 5 -1 1 "c" "avait" "rrc" 5 0 0 1 -1
"543" "41" 37 5 5 0 0 0 0 0 0 0 0 0 0 0 0 0 0 "post-dis" 17 -1 1 "c" "l'air ingénieux," "rrc" 17 0 0 1 -1
"544" "41" 37 5 7 0 0 0 0 0 0 0 0 0 0 0 0 0 0 "pre-sluice" 8 -1 1 "c" "personne" "rrc" 8 0 0 1 -1
"545" "41" 37 5 8 216 1 0 392 392 564 392 392 172 0 172 0 1 172 "sluice" 13 -1 1 "c" "ne le savait," "rrc" 13 1 0 1 -1
"546" "41" 37 5 9 264 1 264 264 264 264 264 656 0 0 0 0 0 264 "spillover" 12 -1 1 "c" "d'autant que" "rrc" 12 1 0 1 -1
"547" "41" 38 4 1 0 0 0 0 0 0 0 0 0 0 0 0 0 0 "np1" 12 -1 -1 "d" "L'étudiante" "rrc" 12 0 0 -1 -1
"548" "41" 38 4 2 0 0 0 0 0 0 0 0 0 0 0 0 0 0 "part" 9 -1 -1 "d" "distraite" "rrc" 9 0 0 -1 -1
"549" "41" 38 4 3 0 0 0 0 0 0 0 0 0 0 0 0 0 0 "pp" 17 -1 -1 "d" "pendant la classe" "rrc" 17 0 0 -1 -1
"550" "41" 38 4 4 0 0 0 0 0 0 0 0 0 0 0 0 0 0 "dis" 14 -1 -1 "d" "était partie," "rrc" 14 0 0 -1 -1
"551" "41" 38 4 5 0 0 0 0 0 232 0 0 232 0 232 0 0 232 "post-dis" 23 -1 -1 "d" "mais même le directeur" "rrc" 23 1 0 -1 -1
"552" "41" 38 4 6 0 0 0 0 0 0 0 0 0 0 0 0 0 0 "pre-sluice" 11 -1 -1 "d" "de l'école" "rrc" 11 0 0 -1 -1
"553" "41" 38 4 7 232 1 0 448 448 448 448 448 0 0 0 0 0 448 "sluice" 17 -1 -1 "d" "ne le savait pas," "rrc" 17 1 0 -1 -1
"554" "41" 38 4 8 204 1 204 204 204 204 204 652 0 0 0 0 0 204 "spillover" 9 -1 -1 "d" "puisqu'il" "rrc" 9 1 0 -1 -1
"555" "41" 39 55 1 0 0 0 0 0 0 0 0 0 0 0 0 0 0 "np1_1" 13 1 1 "a" "Quel assassin" "soi" 13 0 1 0 1
"556" "41" 39 55 2 0 0 0 0 0 0 0 0 0 0 0 0 0 0 "np1_2" 11 1 1 "a" "de la mafia" "soi" 11 0 1 0 1
"557" "41" 39 55 3 0 0 0 0 0 0 0 0 0 0 0 0 0 0 "aux_v" 12 1 1 "a" "ont observé" "soi" 12 0 1 0 1
"558" "41" 39 55 4 0 0 0 0 0 0 0 0 0 0 0 0 0 0 "np2_1" 21 1 1 "a" "les agents infiltrés" "soi" 21 0 1 0 1
"559" "41" 39 55 5 0 0 0 0 0 0 0 0 0 0 0 0 0 0 "np2_2" 17 1 1 "a" "du service secret" "soi" 17 0 1 0 1
"560" "41" 39 55 6 260 1 260 260 260 260 260 260 0 0 0 0 0 260 "sluice" 9 1 1 "a" "et quand," "soi" 9 1 1 0 1
"561" "41" 39 55 7 292 1 0 768 768 768 768 1028 0 0 0 0 0 768 "so" 15 1 1 "a" "si vous savez ?" "soi" 15 1 1 0 1
"562" "41" 40 39 1 0 0 0 0 0 848 0 0 848 0 848 0 0 284 "np1_1" 14 1 1 "a" "Quels vendeurs" "soi" 14 1 1 0 1
"563" "41" 40 39 2 0 0 0 0 0 1164 0 0 1164 0 1164 0 1 324 "np1_2" 10 1 1 "a" "du marché" "soi" 10 1 1 0 1
"564" "41" 40 39 3 0 0 0 0 0 296 0 0 296 0 296 0 0 296 "aux_v" 7 1 1 "a" "a dupé" "soi" 7 1 1 0 1
"565" "41" 40 39 4 0 0 0 0 0 184 0 0 184 0 184 0 0 184 "np2_1" 7 1 1 "a" "le fils" "soi" 7 1 1 0 1
"566" "41" 40 39 5 0 0 0 0 0 520 0 0 520 0 520 0 0 400 "np2_2" 13 1 1 "a" "de ma voisine" "soi" 13 1 1 0 1
"567" "41" 40 39 6 176 1 0 300 300 340 300 300 40 0 40 0 0 40 "sluice" 9 1 1 "a" "et quand," "soi" 9 1 1 0 1
"568" "41" 40 39 7 276 1 0 456 1080 1080 4132 4432 624 624 0 3 3 184 "so" 15 1 1 "a" "si vous savez ?" "soi" 15 1 1 0 1
"569" "41" 41 40 1 0 0 0 0 0 392 0 0 392 0 392 0 0 392 "np1_1" 13 -1 -1 "d" "Quels acteurs" "soi" 13 1 0 -1 -1
"570" "41" 41 40 2 0 0 0 0 0 76 0 0 76 0 76 0 1 76 "np1_2" 12 -1 -1 "d" "du théâtre" "soi" 12 1 0 -1 -1
"571" "41" 41 40 3 0 0 0 0 0 0 0 0 0 0 0 0 0 0 "aux_v" 12 -1 -1 "d" "ont insulté" "soi" 12 0 0 -1 -1
"572" "41" 41 40 4 0 0 0 0 0 0 0 0 0 0 0 0 0 0 "np2_1" 11 -1 -1 "d" "le critique" "soi" 11 0 0 -1 -1
"573" "41" 41 40 5 0 0 0 0 0 0 0 0 0 0 0 0 0 0 "np2_2" 12 -1 -1 "d" "du quotidien" "soi" 12 0 0 -1 -1
"574" "41" 41 40 6 252 1 0 504 504 504 504 504 0 0 0 0 0 504 "sluice" 13 -1 -1 "d" "l'autre jour," "soi" 13 1 0 -1 -1
"575" "41" 41 40 7 204 1 0 496 496 728 496 1000 232 0 232 0 1 232 "so" 14 -1 -1 "d" "si vous pouvez" "soi" 14 1 0 -1 -1
"576" "41" 42 45 1 0 0 0 0 0 548 0 0 548 0 548 0 0 548 "np1_1" 14 -1 1 "c" "Quels fidèles" "soi" 14 1 0 1 -1
"577" "41" 42 45 2 0 0 0 0 0 476 0 0 476 0 476 0 1 476 "np1_2" 15 -1 1 "c" "de l'hindouisme" "soi" 15 1 0 1 -1
"578" "41" 42 45 3 0 0 0 0 0 0 0 0 0 0 0 0 0 0 "aux_v" 10 -1 1 "c" "a converti" "soi" 10 0 0 1 -1
"579" "41" 42 45 4 0 0 0 0 0 0 0 0 0 0 0 0 0 0 "np2_1" 10 -1 1 "c" "le pasteur" "soi" 10 0 0 1 -1
"580" "41" 42 45 5 0 0 0 0 0 0 0 0 0 0 0 0 0 0 "np2_2" 24 -1 1 "c" "de l'église paroissiale" "soi" 24 0 0 1 -1
"581" "41" 42 45 6 288 1 288 288 288 288 288 288 0 0 0 0 0 288 "sluice" 9 -1 1 "c" "au final," "soi" 9 1 0 1 -1
"582" "41" 42 45 7 220 1 0 412 412 1184 412 700 772 0 772 0 0 772 "so" 10 -1 1 "c" "si je puis" "soi" 10 1 0 1 -1
"583" "41" 43 30 10 0 0 0 0 0 128 0 452 128 0 128 0 0 128 "spillover1" 7 1 -1 "b" "chacune" "cdb" 7 1 -1 0 1
"584" "41" 43 30 2 0 0 0 0 0 0 0 0 0 0 0 0 0 0 "np1_c" 9 1 -1 "b" "Les robes" "cdb" 9 0 -1 0 1
"585" "41" 43 30 3 0 0 0 0 0 0 0 0 0 0 0 0 0 0 "adj" 8 1 -1 "b" "sublimes" "cdb" 8 0 -1 0 1
"586" "41" 43 30 4 0 0 0 0 0 0 0 0 0 0 0 0 0 0 "verb" 13 1 -1 "b" "les charment," "cdb" 13 0 -1 0 1
"587" "41" 43 30 5 0 0 0 0 0 0 0 0 0 0 0 0 0 0 "post-verb" 21 1 -1 "b" "mais comme d'habitude" "cdb" 21 0 -1 0 1
"588" "41" 43 30 8 0 0 0 0 0 88 0 0 88 0 88 0 0 88 "pre-sluice" 14 1 -1 "b" "pour expliquer" "cdb" 14 1 -1 0 1
"589" "41" 43 30 9 168 1 0 168 364 364 452 452 196 196 0 1 1 196 "sluice" 9 1 -1 "b" "pourquoi," "cdb" 9 1 -1 0 1
"590" "41" 44 31 10 328 1 0 328 508 508 796 1540 180 180 0 1 1 180 "spillover1" 6 1 1 "a" "vu que" "cdb" 6 1 1 0 1
"591" "41" 44 31 2 0 0 0 0 0 0 0 0 0 0 0 0 0 0 "np1_c" 10 1 1 "a" "Le boucher" "cdb" 10 0 1 0 1
"592" "41" 44 31 3 0 0 0 0 0 0 0 0 0 0 0 0 0 0 "adj" 4 1 1 "a" "sale" "cdb" 4 0 1 0 1
"593" "41" 44 31 4 0 0 0 0 0 0 0 0 0 0 0 0 0 0 "verb" 12 1 1 "a" "les tranche," "cdb" 12 0 1 0 1
"594" "41" 44 31 5 0 0 0 0 0 0 0 0 0 0 0 0 0 0 "post-verb" 16 1 1 "a" "mais les clients" "cdb" 16 0 1 0 1
"595" "41" 44 31 8 0 0 0 0 0 360 0 0 360 0 360 0 0 360 "pre-sluice" 14 1 1 "a" "incrédulement" "cdb" 14 1 1 0 1
"596" "41" 44 31 9 184 1 0 184 384 672 744 744 488 200 288 1 1 288 "sluice" 6 1 1 "a" "quand," "cdb" 6 1 1 0 1
"597" "41" 45 23 10 0 0 0 0 0 0 0 0 0 0 0 0 0 0 "pre-sluice" 10 1 1 "a" "comprendre" "cdb" 10 0 1 0 1
"598" "41" 45 23 11 132 1 0 404 404 404 404 404 0 0 0 0 0 404 "sluice" 14 1 1 "a" "de quel droit," "cdb" 14 1 1 0 1
"599" "41" 45 23 12 160 1 0 412 412 412 412 816 0 0 0 0 0 412 "spillover1" 10 1 1 "a" "protestant" "cdb" 10 1 1 0 1
"600" "41" 45 23 2 0 0 0 0 0 0 0 0 0 0 0 0 0 0 "np1_c" 11 1 1 "a" "La sentence" "cdb" 11 0 1 0 1
"601" "41" 45 23 3 0 0 0 0 0 0 0 0 0 0 0 0 0 0 "adj" 8 1 1 "a" "critique" "cdb" 8 0 1 0 1
"602" "41" 45 23 4 0 0 0 0 0 0 0 0 0 0 0 0 0 0 "verb" 26 1 1 "a" "les juge non-responsables," "cdb" 26 0 1 0 1
"603" "41" 45 23 5 0 0 0 0 0 0 0 0 0 0 0 0 0 0 "post-verb" 19 1 1 "a" "mais les survivants" "cdb" 19 0 1 0 1
"604" "41" 49 16 1 0 0 0 0 0 492 0 0 492 0 492 0 0 492 "np1" 17 -1 -1 "d" "Les dictionnaires" "rrc" 17 1 0 -1 -1
"605" "41" 49 16 10 244 1 244 244 244 244 244 856 0 0 0 0 0 244 "spillover" 9 -1 -1 "d" "de façon" "rrc" 9 1 0 -1 -1
"606" "41" 49 16 2 0 0 0 0 0 0 0 0 0 0 0 0 0 0 "part" 8 -1 -1 "d" "traduits" "rrc" 8 0 0 -1 -1
"607" "41" 49 16 3 0 0 0 0 0 0 0 0 0 0 0 0 0 0 "pp" 12 -1 -1 "d" "de l'anglais" "rrc" 12 0 0 -1 -1
"608" "41" 49 16 4 0 0 0 0 0 0 0 0 0 0 0 0 0 0 "dis" 11 -1 -1 "d" "contenaient" "rrc" 11 0 0 -1 -1
"609" "41" 49 16 5 0 0 0 0 0 0 0 0 0 0 0 0 0 0 "post-dis" 20 -1 -1 "d" "des familles de mots" "rrc" 20 0 0 -1 -1
"610" "41" 49 16 8 0 0 0 0 0 0 0 0 0 0 0 0 0 0 "pre-sluice" 13 -1 -1 "d" "des matières" "rrc" 13 0 0 -1 -1
"611" "41" 49 16 9 176 1 0 612 612 612 612 612 0 0 0 0 0 612 "sluice" 19 -1 -1 "d" "ne les indique pas," "rrc" 19 1 0 -1 -1
"612" "41" 50 2 1 0 0 0 0 0 0 0 0 0 0 0 0 0 0 "np1" 10 1 -1 "b" "Les héros" "rrc" 10 0 -1 0 1
"613" "41" 50 2 10 216 1 0 392 392 756 392 660 364 0 364 0 0 364 "spillover" 10 1 -1 "b" "peut-être" "rrc" 10 1 -1 0 1
"614" "41" 50 2 2 0 0 0 0 0 0 0 0 0 0 0 0 0 0 "part" 8 1 -1 "b" "décrits" "rrc" 8 0 -1 0 1
"615" "41" 50 2 3 0 0 0 0 0 0 0 0 0 0 0 0 0 0 "pp" 19 1 -1 "b" "dans cette histoire" "rrc" 19 0 -1 0 1
"616" "41" 50 2 4 0 0 0 0 0 0 0 0 0 0 0 0 0 0 "dis" 10 1 -1 "b" "ont vaincu" "rrc" 10 0 -1 0 1
"617" "41" 50 2 5 0 0 0 0 0 0 0 0 0 0 0 0 0 0 "post-dis" 18 1 -1 "b" "une bête féroce," "rrc" 18 0 -1 0 1
"618" "41" 50 2 8 0 0 0 0 0 0 0 0 0 0 0 0 0 0 "pre-sluice" 12 1 -1 "b" "ne mentionne" "rrc" 12 0 -1 0 1
"619" "41" 50 2 9 200 1 0 268 268 268 268 268 0 0 0 0 0 268 "sluice" 8 1 -1 "b" "comment," "rrc" 8 1 -1 0 1
"620" "41" 54 43 1 0 0 0 0 0 1068 0 0 1068 0 1068 0 0 1068 "np1_1" 15 1 1 "a" "Quels grimpeurs" "soi" 15 1 1 0 1
"621" "41" 54 43 2 0 0 0 0 0 0 0 0 0 0 0 0 0 0 "np1_2" 13 1 1 "a" "de la région" "soi" 13 0 1 0 1
"622" "41" 54 43 3 0 0 0 0 0 0 0 0 0 0 0 0 0 0 "aux_v" 9 1 1 "a" "a chassé" "soi" 9 0 1 0 1
"623" "41" 54 43 4 0 0 0 0 0 0 0 0 0 0 0 0 0 0 "np2_1" 8 1 1 "a" "l'ermite" "soi" 8 0 1 0 1
"624" "41" 54 43 5 0 0 0 0 0 144 0 0 144 0 144 0 0 144 "np2_2" 7 1 1 "a" "du bois" "soi" 7 1 1 0 1
"625" "41" 54 43 6 316 1 0 316 456 456 600 600 140 140 0 1 1 140 "sluice" 12 1 1 "a" "et pourquoi," "soi" 12 1 1 0 1
"626" "41" 54 43 7 304 1 304 304 304 304 1372 1972 0 0 0 1 1 304 "so" 15 1 1 "a" "si vous savez ?" "soi" 15 1 1 0 1
"627" "41" 5 9 1 0 0 0 0 0 0 0 0 0 0 0 0 0 0 "np1" 17 -1 1 "c" "Le fruit exotique" "rrc" 17 0 0 1 -1
"628" "41" 5 9 10 160 1 0 260 512 512 652 1244 252 252 0 1 1 252 "spillover" 15 -1 1 "c" "alors même que" "rrc" 15 1 0 1 -1
"629" "41" 5 9 2 0 0 0 0 0 0 0 0 0 0 0 0 0 0 "part" 9 -1 1 "c" "introduit" "rrc" 9 0 0 1 -1
"630" "41" 5 9 3 0 0 0 0 0 0 0 0 0 0 0 0 0 0 "pp" 10 -1 1 "c" "au village" "rrc" 10 0 0 1 -1
"631" "41" 59 37 1 0 0 0 0 0 0 0 0 0 0 0 0 0 0 "np1_1" 13 -1 1 "c" "Quels joueurs" "soi" 13 0 0 1 -1
"632" "41" 59 37 2 0 0 0 0 0 0 0 0 0 0 0 0 0 0 "np1_2" 15 -1 1 "c" "du club de foot" "soi" 15 0 0 1 -1
"633" "41" 59 37 3 0 0 0 0 0 296 0 0 296 0 296 0 0 296 "aux_v" 4 -1 1 "c" "a vu" "soi" 4 1 0 1 -1
"634" "41" 59 37 4 0 0 0 0 0 84 0 0 84 0 84 0 1 84 "np2_1" 8 -1 1 "c" "la femme" "soi" 8 1 0 1 -1
"635" "41" 59 37 5 0 0 0 0 0 0 0 0 0 0 0 0 0 0 "np2_2" 13 -1 1 "c" "de mon frère" "soi" 13 0 0 1 -1
"636" "41" 59 37 6 272 1 0 536 536 648 536 536 112 0 112 0 0 112 "sluice" 11 -1 1 "c" "récemment," "soi" 11 1 0 1 -1
"637" "41" 59 37 7 308 1 0 508 788 788 900 1436 280 280 0 1 1 280 "so" 10 -1 1 "c" "si je puis" "soi" 10 1 0 1 -1
"638" "41" 5 9 4 0 0 0 0 0 0 0 0 0 0 0 0 0 0 "dis" 6 -1 1 "c" "était" "rrc" 6 0 0 1 -1
"639" "41" 5 9 5 0 0 0 0 0 0 0 0 0 0 0 0 0 0 "post-dis" 18 -1 1 "c" "fortement toxique," "rrc" 18 0 0 1 -1
"640" "41" 5 9 8 0 0 0 0 0 0 0 0 0 0 0 0 0 0 "pre-sluice" 16 -1 1 "c" "ne l'avaient pas" "rrc" 16 0 0 1 -1
"641" "41" 5 9 9 376 1 0 592 592 932 592 592 340 0 340 0 1 200 "sluice" 11 -1 1 "c" "découvert," "rrc" 11 1 0 1 -1
"642" "41" 60 32 10 176 1 0 544 544 544 544 1368 0 0 0 0 0 544 "spillover1" 17 -1 -1 "d" "car le journal TV" "cdb" 17 1 0 -1 -1
"643" "41" 60 32 2 0 0 0 0 0 0 0 0 0 0 0 0 0 0 "np1_c" 16 -1 -1 "d" "Des modérateurs" "cdb" 16 0 0 -1 -1
"644" "41" 60 32 3 0 0 0 0 0 0 0 0 0 0 0 0 0 0 "adj" 10 -1 -1 "d" "célèbres" "cdb" 10 0 0 -1 -1
"645" "41" 60 32 4 0 0 0 0 0 0 0 0 0 0 0 0 0 0 "verb" 14 -1 -1 "d" "les annoncent," "cdb" 14 0 0 -1 -1
"646" "41" 60 32 5 0 0 0 0 0 0 0 0 0 0 0 0 0 0 "post-verb" 16 -1 -1 "d" "mais les parents" "cdb" 16 0 0 -1 -1
"647" "41" 60 32 8 0 0 0 0 0 236 0 0 236 0 236 0 0 236 "pre-sluice" 6 -1 -1 "d" "à s'y" "cdb" 6 1 0 -1 -1
"648" "41" 60 32 9 228 1 0 228 588 588 824 824 360 360 0 1 1 360 "sluice" 11 -1 -1 "d" "concentrer," "cdb" 11 1 0 -1 -1
"649" "41" 6 1 1 0 0 0 0 0 648 0 0 648 0 648 0 0 648 "np1" 13 -1 1 "c" "Le politicien" "rrc" 13 1 0 1 -1
"650" "41" 6 1 10 156 1 0 908 908 908 908 908 0 0 0 0 0 908 "sluice" 17 -1 1 "c" "les critiquaient," "rrc" 17 1 0 1 -1
"651" "41" 6 1 11 228 1 228 228 228 228 228 1136 0 0 0 0 0 228 "spillover" 6 -1 1 "c" "vu que" "rrc" 6 1 0 1 -1
"652" "41" 61 17 10 204 1 0 204 204 308 204 564 104 0 104 0 0 104 "spillover1" 8 -1 1 "c" "sauf que" "cdb" 8 1 0 1 -1
"653" "41" 61 17 2 0 0 0 0 0 0 0 0 0 0 0 0 0 0 "np1_c" 9 -1 1 "c" "La vidéo" "cdb" 9 0 0 1 -1
"654" "41" 61 17 3 0 0 0 0 0 0 0 0 0 0 0 0 0 0 "adj" 8 -1 1 "c" "illustre" "cdb" 8 0 0 1 -1
"655" "41" 61 17 4 0 0 0 0 0 0 0 0 0 0 0 0 0 0 "verb" 11 -1 1 "c" "les touche," "cdb" 11 0 0 1 -1
"656" "41" 61 17 5 0 0 0 0 0 0 0 0 0 0 0 0 0 0 "post-verb" 16 -1 1 "c" "mais il s'avère" "cdb" 16 0 0 1 -1
"657" "41" 61 17 8 0 0 0 0 0 0 0 0 0 0 0 0 0 0 "pre-sluice" 13 -1 1 "c" "d'en formuler" "cdb" 13 0 0 1 -1
"658" "41" 61 17 9 228 1 0 360 360 360 360 360 0 0 0 0 0 360 "sluice" 10 -1 1 "c" "la raison," "cdb" 10 1 0 1 -1
"659" "41" 6 1 2 0 0 0 0 0 0 0 0 0 0 0 0 0 0 "part" 9 -1 1 "c" "contredit" "rrc" 9 0 0 1 -1
"660" "41" 6 1 3 0 0 0 0 0 140 0 0 140 0 140 0 0 140 "pp" 16 -1 1 "c" "durant le débat" "rrc" 16 1 0 1 -1
"661" "41" 6 1 4 0 0 0 0 0 312 0 0 312 0 312 0 1 312 "dis" 10 -1 1 "c" "a proposé" "rrc" 10 1 0 1 -1
"662" "41" 6 1 5 0 0 0 0 0 0 0 0 0 0 0 0 0 0 "post-dis" 11 -1 1 "c" "des mesures" "rrc" 11 0 0 1 -1
"663" "41" 6 1 9 0 0 0 0 0 0 0 0 0 0 0 0 0 0 "pre-sluice" 21 -1 1 "c" "de tendance libérale" "rrc" 21 0 0 1 -1
"664" "41" 62 11 1 0 0 0 0 0 0 0 0 0 0 0 0 0 0 "np1" 15 1 1 "a" "Le roi éternel" "rrc" 15 0 1 0 1
"665" "41" 62 11 2 0 0 0 0 0 0 0 0 0 0 0 0 0 0 "part" 7 1 1 "a" "prédit" "rrc" 7 0 1 0 1
"666" "41" 62 11 3 0 0 0 0 0 0 0 0 0 0 0 0 0 0 "pp" 19 1 1 "a" "dans les écritures" "rrc" 19 0 1 0 1
"667" "41" 62 11 4 0 0 0 0 0 132 0 0 132 0 132 0 0 132 "dis" 15 1 1 "a" "aurait accompli" "rrc" 15 1 1 0 1
"668" "41" 62 11 5 0 0 0 0 0 0 0 0 0 0 0 0 0 0 "post-dis" 11 1 1 "a" "un miracle," "rrc" 11 0 1 0 1
"669" "41" 62 11 7 0 0 0 0 0 192 0 0 192 0 192 0 0 192 "pre-sluice" 7 1 1 "a" "de dire" "rrc" 7 1 1 0 1
"670" "41" 62 11 8 172 1 0 172 336 500 528 528 328 164 164 1 2 164 "sluice" 6 1 1 "a" "quand," "rrc" 6 1 1 0 1
"671" "41" 62 11 9 220 1 0 320 320 320 320 848 0 0 0 0 0 320 "spillover" 14 1 1 "a" "en particulier" "rrc" 14 1 1 0 1
"672" "41" 64 19 10 184 1 0 396 396 396 396 396 0 0 0 0 0 396 "sluice" 13 1 1 "a" "depuis quand," "cdb" 13 1 1 0 1
"673" "41" 64 19 11 244 1 244 244 244 244 244 640 0 0 0 0 0 244 "spillover1" 8 1 1 "a" "incitant" "cdb" 8 1 1 0 1
"674" "41" 64 19 2 0 0 0 0 0 0 0 0 0 0 0 0 0 0 "np1_c" 9 1 1 "a" "Le projet" "cdb" 9 0 1 0 1
"675" "41" 64 19 3 0 0 0 0 0 0 0 0 0 0 0 0 0 0 "adj" 7 1 1 "a" "informe" "cdb" 7 0 1 0 1
"676" "41" 64 19 4 0 0 0 0 0 0 0 0 0 0 0 0 0 0 "verb" 9 1 1 "a" "les aide," "cdb" 9 0 1 0 1
"677" "41" 64 19 5 0 0 0 0 0 0 0 0 0 0 0 0 0 0 "post-verb" 14 1 1 "a" "mais grâce à" "cdb" 14 0 1 0 1
"678" "41" 64 19 9 0 0 0 0 0 0 0 0 0 0 0 0 0 0 "pre-sluice" 9 1 1 "a" "de saisir" "cdb" 9 0 1 0 1
"679" "41" 65 50 1 0 0 0 0 0 0 0 0 0 0 0 0 0 0 "np1_1" 11 1 -1 "b" "Quel héros" "soi" 11 0 -1 0 1
"680" "41" 65 50 2 0 0 0 0 0 132 0 0 132 0 132 0 0 132 "np1_2" 15 1 -1 "b" "de la gâchette" "soi" 15 1 -1 0 1
"681" "41" 65 50 3 0 0 0 0 0 0 0 0 0 0 0 0 0 0 "aux_v" 9 1 -1 "b" "a inhumé" "soi" 9 0 -1 0 1
"682" "41" 65 50 4 0 0 0 0 0 0 0 0 0 0 0 0 0 0 "np2_1" 14 1 -1 "b" "les compagnons" "soi" 14 0 -1 0 1
"683" "41" 65 50 5 0 0 0 0 0 0 0 0 0 0 0 0 0 0 "np2_2" 10 1 -1 "b" "de bordée" "soi" 10 0 -1 0 1
"684" "41" 65 50 6 384 1 384 384 384 384 384 384 0 0 0 0 0 384 "sluice" 7 1 -1 "b" "et où," "soi" 7 1 -1 0 1
"685" "41" 65 50 7 192 1 0 696 696 696 828 1212 0 0 0 1 1 696 "so" 18 1 -1 "b" "s'il vous plaît ?" "soi" 18 1 -1 0 1
"686" "41" 67 42 1 0 0 0 0 0 0 0 0 0 0 0 0 0 0 "np1_1" 19 1 -1 "b" "Combien de voitures" "soi" 19 0 -1 0 1
"687" "41" 67 42 2 0 0 0 0 0 0 0 0 0 0 0 0 0 0 "np1_2" 9 1 -1 "b" "de course" "soi" 9 0 -1 0 1
"688" "41" 67 42 3 0 0 0 0 0 0 0 0 0 0 0 0 0 0 "aux_v" 13 1 -1 "b" "ont dépassé" "soi" 13 0 -1 0 1
"689" "41" 67 42 4 0 0 0 0 0 0 0 0 0 0 0 0 0 0 "np2_1" 7 1 -1 "b" "le gros" "soi" 7 0 -1 0 1
"690" "41" 67 42 5 0 0 0 0 0 0 0 0 0 0 0 0 0 0 "np2_2" 12 1 -1 "b" "camion rouge" "soi" 12 0 -1 0 1
"691" "41" 67 42 6 224 1 224 224 224 224 224 224 0 0 0 0 0 224 "sluice" 9 1 -1 "b" "et quand," "soi" 9 1 -1 0 1
"692" "41" 67 42 7 332 1 332 332 332 332 332 556 0 0 0 0 0 332 "so" 18 1 -1 "b" "s'il vous plaît ?" "soi" 18 1 -1 0 1
"693" "41" 68 33 2 0 0 0 0 0 236 0 0 236 0 236 0 0 236 "np1_c" 11 -1 1 "c" "Le soupçon" "cdb" 11 1 0 1 -1
"694" "41" 68 33 3 0 0 0 0 0 0 0 0 0 0 0 0 0 0 "adj" 5 -1 1 "c" "grave" "cdb" 5 0 0 1 -1
"695" "41" 68 33 4 0 0 0 0 0 0 0 0 0 0 0 0 0 0 "verb" 11 -1 1 "c" "les espace," "cdb" 11 0 0 1 -1
"696" "41" 68 33 5 0 0 0 0 0 0 0 0 0 0 0 0 0 0 "post-verb" 25 -1 1 "c" "mais l'insensible Gabriel" "cdb" 25 0 0 1 -1
"697" "41" 68 33 7 0 0 0 0 0 0 0 0 0 0 0 0 0 0 "pre-sluice" 6 -1 1 "c" "encore" "cdb" 6 0 0 1 -1
"698" "41" 68 33 8 332 1 332 332 332 332 332 332 0 0 0 0 0 332 "sluice" 15 -1 1 "c" "la sévérité," "cdb" 15 1 0 1 -1
"699" "41" 68 33 9 284 1 284 284 284 284 284 616 0 0 0 0 0 284 "spillover1" 8 -1 1 "c" "jusqu'à" "cdb" 8 1 0 1 -1
"700" "41" 69 44 1 0 0 0 0 0 0 0 0 0 0 0 0 0 0 "np1_1" 13 -1 -1 "d" "Quels bandits" "soi" 13 0 0 -1 -1
"701" "41" 69 44 2 0 0 0 0 0 0 0 0 0 0 0 0 0 0 "np1_2" 10 -1 -1 "d" "du désert" "soi" 10 0 0 -1 -1
"702" "41" 69 44 3 0 0 0 0 0 0 0 0 0 0 0 0 0 0 "aux_v" 13 -1 -1 "d" "ont assiégé" "soi" 13 0 0 -1 -1
"703" "41" 69 44 4 0 0 0 0 0 0 0 0 0 0 0 0 0 0 "np2_1" 8 -1 -1 "d" "l'armée" "soi" 8 0 0 -1 -1
"704" "41" 69 44 5 0 0 0 0 0 684 0 0 684 0 684 0 0 684 "np2_2" 12 -1 -1 "d" "des Croisés" "soi" 12 1 0 -1 -1
"705" "41" 69 44 6 280 1 0 280 708 1000 1392 1392 720 428 292 1 1 292 "sluice" 8 -1 -1 "d" "en 1267," "soi" 8 1 0 -1 -1
"706" "41" 69 44 7 184 1 0 440 440 892 440 1832 452 0 452 0 1 452 "so" 14 -1 -1 "d" "si vous pouvez" "soi" 14 1 0 -1 -1
"707" "41" 70 3 1 0 0 0 0 0 172 0 0 172 0 172 0 0 172 "np1" 9 1 1 "a" "Le navire" "rrc" 9 1 1 0 1
"708" "41" 70 3 10 0 0 0 0 0 224 0 160 224 0 224 0 0 224 "spillover" 8 1 1 "a" "laissant" "rrc" 8 1 1 0 1
"709" "41" 70 3 2 0 0 0 0 0 268 0 0 268 0 268 0 0 268 "part" 8 1 1 "a" "détruit" "rrc" 8 1 1 0 1
"710" "41" 70 3 3 0 0 0 0 0 580 0 0 580 0 580 0 0 580 "pp" 17 1 1 "a" "pendant la guerre" "rrc" 17 1 1 0 1
"711" "41" 70 3 4 0 0 0 0 0 424 0 0 424 0 424 0 0 424 "dis" 13 1 1 "a" "avait rejoint" "rrc" 13 1 1 0 1
"712" "41" 70 3 5 0 0 0 0 0 176 0 0 176 0 176 0 0 176 "post-dis" 8 1 1 "a" "le port," "rrc" 8 1 1 0 1
"713" "41" 70 3 8 0 0 0 0 0 0 0 0 0 0 0 0 0 0 "pre-sluice" 19 1 1 "a" "ne pouvait pas dire" "rrc" 19 0 1 0 1
"714" "41" 70 3 9 160 1 160 160 160 160 160 160 0 0 0 0 0 160 "sluice" 6 1 1 "a" "quand," "rrc" 6 1 1 0 1
"715" "41" 72 49 1 0 0 0 0 0 0 0 0 0 0 0 0 0 0 "np1_1" 14 -1 1 "c" "Quel escrimeur" "soi" 14 0 0 1 -1
"716" "41" 72 49 2 0 0 0 0 0 0 0 0 0 0 0 0 0 0 "np1_2" 22 -1 1 "c" "de l'équipe nationale" "soi" 22 0 0 1 -1
"717" "41" 72 49 3 0 0 0 0 0 0 0 0 0 0 0 0 0 0 "aux_v" 10 -1 1 "c" "ont salué" "soi" 10 0 0 1 -1
"718" "41" 72 49 4 0 0 0 0 0 0 0 0 0 0 0 0 0 0 "np2_1" 15 -1 1 "c" "les adversaires" "soi" 15 0 0 1 -1
"719" "41" 72 49 5 0 0 0 0 0 0 0 0 0 0 0 0 0 0 "np2_2" 11 -1 1 "c" "du concours" "soi" 11 0 0 1 -1
"720" "41" 72 49 6 244 1 0 440 440 440 440 440 0 0 0 0 0 440 "sluice" 15 -1 1 "c" "avant la lutte," "soi" 15 1 0 1 -1
"721" "41" 72 49 7 148 1 0 532 532 532 532 972 0 0 0 0 0 532 "so" 10 -1 1 "c" "si je puis" "soi" 10 1 0 1 -1
"722" "41" 73 41 1 0 0 0 0 0 0 0 0 0 0 0 0 0 0 "np1_1" 19 -1 1 "c" "Combien de maîtres" "soi" 19 0 0 1 -1
"723" "41" 73 41 2 0 0 0 0 0 0 0 0 0 0 0 0 0 0 "np1_2" 10 -1 1 "c" "de kung-fu" "soi" 10 0 0 1 -1
"724" "41" 73 41 3 0 0 0 0 0 0 0 0 0 0 0 0 0 0 "aux_v" 8 -1 1 "c" "a vaincu" "soi" 8 0 0 1 -1
"725" "41" 73 41 5 0 0 0 0 0 0 0 0 0 0 0 0 0 0 "np2_2" 9 -1 1 "c" "du cirque" "soi" 9 0 0 1 -1
"726" "41" 73 41 6 172 1 0 364 364 364 364 364 0 0 0 0 0 364 "sluice" 16 -1 1 "c" "dans l'histoire," "soi" 16 1 0 1 -1
"727" "41" 73 41 7 168 1 0 168 168 392 168 532 224 0 224 0 0 224 "so" 10 -1 1 "c" "si je puis" "soi" 10 1 0 1 -1
"728" "41" 74 6 1 0 0 0 0 0 448 0 0 448 0 448 0 0 448 "np1" 13 1 -1 "b" "L'enseignante" "rrc" 13 1 -1 0 1
"729" "41" 74 6 2 0 0 0 0 0 148 0 0 148 0 148 0 1 148 "part" 8 1 -1 "b" "inscrite" "rrc" 8 1 -1 0 1
"730" "41" 74 6 3 0 0 0 0 0 0 0 0 0 0 0 0 0 0 "pp" 36 1 -1 "b" "au cours de mathématiques avancées" "rrc" 36 0 -1 0 1
"731" "41" 74 6 4 0 0 0 0 0 0 0 0 0 0 0 0 0 0 "dis" 15 1 -1 "b" "s'était tuée," "rrc" 15 0 -1 0 1
"732" "41" 74 6 5 0 0 0 0 0 0 0 0 0 0 0 0 0 0 "post-dis" 20 1 -1 "b" "mais le porte-parole" "rrc" 20 0 -1 0 1
"733" "41" 74 6 7 0 0 0 0 0 0 0 0 0 0 0 0 0 0 "pre-sluice" 15 1 -1 "b" "n'avait pas dit" "rrc" 15 0 -1 0 1
"734" "41" 74 6 8 200 1 200 200 200 200 200 200 0 0 0 0 0 200 "sluice" 8 1 -1 "b" "comment," "rrc" 8 1 -1 0 1
"735" "41" 74 6 9 516 1 516 516 516 516 516 716 0 0 0 0 0 516 "spillover" 12 1 -1 "b" "de sorte que" "rrc" 12 1 -1 0 1
"736" "41" 75 47 1 0 0 0 0 0 176 0 0 176 0 176 0 0 176 "np1_1" 16 1 1 "a" "Quelle chanteuse" "soi" 16 1 1 0 1
"737" "41" 75 47 2 0 0 0 0 0 0 0 0 0 0 0 0 0 0 "np1_2" 8 1 1 "a" "d'opéra" "soi" 8 0 1 0 1
"738" "41" 75 47 3 0 0 0 0 0 0 0 0 0 0 0 0 0 0 "aux_v" 13 1 1 "a" "ont contacté" "soi" 13 0 1 0 1
"739" "41" 75 47 4 0 0 0 0 0 0 0 0 0 0 0 0 0 0 "np2_1" 13 1 1 "a" "les musiciens" "soi" 13 0 1 0 1
"740" "41" 75 47 5 0 0 0 0 0 0 0 0 0 0 0 0 0 0 "np2_2" 9 1 1 "a" "du groupe" "soi" 9 0 1 0 1
"741" "41" 75 47 6 140 1 0 452 452 452 452 452 0 0 0 0 0 452 "sluice" 12 1 1 "a" "et pourquoi," "soi" 12 1 1 0 1
"742" "41" 75 47 7 252 1 252 252 252 252 428 880 0 0 0 1 1 252 "so" 15 1 1 "a" "si vous savez ?" "soi" 15 1 1 0 1
"743" "41" 77 25 2 0 0 0 0 0 0 0 0 0 0 0 0 0 0 "np1_c" 9 -1 1 "c" "Un camion" "cdb" 9 0 0 1 -1
"744" "41" 77 25 3 0 0 0 0 0 0 0 0 0 0 0 0 0 0 "adj" 8 -1 1 "c" "détruit" "cdb" 8 0 0 1 -1
"745" "41" 77 25 4 0 0 0 0 0 0 0 0 0 0 0 0 0 0 "verb" 10 -1 1 "c" "les tente," "cdb" 10 0 0 1 -1
"746" "41" 77 25 5 0 0 0 0 0 0 0 0 0 0 0 0 0 0 "post-verb" 16 -1 1 "c" "mais les anciens" "cdb" 16 0 0 1 -1
"747" "41" 77 25 7 0 0 0 0 0 988 0 0 988 0 988 0 0 988 "pre-sluice" 16 -1 1 "c" "en sous-estiment" "cdb" 16 1 0 1 -1
"748" "41" 77 25 8 156 1 0 156 528 528 1516 1516 372 372 0 1 1 372 "sluice" 10 -1 1 "c" "le danger," "cdb" 10 1 0 1 -1
"749" "41" 77 25 9 260 1 0 436 436 436 436 1952 0 0 0 0 0 436 "spillover1" 12 -1 1 "c" "de sorte que" "cdb" 12 1 0 1 -1
"750" "41" 7 8 1 0 0 0 0 0 416 0 0 416 0 416 0 0 416 "np1" 16 -1 -1 "d" "La fonctionnaire" "rrc" 16 1 0 -1 -1
"751" "41" 78 14 1 0 0 0 0 0 0 0 0 0 0 0 0 0 0 "np1" 11 1 -1 "b" "Les sultans" "rrc" 11 0 -1 0 1
"752" "41" 78 14 10 408 1 0 932 932 932 932 1200 0 0 0 0 0 932 "spillover" 12 1 -1 "b" "et n'avaient" "rrc" 12 1 -1 0 1
"753" "41" 78 14 2 0 0 0 0 0 0 0 0 0 0 0 0 0 0 "part" 10 1 -1 "b" "satisfaits" "rrc" 10 0 -1 0 1
"754" "41" 78 14 3 0 0 0 0 0 0 0 0 0 0 0 0 0 0 "pp" 10 1 -1 "b" "depuis peu" "rrc" 10 0 -1 0 1
"755" "41" 78 14 4 0 0 0 0 0 0 0 0 0 0 0 0 0 0 "dis" 7 1 -1 "b" "avaient" "rrc" 7 0 -1 0 1
"756" "41" 78 14 5 0 0 0 0 0 0 0 0 0 0 0 0 0 0 "post-dis" 15 1 -1 "b" "un grand harem," "rrc" 15 0 -1 0 1
"757" "41" 78 14 8 0 0 0 0 0 0 0 0 0 0 0 0 0 0 "pre-sluice" 15 1 -1 "b" "ne savaient pas" "rrc" 15 0 -1 0 1
"758" "41" 78 14 9 268 1 268 268 268 268 268 268 0 0 0 0 0 268 "sluice" 4 1 -1 "b" "où," "rrc" 4 1 -1 0 1
"759" "41" 7 8 2 0 0 0 0 0 0 0 0 0 0 0 0 0 0 "part" 9 -1 -1 "d" "interdite" "rrc" 9 0 0 -1 -1
"760" "41" 7 8 3 0 0 0 0 0 0 0 0 0 0 0 0 0 0 "pp" 10 -1 -1 "d" "de séance" "rrc" 10 0 0 -1 -1
"761" "41" 7 8 4 0 0 0 0 0 0 0 0 0 0 0 0 0 0 "dis" 7 -1 -1 "d" "a reçu" "rrc" 7 0 0 -1 -1
"762" "41" 7 8 5 0 0 0 0 0 0 0 0 0 0 0 0 0 0 "post-dis" 16 -1 -1 "d" "une convocation," "rrc" 16 0 0 -1 -1
"763" "41" 7 8 7 0 0 0 0 0 284 0 0 284 0 284 0 0 284 "pre-sluice" 17 -1 -1 "d" "ne pouvait encore" "rrc" 17 1 0 -1 -1
"764" "41" 7 8 8 252 1 0 252 600 600 884 884 348 348 0 1 1 348 "sluice" 12 -1 -1 "d" "l'expliquer," "rrc" 12 1 0 -1 -1
"765" "41" 7 8 9 280 1 0 356 356 356 356 1240 0 0 0 0 0 356 "spillover" 15 -1 -1 "d" "jusqu'à ce que" "rrc" 15 1 0 -1 -1
"766" "41" 80 56 1 0 0 0 0 0 72 0 0 72 0 72 0 0 72 "np1_1" 16 -1 -1 "d" "Quel explorateur" "soi" 16 1 0 -1 -1
"767" "41" 80 56 2 0 0 0 0 0 344 0 0 344 0 344 0 0 344 "np1_2" 26 -1 -1 "d" "de l'institut ethnologique" "soi" 26 1 0 -1 -1
"768" "41" 80 56 3 0 0 0 0 0 0 0 0 0 0 0 0 0 0 "aux_v" 8 -1 -1 "d" "a caché" "soi" 8 0 0 -1 -1
"769" "41" 80 56 4 0 0 0 0 0 0 0 0 0 0 0 0 0 0 "np2_1" 15 -1 -1 "d" "les autochtones" "soi" 15 0 0 -1 -1
"770" "41" 80 56 5 0 0 0 0 0 0 0 0 0 0 0 0 0 0 "np2_2" 10 -1 -1 "d" "du village" "soi" 10 0 0 -1 -1
"771" "41" 80 56 6 268 1 0 432 432 432 432 432 0 0 0 0 0 432 "sluice" 13 -1 -1 "d" "quelque part," "soi" 13 1 0 -1 -1
"772" "41" 80 56 7 228 1 0 468 468 468 884 1316 0 0 0 1 1 468 "so" 14 -1 -1 "d" "si vous pouvez" "soi" 14 1 0 -1 -1
"773" "41" 81 29 10 180 1 0 324 324 324 324 608 0 0 0 0 0 324 "spillover1" 10 -1 1 "c" "donc il ne" "cdb" 10 1 0 1 -1
"774" "41" 81 29 2 0 0 0 0 0 0 0 0 0 0 0 0 0 0 "np1_c" 15 -1 1 "c" "La technicienne" "cdb" 15 0 0 1 -1
"775" "41" 81 29 3 0 0 0 0 0 0 0 0 0 0 0 0 0 0 "adj" 8 -1 1 "c" "intègre" "cdb" 8 0 0 1 -1
"776" "41" 81 29 4 0 0 0 0 0 0 0 0 0 0 0 0 0 0 "verb" 22 -1 1 "c" "les signe normalement," "cdb" 22 0 0 1 -1
"777" "41" 81 29 5 0 0 0 0 0 0 0 0 0 0 0 0 0 0 "post-verb" 11 -1 1 "c" "mais il est" "cdb" 11 0 0 1 -1
"778" "41" 81 29 8 0 0 0 0 0 0 0 0 0 0 0 0 0 0 "pre-sluice" 13 -1 1 "c" "d'en prévoir" "cdb" 13 0 0 1 -1
"779" "41" 81 29 9 284 1 284 284 284 284 284 284 0 0 0 0 0 284 "sluice" 10 -1 1 "c" "le délai," "cdb" 10 1 0 1 -1
"780" "41" 8 21 2 0 0 0 0 0 0 0 0 0 0 0 0 0 0 "np1_c" 9 -1 1 "c" "Le renvoi" "cdb" 9 0 0 1 -1
"781" "41" 8 21 3 0 0 0 0 0 0 0 0 0 0 0 0 0 0 "adj" 9 -1 1 "c" "explicite" "cdb" 9 0 0 1 -1
"782" "41" 8 21 4 0 0 0 0 0 0 0 0 0 0 0 0 0 0 "verb" 18 -1 1 "c" "les fait discuter," "cdb" 18 0 0 1 -1
"783" "41" 8 21 5 0 0 0 0 0 284 0 0 284 0 284 0 1 284 "post-verb" 18 -1 1 "c" "mais le professeur" "cdb" 18 1 0 1 -1
"784" "41" 8 21 7 0 0 0 0 0 0 0 0 0 0 0 0 0 0 "pre-sluice" 13 -1 1 "c" "d'en écouter" "cdb" 13 0 0 1 -1
"785" "41" 8 21 8 416 1 416 416 416 416 416 416 0 0 0 0 0 416 "sluice" 13 -1 1 "c" "le résultat," "cdb" 13 1 0 1 -1
"786" "41" 8 21 9 196 1 0 352 352 596 352 768 244 0 244 0 0 244 "spillover1" 10 -1 1 "c" "car il y a" "cdb" 10 1 0 1 -1
"787" "41" 83 46 1 0 0 0 0 0 0 0 0 0 0 0 0 0 0 "np1_1" 20 1 -1 "b" "Quelles journalistes" "soi" 20 0 -1 0 1
"788" "41" 83 46 2 0 0 0 0 0 0 0 0 0 0 0 0 0 0 "np1_2" 13 1 -1 "b" "de la chaîne" "soi" 13 0 -1 0 1
"789" "41" 83 46 3 0 0 0 0 0 0 0 0 0 0 0 0 0 0 "aux_v" 12 1 -1 "b" "ont soudoyé" "soi" 12 0 -1 0 1
"790" "41" 83 46 4 0 0 0 0 0 44 0 0 44 0 44 0 0 44 "np2_1" 13 1 -1 "b" "le président" "soi" 13 1 -1 0 1
"791" "41" 83 46 5 0 0 0 0 0 160 0 0 160 0 160 0 1 160 "np2_2" 8 1 -1 "b" "du parti" "soi" 8 1 -1 0 1
"792" "41" 83 46 6 344 1 344 344 344 344 344 344 0 0 0 0 0 344 "sluice" 9 1 -1 "b" "et quand," "soi" 9 1 -1 0 1
"793" "41" 83 46 7 168 1 0 484 484 484 688 1032 0 0 0 1 1 484 "so" 18 1 -1 "b" "s'il vous plaît ?" "soi" 18 1 -1 0 1
"794" "s10" 11 54 1 0 0 0 0 0 0 0 0 0 0 0 0 0 0 "np1_1" 8 1 -1 "b" "Quel roi" "soi" 8 0 -1 0 1
"795" "s10" 11 54 2 0 0 0 0 0 332 0 0 332 0 332 0 0 332 "np1_2" 15 1 -1 "b" "de l'Angleterre" "soi" 15 1 -1 0 1
"796" "s10" 11 54 3 0 0 0 0 0 0 0 0 0 0 0 0 0 0 "aux_v" 9 1 -1 "b" "a raillé" "soi" 9 0 -1 0 1
"797" "s10" 11 54 4 0 0 0 0 0 140 0 0 140 0 140 0 1 140 "np2_1" 13 1 -1 "b" "les ministres" "soi" 13 1 -1 0 1
"798" "s10" 11 54 5 0 0 0 0 0 0 0 0 0 0 0 0 0 0 "np2_2" 14 1 -1 "b" "de la Couronne" "soi" 14 0 -1 0 1
"799" "s10" 11 54 6 248 1 248 248 248 248 248 248 0 0 0 0 0 248 "sluice" 12 1 -1 "b" "et pourquoi," "soi" 12 1 -1 0 1
"800" "s10" 11 54 7 204 1 204 204 204 204 676 924 0 0 0 1 1 204 "so" 18 1 -1 "b" "s'il vous plaît ?" "soi" 18 1 -1 0 1
"801" "s10" 12 40 1 0 0 0 0 0 608 0 0 608 0 608 0 0 368 "np1_1" 13 -1 -1 "d" "Quels acteurs" "soi" 13 1 0 -1 -1
"802" "s10" 12 40 2 0 0 0 0 0 500 0 0 500 0 500 0 2 156 "np1_2" 12 -1 -1 "d" "du théâtre" "soi" 12 1 0 -1 -1
"803" "s10" 12 40 3 0 0 0 0 0 192 0 0 192 0 192 0 0 192 "aux_v" 12 -1 -1 "d" "ont insulté" "soi" 12 1 0 -1 -1
"804" "s10" 12 40 4 0 0 0 0 0 148 0 0 148 0 148 0 0 148 "np2_1" 11 -1 -1 "d" "le critique" "soi" 11 1 0 -1 -1
"805" "s10" 12 40 5 0 0 0 0 0 216 0 0 216 0 216 0 0 216 "np2_2" 12 -1 -1 "d" "du quotidien" "soi" 12 1 0 -1 -1
"806" "s10" 12 40 6 136 1 0 268 268 268 268 268 0 0 0 0 0 268 "sluice" 13 -1 -1 "d" "l'autre jour," "soi" 13 1 0 -1 -1
"807" "s10" 12 40 7 160 1 0 436 436 436 2100 2368 0 0 0 1 1 436 "so" 14 -1 -1 "d" "si vous pouvez" "soi" 14 1 0 -1 -1
"808" "s10" 13 29 10 248 1 248 248 248 248 248 544 0 0 0 0 0 248 "spillover1" 10 -1 1 "c" "donc il ne" "cdb" 10 1 0 1 -1
"809" "s10" 13 29 2 0 0 0 0 0 224 0 0 224 0 224 0 0 224 "np1_c" 15 -1 1 "c" "La technicienne" "cdb" 15 1 0 1 -1
"810" "s10" 13 29 3 0 0 0 0 0 0 0 0 0 0 0 0 0 0 "adj" 8 -1 1 "c" "intègre" "cdb" 8 0 0 1 -1
"811" "s10" 13 29 4 0 0 0 0 0 360 0 0 360 0 360 0 1 360 "verb" 22 -1 1 "c" "les signe normalement," "cdb" 22 1 0 1 -1
"812" "s10" 13 29 5 0 0 0 0 0 0 0 0 0 0 0 0 0 0 "post-verb" 11 -1 1 "c" "mais il est" "cdb" 11 0 0 1 -1
"813" "s10" 13 29 8 0 0 0 0 0 0 0 0 0 0 0 0 0 0 "pre-sluice" 13 -1 1 "c" "d'en prévoir" "cdb" 13 0 0 1 -1
"814" "s10" 13 29 9 216 1 0 296 296 296 296 296 0 0 0 0 0 296 "sluice" 10 -1 1 "c" "le délai," "cdb" 10 1 0 1 -1
"815" "s10" 14 20 10 92 1 0 92 92 312 92 288 220 0 220 0 0 220 "spillover1" 8 -1 -1 "d" "même si" "cdb" 8 1 0 -1 -1
"816" "s10" 14 20 2 0 0 0 0 0 592 0 0 592 0 592 0 0 328 "np1_c" 11 -1 -1 "d" "Des clients" "cdb" 11 1 0 -1 -1
"817" "s10" 14 20 3 0 0 0 0 0 852 0 0 852 0 852 0 1 376 "adj" 7 -1 -1 "d" "valides" "cdb" 7 1 0 -1 -1
"818" "s10" 14 20 4 0 0 0 0 0 904 0 0 904 0 904 0 1 220 "verb" 15 -1 -1 "d" "les produisent," "cdb" 15 1 0 -1 -1
"819" "s10" 14 20 5 0 0 0 0 0 204 0 0 204 0 204 0 0 204 "post-verb" 13 -1 -1 "d" "mais personne" "cdb" 13 1 0 -1 -1
"820" "s10" 14 20 8 0 0 0 0 0 356 0 0 356 0 356 0 0 356 "pre-sluice" 14 -1 -1 "d" "en déchiffrer" "cdb" 14 1 0 -1 -1
"821" "s10" 14 20 9 196 1 196 196 196 196 196 196 0 0 0 0 0 196 "sluice" 10 -1 -1 "d" "l'origine," "cdb" 10 1 0 -1 -1
"822" "s10" 15 46 1 0 0 0 0 0 332 0 0 332 0 332 0 0 332 "np1_1" 20 1 -1 "b" "Quelles journalistes" "soi" 20 1 -1 0 1
"823" "s10" 15 46 2 0 0 0 0 0 604 0 0 604 0 604 0 1 184 "np1_2" 13 1 -1 "b" "de la chaîne" "soi" 13 1 -1 0 1
"824" "s10" 15 46 3 0 0 0 0 0 112 0 0 112 0 112 0 0 112 "aux_v" 12 1 -1 "b" "ont soudoyé" "soi" 12 1 -1 0 1
"825" "s10" 15 46 4 0 0 0 0 0 136 0 0 136 0 136 0 1 136 "np2_1" 13 1 -1 "b" "le président" "soi" 13 1 -1 0 1
"826" "s10" 15 46 5 0 0 0 0 0 576 0 0 576 0 576 0 1 308 "np2_2" 8 1 -1 "b" "du parti" "soi" 8 1 -1 0 1
"827" "s10" 15 46 6 120 1 0 120 328 444 596 596 324 208 116 1 2 116 "sluice" 9 1 -1 "b" "et quand," "soi" 9 1 -1 0 1
"828" "s10" 15 46 7 192 1 192 192 192 192 1800 2396 0 0 0 1 1 192 "so" 18 1 -1 "b" "s'il vous plaît ?" "soi" 18 1 -1 0 1
"829" "s10" 16 18 10 212 1 0 760 760 1244 760 760 484 0 484 0 0 484 "sluice" 22 1 -1 "b" "pour combien de temps," "cdb" 22 1 -1 0 1
"830" "s10" 16 18 11 268 1 0 268 268 408 268 1028 140 0 140 0 0 140 "spillover1" 8 1 -1 "b" "même si" "cdb" 8 1 -1 0 1
"831" "s10" 16 18 2 0 0 0 0 0 348 0 0 348 0 348 0 0 132 "np1_c" 12 1 -1 "b" "Les montages" "cdb" 12 1 -1 0 1
"832" "s10" 16 18 3 0 0 0 0 0 320 0 0 320 0 320 0 1 172 "adj" 5 1 -1 "b" "fixes" "cdb" 5 1 -1 0 1
"833" "s10" 16 18 4 0 0 0 0 0 800 0 0 800 0 800 0 1 168 "verb" 12 1 -1 "b" "les voilent," "cdb" 12 1 -1 0 1
"834" "s10" 16 18 5 0 0 0 0 0 356 0 0 356 0 356 0 0 356 "post-verb" 14 1 -1 "b" "mais le patron" "cdb" 14 1 -1 0 1
"835" "s10" 16 18 9 0 0 0 0 0 156 0 0 156 0 156 0 0 156 "pre-sluice" 8 1 -1 "b" "garantir" "cdb" 8 1 -1 0 1
"836" "s10" 18 23 10 0 0 0 0 0 0 0 0 0 0 0 0 0 0 "pre-sluice" 10 1 1 "a" "comprendre" "cdb" 10 0 1 0 1
"837" "s10" 18 23 11 176 1 0 804 804 804 804 804 0 0 0 0 0 804 "sluice" 14 1 1 "a" "de quel droit," "cdb" 14 1 1 0 1
"838" "s10" 18 23 12 344 1 0 344 344 536 344 1148 192 0 192 0 0 192 "spillover1" 10 1 1 "a" "protestant" "cdb" 10 1 1 0 1
"839" "s10" 18 23 2 0 0 0 0 0 304 0 0 304 0 304 0 0 304 "np1_c" 11 1 1 "a" "La sentence" "cdb" 11 1 1 0 1
"840" "s10" 18 23 3 0 0 0 0 0 192 0 0 192 0 192 0 1 192 "adj" 8 1 1 "a" "critique" "cdb" 8 1 1 0 1
"841" "s10" 18 23 4 0 0 0 0 0 576 0 0 576 0 576 0 2 292 "verb" 26 1 1 "a" "les juge non-responsables," "cdb" 26 1 1 0 1
"842" "s10" 18 23 5 0 0 0 0 0 0 0 0 0 0 0 0 0 0 "post-verb" 19 1 1 "a" "mais les survivants" "cdb" 19 0 1 0 1
"843" "s10" 20 13 1 0 0 0 0 0 320 0 0 320 0 320 0 0 320 "np1" 8 -1 1 "c" "Le texte" "rrc" 8 1 0 1 -1
"844" "s10" 20 13 2 0 0 0 0 0 236 0 0 236 0 236 0 0 48 "part" 11 -1 1 "c" "reconstruit" "rrc" 11 1 0 1 -1
"845" "s10" 20 13 3 0 0 0 0 0 568 0 0 568 0 568 0 0 568 "pp" 33 -1 1 "c" "à partir d'anciennes épigraphes" "rrc" 33 1 0 1 -1
"846" "s10" 20 13 4 0 0 0 0 0 136 0 0 136 0 136 0 0 136 "dis" 8 -1 1 "c" "contient" "rrc" 8 1 0 1 -1
"847" "s10" 20 13 5 0 0 0 0 0 260 0 0 260 0 260 0 1 124 "post-dis" 19 -1 1 "c" "des contradictions," "rrc" 19 1 0 1 -1
"848" "s10" 20 13 7 0 0 0 0 0 316 0 0 316 0 316 0 0 316 "pre-sluice" 9 -1 1 "c" "difficile" "rrc" 9 1 0 1 -1
"849" "s10" 20 13 8 164 1 0 664 664 872 664 664 208 0 208 0 0 208 "sluice" 16 -1 1 "c" "de les établir," "rrc" 16 1 0 1 -1
"850" "s10" 20 13 9 236 1 0 760 760 1168 760 1424 408 0 408 0 0 408 "spillover" 16 -1 1 "c" "car les penseurs" "rrc" 16 1 0 1 -1
"851" "s10" 21 47 1 0 0 0 0 0 0 0 0 0 0 0 0 0 0 "np1_1" 16 1 1 "a" "Quelle chanteuse" "soi" 16 0 1 0 1
"852" "s10" 21 47 2 0 0 0 0 0 132 0 0 132 0 132 0 0 132 "np1_2" 8 1 1 "a" "d'opéra" "soi" 8 1 1 0 1
"853" "s10" 21 47 3 0 0 0 0 0 0 0 0 0 0 0 0 0 0 "aux_v" 13 1 1 "a" "ont contacté" "soi" 13 0 1 0 1
"854" "s10" 21 47 4 0 0 0 0 0 0 0 0 0 0 0 0 0 0 "np2_1" 13 1 1 "a" "les musiciens" "soi" 13 0 1 0 1
"855" "s10" 21 47 5 0 0 0 0 0 0 0 0 0 0 0 0 0 0 "np2_2" 9 1 1 "a" "du groupe" "soi" 9 0 1 0 1
"856" "s10" 21 47 6 192 1 0 444 444 444 576 576 0 0 0 1 1 444 "sluice" 12 1 1 "a" "et pourquoi," "soi" 12 1 1 0 1
"857" "s10" 23 49 1 0 0 0 0 0 436 0 0 436 0 436 0 0 180 "np1_1" 14 -1 1 "c" "Quel escrimeur" "soi" 14 1 0 1 -1
"858" "s10" 23 49 2 0 0 0 0 0 716 0 0 716 0 716 0 1 136 "np1_2" 22 -1 1 "c" "de l'équipe nationale" "soi" 22 1 0 1 -1
"859" "s10" 23 49 3 0 0 0 0 0 176 0 0 176 0 176 0 0 176 "aux_v" 10 -1 1 "c" "ont salué" "soi" 10 1 0 1 -1
"860" "s10" 23 49 4 0 0 0 0 0 336 0 0 336 0 336 0 0 336 "np2_1" 15 -1 1 "c" "les adversaires" "soi" 15 1 0 1 -1
"861" "s10" 23 49 5 0 0 0 0 0 336 0 0 336 0 336 0 1 336 "np2_2" 11 -1 1 "c" "du concours" "soi" 11 1 0 1 -1
"862" "s10" 23 49 6 136 1 0 584 584 584 584 584 0 0 0 0 0 584 "sluice" 15 -1 1 "c" "avant la lutte," "soi" 15 1 0 1 -1
"863" "s10" 23 49 7 508 1 0 700 700 1232 700 1284 532 0 532 0 0 368 "so" 10 -1 1 "c" "si je puis" "soi" 10 1 0 1 -1
"864" "s10" 24 11 1 0 0 0 0 0 428 0 0 428 0 428 0 0 428 "np1" 15 1 1 "a" "Le roi éternel" "rrc" 15 1 1 0 1
"865" "s10" 24 11 2 0 0 0 0 0 232 0 0 232 0 232 0 0 232 "part" 7 1 1 "a" "prédit" "rrc" 7 1 1 0 1
"866" "s10" 24 11 3 0 0 0 0 0 744 0 0 744 0 744 0 0 332 "pp" 19 1 1 "a" "dans les écritures" "rrc" 19 1 1 0 1
"867" "s10" 24 11 4 0 0 0 0 0 196 0 0 196 0 196 0 0 196 "dis" 15 1 1 "a" "aurait accompli" "rrc" 15 1 1 0 1
"868" "s10" 24 11 5 0 0 0 0 0 200 0 0 200 0 200 0 0 200 "post-dis" 11 1 1 "a" "un miracle," "rrc" 11 1 1 0 1
"869" "s10" 24 11 7 0 0 0 0 0 0 0 0 0 0 0 0 0 0 "pre-sluice" 7 1 1 "a" "de dire" "rrc" 7 0 1 0 1
"870" "s10" 24 11 8 140 1 0 140 140 320 140 140 180 0 180 0 1 180 "sluice" 6 1 1 "a" "quand," "rrc" 6 1 1 0 1
"871" "s10" 24 11 9 324 1 0 472 472 472 472 612 0 0 0 0 0 472 "spillover" 14 1 1 "a" "en particulier" "rrc" 14 1 1 0 1
"872" "s10" 25 12 1 0 0 0 0 0 456 0 0 456 0 456 0 0 248 "np1" 10 -1 -1 "d" "Les robots" "rrc" 10 1 0 -1 -1
"873" "s10" 25 12 10 84 1 0 84 608 608 744 1036 524 524 0 1 1 524 "spillover" 12 -1 -1 "d" "vu qu'il y a" "rrc" 12 1 0 -1 -1
"874" "s10" 25 12 2 0 0 0 0 0 348 0 0 348 0 348 0 0 180 "part" 8 -1 -1 "d" "produits" "rrc" 8 1 0 -1 -1
"875" "s10" 25 12 3 0 0 0 0 0 256 0 0 256 0 256 0 0 256 "pp" 10 -1 -1 "d" "à l'usine" "rrc" 10 1 0 -1 -1
"876" "s10" 25 12 4 0 0 0 0 0 392 0 0 392 0 392 0 0 392 "dis" 15 -1 -1 "d" "doivent traiter" "rrc" 15 1 0 -1 -1
"877" "s10" 25 12 5 0 0 0 0 0 308 0 0 308 0 308 0 0 308 "post-dis" 20 -1 -1 "d" "des pièces uniques," "rrc" 20 1 0 -1 -1
"878" "s10" 25 12 8 0 0 0 0 0 0 0 0 0 0 0 0 0 0 "pre-sluice" 12 -1 -1 "d" "d'en trouver" "rrc" 12 0 0 -1 -1
"879" "s10" 25 12 9 292 1 0 292 292 428 292 292 136 0 136 0 0 136 "sluice" 9 -1 -1 "d" "le temps," "rrc" 9 1 0 -1 -1
"880" "s10" 27 44 1 0 0 0 0 0 0 0 0 0 0 0 0 0 0 "np1_1" 13 -1 -1 "d" "Quels bandits" "soi" 13 0 0 -1 -1
"881" "s10" 27 44 2 0 0 0 0 0 0 0 0 0 0 0 0 0 0 "np1_2" 10 -1 -1 "d" "du désert" "soi" 10 0 0 -1 -1
"882" "s10" 27 44 3 0 0 0 0 0 0 0 0 0 0 0 0 0 0 "aux_v" 13 -1 -1 "d" "ont assiégé" "soi" 13 0 0 -1 -1
"883" "s10" 27 44 4 0 0 0 0 0 132 0 0 132 0 132 0 0 132 "np2_1" 8 -1 -1 "d" "l'armée" "soi" 8 1 0 -1 -1
"884" "s10" 27 44 5 0 0 0 0 0 0 0 0 0 0 0 0 0 0 "np2_2" 12 -1 -1 "d" "des Croisés" "soi" 12 0 0 -1 -1
"885" "s10" 27 44 6 188 1 188 188 188 188 188 188 0 0 0 0 0 188 "sluice" 8 -1 -1 "d" "en 1267," "soi" 8 1 0 -1 -1
"886" "s10" 27 44 7 340 1 340 340 340 340 340 528 0 0 0 0 0 340 "so" 14 -1 -1 "d" "si vous pouvez" "soi" 14 1 0 -1 -1
"887" "s10" 28 8 1 0 0 0 0 0 404 0 0 404 0 404 0 0 176 "np1" 16 -1 -1 "d" "La fonctionnaire" "rrc" 16 1 0 -1 -1
"888" "s10" 28 8 2 0 0 0 0 0 496 0 0 496 0 496 0 1 36 "part" 9 -1 -1 "d" "interdite" "rrc" 9 1 0 -1 -1
"889" "s10" 28 8 3 0 0 0 0 0 292 0 0 292 0 292 0 0 292 "pp" 10 -1 -1 "d" "de séance" "rrc" 10 1 0 -1 -1
"890" "s10" 28 8 4 0 0 0 0 0 116 0 0 116 0 116 0 0 116 "dis" 7 -1 -1 "d" "a reçu" "rrc" 7 1 0 -1 -1
"891" "s10" 28 8 5 0 0 0 0 0 224 0 0 224 0 224 0 0 224 "post-dis" 16 -1 -1 "d" "une convocation," "rrc" 16 1 0 -1 -1
"892" "s10" 28 8 7 0 0 0 0 0 192 0 0 192 0 192 0 0 192 "pre-sluice" 17 -1 -1 "d" "ne pouvait encore" "rrc" 17 1 0 -1 -1
"893" "s10" 28 8 8 272 1 0 272 272 512 272 272 240 0 240 0 0 240 "sluice" 12 -1 -1 "d" "l'expliquer," "rrc" 12 1 0 -1 -1
"894" "s10" 28 8 9 244 1 0 512 512 648 512 784 136 0 136 0 0 136 "spillover" 15 -1 -1 "d" "jusqu'à ce que" "rrc" 15 1 0 -1 -1
"895" "s10" 30 7 1 0 0 0 0 0 228 0 0 228 0 228 0 0 140 "np1" 14 1 1 "a" "Le secrétaire" "rrc" 14 1 1 0 1
"896" "s10" 30 7 10 196 1 0 196 196 352 196 328 156 0 156 0 0 156 "spillover" 12 1 1 "a" "d'autant que" "rrc" 12 1 1 0 1
"897" "s10" 30 7 2 0 0 0 0 0 220 0 0 220 0 220 0 1 220 "part" 8 1 1 "a" "instruit" "rrc" 8 1 1 0 1
"898" "s10" 30 7 3 0 0 0 0 0 324 0 0 324 0 324 0 1 216 "pp" 14 1 1 "a" "de la défaite" "rrc" 14 1 1 0 1
"899" "s10" 30 7 4 0 0 0 0 0 0 0 0 0 0 0 0 0 0 "dis" 20 1 1 "a" "aurait été trouvé" "rrc" 20 0 1 0 1
"900" "s10" 30 7 5 0 0 0 0 0 0 0 0 0 0 0 0 0 0 "post-dis" 12 1 1 "a" "dans un bar," "rrc" 12 0 1 0 1
"901" "s10" 30 7 8 0 0 0 0 0 0 0 0 0 0 0 0 0 0 "pre-sluice" 7 1 1 "a" "de dire" "rrc" 7 0 1 0 1
"902" "s10" 30 7 9 132 1 132 132 132 132 132 132 0 0 0 0 0 132 "sluice" 8 1 1 "a" "par qui," "rrc" 8 1 1 0 1
"903" "s10" 31 53 1 0 0 0 0 0 96 0 0 96 0 96 0 0 96 "np1_1" 16 -1 1 "c" "Quelle dompteuse" "soi" 16 1 0 1 -1
"904" "s10" 31 53 2 0 0 0 0 0 168 0 0 168 0 168 0 1 168 "np1_2" 7 -1 1 "c" "de lion" "soi" 7 1 0 1 -1
"905" "s10" 31 53 3 0 0 0 0 0 240 0 0 240 0 240 0 1 240 "aux_v" 13 -1 1 "c" "ont embauché" "soi" 13 1 0 1 -1
"906" "s10" 31 53 4 0 0 0 0 0 0 0 0 0 0 0 0 0 0 "np2_1" 13 -1 1 "c" "les cracheurs" "soi" 13 0 0 1 -1
"907" "s10" 31 53 5 0 0 0 0 0 188 0 0 188 0 188 0 0 188 "np2_2" 6 -1 1 "c" "de feu" "soi" 6 1 0 1 -1
"908" "s10" 31 53 6 180 1 0 180 1164 1164 1352 1352 984 984 0 1 1 984 "sluice" 13 -1 1 "c" "illicitement," "soi" 13 1 0 1 -1
"909" "s10" 31 53 7 240 1 0 400 400 556 400 1752 156 0 156 0 0 156 "so" 10 -1 1 "c" "si je puis" "soi" 10 1 0 1 -1
"910" "s10" 32 9 1 0 0 0 0 0 0 0 0 0 0 0 0 0 0 "np1" 17 -1 1 "c" "Le fruit exotique" "rrc" 17 0 0 1 -1
"911" "s10" 32 9 10 284 1 0 684 684 684 684 968 0 0 0 0 0 684 "spillover" 15 -1 1 "c" "alors même que" "rrc" 15 1 0 1 -1
"912" "s10" 32 9 2 0 0 0 0 0 0 0 0 0 0 0 0 0 0 "part" 9 -1 1 "c" "introduit" "rrc" 9 0 0 1 -1
"913" "s10" 32 9 3 0 0 0 0 0 0 0 0 0 0 0 0 0 0 "pp" 10 -1 1 "c" "au village" "rrc" 10 0 0 1 -1
"914" "s10" 32 9 4 0 0 0 0 0 0 0 0 0 0 0 0 0 0 "dis" 6 -1 1 "c" "était" "rrc" 6 0 0 1 -1
"915" "s10" 32 9 5 0 0 0 0 0 0 0 0 0 0 0 0 0 0 "post-dis" 18 -1 1 "c" "fortement toxique," "rrc" 18 0 0 1 -1
"916" "s10" 32 9 8 0 0 0 0 0 0 0 0 0 0 0 0 0 0 "pre-sluice" 16 -1 1 "c" "ne l'avaient pas" "rrc" 16 0 0 1 -1
"917" "s10" 32 9 9 284 1 284 284 284 284 284 284 0 0 0 0 0 284 "sluice" 11 -1 1 "c" "découvert," "rrc" 11 1 0 1 -1
"918" "s10" 33 56 1 0 0 0 0 0 248 0 0 248 0 248 0 0 248 "np1_1" 16 -1 -1 "d" "Quel explorateur" "soi" 16 1 0 -1 -1
"919" "s10" 33 56 2 0 0 0 0 0 392 0 0 392 0 392 0 0 392 "np1_2" 26 -1 -1 "d" "de l'institut ethnologique" "soi" 26 1 0 -1 -1
"920" "s10" 33 56 3 0 0 0 0 0 0 0 0 0 0 0 0 0 0 "aux_v" 8 -1 -1 "d" "a caché" "soi" 8 0 0 -1 -1
"921" "s10" 33 56 4 0 0 0 0 0 0 0 0 0 0 0 0 0 0 "np2_1" 15 -1 -1 "d" "les autochtones" "soi" 15 0 0 -1 -1
"922" "s10" 33 56 5 0 0 0 0 0 0 0 0 0 0 0 0 0 0 "np2_2" 10 -1 -1 "d" "du village" "soi" 10 0 0 -1 -1
"923" "s10" 33 56 6 136 1 0 264 264 264 264 264 0 0 0 0 0 264 "sluice" 13 -1 -1 "d" "quelque part," "soi" 13 1 0 -1 -1
"924" "s10" 33 56 7 184 1 0 256 256 256 896 1160 0 0 0 1 1 256 "so" 14 -1 -1 "d" "si vous pouvez" "soi" 14 1 0 -1 -1
"925" "s10" 34 28 10 208 1 0 332 332 332 332 332 0 0 0 0 0 332 "sluice" 10 -1 -1 "d" "la raison," "cdb" 10 1 0 -1 -1
"926" "s10" 34 28 11 184 1 184 184 184 184 184 516 0 0 0 0 0 184 "spillover1" 8 -1 -1 "d" "même si" "cdb" 8 1 0 -1 -1
"927" "s10" 34 28 3 0 0 0 0 0 0 0 0 0 0 0 0 0 0 "np1_c" 11 -1 -1 "d" "Les flaques" "cdb" 11 0 0 -1 -1
"928" "s10" 34 28 4 0 0 0 0 0 0 0 0 0 0 0 0 0 0 "adj" 8 -1 -1 "d" "troubles" "cdb" 8 0 0 -1 -1
"929" "s10" 34 28 5 0 0 0 0 0 0 0 0 0 0 0 0 0 0 "verb" 12 -1 -1 "d" "les calment," "cdb" 12 0 0 -1 -1
"930" "s10" 34 28 6 0 0 0 0 0 0 0 0 0 0 0 0 0 0 "post-verb" 19 -1 -1 "d" "mais le commissaire" "cdb" 19 0 0 -1 -1
"931" "s10" 34 28 9 0 0 0 0 0 0 0 0 0 0 0 0 0 0 "pre-sluice" 12 -1 -1 "d" "pas vraiment" "cdb" 12 0 0 -1 -1
"932" "s10" 37 19 10 528 1 0 756 756 756 756 756 0 0 0 0 0 756 "sluice" 13 1 1 "a" "depuis quand," "cdb" 13 1 1 0 1
"933" "s10" 37 19 11 184 1 0 184 184 648 184 940 464 0 464 0 0 464 "spillover1" 8 1 1 "a" "incitant" "cdb" 8 1 1 0 1
"934" "s10" 37 19 2 0 0 0 0 0 0 0 0 0 0 0 0 0 0 "np1_c" 9 1 1 "a" "Le projet" "cdb" 9 0 1 0 1
"935" "s10" 37 19 3 0 0 0 0 0 328 0 0 328 0 328 0 0 328 "adj" 7 1 1 "a" "informe" "cdb" 7 1 1 0 1
"936" "s10" 37 19 4 0 0 0 0 0 0 0 0 0 0 0 0 0 0 "verb" 9 1 1 "a" "les aide," "cdb" 9 0 1 0 1
"937" "s10" 37 19 5 0 0 0 0 0 0 0 0 0 0 0 0 0 0 "post-verb" 14 1 1 "a" "mais grâce à" "cdb" 14 0 1 0 1
"938" "s10" 37 19 9 0 0 0 0 0 0 0 0 0 0 0 0 0 0 "pre-sluice" 9 1 1 "a" "de saisir" "cdb" 9 0 1 0 1
"939" "s10" 38 16 1 0 0 0 0 0 152 0 0 152 0 152 0 0 152 "np1" 17 -1 -1 "d" "Les dictionnaires" "rrc" 17 1 0 -1 -1
"940" "s10" 38 16 10 152 1 0 348 348 348 348 860 0 0 0 0 0 348 "spillover" 9 -1 -1 "d" "de façon" "rrc" 9 1 0 -1 -1
"941" "s10" 38 16 2 0 0 0 0 0 296 0 0 296 0 296 0 1 296 "part" 8 -1 -1 "d" "traduits" "rrc" 8 1 0 -1 -1
"942" "s10" 38 16 3 0 0 0 0 0 136 0 0 136 0 136 0 0 136 "pp" 12 -1 -1 "d" "de l'anglais" "rrc" 12 1 0 -1 -1
"943" "s10" 38 16 4 0 0 0 0 0 0 0 0 0 0 0 0 0 0 "dis" 11 -1 -1 "d" "contenaient" "rrc" 11 0 0 -1 -1
"944" "s10" 38 16 5 0 0 0 0 0 0 0 0 0 0 0 0 0 0 "post-dis" 20 -1 -1 "d" "des familles de mots" "rrc" 20 0 0 -1 -1
"945" "s10" 38 16 8 0 0 0 0 0 240 0 0 240 0 240 0 0 240 "pre-sluice" 13 -1 -1 "d" "des matières" "rrc" 13 1 0 -1 -1
"946" "s10" 38 16 9 172 1 0 512 512 512 512 512 0 0 0 0 0 512 "sluice" 19 -1 -1 "d" "ne les indique pas," "rrc" 19 1 0 -1 -1
"947" "s10" 40 3 1 0 0 0 0 0 184 0 0 184 0 184 0 0 184 "np1" 9 1 1 "a" "Le navire" "rrc" 9 1 1 0 1
"948" "s10" 40 3 10 160 1 0 468 468 700 468 608 232 0 232 0 0 232 "spillover" 8 1 1 "a" "laissant" "rrc" 8 1 1 0 1
"949" "s10" 40 3 2 0 0 0 0 0 528 0 0 528 0 528 0 1 284 "part" 8 1 1 "a" "détruit" "rrc" 8 1 1 0 1
"950" "s10" 40 3 3 0 0 0 0 0 576 0 0 576 0 576 0 0 236 "pp" 17 1 1 "a" "pendant la guerre" "rrc" 17 1 1 0 1
"951" "s10" 40 3 4 0 0 0 0 0 396 0 0 396 0 396 0 0 280 "dis" 13 1 1 "a" "avait rejoint" "rrc" 13 1 1 0 1
"952" "s10" 40 3 5 0 0 0 0 0 204 0 0 204 0 204 0 1 92 "post-dis" 8 1 1 "a" "le port," "rrc" 8 1 1 0 1
"953" "s10" 40 3 8 0 0 0 0 0 332 0 0 332 0 332 0 0 140 "pre-sluice" 19 1 1 "a" "ne pouvait pas dire" "rrc" 19 1 1 0 1
"954" "s10" 40 3 9 140 1 0 140 140 316 140 140 176 0 176 0 1 176 "sluice" 6 1 1 "a" "quand," "rrc" 6 1 1 0 1
"955" "s10" 41 35 10 360 1 360 360 360 360 360 360 0 0 0 0 0 360 "sluice" 4 1 1 "a" "où," "cdb" 4 1 1 0 1
"956" "s10" 41 35 11 144 1 0 336 336 336 336 696 0 0 0 0 0 336 "spillover1" 9 1 1 "a" "vu qu'ils" "cdb" 9 1 1 0 1
"957" "s10" 41 35 3 0 0 0 0 0 0 0 0 0 0 0 0 0 0 "np1_c" 14 1 1 "a" "Une policière" "cdb" 14 0 1 0 1
"958" "s10" 41 35 4 0 0 0 0 0 0 0 0 0 0 0 0 0 0 "adj" 5 1 1 "a" "sauve" "cdb" 5 0 1 0 1
"959" "s10" 41 35 5 0 0 0 0 0 0 0 0 0 0 0 0 0 0 "verb" 14 1 1 "a" "les véhicule," "cdb" 14 0 1 0 1
"960" "s10" 41 35 6 0 0 0 0 0 0 0 0 0 0 0 0 0 0 "post-verb" 11 1 1 "a" "mais il est" "cdb" 11 0 1 0 1
"961" "s10" 41 35 9 0 0 0 0 0 0 0 0 0 0 0 0 0 0 "pre-sluice" 10 1 1 "a" "exactement" "cdb" 10 0 1 0 1
"962" "s10" 43 17 10 176 1 176 176 176 176 176 380 0 0 0 0 0 176 "spillover1" 8 -1 1 "c" "sauf que" "cdb" 8 1 0 1 -1
"963" "s10" 43 17 2 0 0 0 0 0 0 0 0 0 0 0 0 0 0 "np1_c" 9 -1 1 "c" "La vidéo" "cdb" 9 0 0 1 -1
"964" "s10" 43 17 3 0 0 0 0 0 0 0 0 0 0 0 0 0 0 "adj" 8 -1 1 "c" "illustre" "cdb" 8 0 0 1 -1
"965" "s10" 43 17 4 0 0 0 0 0 0 0 0 0 0 0 0 0 0 "verb" 11 -1 1 "c" "les touche," "cdb" 11 0 0 1 -1
"966" "s10" 43 17 5 0 0 0 0 0 0 0 0 0 0 0 0 0 0 "post-verb" 16 -1 1 "c" "mais il s'avère" "cdb" 16 0 0 1 -1
"967" "s10" 43 17 8 0 0 0 0 0 0 0 0 0 0 0 0 0 0 "pre-sluice" 13 -1 1 "c" "d'en formuler" "cdb" 13 0 0 1 -1
"968" "s10" 43 17 9 204 1 204 204 204 204 204 204 0 0 0 0 0 204 "sluice" 10 -1 1 "c" "la raison," "cdb" 10 1 0 1 -1
"969" "s10" 4 32 10 168 1 0 760 760 1032 760 1220 272 0 272 0 0 272 "spillover1" 17 -1 -1 "d" "car le journal TV" "cdb" 17 1 0 -1 -1
"970" "s10" 4 32 2 0 0 0 0 0 452 0 0 452 0 452 0 0 128 "np1_c" 16 -1 -1 "d" "Des modérateurs" "cdb" 16 1 0 -1 -1
"971" "s10" 4 32 3 0 0 0 0 0 224 0 0 224 0 224 0 1 88 "adj" 10 -1 -1 "d" "célèbres" "cdb" 10 1 0 -1 -1
"972" "s10" 4 32 4 0 0 0 0 0 868 0 0 868 0 868 0 0 456 "verb" 14 -1 -1 "d" "les annoncent," "cdb" 14 1 0 -1 -1
"973" "s10" 4 32 5 0 0 0 0 0 1252 0 0 1252 0 1252 0 1 92 "post-verb" 16 -1 -1 "d" "mais les parents" "cdb" 16 1 0 -1 -1
"974" "s10" 4 32 8 0 0 0 0 0 0 0 0 0 0 0 0 0 0 "pre-sluice" 6 -1 -1 "d" "à s'y" "cdb" 6 0 0 -1 -1
"975" "s10" 4 32 9 460 1 0 460 460 700 460 460 240 0 240 0 0 240 "sluice" 11 -1 -1 "d" "concentrer," "cdb" 11 1 0 -1 -1
"976" "s10" 44 39 1 0 0 0 0 0 676 0 0 676 0 676 0 0 252 "np1_1" 14 1 1 "a" "Quels vendeurs" "soi" 14 1 1 0 1
"977" "s10" 44 39 2 0 0 0 0 0 312 0 0 312 0 312 0 0 128 "np1_2" 10 1 1 "a" "du marché" "soi" 10 1 1 0 1
"978" "s10" 44 39 3 0 0 0 0 0 316 0 0 316 0 316 0 1 316 "aux_v" 7 1 1 "a" "a dupé" "soi" 7 1 1 0 1
"979" "s10" 44 39 4 0 0 0 0 0 0 0 0 0 0 0 0 0 0 "np2_1" 7 1 1 "a" "le fils" "soi" 7 0 1 0 1
"980" "s10" 44 39 5 0 0 0 0 0 0 0 0 0 0 0 0 0 0 "np2_2" 13 1 1 "a" "de ma voisine" "soi" 13 0 1 0 1
"981" "s10" 44 39 6 172 1 0 264 264 264 264 264 0 0 0 0 0 264 "sluice" 9 1 1 "a" "et quand," "soi" 9 1 1 0 1
"982" "s10" 44 39 7 380 1 0 508 508 508 1812 2076 0 0 0 1 1 508 "so" 15 1 1 "a" "si vous savez ?" "soi" 15 1 1 0 1
"983" "s10" 46 41 1 0 0 0 0 0 212 0 0 212 0 212 0 0 212 "np1_1" 19 -1 1 "c" "Combien de maîtres" "soi" 19 1 0 1 -1
"984" "s10" 46 41 2 0 0 0 0 0 0 0 0 0 0 0 0 0 0 "np1_2" 10 -1 1 "c" "de kung-fu" "soi" 10 0 0 1 -1
"985" "s10" 46 41 3 0 0 0 0 0 0 0 0 0 0 0 0 0 0 "aux_v" 8 -1 1 "c" "a vaincu" "soi" 8 0 0 1 -1
"986" "s10" 46 41 4 0 0 0 0 0 0 0 0 0 0 0 0 0 0 "np2_1" 6 -1 1 "c" "l'ours" "soi" 6 0 0 1 -1
"987" "s10" 46 41 5 0 0 0 0 0 0 0 0 0 0 0 0 0 0 "np2_2" 9 -1 1 "c" "du cirque" "soi" 9 0 0 1 -1
"988" "s10" 46 41 6 176 1 0 292 292 644 292 292 352 0 352 0 1 352 "sluice" 16 -1 1 "c" "dans l'histoire," "soi" 16 1 0 1 -1
"989" "s10" 46 41 7 128 1 128 128 128 128 692 984 0 0 0 1 1 128 "so" 10 -1 1 "c" "si je puis" "soi" 10 1 0 1 -1
"990" "s10" 47 36 10 88 1 0 540 540 540 540 976 0 0 0 0 0 540 "spillover1" 12 -1 -1 "d" "car le style" "cdb" 12 1 0 -1 -1
"991" "s10" 47 36 2 0 0 0 0 0 0 0 0 0 0 0 0 0 0 "np1_c" 15 -1 -1 "d" "Des enjolivures" "cdb" 15 0 0 -1 -1
"992" "s10" 47 36 3 0 0 0 0 0 0 0 0 0 0 0 0 0 0 "adj" 9 -1 -1 "d" "précises" "cdb" 9 0 0 -1 -1
"993" "s10" 47 36 4 0 0 0 0 0 0 0 0 0 0 0 0 0 0 "verb" 11 -1 -1 "d" "les ornent," "cdb" 11 0 0 -1 -1
"994" "s10" 47 36 5 0 0 0 0 0 0 0 0 0 0 0 0 0 0 "post-verb" 16 -1 -1 "d" "mais les savants" "cdb" 16 0 0 -1 -1
"995" "s10" 47 36 8 0 0 0 0 0 0 0 0 0 0 0 0 0 0 "pre-sluice" 8 -1 -1 "d" "d'accord" "cdb" 8 0 0 -1 -1
"996" "s10" 47 36 9 260 1 0 436 436 436 436 436 0 0 0 0 0 436 "sluice" 14 -1 -1 "d" "sur leur âge," "cdb" 14 1 0 -1 -1
"997" "s10" 48 1 1 0 0 0 0 0 244 0 0 244 0 244 0 0 244 "np1" 13 -1 1 "c" "Le politicien" "rrc" 13 1 0 1 -1
"998" "s10" 48 1 10 104 1 0 104 816 816 1828 1828 712 712 0 3 3 492 "sluice" 17 -1 1 "c" "les critiquaient," "rrc" 17 1 0 1 -1
"999" "s10" 48 1 11 188 1 188 188 188 188 188 2016 0 0 0 0 0 188 "spillover" 6 -1 1 "c" "vu que" "rrc" 6 1 0 1 -1
"1000" "s10" 48 1 2 0 0 0 0 0 188 0 0 188 0 188 0 0 188 "part" 9 -1 1 "c" "contredit" "rrc" 9 1 0 1 -1
"1001" "s10" 48 1 3 0 0 0 0 0 0 0 0 0 0 0 0 0 0 "pp" 16 -1 1 "c" "durant le débat" "rrc" 16 0 0 1 -1
"1002" "s10" 48 1 4 0 0 0 0 0 0 0 0 0 0 0 0 0 0 "dis" 10 -1 1 "c" "a proposé" "rrc" 10 0 0 1 -1
"1003" "s10" 48 1 5 0 0 0 0 0 0 0 0 0 0 0 0 0 0 "post-dis" 11 -1 1 "c" "des mesures" "rrc" 11 0 0 1 -1
"1004" "s10" 48 1 9 0 0 0 0 0 1012 0 0 1012 0 1012 0 0 328 "pre-sluice" 21 -1 1 "c" "de tendance libérale" "rrc" 21 1 0 1 -1
"1005" "s10" 49 37 1 0 0 0 0 0 200 0 0 200 0 200 0 0 200 "np1_1" 13 -1 1 "c" "Quels joueurs" "soi" 13 1 0 1 -1
"1006" "s10" 49 37 2 0 0 0 0 0 0 0 0 0 0 0 0 0 0 "np1_2" 15 -1 1 "c" "du club de foot" "soi" 15 0 0 1 -1
"1007" "s10" 49 37 3 0 0 0 0 0 0 0 0 0 0 0 0 0 0 "aux_v" 4 -1 1 "c" "a vu" "soi" 4 0 0 1 -1
"1008" "s10" 49 37 4 0 0 0 0 0 0 0 0 0 0 0 0 0 0 "np2_1" 8 -1 1 "c" "la femme" "soi" 8 0 0 1 -1
"1009" "s10" 49 37 5 0 0 0 0 0 0 0 0 0 0 0 0 0 0 "np2_2" 13 -1 1 "c" "de mon frère" "soi" 13 0 0 1 -1
"1010" "s10" 49 37 6 120 1 0 328 328 328 328 328 0 0 0 0 0 328 "sluice" 11 -1 1 "c" "récemment," "soi" 11 1 0 1 -1
"1011" "s10" 49 37 7 356 1 356 356 356 356 556 884 0 0 0 1 1 356 "so" 10 -1 1 "c" "si je puis" "soi" 10 1 0 1 -1
"1012" "s10" 50 27 10 96 1 0 96 696 696 1072 1616 600 600 0 1 1 600 "spillover1" 13 1 1 "a" "étant donné" "cdb" 13 1 1 0 1
"1013" "s10" 50 27 3 0 0 0 0 0 0 0 0 0 0 0 0 0 0 "np1_c" 11 1 1 "a" "L'infirmier" "cdb" 11 0 1 0 1
"1014" "s10" 50 27 4 0 0 0 0 0 160 0 0 160 0 160 0 1 160 "adj" 6 1 1 "a" "maudit" "cdb" 6 1 1 0 1
"1015" "s10" 50 27 5 0 0 0 0 0 0 0 0 0 0 0 0 0 0 "verb" 11 1 1 "a" "les mouche," "cdb" 11 0 1 0 1
"1016" "s10" 50 27 6 0 0 0 0 0 0 0 0 0 0 0 0 0 0 "post-verb" 14 1 1 "a" "mais les vieux" "cdb" 14 0 1 0 1
"1017" "s10" 50 27 8 0 0 0 0 0 168 0 0 168 0 168 0 0 168 "pre-sluice" 7 1 1 "a" "souvent" "cdb" 7 1 1 0 1
"1018" "s10" 50 27 9 64 1 0 64 376 752 544 544 688 312 376 1 1 376 "sluice" 14 1 1 "a" "à quelle fin," "cdb" 14 1 1 0 1
"1019" "s10" 51 30 10 64 1 0 64 304 476 572 748 412 240 172 1 1 172 "spillover1" 7 1 -1 "b" "chacune" "cdb" 7 1 -1 0 1
"1020" "s10" 51 30 2 0 0 0 0 0 0 0 0 0 0 0 0 0 0 "np1_c" 9 1 -1 "b" "Les robes" "cdb" 9 0 -1 0 1
"1021" "s10" 51 30 3 0 0 0 0 0 0 0 0 0 0 0 0 0 0 "adj" 8 1 -1 "b" "sublimes" "cdb" 8 0 -1 0 1
"1022" "s10" 51 30 4 0 0 0 0 0 0 0 0 0 0 0 0 0 0 "verb" 13 1 -1 "b" "les charment," "cdb" 13 0 -1 0 1
"1023" "s10" 51 30 5 0 0 0 0 0 0 0 0 0 0 0 0 0 0 "post-verb" 21 1 -1 "b" "mais comme d'habitude" "cdb" 21 0 -1 0 1
"1024" "s10" 51 30 8 0 0 0 0 0 268 0 0 268 0 268 0 0 268 "pre-sluice" 14 1 -1 "b" "pour expliquer" "cdb" 14 1 -1 0 1
"1025" "s10" 51 30 9 176 1 176 176 176 176 176 176 0 0 0 0 0 176 "sluice" 9 1 -1 "b" "pourquoi," "cdb" 9 1 -1 0 1
"1026" "s10" 52 6 1 0 0 0 0 0 784 0 0 784 0 784 0 0 292 "np1" 13 1 -1 "b" "L'enseignante" "rrc" 13 1 -1 0 1
"1027" "s10" 52 6 2 0 0 0 0 0 0 0 0 0 0 0 0 0 0 "part" 8 1 -1 "b" "inscrite" "rrc" 8 0 -1 0 1
"1028" "s10" 52 6 3 0 0 0 0 0 0 0 0 0 0 0 0 0 0 "pp" 36 1 -1 "b" "au cours de mathématiques avancées" "rrc" 36 0 -1 0 1
"1029" "s10" 52 6 4 0 0 0 0 0 0 0 0 0 0 0 0 0 0 "dis" 15 1 -1 "b" "s'était tuée," "rrc" 15 0 -1 0 1
"1030" "s10" 52 6 5 0 0 0 0 0 0 0 0 0 0 0 0 0 0 "post-dis" 20 1 -1 "b" "mais le porte-parole" "rrc" 20 0 -1 0 1
"1031" "s10" 52 6 7 0 0 0 0 0 0 0 0 0 0 0 0 0 0 "pre-sluice" 15 1 -1 "b" "n'avait pas dit" "rrc" 15 0 -1 0 1
"1032" "s10" 52 6 8 188 1 188 188 188 188 188 188 0 0 0 0 0 188 "sluice" 8 1 -1 "b" "comment," "rrc" 8 1 -1 0 1
"1033" "s10" 52 6 9 188 1 0 416 416 416 416 604 0 0 0 0 0 416 "spillover" 12 1 -1 "b" "de sorte que" "rrc" 12 1 -1 0 1
"1034" "s10" 53 25 2 0 0 0 0 0 120 0 0 120 0 120 0 1 120 "np1_c" 9 -1 1 "c" "Un camion" "cdb" 9 1 0 1 -1
"1035" "s10" 53 25 3 0 0 0 0 0 0 0 0 0 0 0 0 0 0 "adj" 8 -1 1 "c" "détruit" "cdb" 8 0 0 1 -1
"1036" "s10" 53 25 4 0 0 0 0 0 0 0 0 0 0 0 0 0 0 "verb" 10 -1 1 "c" "les tente," "cdb" 10 0 0 1 -1
"1037" "s10" 53 25 5 0 0 0 0 0 0 0 0 0 0 0 0 0 0 "post-verb" 16 -1 1 "c" "mais les anciens" "cdb" 16 0 0 1 -1
"1038" "s10" 53 25 7 0 0 0 0 0 132 0 0 132 0 132 0 0 132 "pre-sluice" 16 -1 1 "c" "en sous-estiment" "cdb" 16 1 0 1 -1
"1039" "s10" 53 25 8 104 1 104 104 104 104 236 236 0 0 0 1 1 104 "sluice" 10 -1 1 "c" "le danger," "cdb" 10 1 0 1 -1
"1040" "s10" 53 25 9 324 1 0 540 540 540 540 776 0 0 0 0 0 540 "spillover1" 12 -1 1 "c" "de sorte que" "cdb" 12 1 0 1 -1
"1041" "s10" 54 43 1 0 0 0 0 0 0 0 0 0 0 0 0 0 0 "np1_1" 15 1 1 "a" "Quels grimpeurs" "soi" 15 0 1 0 1
"1042" "s10" 54 43 2 0 0 0 0 0 140 0 0 140 0 140 0 0 140 "np1_2" 13 1 1 "a" "de la région" "soi" 13 1 1 0 1
"1043" "s10" 54 43 3 0 0 0 0 0 0 0 0 0 0 0 0 0 0 "aux_v" 9 1 1 "a" "a chassé" "soi" 9 0 1 0 1
"1044" "s10" 54 43 4 0 0 0 0 0 0 0 0 0 0 0 0 0 0 "np2_1" 8 1 1 "a" "l'ermite" "soi" 8 0 1 0 1
"1045" "s10" 54 43 5 0 0 0 0 0 0 0 0 0 0 0 0 0 0 "np2_2" 7 1 1 "a" "du bois" "soi" 7 0 1 0 1
"1046" "s10" 54 43 6 316 1 316 316 316 316 456 456 0 0 0 1 1 316 "sluice" 12 1 1 "a" "et pourquoi," "soi" 12 1 1 0 1
"1047" "s10" 56 55 1 0 0 0 0 0 0 0 0 0 0 0 0 0 0 "np1_1" 13 1 1 "a" "Quel assassin" "soi" 13 0 1 0 1
"1048" "s10" 56 55 2 0 0 0 0 0 316 0 0 316 0 316 0 0 316 "np1_2" 11 1 1 "a" "de la mafia" "soi" 11 1 1 0 1
"1049" "s10" 56 55 3 0 0 0 0 0 0 0 0 0 0 0 0 0 0 "aux_v" 12 1 1 "a" "ont observé" "soi" 12 0 1 0 1
"1050" "s10" 56 55 4 0 0 0 0 0 0 0 0 0 0 0 0 0 0 "np2_1" 21 1 1 "a" "les agents infiltrés" "soi" 21 0 1 0 1
"1051" "s10" 56 55 5 0 0 0 0 0 0 0 0 0 0 0 0 0 0 "np2_2" 17 1 1 "a" "du service secret" "soi" 17 0 1 0 1
"1052" "s10" 56 55 6 236 1 0 356 356 356 356 356 0 0 0 0 0 356 "sluice" 9 1 1 "a" "et quand," "soi" 9 1 1 0 1
"1053" "s10" 56 55 7 144 1 144 144 144 144 460 816 0 0 0 1 1 144 "so" 15 1 1 "a" "si vous savez ?" "soi" 15 1 1 0 1
"1054" "s10" 59 2 1 0 0 0 0 0 424 0 0 424 0 424 0 0 172 "np1" 10 1 -1 "b" "Les héros" "rrc" 10 1 -1 0 1
"1055" "s10" 59 2 10 212 1 0 212 212 296 212 976 84 0 84 0 0 84 "spillover" 10 1 -1 "b" "peut-être" "rrc" 10 1 -1 0 1
"1056" "s10" 59 2 2 0 0 0 0 0 368 0 0 368 0 368 0 1 368 "part" 8 1 -1 "b" "décrits" "rrc" 8 1 -1 0 1
"1057" "s10" 59 2 3 0 0 0 0 0 572 0 0 572 0 572 0 0 176 "pp" 19 1 -1 "b" "dans cette histoire" "rrc" 19 1 -1 0 1
"1058" "s10" 59 2 4 0 0 0 0 0 352 0 0 352 0 352 0 0 352 "dis" 10 1 -1 "b" "ont vaincu" "rrc" 10 1 -1 0 1
"1059" "s10" 59 2 5 0 0 0 0 0 452 0 0 452 0 452 0 0 452 "post-dis" 18 1 -1 "b" "une bête féroce," "rrc" 18 1 -1 0 1
"1060" "s10" 59 2 8 0 0 0 0 0 564 0 0 564 0 564 0 0 228 "pre-sluice" 12 1 -1 "b" "ne mentionne" "rrc" 12 1 -1 0 1
"1061" "s10" 59 2 9 236 1 0 236 428 552 764 764 316 192 124 1 1 124 "sluice" 8 1 -1 "b" "comment," "rrc" 8 1 -1 0 1
"1062" "s10" 63 52 1 0 0 0 0 0 0 0 0 0 0 0 0 0 0 "np1_1" 18 -1 -1 "d" "Quel fonctionnaire" "soi" 18 0 0 -1 -1
"1063" "s10" 63 52 2 0 0 0 0 0 48 0 0 48 0 48 0 0 48 "np1_2" 9 -1 -1 "d" "de l'Etat" "soi" 9 1 0 -1 -1
"1064" "s10" 63 52 3 0 0 0 0 0 0 0 0 0 0 0 0 0 0 "aux_v" 11 -1 -1 "d" "a protégé" "soi" 11 0 0 -1 -1
"1065" "s10" 63 52 4 0 0 0 0 0 0 0 0 0 0 0 0 0 0 "np2_1" 14 -1 -1 "d" "les magistrats" "soi" 14 0 0 -1 -1
"1066" "s10" 63 52 5 0 0 0 0 0 0 0 0 0 0 0 0 0 0 "np2_2" 10 -1 -1 "d" "du parquet" "soi" 10 0 0 -1 -1
"1067" "s10" 63 52 6 120 1 0 560 560 560 560 560 0 0 0 0 0 560 "sluice" 17 -1 -1 "d" "en août dernier," "soi" 17 1 0 -1 -1
"1068" "s10" 63 52 7 180 1 180 180 180 180 228 788 0 0 0 1 1 180 "so" 14 -1 -1 "d" "si vous pouvez" "soi" 14 1 0 -1 -1
"1069" "s10" 64 33 2 0 0 0 0 0 0 0 0 0 0 0 0 0 0 "np1_c" 11 -1 1 "c" "Le soupçon" "cdb" 11 0 0 1 -1
"1070" "s10" 64 33 3 0 0 0 0 0 0 0 0 0 0 0 0 0 0 "adj" 5 -1 1 "c" "grave" "cdb" 5 0 0 1 -1
"1071" "s10" 64 33 4 0 0 0 0 0 0 0 0 0 0 0 0 0 0 "verb" 11 -1 1 "c" "les espace," "cdb" 11 0 0 1 -1
"1072" "s10" 64 33 5 0 0 0 0 0 0 0 0 0 0 0 0 0 0 "post-verb" 25 -1 1 "c" "mais l'insensible Gabriel" "cdb" 25 0 0 1 -1
"1073" "s10" 64 33 7 0 0 0 0 0 428 0 0 428 0 428 0 1 384 "pre-sluice" 6 -1 1 "c" "encore" "cdb" 6 1 0 1 -1
"1074" "s10" 64 33 8 180 1 0 180 464 464 1184 1184 284 284 0 1 1 284 "sluice" 15 -1 1 "c" "la sévérité," "cdb" 15 1 0 1 -1
"1075" "s10" 64 33 9 192 1 192 192 192 192 192 1376 0 0 0 0 0 192 "spillover1" 8 -1 1 "c" "jusqu'à" "cdb" 8 1 0 1 -1
"1076" "s10" 6 51 1 0 0 0 0 0 124 0 0 124 0 124 0 0 124 "np1_1" 11 1 1 "a" "Quel auteur" "soi" 11 1 1 0 1
"1077" "s10" 6 51 2 0 0 0 0 0 504 0 0 504 0 504 0 1 248 "np1_2" 19 1 1 "a" "de romans policiers" "soi" 19 1 1 0 1
"1078" "s10" 6 51 3 0 0 0 0 0 0 0 0 0 0 0 0 0 0 "aux_v" 13 1 1 "a" "ont consulté" "soi" 13 0 1 0 1
"1079" "s10" 6 51 4 0 0 0 0 0 168 0 0 168 0 168 0 1 168 "np2_1" 15 1 1 "a" "les enquêteurs" "soi" 15 1 1 0 1
"1080" "s10" 6 51 5 0 0 0 0 0 0 0 0 0 0 0 0 0 0 "np2_2" 15 1 1 "a" "du commissariat" "soi" 15 0 1 0 1
"1081" "s10" 6 51 6 264 1 0 408 408 408 408 408 0 0 0 0 0 408 "sluice" 12 1 1 "a" "et pourquoi," "soi" 12 1 1 0 1
"1082" "s10" 6 51 7 208 1 0 892 892 892 1688 2096 0 0 0 1 1 892 "so" 15 1 1 "a" "si vous savez ?" "soi" 15 1 1 0 1
"1083" "s10" 65 26 2 0 0 0 0 0 0 0 0 0 0 0 0 0 0 "np1_c" 10 1 -1 "b" "Des volets" "cdb" 10 0 -1 0 1
"1084" "s10" 65 26 3 0 0 0 0 0 0 0 0 0 0 0 0 0 0 "adj" 5 1 -1 "b" "fixes" "cdb" 5 0 -1 0 1
"1085" "s10" 65 26 4 0 0 0 0 0 0 0 0 0 0 0 0 0 0 "verb" 13 1 -1 "b" "les piègent," "cdb" 13 0 -1 0 1
"1086" "s10" 65 26 5 0 0 0 0 0 0 0 0 0 0 0 0 0 0 "post-verb" 23 1 -1 "b" "mais les jeunes animaux" "cdb" 23 0 -1 0 1
"1087" "s10" 65 26 7 0 0 0 0 0 0 0 0 0 0 0 0 0 0 "pre-sluice" 10 1 -1 "b" "comprendre" "cdb" 10 0 -1 0 1
"1088" "s10" 65 26 8 104 1 104 104 104 104 104 104 0 0 0 0 0 104 "sluice" 9 1 -1 "b" "pourquoi," "cdb" 9 1 -1 0 1
"1089" "s10" 65 26 9 176 1 176 176 176 176 176 280 0 0 0 0 0 176 "spillover1" 8 1 -1 "b" "jusqu'à" "cdb" 8 1 -1 0 1
"1090" "s10" 69 4 1 0 0 0 0 0 0 0 0 0 0 0 0 0 0 "np1" 12 -1 -1 "d" "L'étudiante" "rrc" 12 0 0 -1 -1
"1091" "s10" 69 4 2 0 0 0 0 0 0 0 0 0 0 0 0 0 0 "part" 9 -1 -1 "d" "distraite" "rrc" 9 0 0 -1 -1
"1092" "s10" 69 4 3 0 0 0 0 0 0 0 0 0 0 0 0 0 0 "pp" 17 -1 -1 "d" "pendant la classe" "rrc" 17 0 0 -1 -1
"1093" "s10" 69 4 4 0 0 0 0 0 0 0 0 0 0 0 0 0 0 "dis" 14 -1 -1 "d" "était partie," "rrc" 14 0 0 -1 -1
"1094" "s10" 69 4 5 0 0 0 0 0 0 0 0 0 0 0 0 0 0 "post-dis" 23 -1 -1 "d" "mais même le directeur" "rrc" 23 0 0 -1 -1
"1095" "s10" 69 4 6 0 0 0 0 0 0 0 0 0 0 0 0 0 0 "pre-sluice" 11 -1 -1 "d" "de l'école" "rrc" 11 0 0 -1 -1
"1096" "s10" 69 4 7 364 1 0 516 516 516 516 516 0 0 0 0 0 516 "sluice" 17 -1 -1 "d" "ne le savait pas," "rrc" 17 1 0 -1 -1
"1097" "s10" 69 4 8 204 1 204 204 204 204 204 720 0 0 0 0 0 204 "spillover" 9 -1 -1 "d" "puisqu'il" "rrc" 9 1 0 -1 -1
"1098" "s10" 70 50 1 0 0 0 0 0 0 0 0 0 0 0 0 0 0 "np1_1" 11 1 -1 "b" "Quel héros" "soi" 11 0 -1 0 1
"1099" "s10" 70 50 2 0 0 0 0 0 116 0 0 116 0 116 0 0 116 "np1_2" 15 1 -1 "b" "de la gâchette" "soi" 15 1 -1 0 1
"1100" "s10" 70 50 3 0 0 0 0 0 0 0 0 0 0 0 0 0 0 "aux_v" 9 1 -1 "b" "a inhumé" "soi" 9 0 -1 0 1
"1101" "s10" 70 50 4 0 0 0 0 0 0 0 0 0 0 0 0 0 0 "np2_1" 14 1 -1 "b" "les compagnons" "soi" 14 0 -1 0 1
"1102" "s10" 70 50 5 0 0 0 0 0 528 0 0 528 0 528 0 0 528 "np2_2" 10 1 -1 "b" "de bordée" "soi" 10 1 -1 0 1
"1103" "s10" 70 50 6 88 1 0 88 404 652 932 932 564 316 248 1 2 248 "sluice" 7 1 -1 "b" "et où," "soi" 7 1 -1 0 1
"1104" "s10" 70 50 7 152 1 0 280 280 280 644 1576 0 0 0 1 1 280 "so" 18 1 -1 "b" "s'il vous plaît ?" "soi" 18 1 -1 0 1
"1105" "s10" 71 38 1 0 0 0 0 0 972 0 0 972 0 972 0 0 92 "np1_1" 13 1 -1 "b" "Quels avocats" "soi" 13 1 -1 0 1
"1106" "s10" 71 38 2 0 0 0 0 0 444 0 0 444 0 444 0 2 116 "np1_2" 10 1 -1 "b" "du cabinet" "soi" 10 1 -1 0 1
"1107" "s10" 71 38 3 0 0 0 0 0 924 0 0 924 0 924 0 1 388 "aux_v" 10 1 -1 "b" "ont salué" "soi" 10 1 -1 0 1
"1108" "s10" 71 38 4 0 0 0 0 0 224 0 0 224 0 224 0 1 144 "np2_1" 7 1 -1 "b" "le juge" "soi" 7 1 -1 0 1
"1109" "s10" 71 38 5 0 0 0 0 0 232 0 0 232 0 232 0 1 232 "np2_2" 25 1 -1 "b" "du tribunal administratif" "soi" 25 1 -1 0 1
"1110" "s10" 71 38 6 308 1 308 308 308 308 308 308 0 0 0 0 0 308 "sluice" 9 1 -1 "b" "et quand," "soi" 9 1 -1 0 1
"1111" "s10" 71 38 7 116 1 116 116 116 116 2912 3220 0 0 0 1 1 116 "so" 18 1 -1 "b" "s'il vous plaît ?" "soi" 18 1 -1 0 1
"1112" "s10" 72 21 2 0 0 0 0 0 272 0 0 272 0 272 0 0 272 "np1_c" 9 -1 1 "c" "Le renvoi" "cdb" 9 1 0 1 -1
"1113" "s10" 72 21 3 0 0 0 0 0 196 0 0 196 0 196 0 0 196 "adj" 9 -1 1 "c" "explicite" "cdb" 9 1 0 1 -1
"1114" "s10" 72 21 4 0 0 0 0 0 264 0 0 264 0 264 0 0 264 "verb" 18 -1 1 "c" "les fait discuter," "cdb" 18 1 0 1 -1
"1115" "s10" 72 21 5 0 0 0 0 0 248 0 0 248 0 248 0 0 248 "post-verb" 18 -1 1 "c" "mais le professeur" "cdb" 18 1 0 1 -1
"1116" "s10" 72 21 7 0 0 0 0 0 0 0 0 0 0 0 0 0 0 "pre-sluice" 13 -1 1 "c" "d'en écouter" "cdb" 13 0 0 1 -1
"1117" "s10" 72 21 8 268 1 268 268 268 268 268 268 0 0 0 0 0 268 "sluice" 13 -1 1 "c" "le résultat," "cdb" 13 1 0 1 -1
"1118" "s10" 72 21 9 308 1 308 308 308 308 308 576 0 0 0 0 0 308 "spillover1" 10 -1 1 "c" "car il y a" "cdb" 10 1 0 1 -1
"1119" "s10" 7 31 10 200 1 0 200 200 628 200 376 428 0 428 0 0 140 "spillover1" 6 1 1 "a" "vu que" "cdb" 6 1 1 0 1
"1120" "s10" 7 31 2 0 0 0 0 0 0 0 0 0 0 0 0 0 0 "np1_c" 10 1 1 "a" "Le boucher" "cdb" 10 0 1 0 1
"1121" "s10" 7 31 3 0 0 0 0 0 0 0 0 0 0 0 0 0 0 "adj" 4 1 1 "a" "sale" "cdb" 4 0 1 0 1
"1122" "s10" 7 31 4 0 0 0 0 0 252 0 0 252 0 252 0 0 252 "verb" 12 1 1 "a" "les tranche," "cdb" 12 1 1 0 1
"1123" "s10" 7 31 5 0 0 0 0 0 260 0 0 260 0 260 0 1 260 "post-verb" 16 1 1 "a" "mais les clients" "cdb" 16 1 1 0 1
"1124" "s10" 7 31 8 0 0 0 0 0 0 0 0 0 0 0 0 0 0 "pre-sluice" 14 1 1 "a" "incrédulement" "cdb" 14 0 1 0 1
"1125" "s10" 7 31 9 176 1 176 176 176 176 176 176 0 0 0 0 0 176 "sluice" 6 1 1 "a" "quand," "cdb" 6 1 1 0 1
"1126" "s10" 74 34 10 332 1 0 800 800 800 800 800 0 0 0 0 0 800 "sluice" 17 1 -1 "b" "par quelle magie," "cdb" 17 1 -1 0 1
"1127" "s10" 74 34 11 192 1 0 2504 2504 2504 2504 3304 0 0 0 0 0 2504 "spillover1" 22 1 -1 "b" "et les instrumentistes" "cdb" 22 1 -1 0 1
"1128" "s10" 74 34 3 0 0 0 0 0 356 0 0 356 0 356 0 0 356 "np1_c" 13 1 -1 "b" "Les notations" "cdb" 13 1 -1 0 1
"1129" "s10" 74 34 4 0 0 0 0 0 292 0 0 292 0 292 0 1 220 "adj" 8 1 -1 "b" "inverses" "cdb" 8 1 -1 0 1
"1130" "s10" 74 34 5 0 0 0 0 0 112 0 0 112 0 112 0 1 112 "verb" 13 1 -1 "b" "les rythment," "cdb" 13 1 -1 0 1
"1131" "s10" 74 34 6 0 0 0 0 0 0 0 0 0 0 0 0 0 0 "post-verb" 20 1 -1 "b" "mais ni le directeur" "cdb" 20 0 -1 0 1
"1132" "s10" 74 34 9 0 0 0 0 0 0 0 0 0 0 0 0 0 0 "pre-sluice" 9 1 -1 "b" "expliquer" "cdb" 9 0 -1 0 1
"1133" "s10" 76 42 1 0 0 0 0 0 244 0 0 244 0 244 0 0 244 "np1_1" 19 1 -1 "b" "Combien de voitures" "soi" 19 1 -1 0 1
"1134" "s10" 76 42 2 0 0 0 0 0 0 0 0 0 0 0 0 0 0 "np1_2" 9 1 -1 "b" "de course" "soi" 9 0 -1 0 1
"1135" "s10" 76 42 3 0 0 0 0 0 140 0 0 140 0 140 0 1 140 "aux_v" 13 1 -1 "b" "ont dépassé" "soi" 13 1 -1 0 1
"1136" "s10" 76 42 4 0 0 0 0 0 0 0 0 0 0 0 0 0 0 "np2_1" 7 1 -1 "b" "le gros" "soi" 7 0 -1 0 1
"1137" "s10" 76 42 5 0 0 0 0 0 0 0 0 0 0 0 0 0 0 "np2_2" 12 1 -1 "b" "camion rouge" "soi" 12 0 -1 0 1
"1138" "s10" 76 42 6 360 1 360 360 360 360 360 360 0 0 0 0 0 360 "sluice" 9 1 -1 "b" "et quand," "soi" 9 1 -1 0 1
"1139" "s10" 76 42 7 96 1 96 96 96 96 480 840 0 0 0 1 1 96 "so" 18 1 -1 "b" "s'il vous plaît ?" "soi" 18 1 -1 0 1
"1140" "s10" 79 24 10 336 1 0 336 336 856 336 1488 520 0 520 0 0 144 "spillover1" 8 -1 -1 "d" "d'autant" "cdb" 8 1 0 -1 -1
"1141" "s10" 79 24 3 0 0 0 0 0 208 0 0 208 0 208 0 0 208 "np1_c" 12 -1 -1 "d" "Les opinions" "cdb" 12 1 0 -1 -1
"1142" "s10" 79 24 4 0 0 0 0 0 280 0 0 280 0 280 0 0 280 "adj" 8 -1 -1 "d" "aveugles" "cdb" 8 1 0 -1 -1
"1143" "s10" 79 24 5 0 0 0 0 0 464 0 0 464 0 464 0 0 284 "verb" 15 -1 -1 "d" "les avantagent," "cdb" 15 1 0 -1 -1
"1144" "s10" 79 24 6 0 0 0 0 0 1132 0 0 1132 0 1132 0 1 408 "post-verb" 22 -1 -1 "d" "mais les commentateurs" "cdb" 22 1 0 -1 -1
"1145" "s10" 79 24 8 0 0 0 0 0 536 0 0 536 0 536 0 0 208 "pre-sluice" 13 -1 -1 "d" "en contestent" "cdb" 13 1 0 -1 -1
"1146" "s10" 79 24 9 232 1 0 412 824 1004 1152 1152 592 412 180 1 1 180 "sluice" 15 -1 -1 "d" "la continuité," "cdb" 15 1 0 -1 -1
"1147" "s10" 82 22 10 180 1 0 180 316 316 528 528 136 136 0 1 1 136 "pre-sluice" 9 1 -1 "b" "révéler" "cdb" 9 1 -1 0 1
"1148" "s10" 82 22 11 140 1 140 140 140 140 140 668 0 0 0 0 0 140 "sluice" 4 1 -1 "b" "où," "cdb" 4 1 -1 0 1
"1149" "s10" 82 22 12 248 1 0 248 248 816 248 916 568 0 568 0 0 412 "spillover1" 11 1 -1 "b" "de manière" "cdb" 11 1 -1 0 1
"1150" "s10" 82 22 3 0 0 0 0 0 0 0 0 0 0 0 0 0 0 "np1_c" 10 1 -1 "b" "Des agents" "cdb" 10 0 -1 0 1
"1151" "s10" 82 22 4 0 0 0 0 0 0 0 0 0 0 0 0 0 0 "adj" 7 1 -1 "b" "lâches" "cdb" 7 0 -1 0 1
"1152" "s10" 82 22 5 0 0 0 0 0 0 0 0 0 0 0 0 0 0 "verb" 16 1 -1 "b" "les recherchent," "cdb" 16 0 -1 0 1
"1153" "s10" 82 22 6 0 0 0 0 0 0 0 0 0 0 0 0 0 0 "post-verb" 16 1 -1 "b" "mais à présent" "cdb" 16 0 -1 0 1
"1154" "s10" 82 22 9 0 0 0 0 0 212 0 0 212 0 212 0 0 212 "pre-sluice" 14 1 -1 "b" "ne veulent pas" "cdb" 14 1 -1 0 1
"1155" "s10" 83 45 1 0 0 0 0 0 424 0 0 424 0 424 0 0 424 "np1_1" 14 -1 1 "c" "Quels fidèles" "soi" 14 1 0 1 -1
"1156" "s10" 83 45 2 0 0 0 0 0 240 0 0 240 0 240 0 0 240 "np1_2" 15 -1 1 "c" "de l'hindouisme" "soi" 15 1 0 1 -1
"1157" "s10" 83 45 3 0 0 0 0 0 0 0 0 0 0 0 0 0 0 "aux_v" 10 -1 1 "c" "a converti" "soi" 10 0 0 1 -1
"1158" "s10" 83 45 4 0 0 0 0 0 0 0 0 0 0 0 0 0 0 "np2_1" 10 -1 1 "c" "le pasteur" "soi" 10 0 0 1 -1
"1159" "s10" 83 45 5 0 0 0 0 0 0 0 0 0 0 0 0 0 0 "np2_2" 24 -1 1 "c" "de l'église paroissiale" "soi" 24 0 0 1 -1
"1160" "s10" 83 45 6 308 1 0 468 468 468 468 468 0 0 0 0 0 468 "sluice" 9 -1 1 "c" "au final," "soi" 9 1 0 1 -1
"1161" "s10" 83 45 7 0 0 0 0 0 160 0 468 160 0 160 0 0 160 "so" 10 -1 1 "c" "si je puis" "soi" 10 1 0 1 -1
"1162" "s10" 8 5 1 0 0 0 0 0 436 0 0 436 0 436 0 0 436 "np1" 19 -1 1 "c" "Le dernier chapitre" "rrc" 19 1 0 1 -1
"1163" "s10" 8 5 2 0 0 0 0 0 352 0 0 352 0 352 0 0 352 "part" 9 -1 1 "c" "soustrait" "rrc" 9 1 0 1 -1
"1164" "s10" 8 5 3 0 0 0 0 0 172 0 0 172 0 172 0 0 172 "pp" 8 -1 1 "c" "du livre" "rrc" 8 1 0 1 -1
"1165" "s10" 8 5 4 0 0 0 0 0 0 0 0 0 0 0 0 0 0 "dis" 5 -1 1 "c" "avait" "rrc" 5 0 0 1 -1
"1166" "s10" 8 5 5 0 0 0 0 0 152 0 0 152 0 152 0 0 152 "post-dis" 17 -1 1 "c" "l'air ingénieux," "rrc" 17 1 0 1 -1
"1167" "s10" 8 5 7 0 0 0 0 0 296 0 0 296 0 296 0 0 296 "pre-sluice" 8 -1 1 "c" "personne" "rrc" 8 1 0 1 -1
"1168" "s10" 8 5 8 320 1 0 416 416 596 416 416 180 0 180 0 0 180 "sluice" 13 -1 1 "c" "ne le savait," "rrc" 13 1 0 1 -1
"1169" "s10" 8 5 9 96 1 0 320 320 320 320 736 0 0 0 0 0 320 "spillover" 12 -1 1 "c" "d'autant que" "rrc" 12 1 0 1 -1
"1170" "s10" 9 48 1 0 0 0 0 0 452 0 0 452 0 452 0 0 144 "np1_1" 13 -1 -1 "d" "Quel chimiste" "soi" 13 1 0 -1 -1
"1171" "s10" 9 48 2 0 0 0 0 0 832 0 0 832 0 832 0 0 156 "np1_2" 24 -1 -1 "d" "du groupe pharmaceutique" "soi" 24 1 0 -1 -1
"1172" "s10" 9 48 3 0 0 0 0 0 400 0 0 400 0 400 0 1 192 "aux_v" 13 -1 -1 "d" "a empoisonné" "soi" 13 1 0 -1 -1
"1173" "s10" 9 48 4 0 0 0 0 0 404 0 0 404 0 404 0 1 332 "np2_1" 14 -1 -1 "d" "les collègues" "soi" 14 1 0 -1 -1
"1174" "s10" 9 48 5 0 0 0 0 0 228 0 0 228 0 228 0 0 228 "np2_2" 15 -1 -1 "d" "du département" "soi" 15 1 0 -1 -1
"1175" "s10" 9 48 6 212 1 0 344 344 1080 344 344 736 0 736 0 0 420 "sluice" 14 -1 -1 "d" "par vengeance," "soi" 14 1 0 -1 -1
"1176" "s10" 9 48 7 520 1 0 520 520 820 520 864 300 0 300 0 1 180 "so" 14 -1 -1 "d" "si vous pouvez" "soi" 14 1 0 -1 -1
"1177" "s1" 10 24 10 176 1 0 176 176 336 176 636 160 0 160 0 0 160 "spillover1" 8 1 -1 "b" "d'autant" "cdb" 8 1 -1 0 1
"1178" "s1" 10 24 3 0 0 0 0 0 316 0 0 316 0 316 0 0 316 "np1_c" 12 1 -1 "b" "Les opinions" "cdb" 12 1 -1 0 1
"1179" "s1" 10 24 4 0 0 0 0 0 0 0 0 0 0 0 0 0 0 "adj" 8 1 -1 "b" "aveugles" "cdb" 8 0 -1 0 1
"1180" "s1" 10 24 5 0 0 0 0 0 44 0 0 44 0 44 0 0 44 "verb" 15 1 -1 "b" "les avantagent," "cdb" 15 1 -1 0 1
"1181" "s1" 10 24 6 0 0 0 0 0 0 0 0 0 0 0 0 0 0 "post-verb" 22 1 -1 "b" "mais les commentateurs" "cdb" 22 0 -1 0 1
"1182" "s1" 10 24 8 0 0 0 0 0 0 0 0 0 0 0 0 0 0 "pre-sluice" 16 1 -1 "b" "demandent déjà" "cdb" 16 0 -1 0 1
"1183" "s1" 10 24 9 112 1 0 460 460 560 460 460 100 0 100 0 1 100 "sluice" 22 1 -1 "b" "pour combien de temps," "cdb" 22 1 -1 0 1
"1184" "s11" 10 8 1 0 0 0 0 0 364 0 0 364 0 364 0 0 188 "np1" 16 -1 1 "c" "Le fonctionnaire" "rrc" 16 1 0 1 -1
"1185" "s11" 10 8 2 0 0 0 0 0 172 0 0 172 0 172 0 0 172 "part" 8 -1 1 "c" "interdit" "rrc" 8 1 0 1 -1
"1186" "s11" 10 8 3 0 0 0 0 0 120 0 0 120 0 120 0 0 120 "pp" 10 -1 1 "c" "de séance" "rrc" 10 1 0 1 -1
"1187" "s11" 10 8 4 0 0 0 0 0 0 0 0 0 0 0 0 0 0 "dis" 7 -1 1 "c" "a reçu" "rrc" 7 0 0 1 -1
"1188" "s11" 10 8 5 0 0 0 0 0 0 0 0 0 0 0 0 0 0 "post-dis" 16 -1 1 "c" "une convocation," "rrc" 16 0 0 1 -1
"1189" "s11" 10 8 7 0 0 0 0 0 0 0 0 0 0 0 0 0 0 "pre-sluice" 17 -1 1 "c" "ne pouvait encore" "rrc" 17 0 0 1 -1
"1190" "s11" 10 8 8 572 1 0 784 784 784 784 784 0 0 0 0 0 784 "sluice" 12 -1 1 "c" "l'expliquer," "rrc" 12 1 0 1 -1
"1191" "s11" 10 8 9 224 1 0 364 364 364 364 1148 0 0 0 0 0 364 "spillover" 15 -1 1 "c" "jusqu'à ce que" "rrc" 15 1 0 1 -1
"1192" "s11" 11 38 1 0 0 0 0 0 0 0 0 0 0 0 0 0 0 "np1_1" 13 1 1 "a" "Quels avocats" "soi" 13 0 1 0 1
"1193" "s11" 11 38 2 0 0 0 0 0 452 0 0 452 0 452 0 0 204 "np1_2" 10 1 1 "a" "du cabinet" "soi" 10 1 1 0 1
"1194" "s11" 11 38 3 0 0 0 0 0 188 0 0 188 0 188 0 0 188 "aux_v" 8 1 1 "a" "a salué" "soi" 8 1 1 0 1
"1195" "s11" 11 38 4 0 0 0 0 0 0 0 0 0 0 0 0 0 0 "np2_1" 7 1 1 "a" "le juge" "soi" 7 0 1 0 1
"1196" "s11" 11 38 5 0 0 0 0 0 308 0 0 308 0 308 0 1 308 "np2_2" 25 1 1 "a" "du tribunal administratif" "soi" 25 1 1 0 1
"1197" "s11" 11 38 6 288 1 288 288 288 288 288 288 0 0 0 0 0 288 "sluice" 9 1 1 "a" "et quand," "soi" 9 1 1 0 1
"1198" "s11" 11 38 7 432 1 432 432 432 432 1380 1668 0 0 0 1 1 432 "so" 18 1 1 "a" "s'il vous plaît ?" "soi" 18 1 1 0 1
"1199" "s1" 11 30 10 160 1 0 160 160 364 160 636 204 0 204 0 0 204 "spillover1" 7 -1 -1 "d" "chacune" "cdb" 7 1 0 -1 -1
"1200" "s1" 11 30 2 0 0 0 0 0 0 0 0 0 0 0 0 0 0 "np1_c" 9 -1 -1 "d" "Les robes" "cdb" 9 0 0 -1 -1
"1201" "s1" 11 30 3 0 0 0 0 0 0 0 0 0 0 0 0 0 0 "adj" 8 -1 -1 "d" "sublimes" "cdb" 8 0 0 -1 -1
"1202" "s1" 11 30 4 0 0 0 0 0 228 0 0 228 0 228 0 1 228 "verb" 13 -1 -1 "d" "les charment," "cdb" 13 1 0 -1 -1
"1203" "s1" 11 30 5 0 0 0 0 0 432 0 0 432 0 432 0 1 136 "post-verb" 21 -1 -1 "d" "mais comme d'habitude" "cdb" 21 1 0 -1 -1
"1204" "s1" 11 30 8 0 0 0 0 0 0 0 0 0 0 0 0 0 0 "pre-sluice" 14 -1 -1 "d" "pour expliquer" "cdb" 14 0 0 -1 -1
"1205" "s1" 11 30 9 260 1 0 476 476 608 476 476 132 0 132 0 0 132 "sluice" 17 -1 -1 "d" "cette impression," "cdb" 17 1 0 -1 -1
"1206" "s11" 15 39 1 0 0 0 0 0 260 0 0 260 0 260 0 0 260 "np1_1" 14 -1 -1 "d" "Quels vendeurs" "soi" 14 1 0 -1 -1
"1207" "s11" 15 39 2 0 0 0 0 0 368 0 0 368 0 368 0 1 212 "np1_2" 10 -1 -1 "d" "du marché" "soi" 10 1 0 -1 -1
"1208" "s11" 15 39 3 0 0 0 0 0 0 0 0 0 0 0 0 0 0 "aux_v" 9 -1 -1 "d" "ont dupé" "soi" 9 0 0 -1 -1
"1209" "s11" 15 39 4 0 0 0 0 0 168 0 0 168 0 168 0 0 168 "np2_1" 7 -1 -1 "d" "le fils" "soi" 7 1 0 -1 -1
"1210" "s11" 15 39 5 0 0 0 0 0 0 0 0 0 0 0 0 0 0 "np2_2" 13 -1 -1 "d" "de ma voisine" "soi" 13 0 0 -1 -1
"1211" "s11" 15 39 6 196 1 0 548 548 548 548 548 0 0 0 0 0 548 "sluice" 12 -1 -1 "d" "ce jour-là," "soi" 12 1 0 -1 -1
"1212" "s11" 15 39 7 432 1 0 580 580 580 1376 1924 0 0 0 1 1 580 "so" 15 -1 -1 "d" "si vous savez ?" "soi" 15 1 0 -1 -1
"1213" "s11" 16 4 1 0 0 0 0 0 196 0 0 196 0 196 0 0 196 "np1" 11 -1 1 "c" "L'étudiant" "rrc" 11 1 0 1 -1
"1214" "s11" 16 4 2 0 0 0 0 0 708 0 0 708 0 708 0 0 88 "part" 8 -1 1 "c" "distrait" "rrc" 8 1 0 1 -1
"1215" "s11" 16 4 3 0 0 0 0 0 1312 0 0 1312 0 1312 0 0 1312 "pp" 17 -1 1 "c" "pendant la classe" "rrc" 17 1 0 1 -1
"1216" "s11" 16 4 4 0 0 0 0 0 1056 0 0 1056 0 1056 0 2 224 "dis" 13 -1 1 "c" "était parti," "rrc" 13 1 0 1 -1
"1217" "s11" 16 4 5 0 0 0 0 0 828 0 0 828 0 828 0 0 828 "post-dis" 23 -1 1 "c" "mais même le directeur" "rrc" 23 1 0 1 -1
"1218" "s11" 16 4 6 0 0 0 0 0 176 0 0 176 0 176 0 0 176 "pre-sluice" 11 -1 1 "c" "de l'école" "rrc" 11 1 0 1 -1
"1219" "s11" 16 4 7 324 1 0 544 544 848 544 544 304 0 304 0 0 304 "sluice" 17 -1 1 "c" "ne le savait pas," "rrc" 17 1 0 1 -1
"1220" "s11" 17 55 1 0 0 0 0 0 0 0 0 0 0 0 0 0 0 "np1_1" 13 -1 -1 "d" "Quel assassin" "soi" 13 0 0 -1 -1
"1221" "s11" 17 55 2 0 0 0 0 0 0 0 0 0 0 0 0 0 0 "np1_2" 11 -1 -1 "d" "de la mafia" "soi" 11 0 0 -1 -1
"1222" "s11" 17 55 3 0 0 0 0 0 0 0 0 0 0 0 0 0 0 "aux_v" 10 -1 -1 "d" "a observé" "soi" 10 0 0 -1 -1
"1223" "s11" 17 55 4 0 0 0 0 0 0 0 0 0 0 0 0 0 0 "np2_1" 21 -1 -1 "d" "les agents infiltrés" "soi" 21 0 0 -1 -1
"1224" "s11" 17 55 5 0 0 0 0 0 0 0 0 0 0 0 0 0 0 "np2_2" 17 -1 -1 "d" "du service secret" "soi" 17 0 0 -1 -1
"1225" "s11" 17 55 6 212 1 0 1136 1136 1136 1136 1136 0 0 0 0 0 1136 "sluice" 18 -1 -1 "d" "particulièrement," "soi" 18 1 0 -1 -1
"1226" "s11" 17 55 7 496 1 496 496 496 496 496 1632 0 0 0 0 0 496 "so" 15 -1 -1 "d" "si vous savez ?" "soi" 15 1 0 -1 -1
"1227" "s11" 18 50 1 0 0 0 0 0 184 0 0 184 0 184 0 0 184 "np1_1" 11 1 1 "a" "Quel héros" "soi" 11 1 1 0 1
"1228" "s11" 18 50 2 0 0 0 0 0 312 0 0 312 0 312 0 0 312 "np1_2" 15 1 1 "a" "de la gâchette" "soi" 15 1 1 0 1
"1229" "s11" 18 50 3 0 0 0 0 0 244 0 0 244 0 244 0 0 244 "aux_v" 11 1 1 "a" "ont inhumé" "soi" 11 1 1 0 1
"1230" "s11" 18 50 4 0 0 0 0 0 168 0 0 168 0 168 0 0 168 "np2_1" 14 1 1 "a" "les compagnons" "soi" 14 1 1 0 1
"1231" "s11" 18 50 5 0 0 0 0 0 0 0 0 0 0 0 0 0 0 "np2_2" 10 1 1 "a" "de bordée" "soi" 10 0 1 0 1
"1232" "s11" 18 50 6 152 1 0 152 152 388 152 152 236 0 236 0 0 236 "sluice" 7 1 1 "a" "et où," "soi" 7 1 1 0 1
"1233" "s11" 18 50 7 164 1 0 404 404 404 1548 1700 0 0 0 1 1 404 "so" 18 1 1 "a" "s'il vous plaît ?" "soi" 18 1 1 0 1
"1234" "s11" 20 47 1 0 0 0 0 0 152 0 0 152 0 152 0 0 152 "np1_1" 16 -1 -1 "d" "Quelle chanteuse" "soi" 16 1 0 -1 -1
"1235" "s11" 20 47 2 0 0 0 0 0 212 0 0 212 0 212 0 0 212 "np1_2" 8 -1 -1 "d" "d'opéra" "soi" 8 1 0 -1 -1
"1236" "s11" 20 47 3 0 0 0 0 0 188 0 0 188 0 188 0 0 188 "aux_v" 11 -1 -1 "d" "a contacté" "soi" 11 1 0 -1 -1
"1237" "s11" 20 47 4 0 0 0 0 0 204 0 0 204 0 204 0 1 204 "np2_1" 13 -1 -1 "d" "les musiciens" "soi" 13 1 0 -1 -1
"1238" "s11" 20 47 5 0 0 0 0 0 0 0 0 0 0 0 0 0 0 "np2_2" 9 -1 -1 "d" "du groupe" "soi" 9 0 0 -1 -1
"1239" "s11" 20 47 6 216 1 0 592 592 592 1348 1348 0 0 0 1 1 592 "sluice" 12 -1 -1 "d" "en cachette," "soi" 12 1 0 -1 -1
"1240" "s11" 22 18 10 240 1 0 612 612 612 612 612 0 0 0 0 0 612 "sluice" 22 1 1 "a" "pour combien de temps," "cdb" 22 1 1 0 1
"1241" "s11" 22 18 11 0 0 0 0 0 152 0 612 152 0 152 0 0 152 "spillover1" 8 1 1 "a" "même si" "cdb" 8 1 1 0 1
"1242" "s11" 22 18 2 0 0 0 0 0 336 0 0 336 0 336 0 0 336 "np1_c" 10 1 1 "a" "Le montage" "cdb" 10 1 1 0 1
"1243" "s11" 22 18 3 0 0 0 0 0 0 0 0 0 0 0 0 0 0 "adj" 4 1 1 "a" "fixe" "cdb" 4 0 1 0 1
"1244" "s11" 22 18 4 0 0 0 0 0 0 0 0 0 0 0 0 0 0 "verb" 10 1 1 "a" "les voile," "cdb" 10 0 1 0 1
"1245" "s11" 22 18 5 0 0 0 0 0 0 0 0 0 0 0 0 0 0 "post-verb" 14 1 1 "a" "mais le patron" "cdb" 14 0 1 0 1
"1246" "s11" 22 18 9 0 0 0 0 0 0 0 0 0 0 0 0 0 0 "pre-sluice" 8 1 1 "a" "garantir" "cdb" 8 0 1 0 1
"1247" "s11" 23 53 1 0 0 0 0 0 400 0 0 400 0 400 0 0 400 "np1_1" 16 1 -1 "b" "Quelle dompteuse" "soi" 16 1 -1 0 1
"1248" "s11" 23 53 2 0 0 0 0 0 132 0 0 132 0 132 0 0 132 "np1_2" 7 1 -1 "b" "de lion" "soi" 7 1 -1 0 1
"1249" "s11" 23 53 3 0 0 0 0 0 652 0 0 652 0 652 0 1 304 "aux_v" 11 1 -1 "b" "a embauché" "soi" 11 1 -1 0 1
"1250" "s11" 23 53 4 0 0 0 0 0 516 0 0 516 0 516 0 0 516 "np2_1" 13 1 -1 "b" "les cracheurs" "soi" 13 1 -1 0 1
"1251" "s11" 23 53 6 160 1 0 796 796 1036 796 796 240 0 240 0 1 240 "sluice" 12 1 -1 "b" "et pourquoi," "soi" 12 1 -1 0 1
"1252" "s11" 23 53 7 0 0 0 0 0 200 0 796 200 0 200 0 1 200 "so" 10 1 -1 "b" "si je puis" "soi" 10 1 -1 0 1
"1253" "s11" 24 37 1 0 0 0 0 0 0 0 0 0 0 0 0 0 0 "np1_1" 13 1 -1 "b" "Quels joueurs" "soi" 13 0 -1 0 1
"1254" "s11" 24 37 2 0 0 0 0 0 356 0 0 356 0 356 0 0 356 "np1_2" 15 1 -1 "b" "du club de foot" "soi" 15 1 -1 0 1
"1255" "s11" 24 37 3 0 0 0 0 0 0 0 0 0 0 0 0 0 0 "aux_v" 6 1 -1 "b" "ont vu" "soi" 6 0 -1 0 1
"1256" "s11" 24 37 4 0 0 0 0 0 284 0 0 284 0 284 0 0 284 "np2_1" 8 1 -1 "b" "la femme" "soi" 8 1 -1 0 1
"1257" "s11" 24 37 5 0 0 0 0 0 364 0 0 364 0 364 0 1 364 "np2_2" 13 1 -1 "b" "de mon frère" "soi" 13 1 -1 0 1
"1258" "s11" 24 37 6 384 1 384 384 384 384 384 384 0 0 0 0 0 384 "sluice" 7 1 -1 "b" "et où," "soi" 7 1 -1 0 1
"1259" "s11" 24 37 7 0 0 0 0 0 332 0 384 332 0 332 0 1 332 "so" 10 1 -1 "b" "si je puis" "soi" 10 1 -1 0 1
"1260" "s11" 28 13 1 0 0 0 0 0 0 0 0 0 0 0 0 0 0 "np1" 10 1 -1 "b" "Les textes" "rrc" 10 0 -1 0 1
"1261" "s11" 28 13 10 208 1 0 524 524 524 524 864 0 0 0 0 0 524 "spillover" 16 1 -1 "b" "car les penseurs" "rrc" 16 1 -1 0 1
"1262" "s11" 28 13 2 0 0 0 0 0 0 0 0 0 0 0 0 0 0 "part" 12 1 -1 "b" "reconstruits" "rrc" 12 0 -1 0 1
"1263" "s11" 28 13 3 0 0 0 0 0 0 0 0 0 0 0 0 0 0 "pp" 33 1 -1 "b" "à partir d'anciennes épigraphes" "rrc" 33 0 -1 0 1
"1264" "s11" 28 13 4 0 0 0 0 0 0 0 0 0 0 0 0 0 0 "dis" 11 1 -1 "b" "contiennent" "rrc" 11 0 -1 0 1
"1265" "s11" 28 13 5 0 0 0 0 0 0 0 0 0 0 0 0 0 0 "post-dis" 19 1 -1 "b" "des contradictions," "rrc" 19 0 -1 0 1
"1266" "s11" 28 13 8 0 0 0 0 0 0 0 0 0 0 0 0 0 0 "pre-sluice" 10 1 -1 "b" "d'établir" "rrc" 10 0 -1 0 1
"1267" "s11" 28 13 9 340 1 340 340 340 340 340 340 0 0 0 0 0 340 "sluice" 11 1 -1 "b" "lesquelles," "rrc" 11 1 -1 0 1
"1268" "s11" 30 11 1 0 0 0 0 0 388 0 0 388 0 388 0 0 388 "np1" 19 -1 -1 "d" "La reine éternelle" "rrc" 19 1 0 -1 -1
"1269" "s11" 30 11 2 0 0 0 0 0 592 0 0 592 0 592 0 0 592 "part" 8 -1 -1 "d" "prédite" "rrc" 8 1 0 -1 -1
"1270" "s11" 30 11 3 0 0 0 0 0 1204 0 0 1204 0 1204 0 0 196 "pp" 19 -1 -1 "d" "dans les écritures" "rrc" 19 1 0 -1 -1
"1271" "s11" 30 11 4 0 0 0 0 0 1772 0 0 1772 0 1772 0 1 208 "dis" 15 -1 -1 "d" "aurait accompli" "rrc" 15 1 0 -1 -1
"1272" "s11" 30 11 5 0 0 0 0 0 404 0 0 404 0 404 0 1 260 "post-dis" 11 -1 -1 "d" "un miracle," "rrc" 11 1 0 -1 -1
"1273" "s11" 30 11 7 0 0 0 0 0 968 0 0 968 0 968 0 0 228 "pre-sluice" 15 -1 -1 "d" "d'en découvrir" "rrc" 15 1 0 -1 -1
"1274" "s11" 30 11 8 400 1 0 932 932 1936 932 932 1004 0 1004 0 1 788 "sluice" 10 -1 -1 "d" "la nature," "rrc" 10 1 0 -1 -1
"1275" "s11" 30 11 9 272 1 0 428 428 692 428 1360 264 0 264 0 0 264 "spillover" 14 -1 -1 "d" "en particulier" "rrc" 14 1 0 -1 -1
"1276" "s11" 32 31 10 188 1 188 188 188 188 188 784 0 0 0 0 0 188 "spillover1" 6 -1 -1 "d" "vu que" "cdb" 6 1 0 -1 -1
"1277" "s11" 32 31 2 0 0 0 0 0 0 0 0 0 0 0 0 0 0 "np1_c" 12 -1 -1 "d" "Les bouchers" "cdb" 12 0 0 -1 -1
"1278" "s11" 32 31 3 0 0 0 0 0 0 0 0 0 0 0 0 0 0 "adj" 5 -1 -1 "d" "sales" "cdb" 5 0 0 -1 -1
"1279" "s11" 32 31 4 0 0 0 0 0 0 0 0 0 0 0 0 0 0 "verb" 14 -1 -1 "d" "les tranchent," "cdb" 14 0 0 -1 -1
"1280" "s11" 32 31 5 0 0 0 0 0 244 0 0 244 0 244 0 0 244 "post-verb" 16 -1 -1 "d" "mais les clients" "cdb" 16 1 0 -1 -1
"1281" "s11" 32 31 8 0 0 0 0 0 92 0 0 92 0 92 0 0 92 "pre-sluice" 14 -1 -1 "d" "incrédulement" "cdb" 14 1 0 -1 -1
"1282" "s11" 32 31 9 196 1 0 196 504 504 596 596 308 308 0 1 1 308 "sluice" 13 -1 -1 "d" "la technique," "cdb" 13 1 0 -1 -1
"1283" "s11" 33 34 10 212 1 0 576 576 576 576 576 0 0 0 0 0 576 "sluice" 17 1 1 "a" "par quelle magie," "cdb" 17 1 1 0 1
"1284" "s11" 33 34 11 248 1 0 636 636 636 636 1212 0 0 0 0 0 636 "spillover1" 22 1 1 "a" "et les instrumentistes" "cdb" 22 1 1 0 1
"1285" "s11" 33 34 3 0 0 0 0 0 360 0 0 360 0 360 0 0 144 "np1_c" 11 1 1 "a" "La notation" "cdb" 11 1 1 0 1
"1286" "s11" 33 34 4 0 0 0 0 0 516 0 0 516 0 516 0 1 172 "adj" 7 1 1 "a" "inverse" "cdb" 7 1 1 0 1
"1287" "s11" 33 34 5 0 0 0 0 0 280 0 0 280 0 280 0 1 156 "verb" 11 1 1 "a" "les rythme," "cdb" 11 1 1 0 1
"1288" "s11" 33 34 6 0 0 0 0 0 0 0 0 0 0 0 0 0 0 "post-verb" 20 1 1 "a" "mais ni le directeur" "cdb" 20 0 1 0 1
"1289" "s11" 33 34 9 0 0 0 0 0 0 0 0 0 0 0 0 0 0 "pre-sluice" 9 1 1 "a" "expliquer" "cdb" 9 0 1 0 1
"1290" "s11" 34 1 1 0 0 0 0 0 0 0 0 0 0 0 0 0 0 "np1" 15 1 -1 "b" "La politicienne" "rrc" 15 0 -1 0 1
"1291" "s11" 34 1 10 0 0 0 0 0 0 0 0 0 0 0 0 0 0 "pre-sluice" 14 1 -1 "b" "se demandaient" "rrc" 14 0 -1 0 1
"1292" "s11" 34 1 11 272 1 272 272 272 272 272 272 0 0 0 0 0 272 "sluice" 9 1 -1 "b" "pourquoi," "rrc" 9 1 -1 0 1
"1293" "s11" 34 1 12 76 1 76 76 76 76 76 348 0 0 0 0 0 76 "spillover" 6 1 -1 "b" "vu que" "rrc" 6 1 -1 0 1
"1294" "s11" 34 1 2 0 0 0 0 0 220 0 0 220 0 220 0 0 220 "part" 10 1 -1 "b" "contredite" "rrc" 10 1 -1 0 1
"1295" "s11" 34 1 3 0 0 0 0 0 460 0 0 460 0 460 0 0 324 "pp" 16 1 -1 "b" "durant le débat" "rrc" 16 1 -1 0 1
"1296" "s11" 34 1 4 0 0 0 0 0 508 0 0 508 0 508 0 1 508 "dis" 10 1 -1 "b" "a proposé" "rrc" 10 1 -1 0 1
"1297" "s11" 34 1 5 0 0 0 0 0 300 0 0 300 0 300 0 1 300 "post-dis" 11 1 -1 "b" "des mesures" "rrc" 11 1 -1 0 1
"1298" "s11" 35 9 1 0 0 0 0 0 0 0 0 0 0 0 0 0 0 "np1" 20 1 -1 "b" "Les fruits exotiques" "rrc" 20 0 -1 0 1
"1299" "s11" 35 9 10 220 1 220 220 220 220 220 220 0 0 0 0 0 220 "sluice" 9 1 -1 "b" "pourquoi," "rrc" 9 1 -1 0 1
"1300" "s11" 35 9 11 236 1 0 484 484 484 484 704 0 0 0 0 0 484 "spillover" 15 1 -1 "b" "alors même que" "rrc" 15 1 -1 0 1
"1301" "s11" 35 9 2 0 0 0 0 0 0 0 0 0 0 0 0 0 0 "part" 10 1 -1 "b" "introduits" "rrc" 10 0 -1 0 1
"1302" "s11" 35 9 3 0 0 0 0 0 84 0 0 84 0 84 0 0 84 "pp" 10 1 -1 "b" "au village" "rrc" 10 1 -1 0 1
"1303" "s11" 35 9 4 0 0 0 0 0 0 0 0 0 0 0 0 0 0 "dis" 8 1 -1 "b" "étaient" "rrc" 8 0 -1 0 1
"1304" "s11" 35 9 5 0 0 0 0 0 0 0 0 0 0 0 0 0 0 "post-dis" 19 1 -1 "b" "fortement toxiques," "rrc" 19 0 -1 0 1
"1305" "s11" 35 9 9 0 0 0 0 0 0 0 0 0 0 0 0 0 0 "pre-sluice" 10 1 -1 "b" "découvert" "rrc" 10 0 -1 0 1
"1306" "s11" 37 7 1 0 0 0 0 0 440 0 0 440 0 440 0 0 440 "np1" 14 -1 -1 "d" "La secrétaire" "rrc" 14 1 0 -1 -1
"1307" "s11" 37 7 2 0 0 0 0 0 228 0 0 228 0 228 0 0 228 "part" 9 -1 -1 "d" "instruite" "rrc" 9 1 0 -1 -1
"1308" "s11" 37 7 3 0 0 0 0 0 496 0 0 496 0 496 0 0 496 "pp" 14 -1 -1 "d" "de la défaite" "rrc" 14 1 0 -1 -1
"1309" "s11" 37 7 4 0 0 0 0 0 60 0 0 60 0 60 0 0 60 "dis" 21 -1 -1 "d" "aurait été trouvée" "rrc" 21 1 0 -1 -1
"1310" "s11" 37 7 5 0 0 0 0 0 0 0 0 0 0 0 0 0 0 "post-dis" 12 -1 -1 "d" "dans un bar," "rrc" 12 0 0 -1 -1
"1311" "s11" 37 7 7 0 0 0 0 0 0 0 0 0 0 0 0 0 0 "pre-sluice" 17 -1 -1 "d" "il est impossible" "rrc" 17 0 0 -1 -1
"1312" "s11" 37 7 8 292 1 0 536 536 536 536 536 0 0 0 0 0 536 "sluice" 16 -1 -1 "d" "de le vérifier," "rrc" 16 1 0 -1 -1
"1313" "s11" 37 7 9 196 1 196 196 196 196 196 732 0 0 0 0 0 196 "spillover" 12 -1 -1 "d" "d'autant que" "rrc" 12 1 0 -1 -1
"1314" "s11" 40 49 1 0 0 0 0 0 224 0 0 224 0 224 0 0 224 "np1_1" 14 1 -1 "b" "Quel escrimeur" "soi" 14 1 -1 0 1
"1315" "s11" 40 49 2 0 0 0 0 0 0 0 0 0 0 0 0 0 0 "np1_2" 22 1 -1 "b" "de l'équipe nationale" "soi" 22 0 -1 0 1
"1316" "s11" 40 49 3 0 0 0 0 0 0 0 0 0 0 0 0 0 0 "aux_v" 8 1 -1 "b" "a salué" "soi" 8 0 -1 0 1
"1317" "s11" 40 49 4 0 0 0 0 0 296 0 0 296 0 296 0 0 296 "np2_1" 15 1 -1 "b" "les adversaires" "soi" 15 1 -1 0 1
"1318" "s11" 40 49 5 0 0 0 0 0 336 0 0 336 0 336 0 0 172 "np2_2" 11 1 -1 "b" "du concours" "soi" 11 1 -1 0 1
"1319" "s11" 40 49 6 292 1 0 292 552 552 1184 1184 260 260 0 2 2 260 "sluice" 9 1 -1 "b" "et quand," "soi" 9 1 -1 0 1
"1320" "s11" 40 49 7 0 0 0 0 0 112 0 1184 112 0 112 0 1 112 "so" 10 1 -1 "b" "si je puis" "soi" 10 1 -1 0 1
"1321" "s11" 41 51 1 0 0 0 0 0 508 0 0 508 0 508 0 0 244 "np1_1" 11 -1 -1 "d" "Quel auteur" "soi" 11 1 0 -1 -1
"1322" "s11" 41 51 2 0 0 0 0 0 1160 0 0 1160 0 1160 0 1 224 "np1_2" 19 -1 -1 "d" "de romans policiers" "soi" 19 1 0 -1 -1
"1323" "s11" 41 51 3 0 0 0 0 0 744 0 0 744 0 744 0 1 156 "aux_v" 11 -1 -1 "d" "a consulté" "soi" 11 1 0 -1 -1
"1324" "s11" 41 51 4 0 0 0 0 0 1128 0 0 1128 0 1128 0 1 172 "np2_1" 15 -1 -1 "d" "les enquêteurs" "soi" 15 1 0 -1 -1
"1325" "s11" 41 51 5 0 0 0 0 0 876 0 0 876 0 876 0 1 176 "np2_2" 15 -1 -1 "d" "du commissariat" "soi" 15 1 0 -1 -1
"1326" "s11" 41 51 6 544 1 0 544 544 904 544 544 360 0 360 0 1 360 "sluice" 16 -1 -1 "d" "par téléphone," "soi" 16 1 0 -1 -1
"1327" "s11" 41 51 7 332 1 0 604 604 604 5380 5924 0 0 0 1 1 604 "so" 15 -1 -1 "d" "si vous savez ?" "soi" 15 1 0 -1 -1
"1328" "s11" 4 25 2 0 0 0 0 0 376 0 0 376 0 376 0 0 376 "np1_c" 11 1 -1 "b" "Des camions" "cdb" 11 1 -1 0 1
"1329" "s11" 4 25 3 0 0 0 0 0 260 0 0 260 0 260 0 0 260 "adj" 9 1 -1 "b" "détruits" "cdb" 9 1 -1 0 1
"1330" "s11" 4 25 4 0 0 0 0 0 456 0 0 456 0 456 0 0 456 "verb" 12 1 -1 "b" "les tentent," "cdb" 12 1 -1 0 1
"1331" "s11" 4 25 5 0 0 0 0 0 808 0 0 808 0 808 0 0 316 "post-verb" 16 1 -1 "b" "mais les anciens" "cdb" 16 1 -1 0 1
"1332" "s11" 4 25 7 0 0 0 0 0 392 0 0 392 0 392 0 0 392 "pre-sluice" 13 1 -1 "b" "sous-estiment" "cdb" 13 1 -1 0 1
"1333" "s11" 4 25 8 264 1 0 264 264 660 264 264 396 0 396 0 0 396 "sluice" 14 1 -1 "b" "à quel point," "cdb" 14 1 -1 0 1
"1334" "s11" 4 25 9 368 1 0 368 368 548 368 632 180 0 180 0 0 180 "spillover1" 12 1 -1 "b" "de sorte que" "cdb" 12 1 -1 0 1
"1335" "s11" 43 17 10 160 1 160 160 160 160 160 344 0 0 0 0 0 160 "spillover1" 8 1 -1 "b" "sauf que" "cdb" 8 1 -1 0 1
"1336" "s11" 43 17 2 0 0 0 0 0 0 0 0 0 0 0 0 0 0 "np1_c" 11 1 -1 "b" "Les vidéos" "cdb" 11 0 -1 0 1
"1337" "s11" 43 17 3 0 0 0 0 0 0 0 0 0 0 0 0 0 0 "adj" 9 1 -1 "b" "illustres" "cdb" 9 0 -1 0 1
"1338" "s11" 43 17 4 0 0 0 0 0 0 0 0 0 0 0 0 0 0 "verb" 13 1 -1 "b" "les touchent," "cdb" 13 0 -1 0 1
"1339" "s11" 43 17 5 0 0 0 0 0 0 0 0 0 0 0 0 0 0 "post-verb" 16 1 -1 "b" "mais il s'avère" "cdb" 16 0 -1 0 1
"1340" "s11" 43 17 8 0 0 0 0 0 0 0 0 0 0 0 0 0 0 "pre-sluice" 11 1 -1 "b" "de formuler" "cdb" 11 0 -1 0 1
"1341" "s11" 43 17 9 184 1 184 184 184 184 184 184 0 0 0 0 0 184 "sluice" 9 1 -1 "b" "pourquoi," "cdb" 9 1 -1 0 1
"1342" "s11" 44 12 1 0 0 0 0 0 0 0 0 0 0 0 0 0 0 "np1" 8 -1 1 "c" "Le robot" "rrc" 8 0 0 1 -1
"1343" "s11" 44 12 10 304 1 304 304 304 304 304 824 0 0 0 0 0 304 "spillover" 12 -1 1 "c" "vu qu'il y a" "rrc" 12 1 0 1 -1
"1344" "s11" 44 12 2 0 0 0 0 0 192 0 0 192 0 192 0 0 192 "part" 7 -1 1 "c" "produit" "rrc" 7 1 0 1 -1
"1345" "s11" 44 12 3 0 0 0 0 0 0 0 0 0 0 0 0 0 0 "pp" 10 -1 1 "c" "à l'usine" "rrc" 10 0 0 1 -1
"1346" "s11" 44 12 4 0 0 0 0 0 0 0 0 0 0 0 0 0 0 "dis" 12 -1 1 "c" "doit traiter" "rrc" 12 0 0 1 -1
"1347" "s11" 44 12 5 0 0 0 0 0 700 0 0 700 0 700 0 0 700 "post-dis" 20 -1 1 "c" "des pièces uniques," "rrc" 20 1 0 1 -1
"1348" "s11" 44 12 8 0 0 0 0 0 0 0 0 0 0 0 0 0 0 "pre-sluice" 12 -1 1 "c" "d'en trouver" "rrc" 12 0 0 1 -1
"1349" "s11" 44 12 9 328 1 0 520 520 520 520 520 0 0 0 0 0 520 "sluice" 9 -1 1 "c" "le temps," "rrc" 9 1 0 1 -1
"1350" "s11" 46 45 1 0 0 0 0 0 532 0 0 532 0 532 0 0 304 "np1_1" 14 1 -1 "b" "Quels fidèles" "soi" 14 1 -1 0 1
"1351" "s11" 46 45 2 0 0 0 0 0 428 0 0 428 0 428 0 1 180 "np1_2" 15 1 -1 "b" "de l'hindouisme" "soi" 15 1 -1 0 1
"1352" "s11" 46 45 3 0 0 0 0 0 324 0 0 324 0 324 0 0 56 "aux_v" 12 1 -1 "b" "ont converti" "soi" 12 1 -1 0 1
"1353" "s11" 46 45 4 0 0 0 0 0 280 0 0 280 0 280 0 1 44 "np2_1" 10 1 -1 "b" "le pasteur" "soi" 10 1 -1 0 1
"1354" "s11" 46 45 5 0 0 0 0 0 516 0 0 516 0 516 0 0 516 "np2_2" 24 1 -1 "b" "de l'église paroissiale" "soi" 24 1 -1 0 1
"1355" "s11" 46 45 6 240 1 0 240 240 460 240 240 220 0 220 0 1 220 "sluice" 11 1 -1 "b" "et comment," "soi" 11 1 -1 0 1
"1356" "s11" 46 45 7 180 1 0 632 632 632 632 872 0 0 0 0 0 632 "so" 10 1 -1 "b" "si je puis" "soi" 10 1 -1 0 1
"1357" "s11" 48 26 2 0 0 0 0 0 0 0 0 0 0 0 0 0 0 "np1_c" 8 1 1 "a" "Un volet" "cdb" 8 0 1 0 1
"1358" "s11" 48 26 3 0 0 0 0 0 0 0 0 0 0 0 0 0 0 "adj" 4 1 1 "a" "fixe" "cdb" 4 0 1 0 1
"1359" "s11" 48 26 4 0 0 0 0 0 0 0 0 0 0 0 0 0 0 "verb" 11 1 1 "a" "les piège," "cdb" 11 0 1 0 1
"1360" "s11" 48 26 5 0 0 0 0 0 412 0 0 412 0 412 0 0 412 "post-verb" 23 1 1 "a" "mais les jeunes animaux" "cdb" 23 1 1 0 1
"1361" "s11" 48 26 7 0 0 0 0 0 0 0 0 0 0 0 0 0 0 "pre-sluice" 10 1 1 "a" "comprendre" "cdb" 10 0 1 0 1
"1362" "s11" 48 26 8 148 1 148 148 148 148 148 148 0 0 0 0 0 148 "sluice" 9 1 1 "a" "pourquoi," "cdb" 9 1 1 0 1
"1363" "s11" 48 26 9 160 1 160 160 160 160 160 308 0 0 0 0 0 160 "spillover1" 8 1 1 "a" "jusqu'à" "cdb" 8 1 1 0 1
"1364" "s11" 51 27 10 168 1 0 728 728 728 728 1128 0 0 0 0 0 728 "spillover1" 13 -1 -1 "d" "étant donné" "cdb" 13 1 0 -1 -1
"1365" "s11" 51 27 3 0 0 0 0 0 288 0 0 288 0 288 0 0 288 "np1_c" 13 -1 -1 "d" "L'infirmière" "cdb" 13 1 0 -1 -1
"1366" "s11" 51 27 4 0 0 0 0 0 0 0 0 0 0 0 0 0 0 "adj" 7 -1 -1 "d" "maudite" "cdb" 7 0 0 -1 -1
"1367" "s11" 51 27 5 0 0 0 0 0 0 0 0 0 0 0 0 0 0 "verb" 11 -1 -1 "d" "les mouche," "cdb" 11 0 0 -1 -1
"1368" "s11" 51 27 6 0 0 0 0 0 220 0 0 220 0 220 0 0 220 "post-verb" 14 -1 -1 "d" "mais les vieux" "cdb" 14 1 0 -1 -1
"1369" "s11" 51 27 8 0 0 0 0 0 196 0 0 196 0 196 0 0 196 "pre-sluice" 7 -1 -1 "d" "souvent" "cdb" 7 1 0 -1 -1
"1370" "s11" 51 27 9 204 1 204 204 204 204 400 400 0 0 0 1 1 204 "sluice" 8 -1 -1 "d" "le sens," "cdb" 8 1 0 -1 -1
"1371" "s11" 52 44 1 0 0 0 0 0 0 0 0 0 0 0 0 0 0 "np1_1" 13 -1 1 "c" "Quels bandits" "soi" 13 0 0 1 -1
"1372" "s11" 52 44 2 0 0 0 0 0 0 0 0 0 0 0 0 0 0 "np1_2" 10 -1 1 "c" "du désert" "soi" 10 0 0 1 -1
"1373" "s11" 52 44 3 0 0 0 0 0 116 0 0 116 0 116 0 0 116 "aux_v" 11 -1 1 "c" "a assiégé" "soi" 11 1 0 1 -1
"1374" "s11" 52 44 4 0 0 0 0 0 0 0 0 0 0 0 0 0 0 "np2_1" 8 -1 1 "c" "l'armée" "soi" 8 0 0 1 -1
"1375" "s11" 52 44 5 0 0 0 0 0 412 0 0 412 0 412 0 0 412 "np2_2" 12 -1 1 "c" "des Croisés" "soi" 12 1 0 1 -1
"1376" "s11" 52 44 6 484 1 0 796 796 796 1208 1208 0 0 0 1 1 796 "sluice" 8 -1 1 "c" "en 1267," "soi" 8 1 0 1 -1
"1377" "s11" 52 44 7 300 1 300 300 300 300 416 1624 0 0 0 1 1 300 "so" 14 -1 1 "c" "si vous pouvez" "soi" 14 1 0 1 -1
"1378" "s11" 53 6 1 0 0 0 0 0 0 0 0 0 0 0 0 0 0 "np1" 12 1 1 "a" "L'enseignant" "rrc" 12 0 1 0 1
"1379" "s11" 53 6 2 0 0 0 0 0 0 0 0 0 0 0 0 0 0 "part" 7 1 1 "a" "inscrit" "rrc" 7 0 1 0 1
"1380" "s11" 53 6 3 0 0 0 0 0 0 0 0 0 0 0 0 0 0 "pp" 36 1 1 "a" "au cours de mathématiques avancées" "rrc" 36 0 1 0 1
"1381" "s11" 53 6 4 0 0 0 0 0 0 0 0 0 0 0 0 0 0 "dis" 14 1 1 "a" "s'était tué," "rrc" 14 0 1 0 1
"1382" "s11" 53 6 5 0 0 0 0 0 276 0 0 276 0 276 0 0 276 "post-dis" 20 1 1 "a" "mais le porte-parole" "rrc" 20 1 1 0 1
"1383" "s11" 53 6 7 0 0 0 0 0 156 0 0 156 0 156 0 0 156 "pre-sluice" 15 1 1 "a" "n'avait pas dit" "rrc" 15 1 1 0 1
"1384" "s11" 53 6 8 168 1 168 168 168 168 168 168 0 0 0 0 0 168 "sluice" 8 1 1 "a" "comment," "rrc" 8 1 1 0 1
"1385" "s11" 53 6 9 160 1 0 380 380 380 380 548 0 0 0 0 0 380 "spillover" 12 1 1 "a" "de sorte que" "rrc" 12 1 1 0 1
"1386" "s11" 54 41 1 0 0 0 0 0 492 0 0 492 0 492 0 0 492 "np1_1" 19 1 -1 "b" "Combien de maîtres" "soi" 19 1 -1 0 1
"1387" "s11" 54 41 2 0 0 0 0 0 208 0 0 208 0 208 0 0 208 "np1_2" 10 1 -1 "b" "de kung-fu" "soi" 10 1 -1 0 1
"1388" "s11" 54 41 3 0 0 0 0 0 216 0 0 216 0 216 0 0 216 "aux_v" 10 1 -1 "b" "ont vaincu" "soi" 10 1 -1 0 1
"1389" "s11" 54 41 4 0 0 0 0 0 292 0 0 292 0 292 0 1 144 "np2_1" 6 1 -1 "b" "l'ours" "soi" 6 1 -1 0 1
"1390" "s11" 54 41 5 0 0 0 0 0 460 0 0 460 0 460 0 0 460 "np2_2" 9 1 -1 "b" "du cirque" "soi" 9 1 -1 0 1
"1391" "s11" 54 41 6 756 1 0 756 756 968 756 756 212 0 212 0 0 212 "sluice" 11 1 -1 "b" "et comment," "soi" 11 1 -1 0 1
"1392" "s11" 54 41 7 0 0 0 0 0 172 0 756 172 0 172 0 1 172 "so" 10 1 -1 "b" "si je puis" "soi" 10 1 -1 0 1
"1393" "s11" 59 28 10 212 1 212 212 212 212 212 212 0 0 0 0 0 212 "sluice" 10 -1 1 "c" "la raison," "cdb" 10 1 0 1 -1
"1394" "s11" 59 28 11 176 1 176 176 176 176 176 388 0 0 0 0 0 176 "spillover1" 8 -1 1 "c" "même si" "cdb" 8 1 0 1 -1
"1395" "s11" 59 28 3 0 0 0 0 0 0 0 0 0 0 0 0 0 0 "np1_c" 9 -1 1 "c" "La flaque" "cdb" 9 0 0 1 -1
"1396" "s11" 59 28 4 0 0 0 0 0 0 0 0 0 0 0 0 0 0 "adj" 7 -1 1 "c" "trouble" "cdb" 7 0 0 1 -1
"1397" "s11" 59 28 5 0 0 0 0 0 0 0 0 0 0 0 0 0 0 "verb" 10 -1 1 "c" "les calme," "cdb" 10 0 0 1 -1
"1398" "s11" 59 28 6 0 0 0 0 0 0 0 0 0 0 0 0 0 0 "post-verb" 19 -1 1 "c" "mais le commissaire" "cdb" 19 0 0 1 -1
"1399" "s11" 59 28 9 0 0 0 0 0 0 0 0 0 0 0 0 0 0 "pre-sluice" 12 -1 1 "c" "pas vraiment" "cdb" 12 0 0 1 -1
"1400" "s11" 60 43 1 0 0 0 0 0 256 0 0 256 0 256 0 0 256 "np1_1" 15 -1 -1 "d" "Quels grimpeurs" "soi" 15 1 0 -1 -1
"1401" "s11" 60 43 2 0 0 0 0 0 100 0 0 100 0 100 0 0 100 "np1_2" 13 -1 -1 "d" "de la région" "soi" 13 1 0 -1 -1
"1402" "s11" 60 43 3 0 0 0 0 0 0 0 0 0 0 0 0 0 0 "aux_v" 11 -1 -1 "d" "ont chassé" "soi" 11 0 0 -1 -1
"1403" "s11" 60 43 4 0 0 0 0 0 0 0 0 0 0 0 0 0 0 "np2_1" 8 -1 -1 "d" "l'ermite" "soi" 8 0 0 -1 -1
"1404" "s11" 60 43 5 0 0 0 0 0 0 0 0 0 0 0 0 0 0 "np2_2" 7 -1 -1 "d" "du bois" "soi" 7 0 0 -1 -1
"1405" "s11" 60 43 6 352 1 0 732 732 732 1088 1088 0 0 0 1 1 732 "sluice" 9 -1 -1 "d" "le matin," "soi" 9 1 0 -1 -1
"1406" "s11" 61 52 1 0 0 0 0 0 164 0 0 164 0 164 0 0 164 "np1_1" 18 -1 1 "c" "Quel fonctionnaire" "soi" 18 1 0 1 -1
"1407" "s11" 61 52 2 0 0 0 0 0 164 0 0 164 0 164 0 1 164 "np1_2" 9 -1 1 "c" "de l'Etat" "soi" 9 1 0 1 -1
"1408" "s11" 61 52 3 0 0 0 0 0 0 0 0 0 0 0 0 0 0 "aux_v" 13 -1 1 "c" "ont protégé" "soi" 13 0 0 1 -1
"1409" "s11" 61 52 4 0 0 0 0 0 148 0 0 148 0 148 0 0 148 "np2_1" 14 -1 1 "c" "les magistrats" "soi" 14 1 0 1 -1
"1410" "s11" 61 52 5 0 0 0 0 0 0 0 0 0 0 0 0 0 0 "np2_2" 10 -1 1 "c" "du parquet" "soi" 10 0 0 1 -1
"1411" "s11" 61 52 6 212 1 0 692 692 692 692 692 0 0 0 0 0 692 "sluice" 17 -1 1 "c" "en août dernier," "soi" 17 1 0 1 -1
"1412" "s11" 62 48 1 0 0 0 0 0 0 0 0 0 0 0 0 0 0 "np1_1" 13 -1 1 "c" "Quel chimiste" "soi" 13 0 0 1 -1
"1413" "s11" 62 48 2 0 0 0 0 0 0 0 0 0 0 0 0 0 0 "np1_2" 24 -1 1 "c" "du groupe pharmaceutique" "soi" 24 0 0 1 -1
"1414" "s11" 62 48 3 0 0 0 0 0 0 0 0 0 0 0 0 0 0 "aux_v" 15 -1 1 "c" "ont empoisonné" "soi" 15 0 0 1 -1
"1415" "s11" 62 48 4 0 0 0 0 0 0 0 0 0 0 0 0 0 0 "np2_1" 14 -1 1 "c" "les collègues" "soi" 14 0 0 1 -1
"1416" "s11" 62 48 5 0 0 0 0 0 0 0 0 0 0 0 0 0 0 "np2_2" 15 -1 1 "c" "du département" "soi" 15 0 0 1 -1
"1417" "s11" 62 48 6 220 1 0 376 376 376 376 376 0 0 0 0 0 376 "sluice" 14 -1 1 "c" "par vengeance," "soi" 14 1 0 1 -1
"1418" "s11" 62 48 7 120 1 120 120 120 120 120 496 0 0 0 0 0 120 "so" 14 -1 1 "c" "si vous pouvez" "soi" 14 1 0 1 -1
"1419" "s11" 63 35 10 280 1 0 628 628 628 628 628 0 0 0 0 0 628 "sluice" 22 -1 -1 "d" "la longueur du trajet," "cdb" 22 1 0 -1 -1
"1420" "s11" 63 35 11 192 1 192 192 192 192 192 820 0 0 0 0 0 192 "spillover1" 9 -1 -1 "d" "vu qu'ils" "cdb" 9 1 0 -1 -1
"1421" "s11" 63 35 3 0 0 0 0 0 168 0 0 168 0 168 0 0 168 "np1_c" 15 -1 -1 "d" "Des policières" "cdb" 15 1 0 -1 -1
"1422" "s11" 63 35 4 0 0 0 0 0 116 0 0 116 0 116 0 1 116 "adj" 6 -1 -1 "d" "sauves" "cdb" 6 1 0 -1 -1
"1423" "s11" 63 35 5 0 0 0 0 0 52 0 0 52 0 52 0 0 52 "verb" 16 -1 -1 "d" "les véhiculent," "cdb" 16 1 0 -1 -1
"1424" "s11" 63 35 6 0 0 0 0 0 0 0 0 0 0 0 0 0 0 "post-verb" 11 -1 -1 "d" "mais il est" "cdb" 11 0 0 -1 -1
"1425" "s11" 63 35 9 0 0 0 0 0 0 0 0 0 0 0 0 0 0 "pre-sluice" 10 -1 -1 "d" "exactement" "cdb" 10 0 0 -1 -1
"1426" "s11" 64 24 3 0 0 0 0 0 0 0 0 0 0 0 0 0 0 "np1_c" 9 -1 1 "c" "L'opinion" "cdb" 9 0 0 1 -1
"1427" "s11" 64 24 4 0 0 0 0 0 0 0 0 0 0 0 0 0 0 "adj" 7 -1 1 "c" "aveugle" "cdb" 7 0 0 1 -1
"1428" "s11" 64 24 5 0 0 0 0 0 0 0 0 0 0 0 0 0 0 "verb" 13 -1 1 "c" "les avantage," "cdb" 13 0 0 1 -1
"1429" "s11" 64 24 6 0 0 0 0 0 0 0 0 0 0 0 0 0 0 "post-verb" 22 -1 1 "c" "mais les commentateurs" "cdb" 22 0 0 1 -1
"1430" "s11" 64 24 8 0 0 0 0 0 80 0 0 80 0 80 0 0 80 "pre-sluice" 13 -1 1 "c" "en contestent" "cdb" 13 1 0 1 -1
"1431" "s11" 64 24 9 244 1 0 244 428 428 508 508 184 184 0 1 1 184 "sluice" 15 -1 1 "c" "la continuité," "cdb" 15 1 0 1 -1
"1432" "s11" 65 29 10 152 1 0 152 152 484 152 316 332 0 332 0 0 168 "spillover1" 10 1 -1 "b" "donc il ne" "cdb" 10 1 -1 0 1
"1433" "s11" 65 29 2 0 0 0 0 0 0 0 0 0 0 0 0 0 0 "np1_c" 17 1 -1 "b" "Les techniciennes" "cdb" 17 0 -1 0 1
"1434" "s11" 65 29 3 0 0 0 0 0 0 0 0 0 0 0 0 0 0 "adj" 9 1 -1 "b" "intègres" "cdb" 9 0 -1 0 1
"1435" "s11" 65 29 4 0 0 0 0 0 0 0 0 0 0 0 0 0 0 "verb" 24 1 -1 "b" "les signent normalement," "cdb" 24 0 -1 0 1
"1436" "s11" 65 29 5 0 0 0 0 0 0 0 0 0 0 0 0 0 0 "post-verb" 11 1 -1 "b" "mais il est" "cdb" 11 0 -1 0 1
"1437" "s11" 65 29 8 0 0 0 0 0 0 0 0 0 0 0 0 0 0 "pre-sluice" 11 1 -1 "b" "de prévoir" "cdb" 11 0 -1 0 1
"1438" "s11" 65 29 9 164 1 0 164 164 348 164 164 184 0 184 0 0 184 "sluice" 6 1 -1 "b" "quand," "cdb" 6 1 -1 0 1
"1439" "s11" 66 23 10 0 0 0 0 0 0 0 0 0 0 0 0 0 0 "pre-sluice" 13 -1 -1 "d" "en comprendre" "cdb" 13 0 0 -1 -1
"1440" "s11" 66 23 11 240 1 0 344 344 572 344 344 228 0 228 0 0 228 "sluice" 11 -1 -1 "d" "la justice," "cdb" 11 1 0 -1 -1
"1441" "s11" 66 23 12 412 1 0 412 628 628 856 1200 216 216 0 1 1 216 "spillover1" 10 -1 -1 "d" "protestant" "cdb" 10 1 0 -1 -1
"1442" "s11" 66 23 2 0 0 0 0 0 0 0 0 0 0 0 0 0 0 "np1_c" 13 -1 -1 "d" "Les sentences" "cdb" 13 0 0 -1 -1
"1443" "s11" 66 23 3 0 0 0 0 0 0 0 0 0 0 0 0 0 0 "adj" 9 -1 -1 "d" "critiques" "cdb" 9 0 0 -1 -1
"1444" "s11" 66 23 4 0 0 0 0 0 0 0 0 0 0 0 0 0 0 "verb" 28 -1 -1 "d" "les jugent non-responsables," "cdb" 28 0 0 -1 -1
"1445" "s11" 66 23 5 0 0 0 0 0 0 0 0 0 0 0 0 0 0 "post-verb" 19 -1 -1 "d" "mais les survivants" "cdb" 19 0 0 -1 -1
"1446" "s11" 69 22 10 308 1 0 452 452 452 452 452 0 0 0 0 0 452 "pre-sluice" 9 1 1 "a" "révéler" "cdb" 9 1 1 0 1
"1447" "s11" 69 22 11 156 1 0 156 156 384 156 608 228 0 228 0 0 228 "sluice" 4 1 1 "a" "où," "cdb" 4 1 1 0 1
"1448" "s11" 69 22 12 568 1 0 568 804 804 1032 1640 236 236 0 1 1 236 "spillover1" 11 1 1 "a" "de manière" "cdb" 11 1 1 0 1
"1449" "s11" 69 22 3 0 0 0 0 0 0 0 0 0 0 0 0 0 0 "np1_c" 8 1 1 "a" "Un agent" "cdb" 8 0 1 0 1
"1450" "s11" 69 22 4 0 0 0 0 0 0 0 0 0 0 0 0 0 0 "adj" 6 1 1 "a" "lâche" "cdb" 6 0 1 0 1
"1451" "s11" 69 22 5 0 0 0 0 0 0 0 0 0 0 0 0 0 0 "verb" 14 1 1 "a" "les recherche," "cdb" 14 0 1 0 1
"1452" "s11" 69 22 6 0 0 0 0 0 0 0 0 0 0 0 0 0 0 "post-verb" 16 1 1 "a" "mais à présent" "cdb" 16 0 1 0 1
"1453" "s11" 69 22 9 0 0 0 0 0 0 0 0 0 0 0 0 0 0 "pre-sluice" 14 1 1 "a" "ne veulent pas" "cdb" 14 0 1 0 1
"1454" "s11" 70 46 1 0 0 0 0 0 268 0 0 268 0 268 0 0 268 "np1_1" 20 1 1 "a" "Quelles journalistes" "soi" 20 1 1 0 1
"1455" "s11" 70 46 2 0 0 0 0 0 152 0 0 152 0 152 0 0 152 "np1_2" 13 1 1 "a" "de la chaîne" "soi" 13 1 1 0 1
"1456" "s11" 70 46 3 0 0 0 0 0 160 0 0 160 0 160 0 0 160 "aux_v" 10 1 1 "a" "a soudoyé" "soi" 10 1 1 0 1
"1457" "s11" 70 46 4 0 0 0 0 0 0 0 0 0 0 0 0 0 0 "np2_1" 13 1 1 "a" "le président" "soi" 13 0 1 0 1
"1458" "s11" 70 46 5 0 0 0 0 0 0 0 0 0 0 0 0 0 0 "np2_2" 8 1 1 "a" "du parti" "soi" 8 0 1 0 1
"1459" "s11" 70 46 6 256 1 256 256 256 256 256 256 0 0 0 0 0 256 "sluice" 9 1 1 "a" "et quand," "soi" 9 1 1 0 1
"1460" "s11" 70 46 7 172 1 0 392 392 392 972 1228 0 0 0 1 1 392 "so" 18 1 1 "a" "s'il vous plaît ?" "soi" 18 1 1 0 1
"1461" "s11" 7 16 1 0 0 0 0 0 0 0 0 0 0 0 0 0 0 "np1" 15 -1 1 "c" "Le dictionnaire" "rrc" 15 0 0 1 -1
"1462" "s11" 7 16 10 144 1 0 144 436 752 588 996 608 292 316 1 2 316 "spillover" 9 -1 1 "c" "de façon" "rrc" 9 1 0 1 -1
"1463" "s11" 7 16 2 0 0 0 0 0 0 0 0 0 0 0 0 0 0 "part" 7 -1 1 "c" "traduit" "rrc" 7 0 0 1 -1
"1464" "s11" 7 16 3 0 0 0 0 0 0 0 0 0 0 0 0 0 0 "pp" 12 -1 1 "c" "de l'anglais" "rrc" 12 0 0 1 -1
"1465" "s11" 7 16 4 0 0 0 0 0 0 0 0 0 0 0 0 0 0 "dis" 9 -1 1 "c" "contenait" "rrc" 9 0 0 1 -1
"1466" "s11" 7 16 5 0 0 0 0 0 0 0 0 0 0 0 0 0 0 "post-dis" 20 -1 1 "c" "des familles de mots" "rrc" 20 0 0 1 -1
"1467" "s11" 7 16 8 0 0 0 0 0 168 0 0 168 0 168 0 0 168 "pre-sluice" 13 -1 1 "c" "des matières" "rrc" 13 1 0 1 -1
"1468" "s11" 7 16 9 236 1 0 408 408 560 408 408 152 0 152 0 0 152 "sluice" 19 -1 1 "c" "ne les indique pas," "rrc" 19 1 0 1 -1
"1469" "s11" 72 2 1 0 0 0 0 0 0 0 0 0 0 0 0 0 0 "np1" 9 1 1 "a" "Le héros" "rrc" 9 0 1 0 1
"1470" "s11" 72 2 10 156 1 156 156 156 156 156 420 0 0 0 0 0 156 "spillover" 10 1 1 "a" "peut-être" "rrc" 10 1 1 0 1
"1471" "s11" 72 2 2 0 0 0 0 0 0 0 0 0 0 0 0 0 0 "part" 7 1 1 "a" "décrit" "rrc" 7 0 1 0 1
"1472" "s11" 72 2 3 0 0 0 0 0 0 0 0 0 0 0 0 0 0 "pp" 19 1 1 "a" "dans cette histoire" "rrc" 19 0 1 0 1
"1473" "s11" 72 2 4 0 0 0 0 0 0 0 0 0 0 0 0 0 0 "dis" 8 1 1 "a" "a vaincu" "rrc" 8 0 1 0 1
"1474" "s11" 72 2 5 0 0 0 0 0 0 0 0 0 0 0 0 0 0 "post-dis" 18 1 1 "a" "une bête féroce," "rrc" 18 0 1 0 1
"1475" "s11" 72 2 8 0 0 0 0 0 0 0 0 0 0 0 0 0 0 "pre-sluice" 12 1 1 "a" "ne mentionne" "rrc" 12 0 1 0 1
"1476" "s11" 72 2 9 264 1 264 264 264 264 264 264 0 0 0 0 0 264 "sluice" 8 1 1 "a" "comment," "rrc" 8 1 1 0 1
"1477" "s11" 73 3 1 0 0 0 0 0 184 0 0 184 0 184 0 0 184 "np1" 11 -1 -1 "d" "Les navires" "rrc" 11 1 0 -1 -1
"1478" "s11" 73 3 2 0 0 0 0 0 200 0 0 200 0 200 0 0 200 "part" 9 -1 -1 "d" "détruits" "rrc" 9 1 0 -1 -1
"1479" "s11" 73 3 3 0 0 0 0 0 284 0 0 284 0 284 0 0 284 "pp" 17 -1 -1 "d" "pendant la guerre" "rrc" 17 1 0 -1 -1
"1480" "s11" 73 3 4 0 0 0 0 0 0 0 0 0 0 0 0 0 0 "dis" 15 -1 -1 "d" "avaient rejoint" "rrc" 15 0 0 -1 -1
"1481" "s11" 73 3 5 0 0 0 0 0 0 0 0 0 0 0 0 0 0 "post-dis" 8 -1 -1 "d" "le port," "rrc" 8 0 0 -1 -1
"1482" "s11" 73 3 7 0 0 0 0 0 0 0 0 0 0 0 0 0 0 "pre-sluice" 10 -1 -1 "d" "d'histoire" "rrc" 10 0 0 -1 -1
"1483" "s11" 73 3 8 152 1 0 392 392 392 392 392 0 0 0 0 0 392 "sluice" 17 -1 -1 "d" "n'en savait rien," "rrc" 17 1 0 -1 -1
"1484" "s11" 73 3 9 192 1 192 192 192 192 192 584 0 0 0 0 0 192 "spillover" 8 -1 -1 "d" "laissant" "rrc" 8 1 0 -1 -1
"1485" "s11" 74 33 2 0 0 0 0 0 0 0 0 0 0 0 0 0 0 "np1_c" 13 1 -1 "b" "Les soupçons" "cdb" 13 0 -1 0 1
"1486" "s11" 74 33 3 0 0 0 0 0 0 0 0 0 0 0 0 0 0 "adj" 6 1 -1 "b" "graves" "cdb" 6 0 -1 0 1
"1487" "s11" 74 33 4 0 0 0 0 0 0 0 0 0 0 0 0 0 0 "verb" 13 1 -1 "b" "les espacent," "cdb" 13 0 -1 0 1
"1488" "s11" 74 33 5 0 0 0 0 0 84 0 0 84 0 84 0 0 84 "post-verb" 25 1 -1 "b" "mais l'insensible Gabriel" "cdb" 25 1 -1 0 1
"1489" "s11" 74 33 7 0 0 0 0 0 0 0 0 0 0 0 0 0 0 "pre-sluice" 6 1 -1 "b" "encore" "cdb" 6 0 -1 0 1
"1490" "s11" 74 33 8 204 1 204 204 204 204 204 204 0 0 0 0 0 204 "sluice" 14 1 -1 "b" "à quel point," "cdb" 14 1 -1 0 1
"1491" "s11" 74 33 9 364 1 364 364 364 364 364 568 0 0 0 0 0 364 "spillover1" 8 1 -1 "b" "jusqu'à" "cdb" 8 1 -1 0 1
"1492" "s11" 75 40 1 0 0 0 0 0 0 0 0 0 0 0 0 0 0 "np1_1" 13 -1 1 "c" "Quels acteurs" "soi" 13 0 0 1 -1
"1493" "s11" 75 40 2 0 0 0 0 0 40 0 0 40 0 40 0 0 40 "np1_2" 12 -1 1 "c" "du théâtre" "soi" 12 1 0 1 -1
"1494" "s11" 75 40 3 0 0 0 0 0 0 0 0 0 0 0 0 0 0 "aux_v" 10 -1 1 "c" "a insulté" "soi" 10 0 0 1 -1
"1495" "s11" 75 40 4 0 0 0 0 0 0 0 0 0 0 0 0 0 0 "np2_1" 11 -1 1 "c" "le critique" "soi" 11 0 0 1 -1
"1496" "s11" 75 40 5 0 0 0 0 0 252 0 0 252 0 252 0 1 252 "np2_2" 12 -1 1 "c" "du quotidien" "soi" 12 1 0 1 -1
"1497" "s11" 75 40 6 368 1 368 368 368 368 368 368 0 0 0 0 0 368 "sluice" 13 -1 1 "c" "l'autre jour," "soi" 13 1 0 1 -1
"1498" "s11" 75 40 7 96 1 0 332 332 432 332 700 100 0 100 0 1 100 "so" 14 -1 1 "c" "si vous pouvez" "soi" 14 1 0 1 -1
"1499" "s11" 76 32 10 372 1 372 372 372 372 372 852 0 0 0 0 0 372 "spillover1" 17 -1 1 "c" "car le journal TV" "cdb" 17 1 0 1 -1
"1500" "s11" 76 32 2 0 0 0 0 0 0 0 0 0 0 0 0 0 0 "np1_c" 14 -1 1 "c" "Un modérateur" "cdb" 14 0 0 1 -1
"1501" "s11" 76 32 3 0 0 0 0 0 0 0 0 0 0 0 0 0 0 "adj" 9 -1 1 "c" "célèbre" "cdb" 9 0 0 1 -1
"1502" "s11" 76 32 4 0 0 0 0 0 0 0 0 0 0 0 0 0 0 "verb" 12 -1 1 "c" "les annonce," "cdb" 12 0 0 1 -1
"1503" "s11" 76 32 5 0 0 0 0 0 0 0 0 0 0 0 0 0 0 "post-verb" 16 -1 1 "c" "mais les parents" "cdb" 16 0 0 1 -1
"1504" "s11" 76 32 9 200 1 0 480 480 480 480 480 0 0 0 0 0 480 "sluice" 11 -1 1 "c" "concentrer," "cdb" 11 1 0 1 -1
"1505" "s11" 77 15 1 0 0 0 0 0 0 0 0 0 0 0 0 0 0 "np1" 9 -1 -1 "d" "L'actrice" "rrc" 9 0 0 -1 -1
"1506" "s11" 77 15 10 140 1 140 140 140 140 140 460 0 0 0 0 0 140 "spillover" 8 -1 -1 "d" "bien que" "rrc" 8 1 0 -1 -1
"1507" "s11" 77 15 2 0 0 0 0 0 0 0 0 0 0 0 0 0 0 "part" 8 -1 -1 "d" "séduite" "rrc" 8 0 0 -1 -1
"1508" "s11" 77 15 3 0 0 0 0 0 0 0 0 0 0 0 0 0 0 "pp" 13 -1 -1 "d" "à la soirée" "rrc" 13 0 0 -1 -1
"1509" "s11" 77 15 4 0 0 0 0 0 0 0 0 0 0 0 0 0 0 "dis" 12 -1 -1 "d" "a rencontré" "rrc" 12 0 0 -1 -1
"1510" "s11" 77 15 5 0 0 0 0 0 0 0 0 0 0 0 0 0 0 "post-dis" 16 -1 -1 "d" "une journaliste," "rrc" 16 0 0 -1 -1
"1511" "s11" 77 15 8 0 0 0 0 0 0 0 0 0 0 0 0 0 0 "pre-sluice" 19 -1 -1 "d" "n'en révèlent pas" "rrc" 19 0 0 -1 -1
"1512" "s11" 77 15 9 320 1 320 320 320 320 320 320 0 0 0 0 0 320 "sluice" 10 -1 -1 "d" "l'endroit," "rrc" 10 1 0 -1 -1
"1513" "s11" 78 5 1 0 0 0 0 0 0 0 0 0 0 0 0 0 0 "np1" 22 1 -1 "b" "Les derniers chapitres" "rrc" 22 0 -1 0 1
"1514" "s11" 78 5 10 248 1 0 420 420 420 420 420 0 0 0 0 0 420 "sluice" 9 1 -1 "b" "pourquoi," "rrc" 9 1 -1 0 1
"1515" "s11" 78 5 11 184 1 184 184 184 184 184 604 0 0 0 0 0 184 "spillover" 12 1 -1 "b" "d'autant que" "rrc" 12 1 -1 0 1
"1516" "s11" 78 5 2 0 0 0 0 0 0 0 0 0 0 0 0 0 0 "part" 10 1 -1 "b" "soustraits" "rrc" 10 0 -1 0 1
"1517" "s11" 78 5 3 0 0 0 0 0 0 0 0 0 0 0 0 0 0 "pp" 8 1 -1 "b" "du livre" "rrc" 8 0 -1 0 1
"1518" "s11" 78 5 4 0 0 0 0 0 0 0 0 0 0 0 0 0 0 "dis" 7 1 -1 "b" "avaient" "rrc" 7 0 -1 0 1
"1519" "s11" 78 5 5 0 0 0 0 0 592 0 0 592 0 592 0 0 592 "post-dis" 17 1 -1 "b" "l'air ingénieux," "rrc" 17 1 -1 0 1
"1520" "s11" 78 5 9 0 0 0 0 0 0 0 0 0 0 0 0 0 0 "pre-sluice" 10 1 -1 "b" "exactement" "rrc" 10 0 -1 0 1
"1521" "s11" 81 36 10 188 1 0 1180 1180 1180 1180 1500 0 0 0 0 0 1180 "spillover1" 12 -1 1 "c" "car le style" "cdb" 12 1 0 1 -1
"1522" "s11" 81 36 2 0 0 0 0 0 0 0 0 0 0 0 0 0 0 "np1_c" 14 -1 1 "c" "Une enjolivure" "cdb" 14 0 0 1 -1
"1523" "s11" 81 36 3 0 0 0 0 0 0 0 0 0 0 0 0 0 0 "adj" 8 -1 1 "c" "précise" "cdb" 8 0 0 1 -1
"1524" "s11" 81 36 4 0 0 0 0 0 0 0 0 0 0 0 0 0 0 "verb" 9 -1 1 "c" "les orne," "cdb" 9 0 0 1 -1
"1525" "s11" 81 36 5 0 0 0 0 0 0 0 0 0 0 0 0 0 0 "post-verb" 16 -1 1 "c" "mais les savants" "cdb" 16 0 0 1 -1
"1526" "s11" 81 36 8 0 0 0 0 0 0 0 0 0 0 0 0 0 0 "pre-sluice" 8 -1 1 "c" "d'accord" "cdb" 8 0 0 1 -1
"1527" "s11" 81 36 9 320 1 320 320 320 320 320 320 0 0 0 0 0 320 "sluice" 14 -1 1 "c" "sur leur âge," "cdb" 14 1 0 1 -1
"1528" "s11" 82 10 1 0 0 0 0 0 0 0 0 0 0 0 0 0 0 "np1" 9 1 1 "a" "L'artiste" "rrc" 9 0 1 0 1
"1529" "s11" 82 10 2 0 0 0 0 0 0 0 0 0 0 0 0 0 0 "part" 5 1 1 "a" "peint" "rrc" 5 0 1 0 1
"1530" "s11" 82 10 3 0 0 0 0 0 0 0 0 0 0 0 0 0 0 "pp" 16 1 1 "a" "dans son atelier" "rrc" 16 0 1 0 1
"1531" "s11" 82 10 4 0 0 0 0 0 412 0 0 412 0 412 0 0 412 "dis" 16 1 1 "a" "avait rencontré" "rrc" 16 1 1 0 1
"1532" "s11" 82 10 5 0 0 0 0 0 0 0 0 0 0 0 0 0 0 "post-dis" 13 1 1 "a" "une comtesse," "rrc" 13 0 1 0 1
"1533" "s11" 82 10 7 0 0 0 0 0 0 0 0 0 0 0 0 0 0 "pre-sluice" 12 1 1 "a" "de vérifier" "rrc" 12 0 1 0 1
"1534" "s11" 82 10 8 172 1 172 172 172 172 172 172 0 0 0 0 0 172 "sluice" 4 1 1 "a" "où," "rrc" 4 1 1 0 1
"1535" "s11" 82 10 9 372 1 372 372 372 372 372 544 0 0 0 0 0 372 "spillover" 12 1 1 "a" "de sorte que" "rrc" 12 1 1 0 1
"1536" "s1" 18 3 1 0 0 0 0 0 0 0 0 0 0 0 0 0 0 "np1" 9 -1 1 "c" "Le navire" "rrc" 9 0 0 1 -1
"1537" "s1" 18 3 2 0 0 0 0 0 0 0 0 0 0 0 0 0 0 "part" 8 -1 1 "c" "détruit" "rrc" 8 0 0 1 -1
"1538" "s11" 83 21 2 0 0 0 0 0 0 0 0 0 0 0 0 0 0 "np1_c" 11 1 -1 "b" "Les renvois" "cdb" 11 0 -1 0 1
"1539" "s11" 83 21 3 0 0 0 0 0 0 0 0 0 0 0 0 0 0 "adj" 10 1 -1 "b" "explicites" "cdb" 10 0 -1 0 1
"1540" "s11" 83 21 4 0 0 0 0 0 0 0 0 0 0 0 0 0 0 "verb" 18 1 -1 "b" "les font discuter," "cdb" 18 0 -1 0 1
"1541" "s11" 83 21 5 0 0 0 0 0 236 0 0 236 0 236 0 0 236 "post-verb" 18 1 -1 "b" "mais le professeur" "cdb" 18 1 -1 0 1
"1542" "s11" 83 21 7 0 0 0 0 0 196 0 0 196 0 196 0 0 196 "pre-sluice" 11 1 -1 "b" "de demander" "cdb" 11 1 -1 0 1
"1543" "s11" 83 21 8 176 1 0 556 556 1168 556 556 612 0 612 0 0 612 "sluice" 20 1 -1 "b" "avec quel résultat," "cdb" 20 1 -1 0 1
"1544" "s1" 18 3 3 0 0 0 0 0 28 0 0 28 0 28 0 0 28 "pp" 17 -1 1 "c" "pendant la guerre" "rrc" 17 1 0 1 -1
"1545" "s1" 18 3 4 0 0 0 0 0 0 0 0 0 0 0 0 0 0 "dis" 13 -1 1 "c" "avait rejoint" "rrc" 13 0 0 1 -1
"1546" "s1" 18 3 5 0 0 0 0 0 0 0 0 0 0 0 0 0 0 "post-dis" 8 -1 1 "c" "le port," "rrc" 8 0 0 1 -1
"1547" "s1" 18 3 7 0 0 0 0 0 0 0 0 0 0 0 0 0 0 "pre-sluice" 10 -1 1 "c" "d'histoire" "rrc" 10 0 0 1 -1
"1548" "s1" 18 3 8 172 1 0 780 780 780 780 780 0 0 0 0 0 780 "sluice" 17 -1 1 "c" "n'en savait rien," "rrc" 17 1 0 1 -1
"1549" "s1" 18 3 9 200 1 0 200 200 952 200 980 752 0 752 0 0 304 "spillover" 8 -1 1 "c" "laissant" "rrc" 8 1 0 1 -1
"1550" "s11" 9 14 1 0 0 0 0 0 0 0 0 0 0 0 0 0 0 "np1" 9 1 1 "a" "Le sultan" "rrc" 9 0 1 0 1
"1551" "s11" 9 14 10 280 1 0 280 280 508 280 700 228 0 228 0 0 228 "spillover" 12 1 1 "a" "et n'avaient" "rrc" 12 1 1 0 1
"1552" "s11" 9 14 2 0 0 0 0 0 716 0 0 716 0 716 0 0 228 "part" 9 1 1 "a" "satisfait" "rrc" 9 1 1 0 1
"1553" "s11" 9 14 3 0 0 0 0 0 348 0 0 348 0 348 0 0 348 "pp" 10 1 1 "a" "depuis peu" "rrc" 10 1 1 0 1
"1554" "s11" 9 14 4 0 0 0 0 0 160 0 0 160 0 160 0 0 160 "dis" 5 1 1 "a" "avait" "rrc" 5 1 1 0 1
"1555" "s11" 9 14 5 0 0 0 0 0 1620 0 0 1620 0 1620 0 0 992 "post-dis" 15 1 1 "a" "un grand harem," "rrc" 15 1 1 0 1
"1556" "s11" 9 14 8 0 0 0 0 0 376 0 0 376 0 376 0 0 376 "pre-sluice" 15 1 1 "a" "ne savaient pas" "rrc" 15 1 1 0 1
"1557" "s11" 9 14 9 420 1 0 420 420 664 420 420 244 0 244 0 0 244 "sluice" 4 1 1 "a" "où," "rrc" 4 1 1 0 1
"1558" "s1" 20 12 1 0 0 0 0 0 880 0 0 880 0 880 0 0 192 "np1" 10 1 -1 "b" "Les robots" "rrc" 10 1 -1 0 1
"1559" "s1" 20 12 10 156 1 0 972 972 1196 972 1324 224 0 224 0 0 224 "spillover" 12 1 -1 "b" "vu qu'il y a" "rrc" 12 1 -1 0 1
"1560" "s1" 20 12 2 0 0 0 0 0 872 0 0 872 0 872 0 1 144 "part" 8 1 -1 "b" "produits" "rrc" 8 1 -1 0 1
"1561" "s1" 20 12 3 0 0 0 0 0 308 0 0 308 0 308 0 1 140 "pp" 10 1 -1 "b" "à l'usine" "rrc" 10 1 -1 0 1
"1562" "s1" 20 12 4 0 0 0 0 0 344 0 0 344 0 344 0 0 344 "dis" 15 1 -1 "b" "doivent traiter" "rrc" 15 1 -1 0 1
"1563" "s1" 20 12 5 0 0 0 0 0 424 0 0 424 0 424 0 0 424 "post-dis" 20 1 -1 "b" "des pièces uniques," "rrc" 20 1 -1 0 1
"1564" "s1" 20 12 8 0 0 0 0 0 340 0 0 340 0 340 0 0 340 "pre-sluice" 11 1 -1 "b" "de décider" "rrc" 11 1 -1 0 1
"1565" "s1" 20 12 9 204 1 0 352 352 464 352 352 112 0 112 0 0 112 "sluice" 6 1 -1 "b" "quand," "rrc" 6 1 -1 0 1
"1566" "s12" 10 19 10 280 1 0 492 492 1020 492 492 528 0 528 0 0 332 "sluice" 13 1 -1 "b" "depuis quand," "cdb" 13 1 -1 0 1
"1567" "s12" 10 19 11 164 1 0 376 584 1000 780 1272 624 208 416 1 1 416 "spillover1" 8 1 -1 "b" "incitant" "cdb" 8 1 -1 0 1
"1568" "s12" 10 19 2 0 0 0 0 0 0 0 0 0 0 0 0 0 0 "np1_c" 11 1 -1 "b" "Les projets" "cdb" 11 0 -1 0 1
"1569" "s12" 10 19 3 0 0 0 0 0 0 0 0 0 0 0 0 0 0 "adj" 8 1 -1 "b" "informes" "cdb" 8 0 -1 0 1
"1570" "s12" 10 19 4 0 0 0 0 0 0 0 0 0 0 0 0 0 0 "verb" 11 1 -1 "b" "les aident," "cdb" 11 0 -1 0 1
"1571" "s12" 10 19 5 0 0 0 0 0 0 0 0 0 0 0 0 0 0 "post-verb" 14 1 -1 "b" "mais grâce à" "cdb" 14 0 -1 0 1
"1572" "s12" 10 19 9 0 0 0 0 0 0 0 0 0 0 0 0 0 0 "pre-sluice" 9 1 -1 "b" "de saisir" "cdb" 9 0 -1 0 1
"1573" "s12" 12 12 1 0 0 0 0 0 0 0 0 0 0 0 0 0 0 "np1" 8 1 1 "a" "Le robot" "rrc" 8 0 1 0 1
"1574" "s12" 12 12 10 224 1 0 304 304 304 304 452 0 0 0 0 0 304 "spillover" 12 1 1 "a" "vu qu'il y a" "rrc" 12 1 1 0 1
"1575" "s12" 12 12 2 0 0 0 0 0 276 0 0 276 0 276 0 0 276 "part" 7 1 1 "a" "produit" "rrc" 7 1 1 0 1
"1576" "s12" 12 12 3 0 0 0 0 0 140 0 0 140 0 140 0 0 140 "pp" 10 1 1 "a" "à l'usine" "rrc" 10 1 1 0 1
"1577" "s12" 12 12 4 0 0 0 0 0 160 0 0 160 0 160 0 0 160 "dis" 12 1 1 "a" "doit traiter" "rrc" 12 1 1 0 1
"1578" "s12" 12 12 5 0 0 0 0 0 656 0 0 656 0 656 0 0 656 "post-dis" 20 1 1 "a" "des pièces uniques," "rrc" 20 1 1 0 1
"1579" "s12" 12 12 8 0 0 0 0 0 0 0 0 0 0 0 0 0 0 "pre-sluice" 11 1 1 "a" "de décider" "rrc" 11 0 1 0 1
"1580" "s12" 12 12 9 148 1 148 148 148 148 148 148 0 0 0 0 0 148 "sluice" 6 1 1 "a" "quand," "rrc" 6 1 1 0 1
"1581" "s12" 13 15 1 0 0 0 0 0 0 0 0 0 0 0 0 0 0 "np1" 9 1 -1 "b" "L'actrice" "rrc" 9 0 -1 0 1
"1582" "s12" 13 15 10 104 1 0 132 132 132 132 596 0 0 0 0 0 132 "spillover" 8 1 -1 "b" "bien que" "rrc" 8 1 -1 0 1
"1583" "s12" 13 15 2 0 0 0 0 0 0 0 0 0 0 0 0 0 0 "part" 8 1 -1 "b" "séduite" "rrc" 8 0 -1 0 1
"1584" "s12" 13 15 3 0 0 0 0 0 0 0 0 0 0 0 0 0 0 "pp" 13 1 -1 "b" "à la soirée" "rrc" 13 0 -1 0 1
"1585" "s12" 13 15 4 0 0 0 0 0 0 0 0 0 0 0 0 0 0 "dis" 12 1 -1 "b" "a rencontré" "rrc" 12 0 -1 0 1
"1586" "s12" 13 15 5 0 0 0 0 0 0 0 0 0 0 0 0 0 0 "post-dis" 16 1 -1 "b" "une journaliste," "rrc" 16 0 -1 0 1
"1587" "s12" 13 15 8 0 0 0 0 0 160 0 0 160 0 160 0 0 160 "pre-sluice" 17 1 -1 "b" "ne révèlent pas" "rrc" 17 1 -1 0 1
"1588" "s12" 13 15 9 156 1 0 156 304 304 464 464 148 148 0 1 1 148 "sluice" 4 1 -1 "b" "où," "rrc" 4 1 -1 0 1
"1589" "s12" 14 1 1 0 0 0 0 0 220 0 0 220 0 220 0 0 220 "np1" 15 -1 -1 "d" "La politicienne" "rrc" 15 1 0 -1 -1
"1590" "s12" 14 1 10 224 1 0 772 772 772 772 772 0 0 0 0 0 772 "sluice" 17 -1 -1 "d" "les critiquaient," "rrc" 17 1 0 -1 -1
"1591" "s12" 14 1 11 176 1 176 176 176 176 176 948 0 0 0 0 0 176 "spillover" 6 -1 -1 "d" "vu que" "rrc" 6 1 0 -1 -1
"1592" "s12" 14 1 2 0 0 0 0 0 0 0 0 0 0 0 0 0 0 "part" 10 -1 -1 "d" "contredite" "rrc" 10 0 0 -1 -1
"1593" "s12" 14 1 3 0 0 0 0 0 0 0 0 0 0 0 0 0 0 "pp" 16 -1 -1 "d" "durant le débat" "rrc" 16 0 0 -1 -1
"1594" "s12" 14 1 4 0 0 0 0 0 0 0 0 0 0 0 0 0 0 "dis" 10 -1 -1 "d" "a proposé" "rrc" 10 0 0 -1 -1
"1595" "s12" 14 1 5 0 0 0 0 0 0 0 0 0 0 0 0 0 0 "post-dis" 11 -1 -1 "d" "des mesures" "rrc" 11 0 0 -1 -1
"1596" "s12" 14 1 9 0 0 0 0 0 0 0 0 0 0 0 0 0 0 "pre-sluice" 21 -1 -1 "d" "de tendance libérale" "rrc" 21 0 0 -1 -1
"1597" "s1" 21 53 1 0 0 0 0 0 1608 0 0 1608 0 1608 0 0 204 "np1_1" 16 1 1 "a" "Quelle dompteuse" "soi" 16 1 1 0 1
"1598" "s1" 21 53 2 0 0 0 0 0 584 0 0 584 0 584 0 1 488 "np1_2" 7 1 1 "a" "de lion" "soi" 7 1 1 0 1
"1599" "s1" 21 53 3 0 0 0 0 0 600 0 0 600 0 600 0 0 600 "aux_v" 13 1 1 "a" "ont embauché" "soi" 13 1 1 0 1
"1600" "s1" 21 53 4 0 0 0 0 0 476 0 0 476 0 476 0 0 476 "np2_1" 13 1 1 "a" "les cracheurs" "soi" 13 1 1 0 1
"1601" "s1" 21 53 5 0 0 0 0 0 172 0 0 172 0 172 0 0 172 "np2_2" 6 1 1 "a" "de feu" "soi" 6 1 1 0 1
"1602" "s1" 21 53 6 196 1 0 196 196 1064 196 196 868 0 868 0 1 604 "sluice" 12 1 1 "a" "et pourquoi," "soi" 12 1 1 0 1
"1603" "s1" 21 53 7 188 1 0 320 320 2456 320 516 2136 0 2136 0 2 1112 "so" 10 1 1 "a" "si je puis" "soi" 10 1 1 0 1
"1604" "s12" 16 41 1 0 0 0 0 0 396 0 0 396 0 396 0 0 396 "np1_1" 19 -1 -1 "d" "Combien de maîtres" "soi" 19 1 0 -1 -1
"1605" "s12" 16 41 2 0 0 0 0 0 396 0 0 396 0 396 0 1 272 "np1_2" 10 -1 -1 "d" "de kung-fu" "soi" 10 1 0 -1 -1
"1606" "s12" 16 41 3 0 0 0 0 0 188 0 0 188 0 188 0 0 188 "aux_v" 10 -1 -1 "d" "ont vaincu" "soi" 10 1 0 -1 -1
"1607" "s12" 16 41 4 0 0 0 0 0 256 0 0 256 0 256 0 0 256 "np2_1" 6 -1 -1 "d" "l'ours" "soi" 6 1 0 -1 -1
"1608" "s12" 16 41 5 0 0 0 0 0 296 0 0 296 0 296 0 1 296 "np2_2" 9 -1 -1 "d" "du cirque" "soi" 9 1 0 -1 -1
"1609" "s12" 16 41 6 180 1 0 348 348 564 348 348 216 0 216 0 0 216 "sluice" 16 -1 -1 "d" "dans l'histoire," "soi" 16 1 0 -1 -1
"1610" "s12" 16 41 7 248 1 0 248 248 1284 248 596 1036 0 1036 0 1 408 "so" 10 -1 -1 "d" "si je puis" "soi" 10 1 0 -1 -1
"1611" "s12" 18 32 10 220 1 0 588 588 588 588 1548 0 0 0 0 0 588 "spillover1" 17 1 1 "a" "car le journal TV" "cdb" 17 1 1 0 1
"1612" "s12" 18 32 2 0 0 0 0 0 0 0 0 0 0 0 0 0 0 "np1_c" 14 1 1 "a" "Un modérateur" "cdb" 14 0 1 0 1
"1613" "s12" 18 32 3 0 0 0 0 0 0 0 0 0 0 0 0 0 0 "adj" 9 1 1 "a" "célèbre" "cdb" 9 0 1 0 1
"1614" "s12" 18 32 4 0 0 0 0 0 0 0 0 0 0 0 0 0 0 "verb" 12 1 1 "a" "les annonce," "cdb" 12 0 1 0 1
"1615" "s12" 18 32 5 0 0 0 0 0 0 0 0 0 0 0 0 0 0 "post-verb" 16 1 1 "a" "mais les parents" "cdb" 16 0 1 0 1
"1616" "s12" 18 32 8 0 0 0 0 0 0 0 0 0 0 0 0 0 0 "pre-sluice" 10 1 1 "a" "à deviner" "cdb" 10 0 1 0 1
"1617" "s12" 18 32 9 200 1 0 960 960 960 960 960 0 0 0 0 0 960 "sluice" 15 1 1 "a" "sur quel canal," "cdb" 15 1 1 0 1
"1618" "s12" 19 36 10 152 1 0 372 912 1192 1984 2516 820 540 280 2 2 144 "spillover1" 12 1 1 "a" "car le style" "cdb" 12 1 1 0 1
"1619" "s12" 19 36 2 0 0 0 0 0 468 0 0 468 0 468 0 1 132 "np1_c" 14 1 1 "a" "Une enjolivure" "cdb" 14 1 1 0 1
"1620" "s12" 19 36 3 0 0 0 0 0 352 0 0 352 0 352 0 0 352 "adj" 8 1 1 "a" "précise" "cdb" 8 1 1 0 1
"1621" "s12" 19 36 4 0 0 0 0 0 236 0 0 236 0 236 0 0 236 "verb" 9 1 1 "a" "les orne," "cdb" 9 1 1 0 1
"1622" "s12" 19 36 5 0 0 0 0 0 804 0 0 804 0 804 0 1 232 "post-verb" 16 1 1 "a" "mais les savants" "cdb" 16 1 1 0 1
"1623" "s12" 19 36 8 0 0 0 0 0 0 0 0 0 0 0 0 0 0 "pre-sluice" 8 1 1 "a" "d'accord" "cdb" 8 0 1 0 1
"1624" "s12" 19 36 9 252 1 0 532 532 1604 532 532 1072 0 1072 0 0 148 "sluice" 13 1 1 "a" "depuis quand," "cdb" 13 1 1 0 1
"1625" "s12" 20 48 1 0 0 0 0 0 1224 0 0 1224 0 1224 0 0 1120 "np1_1" 13 1 1 "a" "Quel chimiste" "soi" 13 1 1 0 1
"1626" "s12" 20 48 2 0 0 0 0 0 0 0 0 0 0 0 0 0 0 "np1_2" 24 1 1 "a" "du groupe pharmaceutique" "soi" 24 0 1 0 1
"1627" "s12" 20 48 3 0 0 0 0 0 0 0 0 0 0 0 0 0 0 "aux_v" 15 1 1 "a" "ont empoisonné" "soi" 15 0 1 0 1
"1628" "s12" 20 48 4 0 0 0 0 0 0 0 0 0 0 0 0 0 0 "np2_1" 14 1 1 "a" "les collègues" "soi" 14 0 1 0 1
"1629" "s12" 20 48 5 0 0 0 0 0 0 0 0 0 0 0 0 0 0 "np2_2" 15 1 1 "a" "du département" "soi" 15 0 1 0 1
"1630" "s12" 20 48 6 388 1 0 640 640 640 640 640 0 0 0 0 0 640 "sluice" 11 1 1 "a" "et comment," "soi" 11 1 1 0 1
"1631" "s12" 20 48 7 216 1 216 216 216 216 320 960 0 0 0 1 1 216 "so" 14 1 1 "a" "si vous pouvez" "soi" 14 1 1 0 1
"1632" "s12" 21 30 10 272 1 272 272 272 272 272 572 0 0 0 0 0 272 "spillover1" 7 -1 1 "c" "chacune" "cdb" 7 1 0 1 -1
"1633" "s12" 21 30 2 0 0 0 0 0 0 0 0 0 0 0 0 0 0 "np1_c" 7 -1 1 "c" "La robe" "cdb" 7 0 0 1 -1
"1634" "s12" 21 30 3 0 0 0 0 0 0 0 0 0 0 0 0 0 0 "adj" 7 -1 1 "c" "sublime" "cdb" 7 0 0 1 -1
"1635" "s12" 21 30 4 0 0 0 0 0 0 0 0 0 0 0 0 0 0 "verb" 11 -1 1 "c" "les charme," "cdb" 11 0 0 1 -1
"1636" "s12" 21 30 5 0 0 0 0 0 0 0 0 0 0 0 0 0 0 "post-verb" 21 -1 1 "c" "mais comme d'habitude" "cdb" 21 0 0 1 -1
"1637" "s12" 21 30 8 0 0 0 0 0 0 0 0 0 0 0 0 0 0 "pre-sluice" 14 -1 1 "c" "pour expliquer" "cdb" 14 0 0 1 -1
"1638" "s12" 21 30 9 160 1 0 300 300 300 300 300 0 0 0 0 0 300 "sluice" 17 -1 1 "c" "cette impression," "cdb" 17 1 0 1 -1
"1639" "s12" 22 11 1 0 0 0 0 0 936 0 0 936 0 936 0 0 936 "np1" 19 1 -1 "b" "La reine éternelle" "rrc" 19 1 -1 0 1
"1640" "s12" 22 11 2 0 0 0 0 0 0 0 0 0 0 0 0 0 0 "part" 8 1 -1 "b" "prédite" "rrc" 8 0 -1 0 1
"1641" "s12" 22 11 3 0 0 0 0 0 0 0 0 0 0 0 0 0 0 "pp" 19 1 -1 "b" "dans les écritures" "rrc" 19 0 -1 0 1
"1642" "s12" 22 11 4 0 0 0 0 0 0 0 0 0 0 0 0 0 0 "dis" 15 1 -1 "b" "aurait accompli" "rrc" 15 0 -1 0 1
"1643" "s12" 22 11 5 0 0 0 0 0 0 0 0 0 0 0 0 0 0 "post-dis" 11 1 -1 "b" "un miracle," "rrc" 11 0 -1 0 1
"1644" "s12" 22 11 7 0 0 0 0 0 0 0 0 0 0 0 0 0 0 "pre-sluice" 7 1 -1 "b" "de dire" "rrc" 7 0 -1 0 1
"1645" "s12" 22 11 8 164 1 164 164 164 164 164 164 0 0 0 0 0 164 "sluice" 6 1 -1 "b" "quand," "rrc" 6 1 -1 0 1
"1646" "s12" 22 11 9 164 1 0 416 416 416 416 580 0 0 0 0 0 416 "spillover" 14 1 -1 "b" "en particulier" "rrc" 14 1 -1 0 1
"1647" "s12" 23 18 10 196 1 0 196 196 896 196 812 700 0 700 0 1 336 "spillover1" 8 -1 1 "c" "même si" "cdb" 8 1 0 1 -1
"1648" "s12" 23 18 2 0 0 0 0 0 1076 0 0 1076 0 1076 0 1 288 "np1_c" 10 -1 1 "c" "Le montage" "cdb" 10 1 0 1 -1
"1649" "s12" 23 18 3 0 0 0 0 0 448 0 0 448 0 448 0 1 172 "adj" 4 -1 1 "c" "fixe" "cdb" 4 1 0 1 -1
"1650" "s12" 23 18 4 0 0 0 0 0 156 0 0 156 0 156 0 0 156 "verb" 10 -1 1 "c" "les voile," "cdb" 10 1 0 1 -1
"1651" "s12" 23 18 5 0 0 0 0 0 384 0 0 384 0 384 0 0 384 "post-verb" 14 -1 1 "c" "mais le patron" "cdb" 14 1 0 1 -1
"1652" "s12" 23 18 8 0 0 0 0 0 604 0 0 604 0 604 0 0 308 "pre-sluice" 7 -1 1 "c" "ne peut" "cdb" 7 1 0 1 -1
"1653" "s12" 23 18 9 132 1 0 132 320 1204 616 616 1072 188 884 1 1 108 "sluice" 12 -1 1 "c" "le garantir," "cdb" 12 1 0 1 -1
"1654" "s1" 22 5 1 0 0 0 0 0 0 0 0 0 0 0 0 0 0 "np1" 19 1 1 "a" "Le dernier chapitre" "rrc" 19 0 1 0 1
"1655" "s1" 22 5 10 144 1 144 144 144 144 144 144 0 0 0 0 0 144 "sluice" 9 1 1 "a" "pourquoi," "rrc" 9 1 1 0 1
"1656" "s1" 22 5 11 220 1 0 364 364 680 364 508 316 0 316 0 0 316 "spillover" 12 1 1 "a" "d'autant que" "rrc" 12 1 1 0 1
"1657" "s1" 22 5 2 0 0 0 0 0 0 0 0 0 0 0 0 0 0 "part" 9 1 1 "a" "soustrait" "rrc" 9 0 1 0 1
"1658" "s1" 22 5 3 0 0 0 0 0 88 0 0 88 0 88 0 0 88 "pp" 8 1 1 "a" "du livre" "rrc" 8 1 1 0 1
"1659" "s1" 22 5 4 0 0 0 0 0 0 0 0 0 0 0 0 0 0 "dis" 5 1 1 "a" "avait" "rrc" 5 0 1 0 1
"1660" "s1" 22 5 5 0 0 0 0 0 0 0 0 0 0 0 0 0 0 "post-dis" 17 1 1 "a" "l'air ingénieux," "rrc" 17 0 1 0 1
"1661" "s12" 25 52 1 0 0 0 0 0 528 0 0 528 0 528 0 0 528 "np1_1" 18 1 1 "a" "Quel fonctionnaire" "soi" 18 1 1 0 1
"1662" "s12" 25 52 2 0 0 0 0 0 0 0 0 0 0 0 0 0 0 "np1_2" 9 1 1 "a" "de l'Etat" "soi" 9 0 1 0 1
"1663" "s12" 25 52 3 0 0 0 0 0 0 0 0 0 0 0 0 0 0 "aux_v" 13 1 1 "a" "ont protégé" "soi" 13 0 1 0 1
"1664" "s12" 25 52 4 0 0 0 0 0 0 0 0 0 0 0 0 0 0 "np2_1" 14 1 1 "a" "les magistrats" "soi" 14 0 1 0 1
"1665" "s12" 25 52 5 0 0 0 0 0 0 0 0 0 0 0 0 0 0 "np2_2" 10 1 1 "a" "du parquet" "soi" 10 0 1 0 1
"1666" "s12" 25 52 6 176 1 0 452 452 452 452 452 0 0 0 0 0 452 "sluice" 9 1 1 "a" "et quand," "soi" 9 1 1 0 1
"1667" "s12" 25 52 7 172 1 0 548 548 548 1076 1528 0 0 0 1 1 548 "so" 14 1 1 "a" "si vous pouvez" "soi" 14 1 1 0 1
"1668" "s1" 22 5 9 0 0 0 0 0 0 0 0 0 0 0 0 0 0 "pre-sluice" 10 1 1 "a" "exactement" "rrc" 10 0 1 0 1
"1669" "s12" 27 21 2 0 0 0 0 0 0 0 0 0 0 0 0 0 0 "np1_c" 11 -1 -1 "d" "Les renvois" "cdb" 11 0 0 -1 -1
"1670" "s12" 27 21 3 0 0 0 0 0 0 0 0 0 0 0 0 0 0 "adj" 10 -1 -1 "d" "explicites" "cdb" 10 0 0 -1 -1
"1671" "s12" 27 21 4 0 0 0 0 0 0 0 0 0 0 0 0 0 0 "verb" 18 -1 -1 "d" "les font discuter," "cdb" 18 0 0 -1 -1
"1672" "s12" 27 21 5 0 0 0 0 0 0 0 0 0 0 0 0 0 0 "post-verb" 18 -1 -1 "d" "mais le professeur" "cdb" 18 0 0 -1 -1
"1673" "s12" 27 21 7 0 0 0 0 0 0 0 0 0 0 0 0 0 0 "pre-sluice" 13 -1 -1 "d" "d'en écouter" "cdb" 13 0 0 -1 -1
"1674" "s12" 27 21 8 212 1 212 212 212 212 212 212 0 0 0 0 0 212 "sluice" 13 -1 -1 "d" "le résultat," "cdb" 13 1 0 -1 -1
"1675" "s12" 27 21 9 164 1 164 164 164 164 164 376 0 0 0 0 0 164 "spillover1" 10 -1 -1 "d" "car il y a" "cdb" 10 1 0 -1 -1
"1676" "s12" 31 14 1 0 0 0 0 0 0 0 0 0 0 0 0 0 0 "np1" 9 -1 1 "c" "Le sultan" "rrc" 9 0 0 1 -1
"1677" "s12" 31 14 10 256 1 0 284 448 448 940 940 164 164 0 1 1 164 "sluice" 14 -1 1 "c" "l'emplacement," "rrc" 14 1 0 1 -1
"1678" "s12" 31 14 11 164 1 0 312 312 428 312 1252 116 0 116 0 0 116 "spillover" 12 -1 1 "c" "et n'avaient" "rrc" 12 1 0 1 -1
"1679" "s12" 31 14 2 0 0 0 0 0 0 0 0 0 0 0 0 0 0 "part" 9 -1 1 "c" "satisfait" "rrc" 9 0 0 1 -1
"1680" "s12" 31 14 3 0 0 0 0 0 0 0 0 0 0 0 0 0 0 "pp" 10 -1 1 "c" "depuis peu" "rrc" 10 0 0 1 -1
"1681" "s12" 31 14 4 0 0 0 0 0 0 0 0 0 0 0 0 0 0 "dis" 5 -1 1 "c" "avait" "rrc" 5 0 0 1 -1
"1682" "s12" 31 14 5 0 0 0 0 0 0 0 0 0 0 0 0 0 0 "post-dis" 15 -1 1 "c" "un grand harem," "rrc" 15 0 0 1 -1
"1683" "s12" 31 14 9 0 0 0 0 0 492 0 0 492 0 492 0 0 492 "pre-sluice" 10 -1 1 "c" "en trouver" "rrc" 10 1 0 1 -1
"1684" "s12" 34 53 1 0 0 0 0 0 0 0 0 0 0 0 0 0 0 "np1_1" 16 -1 -1 "d" "Quelle dompteuse" "soi" 16 0 0 -1 -1
"1685" "s12" 34 53 2 0 0 0 0 0 0 0 0 0 0 0 0 0 0 "np1_2" 7 -1 -1 "d" "de lion" "soi" 7 0 0 -1 -1
"1686" "s12" 34 53 3 0 0 0 0 0 0 0 0 0 0 0 0 0 0 "aux_v" 11 -1 -1 "d" "a embauché" "soi" 11 0 0 -1 -1
"1687" "s12" 34 53 4 0 0 0 0 0 0 0 0 0 0 0 0 0 0 "np2_1" 13 -1 -1 "d" "les cracheurs" "soi" 13 0 0 -1 -1
"1688" "s12" 34 53 5 0 0 0 0 0 0 0 0 0 0 0 0 0 0 "np2_2" 6 -1 -1 "d" "de feu" "soi" 6 0 0 -1 -1
"1689" "s12" 34 53 6 288 1 0 548 548 548 548 548 0 0 0 0 0 548 "sluice" 13 -1 -1 "d" "illicitement," "soi" 13 1 0 -1 -1
"1690" "s12" 34 53 7 180 1 180 180 180 180 180 728 0 0 0 0 0 180 "so" 10 -1 -1 "d" "si je puis" "soi" 10 1 0 -1 -1
"1691" "s1" 23 52 1 0 0 0 0 0 388 0 0 388 0 388 0 0 388 "np1_1" 18 1 -1 "b" "Quel fonctionnaire" "soi" 18 1 -1 0 1
"1692" "s1" 23 52 2 0 0 0 0 0 252 0 0 252 0 252 0 0 252 "np1_2" 9 1 -1 "b" "de l'Etat" "soi" 9 1 -1 0 1
"1693" "s1" 23 52 3 0 0 0 0 0 184 0 0 184 0 184 0 1 184 "aux_v" 11 1 -1 "b" "a protégé" "soi" 11 1 -1 0 1
"1694" "s1" 23 52 4 0 0 0 0 0 0 0 0 0 0 0 0 0 0 "np2_1" 14 1 -1 "b" "les magistrats" "soi" 14 0 -1 0 1
"1695" "s1" 23 52 5 0 0 0 0 0 148 0 0 148 0 148 0 0 148 "np2_2" 10 1 -1 "b" "du parquet" "soi" 10 1 -1 0 1
"1696" "s1" 23 52 6 216 1 0 556 556 1252 556 556 696 0 696 0 1 400 "sluice" 9 1 -1 "b" "et quand," "soi" 9 1 -1 0 1
"1697" "s1" 23 52 7 140 1 0 140 520 1136 1204 1760 996 380 616 1 2 232 "so" 14 1 -1 "b" "si vous pouvez" "soi" 14 1 -1 0 1
"1698" "s12" 35 47 1 0 0 0 0 0 0 0 0 0 0 0 0 0 0 "np1_1" 16 1 -1 "b" "Quelle chanteuse" "soi" 16 0 -1 0 1
"1699" "s12" 35 47 2 0 0 0 0 0 0 0 0 0 0 0 0 0 0 "np1_2" 8 1 -1 "b" "d'opéra" "soi" 8 0 -1 0 1
"1700" "s12" 35 47 3 0 0 0 0 0 0 0 0 0 0 0 0 0 0 "aux_v" 11 1 -1 "b" "a contacté" "soi" 11 0 -1 0 1
"1701" "s12" 35 47 4 0 0 0 0 0 0 0 0 0 0 0 0 0 0 "np2_1" 13 1 -1 "b" "les musiciens" "soi" 13 0 -1 0 1
"1702" "s12" 35 47 5 0 0 0 0 0 0 0 0 0 0 0 0 0 0 "np2_2" 9 1 -1 "b" "du groupe" "soi" 9 0 -1 0 1
"1703" "s12" 35 47 6 196 1 196 196 196 196 196 196 0 0 0 0 0 196 "sluice" 12 1 -1 "b" "et pourquoi," "soi" 12 1 -1 0 1
"1704" "s12" 35 47 7 156 1 0 316 316 316 316 512 0 0 0 0 0 316 "so" 15 1 -1 "b" "si vous savez ?" "soi" 15 1 -1 0 1
"1705" "s12" 36 34 10 236 1 236 236 236 236 236 420 0 0 0 0 0 236 "spillover1" 22 -1 1 "c" "et les instrumentistes" "cdb" 22 1 0 1 -1
"1706" "s12" 36 34 3 0 0 0 0 0 0 0 0 0 0 0 0 0 0 "np1_c" 11 -1 1 "c" "La notation" "cdb" 11 0 0 1 -1
"1707" "s12" 36 34 4 0 0 0 0 0 0 0 0 0 0 0 0 0 0 "adj" 7 -1 1 "c" "inverse" "cdb" 7 0 0 1 -1
"1708" "s12" 36 34 5 0 0 0 0 0 0 0 0 0 0 0 0 0 0 "verb" 11 -1 1 "c" "les rythme," "cdb" 11 0 0 1 -1
"1709" "s12" 36 34 6 0 0 0 0 0 0 0 0 0 0 0 0 0 0 "post-verb" 20 -1 1 "c" "mais ni le directeur" "cdb" 20 0 0 1 -1
"1710" "s12" 36 34 8 0 0 0 0 0 0 0 0 0 0 0 0 0 0 "pre-sluice" 10 -1 1 "c" "ne peuvent" "cdb" 10 0 0 1 -1
"1711" "s12" 36 34 9 184 1 184 184 184 184 184 184 0 0 0 0 0 184 "sluice" 12 -1 1 "c" "l'expliquer," "cdb" 12 1 0 1 -1
"1712" "s12" 37 50 1 0 0 0 0 0 0 0 0 0 0 0 0 0 0 "np1_1" 11 -1 1 "c" "Quel héros" "soi" 11 0 0 1 -1
"1713" "s12" 37 50 2 0 0 0 0 0 0 0 0 0 0 0 0 0 0 "np1_2" 15 -1 1 "c" "de la gâchette" "soi" 15 0 0 1 -1
"1714" "s12" 37 50 3 0 0 0 0 0 0 0 0 0 0 0 0 0 0 "aux_v" 11 -1 1 "c" "ont inhumé" "soi" 11 0 0 1 -1
"1715" "s12" 37 50 4 0 0 0 0 0 132 0 0 132 0 132 0 0 132 "np2_1" 14 -1 1 "c" "les compagnons" "soi" 14 1 0 1 -1
"1716" "s12" 37 50 5 0 0 0 0 0 240 0 0 240 0 240 0 0 240 "np2_2" 10 -1 1 "c" "de bordée" "soi" 10 1 0 1 -1
"1717" "s12" 37 50 6 200 1 0 404 404 636 404 404 232 0 232 0 0 232 "sluice" 16 -1 1 "c" "dans le désert," "soi" 16 1 0 1 -1
"1718" "s12" 37 50 7 168 1 0 288 440 440 1044 1448 152 152 0 1 1 152 "so" 18 -1 1 "c" "s'il vous plaît ?" "soi" 18 1 0 1 -1
"1719" "s12" 38 23 10 0 0 0 0 0 0 0 0 0 0 0 0 0 0 "pre-sluice" 10 1 -1 "b" "comprendre" "cdb" 10 0 -1 0 1
"1720" "s12" 38 23 11 184 1 184 184 184 184 184 184 0 0 0 0 0 184 "sluice" 14 1 -1 "b" "de quel droit," "cdb" 14 1 -1 0 1
"1721" "s12" 38 23 2 0 0 0 0 0 0 0 0 0 0 0 0 0 0 "np1_c" 13 1 -1 "b" "Les sentences" "cdb" 13 0 -1 0 1
"1722" "s12" 38 23 3 0 0 0 0 0 0 0 0 0 0 0 0 0 0 "adj" 9 1 -1 "b" "critiques" "cdb" 9 0 -1 0 1
"1723" "s12" 38 23 4 0 0 0 0 0 0 0 0 0 0 0 0 0 0 "verb" 28 1 -1 "b" "les jugent non-responsables," "cdb" 28 0 -1 0 1
"1724" "s12" 38 23 5 0 0 0 0 0 0 0 0 0 0 0 0 0 0 "post-verb" 19 1 -1 "b" "mais les survivants" "cdb" 19 0 -1 0 1
"1725" "s12" 39 40 1 0 0 0 0 0 1824 0 0 1824 0 1824 0 0 228 "np1_1" 13 1 1 "a" "Quels acteurs" "soi" 13 1 1 0 1
"1726" "s12" 39 40 2 0 0 0 0 0 508 0 0 508 0 508 0 1 256 "np1_2" 12 1 1 "a" "du théâtre" "soi" 12 1 1 0 1
"1727" "s12" 39 40 3 0 0 0 0 0 148 0 0 148 0 148 0 1 148 "aux_v" 10 1 1 "a" "a insulté" "soi" 10 1 1 0 1
"1728" "s12" 39 40 4 0 0 0 0 0 376 0 0 376 0 376 0 1 80 "np2_1" 11 1 1 "a" "le critique" "soi" 11 1 1 0 1
"1729" "s12" 39 40 5 0 0 0 0 0 568 0 0 568 0 568 0 2 140 "np2_2" 12 1 1 "a" "du quotidien" "soi" 12 1 1 0 1
"1730" "s12" 39 40 6 328 1 0 328 328 472 328 328 144 0 144 0 1 144 "sluice" 11 1 1 "a" "et comment," "soi" 11 1 1 0 1
"1731" "s12" 39 40 7 168 1 0 168 544 544 4112 4440 376 376 0 2 2 376 "so" 14 1 1 "a" "si vous pouvez" "soi" 14 1 1 0 1
"1732" "s12" 40 8 1 0 0 0 0 0 0 0 0 0 0 0 0 0 0 "np1" 16 1 1 "a" "Le fonctionnaire" "rrc" 16 0 1 0 1
"1733" "s12" 40 8 10 248 1 248 248 248 248 248 396 0 0 0 0 0 248 "spillover" 15 1 1 "a" "jusqu'à ce que" "rrc" 15 1 1 0 1
"1734" "s12" 40 8 2 0 0 0 0 0 0 0 0 0 0 0 0 0 0 "part" 8 1 1 "a" "interdit" "rrc" 8 0 1 0 1
"1735" "s12" 40 8 3 0 0 0 0 0 0 0 0 0 0 0 0 0 0 "pp" 10 1 1 "a" "de séance" "rrc" 10 0 1 0 1
"1736" "s12" 40 8 4 0 0 0 0 0 0 0 0 0 0 0 0 0 0 "dis" 7 1 1 "a" "a reçu" "rrc" 7 0 1 0 1
"1737" "s12" 40 8 5 0 0 0 0 0 0 0 0 0 0 0 0 0 0 "post-dis" 16 1 1 "a" "une convocation," "rrc" 16 0 1 0 1
"1738" "s12" 40 8 8 0 0 0 0 0 0 0 0 0 0 0 0 0 0 "pre-sluice" 9 1 1 "a" "expliquer" "rrc" 9 0 1 0 1
"1739" "s12" 40 8 9 148 1 148 148 148 148 148 148 0 0 0 0 0 148 "sluice" 9 1 1 "a" "pourquoi," "rrc" 9 1 1 0 1
"1740" "s1" 24 10 1 0 0 0 0 0 92 0 0 92 0 92 0 0 92 "np1" 9 -1 -1 "d" "L'artiste" "rrc" 9 1 0 -1 -1
"1741" "s1" 24 10 2 0 0 0 0 0 124 0 0 124 0 124 0 0 124 "part" 6 -1 -1 "d" "peinte" "rrc" 6 1 0 -1 -1
"1742" "s1" 24 10 3 0 0 0 0 0 0 0 0 0 0 0 0 0 0 "pp" 16 -1 -1 "d" "dans son atelier" "rrc" 16 0 0 -1 -1
"1743" "s1" 24 10 4 0 0 0 0 0 380 0 0 380 0 380 0 2 228 "dis" 16 -1 -1 "d" "avait rencontré" "rrc" 16 1 0 -1 -1
"1744" "s1" 24 10 5 0 0 0 0 0 0 0 0 0 0 0 0 0 0 "post-dis" 13 -1 -1 "d" "une comtesse," "rrc" 13 0 0 -1 -1
"1745" "s1" 24 10 7 0 0 0 0 0 212 0 0 212 0 212 0 0 212 "pre-sluice" 14 -1 -1 "d" "d'en vérifier" "rrc" 14 1 0 -1 -1
"1746" "s1" 24 10 8 104 1 0 380 380 380 380 380 0 0 0 0 0 380 "sluice" 8 -1 -1 "d" "le lieu," "rrc" 8 1 0 -1 -1
"1747" "s1" 24 10 9 252 1 0 564 564 920 564 944 356 0 356 0 0 356 "spillover" 12 -1 -1 "d" "de sorte que" "rrc" 12 1 0 -1 -1
"1748" "s12" 41 4 1 0 0 0 0 0 0 0 0 0 0 0 0 0 0 "np1" 11 1 1 "a" "L'étudiant" "rrc" 11 0 1 0 1
"1749" "s12" 41 4 2 0 0 0 0 0 0 0 0 0 0 0 0 0 0 "part" 8 1 1 "a" "distrait" "rrc" 8 0 1 0 1
"1750" "s12" 41 4 3 0 0 0 0 0 0 0 0 0 0 0 0 0 0 "pp" 17 1 1 "a" "pendant la classe" "rrc" 17 0 1 0 1
"1751" "s12" 41 4 4 0 0 0 0 0 0 0 0 0 0 0 0 0 0 "dis" 13 1 1 "a" "était parti," "rrc" 13 0 1 0 1
"1752" "s12" 41 4 5 0 0 0 0 0 0 0 0 0 0 0 0 0 0 "post-dis" 23 1 1 "a" "mais même le directeur" "rrc" 23 0 1 0 1
"1753" "s12" 41 4 7 0 0 0 0 0 0 0 0 0 0 0 0 0 0 "pre-sluice" 13 1 1 "a" "ne savait pas" "rrc" 13 0 1 0 1
"1754" "s12" 41 4 8 144 1 144 144 144 144 144 144 0 0 0 0 0 144 "sluice" 9 1 1 "a" "pourquoi," "rrc" 9 1 1 0 1
"1755" "s12" 41 4 9 132 1 0 236 236 236 236 380 0 0 0 0 0 236 "spillover" 9 1 1 "a" "puisqu'il" "rrc" 9 1 1 0 1
"1756" "s12" 42 49 1 0 0 0 0 0 492 0 0 492 0 492 0 0 492 "np1_1" 14 -1 -1 "d" "Quel escrimeur" "soi" 14 1 0 -1 -1
"1757" "s12" 42 49 2 0 0 0 0 0 0 0 0 0 0 0 0 0 0 "np1_2" 22 -1 -1 "d" "de l'équipe nationale" "soi" 22 0 0 -1 -1
"1758" "s12" 42 49 3 0 0 0 0 0 0 0 0 0 0 0 0 0 0 "aux_v" 8 -1 -1 "d" "a salué" "soi" 8 0 0 -1 -1
"1759" "s12" 42 49 4 0 0 0 0 0 0 0 0 0 0 0 0 0 0 "np2_1" 15 -1 -1 "d" "les adversaires" "soi" 15 0 0 -1 -1
"1760" "s12" 42 49 5 0 0 0 0 0 0 0 0 0 0 0 0 0 0 "np2_2" 11 -1 -1 "d" "du concours" "soi" 11 0 0 -1 -1
"1761" "s12" 42 49 6 252 1 0 400 400 400 400 400 0 0 0 0 0 400 "sluice" 15 -1 -1 "d" "avant la lutte," "soi" 15 1 0 -1 -1
"1762" "s12" 42 49 7 184 1 0 216 216 284 216 616 68 0 68 0 1 68 "so" 10 -1 -1 "d" "si je puis" "soi" 10 1 0 -1 -1
"1763" "s12" 4 29 10 124 1 0 124 528 528 664 864 404 404 0 1 1 404 "spillover1" 10 -1 -1 "d" "donc il ne" "cdb" 10 1 0 -1 -1
"1764" "s12" 4 29 2 0 0 0 0 0 0 0 0 0 0 0 0 0 0 "np1_c" 17 -1 -1 "d" "Les techniciennes" "cdb" 17 0 0 -1 -1
"1765" "s12" 4 29 3 0 0 0 0 0 0 0 0 0 0 0 0 0 0 "adj" 9 -1 -1 "d" "intègres" "cdb" 9 0 0 -1 -1
"1766" "s12" 4 29 4 0 0 0 0 0 0 0 0 0 0 0 0 0 0 "verb" 24 -1 -1 "d" "les signent normalement," "cdb" 24 0 0 -1 -1
"1767" "s12" 4 29 5 0 0 0 0 0 0 0 0 0 0 0 0 0 0 "post-verb" 11 -1 -1 "d" "mais il est" "cdb" 11 0 0 -1 -1
"1768" "s12" 4 29 8 0 0 0 0 0 0 0 0 0 0 0 0 0 0 "pre-sluice" 13 -1 -1 "d" "d'en prévoir" "cdb" 13 0 0 -1 -1
"1769" "s12" 4 29 9 200 1 0 200 200 336 200 200 136 0 136 0 0 136 "sluice" 10 -1 -1 "d" "le délai," "cdb" 10 1 0 -1 -1
"1770" "s12" 43 37 1 0 0 0 0 0 0 0 0 0 0 0 0 0 0 "np1_1" 13 -1 -1 "d" "Quels joueurs" "soi" 13 0 0 -1 -1
"1771" "s12" 43 37 2 0 0 0 0 0 208 0 0 208 0 208 0 0 208 "np1_2" 15 -1 -1 "d" "du club de foot" "soi" 15 1 0 -1 -1
"1772" "s12" 43 37 4 0 0 0 0 0 0 0 0 0 0 0 0 0 0 "np2_1" 8 -1 -1 "d" "la femme" "soi" 8 0 0 -1 -1
"1773" "s12" 43 37 5 0 0 0 0 0 0 0 0 0 0 0 0 0 0 "np2_2" 13 -1 -1 "d" "de mon frère" "soi" 13 0 0 -1 -1
"1774" "s12" 43 37 6 140 1 140 140 140 140 140 140 0 0 0 0 0 140 "sluice" 11 -1 -1 "d" "récemment," "soi" 11 1 0 -1 -1
"1775" "s12" 43 37 7 164 1 164 164 164 164 164 304 0 0 0 0 0 164 "so" 10 -1 -1 "d" "si je puis" "soi" 10 1 0 -1 -1
"1776" "s12" 45 56 1 0 0 0 0 0 0 0 0 0 0 0 0 0 0 "np1_1" 16 1 1 "a" "Quel explorateur" "soi" 16 0 1 0 1
"1777" "s12" 45 56 2 0 0 0 0 0 0 0 0 0 0 0 0 0 0 "np1_2" 26 1 1 "a" "de l'institut ethnologique" "soi" 26 0 1 0 1
"1778" "s12" 45 56 3 0 0 0 0 0 0 0 0 0 0 0 0 0 0 "aux_v" 10 1 1 "a" "ont caché" "soi" 10 0 1 0 1
"1779" "s12" 45 56 4 0 0 0 0 0 0 0 0 0 0 0 0 0 0 "np2_1" 15 1 1 "a" "les autochtones" "soi" 15 0 1 0 1
"1780" "s12" 45 56 5 0 0 0 0 0 0 0 0 0 0 0 0 0 0 "np2_2" 10 1 1 "a" "du village" "soi" 10 0 1 0 1
"1781" "s12" 45 56 6 172 1 172 172 172 172 172 172 0 0 0 0 0 172 "sluice" 7 1 1 "a" "et où," "soi" 7 1 1 0 1
"1782" "s12" 45 56 7 228 1 0 600 600 600 600 772 0 0 0 0 0 600 "so" 14 1 1 "a" "si vous pouvez" "soi" 14 1 1 0 1
"1783" "s12" 46 5 1 0 0 0 0 0 1340 0 0 1340 0 1340 0 0 380 "np1" 22 -1 -1 "d" "Les derniers chapitres" "rrc" 22 1 0 -1 -1
"1784" "s12" 46 5 2 0 0 0 0 0 0 0 0 0 0 0 0 0 0 "part" 10 -1 -1 "d" "soustraits" "rrc" 10 0 0 -1 -1
"1785" "s12" 46 5 3 0 0 0 0 0 524 0 0 524 0 524 0 1 376 "pp" 8 -1 -1 "d" "du livre" "rrc" 8 1 0 -1 -1
"1786" "s12" 46 5 4 0 0 0 0 0 180 0 0 180 0 180 0 0 180 "dis" 7 -1 -1 "d" "avaient" "rrc" 7 1 0 -1 -1
"1787" "s12" 46 5 5 0 0 0 0 0 380 0 0 380 0 380 0 1 380 "post-dis" 17 -1 -1 "d" "l'air ingénieux," "rrc" 17 1 0 -1 -1
"1788" "s12" 46 5 7 0 0 0 0 0 0 0 0 0 0 0 0 0 0 "pre-sluice" 8 -1 -1 "d" "personne" "rrc" 8 0 0 -1 -1
"1789" "s12" 46 5 8 148 1 0 148 148 308 148 148 160 0 160 0 0 160 "sluice" 13 -1 -1 "d" "ne le savait," "rrc" 13 1 0 -1 -1
"1790" "s12" 46 5 9 172 1 0 368 368 532 368 516 164 0 164 0 0 164 "spillover" 12 -1 -1 "d" "d'autant que" "rrc" 12 1 0 -1 -1
"1791" "s12" 47 54 1 0 0 0 0 0 0 0 0 0 0 0 0 0 0 "np1_1" 8 -1 1 "c" "Quel roi" "soi" 8 0 0 1 -1
"1792" "s12" 47 54 2 0 0 0 0 0 0 0 0 0 0 0 0 0 0 "np1_2" 15 -1 1 "c" "de l'Angleterre" "soi" 15 0 0 1 -1
"1793" "s12" 47 54 3 0 0 0 0 0 0 0 0 0 0 0 0 0 0 "aux_v" 11 -1 1 "c" "ont raillé" "soi" 11 0 0 1 -1
"1794" "s12" 47 54 4 0 0 0 0 0 0 0 0 0 0 0 0 0 0 "np2_1" 13 -1 1 "c" "les ministres" "soi" 13 0 0 1 -1
"1795" "s12" 47 54 5 0 0 0 0 0 0 0 0 0 0 0 0 0 0 "np2_2" 14 -1 1 "c" "de la Couronne" "soi" 14 0 0 1 -1
"1796" "s12" 47 54 6 236 1 0 368 368 368 368 368 0 0 0 0 0 368 "sluice" 11 -1 1 "c" "sans cesse," "soi" 11 1 0 1 -1
"1797" "s12" 47 54 7 148 1 0 292 292 292 292 660 0 0 0 0 0 292 "so" 18 -1 1 "c" "s'il vous plaît ?" "soi" 18 1 0 1 -1
"1798" "s12" 48 44 1 0 0 0 0 0 96 0 0 96 0 96 0 0 96 "np1_1" 13 1 1 "a" "Quels bandits" "soi" 13 1 1 0 1
"1799" "s12" 48 44 2 0 0 0 0 0 0 0 0 0 0 0 0 0 0 "np1_2" 10 1 1 "a" "du désert" "soi" 10 0 1 0 1
"1800" "s12" 48 44 3 0 0 0 0 0 0 0 0 0 0 0 0 0 0 "aux_v" 11 1 1 "a" "a assiégé" "soi" 11 0 1 0 1
"1801" "s12" 48 44 4 0 0 0 0 0 0 0 0 0 0 0 0 0 0 "np2_1" 8 1 1 "a" "l'armée" "soi" 8 0 1 0 1
"1802" "s12" 48 44 5 0 0 0 0 0 0 0 0 0 0 0 0 0 0 "np2_2" 12 1 1 "a" "des Croisés" "soi" 12 0 1 0 1
"1803" "s12" 48 44 6 180 1 180 180 180 180 180 180 0 0 0 0 0 180 "sluice" 9 1 1 "a" "et quand," "soi" 9 1 1 0 1
"1804" "s12" 48 44 7 164 1 0 292 292 292 292 472 0 0 0 0 0 292 "so" 14 1 1 "a" "si vous pouvez" "soi" 14 1 1 0 1
"1805" "s12" 49 38 1 0 0 0 0 0 0 0 0 0 0 0 0 0 0 "np1_1" 13 -1 1 "c" "Quels avocats" "soi" 13 0 0 1 -1
"1806" "s12" 49 38 2 0 0 0 0 0 0 0 0 0 0 0 0 0 0 "np1_2" 10 -1 1 "c" "du cabinet" "soi" 10 0 0 1 -1
"1807" "s12" 49 38 3 0 0 0 0 0 448 0 0 448 0 448 0 0 232 "aux_v" 8 -1 1 "c" "a salué" "soi" 8 1 0 1 -1
"1808" "s12" 49 38 4 0 0 0 0 0 356 0 0 356 0 356 0 1 356 "np2_1" 7 -1 1 "c" "le juge" "soi" 7 1 0 1 -1
"1809" "s12" 49 38 5 0 0 0 0 0 76 0 0 76 0 76 0 1 76 "np2_2" 25 -1 1 "c" "du tribunal administratif" "soi" 25 1 0 1 -1
"1810" "s12" 49 38 6 252 1 252 252 252 252 252 252 0 0 0 0 0 252 "sluice" 13 -1 1 "c" "fréquemment," "soi" 13 1 0 1 -1
"1811" "s12" 49 38 7 148 1 0 208 208 208 1088 1340 0 0 0 1 1 208 "so" 18 -1 1 "c" "s'il vous plaît ?" "soi" 18 1 0 1 -1
"1812" "s12" 51 13 1 0 0 0 0 0 0 0 0 0 0 0 0 0 0 "np1" 10 -1 -1 "d" "Les textes" "rrc" 10 0 0 -1 -1
"1813" "s12" 51 13 2 0 0 0 0 0 0 0 0 0 0 0 0 0 0 "part" 12 -1 -1 "d" "reconstruits" "rrc" 12 0 0 -1 -1
"1814" "s12" 51 13 3 0 0 0 0 0 0 0 0 0 0 0 0 0 0 "pp" 33 -1 -1 "d" "à partir d'anciennes épigraphes" "rrc" 33 0 0 -1 -1
"1815" "s12" 51 13 4 0 0 0 0 0 0 0 0 0 0 0 0 0 0 "dis" 11 -1 -1 "d" "contiennent" "rrc" 11 0 0 -1 -1
"1816" "s12" 51 13 5 0 0 0 0 0 0 0 0 0 0 0 0 0 0 "post-dis" 19 -1 -1 "d" "des contradictions," "rrc" 19 0 0 -1 -1
"1817" "s12" 51 13 7 0 0 0 0 0 0 0 0 0 0 0 0 0 0 "pre-sluice" 9 -1 -1 "d" "difficile" "rrc" 9 0 0 -1 -1
"1818" "s12" 51 13 8 188 1 188 188 188 188 188 188 0 0 0 0 0 188 "sluice" 16 -1 -1 "d" "de les établir," "rrc" 16 1 0 -1 -1
"1819" "s12" 51 13 9 152 1 0 428 428 428 428 616 0 0 0 0 0 428 "spillover" 16 -1 -1 "d" "car les penseurs" "rrc" 16 1 0 -1 -1
"1820" "s1" 25 15 1 0 0 0 0 0 0 0 0 0 0 0 0 0 0 "np1" 8 -1 1 "c" "L'acteur" "rrc" 8 0 0 1 -1
"1821" "s1" 25 15 10 180 1 0 180 180 312 180 320 132 0 132 0 0 132 "spillover" 8 -1 1 "c" "bien que" "rrc" 8 1 0 1 -1
"1822" "s1" 25 15 2 0 0 0 0 0 220 0 0 220 0 220 0 0 220 "part" 7 -1 1 "c" "séduit" "rrc" 7 1 0 1 -1
"1823" "s1" 25 15 3 0 0 0 0 0 0 0 0 0 0 0 0 0 0 "pp" 13 -1 1 "c" "à la soirée" "rrc" 13 0 0 1 -1
"1824" "s1" 25 15 4 0 0 0 0 0 0 0 0 0 0 0 0 0 0 "dis" 12 -1 1 "c" "a rencontré" "rrc" 12 0 0 1 -1
"1825" "s1" 25 15 5 0 0 0 0 0 200 0 0 200 0 200 0 1 200 "post-dis" 16 -1 1 "c" "une journaliste," "rrc" 16 1 0 1 -1
"1826" "s1" 25 15 8 0 0 0 0 0 0 0 0 0 0 0 0 0 0 "pre-sluice" 19 -1 1 "c" "n'en révèlent pas" "rrc" 19 0 0 1 -1
"1827" "s1" 25 15 9 140 1 140 140 140 140 140 140 0 0 0 0 0 140 "sluice" 10 -1 1 "c" "l'endroit," "rrc" 10 1 0 1 -1
"1828" "s12" 54 31 10 180 1 180 180 180 180 180 448 0 0 0 0 0 180 "spillover1" 6 1 -1 "b" "vu que" "cdb" 6 1 -1 0 1
"1829" "s12" 54 31 2 0 0 0 0 0 0 0 0 0 0 0 0 0 0 "np1_c" 12 1 -1 "b" "Les bouchers" "cdb" 12 0 -1 0 1
"1830" "s12" 54 31 3 0 0 0 0 0 0 0 0 0 0 0 0 0 0 "adj" 5 1 -1 "b" "sales" "cdb" 5 0 -1 0 1
"1831" "s12" 54 31 4 0 0 0 0 0 0 0 0 0 0 0 0 0 0 "verb" 14 1 -1 "b" "les tranchent," "cdb" 14 0 -1 0 1
"1832" "s12" 54 31 5 0 0 0 0 0 0 0 0 0 0 0 0 0 0 "post-verb" 16 1 -1 "b" "mais les clients" "cdb" 16 0 -1 0 1
"1833" "s12" 54 31 8 0 0 0 0 0 160 0 0 160 0 160 0 0 160 "pre-sluice" 14 1 -1 "b" "incrédulement" "cdb" 14 1 -1 0 1
"1834" "s12" 54 31 9 268 1 268 268 268 268 268 268 0 0 0 0 0 268 "sluice" 6 1 -1 "b" "quand," "cdb" 6 1 -1 0 1
"1835" "s12" 55 51 1 0 0 0 0 0 168 0 0 168 0 168 0 0 168 "np1_1" 11 1 -1 "b" "Quel auteur" "soi" 11 1 -1 0 1
"1836" "s12" 55 51 2 0 0 0 0 0 0 0 0 0 0 0 0 0 0 "np1_2" 19 1 -1 "b" "de romans policiers" "soi" 19 0 -1 0 1
"1837" "s12" 55 51 3 0 0 0 0 0 0 0 0 0 0 0 0 0 0 "aux_v" 11 1 -1 "b" "a consulté" "soi" 11 0 -1 0 1
"1838" "s12" 55 51 4 0 0 0 0 0 0 0 0 0 0 0 0 0 0 "np2_1" 15 1 -1 "b" "les enquêteurs" "soi" 15 0 -1 0 1
"1839" "s12" 55 51 5 0 0 0 0 0 0 0 0 0 0 0 0 0 0 "np2_2" 15 1 -1 "b" "du commissariat" "soi" 15 0 -1 0 1
"1840" "s12" 55 51 6 180 1 180 180 180 180 180 180 0 0 0 0 0 180 "sluice" 12 1 -1 "b" "et pourquoi," "soi" 12 1 -1 0 1
"1841" "s12" 55 51 7 136 1 0 264 264 264 432 612 0 0 0 1 1 264 "so" 15 1 -1 "b" "si vous savez ?" "soi" 15 1 -1 0 1
"1842" "s12" 56 22 10 196 1 196 196 196 196 196 196 0 0 0 0 0 196 "sluice" 13 -1 1 "c" "en révéler," "cdb" 13 1 0 1 -1
"1843" "s12" 56 22 11 232 1 232 232 232 232 232 428 0 0 0 0 0 232 "spillover1" 11 -1 1 "c" "de manière" "cdb" 11 1 0 1 -1
"1844" "s12" 56 22 3 0 0 0 0 0 0 0 0 0 0 0 0 0 0 "np1_c" 8 -1 1 "c" "Un agent" "cdb" 8 0 0 1 -1
"1845" "s12" 56 22 4 0 0 0 0 0 0 0 0 0 0 0 0 0 0 "adj" 6 -1 1 "c" "lâche" "cdb" 6 0 0 1 -1
"1846" "s12" 56 22 5 0 0 0 0 0 0 0 0 0 0 0 0 0 0 "verb" 14 -1 1 "c" "les recherche," "cdb" 14 0 0 1 -1
"1847" "s12" 56 22 6 0 0 0 0 0 0 0 0 0 0 0 0 0 0 "post-verb" 16 -1 1 "c" "mais à présent" "cdb" 16 0 0 1 -1
"1848" "s12" 56 22 9 0 0 0 0 0 0 0 0 0 0 0 0 0 0 "pre-sluice" 15 -1 1 "c" "ne veulent rien" "cdb" 15 0 0 1 -1
"1849" "s12" 57 16 1 0 0 0 0 0 264 0 0 264 0 264 0 0 264 "np1" 15 1 1 "a" "Le dictionnaire" "rrc" 15 1 1 0 1
"1850" "s12" 57 16 10 132 1 0 268 268 432 268 268 164 0 164 0 0 164 "sluice" 11 1 1 "a" "lesquelles," "rrc" 11 1 1 0 1
"1851" "s12" 57 16 11 136 1 0 136 200 200 364 632 64 64 0 1 1 64 "spillover" 9 1 1 "a" "de façon" "rrc" 9 1 1 0 1
"1852" "s12" 57 16 2 0 0 0 0 0 252 0 0 252 0 252 0 0 252 "part" 7 1 1 "a" "traduit" "rrc" 7 1 1 0 1
"1853" "s12" 57 16 3 0 0 0 0 0 148 0 0 148 0 148 0 0 148 "pp" 12 1 1 "a" "de l'anglais" "rrc" 12 1 1 0 1
"1854" "s12" 57 16 4 0 0 0 0 0 124 0 0 124 0 124 0 0 124 "dis" 9 1 1 "a" "contenait" "rrc" 9 1 1 0 1
"1855" "s12" 57 16 5 0 0 0 0 0 0 0 0 0 0 0 0 0 0 "post-dis" 20 1 1 "a" "des familles de mots" "rrc" 20 0 1 0 1
"1856" "s12" 57 16 9 0 0 0 0 0 0 0 0 0 0 0 0 0 0 "pre-sluice" 13 1 1 "a" "n'indique pas" "rrc" 13 0 1 0 1
"1857" "s12" 58 45 1 0 0 0 0 0 232 0 0 232 0 232 0 0 232 "np1_1" 14 -1 -1 "d" "Quels fidèles" "soi" 14 1 0 -1 -1
"1858" "s12" 58 45 2 0 0 0 0 0 0 0 0 0 0 0 0 0 0 "np1_2" 15 -1 -1 "d" "de l'hindouisme" "soi" 15 0 0 -1 -1
"1859" "s12" 58 45 3 0 0 0 0 0 0 0 0 0 0 0 0 0 0 "aux_v" 12 -1 -1 "d" "ont converti" "soi" 12 0 0 -1 -1
"1860" "s12" 58 45 4 0 0 0 0 0 0 0 0 0 0 0 0 0 0 "np2_1" 10 -1 -1 "d" "le pasteur" "soi" 10 0 0 -1 -1
"1861" "s12" 58 45 5 0 0 0 0 0 0 0 0 0 0 0 0 0 0 "np2_2" 24 -1 -1 "d" "de l'église paroissiale" "soi" 24 0 0 -1 -1
"1862" "s12" 58 45 6 292 1 292 292 292 292 292 292 0 0 0 0 0 292 "sluice" 9 -1 -1 "d" "au final," "soi" 9 1 0 -1 -1
"1863" "s12" 58 45 7 180 1 180 180 180 180 180 472 0 0 0 0 0 180 "so" 10 -1 -1 "d" "si je puis" "soi" 10 1 0 -1 -1
"1864" "s12" 60 7 1 0 0 0 0 0 0 0 0 0 0 0 0 0 0 "np1" 14 1 -1 "b" "La secrétaire" "rrc" 14 0 -1 0 1
"1865" "s12" 60 7 10 172 1 0 508 1076 1076 1456 1656 568 568 0 1 1 568 "spillover" 12 1 -1 "b" "d'autant que" "rrc" 12 1 -1 0 1
"1866" "s12" 60 7 2 0 0 0 0 0 0 0 0 0 0 0 0 0 0 "part" 9 1 -1 "b" "instruite" "rrc" 9 0 -1 0 1
"1867" "s12" 60 7 3 0 0 0 0 0 0 0 0 0 0 0 0 0 0 "pp" 14 1 -1 "b" "de la défaite" "rrc" 14 0 -1 0 1
"1868" "s12" 60 7 4 0 0 0 0 0 0 0 0 0 0 0 0 0 0 "dis" 21 1 -1 "b" "aurait été trouvée" "rrc" 21 0 -1 0 1
"1869" "s12" 60 7 5 0 0 0 0 0 0 0 0 0 0 0 0 0 0 "post-dis" 12 1 -1 "b" "dans un bar," "rrc" 12 0 -1 0 1
"1870" "s12" 60 7 8 0 0 0 0 0 152 0 0 152 0 152 0 0 152 "pre-sluice" 7 1 -1 "b" "de dire" "rrc" 7 1 -1 0 1
"1871" "s12" 60 7 9 200 1 0 200 200 428 200 200 228 0 228 0 1 164 "sluice" 8 1 -1 "b" "par qui," "rrc" 8 1 -1 0 1
"1872" "s12" 61 27 10 160 1 0 312 312 312 312 676 0 0 0 0 0 312 "spillover1" 13 1 -1 "b" "étant donné" "cdb" 13 1 -1 0 1
"1873" "s12" 61 27 3 0 0 0 0 0 0 0 0 0 0 0 0 0 0 "np1_c" 13 1 -1 "b" "L'infirmière" "cdb" 13 0 -1 0 1
"1874" "s12" 61 27 4 0 0 0 0 0 0 0 0 0 0 0 0 0 0 "adj" 7 1 -1 "b" "maudite" "cdb" 7 0 -1 0 1
"1875" "s12" 61 27 5 0 0 0 0 0 0 0 0 0 0 0 0 0 0 "verb" 11 1 -1 "b" "les mouche," "cdb" 11 0 -1 0 1
"1876" "s12" 61 27 6 0 0 0 0 0 0 0 0 0 0 0 0 0 0 "post-verb" 14 1 -1 "b" "mais les vieux" "cdb" 14 0 -1 0 1
"1877" "s12" 61 27 8 0 0 0 0 0 0 0 0 0 0 0 0 0 0 "pre-sluice" 7 1 -1 "b" "souvent" "cdb" 7 0 -1 0 1
"1878" "s12" 61 27 9 180 1 0 364 364 364 364 364 0 0 0 0 0 364 "sluice" 14 1 -1 "b" "à quelle fin," "cdb" 14 1 -1 0 1
"1879" "s12" 62 55 1 0 0 0 0 0 160 0 0 160 0 160 0 0 160 "np1_1" 13 1 -1 "b" "Quel assassin" "soi" 13 1 -1 0 1
"1880" "s12" 62 55 2 0 0 0 0 0 0 0 0 0 0 0 0 0 0 "np1_2" 11 1 -1 "b" "de la mafia" "soi" 11 0 -1 0 1
"1881" "s12" 62 55 3 0 0 0 0 0 0 0 0 0 0 0 0 0 0 "aux_v" 10 1 -1 "b" "a observé" "soi" 10 0 -1 0 1
"1882" "s12" 62 55 4 0 0 0 0 0 0 0 0 0 0 0 0 0 0 "np2_1" 21 1 -1 "b" "les agents infiltrés" "soi" 21 0 -1 0 1
"1883" "s12" 62 55 5 0 0 0 0 0 0 0 0 0 0 0 0 0 0 "np2_2" 17 1 -1 "b" "du service secret" "soi" 17 0 -1 0 1
"1884" "s12" 62 55 6 172 1 172 172 172 172 172 172 0 0 0 0 0 172 "sluice" 9 1 -1 "b" "et quand," "soi" 9 1 -1 0 1
"1885" "s12" 62 55 7 136 1 0 224 224 224 384 556 0 0 0 1 1 224 "so" 15 1 -1 "b" "si vous savez ?" "soi" 15 1 -1 0 1
"1886" "s1" 26 31 10 316 1 316 316 316 316 316 1304 0 0 0 0 0 316 "spillover1" 6 -1 1 "c" "vu que" "cdb" 6 1 0 1 -1
"1887" "s1" 26 31 2 0 0 0 0 0 0 0 0 0 0 0 0 0 0 "np1_c" 10 -1 1 "c" "Le boucher" "cdb" 10 0 0 1 -1
"1888" "s1" 26 31 3 0 0 0 0 0 0 0 0 0 0 0 0 0 0 "adj" 4 -1 1 "c" "sale" "cdb" 4 0 0 1 -1
"1889" "s1" 26 31 4 0 0 0 0 0 0 0 0 0 0 0 0 0 0 "verb" 12 -1 1 "c" "les tranche," "cdb" 12 0 0 1 -1
"1890" "s1" 26 31 5 0 0 0 0 0 0 0 0 0 0 0 0 0 0 "post-verb" 16 -1 1 "c" "mais les clients" "cdb" 16 0 0 1 -1
"1891" "s1" 26 31 8 0 0 0 0 0 488 0 0 488 0 488 0 0 488 "pre-sluice" 14 -1 1 "c" "incrédulement" "cdb" 14 1 0 1 -1
"1892" "s1" 26 31 9 288 1 0 288 500 500 988 988 212 212 0 1 1 212 "sluice" 13 -1 1 "c" "la technique," "cdb" 13 1 0 1 -1
"1893" "s12" 63 26 2 0 0 0 0 0 0 0 0 0 0 0 0 0 0 "np1_c" 8 -1 1 "c" "Un volet" "cdb" 8 0 0 1 -1
"1894" "s12" 63 26 3 0 0 0 0 0 0 0 0 0 0 0 0 0 0 "adj" 4 -1 1 "c" "fixe" "cdb" 4 0 0 1 -1
"1895" "s12" 63 26 4 0 0 0 0 0 0 0 0 0 0 0 0 0 0 "verb" 11 -1 1 "c" "les piège," "cdb" 11 0 0 1 -1
"1896" "s12" 63 26 5 0 0 0 0 0 0 0 0 0 0 0 0 0 0 "post-verb" 23 -1 1 "c" "mais les jeunes animaux" "cdb" 23 0 0 1 -1
"1897" "s12" 63 26 7 0 0 0 0 0 0 0 0 0 0 0 0 0 0 "pre-sluice" 13 -1 1 "c" "en comprendre" "cdb" 13 0 0 1 -1
"1898" "s12" 63 26 8 240 1 240 240 240 240 240 240 0 0 0 0 0 240 "sluice" 7 -1 1 "c" "le but," "cdb" 7 1 0 1 -1
"1899" "s12" 63 26 9 272 1 272 272 272 272 272 512 0 0 0 0 0 272 "spillover1" 8 -1 1 "c" "jusqu'à" "cdb" 8 1 0 1 -1
"1900" "s12" 64 43 1 0 0 0 0 0 0 0 0 0 0 0 0 0 0 "np1_1" 15 1 -1 "b" "Quels grimpeurs" "soi" 15 0 -1 0 1
"1901" "s12" 64 43 2 0 0 0 0 0 0 0 0 0 0 0 0 0 0 "np1_2" 13 1 -1 "b" "de la région" "soi" 13 0 -1 0 1
"1902" "s12" 64 43 3 0 0 0 0 0 0 0 0 0 0 0 0 0 0 "aux_v" 11 1 -1 "b" "ont chassé" "soi" 11 0 -1 0 1
"1903" "s12" 64 43 4 0 0 0 0 0 0 0 0 0 0 0 0 0 0 "np2_1" 8 1 -1 "b" "l'ermite" "soi" 8 0 -1 0 1
"1904" "s12" 64 43 5 0 0 0 0 0 0 0 0 0 0 0 0 0 0 "np2_2" 7 1 -1 "b" "du bois" "soi" 7 0 -1 0 1
"1905" "s12" 64 43 6 200 1 200 200 200 200 200 200 0 0 0 0 0 200 "sluice" 12 1 -1 "b" "et pourquoi," "soi" 12 1 -1 0 1
"1906" "s12" 64 43 7 196 1 196 196 196 196 196 396 0 0 0 0 0 196 "so" 15 1 -1 "b" "si vous savez ?" "soi" 15 1 -1 0 1
"1907" "s12" 6 6 1 0 0 0 0 0 0 0 0 0 0 0 0 0 0 "np1" 12 -1 1 "c" "L'enseignant" "rrc" 12 0 0 1 -1
"1908" "s12" 6 6 2 0 0 0 0 0 0 0 0 0 0 0 0 0 0 "part" 7 -1 1 "c" "inscrit" "rrc" 7 0 0 1 -1
"1909" "s12" 6 6 3 0 0 0 0 0 232 0 0 232 0 232 0 0 232 "pp" 36 -1 1 "c" "au cours de mathématiques avancées" "rrc" 36 1 0 1 -1
"1910" "s12" 6 6 4 0 0 0 0 0 0 0 0 0 0 0 0 0 0 "dis" 14 -1 1 "c" "s'était tué," "rrc" 14 0 0 1 -1
"1911" "s12" 6 6 5 0 0 0 0 0 0 0 0 0 0 0 0 0 0 "post-dis" 20 -1 1 "c" "mais le porte-parole" "rrc" 20 0 0 1 -1
"1912" "s12" 6 6 7 0 0 0 0 0 0 0 0 0 0 0 0 0 0 "pre-sluice" 10 -1 1 "c" "n'en avait" "rrc" 10 0 0 1 -1
"1913" "s12" 6 6 8 356 1 0 500 500 648 500 500 148 0 148 0 0 148 "sluice" 15 -1 1 "c" "rien révélé," "rrc" 15 1 0 1 -1
"1914" "s12" 6 6 9 240 1 240 240 240 240 388 888 0 0 0 1 1 240 "spillover" 12 -1 1 "c" "de sorte que" "rrc" 12 1 0 1 -1
"1915" "s12" 67 46 1 0 0 0 0 0 420 0 0 420 0 420 0 0 420 "np1_1" 20 -1 1 "c" "Quelles journalistes" "soi" 20 1 0 1 -1
"1916" "s12" 67 46 2 0 0 0 0 0 0 0 0 0 0 0 0 0 0 "np1_2" 13 -1 1 "c" "de la chaîne" "soi" 13 0 0 1 -1
"1917" "s12" 67 46 3 0 0 0 0 0 0 0 0 0 0 0 0 0 0 "aux_v" 10 -1 1 "c" "a soudoyé" "soi" 10 0 0 1 -1
"1918" "s12" 67 46 4 0 0 0 0 0 376 0 0 376 0 376 0 0 376 "np2_1" 13 -1 1 "c" "le président" "soi" 13 1 0 1 -1
"1919" "s12" 67 46 5 0 0 0 0 0 336 0 0 336 0 336 0 1 336 "np2_2" 8 -1 1 "c" "du parti" "soi" 8 1 0 1 -1
"1920" "s12" 67 46 6 172 1 0 400 400 400 400 400 0 0 0 0 0 400 "sluice" 19 -1 1 "c" "l'année dernière," "soi" 19 1 0 1 -1
"1921" "s12" 67 46 7 180 1 0 256 256 256 1388 1788 0 0 0 1 1 256 "so" 18 -1 1 "c" "s'il vous plaît ?" "soi" 18 1 0 1 -1
"1922" "s12" 69 33 2 0 0 0 0 0 0 0 0 0 0 0 0 0 0 "np1_c" 13 -1 -1 "d" "Les soupçons" "cdb" 13 0 0 -1 -1
"1923" "s12" 69 33 3 0 0 0 0 0 0 0 0 0 0 0 0 0 0 "adj" 6 -1 -1 "d" "graves" "cdb" 6 0 0 -1 -1
"1924" "s12" 69 33 4 0 0 0 0 0 0 0 0 0 0 0 0 0 0 "verb" 13 -1 -1 "d" "les espacent," "cdb" 13 0 0 -1 -1
"1925" "s12" 69 33 5 0 0 0 0 0 0 0 0 0 0 0 0 0 0 "post-verb" 25 -1 -1 "d" "mais l'insensible Gabriel" "cdb" 25 0 0 -1 -1
"1926" "s12" 69 33 7 0 0 0 0 0 0 0 0 0 0 0 0 0 0 "pre-sluice" 6 -1 -1 "d" "encore" "cdb" 6 0 0 -1 -1
"1927" "s12" 69 33 8 216 1 216 216 216 216 216 216 0 0 0 0 0 216 "sluice" 15 -1 -1 "d" "la sévérité," "cdb" 15 1 0 -1 -1
"1928" "s12" 69 33 9 172 1 0 332 332 332 332 548 0 0 0 0 0 332 "spillover1" 8 -1 -1 "d" "jusqu'à" "cdb" 8 1 0 -1 -1
"1929" "s12" 70 20 10 252 1 252 252 252 252 252 552 0 0 0 0 0 252 "spillover1" 8 1 1 "a" "même si" "cdb" 8 1 1 0 1
"1930" "s12" 70 20 2 0 0 0 0 0 0 0 0 0 0 0 0 0 0 "np1_c" 9 1 1 "a" "Un client" "cdb" 9 0 1 0 1
"1931" "s12" 70 20 3 0 0 0 0 0 0 0 0 0 0 0 0 0 0 "adj" 6 1 1 "a" "valide" "cdb" 6 0 1 0 1
"1932" "s12" 70 20 4 0 0 0 0 0 0 0 0 0 0 0 0 0 0 "verb" 12 1 1 "a" "les produit," "cdb" 12 0 1 0 1
"1933" "s12" 70 20 5 0 0 0 0 0 0 0 0 0 0 0 0 0 0 "post-verb" 13 1 1 "a" "mais personne" "cdb" 13 0 1 0 1
"1934" "s12" 70 20 8 0 0 0 0 0 0 0 0 0 0 0 0 0 0 "pre-sluice" 11 1 1 "a" "déchiffrer" "cdb" 11 0 1 0 1
"1935" "s12" 70 20 9 172 1 0 300 300 300 300 300 0 0 0 0 0 300 "sluice" 8 1 1 "a" "comment," "cdb" 8 1 1 0 1
"1936" "s12" 71 28 10 160 1 0 388 388 596 388 388 208 0 208 0 0 208 "sluice" 19 1 1 "a" "pour quelle raison," "cdb" 19 1 1 0 1
"1937" "s12" 71 28 11 140 1 0 476 560 724 1632 2020 248 84 164 1 1 164 "spillover1" 8 1 1 "a" "même si" "cdb" 8 1 1 0 1
"1938" "s12" 71 28 3 0 0 0 0 0 920 0 0 920 0 920 0 0 168 "np1_c" 9 1 1 "a" "La flaque" "cdb" 9 1 1 0 1
"1939" "s12" 71 28 4 0 0 0 0 0 980 0 0 980 0 980 0 2 344 "adj" 7 1 1 "a" "trouble" "cdb" 7 1 1 0 1
"1940" "s12" 71 28 5 0 0 0 0 0 288 0 0 288 0 288 0 1 144 "verb" 10 1 1 "a" "les calme," "cdb" 10 1 1 0 1
"1941" "s12" 71 28 6 0 0 0 0 0 280 0 0 280 0 280 0 1 68 "post-verb" 19 1 1 "a" "mais le commissaire" "cdb" 19 1 1 0 1
"1942" "s12" 71 28 9 0 0 0 0 0 0 0 0 0 0 0 0 0 0 "pre-sluice" 12 1 1 "a" "pas vraiment" "cdb" 12 0 1 0 1
"1943" "s12" 73 9 1 0 0 0 0 0 0 0 0 0 0 0 0 0 0 "np1" 20 -1 -1 "d" "Les fruits exotiques" "rrc" 20 0 0 -1 -1
"1944" "s12" 73 9 10 212 1 212 212 212 212 212 372 0 0 0 0 0 212 "spillover" 15 -1 -1 "d" "alors même que" "rrc" 15 1 0 -1 -1
"1945" "s12" 73 9 2 0 0 0 0 0 0 0 0 0 0 0 0 0 0 "part" 10 -1 -1 "d" "introduits" "rrc" 10 0 0 -1 -1
"1946" "s12" 73 9 3 0 0 0 0 0 0 0 0 0 0 0 0 0 0 "pp" 10 -1 -1 "d" "au village" "rrc" 10 0 0 -1 -1
"1947" "s12" 73 9 4 0 0 0 0 0 0 0 0 0 0 0 0 0 0 "dis" 8 -1 -1 "d" "étaient" "rrc" 8 0 0 -1 -1
"1948" "s12" 73 9 5 0 0 0 0 0 0 0 0 0 0 0 0 0 0 "post-dis" 19 -1 -1 "d" "fortement toxiques," "rrc" 19 0 0 -1 -1
"1949" "s12" 73 9 8 0 0 0 0 0 388 0 0 388 0 388 0 0 388 "pre-sluice" 16 -1 -1 "d" "ne l'avaient pas" "rrc" 16 1 0 -1 -1
"1950" "s12" 73 9 9 160 1 160 160 160 160 160 160 0 0 0 0 0 160 "sluice" 11 -1 -1 "d" "découvert," "rrc" 11 1 0 -1 -1
"1951" "s1" 27 44 1 0 0 0 0 0 364 0 0 364 0 364 0 0 364 "np1_1" 13 1 -1 "b" "Quels bandits" "soi" 13 1 -1 0 1
"1952" "s1" 27 44 2 0 0 0 0 0 304 0 0 304 0 304 0 0 304 "np1_2" 10 1 -1 "b" "du désert" "soi" 10 1 -1 0 1
"1953" "s1" 27 44 3 0 0 0 0 0 428 0 0 428 0 428 0 1 316 "aux_v" 13 1 -1 "b" "ont assiégé" "soi" 13 1 -1 0 1
"1954" "s1" 27 44 4 0 0 0 0 0 0 0 0 0 0 0 0 0 0 "np2_1" 8 1 -1 "b" "l'armée" "soi" 8 0 -1 0 1
"1955" "s1" 27 44 5 0 0 0 0 0 188 0 0 188 0 188 0 0 188 "np2_2" 12 1 -1 "b" "des Croisés" "soi" 12 1 -1 0 1
"1956" "s1" 27 44 6 184 1 0 184 184 300 184 184 116 0 116 0 0 116 "sluice" 9 1 -1 "b" "et quand," "soi" 9 1 -1 0 1
"1957" "s1" 27 44 7 168 1 0 168 168 1284 168 352 1116 0 1116 0 1 260 "so" 14 1 -1 "b" "si vous pouvez" "soi" 14 1 -1 0 1
"1958" "s12" 75 39 1 0 0 0 0 0 172 0 0 172 0 172 0 0 172 "np1_1" 14 1 -1 "b" "Quels vendeurs" "soi" 14 1 -1 0 1
"1959" "s12" 75 39 2 0 0 0 0 0 0 0 0 0 0 0 0 0 0 "np1_2" 10 1 -1 "b" "du marché" "soi" 10 0 -1 0 1
"1960" "s12" 75 39 3 0 0 0 0 0 0 0 0 0 0 0 0 0 0 "aux_v" 9 1 -1 "b" "ont dupé" "soi" 9 0 -1 0 1
"1961" "s12" 75 39 4 0 0 0 0 0 0 0 0 0 0 0 0 0 0 "np2_1" 7 1 -1 "b" "le fils" "soi" 7 0 -1 0 1
"1962" "s12" 75 39 5 0 0 0 0 0 0 0 0 0 0 0 0 0 0 "np2_2" 13 1 -1 "b" "de ma voisine" "soi" 13 0 -1 0 1
"1963" "s12" 75 39 6 148 1 0 148 148 300 148 148 152 0 152 0 1 152 "sluice" 9 1 -1 "b" "et quand," "soi" 9 1 -1 0 1
"1964" "s12" 75 39 7 188 1 0 352 352 352 676 824 0 0 0 1 1 352 "so" 15 1 -1 "b" "si vous savez ?" "soi" 15 1 -1 0 1
"1965" "s12" 76 10 1 0 0 0 0 0 0 0 0 0 0 0 0 0 0 "np1" 9 -1 1 "c" "L'artiste" "rrc" 9 0 0 1 -1
"1966" "s12" 76 10 2 0 0 0 0 0 0 0 0 0 0 0 0 0 0 "part" 5 -1 1 "c" "peint" "rrc" 5 0 0 1 -1
"1967" "s12" 76 10 3 0 0 0 0 0 0 0 0 0 0 0 0 0 0 "pp" 16 -1 1 "c" "dans son atelier" "rrc" 16 0 0 1 -1
"1968" "s12" 76 10 4 0 0 0 0 0 0 0 0 0 0 0 0 0 0 "dis" 16 -1 1 "c" "avait rencontré" "rrc" 16 0 0 1 -1
"1969" "s12" 76 10 5 0 0 0 0 0 0 0 0 0 0 0 0 0 0 "post-dis" 13 -1 1 "c" "une comtesse," "rrc" 13 0 0 1 -1
"1970" "s12" 76 10 7 0 0 0 0 0 0 0 0 0 0 0 0 0 0 "pre-sluice" 14 -1 1 "c" "d'en vérifier" "rrc" 14 0 0 1 -1
"1971" "s12" 76 10 8 144 1 144 144 144 144 144 144 0 0 0 0 0 144 "sluice" 8 -1 1 "c" "le lieu," "rrc" 8 1 0 1 -1
"1972" "s12" 76 10 9 112 1 0 456 456 456 456 600 0 0 0 0 0 456 "spillover" 12 -1 1 "c" "de sorte que" "rrc" 12 1 0 1 -1
"1973" "s12" 77 2 1 0 0 0 0 0 0 0 0 0 0 0 0 0 0 "np1" 9 -1 1 "c" "Le héros" "rrc" 9 0 0 1 -1
"1974" "s12" 77 2 2 0 0 0 0 0 0 0 0 0 0 0 0 0 0 "part" 7 -1 1 "c" "décrit" "rrc" 7 0 0 1 -1
"1975" "s12" 77 2 3 0 0 0 0 0 0 0 0 0 0 0 0 0 0 "pp" 19 -1 1 "c" "dans cette histoire" "rrc" 19 0 0 1 -1
"1976" "s12" 77 2 4 0 0 0 0 0 0 0 0 0 0 0 0 0 0 "dis" 8 -1 1 "c" "a vaincu" "rrc" 8 0 0 1 -1
"1977" "s12" 77 2 5 0 0 0 0 0 0 0 0 0 0 0 0 0 0 "post-dis" 18 -1 1 "c" "une bête féroce," "rrc" 18 0 0 1 -1
"1978" "s12" 77 2 7 0 0 0 0 0 448 0 0 448 0 448 0 0 76 "pre-sluice" 12 -1 1 "c" "du romancier" "rrc" 12 1 0 1 -1
"1979" "s12" 77 2 8 340 1 0 428 428 848 428 428 420 0 420 0 1 420 "sluice" 16 -1 1 "c" "ne le mentionne," "rrc" 16 1 0 1 -1
"1980" "s12" 77 2 9 160 1 160 160 160 160 160 588 0 0 0 0 0 160 "spillover" 10 -1 1 "c" "peut-être" "rrc" 10 1 0 1 -1
"1981" "s12" 78 25 2 0 0 0 0 0 0 0 0 0 0 0 0 0 0 "np1_c" 11 -1 -1 "d" "Des camions" "cdb" 11 0 0 -1 -1
"1982" "s12" 78 25 3 0 0 0 0 0 0 0 0 0 0 0 0 0 0 "adj" 9 -1 -1 "d" "détruits" "cdb" 9 0 0 -1 -1
"1983" "s12" 78 25 4 0 0 0 0 0 0 0 0 0 0 0 0 0 0 "verb" 12 -1 -1 "d" "les tentent," "cdb" 12 0 0 -1 -1
"1984" "s12" 78 25 5 0 0 0 0 0 0 0 0 0 0 0 0 0 0 "post-verb" 16 -1 -1 "d" "mais les anciens" "cdb" 16 0 0 -1 -1
"1985" "s12" 78 25 7 0 0 0 0 0 0 0 0 0 0 0 0 0 0 "pre-sluice" 16 -1 -1 "d" "en sous-estiment" "cdb" 16 0 0 -1 -1
"1986" "s12" 78 25 8 168 1 0 376 376 376 376 376 0 0 0 0 0 376 "sluice" 10 -1 -1 "d" "le danger," "cdb" 10 1 0 -1 -1
"1987" "s12" 78 25 9 152 1 0 416 416 416 416 792 0 0 0 0 0 416 "spillover1" 12 -1 -1 "d" "de sorte que" "cdb" 12 1 0 -1 -1
"1988" "s12" 79 3 1 0 0 0 0 0 0 0 0 0 0 0 0 0 0 "np1" 11 1 -1 "b" "Les navires" "rrc" 11 0 -1 0 1
"1989" "s12" 79 3 10 260 1 260 260 260 260 260 484 0 0 0 0 0 260 "spillover" 8 1 -1 "b" "laissant" "rrc" 8 1 -1 0 1
"1990" "s12" 79 3 2 0 0 0 0 0 0 0 0 0 0 0 0 0 0 "part" 9 1 -1 "b" "détruits" "rrc" 9 0 -1 0 1
"1991" "s12" 79 3 3 0 0 0 0 0 0 0 0 0 0 0 0 0 0 "pp" 17 1 -1 "b" "pendant la guerre" "rrc" 17 0 -1 0 1
"1992" "s12" 79 3 4 0 0 0 0 0 0 0 0 0 0 0 0 0 0 "dis" 15 1 -1 "b" "avaient rejoint" "rrc" 15 0 -1 0 1
"1993" "s12" 79 3 5 0 0 0 0 0 0 0 0 0 0 0 0 0 0 "post-dis" 8 1 -1 "b" "le port," "rrc" 8 0 -1 0 1
"1994" "s12" 79 3 8 0 0 0 0 0 0 0 0 0 0 0 0 0 0 "pre-sluice" 19 1 -1 "b" "ne pouvait pas dire" "rrc" 19 0 -1 0 1
"1995" "s12" 79 3 9 224 1 224 224 224 224 224 224 0 0 0 0 0 224 "sluice" 6 1 -1 "b" "quand," "rrc" 6 1 -1 0 1
"1996" "s12" 80 17 10 160 1 160 160 160 160 160 516 0 0 0 0 0 160 "spillover1" 8 -1 -1 "d" "sauf que" "cdb" 8 1 0 -1 -1
"1997" "s12" 80 17 2 0 0 0 0 0 0 0 0 0 0 0 0 0 0 "np1_c" 11 -1 -1 "d" "Les vidéos" "cdb" 11 0 0 -1 -1
"1998" "s12" 80 17 3 0 0 0 0 0 0 0 0 0 0 0 0 0 0 "adj" 9 -1 -1 "d" "illustres" "cdb" 9 0 0 -1 -1
"1999" "s12" 80 17 4 0 0 0 0 0 0 0 0 0 0 0 0 0 0 "verb" 13 -1 -1 "d" "les touchent," "cdb" 13 0 0 -1 -1
"2000" "s12" 80 17 5 0 0 0 0 0 0 0 0 0 0 0 0 0 0 "post-verb" 16 -1 -1 "d" "mais il s'avère" "cdb" 16 0 0 -1 -1
"2001" "s12" 80 17 8 0 0 0 0 0 0 0 0 0 0 0 0 0 0 "pre-sluice" 13 -1 -1 "d" "d'en formuler" "cdb" 13 0 0 -1 -1
"2002" "s12" 80 17 9 168 1 0 356 356 356 356 356 0 0 0 0 0 356 "sluice" 10 -1 -1 "d" "la raison," "cdb" 10 1 0 -1 -1
"2003" "s12" 81 24 10 248 1 248 248 248 248 248 520 0 0 0 0 0 248 "spillover1" 8 1 1 "a" "d'autant" "cdb" 8 1 1 0 1
"2004" "s12" 81 24 3 0 0 0 0 0 0 0 0 0 0 0 0 0 0 "np1_c" 9 1 1 "a" "L'opinion" "cdb" 9 0 1 0 1
"2005" "s12" 81 24 4 0 0 0 0 0 0 0 0 0 0 0 0 0 0 "adj" 7 1 1 "a" "aveugle" "cdb" 7 0 1 0 1
"2006" "s12" 81 24 5 0 0 0 0 0 0 0 0 0 0 0 0 0 0 "verb" 13 1 1 "a" "les avantage," "cdb" 13 0 1 0 1
"2007" "s12" 81 24 6 0 0 0 0 0 0 0 0 0 0 0 0 0 0 "post-verb" 22 1 1 "a" "mais les commentateurs" "cdb" 22 0 1 0 1
"2008" "s12" 81 24 8 0 0 0 0 0 0 0 0 0 0 0 0 0 0 "pre-sluice" 16 1 1 "a" "demandent déjà" "cdb" 16 0 1 0 1
"2009" "s12" 81 24 9 180 1 0 272 272 272 272 272 0 0 0 0 0 272 "sluice" 22 1 1 "a" "pour combien de temps," "cdb" 22 1 1 0 1
"2010" "s12" 83 42 1 0 0 0 0 0 0 0 0 0 0 0 0 0 0 "np1_1" 19 -1 1 "c" "Combien de voitures" "soi" 19 0 0 1 -1
"2011" "s12" 83 42 2 0 0 0 0 0 0 0 0 0 0 0 0 0 0 "np1_2" 9 -1 1 "c" "de course" "soi" 9 0 0 1 -1
"2012" "s12" 83 42 3 0 0 0 0 0 0 0 0 0 0 0 0 0 0 "aux_v" 11 -1 1 "c" "a dépassé" "soi" 11 0 0 1 -1
"2013" "s12" 83 42 4 0 0 0 0 0 0 0 0 0 0 0 0 0 0 "np2_1" 7 -1 1 "c" "le gros" "soi" 7 0 0 1 -1
"2014" "s12" 83 42 5 0 0 0 0 0 0 0 0 0 0 0 0 0 0 "np2_2" 12 -1 1 "c" "camion rouge" "soi" 12 0 0 1 -1
"2015" "s12" 83 42 6 156 1 156 156 156 156 156 156 0 0 0 0 0 156 "sluice" 8 -1 1 "c" "en tout," "soi" 8 1 0 1 -1
"2016" "s12" 83 42 7 168 1 0 328 328 328 328 484 0 0 0 0 0 328 "so" 18 -1 1 "c" "s'il vous plaît ?" "soi" 18 1 0 1 -1
"2017" "s1" 28 39 1 0 0 0 0 0 264 0 0 264 0 264 0 0 264 "np1_1" 14 -1 1 "c" "Quels vendeurs" "soi" 14 1 0 1 -1
"2018" "s1" 28 39 2 0 0 0 0 0 0 0 0 0 0 0 0 0 0 "np1_2" 10 -1 1 "c" "du marché" "soi" 10 0 0 1 -1
"2019" "s1" 28 39 3 0 0 0 0 0 172 0 0 172 0 172 0 0 172 "aux_v" 7 -1 1 "c" "a dupé" "soi" 7 1 0 1 -1
"2020" "s1" 28 39 5 0 0 0 0 0 0 0 0 0 0 0 0 0 0 "np2_2" 13 -1 1 "c" "de ma voisine" "soi" 13 0 0 1 -1
"2021" "s1" 28 39 6 220 1 0 332 332 332 768 768 0 0 0 1 1 332 "sluice" 12 -1 1 "c" "ce jour-là," "soi" 12 1 0 1 -1
"2022" "s1" 29 55 1 0 0 0 0 0 1084 0 0 1084 0 1084 0 0 1084 "np1_1" 13 -1 1 "c" "Quel assassin" "soi" 13 1 0 1 -1
"2023" "s1" 29 55 2 0 0 0 0 0 480 0 0 480 0 480 0 0 480 "np1_2" 11 -1 1 "c" "de la mafia" "soi" 11 1 0 1 -1
"2024" "s1" 29 55 3 0 0 0 0 0 72 0 0 72 0 72 0 0 72 "aux_v" 12 -1 1 "c" "ont observé" "soi" 12 1 0 1 -1
"2025" "s1" 29 55 4 0 0 0 0 0 0 0 0 0 0 0 0 0 0 "np2_1" 21 -1 1 "c" "les agents infiltrés" "soi" 21 0 0 1 -1
"2026" "s1" 29 55 5 0 0 0 0 0 0 0 0 0 0 0 0 0 0 "np2_2" 17 -1 1 "c" "du service secret" "soi" 17 0 0 1 -1
"2027" "s1" 29 55 6 180 1 0 292 292 292 292 292 0 0 0 0 0 292 "sluice" 18 -1 1 "c" "particulièrement," "soi" 18 1 0 1 -1
"2028" "s1" 29 55 7 204 1 0 368 368 368 2004 2296 0 0 0 1 1 368 "so" 15 -1 1 "c" "si vous savez ?" "soi" 15 1 0 1 -1
"2029" "s13" 10 38 1 0 0 0 0 0 448 0 0 448 0 448 0 0 160 "np1_1" 13 -1 -1 "d" "Quels avocats" "soi" 13 1 0 -1 -1
"2030" "s13" 10 38 2 0 0 0 0 0 356 0 0 356 0 356 0 1 204 "np1_2" 10 -1 -1 "d" "du cabinet" "soi" 10 1 0 -1 -1
"2031" "s13" 10 38 3 0 0 0 0 0 168 0 0 168 0 168 0 0 168 "aux_v" 10 -1 -1 "d" "ont salué" "soi" 10 1 0 -1 -1
"2032" "s13" 10 38 4 0 0 0 0 0 288 0 0 288 0 288 0 1 288 "np2_1" 7 -1 -1 "d" "le juge" "soi" 7 1 0 -1 -1
"2033" "s13" 10 38 5 0 0 0 0 0 776 0 0 776 0 776 0 0 292 "np2_2" 25 -1 -1 "d" "du tribunal administratif" "soi" 25 1 0 -1 -1
"2034" "s13" 10 38 6 236 1 0 236 236 452 236 236 216 0 216 0 1 216 "sluice" 13 -1 -1 "d" "fréquemment," "soi" 13 1 0 -1 -1
"2035" "s13" 10 38 7 208 1 0 208 1136 1136 3388 3624 928 928 0 2 2 496 "so" 18 -1 -1 "d" "s'il vous plaît ?" "soi" 18 1 0 -1 -1
"2036" "s1" 31 21 2 0 0 0 0 0 0 0 0 0 0 0 0 0 0 "np1_c" 9 1 1 "a" "Le renvoi" "cdb" 9 0 1 0 1
"2037" "s1" 31 21 3 0 0 0 0 0 0 0 0 0 0 0 0 0 0 "adj" 9 1 1 "a" "explicite" "cdb" 9 0 1 0 1
"2038" "s1" 31 21 4 0 0 0 0 0 0 0 0 0 0 0 0 0 0 "verb" 18 1 1 "a" "les fait discuter," "cdb" 18 0 1 0 1
"2039" "s1" 31 21 5 0 0 0 0 0 0 0 0 0 0 0 0 0 0 "post-verb" 18 1 1 "a" "mais le professeur" "cdb" 18 0 1 0 1
"2040" "s1" 31 21 7 0 0 0 0 0 0 0 0 0 0 0 0 0 0 "pre-sluice" 11 1 1 "a" "de demander" "cdb" 11 0 1 0 1
"2041" "s1" 31 21 8 208 1 0 652 652 992 652 652 340 0 340 0 0 340 "sluice" 20 1 1 "a" "avec quel résultat," "cdb" 20 1 1 0 1
"2042" "s1" 31 21 9 252 1 0 252 252 528 252 904 276 0 276 0 0 276 "spillover1" 10 1 1 "a" "car il y a" "cdb" 10 1 1 0 1
"2043" "s13" 12 34 10 244 1 0 244 244 668 244 684 424 0 424 0 1 228 "spillover1" 22 -1 -1 "d" "et les instrumentistes" "cdb" 22 1 0 -1 -1
"2044" "s13" 12 34 3 0 0 0 0 0 400 0 0 400 0 400 0 0 208 "np1_c" 13 -1 -1 "d" "Les notations" "cdb" 13 1 0 -1 -1
"2045" "s13" 12 34 4 0 0 0 0 0 388 0 0 388 0 388 0 1 156 "adj" 8 -1 -1 "d" "inverses" "cdb" 8 1 0 -1 -1
"2046" "s13" 12 34 5 0 0 0 0 0 176 0 0 176 0 176 0 1 176 "verb" 13 -1 -1 "d" "les rythment," "cdb" 13 1 0 -1 -1
"2047" "s13" 12 34 6 0 0 0 0 0 288 0 0 288 0 288 0 0 288 "post-verb" 20 -1 -1 "d" "mais ni le directeur" "cdb" 20 1 0 -1 -1
"2048" "s13" 12 34 8 0 0 0 0 0 168 0 0 168 0 168 0 0 168 "pre-sluice" 10 -1 -1 "d" "ne peuvent" "cdb" 10 1 0 -1 -1
"2049" "s13" 12 34 9 180 1 0 180 272 616 440 440 436 92 344 1 1 344 "sluice" 12 -1 -1 "d" "l'expliquer," "cdb" 12 1 0 -1 -1
"2050" "s13" 16 1 1 0 0 0 0 0 0 0 0 0 0 0 0 0 0 "np1" 13 1 1 "a" "Le politicien" "rrc" 13 0 1 0 1
"2051" "s13" 16 1 10 0 0 0 0 0 340 0 0 340 0 340 0 0 340 "pre-sluice" 14 1 1 "a" "se demandaient" "rrc" 14 1 1 0 1
"2052" "s13" 16 1 11 176 1 176 176 176 176 516 516 0 0 0 1 1 176 "sluice" 9 1 1 "a" "pourquoi," "rrc" 9 1 1 0 1
"2053" "s13" 16 1 12 68 1 68 68 68 68 68 584 0 0 0 0 0 68 "spillover" 6 1 1 "a" "vu que" "rrc" 6 1 1 0 1
"2054" "s13" 16 1 2 0 0 0 0 0 0 0 0 0 0 0 0 0 0 "part" 9 1 1 "a" "contredit" "rrc" 9 0 1 0 1
"2055" "s13" 16 1 3 0 0 0 0 0 0 0 0 0 0 0 0 0 0 "pp" 16 1 1 "a" "durant le débat" "rrc" 16 0 1 0 1
"2056" "s13" 16 1 4 0 0 0 0 0 0 0 0 0 0 0 0 0 0 "dis" 10 1 1 "a" "a proposé" "rrc" 10 0 1 0 1
"2057" "s13" 16 1 5 0 0 0 0 0 0 0 0 0 0 0 0 0 0 "post-dis" 11 1 1 "a" "des mesures" "rrc" 11 0 1 0 1
"2058" "s13" 17 33 2 0 0 0 0 0 0 0 0 0 0 0 0 0 0 "np1_c" 11 1 1 "a" "Le soupçon" "cdb" 11 0 1 0 1
"2059" "s13" 17 33 3 0 0 0 0 0 196 0 0 196 0 196 0 0 196 "adj" 5 1 1 "a" "grave" "cdb" 5 1 1 0 1
"2060" "s13" 17 33 4 0 0 0 0 0 684 0 0 684 0 684 0 0 684 "verb" 11 1 1 "a" "les espace," "cdb" 11 1 1 0 1
"2061" "s13" 17 33 5 0 0 0 0 0 296 0 0 296 0 296 0 1 180 "post-verb" 25 1 1 "a" "mais l'insensible Gabriel" "cdb" 25 1 1 0 1
"2062" "s13" 17 33 7 0 0 0 0 0 248 0 0 248 0 248 0 1 144 "pre-sluice" 6 1 1 "a" "encore" "cdb" 6 1 1 0 1
"2063" "s13" 17 33 8 228 1 0 556 920 1052 1708 1708 496 364 132 2 3 132 "sluice" 14 1 1 "a" "à quel point," "cdb" 14 1 1 0 1
"2064" "s13" 17 33 9 236 1 236 236 236 236 236 1944 0 0 0 0 0 236 "spillover1" 8 1 1 "a" "jusqu'à" "cdb" 8 1 1 0 1
"2065" "s13" 18 49 1 0 0 0 0 0 852 0 0 852 0 852 0 0 336 "np1_1" 14 1 1 "a" "Quel escrimeur" "soi" 14 1 1 0 1
"2066" "s13" 18 49 2 0 0 0 0 0 700 0 0 700 0 700 0 0 252 "np1_2" 22 1 1 "a" "de l'équipe nationale" "soi" 22 1 1 0 1
"2067" "s13" 18 49 3 0 0 0 0 0 412 0 0 412 0 412 0 1 84 "aux_v" 10 1 1 "a" "ont salué" "soi" 10 1 1 0 1
"2068" "s13" 18 49 4 0 0 0 0 0 1224 0 0 1224 0 1224 0 3 264 "np2_1" 15 1 1 "a" "les adversaires" "soi" 15 1 1 0 1
"2069" "s13" 18 49 6 208 1 0 208 208 880 208 208 672 0 672 0 0 340 "sluice" 9 1 1 "a" "et quand," "soi" 9 1 1 0 1
"2070" "s13" 18 49 7 0 0 0 0 0 716 0 208 716 0 716 0 3 376 "so" 10 1 1 "a" "si je puis" "soi" 10 1 1 0 1
"2071" "s13" 19 55 1 0 0 0 0 0 452 0 0 452 0 452 0 0 452 "np1_1" 13 -1 1 "c" "Quel assassin" "soi" 13 1 0 1 -1
"2072" "s13" 19 55 2 0 0 0 0 0 0 0 0 0 0 0 0 0 0 "np1_2" 11 -1 1 "c" "de la mafia" "soi" 11 0 0 1 -1
"2073" "s13" 19 55 3 0 0 0 0 0 0 0 0 0 0 0 0 0 0 "aux_v" 12 -1 1 "c" "ont observé" "soi" 12 0 0 1 -1
"2074" "s13" 19 55 4 0 0 0 0 0 0 0 0 0 0 0 0 0 0 "np2_1" 21 -1 1 "c" "les agents infiltrés" "soi" 21 0 0 1 -1
"2075" "s13" 19 55 5 0 0 0 0 0 292 0 0 292 0 292 0 1 292 "np2_2" 17 -1 1 "c" "du service secret" "soi" 17 1 0 1 -1
"2076" "s13" 19 55 6 264 1 264 264 264 264 264 264 0 0 0 0 0 264 "sluice" 18 -1 1 "c" "particulièrement," "soi" 18 1 0 1 -1
"2077" "s13" 19 55 7 96 1 96 96 96 96 840 1104 0 0 0 1 1 96 "so" 15 -1 1 "c" "si vous savez ?" "soi" 15 1 0 1 -1
"2078" "s13" 20 27 10 0 0 0 0 0 0 0 500 0 0 0 0 0 0 "spillover1" 13 -1 1 "c" "étant donné" "cdb" 13 0 0 1 -1
"2079" "s13" 20 27 3 0 0 0 0 0 0 0 0 0 0 0 0 0 0 "np1_c" 11 -1 1 "c" "L'infirmier" "cdb" 11 0 0 1 -1
"2080" "s13" 20 27 4 0 0 0 0 0 0 0 0 0 0 0 0 0 0 "adj" 6 -1 1 "c" "maudit" "cdb" 6 0 0 1 -1
"2081" "s13" 20 27 5 0 0 0 0 0 0 0 0 0 0 0 0 0 0 "verb" 11 -1 1 "c" "les mouche," "cdb" 11 0 0 1 -1
"2082" "s13" 20 27 6 0 0 0 0 0 360 0 0 360 0 360 0 0 360 "post-verb" 14 -1 1 "c" "mais les vieux" "cdb" 14 1 0 1 -1
"2083" "s13" 20 27 8 0 0 0 0 0 0 0 0 0 0 0 0 0 0 "pre-sluice" 7 -1 1 "c" "souvent" "cdb" 7 0 0 1 -1
"2084" "s13" 20 27 9 140 1 140 140 140 140 500 500 0 0 0 1 1 140 "sluice" 8 -1 1 "c" "le sens," "cdb" 8 1 0 1 -1
"2085" "s13" 21 18 10 184 1 0 424 424 616 424 1064 192 0 192 0 0 192 "spillover1" 8 -1 -1 "d" "même si" "cdb" 8 1 0 -1 -1
"2086" "s13" 21 18 2 0 0 0 0 0 468 0 0 468 0 468 0 0 268 "np1_c" 12 -1 -1 "d" "Les montages" "cdb" 12 1 0 -1 -1
"2087" "s13" 21 18 3 0 0 0 0 0 432 0 0 432 0 432 0 2 228 "adj" 5 -1 -1 "d" "fixes" "cdb" 5 1 0 -1 -1
"2088" "s13" 21 18 4 0 0 0 0 0 0 0 0 0 0 0 0 0 0 "verb" 12 -1 -1 "d" "les voilent," "cdb" 12 0 0 -1 -1
"2089" "s13" 21 18 5 0 0 0 0 0 96 0 0 96 0 96 0 0 96 "post-verb" 14 -1 -1 "d" "mais le patron" "cdb" 14 1 0 -1 -1
"2090" "s13" 21 18 8 0 0 0 0 0 540 0 0 540 0 540 0 0 192 "pre-sluice" 7 -1 -1 "d" "ne peut" "cdb" 7 1 0 -1 -1
"2091" "s13" 21 18 9 124 1 0 124 292 292 640 640 168 168 0 2 2 168 "sluice" 12 -1 -1 "d" "le garantir," "cdb" 12 1 0 -1 -1
"2092" "s13" 23 20 2 0 0 0 0 0 0 0 0 0 0 0 0 0 0 "np1_c" 11 1 -1 "b" "Des clients" "cdb" 11 0 -1 0 1
"2093" "s13" 23 20 3 0 0 0 0 0 0 0 0 0 0 0 0 0 0 "adj" 7 1 -1 "b" "valides" "cdb" 7 0 -1 0 1
"2094" "s13" 23 20 4 0 0 0 0 0 0 0 0 0 0 0 0 0 0 "verb" 15 1 -1 "b" "les produisent," "cdb" 15 0 -1 0 1
"2095" "s13" 23 20 5 0 0 0 0 0 0 0 0 0 0 0 0 0 0 "post-verb" 13 1 -1 "b" "mais personne" "cdb" 13 0 -1 0 1
"2096" "s13" 23 20 8 0 0 0 0 0 0 0 0 0 0 0 0 0 0 "pre-sluice" 11 1 -1 "b" "déchiffrer" "cdb" 11 0 -1 0 1
"2097" "s13" 23 20 9 136 1 136 136 136 136 136 136 0 0 0 0 0 136 "sluice" 8 1 -1 "b" "comment," "cdb" 8 1 -1 0 1
"2098" "s13" 24 37 1 0 0 0 0 0 700 0 0 700 0 700 0 0 424 "np1_1" 13 1 1 "a" "Quels joueurs" "soi" 13 1 1 0 1
"2099" "s13" 24 37 2 0 0 0 0 0 716 0 0 716 0 716 0 2 76 "np1_2" 15 1 1 "a" "du club de foot" "soi" 15 1 1 0 1
"2100" "s13" 24 37 3 0 0 0 0 0 540 0 0 540 0 540 0 1 196 "aux_v" 4 1 1 "a" "a vu" "soi" 4 1 1 0 1
"2101" "s13" 24 37 4 0 0 0 0 0 0 0 0 0 0 0 0 0 0 "np2_1" 8 1 1 "a" "la femme" "soi" 8 0 1 0 1
"2102" "s13" 24 37 5 0 0 0 0 0 244 0 0 244 0 244 0 1 244 "np2_2" 13 1 1 "a" "de mon frère" "soi" 13 1 1 0 1
"2103" "s13" 24 37 6 288 1 288 288 288 288 2488 2488 0 0 0 1 1 288 "sluice" 7 1 1 "a" "et où," "soi" 7 1 1 0 1
"2104" "s13" 24 37 7 0 0 0 0 0 0 0 2488 0 0 0 0 0 0 "so" 10 1 1 "a" "si je puis" "soi" 10 0 1 0 1
"2105" "s13" 26 19 10 236 1 236 236 236 236 236 236 0 0 0 0 0 236 "sluice" 14 -1 1 "c" "les coupables," "cdb" 14 1 0 1 -1
"2106" "s13" 26 19 2 0 0 0 0 0 0 0 0 0 0 0 0 0 0 "np1_c" 9 -1 1 "c" "Le projet" "cdb" 9 0 0 1 -1
"2107" "s13" 26 19 3 0 0 0 0 0 0 0 0 0 0 0 0 0 0 "adj" 7 -1 1 "c" "informe" "cdb" 7 0 0 1 -1
"2108" "s13" 26 19 4 0 0 0 0 0 0 0 0 0 0 0 0 0 0 "verb" 9 -1 1 "c" "les aide," "cdb" 9 0 0 1 -1
"2109" "s13" 26 19 5 0 0 0 0 0 0 0 0 0 0 0 0 0 0 "post-verb" 14 -1 1 "c" "mais grâce à" "cdb" 14 0 0 1 -1
"2110" "s13" 28 6 1 0 0 0 0 0 56 0 0 56 0 56 0 0 56 "np1" 13 -1 -1 "d" "L'enseignante" "rrc" 13 1 0 -1 -1
"2111" "s13" 28 6 2 0 0 0 0 0 0 0 0 0 0 0 0 0 0 "part" 8 -1 -1 "d" "inscrite" "rrc" 8 0 0 -1 -1
"2112" "s13" 28 6 3 0 0 0 0 0 0 0 0 0 0 0 0 0 0 "pp" 36 -1 -1 "d" "au cours de mathématiques avancées" "rrc" 36 0 0 -1 -1
"2113" "s13" 28 6 4 0 0 0 0 0 0 0 0 0 0 0 0 0 0 "dis" 15 -1 -1 "d" "s'était tuée," "rrc" 15 0 0 -1 -1
"2114" "s13" 28 6 5 0 0 0 0 0 0 0 0 0 0 0 0 0 0 "post-dis" 20 -1 -1 "d" "mais le porte-parole" "rrc" 20 0 0 -1 -1
"2115" "s13" 28 6 7 0 0 0 0 0 160 0 0 160 0 160 0 0 160 "pre-sluice" 10 -1 -1 "d" "n'en avait" "rrc" 10 1 0 -1 -1
"2116" "s13" 28 6 8 164 1 164 164 164 164 324 324 0 0 0 1 1 164 "sluice" 15 -1 -1 "d" "rien révélé," "rrc" 15 1 0 -1 -1
"2117" "s13" 28 6 9 84 1 84 84 84 84 84 408 0 0 0 0 0 84 "spillover" 12 -1 -1 "d" "de sorte que" "rrc" 12 1 0 -1 -1
"2118" "s1" 33 13 1 0 0 0 0 0 304 0 0 304 0 304 0 0 304 "np1" 8 1 1 "a" "Le texte" "rrc" 8 1 1 0 1
"2119" "s1" 33 13 10 200 1 0 588 588 588 588 1072 0 0 0 0 0 588 "spillover" 16 1 1 "a" "car les penseurs" "rrc" 16 1 1 0 1
"2120" "s1" 33 13 2 0 0 0 0 0 108 0 0 108 0 108 0 0 108 "part" 11 1 1 "a" "reconstruit" "rrc" 11 1 1 0 1
"2121" "s1" 33 13 3 0 0 0 0 0 148 0 0 148 0 148 0 0 148 "pp" 33 1 1 "a" "à partir d'anciennes épigraphes" "rrc" 33 1 1 0 1
"2122" "s1" 33 13 4 0 0 0 0 0 0 0 0 0 0 0 0 0 0 "dis" 8 1 1 "a" "contient" "rrc" 8 0 1 0 1
"2123" "s1" 33 13 5 0 0 0 0 0 0 0 0 0 0 0 0 0 0 "post-dis" 19 1 1 "a" "des contradictions," "rrc" 19 0 1 0 1
"2124" "s1" 33 13 8 0 0 0 0 0 0 0 0 0 0 0 0 0 0 "pre-sluice" 10 1 1 "a" "d'établir" "rrc" 10 0 1 0 1
"2125" "s1" 33 13 9 276 1 0 484 484 484 484 484 0 0 0 0 0 484 "sluice" 11 1 1 "a" "lesquelles," "rrc" 11 1 1 0 1
"2126" "s13" 35 23 10 0 0 0 0 0 252 0 0 252 0 252 0 0 252 "pre-sluice" 13 -1 1 "c" "en comprendre" "cdb" 13 1 0 1 -1
"2127" "s13" 35 23 11 204 1 0 204 372 372 872 872 168 168 0 1 1 168 "sluice" 11 -1 1 "c" "la justice," "cdb" 11 1 0 1 -1
"2128" "s13" 35 23 12 176 1 176 176 176 176 176 1048 0 0 0 0 0 176 "spillover1" 10 -1 1 "c" "protestant" "cdb" 10 1 0 1 -1
"2129" "s13" 35 23 2 0 0 0 0 0 0 0 0 0 0 0 0 0 0 "np1_c" 11 -1 1 "c" "La sentence" "cdb" 11 0 0 1 -1
"2130" "s13" 35 23 3 0 0 0 0 0 0 0 0 0 0 0 0 0 0 "adj" 8 -1 1 "c" "critique" "cdb" 8 0 0 1 -1
"2131" "s13" 35 23 4 0 0 0 0 0 168 0 0 168 0 168 0 0 168 "verb" 26 -1 1 "c" "les juge non-responsables," "cdb" 26 1 0 1 -1
"2132" "s13" 35 23 5 0 0 0 0 0 0 0 0 0 0 0 0 0 0 "post-verb" 19 -1 1 "c" "mais les survivants" "cdb" 19 0 0 1 -1
"2133" "s13" 36 43 1 0 0 0 0 0 1336 0 0 1336 0 1336 0 0 540 "np1_1" 15 -1 1 "c" "Quels grimpeurs" "soi" 15 1 0 1 -1
"2134" "s13" 36 43 2 0 0 0 0 0 1252 0 0 1252 0 1252 0 1 528 "np1_2" 13 -1 1 "c" "de la région" "soi" 13 1 0 1 -1
"2135" "s13" 36 43 3 0 0 0 0 0 1636 0 0 1636 0 1636 0 2 248 "aux_v" 9 -1 1 "c" "a chassé" "soi" 9 1 0 1 -1
"2136" "s13" 36 43 4 0 0 0 0 0 712 0 0 712 0 712 0 1 240 "np2_1" 8 -1 1 "c" "l'ermite" "soi" 8 1 0 1 -1
"2137" "s13" 36 43 5 0 0 0 0 0 996 0 0 996 0 996 0 1 292 "np2_2" 7 -1 1 "c" "du bois" "soi" 7 1 0 1 -1
"2138" "s13" 36 43 6 108 1 0 108 108 676 108 108 568 0 568 0 2 308 "sluice" 9 -1 1 "c" "le matin," "soi" 9 1 0 1 -1
"2139" "s13" 36 43 7 140 1 0 140 364 364 6864 6972 224 224 0 2 2 224 "so" 15 -1 1 "c" "si vous savez ?" "soi" 15 1 0 1 -1
"2140" "s13" 38 45 1 0 0 0 0 0 540 0 0 540 0 540 0 0 148 "np1_1" 14 1 1 "a" "Quels fidèles" "soi" 14 1 1 0 1
"2141" "s13" 38 45 2 0 0 0 0 0 516 0 0 516 0 516 0 2 144 "np1_2" 15 1 1 "a" "de l'hindouisme" "soi" 15 1 1 0 1
"2142" "s13" 38 45 3 0 0 0 0 0 228 0 0 228 0 228 0 0 228 "aux_v" 10 1 1 "a" "a converti" "soi" 10 1 1 0 1
"2143" "s13" 38 45 4 0 0 0 0 0 160 0 0 160 0 160 0 0 160 "np2_1" 10 1 1 "a" "le pasteur" "soi" 10 1 1 0 1
"2144" "s13" 38 45 5 0 0 0 0 0 892 0 0 892 0 892 0 1 412 "np2_2" 24 1 1 "a" "de l'église paroissiale" "soi" 24 1 1 0 1
"2145" "s13" 38 45 6 24 1 0 24 24 164 24 24 140 0 140 0 0 140 "sluice" 11 1 1 "a" "et comment," "soi" 11 1 1 0 1
"2146" "s13" 38 45 7 72 1 72 72 72 72 2404 2428 0 0 0 1 1 72 "so" 10 1 1 "a" "si je puis" "soi" 10 1 1 0 1
"2147" "s13" 43 54 1 0 0 0 0 0 160 0 0 160 0 160 0 0 160 "np1_1" 8 -1 -1 "d" "Quel roi" "soi" 8 1 0 -1 -1
"2148" "s13" 43 54 2 0 0 0 0 0 192 0 0 192 0 192 0 1 192 "np1_2" 15 -1 -1 "d" "de l'Angleterre" "soi" 15 1 0 -1 -1
"2149" "s13" 43 54 3 0 0 0 0 0 0 0 0 0 0 0 0 0 0 "aux_v" 9 -1 -1 "d" "a raillé" "soi" 9 0 0 -1 -1
"2150" "s13" 43 54 4 0 0 0 0 0 0 0 0 0 0 0 0 0 0 "np2_1" 13 -1 -1 "d" "les ministres" "soi" 13 0 0 -1 -1
"2151" "s13" 43 54 5 0 0 0 0 0 0 0 0 0 0 0 0 0 0 "np2_2" 14 -1 -1 "d" "de la Couronne" "soi" 14 0 0 -1 -1
"2152" "s13" 43 54 6 224 1 0 224 224 360 224 224 136 0 136 0 0 136 "sluice" 11 -1 -1 "d" "sans cesse," "soi" 11 1 0 -1 -1
"2153" "s13" 43 54 7 184 1 0 184 244 244 732 956 60 60 0 2 2 60 "so" 18 -1 -1 "d" "s'il vous plaît ?" "soi" 18 1 0 -1 -1
"2154" "s13" 44 12 1 0 0 0 0 0 0 0 0 0 0 0 0 0 0 "np1" 10 1 -1 "b" "Les robots" "rrc" 10 0 -1 0 1
"2155" "s13" 44 12 10 152 1 152 152 152 152 152 284 0 0 0 0 0 152 "spillover" 12 1 -1 "b" "vu qu'il y a" "rrc" 12 1 -1 0 1
"2156" "s13" 44 12 2 0 0 0 0 0 0 0 0 0 0 0 0 0 0 "part" 8 1 -1 "b" "produits" "rrc" 8 0 -1 0 1
"2157" "s13" 44 12 3 0 0 0 0 0 0 0 0 0 0 0 0 0 0 "pp" 10 1 -1 "b" "à l'usine" "rrc" 10 0 -1 0 1
"2158" "s13" 44 12 4 0 0 0 0 0 0 0 0 0 0 0 0 0 0 "dis" 15 1 -1 "b" "doivent traiter" "rrc" 15 0 -1 0 1
"2159" "s13" 44 12 5 0 0 0 0 0 0 0 0 0 0 0 0 0 0 "post-dis" 20 1 -1 "b" "des pièces uniques," "rrc" 20 0 -1 0 1
"2160" "s13" 44 12 8 0 0 0 0 0 0 0 0 0 0 0 0 0 0 "pre-sluice" 11 1 -1 "b" "de décider" "rrc" 11 0 -1 0 1
"2161" "s13" 44 12 9 132 1 132 132 132 132 132 132 0 0 0 0 0 132 "sluice" 6 1 -1 "b" "quand," "rrc" 6 1 -1 0 1
"2162" "s13" 4 51 1 0 0 0 0 0 116 0 0 116 0 116 0 0 116 "np1_1" 11 -1 1 "c" "Quel auteur" "soi" 11 1 0 1 -1
"2163" "s13" 4 51 2 0 0 0 0 0 120 0 0 120 0 120 0 1 120 "np1_2" 19 -1 1 "c" "de romans policiers" "soi" 19 1 0 1 -1
"2164" "s13" 4 51 3 0 0 0 0 0 0 0 0 0 0 0 0 0 0 "aux_v" 13 -1 1 "c" "ont consulté" "soi" 13 0 0 1 -1
"2165" "s13" 4 51 4 0 0 0 0 0 0 0 0 0 0 0 0 0 0 "np2_1" 15 -1 1 "c" "les enquêteurs" "soi" 15 0 0 1 -1
"2166" "s13" 4 51 5 0 0 0 0 0 100 0 0 100 0 100 0 0 100 "np2_2" 15 -1 1 "c" "du commissariat" "soi" 15 1 0 1 -1
"2167" "s13" 4 51 6 276 1 276 276 276 276 276 276 0 0 0 0 0 276 "sluice" 16 -1 1 "c" "par téléphone," "soi" 16 1 0 1 -1
"2168" "s13" 4 51 7 112 1 0 112 676 676 1012 1288 564 564 0 2 2 564 "so" 15 -1 1 "c" "si vous savez ?" "soi" 15 1 0 1 -1
"2169" "s13" 45 3 1 0 0 0 0 0 184 0 0 184 0 184 0 0 184 "np1" 9 -1 1 "c" "Le navire" "rrc" 9 1 0 1 -1
"2170" "s13" 45 3 2 0 0 0 0 0 220 0 0 220 0 220 0 1 220 "part" 8 -1 1 "c" "détruit" "rrc" 8 1 0 1 -1
"2171" "s13" 45 3 3 0 0 0 0 0 164 0 0 164 0 164 0 0 164 "pp" 17 -1 1 "c" "pendant la guerre" "rrc" 17 1 0 1 -1
"2172" "s13" 45 3 4 0 0 0 0 0 228 0 0 228 0 228 0 0 228 "dis" 13 -1 1 "c" "avait rejoint" "rrc" 13 1 0 1 -1
"2173" "s13" 45 3 7 0 0 0 0 0 136 0 0 136 0 136 0 0 136 "pre-sluice" 10 -1 1 "c" "d'histoire" "rrc" 10 1 0 1 -1
"2174" "s13" 45 3 8 264 1 0 264 264 408 264 264 144 0 144 0 0 144 "sluice" 17 -1 1 "c" "n'en savait rien," "rrc" 17 1 0 1 -1
"2175" "s13" 45 3 9 0 0 0 0 0 260 0 264 260 0 260 0 0 260 "spillover" 8 -1 1 "c" "laissant" "rrc" 8 1 0 1 -1
"2176" "s13" 46 44 1 0 0 0 0 0 512 0 0 512 0 512 0 0 512 "np1_1" 13 1 -1 "b" "Quels bandits" "soi" 13 1 -1 0 1
"2177" "s13" 46 44 2 0 0 0 0 0 104 0 0 104 0 104 0 0 104 "np1_2" 10 1 -1 "b" "du désert" "soi" 10 1 -1 0 1
"2178" "s13" 46 44 3 0 0 0 0 0 1224 0 0 1224 0 1224 0 0 508 "aux_v" 13 1 -1 "b" "ont assiégé" "soi" 13 1 -1 0 1
"2179" "s13" 46 44 4 0 0 0 0 0 876 0 0 876 0 876 0 2 364 "np2_1" 8 1 -1 "b" "l'armée" "soi" 8 1 -1 0 1
"2180" "s13" 46 44 5 0 0 0 0 0 200 0 0 200 0 200 0 0 200 "np2_2" 12 1 -1 "b" "des Croisés" "soi" 12 1 -1 0 1
"2181" "s13" 46 44 6 164 1 164 164 164 164 3080 3080 0 0 0 1 1 164 "sluice" 9 1 -1 "b" "et quand," "soi" 9 1 -1 0 1
"2182" "s13" 46 44 7 248 1 248 248 248 248 248 3328 0 0 0 0 0 248 "so" 14 1 -1 "b" "si vous pouvez" "soi" 14 1 -1 0 1
"2183" "s13" 48 24 10 0 0 0 0 0 180 0 1312 180 0 180 0 0 180 "spillover1" 8 1 -1 "b" "d'autant" "cdb" 8 1 -1 0 1
"2184" "s13" 48 24 3 0 0 0 0 0 164 0 0 164 0 164 0 0 164 "np1_c" 12 1 -1 "b" "Les opinions" "cdb" 12 1 -1 0 1
"2185" "s13" 48 24 4 0 0 0 0 0 0 0 0 0 0 0 0 0 0 "adj" 8 1 -1 "b" "aveugles" "cdb" 8 0 -1 0 1
"2186" "s13" 48 24 5 0 0 0 0 0 284 0 0 284 0 284 0 0 284 "verb" 15 1 -1 "b" "les avantagent," "cdb" 15 1 -1 0 1
"2187" "s13" 48 24 6 0 0 0 0 0 0 0 0 0 0 0 0 0 0 "post-verb" 22 1 -1 "b" "mais les commentateurs" "cdb" 22 0 -1 0 1
"2188" "s13" 48 24 8 0 0 0 0 0 732 0 0 732 0 732 0 1 384 "pre-sluice" 16 1 -1 "b" "demandent déjà" "cdb" 16 1 -1 0 1
"2189" "s13" 48 24 9 136 1 0 136 516 812 1312 1312 676 380 296 1 1 296 "sluice" 22 1 -1 "b" "pour combien de temps," "cdb" 22 1 -1 0 1
"2190" "s13" 50 5 1 0 0 0 0 0 200 0 0 200 0 200 0 0 40 "np1" 19 1 1 "a" "Le dernier chapitre" "rrc" 19 1 1 0 1
"2191" "s13" 50 5 10 68 1 68 68 68 68 68 68 0 0 0 0 0 68 "sluice" 9 1 1 "a" "pourquoi," "rrc" 9 1 1 0 1
"2192" "s13" 50 5 11 120 1 120 120 120 120 120 188 0 0 0 0 0 120 "spillover" 12 1 1 "a" "d'autant que" "rrc" 12 1 1 0 1
"2193" "s13" 50 5 2 0 0 0 0 0 0 0 0 0 0 0 0 0 0 "part" 9 1 1 "a" "soustrait" "rrc" 9 0 1 0 1
"2194" "s13" 50 5 3 0 0 0 0 0 0 0 0 0 0 0 0 0 0 "pp" 8 1 1 "a" "du livre" "rrc" 8 0 1 0 1
"2195" "s13" 50 5 4 0 0 0 0 0 328 0 0 328 0 328 0 1 328 "dis" 5 1 1 "a" "avait" "rrc" 5 1 1 0 1
"2196" "s13" 50 5 5 0 0 0 0 0 0 0 0 0 0 0 0 0 0 "post-dis" 17 1 1 "a" "l'air ingénieux," "rrc" 17 0 1 0 1
"2197" "s13" 50 5 9 0 0 0 0 0 0 0 0 0 0 0 0 0 0 "pre-sluice" 10 1 1 "a" "exactement" "rrc" 10 0 1 0 1
"2198" "s1" 35 23 10 0 0 0 0 0 720 0 0 720 0 720 0 0 220 "pre-sluice" 13 -1 1 "c" "en comprendre" "cdb" 13 1 0 1 -1
"2199" "s1" 35 23 11 156 1 0 156 892 892 1612 1612 736 736 0 3 3 184 "sluice" 11 -1 1 "c" "la justice," "cdb" 11 1 0 1 -1
"2200" "s13" 52 31 10 156 1 156 156 156 156 156 1348 0 0 0 0 0 156 "spillover1" 6 -1 1 "c" "vu que" "cdb" 6 1 0 1 -1
"2201" "s1" 35 23 12 244 1 0 244 244 648 244 1856 404 0 404 0 1 404 "spillover1" 10 -1 1 "c" "protestant" "cdb" 10 1 0 1 -1
"2202" "s13" 52 31 2 0 0 0 0 0 0 0 0 0 0 0 0 0 0 "np1_c" 10 -1 1 "c" "Le boucher" "cdb" 10 0 0 1 -1
"2203" "s13" 52 31 3 0 0 0 0 0 108 0 0 108 0 108 0 0 108 "adj" 4 -1 1 "c" "sale" "cdb" 4 1 0 1 -1
"2204" "s13" 52 31 4 0 0 0 0 0 284 0 0 284 0 284 0 1 120 "verb" 12 -1 1 "c" "les tranche," "cdb" 12 1 0 1 -1
"2205" "s13" 52 31 5 0 0 0 0 0 152 0 0 152 0 152 0 0 152 "post-verb" 16 -1 1 "c" "mais les clients" "cdb" 16 1 0 1 -1
"2206" "s13" 52 31 8 0 0 0 0 0 0 0 0 0 0 0 0 0 0 "pre-sluice" 14 -1 1 "c" "incrédulement" "cdb" 14 0 0 1 -1
"2207" "s13" 52 31 9 140 1 0 140 356 356 1192 1192 216 216 0 1 1 216 "sluice" 13 -1 1 "c" "la technique," "cdb" 13 1 0 1 -1
"2208" "s1" 35 23 2 0 0 0 0 0 0 0 0 0 0 0 0 0 0 "np1_c" 11 -1 1 "c" "La sentence" "cdb" 11 0 0 1 -1
"2209" "s1" 35 23 3 0 0 0 0 0 0 0 0 0 0 0 0 0 0 "adj" 8 -1 1 "c" "critique" "cdb" 8 0 0 1 -1
"2210" "s1" 35 23 4 0 0 0 0 0 0 0 0 0 0 0 0 0 0 "verb" 26 -1 1 "c" "les juge non-responsables," "cdb" 26 0 0 1 -1
"2211" "s1" 35 23 5 0 0 0 0 0 0 0 0 0 0 0 0 0 0 "post-verb" 19 -1 1 "c" "mais les survivants" "cdb" 19 0 0 1 -1
"2212" "s13" 53 28 10 280 1 280 280 280 280 280 280 0 0 0 0 0 280 "sluice" 19 1 -1 "b" "pour quelle raison," "cdb" 19 1 -1 0 1
"2213" "s13" 53 28 11 164 1 164 164 164 164 164 444 0 0 0 0 0 164 "spillover1" 8 1 -1 "b" "même si" "cdb" 8 1 -1 0 1
"2214" "s13" 53 28 3 0 0 0 0 0 0 0 0 0 0 0 0 0 0 "np1_c" 11 1 -1 "b" "Les flaques" "cdb" 11 0 -1 0 1
"2215" "s13" 53 28 4 0 0 0 0 0 456 0 0 456 0 456 0 1 456 "adj" 8 1 -1 "b" "troubles" "cdb" 8 1 -1 0 1
"2216" "s13" 53 28 5 0 0 0 0 0 0 0 0 0 0 0 0 0 0 "verb" 12 1 -1 "b" "les calment," "cdb" 12 0 -1 0 1
"2217" "s13" 53 28 6 0 0 0 0 0 0 0 0 0 0 0 0 0 0 "post-verb" 19 1 -1 "b" "mais le commissaire" "cdb" 19 0 -1 0 1
"2218" "s13" 53 28 9 0 0 0 0 0 0 0 0 0 0 0 0 0 0 "pre-sluice" 12 1 -1 "b" "pas vraiment" "cdb" 12 0 -1 0 1
"2219" "s13" 5 36 10 188 1 0 188 188 272 188 368 84 0 84 0 1 84 "spillover1" 12 1 -1 "b" "car le style" "cdb" 12 1 -1 0 1
"2220" "s13" 5 36 2 0 0 0 0 0 0 0 0 0 0 0 0 0 0 "np1_c" 15 1 -1 "b" "Des enjolivures" "cdb" 15 0 -1 0 1
"2221" "s13" 5 36 3 0 0 0 0 0 0 0 0 0 0 0 0 0 0 "adj" 9 1 -1 "b" "précises" "cdb" 9 0 -1 0 1
"2222" "s13" 5 36 4 0 0 0 0 0 0 0 0 0 0 0 0 0 0 "verb" 11 1 -1 "b" "les ornent," "cdb" 11 0 -1 0 1
"2223" "s13" 5 36 5 0 0 0 0 0 300 0 0 300 0 300 0 1 300 "post-verb" 16 1 -1 "b" "mais les savants" "cdb" 16 1 -1 0 1
"2224" "s13" 5 36 8 0 0 0 0 0 0 0 0 0 0 0 0 0 0 "pre-sluice" 8 1 -1 "b" "d'accord" "cdb" 8 0 -1 0 1
"2225" "s13" 5 36 9 180 1 180 180 180 180 180 180 0 0 0 0 0 180 "sluice" 13 1 -1 "b" "depuis quand," "cdb" 13 1 -1 0 1
"2226" "s13" 54 50 1 0 0 0 0 0 268 0 0 268 0 268 0 0 268 "np1_1" 11 -1 -1 "d" "Quel héros" "soi" 11 1 0 -1 -1
"2227" "s13" 54 50 2 0 0 0 0 0 644 0 0 644 0 644 0 1 176 "np1_2" 15 -1 -1 "d" "de la gâchette" "soi" 15 1 0 -1 -1
"2228" "s13" 54 50 3 0 0 0 0 0 172 0 0 172 0 172 0 0 172 "aux_v" 9 -1 -1 "d" "a inhumé" "soi" 9 1 0 -1 -1
"2229" "s13" 54 50 4 0 0 0 0 0 156 0 0 156 0 156 0 0 156 "np2_1" 14 -1 -1 "d" "les compagnons" "soi" 14 1 0 -1 -1
"2230" "s13" 54 50 5 0 0 0 0 0 220 0 0 220 0 220 0 0 220 "np2_2" 10 -1 -1 "d" "de bordée" "soi" 10 1 0 -1 -1
"2231" "s13" 54 50 6 136 1 136 136 136 136 356 356 0 0 0 1 1 136 "sluice" 16 -1 -1 "d" "dans le désert," "soi" 16 1 0 -1 -1
"2232" "s13" 54 50 7 292 1 0 292 556 556 1796 2152 264 264 0 2 2 264 "so" 18 -1 -1 "d" "s'il vous plaît ?" "soi" 18 1 0 -1 -1
"2233" "s13" 55 35 10 148 1 0 312 312 488 312 312 176 0 176 0 0 176 "sluice" 22 -1 1 "c" "la longueur du trajet," "cdb" 22 1 0 1 -1
"2234" "s13" 55 35 11 0 0 0 0 0 316 0 312 316 0 316 0 1 100 "spillover1" 9 -1 1 "c" "vu qu'ils" "cdb" 9 1 0 1 -1
"2235" "s13" 55 35 3 0 0 0 0 0 432 0 0 432 0 432 0 0 220 "np1_c" 14 -1 1 "c" "Une policière" "cdb" 14 1 0 1 -1
"2236" "s13" 55 35 4 0 0 0 0 0 848 0 0 848 0 848 0 1 496 "adj" 5 -1 1 "c" "sauve" "cdb" 5 1 0 1 -1
"2237" "s13" 55 35 5 0 0 0 0 0 372 0 0 372 0 372 0 2 164 "verb" 14 -1 1 "c" "les véhicule," "cdb" 14 1 0 1 -1
"2238" "s13" 55 35 6 0 0 0 0 0 164 0 0 164 0 164 0 1 164 "post-verb" 11 -1 1 "c" "mais il est" "cdb" 11 1 0 1 -1
"2239" "s13" 55 35 9 0 0 0 0 0 116 0 0 116 0 116 0 0 116 "pre-sluice" 10 -1 1 "c" "exactement" "cdb" 10 1 0 1 -1
"2240" "s13" 56 29 10 164 1 0 164 164 292 164 608 128 0 128 0 1 128 "spillover1" 10 1 1 "a" "donc il ne" "cdb" 10 1 1 0 1
"2241" "s13" 56 29 2 0 0 0 0 0 188 0 0 188 0 188 0 0 188 "np1_c" 15 1 1 "a" "La technicienne" "cdb" 15 1 1 0 1
"2242" "s13" 56 29 3 0 0 0 0 0 520 0 0 520 0 520 0 0 520 "adj" 8 1 1 "a" "intègre" "cdb" 8 1 1 0 1
"2243" "s13" 56 29 4 0 0 0 0 0 128 0 0 128 0 128 0 1 128 "verb" 22 1 1 "a" "les signe normalement," "cdb" 22 1 1 0 1
"2244" "s13" 56 29 5 0 0 0 0 0 92 0 0 92 0 92 0 0 92 "post-verb" 11 1 1 "a" "mais il est" "cdb" 11 1 1 0 1
"2245" "s13" 56 29 8 0 0 0 0 0 884 0 0 884 0 884 0 1 304 "pre-sluice" 11 1 1 "a" "de prévoir" "cdb" 11 1 1 0 1
"2246" "s13" 56 29 9 132 1 132 132 132 132 444 444 0 0 0 1 1 132 "sluice" 6 1 1 "a" "quand," "cdb" 6 1 1 0 1
"2247" "s13" 57 13 1 0 0 0 0 0 0 0 0 0 0 0 0 0 0 "np1" 8 1 1 "a" "Le texte" "rrc" 8 0 1 0 1
"2248" "s13" 57 13 10 216 1 0 216 216 412 216 384 196 0 196 0 0 196 "spillover" 16 1 1 "a" "car les penseurs" "rrc" 16 1 1 0 1
"2249" "s13" 57 13 2 0 0 0 0 0 0 0 0 0 0 0 0 0 0 "part" 11 1 1 "a" "reconstruit" "rrc" 11 0 1 0 1
"2250" "s13" 57 13 3 0 0 0 0 0 0 0 0 0 0 0 0 0 0 "pp" 33 1 1 "a" "à partir d'anciennes épigraphes" "rrc" 33 0 1 0 1
"2251" "s13" 57 13 4 0 0 0 0 0 0 0 0 0 0 0 0 0 0 "dis" 8 1 1 "a" "contient" "rrc" 8 0 1 0 1
"2252" "s13" 57 13 5 0 0 0 0 0 0 0 0 0 0 0 0 0 0 "post-dis" 19 1 1 "a" "des contradictions," "rrc" 19 0 1 0 1
"2253" "s13" 57 13 9 168 1 168 168 168 168 168 168 0 0 0 0 0 168 "sluice" 11 1 1 "a" "lesquelles," "rrc" 11 1 1 0 1
"2254" "s13" 58 39 1 0 0 0 0 0 1048 0 0 1048 0 1048 0 0 236 "np1_1" 14 -1 1 "c" "Quels vendeurs" "soi" 14 1 0 1 -1
"2255" "s13" 58 39 2 0 0 0 0 0 0 0 0 0 0 0 0 0 0 "np1_2" 10 -1 1 "c" "du marché" "soi" 10 0 0 1 -1
"2256" "s13" 58 39 3 0 0 0 0 0 180 0 0 180 0 180 0 1 180 "aux_v" 7 -1 1 "c" "a dupé" "soi" 7 1 0 1 -1
"2257" "s13" 58 39 4 0 0 0 0 0 788 0 0 788 0 788 0 1 788 "np2_1" 7 -1 1 "c" "le fils" "soi" 7 1 0 1 -1
"2258" "s13" 58 39 5 0 0 0 0 0 0 0 0 0 0 0 0 0 0 "np2_2" 13 -1 1 "c" "de ma voisine" "soi" 13 0 0 1 -1
"2259" "s13" 58 39 6 192 1 0 300 300 300 2316 2316 0 0 0 1 1 300 "sluice" 12 -1 1 "c" "ce jour-là," "soi" 12 1 0 1 -1
"2260" "s13" 58 39 7 0 0 0 0 0 0 0 2316 0 0 0 0 0 0 "so" 15 -1 1 "c" "si vous savez ?" "soi" 15 0 0 1 -1
"2261" "s13" 61 42 1 0 0 0 0 0 0 0 0 0 0 0 0 0 0 "np1_1" 19 -1 -1 "d" "Combien de voitures" "soi" 19 0 0 -1 -1
"2262" "s13" 61 42 2 0 0 0 0 0 60 0 0 60 0 60 0 0 60 "np1_2" 9 -1 -1 "d" "de course" "soi" 9 1 0 -1 -1
"2263" "s13" 61 42 3 0 0 0 0 0 0 0 0 0 0 0 0 0 0 "aux_v" 13 -1 -1 "d" "ont dépassé" "soi" 13 0 0 -1 -1
"2264" "s13" 61 42 4 0 0 0 0 0 0 0 0 0 0 0 0 0 0 "np2_1" 7 -1 -1 "d" "le gros" "soi" 7 0 0 -1 -1
"2265" "s13" 61 42 5 0 0 0 0 0 0 0 0 0 0 0 0 0 0 "np2_2" 12 -1 -1 "d" "camion rouge" "soi" 12 0 0 -1 -1
"2266" "s13" 61 42 6 292 1 292 292 292 292 292 292 0 0 0 0 0 292 "sluice" 8 -1 -1 "d" "en tout," "soi" 8 1 0 -1 -1
"2267" "s13" 61 42 7 96 1 96 96 96 96 156 448 0 0 0 1 1 96 "so" 18 -1 -1 "d" "s'il vous plaît ?" "soi" 18 1 0 -1 -1
"2268" "s13" 62 21 2 0 0 0 0 0 660 0 0 660 0 660 0 1 660 "np1_c" 9 1 1 "a" "Le renvoi" "cdb" 9 1 1 0 1
"2269" "s13" 62 21 3 0 0 0 0 0 188 0 0 188 0 188 0 1 188 "adj" 9 1 1 "a" "explicite" "cdb" 9 1 1 0 1
"2270" "s13" 62 21 4 0 0 0 0 0 184 0 0 184 0 184 0 0 184 "verb" 18 1 1 "a" "les fait discuter," "cdb" 18 1 1 0 1
"2271" "s13" 62 21 5 0 0 0 0 0 72 0 0 72 0 72 0 1 72 "post-verb" 18 1 1 "a" "mais le professeur" "cdb" 18 1 1 0 1
"2272" "s13" 62 21 7 0 0 0 0 0 0 0 0 0 0 0 0 0 0 "pre-sluice" 11 1 1 "a" "de demander" "cdb" 11 0 1 0 1
"2273" "s13" 62 21 8 240 1 240 240 240 240 240 240 0 0 0 0 0 240 "sluice" 20 1 1 "a" "avec quel résultat," "cdb" 20 1 1 0 1
"2274" "s13" 62 21 9 148 1 148 148 148 148 148 388 0 0 0 0 0 148 "spillover1" 10 1 1 "a" "car il y a" "cdb" 10 1 1 0 1
"2275" "s1" 36 49 1 0 0 0 0 0 0 0 0 0 0 0 0 0 0 "np1_1" 14 1 1 "a" "Quel escrimeur" "soi" 14 0 1 0 1
"2276" "s1" 36 49 2 0 0 0 0 0 152 0 0 152 0 152 0 0 152 "np1_2" 22 1 1 "a" "de l'équipe nationale" "soi" 22 1 1 0 1
"2277" "s1" 36 49 3 0 0 0 0 0 0 0 0 0 0 0 0 0 0 "aux_v" 10 1 1 "a" "ont salué" "soi" 10 0 1 0 1
"2278" "s1" 36 49 4 0 0 0 0 0 0 0 0 0 0 0 0 0 0 "np2_1" 15 1 1 "a" "les adversaires" "soi" 15 0 1 0 1
"2279" "s1" 36 49 5 0 0 0 0 0 0 0 0 0 0 0 0 0 0 "np2_2" 11 1 1 "a" "du concours" "soi" 11 0 1 0 1
"2280" "s1" 36 49 6 148 1 148 148 148 148 148 148 0 0 0 0 0 148 "sluice" 9 1 1 "a" "et quand," "soi" 9 1 1 0 1
"2281" "s1" 36 49 7 204 1 204 204 204 204 356 504 0 0 0 1 1 204 "so" 10 1 1 "a" "si je puis" "soi" 10 1 1 0 1
"2282" "s13" 65 25 2 0 0 0 0 0 120 0 0 120 0 120 0 0 120 "np1_c" 9 1 1 "a" "Un camion" "cdb" 9 1 1 0 1
"2283" "s13" 65 25 3 0 0 0 0 0 184 0 0 184 0 184 0 0 184 "adj" 8 1 1 "a" "détruit" "cdb" 8 1 1 0 1
"2284" "s13" 65 25 4 0 0 0 0 0 148 0 0 148 0 148 0 1 148 "verb" 10 1 1 "a" "les tente," "cdb" 10 1 1 0 1
"2285" "s13" 65 25 5 0 0 0 0 0 0 0 0 0 0 0 0 0 0 "post-verb" 16 1 1 "a" "mais les anciens" "cdb" 16 0 1 0 1
"2286" "s13" 65 25 7 0 0 0 0 0 184 0 0 184 0 184 0 0 184 "pre-sluice" 13 1 1 "a" "sous-estiment" "cdb" 13 1 1 0 1
"2287" "s13" 65 25 8 236 1 0 236 236 552 236 236 316 0 316 0 0 88 "sluice" 14 1 1 "a" "à quel point," "cdb" 14 1 1 0 1
"2288" "s13" 65 25 9 188 1 0 188 188 284 188 424 96 0 96 0 1 96 "spillover1" 12 1 1 "a" "de sorte que" "cdb" 12 1 1 0 1
"2289" "s13" 67 14 1 0 0 0 0 0 324 0 0 324 0 324 0 0 48 "np1" 11 -1 -1 "d" "Les sultans" "rrc" 11 1 0 -1 -1
"2290" "s13" 67 14 10 240 1 0 240 240 376 396 396 136 0 136 1 2 136 "sluice" 14 -1 -1 "d" "l'emplacement," "rrc" 14 1 0 -1 -1
"2291" "s13" 67 14 11 0 0 0 0 0 412 0 396 412 0 412 0 1 240 "spillover" 12 -1 -1 "d" "et n'avaient" "rrc" 12 1 0 -1 -1
"2292" "s13" 67 14 2 0 0 0 0 0 588 0 0 588 0 588 0 0 384 "part" 10 -1 -1 "d" "satisfaits" "rrc" 10 1 0 -1 -1
"2293" "s13" 67 14 3 0 0 0 0 0 340 0 0 340 0 340 0 1 340 "pp" 10 -1 -1 "d" "depuis peu" "rrc" 10 1 0 -1 -1
"2294" "s13" 67 14 4 0 0 0 0 0 344 0 0 344 0 344 0 0 168 "dis" 7 -1 -1 "d" "avaient" "rrc" 7 1 0 -1 -1
"2295" "s13" 67 14 5 0 0 0 0 0 656 0 0 656 0 656 0 1 252 "post-dis" 15 -1 -1 "d" "un grand harem," "rrc" 15 1 0 -1 -1
"2296" "s13" 67 14 9 0 0 0 0 0 324 0 0 324 0 324 0 0 168 "pre-sluice" 10 -1 -1 "d" "en trouver" "rrc" 10 1 0 -1 -1
"2297" "s13" 68 32 10 224 1 0 224 224 524 224 600 300 0 300 0 1 300 "spillover1" 17 1 -1 "b" "car le journal TV" "cdb" 17 1 -1 0 1
"2298" "s13" 68 32 2 0 0 0 0 0 0 0 0 0 0 0 0 0 0 "np1_c" 16 1 -1 "b" "Des modérateurs" "cdb" 16 0 -1 0 1
"2299" "s13" 68 32 3 0 0 0 0 0 0 0 0 0 0 0 0 0 0 "adj" 10 1 -1 "b" "célèbres" "cdb" 10 0 -1 0 1
"2300" "s13" 68 32 4 0 0 0 0 0 0 0 0 0 0 0 0 0 0 "verb" 14 1 -1 "b" "les annoncent," "cdb" 14 0 -1 0 1
"2301" "s13" 68 32 5 0 0 0 0 0 0 0 0 0 0 0 0 0 0 "post-verb" 16 1 -1 "b" "mais les parents" "cdb" 16 0 -1 0 1
"2302" "s13" 68 32 8 0 0 0 0 0 0 0 0 0 0 0 0 0 0 "pre-sluice" 10 1 -1 "b" "à deviner" "cdb" 10 0 -1 0 1
"2303" "s13" 68 32 9 260 1 0 376 376 376 376 376 0 0 0 0 0 376 "sluice" 15 1 -1 "b" "sur quel canal," "cdb" 15 1 -1 0 1
"2304" "s13" 71 30 2 0 0 0 0 0 0 0 0 0 0 0 0 0 0 "np1_c" 9 -1 -1 "d" "Les robes" "cdb" 9 0 0 -1 -1
"2305" "s13" 71 30 3 0 0 0 0 0 0 0 0 0 0 0 0 0 0 "adj" 8 -1 -1 "d" "sublimes" "cdb" 8 0 0 -1 -1
"2306" "s13" 71 30 4 0 0 0 0 0 176 0 0 176 0 176 0 1 176 "verb" 13 -1 -1 "d" "les charment," "cdb" 13 1 0 -1 -1
"2307" "s13" 71 30 5 0 0 0 0 0 0 0 0 0 0 0 0 0 0 "post-verb" 21 -1 -1 "d" "mais comme d'habitude" "cdb" 21 0 0 -1 -1
"2308" "s13" 71 30 8 0 0 0 0 0 0 0 0 0 0 0 0 0 0 "pre-sluice" 14 -1 -1 "d" "pour expliquer" "cdb" 14 0 0 -1 -1
"2309" "s13" 71 30 9 228 1 228 228 228 228 228 228 0 0 0 0 0 228 "sluice" 17 -1 -1 "d" "cette impression," "cdb" 17 1 0 -1 -1
"2310" "s13" 72 40 1 0 0 0 0 0 0 0 0 0 0 0 0 0 0 "np1_1" 13 1 -1 "b" "Quels acteurs" "soi" 13 0 -1 0 1
"2311" "s13" 72 40 2 0 0 0 0 0 160 0 0 160 0 160 0 0 160 "np1_2" 12 1 -1 "b" "du théâtre" "soi" 12 1 -1 0 1
"2312" "s13" 72 40 3 0 0 0 0 0 0 0 0 0 0 0 0 0 0 "aux_v" 12 1 -1 "b" "ont insulté" "soi" 12 0 -1 0 1
"2313" "s13" 72 40 4 0 0 0 0 0 0 0 0 0 0 0 0 0 0 "np2_1" 11 1 -1 "b" "le critique" "soi" 11 0 -1 0 1
"2314" "s13" 72 40 5 0 0 0 0 0 0 0 0 0 0 0 0 0 0 "np2_2" 12 1 -1 "b" "du quotidien" "soi" 12 0 -1 0 1
"2315" "s13" 72 40 6 240 1 0 240 240 468 240 240 228 0 228 0 0 228 "sluice" 11 1 -1 "b" "et comment," "soi" 11 1 -1 0 1
"2316" "s13" 72 40 7 216 1 0 216 440 440 828 1068 224 224 0 2 2 224 "so" 14 1 -1 "b" "si vous pouvez" "soi" 14 1 -1 0 1
"2317" "s13" 73 41 1 0 0 0 0 0 296 0 0 296 0 296 0 0 296 "np1_1" 19 1 1 "a" "Combien de maîtres" "soi" 19 1 1 0 1
"2318" "s13" 73 41 2 0 0 0 0 0 156 0 0 156 0 156 0 1 156 "np1_2" 10 1 1 "a" "de kung-fu" "soi" 10 1 1 0 1
"2319" "s13" 73 41 3 0 0 0 0 0 192 0 0 192 0 192 0 0 192 "aux_v" 8 1 1 "a" "a vaincu" "soi" 8 1 1 0 1
"2320" "s13" 73 41 4 0 0 0 0 0 100 0 0 100 0 100 0 0 100 "np2_1" 6 1 1 "a" "l'ours" "soi" 6 1 1 0 1
"2321" "s13" 73 41 6 268 1 268 268 268 268 268 268 0 0 0 0 0 268 "sluice" 11 1 1 "a" "et comment," "soi" 11 1 1 0 1
"2322" "s13" 73 41 7 0 0 0 0 0 128 0 268 128 0 128 0 1 128 "so" 10 1 1 "a" "si je puis" "soi" 10 1 1 0 1
"2323" "s13" 7 47 1 0 0 0 0 0 944 0 0 944 0 944 0 0 944 "np1_1" 16 -1 1 "c" "Quelle chanteuse" "soi" 16 1 0 1 -1
"2324" "s13" 7 47 2 0 0 0 0 0 184 0 0 184 0 184 0 0 184 "np1_2" 8 -1 1 "c" "d'opéra" "soi" 8 1 0 1 -1
"2325" "s13" 7 47 3 0 0 0 0 0 280 0 0 280 0 280 0 0 280 "aux_v" 13 -1 1 "c" "ont contacté" "soi" 13 1 0 1 -1
"2326" "s13" 7 47 4 0 0 0 0 0 208 0 0 208 0 208 0 0 208 "np2_1" 13 -1 1 "c" "les musiciens" "soi" 13 1 0 1 -1
"2327" "s13" 7 47 5 0 0 0 0 0 496 0 0 496 0 496 0 0 184 "np2_2" 9 -1 1 "c" "du groupe" "soi" 9 1 0 1 -1
"2328" "s13" 7 47 6 236 1 0 236 420 668 732 732 432 184 248 1 1 248 "sluice" 12 -1 1 "c" "en cachette," "soi" 12 1 0 1 -1
"2329" "s13" 7 47 7 420 1 0 420 1092 1092 3140 3872 672 672 0 2 2 456 "so" 15 -1 1 "c" "si vous savez ?" "soi" 15 1 0 1 -1
"2330" "s13" 78 53 1 0 0 0 0 0 0 0 0 0 0 0 0 0 0 "np1_1" 16 1 1 "a" "Quelle dompteuse" "soi" 16 0 1 0 1
"2331" "s13" 78 53 2 0 0 0 0 0 0 0 0 0 0 0 0 0 0 "np1_2" 7 1 1 "a" "de lion" "soi" 7 0 1 0 1
"2332" "s13" 78 53 3 0 0 0 0 0 432 0 0 432 0 432 0 0 432 "aux_v" 13 1 1 "a" "ont embauché" "soi" 13 1 1 0 1
"2333" "s13" 78 53 4 0 0 0 0 0 132 0 0 132 0 132 0 0 132 "np2_1" 13 1 1 "a" "les cracheurs" "soi" 13 1 1 0 1
"2334" "s13" 78 53 5 0 0 0 0 0 0 0 0 0 0 0 0 0 0 "np2_2" 6 1 1 "a" "de feu" "soi" 6 0 1 0 1
"2335" "s13" 78 53 6 248 1 248 248 248 248 248 248 0 0 0 0 0 248 "sluice" 12 1 1 "a" "et pourquoi," "soi" 12 1 1 0 1
"2336" "s13" 78 53 7 168 1 168 168 168 168 168 416 0 0 0 0 0 168 "so" 10 1 1 "a" "si je puis" "soi" 10 1 1 0 1
"2337" "s13" 79 48 1 0 0 0 0 0 392 0 0 392 0 392 0 0 232 "np1_1" 13 1 -1 "b" "Quel chimiste" "soi" 13 1 -1 0 1
"2338" "s13" 79 48 2 0 0 0 0 0 580 0 0 580 0 580 0 0 216 "np1_2" 24 1 -1 "b" "du groupe pharmaceutique" "soi" 24 1 -1 0 1
"2339" "s13" 79 48 3 0 0 0 0 0 312 0 0 312 0 312 0 0 312 "aux_v" 13 1 -1 "b" "a empoisonné" "soi" 13 1 -1 0 1
"2340" "s13" 79 48 4 0 0 0 0 0 224 0 0 224 0 224 0 1 224 "np2_1" 14 1 -1 "b" "les collègues" "soi" 14 1 -1 0 1
"2341" "s13" 79 48 5 0 0 0 0 0 0 0 0 0 0 0 0 0 0 "np2_2" 15 1 -1 "b" "du département" "soi" 15 0 -1 0 1
"2342" "s13" 79 48 6 252 1 252 252 252 252 252 252 0 0 0 0 0 252 "sluice" 11 1 -1 "b" "et comment," "soi" 11 1 -1 0 1
"2343" "s13" 79 48 7 88 1 88 88 88 88 88 340 0 0 0 0 0 88 "so" 14 1 -1 "b" "si vous pouvez" "soi" 14 1 -1 0 1
"2344" "s13" 8 7 1 0 0 0 0 0 260 0 0 260 0 260 0 0 260 "np1" 14 -1 1 "c" "Le secrétaire" "rrc" 14 1 0 1 -1
"2345" "s13" 8 7 2 0 0 0 0 0 852 0 0 852 0 852 0 1 104 "part" 8 -1 1 "c" "instruit" "rrc" 8 1 0 1 -1
"2346" "s13" 8 7 3 0 0 0 0 0 452 0 0 452 0 452 0 0 452 "pp" 14 -1 1 "c" "de la défaite" "rrc" 14 1 0 1 -1
"2347" "s13" 8 7 4 0 0 0 0 0 204 0 0 204 0 204 0 0 204 "dis" 20 -1 1 "c" "aurait été trouvé" "rrc" 20 1 0 1 -1
"2348" "s13" 8 7 5 0 0 0 0 0 0 0 0 0 0 0 0 0 0 "post-dis" 12 -1 1 "c" "dans un bar," "rrc" 12 0 0 1 -1
"2349" "s13" 8 7 7 0 0 0 0 0 0 0 0 0 0 0 0 0 0 "pre-sluice" 17 -1 1 "c" "il est impossible" "rrc" 17 0 0 1 -1
"2350" "s13" 8 7 8 200 1 200 200 200 200 200 200 0 0 0 0 0 200 "sluice" 16 -1 1 "c" "de le vérifier," "rrc" 16 1 0 1 -1
"2351" "s13" 8 7 9 0 0 0 0 0 328 0 200 328 0 328 0 0 220 "spillover" 12 -1 1 "c" "d'autant que" "rrc" 12 1 0 1 -1
"2352" "s1" 40 16 1 0 0 0 0 0 156 0 0 156 0 156 0 0 156 "np1" 17 1 -1 "b" "Les dictionnaires" "rrc" 17 1 -1 0 1
"2353" "s1" 40 16 10 108 1 108 108 108 108 248 248 0 0 0 1 1 108 "sluice" 11 1 -1 "b" "lesquelles," "rrc" 11 1 -1 0 1
"2354" "s1" 40 16 11 228 1 228 228 228 228 228 476 0 0 0 0 0 228 "spillover" 9 1 -1 "b" "de façon" "rrc" 9 1 -1 0 1
"2355" "s1" 40 16 2 0 0 0 0 0 0 0 0 0 0 0 0 0 0 "part" 8 1 -1 "b" "traduits" "rrc" 8 0 -1 0 1
"2356" "s1" 40 16 3 0 0 0 0 0 0 0 0 0 0 0 0 0 0 "pp" 12 1 -1 "b" "de l'anglais" "rrc" 12 0 -1 0 1
"2357" "s1" 40 16 4 0 0 0 0 0 0 0 0 0 0 0 0 0 0 "dis" 11 1 -1 "b" "contenaient" "rrc" 11 0 -1 0 1
"2358" "s1" 40 16 5 0 0 0 0 0 0 0 0 0 0 0 0 0 0 "post-dis" 20 1 -1 "b" "des familles de mots" "rrc" 20 0 -1 0 1
"2359" "s1" 40 16 9 0 0 0 0 0 412 0 0 412 0 412 0 0 272 "pre-sluice" 13 1 -1 "b" "n'indique pas" "rrc" 13 1 -1 0 1
"2360" "s14" 11 13 1 0 0 0 0 0 0 0 0 0 0 0 0 0 0 "np1" 8 1 1 "a" "Le texte" "rrc" 8 0 1 0 1
"2361" "s14" 11 13 10 172 1 0 172 172 1088 172 348 916 0 916 0 1 192 "spillover" 16 1 1 "a" "car les penseurs" "rrc" 16 1 1 0 1
"2362" "s14" 11 13 2 0 0 0 0 0 416 0 0 416 0 416 0 0 416 "part" 11 1 1 "a" "reconstruit" "rrc" 11 1 1 0 1
"2363" "s14" 11 13 3 0 0 0 0 0 328 0 0 328 0 328 0 1 188 "pp" 33 1 1 "a" "à partir d'anciennes épigraphes" "rrc" 33 1 1 0 1
"2364" "s14" 11 13 4 0 0 0 0 0 316 0 0 316 0 316 0 0 316 "dis" 8 1 1 "a" "contient" "rrc" 8 1 1 0 1
"2365" "s14" 11 13 5 0 0 0 0 0 540 0 0 540 0 540 0 1 172 "post-dis" 19 1 1 "a" "des contradictions," "rrc" 19 1 1 0 1
"2366" "s14" 11 13 8 0 0 0 0 0 388 0 0 388 0 388 0 1 244 "pre-sluice" 10 1 1 "a" "d'établir" "rrc" 10 1 1 0 1
"2367" "s14" 11 13 9 176 1 0 176 176 712 176 176 536 0 536 0 0 176 "sluice" 11 1 1 "a" "lesquelles," "rrc" 11 1 1 0 1
"2368" "s14" 13 29 10 0 0 0 0 0 300 0 52 300 0 300 0 0 300 "spillover1" 10 1 1 "a" "donc il ne" "cdb" 10 1 1 0 1
"2369" "s14" 13 29 2 0 0 0 0 0 292 0 0 292 0 292 0 0 292 "np1_c" 15 1 1 "a" "La technicienne" "cdb" 15 1 1 0 1
"2370" "s14" 13 29 3 0 0 0 0 0 828 0 0 828 0 828 0 0 544 "adj" 8 1 1 "a" "intègre" "cdb" 8 1 1 0 1
"2371" "s14" 13 29 4 0 0 0 0 0 1056 0 0 1056 0 1056 0 1 572 "verb" 22 1 1 "a" "les signe normalement," "cdb" 22 1 1 0 1
"2372" "s14" 13 29 5 0 0 0 0 0 304 0 0 304 0 304 0 0 304 "post-verb" 11 1 1 "a" "mais il est" "cdb" 11 1 1 0 1
"2373" "s14" 13 29 8 0 0 0 0 0 332 0 0 332 0 332 0 0 332 "pre-sluice" 11 1 1 "a" "de prévoir" "cdb" 11 1 1 0 1
"2374" "s14" 13 29 9 52 1 0 52 52 240 52 52 188 0 188 0 0 188 "sluice" 6 1 1 "a" "quand," "cdb" 6 1 1 0 1
"2375" "s14" 14 10 1 0 0 0 0 0 124 0 0 124 0 124 0 0 124 "np1" 9 -1 -1 "d" "L'artiste" "rrc" 9 1 0 -1 -1
"2376" "s14" 14 10 2 0 0 0 0 0 116 0 0 116 0 116 0 1 116 "part" 6 -1 -1 "d" "peinte" "rrc" 6 1 0 -1 -1
"2377" "s14" 14 10 3 0 0 0 0 0 400 0 0 400 0 400 0 1 156 "pp" 16 -1 -1 "d" "dans son atelier" "rrc" 16 1 0 -1 -1
"2378" "s14" 14 10 4 0 0 0 0 0 0 0 0 0 0 0 0 0 0 "dis" 16 -1 -1 "d" "avait rencontré" "rrc" 16 0 0 -1 -1
"2379" "s14" 14 10 5 0 0 0 0 0 0 0 0 0 0 0 0 0 0 "post-dis" 13 -1 -1 "d" "une comtesse," "rrc" 13 0 0 -1 -1
"2380" "s14" 14 10 7 0 0 0 0 0 0 0 0 0 0 0 0 0 0 "pre-sluice" 14 -1 -1 "d" "d'en vérifier" "rrc" 14 0 0 -1 -1
"2381" "s14" 14 10 8 184 1 184 184 184 184 184 184 0 0 0 0 0 184 "sluice" 8 -1 -1 "d" "le lieu," "rrc" 8 1 0 -1 -1
"2382" "s14" 14 10 9 176 1 176 176 176 176 176 360 0 0 0 0 0 176 "spillover" 12 -1 -1 "d" "de sorte que" "rrc" 12 1 0 -1 -1
"2383" "s1" 41 50 1 0 0 0 0 0 264 0 0 264 0 264 0 0 264 "np1_1" 11 -1 -1 "d" "Quel héros" "soi" 11 1 0 -1 -1
"2384" "s1" 41 50 2 0 0 0 0 0 0 0 0 0 0 0 0 0 0 "np1_2" 15 -1 -1 "d" "de la gâchette" "soi" 15 0 0 -1 -1
"2385" "s1" 41 50 3 0 0 0 0 0 0 0 0 0 0 0 0 0 0 "aux_v" 9 -1 -1 "d" "a inhumé" "soi" 9 0 0 -1 -1
"2386" "s1" 41 50 4 0 0 0 0 0 288 0 0 288 0 288 0 0 288 "np2_1" 14 -1 -1 "d" "les compagnons" "soi" 14 1 0 -1 -1
"2387" "s1" 41 50 5 0 0 0 0 0 364 0 0 364 0 364 0 0 364 "np2_2" 10 -1 -1 "d" "de bordée" "soi" 10 1 0 -1 -1
"2388" "s1" 41 50 6 168 1 0 168 412 412 776 776 244 244 0 1 1 244 "sluice" 16 -1 -1 "d" "dans le désert," "soi" 16 1 0 -1 -1
"2389" "s1" 41 50 7 40 1 0 240 352 352 904 1680 112 112 0 2 2 112 "so" 18 -1 -1 "d" "s'il vous plaît ?" "soi" 18 1 0 -1 -1
"2390" "s14" 15 26 2 0 0 0 0 0 0 0 0 0 0 0 0 0 0 "np1_c" 10 -1 -1 "d" "Des volets" "cdb" 10 0 0 -1 -1
"2391" "s14" 15 26 3 0 0 0 0 0 0 0 0 0 0 0 0 0 0 "adj" 5 -1 -1 "d" "fixes" "cdb" 5 0 0 -1 -1
"2392" "s14" 15 26 4 0 0 0 0 0 0 0 0 0 0 0 0 0 0 "verb" 13 -1 -1 "d" "les piègent," "cdb" 13 0 0 -1 -1
"2393" "s14" 15 26 5 0 0 0 0 0 0 0 0 0 0 0 0 0 0 "post-verb" 23 -1 -1 "d" "mais les jeunes animaux" "cdb" 23 0 0 -1 -1
"2394" "s14" 15 26 7 0 0 0 0 0 0 0 0 0 0 0 0 0 0 "pre-sluice" 13 -1 -1 "d" "en comprendre" "cdb" 13 0 0 -1 -1
"2395" "s14" 15 26 8 164 1 164 164 164 164 164 164 0 0 0 0 0 164 "sluice" 7 -1 -1 "d" "le but," "cdb" 7 1 0 -1 -1
"2396" "s14" 15 26 9 280 1 280 280 280 280 280 444 0 0 0 0 0 280 "spillover1" 8 -1 -1 "d" "jusqu'à" "cdb" 8 1 0 -1 -1
"2397" "s14" 16 48 1 0 0 0 0 0 1180 0 0 1180 0 1180 0 0 976 "np1_1" 13 1 -1 "b" "Quel chimiste" "soi" 13 1 -1 0 1
"2398" "s14" 16 48 2 0 0 0 0 0 336 0 0 336 0 336 0 0 40 "np1_2" 24 1 -1 "b" "du groupe pharmaceutique" "soi" 24 1 -1 0 1
"2399" "s14" 16 48 3 0 0 0 0 0 0 0 0 0 0 0 0 0 0 "aux_v" 13 1 -1 "b" "a empoisonné" "soi" 13 0 -1 0 1
"2400" "s14" 16 48 4 0 0 0 0 0 792 0 0 792 0 792 0 0 344 "np2_1" 14 1 -1 "b" "les collègues" "soi" 14 1 -1 0 1
"2401" "s14" 16 48 5 0 0 0 0 0 556 0 0 556 0 556 0 1 192 "np2_2" 15 1 -1 "b" "du département" "soi" 15 1 -1 0 1
"2402" "s14" 16 48 6 116 1 0 116 392 512 1740 1740 396 276 120 1 1 120 "sluice" 11 1 -1 "b" "et comment," "soi" 11 1 -1 0 1
"2403" "s14" 16 48 7 0 0 0 0 0 148 0 1740 148 0 148 0 1 148 "so" 14 1 -1 "b" "si vous pouvez" "soi" 14 1 -1 0 1
"2404" "s14" 17 27 10 172 1 172 172 172 172 172 628 0 0 0 0 0 172 "spillover1" 13 -1 1 "c" "étant donné" "cdb" 13 1 0 1 -1
"2405" "s14" 17 27 3 0 0 0 0 0 556 0 0 556 0 556 0 1 252 "np1_c" 11 -1 1 "c" "L'infirmier" "cdb" 11 1 0 1 -1
"2406" "s14" 17 27 4 0 0 0 0 0 328 0 0 328 0 328 0 1 328 "adj" 6 -1 1 "c" "maudit" "cdb" 6 1 0 1 -1
"2407" "s14" 17 27 5 0 0 0 0 0 280 0 0 280 0 280 0 1 40 "verb" 11 -1 1 "c" "les mouche," "cdb" 11 1 0 1 -1
"2408" "s14" 17 27 6 0 0 0 0 0 136 0 0 136 0 136 0 0 136 "post-verb" 14 -1 1 "c" "mais les vieux" "cdb" 14 1 0 1 -1
"2409" "s14" 17 27 8 0 0 0 0 0 0 0 0 0 0 0 0 0 0 "pre-sluice" 7 -1 1 "c" "souvent" "cdb" 7 0 0 1 -1
"2410" "s14" 17 27 9 188 1 188 188 188 188 456 456 0 0 0 1 1 188 "sluice" 8 -1 1 "c" "le sens," "cdb" 8 1 0 1 -1
"2411" "s14" 18 55 1 0 0 0 0 0 576 0 0 576 0 576 0 0 576 "np1_1" 13 -1 1 "c" "Quel assassin" "soi" 13 1 0 1 -1
"2412" "s14" 18 55 2 0 0 0 0 0 164 0 0 164 0 164 0 0 164 "np1_2" 11 -1 1 "c" "de la mafia" "soi" 11 1 0 1 -1
"2413" "s14" 18 55 3 0 0 0 0 0 212 0 0 212 0 212 0 0 212 "aux_v" 12 -1 1 "c" "ont observé" "soi" 12 1 0 1 -1
"2414" "s14" 18 55 4 0 0 0 0 0 404 0 0 404 0 404 0 0 404 "np2_1" 21 -1 1 "c" "les agents infiltrés" "soi" 21 1 0 1 -1
"2415" "s14" 18 55 5 0 0 0 0 0 100 0 0 100 0 100 0 0 100 "np2_2" 17 -1 1 "c" "du service secret" "soi" 17 1 0 1 -1
"2416" "s14" 18 55 6 220 1 220 220 220 220 220 220 0 0 0 0 0 220 "sluice" 18 -1 1 "c" "particulièrement," "soi" 18 1 0 1 -1
"2417" "s14" 18 55 7 364 1 364 364 364 364 1820 2040 0 0 0 1 1 364 "so" 15 -1 1 "c" "si vous savez ?" "soi" 15 1 0 1 -1
"2418" "s14" 19 52 1 0 0 0 0 0 276 0 0 276 0 276 0 0 276 "np1_1" 18 1 -1 "b" "Quel fonctionnaire" "soi" 18 1 -1 0 1
"2419" "s14" 19 52 2 0 0 0 0 0 196 0 0 196 0 196 0 0 196 "np1_2" 9 1 -1 "b" "de l'Etat" "soi" 9 1 -1 0 1
"2420" "s14" 19 52 3 0 0 0 0 0 228 0 0 228 0 228 0 0 228 "aux_v" 11 1 -1 "b" "a protégé" "soi" 11 1 -1 0 1
"2421" "s14" 19 52 4 0 0 0 0 0 124 0 0 124 0 124 0 0 124 "np2_1" 14 1 -1 "b" "les magistrats" "soi" 14 1 -1 0 1
"2422" "s14" 19 52 5 0 0 0 0 0 0 0 0 0 0 0 0 0 0 "np2_2" 10 1 -1 "b" "du parquet" "soi" 10 0 -1 0 1
"2423" "s14" 19 52 6 288 1 288 288 288 288 288 288 0 0 0 0 0 288 "sluice" 9 1 -1 "b" "et quand," "soi" 9 1 -1 0 1
"2424" "s14" 19 52 7 224 1 224 224 224 224 224 512 0 0 0 0 0 224 "so" 14 1 -1 "b" "si vous pouvez" "soi" 14 1 -1 0 1
"2425" "s14" 20 25 2 0 0 0 0 0 284 0 0 284 0 284 0 0 284 "np1_c" 9 1 1 "a" "Un camion" "cdb" 9 1 1 0 1
"2426" "s14" 20 25 3 0 0 0 0 0 164 0 0 164 0 164 0 0 164 "adj" 8 1 1 "a" "détruit" "cdb" 8 1 1 0 1
"2427" "s14" 20 25 4 0 0 0 0 0 352 0 0 352 0 352 0 0 352 "verb" 10 1 1 "a" "les tente," "cdb" 10 1 1 0 1
"2428" "s14" 20 25 5 0 0 0 0 0 428 0 0 428 0 428 0 0 428 "post-verb" 16 1 1 "a" "mais les anciens" "cdb" 16 1 1 0 1
"2429" "s14" 20 25 7 0 0 0 0 0 880 0 0 880 0 880 0 0 536 "pre-sluice" 13 1 1 "a" "sous-estiment" "cdb" 13 1 1 0 1
"2430" "s14" 20 25 8 172 1 0 352 352 828 352 352 476 0 476 0 0 316 "sluice" 14 1 1 "a" "à quel point," "cdb" 14 1 1 0 1
"2431" "s14" 20 25 9 172 1 0 172 172 1888 172 524 1716 0 1716 0 1 772 "spillover1" 12 1 1 "a" "de sorte que" "cdb" 12 1 1 0 1
"2432" "s14" 21 31 10 156 1 0 156 156 528 156 548 372 0 372 0 0 372 "spillover1" 6 -1 1 "c" "vu que" "cdb" 6 1 0 1 -1
"2433" "s14" 21 31 2 0 0 0 0 0 356 0 0 356 0 356 0 0 356 "np1_c" 10 -1 1 "c" "Le boucher" "cdb" 10 1 0 1 -1
"2434" "s14" 21 31 3 0 0 0 0 0 360 0 0 360 0 360 0 0 360 "adj" 4 -1 1 "c" "sale" "cdb" 4 1 0 1 -1
"2435" "s14" 21 31 4 0 0 0 0 0 452 0 0 452 0 452 0 1 452 "verb" 12 -1 1 "c" "les tranche," "cdb" 12 1 0 1 -1
"2436" "s14" 21 31 5 0 0 0 0 0 0 0 0 0 0 0 0 0 0 "post-verb" 16 -1 1 "c" "mais les clients" "cdb" 16 0 0 1 -1
"2437" "s14" 21 31 8 0 0 0 0 0 208 0 0 208 0 208 0 1 208 "pre-sluice" 14 -1 1 "c" "incrédulement" "cdb" 14 1 0 1 -1
"2438" "s14" 21 31 9 392 1 0 392 392 572 392 392 180 0 180 0 1 180 "sluice" 13 -1 1 "c" "la technique," "cdb" 13 1 0 1 -1
"2439" "s14" 23 3 1 0 0 0 0 0 464 0 0 464 0 464 0 0 464 "np1" 9 -1 1 "c" "Le navire" "rrc" 9 1 0 1 -1
"2440" "s14" 23 3 2 0 0 0 0 0 296 0 0 296 0 296 0 1 296 "part" 8 -1 1 "c" "détruit" "rrc" 8 1 0 1 -1
"2441" "s14" 23 3 3 0 0 0 0 0 148 0 0 148 0 148 0 0 148 "pp" 17 -1 1 "c" "pendant la guerre" "rrc" 17 1 0 1 -1
"2442" "s14" 23 3 4 0 0 0 0 0 40 0 0 40 0 40 0 0 40 "dis" 13 -1 1 "c" "avait rejoint" "rrc" 13 1 0 1 -1
"2443" "s14" 23 3 7 0 0 0 0 0 408 0 0 408 0 408 0 0 408 "pre-sluice" 10 -1 1 "c" "d'histoire" "rrc" 10 1 0 1 -1
"2444" "s14" 23 3 8 156 1 0 364 364 364 364 364 0 0 0 0 0 364 "sluice" 17 -1 1 "c" "n'en savait rien," "rrc" 17 1 0 1 -1
"2445" "s14" 23 3 9 204 1 0 204 204 680 204 568 476 0 476 0 0 144 "spillover" 8 -1 1 "c" "laissant" "rrc" 8 1 0 1 -1
"2446" "s14" 24 40 1 0 0 0 0 0 960 0 0 960 0 960 0 0 200 "np1_1" 13 1 -1 "b" "Quels acteurs" "soi" 13 1 -1 0 1
"2447" "s14" 24 40 2 0 0 0 0 0 844 0 0 844 0 844 0 1 324 "np1_2" 12 1 -1 "b" "du théâtre" "soi" 12 1 -1 0 1
"2448" "s14" 24 40 3 0 0 0 0 0 268 0 0 268 0 268 0 0 52 "aux_v" 12 1 -1 "b" "ont insulté" "soi" 12 1 -1 0 1
"2449" "s14" 24 40 4 0 0 0 0 0 1108 0 0 1108 0 1108 0 0 1108 "np2_1" 11 1 -1 "b" "le critique" "soi" 11 1 -1 0 1
"2450" "s14" 24 40 5 0 0 0 0 0 552 0 0 552 0 552 0 0 552 "np2_2" 12 1 -1 "b" "du quotidien" "soi" 12 1 -1 0 1
"2451" "s14" 24 40 6 544 1 0 544 544 792 544 544 248 0 248 0 0 248 "sluice" 11 1 -1 "b" "et comment," "soi" 11 1 -1 0 1
"2452" "s14" 24 40 7 236 1 0 236 236 532 236 780 296 0 296 0 1 296 "so" 14 1 -1 "b" "si vous pouvez" "soi" 14 1 -1 0 1
"2453" "s14" 25 19 10 192 1 0 456 456 456 456 456 0 0 0 0 0 456 "sluice" 14 -1 1 "c" "les coupables," "cdb" 14 1 0 1 -1
"2454" "s14" 25 19 11 400 1 400 400 400 400 400 856 0 0 0 0 0 400 "spillover1" 8 -1 1 "c" "incitant" "cdb" 8 1 0 1 -1
"2455" "s14" 25 19 2 0 0 0 0 0 264 0 0 264 0 264 0 0 264 "np1_c" 9 -1 1 "c" "Le projet" "cdb" 9 1 0 1 -1
"2456" "s14" 25 19 3 0 0 0 0 0 0 0 0 0 0 0 0 0 0 "adj" 7 -1 1 "c" "informe" "cdb" 7 0 0 1 -1
"2457" "s14" 25 19 4 0 0 0 0 0 288 0 0 288 0 288 0 0 288 "verb" 9 -1 1 "c" "les aide," "cdb" 9 1 0 1 -1
"2458" "s14" 25 19 5 0 0 0 0 0 236 0 0 236 0 236 0 0 236 "post-verb" 14 -1 1 "c" "mais grâce à" "cdb" 14 1 0 1 -1
"2459" "s14" 25 19 9 0 0 0 0 0 328 0 0 328 0 328 0 0 328 "pre-sluice" 11 -1 1 "c" "d'en saisir" "cdb" 11 1 0 1 -1
"2460" "s14" 27 33 2 0 0 0 0 0 252 0 0 252 0 252 0 1 252 "np1_c" 11 1 1 "a" "Le soupçon" "cdb" 11 1 1 0 1
"2461" "s14" 27 33 3 0 0 0 0 0 0 0 0 0 0 0 0 0 0 "adj" 5 1 1 "a" "grave" "cdb" 5 0 1 0 1
"2462" "s14" 27 33 4 0 0 0 0 0 0 0 0 0 0 0 0 0 0 "verb" 11 1 1 "a" "les espace," "cdb" 11 0 1 0 1
"2463" "s14" 27 33 5 0 0 0 0 0 0 0 0 0 0 0 0 0 0 "post-verb" 25 1 1 "a" "mais l'insensible Gabriel" "cdb" 25 0 1 0 1
"2464" "s14" 27 33 7 0 0 0 0 0 920 0 0 920 0 920 0 2 300 "pre-sluice" 6 1 1 "a" "encore" "cdb" 6 1 1 0 1
"2465" "s14" 27 33 8 316 1 0 316 316 752 1280 1280 436 0 436 1 2 436 "sluice" 14 1 1 "a" "à quel point," "cdb" 14 1 1 0 1
"2466" "s14" 27 33 9 280 1 0 280 280 532 280 1560 252 0 252 0 1 252 "spillover1" 8 1 1 "a" "jusqu'à" "cdb" 8 1 1 0 1
"2467" "s14" 28 34 10 260 1 0 688 688 1140 688 1168 452 0 452 0 0 452 "spillover1" 22 -1 -1 "d" "et les instrumentistes" "cdb" 22 1 0 -1 -1
"2468" "s14" 28 34 3 0 0 0 0 0 268 0 0 268 0 268 0 0 268 "np1_c" 13 -1 -1 "d" "Les notations" "cdb" 13 1 0 -1 -1
"2469" "s14" 28 34 4 0 0 0 0 0 0 0 0 0 0 0 0 0 0 "adj" 8 -1 -1 "d" "inverses" "cdb" 8 0 0 -1 -1
"2470" "s14" 28 34 5 0 0 0 0 0 0 0 0 0 0 0 0 0 0 "verb" 13 -1 -1 "d" "les rythment," "cdb" 13 0 0 -1 -1
"2471" "s14" 28 34 6 0 0 0 0 0 0 0 0 0 0 0 0 0 0 "post-verb" 20 -1 -1 "d" "mais ni le directeur" "cdb" 20 0 0 -1 -1
"2472" "s14" 28 34 8 0 0 0 0 0 0 0 0 0 0 0 0 0 0 "pre-sluice" 10 -1 -1 "d" "ne peuvent" "cdb" 10 0 0 -1 -1
"2473" "s14" 28 34 9 480 1 480 480 480 480 480 480 0 0 0 0 0 480 "sluice" 12 -1 -1 "d" "l'expliquer," "cdb" 12 1 0 -1 -1
"2474" "s14" 29 49 1 0 0 0 0 0 300 0 0 300 0 300 0 0 300 "np1_1" 14 1 1 "a" "Quel escrimeur" "soi" 14 1 1 0 1
"2475" "s14" 29 49 2 0 0 0 0 0 708 0 0 708 0 708 0 1 584 "np1_2" 22 1 1 "a" "de l'équipe nationale" "soi" 22 1 1 0 1
"2476" "s14" 29 49 3 0 0 0 0 0 612 0 0 612 0 612 0 0 612 "aux_v" 10 1 1 "a" "ont salué" "soi" 10 1 1 0 1
"2477" "s14" 29 49 4 0 0 0 0 0 0 0 0 0 0 0 0 0 0 "np2_1" 15 1 1 "a" "les adversaires" "soi" 15 0 1 0 1
"2478" "s14" 29 49 5 0 0 0 0 0 120 0 0 120 0 120 0 0 120 "np2_2" 11 1 1 "a" "du concours" "soi" 11 1 1 0 1
"2479" "s14" 29 49 6 552 1 552 552 552 552 2292 2292 0 0 0 1 1 552 "sluice" 9 1 1 "a" "et quand," "soi" 9 1 1 0 1
"2480" "s14" 29 49 7 0 0 0 0 0 0 0 2292 0 0 0 0 0 0 "so" 10 1 1 "a" "si je puis" "soi" 10 0 1 0 1
"2481" "s14" 30 42 1 0 0 0 0 0 400 0 0 400 0 400 0 0 400 "np1_1" 19 -1 -1 "d" "Combien de voitures" "soi" 19 1 0 -1 -1
"2482" "s14" 30 42 2 0 0 0 0 0 0 0 0 0 0 0 0 0 0 "np1_2" 9 -1 -1 "d" "de course" "soi" 9 0 0 -1 -1
"2483" "s14" 30 42 3 0 0 0 0 0 0 0 0 0 0 0 0 0 0 "aux_v" 13 -1 -1 "d" "ont dépassé" "soi" 13 0 0 -1 -1
"2484" "s14" 30 42 4 0 0 0 0 0 0 0 0 0 0 0 0 0 0 "np2_1" 7 -1 -1 "d" "le gros" "soi" 7 0 0 -1 -1
"2485" "s14" 30 42 5 0 0 0 0 0 0 0 0 0 0 0 0 0 0 "np2_2" 12 -1 -1 "d" "camion rouge" "soi" 12 0 0 -1 -1
"2486" "s14" 30 42 6 148 1 148 148 148 148 548 548 0 0 0 1 1 148 "sluice" 8 -1 -1 "d" "en tout," "soi" 8 1 0 -1 -1
"2487" "s14" 30 42 7 152 1 0 448 448 448 448 996 0 0 0 0 0 448 "so" 18 -1 -1 "d" "s'il vous plaît ?" "soi" 18 1 0 -1 -1
"2488" "s14" 31 45 1 0 0 0 0 0 480 0 0 480 0 480 0 0 480 "np1_1" 14 1 1 "a" "Quels fidèles" "soi" 14 1 1 0 1
"2489" "s14" 31 45 2 0 0 0 0 0 440 0 0 440 0 440 0 0 440 "np1_2" 15 1 1 "a" "de l'hindouisme" "soi" 15 1 1 0 1
"2490" "s14" 31 45 3 0 0 0 0 0 292 0 0 292 0 292 0 0 292 "aux_v" 10 1 1 "a" "a converti" "soi" 10 1 1 0 1
"2491" "s14" 31 45 4 0 0 0 0 0 268 0 0 268 0 268 0 0 268 "np2_1" 10 1 1 "a" "le pasteur" "soi" 10 1 1 0 1
"2492" "s14" 31 45 5 0 0 0 0 0 392 0 0 392 0 392 0 0 392 "np2_2" 24 1 1 "a" "de l'église paroissiale" "soi" 24 1 1 0 1
"2493" "s14" 31 45 6 244 1 244 244 244 244 244 244 0 0 0 0 0 244 "sluice" 11 1 1 "a" "et comment," "soi" 11 1 1 0 1
"2494" "s14" 31 45 7 568 1 568 568 568 568 2440 2684 0 0 0 1 1 568 "so" 10 1 1 "a" "si je puis" "soi" 10 1 1 0 1
"2495" "s14" 32 16 1 0 0 0 0 0 396 0 0 396 0 396 0 0 396 "np1" 17 1 -1 "b" "Les dictionnaires" "rrc" 17 1 -1 0 1
"2496" "s14" 32 16 10 84 1 0 184 748 1232 1444 1444 1048 564 484 1 2 104 "sluice" 11 1 -1 "b" "lesquelles," "rrc" 11 1 -1 0 1
"2497" "s14" 32 16 2 0 0 0 0 0 0 0 0 0 0 0 0 0 0 "part" 8 1 -1 "b" "traduits" "rrc" 8 0 -1 0 1
"2498" "s14" 32 16 3 0 0 0 0 0 0 0 0 0 0 0 0 0 0 "pp" 12 1 -1 "b" "de l'anglais" "rrc" 12 0 -1 0 1
"2499" "s14" 32 16 4 0 0 0 0 0 0 0 0 0 0 0 0 0 0 "dis" 11 1 -1 "b" "contenaient" "rrc" 11 0 -1 0 1
"2500" "s14" 32 16 5 0 0 0 0 0 404 0 0 404 0 404 0 0 404 "post-dis" 20 1 -1 "b" "des familles de mots" "rrc" 20 1 -1 0 1
"2501" "s14" 32 16 9 0 0 0 0 0 888 0 0 888 0 888 0 0 192 "pre-sluice" 13 1 -1 "b" "n'indique pas" "rrc" 13 1 -1 0 1
"2502" "s14" 33 54 1 0 0 0 0 0 0 0 0 0 0 0 0 0 0 "np1_1" 8 -1 -1 "d" "Quel roi" "soi" 8 0 0 -1 -1
"2503" "s14" 33 54 2 0 0 0 0 0 308 0 0 308 0 308 0 0 308 "np1_2" 15 -1 -1 "d" "de l'Angleterre" "soi" 15 1 0 -1 -1
"2504" "s14" 33 54 3 0 0 0 0 0 0 0 0 0 0 0 0 0 0 "aux_v" 9 -1 -1 "d" "a raillé" "soi" 9 0 0 -1 -1
"2505" "s14" 33 54 4 0 0 0 0 0 0 0 0 0 0 0 0 0 0 "np2_1" 13 -1 -1 "d" "les ministres" "soi" 13 0 0 -1 -1
"2506" "s14" 33 54 5 0 0 0 0 0 552 0 0 552 0 552 0 0 312 "np2_2" 14 -1 -1 "d" "de la Couronne" "soi" 14 1 0 -1 -1
"2507" "s14" 33 54 6 296 1 0 296 296 856 296 296 560 0 560 0 1 388 "sluice" 11 -1 -1 "d" "sans cesse," "soi" 11 1 0 -1 -1
"2508" "s14" 33 54 7 280 1 0 280 1296 1296 2716 3012 1016 1016 0 3 3 636 "so" 18 -1 -1 "d" "s'il vous plaît ?" "soi" 18 1 0 -1 -1
"2509" "s14" 34 24 10 84 1 84 84 84 84 84 388 0 0 0 0 0 84 "spillover1" 8 1 -1 "b" "d'autant" "cdb" 8 1 -1 0 1
"2510" "s14" 34 24 3 0 0 0 0 0 368 0 0 368 0 368 0 1 224 "np1_c" 12 1 -1 "b" "Les opinions" "cdb" 12 1 -1 0 1
"2511" "s14" 34 24 4 0 0 0 0 0 0 0 0 0 0 0 0 0 0 "adj" 8 1 -1 "b" "aveugles" "cdb" 8 0 -1 0 1
"2512" "s14" 34 24 5 0 0 0 0 0 0 0 0 0 0 0 0 0 0 "verb" 15 1 -1 "b" "les avantagent," "cdb" 15 0 -1 0 1
"2513" "s14" 34 24 6 0 0 0 0 0 0 0 0 0 0 0 0 0 0 "post-verb" 22 1 -1 "b" "mais les commentateurs" "cdb" 22 0 -1 0 1
"2514" "s14" 34 24 8 0 0 0 0 0 0 0 0 0 0 0 0 0 0 "pre-sluice" 16 1 -1 "b" "demandent déjà" "cdb" 16 0 -1 0 1
"2515" "s14" 34 24 9 152 1 0 304 304 572 304 304 268 0 268 0 1 268 "sluice" 22 1 -1 "b" "pour combien de temps," "cdb" 22 1 -1 0 1
"2516" "s1" 44 40 1 0 0 0 0 0 0 0 0 0 0 0 0 0 0 "np1_1" 13 1 -1 "b" "Quels acteurs" "soi" 13 0 -1 0 1
"2517" "s1" 44 40 2 0 0 0 0 0 376 0 0 376 0 376 0 0 156 "np1_2" 12 1 -1 "b" "du théâtre" "soi" 12 1 -1 0 1
"2518" "s1" 44 40 3 0 0 0 0 0 228 0 0 228 0 228 0 1 228 "aux_v" 12 1 -1 "b" "ont insulté" "soi" 12 1 -1 0 1
"2519" "s1" 44 40 4 0 0 0 0 0 692 0 0 692 0 692 0 1 268 "np2_1" 11 1 -1 "b" "le critique" "soi" 11 1 -1 0 1
"2520" "s1" 44 40 5 0 0 0 0 0 688 0 0 688 0 688 0 1 328 "np2_2" 12 1 -1 "b" "du quotidien" "soi" 12 1 -1 0 1
"2521" "s1" 44 40 6 260 1 0 444 864 864 1976 1976 420 420 0 2 2 220 "sluice" 11 1 -1 "b" "et comment," "soi" 11 1 -1 0 1
"2522" "s1" 44 40 7 176 1 176 176 176 176 176 2152 0 0 0 0 0 176 "so" 14 1 -1 "b" "si vous pouvez" "soi" 14 1 -1 0 1
"2523" "s14" 44 20 10 0 0 0 0 0 328 0 160 328 0 328 0 0 328 "spillover1" 8 1 -1 "b" "même si" "cdb" 8 1 -1 0 1
"2524" "s14" 44 20 2 0 0 0 0 0 304 0 0 304 0 304 0 0 304 "np1_c" 11 1 -1 "b" "Des clients" "cdb" 11 1 -1 0 1
"2525" "s14" 44 20 3 0 0 0 0 0 164 0 0 164 0 164 0 0 164 "adj" 7 1 -1 "b" "valides" "cdb" 7 1 -1 0 1
"2526" "s14" 44 20 4 0 0 0 0 0 312 0 0 312 0 312 0 0 312 "verb" 15 1 -1 "b" "les produisent," "cdb" 15 1 -1 0 1
"2527" "s14" 44 20 5 0 0 0 0 0 400 0 0 400 0 400 0 0 400 "post-verb" 13 1 -1 "b" "mais personne" "cdb" 13 1 -1 0 1
"2528" "s14" 44 20 8 0 0 0 0 0 364 0 0 364 0 364 0 0 364 "pre-sluice" 11 1 -1 "b" "déchiffrer" "cdb" 11 1 -1 0 1
"2529" "s14" 44 20 9 160 1 0 160 160 340 160 160 180 0 180 0 0 180 "sluice" 8 1 -1 "b" "comment," "cdb" 8 1 -1 0 1
"2530" "s14" 45 30 10 0 0 0 0 0 448 0 312 448 0 448 0 1 448 "spillover1" 7 -1 -1 "d" "chacune" "cdb" 7 1 0 -1 -1
"2531" "s14" 45 30 2 0 0 0 0 0 0 0 0 0 0 0 0 0 0 "np1_c" 9 -1 -1 "d" "Les robes" "cdb" 9 0 0 -1 -1
"2532" "s14" 45 30 4 0 0 0 0 0 0 0 0 0 0 0 0 0 0 "verb" 13 -1 -1 "d" "les charment," "cdb" 13 0 0 -1 -1
"2533" "s14" 45 30 5 0 0 0 0 0 0 0 0 0 0 0 0 0 0 "post-verb" 21 -1 -1 "d" "mais comme d'habitude" "cdb" 21 0 0 -1 -1
"2534" "s14" 45 30 8 0 0 0 0 0 504 0 0 504 0 504 0 1 276 "pre-sluice" 14 -1 -1 "d" "pour expliquer" "cdb" 14 1 0 -1 -1
"2535" "s14" 45 30 9 312 1 0 312 312 836 312 312 524 0 524 0 2 288 "sluice" 17 -1 -1 "d" "cette impression," "cdb" 17 1 0 -1 -1
"2536" "s14" 47 17 10 164 1 164 164 164 164 164 436 0 0 0 0 0 164 "spillover1" 8 1 1 "a" "sauf que" "cdb" 8 1 1 0 1
"2537" "s14" 47 17 2 0 0 0 0 0 0 0 0 0 0 0 0 0 0 "np1_c" 9 1 1 "a" "La vidéo" "cdb" 9 0 1 0 1
"2538" "s14" 47 17 3 0 0 0 0 0 0 0 0 0 0 0 0 0 0 "adj" 8 1 1 "a" "illustre" "cdb" 8 0 1 0 1
"2539" "s14" 47 17 4 0 0 0 0 0 0 0 0 0 0 0 0 0 0 "verb" 11 1 1 "a" "les touche," "cdb" 11 0 1 0 1
"2540" "s14" 47 17 5 0 0 0 0 0 0 0 0 0 0 0 0 0 0 "post-verb" 16 1 1 "a" "mais il s'avère" "cdb" 16 0 1 0 1
"2541" "s14" 47 17 8 0 0 0 0 0 0 0 0 0 0 0 0 0 0 "pre-sluice" 11 1 1 "a" "de formuler" "cdb" 11 0 1 0 1
"2542" "s14" 47 17 9 272 1 272 272 272 272 272 272 0 0 0 0 0 272 "sluice" 9 1 1 "a" "pourquoi," "cdb" 9 1 1 0 1
"2543" "s14" 4 8 1 0 0 0 0 0 0 0 0 0 0 0 0 0 0 "np1" 16 1 -1 "b" "La fonctionnaire" "rrc" 16 0 -1 0 1
"2544" "s14" 4 8 10 104 1 104 104 104 104 104 632 0 0 0 0 0 104 "spillover" 15 1 -1 "b" "jusqu'à ce que" "rrc" 15 1 -1 0 1
"2545" "s14" 4 8 2 0 0 0 0 0 168 0 0 168 0 168 0 0 168 "part" 9 1 -1 "b" "interdite" "rrc" 9 1 -1 0 1
"2546" "s14" 4 8 3 0 0 0 0 0 0 0 0 0 0 0 0 0 0 "pp" 10 1 -1 "b" "de séance" "rrc" 10 0 -1 0 1
"2547" "s14" 4 8 4 0 0 0 0 0 0 0 0 0 0 0 0 0 0 "dis" 7 1 -1 "b" "a reçu" "rrc" 7 0 -1 0 1
"2548" "s14" 4 8 9 360 1 0 528 528 528 528 528 0 0 0 0 0 528 "sluice" 9 1 -1 "b" "pourquoi," "rrc" 9 1 -1 0 1
"2549" "s14" 49 41 1 0 0 0 0 0 316 0 0 316 0 316 0 0 316 "np1_1" 19 1 1 "a" "Combien de maîtres" "soi" 19 1 1 0 1
"2550" "s14" 49 41 2 0 0 0 0 0 148 0 0 148 0 148 0 1 148 "np1_2" 10 1 1 "a" "de kung-fu" "soi" 10 1 1 0 1
"2551" "s14" 49 41 3 0 0 0 0 0 428 0 0 428 0 428 0 0 428 "aux_v" 8 1 1 "a" "a vaincu" "soi" 8 1 1 0 1
"2552" "s14" 49 41 4 0 0 0 0 0 80 0 0 80 0 80 0 0 80 "np2_1" 6 1 1 "a" "l'ours" "soi" 6 1 1 0 1
"2553" "s14" 49 41 5 0 0 0 0 0 508 0 0 508 0 508 0 2 336 "np2_2" 9 1 1 "a" "du cirque" "soi" 9 1 1 0 1
"2554" "s14" 49 41 6 340 1 0 340 340 632 340 340 292 0 292 0 0 292 "sluice" 11 1 1 "a" "et comment," "soi" 11 1 1 0 1
"2555" "s14" 49 41 7 232 1 0 232 232 628 232 572 396 0 396 0 1 280 "so" 10 1 1 "a" "si je puis" "soi" 10 1 1 0 1
"2556" "s14" 51 21 2 0 0 0 0 0 308 0 0 308 0 308 0 0 308 "np1_c" 9 1 1 "a" "Le renvoi" "cdb" 9 1 1 0 1
"2557" "s14" 51 21 3 0 0 0 0 0 312 0 0 312 0 312 0 1 168 "adj" 9 1 1 "a" "explicite" "cdb" 9 1 1 0 1
"2558" "s14" 51 21 4 0 0 0 0 0 900 0 0 900 0 900 0 0 516 "verb" 18 1 1 "a" "les fait discuter," "cdb" 18 1 1 0 1
"2559" "s14" 51 21 5 0 0 0 0 0 680 0 0 680 0 680 0 1 472 "post-verb" 18 1 1 "a" "mais le professeur" "cdb" 18 1 1 0 1
"2560" "s14" 51 21 7 0 0 0 0 0 284 0 0 284 0 284 0 0 284 "pre-sluice" 11 1 1 "a" "de demander" "cdb" 11 1 1 0 1
"2561" "s14" 51 21 8 72 1 0 256 256 256 256 256 0 0 0 0 0 256 "sluice" 20 1 1 "a" "avec quel résultat," "cdb" 20 1 1 0 1
"2562" "s14" 51 21 9 204 1 204 204 204 204 204 460 0 0 0 0 0 204 "spillover1" 10 1 1 "a" "car il y a" "cdb" 10 1 1 0 1
"2563" "s14" 52 1 1 0 0 0 0 0 940 0 0 940 0 940 0 0 472 "np1" 13 1 1 "a" "Le politicien" "rrc" 13 1 1 0 1
"2564" "s14" 52 1 10 0 0 0 0 0 0 0 0 0 0 0 0 0 0 "pre-sluice" 14 1 1 "a" "se demandaient" "rrc" 14 0 1 0 1
"2565" "s14" 52 1 11 196 1 196 196 196 196 196 196 0 0 0 0 0 196 "sluice" 9 1 1 "a" "pourquoi," "rrc" 9 1 1 0 1
"2566" "s14" 52 1 2 0 0 0 0 0 668 0 0 668 0 668 0 1 668 "part" 9 1 1 "a" "contredit" "rrc" 9 1 1 0 1
"2567" "s14" 52 1 3 0 0 0 0 0 0 0 0 0 0 0 0 0 0 "pp" 16 1 1 "a" "durant le débat" "rrc" 16 0 1 0 1
"2568" "s14" 52 1 4 0 0 0 0 0 0 0 0 0 0 0 0 0 0 "dis" 10 1 1 "a" "a proposé" "rrc" 10 0 1 0 1
"2569" "s14" 52 1 5 0 0 0 0 0 0 0 0 0 0 0 0 0 0 "post-dis" 11 1 1 "a" "des mesures" "rrc" 11 0 1 0 1
"2570" "s14" 53 46 1 0 0 0 0 0 196 0 0 196 0 196 0 0 196 "np1_1" 20 -1 -1 "d" "Quelles journalistes" "soi" 20 1 0 -1 -1
"2571" "s14" 53 46 2 0 0 0 0 0 0 0 0 0 0 0 0 0 0 "np1_2" 13 -1 -1 "d" "de la chaîne" "soi" 13 0 0 -1 -1
"2572" "s14" 53 46 3 0 0 0 0 0 0 0 0 0 0 0 0 0 0 "aux_v" 12 -1 -1 "d" "ont soudoyé" "soi" 12 0 0 -1 -1
"2573" "s14" 53 46 4 0 0 0 0 0 0 0 0 0 0 0 0 0 0 "np2_1" 13 -1 -1 "d" "le président" "soi" 13 0 0 -1 -1
"2574" "s14" 53 46 5 0 0 0 0 0 168 0 0 168 0 168 0 1 168 "np2_2" 8 -1 -1 "d" "du parti" "soi" 8 1 0 -1 -1
"2575" "s14" 53 46 6 228 1 0 228 228 612 228 228 384 0 384 0 1 384 "sluice" 19 -1 -1 "d" "l'année dernière," "soi" 19 1 0 -1 -1
"2576" "s14" 53 46 7 308 1 308 308 308 308 1056 1284 0 0 0 1 1 308 "so" 18 -1 -1 "d" "s'il vous plaît ?" "soi" 18 1 0 -1 -1
"2577" "s14" 5 50 1 0 0 0 0 0 508 0 0 508 0 508 0 0 204 "np1_1" 11 -1 -1 "d" "Quel héros" "soi" 11 1 0 -1 -1
"2578" "s14" 5 50 2 0 0 0 0 0 1096 0 0 1096 0 1096 0 2 80 "np1_2" 15 -1 -1 "d" "de la gâchette" "soi" 15 1 0 -1 -1
"2579" "s14" 5 50 3 0 0 0 0 0 500 0 0 500 0 500 0 0 500 "aux_v" 9 -1 -1 "d" "a inhumé" "soi" 9 1 0 -1 -1
"2580" "s14" 5 50 4 0 0 0 0 0 284 0 0 284 0 284 0 0 284 "np2_1" 14 -1 -1 "d" "les compagnons" "soi" 14 1 0 -1 -1
"2581" "s14" 5 50 5 0 0 0 0 0 664 0 0 664 0 664 0 0 356 "np2_2" 10 -1 -1 "d" "de bordée" "soi" 10 1 0 -1 -1
"2582" "s14" 5 50 6 156 1 0 344 344 980 344 344 636 0 636 0 2 252 "sluice" 16 -1 -1 "d" "dans le désert," "soi" 16 1 0 -1 -1
"2583" "s14" 5 50 7 272 1 0 272 636 636 4324 4668 364 364 0 2 2 364 "so" 18 -1 -1 "d" "s'il vous plaît ?" "soi" 18 1 0 -1 -1
"2584" "s14" 55 18 10 460 1 0 540 540 540 540 752 0 0 0 0 0 540 "spillover1" 8 -1 -1 "d" "même si" "cdb" 8 1 0 -1 -1
"2585" "s14" 55 18 2 0 0 0 0 0 844 0 0 844 0 844 0 0 844 "np1_c" 12 -1 -1 "d" "Les montages" "cdb" 12 1 0 -1 -1
"2586" "s14" 55 18 3 0 0 0 0 0 0 0 0 0 0 0 0 0 0 "adj" 5 -1 -1 "d" "fixes" "cdb" 5 0 0 -1 -1
"2587" "s14" 55 18 4 0 0 0 0 0 0 0 0 0 0 0 0 0 0 "verb" 12 -1 -1 "d" "les voilent," "cdb" 12 0 0 -1 -1
"2588" "s14" 55 18 5 0 0 0 0 0 0 0 0 0 0 0 0 0 0 "post-verb" 14 -1 -1 "d" "mais le patron" "cdb" 14 0 0 -1 -1
"2589" "s14" 55 18 8 0 0 0 0 0 0 0 0 0 0 0 0 0 0 "pre-sluice" 7 -1 -1 "d" "ne peut" "cdb" 7 0 0 -1 -1
"2590" "s14" 55 18 9 212 1 212 212 212 212 212 212 0 0 0 0 0 212 "sluice" 12 -1 -1 "d" "le garantir," "cdb" 12 1 0 -1 -1
"2591" "s14" 56 53 1 0 0 0 0 0 0 0 0 0 0 0 0 0 0 "np1_1" 16 1 1 "a" "Quelle dompteuse" "soi" 16 0 1 0 1
"2592" "s14" 56 53 2 0 0 0 0 0 0 0 0 0 0 0 0 0 0 "np1_2" 7 1 1 "a" "de lion" "soi" 7 0 1 0 1
"2593" "s14" 56 53 3 0 0 0 0 0 0 0 0 0 0 0 0 0 0 "aux_v" 13 1 1 "a" "ont embauché" "soi" 13 0 1 0 1
"2594" "s14" 56 53 4 0 0 0 0 0 0 0 0 0 0 0 0 0 0 "np2_1" 13 1 1 "a" "les cracheurs" "soi" 13 0 1 0 1
"2595" "s14" 56 53 5 0 0 0 0 0 0 0 0 0 0 0 0 0 0 "np2_2" 6 1 1 "a" "de feu" "soi" 6 0 1 0 1
"2596" "s14" 56 53 6 196 1 196 196 196 196 196 196 0 0 0 0 0 196 "sluice" 12 1 1 "a" "et pourquoi," "soi" 12 1 1 0 1
"2597" "s14" 56 53 7 352 1 352 352 352 352 352 548 0 0 0 0 0 352 "so" 10 1 1 "a" "si je puis" "soi" 10 1 1 0 1
"2598" "s14" 57 38 1 0 0 0 0 0 880 0 0 880 0 880 0 0 492 "np1_1" 13 -1 -1 "d" "Quels avocats" "soi" 13 1 0 -1 -1
"2599" "s14" 57 38 2 0 0 0 0 0 756 0 0 756 0 756 0 0 480 "np1_2" 10 -1 -1 "d" "du cabinet" "soi" 10 1 0 -1 -1
"2600" "s14" 57 38 3 0 0 0 0 0 2140 0 0 2140 0 2140 0 0 384 "aux_v" 10 -1 -1 "d" "ont salué" "soi" 10 1 0 -1 -1
"2601" "s14" 57 38 4 0 0 0 0 0 320 0 0 320 0 320 0 0 320 "np2_1" 7 -1 -1 "d" "le juge" "soi" 7 1 0 -1 -1
"2602" "s14" 57 38 5 0 0 0 0 0 1728 0 0 1728 0 1728 0 4 108 "np2_2" 25 -1 -1 "d" "du tribunal administratif" "soi" 25 1 0 -1 -1
"2603" "s14" 57 38 6 224 1 0 224 224 600 224 224 376 0 376 0 1 196 "sluice" 13 -1 -1 "d" "fréquemment," "soi" 13 1 0 -1 -1
"2604" "s14" 57 38 7 348 1 0 348 1144 1144 7344 7568 796 796 0 2 2 796 "so" 18 -1 -1 "d" "s'il vous plaît ?" "soi" 18 1 0 -1 -1
"2605" "s14" 58 14 1 0 0 0 0 0 0 0 0 0 0 0 0 0 0 "np1" 11 -1 -1 "d" "Les sultans" "rrc" 11 0 0 -1 -1
"2606" "s14" 58 14 10 284 1 284 284 284 284 588 588 0 0 0 1 1 284 "sluice" 14 -1 -1 "d" "l'emplacement," "rrc" 14 1 0 -1 -1
"2607" "s14" 58 14 11 276 1 0 276 276 432 276 864 156 0 156 0 0 156 "spillover" 12 -1 -1 "d" "et n'avaient" "rrc" 12 1 0 -1 -1
"2608" "s14" 58 14 2 0 0 0 0 0 0 0 0 0 0 0 0 0 0 "part" 10 -1 -1 "d" "satisfaits" "rrc" 10 0 0 -1 -1
"2609" "s14" 58 14 3 0 0 0 0 0 0 0 0 0 0 0 0 0 0 "pp" 10 -1 -1 "d" "depuis peu" "rrc" 10 0 0 -1 -1
"2610" "s14" 58 14 4 0 0 0 0 0 0 0 0 0 0 0 0 0 0 "dis" 7 -1 -1 "d" "avaient" "rrc" 7 0 0 -1 -1
"2611" "s14" 58 14 5 0 0 0 0 0 0 0 0 0 0 0 0 0 0 "post-dis" 15 -1 -1 "d" "un grand harem," "rrc" 15 0 0 -1 -1
"2612" "s14" 58 14 9 0 0 0 0 0 304 0 0 304 0 304 0 0 304 "pre-sluice" 10 -1 -1 "d" "en trouver" "rrc" 10 1 0 -1 -1
"2613" "s14" 60 15 1 0 0 0 0 0 0 0 0 0 0 0 0 0 0 "np1" 8 -1 1 "c" "L'acteur" "rrc" 8 0 0 1 -1
"2614" "s14" 60 15 2 0 0 0 0 0 0 0 0 0 0 0 0 0 0 "part" 7 -1 1 "c" "séduit" "rrc" 7 0 0 1 -1
"2615" "s14" 60 15 3 0 0 0 0 0 0 0 0 0 0 0 0 0 0 "pp" 13 -1 1 "c" "à la soirée" "rrc" 13 0 0 1 -1
"2616" "s14" 60 15 4 0 0 0 0 0 0 0 0 0 0 0 0 0 0 "dis" 12 -1 1 "c" "a rencontré" "rrc" 12 0 0 1 -1
"2617" "s14" 60 15 5 0 0 0 0 0 0 0 0 0 0 0 0 0 0 "post-dis" 16 -1 1 "c" "une journaliste," "rrc" 16 0 0 1 -1
"2618" "s14" 60 15 8 0 0 0 0 0 0 0 0 0 0 0 0 0 0 "pre-sluice" 19 -1 1 "c" "n'en révèlent pas" "rrc" 19 0 0 1 -1
"2619" "s14" 60 15 9 176 1 176 176 176 176 176 176 0 0 0 0 0 176 "sluice" 10 -1 1 "c" "l'endroit," "rrc" 10 1 0 1 -1
"2620" "s14" 62 6 1 0 0 0 0 0 0 0 0 0 0 0 0 0 0 "np1" 13 -1 -1 "d" "L'enseignante" "rrc" 13 0 0 -1 -1
"2621" "s14" 62 6 2 0 0 0 0 0 0 0 0 0 0 0 0 0 0 "part" 8 -1 -1 "d" "inscrite" "rrc" 8 0 0 -1 -1
"2622" "s14" 62 6 3 0 0 0 0 0 336 0 0 336 0 336 0 0 336 "pp" 36 -1 -1 "d" "au cours de mathématiques avancées" "rrc" 36 1 0 -1 -1
"2623" "s14" 62 6 4 0 0 0 0 0 0 0 0 0 0 0 0 0 0 "dis" 15 -1 -1 "d" "s'était tuée," "rrc" 15 0 0 -1 -1
"2624" "s14" 62 6 5 0 0 0 0 0 0 0 0 0 0 0 0 0 0 "post-dis" 20 -1 -1 "d" "mais le porte-parole" "rrc" 20 0 0 -1 -1
"2625" "s14" 62 6 7 0 0 0 0 0 708 0 0 708 0 708 0 1 284 "pre-sluice" 10 -1 -1 "d" "n'en avait" "rrc" 10 1 0 -1 -1
"2626" "s14" 62 6 8 164 1 0 364 364 728 364 364 364 0 364 0 0 364 "sluice" 15 -1 -1 "d" "rien révélé," "rrc" 15 1 0 -1 -1
"2627" "s14" 62 6 9 272 1 0 272 468 468 1876 2240 196 196 0 1 1 196 "spillover" 12 -1 -1 "d" "de sorte que" "rrc" 12 1 0 -1 -1
"2628" "s14" 63 36 10 192 1 192 192 192 192 192 384 0 0 0 0 0 192 "spillover1" 12 1 -1 "b" "car le style" "cdb" 12 1 -1 0 1
"2629" "s14" 63 36 2 0 0 0 0 0 360 0 0 360 0 360 0 0 360 "np1_c" 15 1 -1 "b" "Des enjolivures" "cdb" 15 1 -1 0 1
"2630" "s14" 63 36 3 0 0 0 0 0 132 0 0 132 0 132 0 0 132 "adj" 9 1 -1 "b" "précises" "cdb" 9 1 -1 0 1
"2631" "s14" 63 36 4 0 0 0 0 0 0 0 0 0 0 0 0 0 0 "verb" 11 1 -1 "b" "les ornent," "cdb" 11 0 -1 0 1
"2632" "s14" 63 36 5 0 0 0 0 0 52 0 0 52 0 52 0 0 52 "post-verb" 16 1 -1 "b" "mais les savants" "cdb" 16 1 -1 0 1
"2633" "s14" 63 36 8 0 0 0 0 0 0 0 0 0 0 0 0 0 0 "pre-sluice" 8 1 -1 "b" "d'accord" "cdb" 8 0 -1 0 1
"2634" "s14" 63 36 9 192 1 192 192 192 192 192 192 0 0 0 0 0 192 "sluice" 13 1 -1 "b" "depuis quand," "cdb" 13 1 -1 0 1
"2635" "s14" 66 9 1 0 0 0 0 0 0 0 0 0 0 0 0 0 0 "np1" 17 1 1 "a" "Le fruit exotique" "rrc" 17 0 1 0 1
"2636" "s14" 66 9 10 184 1 0 184 184 440 184 184 256 0 256 0 0 256 "sluice" 9 1 1 "a" "pourquoi," "rrc" 9 1 1 0 1
"2637" "s14" 66 9 11 0 0 0 0 0 412 0 184 412 0 412 0 1 288 "spillover" 15 1 1 "a" "alors même que" "rrc" 15 1 1 0 1
"2638" "s14" 66 9 2 0 0 0 0 0 0 0 0 0 0 0 0 0 0 "part" 9 1 1 "a" "introduit" "rrc" 9 0 1 0 1
"2639" "s14" 66 9 3 0 0 0 0 0 0 0 0 0 0 0 0 0 0 "pp" 10 1 1 "a" "au village" "rrc" 10 0 1 0 1
"2640" "s14" 66 9 4 0 0 0 0 0 0 0 0 0 0 0 0 0 0 "dis" 6 1 1 "a" "était" "rrc" 6 0 1 0 1
"2641" "s14" 66 9 5 0 0 0 0 0 0 0 0 0 0 0 0 0 0 "post-dis" 18 1 1 "a" "fortement toxique," "rrc" 18 0 1 0 1
"2642" "s14" 66 9 9 0 0 0 0 0 0 0 0 0 0 0 0 0 0 "pre-sluice" 10 1 1 "a" "découvert" "rrc" 10 0 1 0 1
"2643" "s14" 67 7 1 0 0 0 0 0 2700 0 0 2700 0 2700 0 0 396 "np1" 14 -1 1 "c" "Le secrétaire" "rrc" 14 1 0 1 -1
"2644" "s14" 67 7 2 0 0 0 0 0 1020 0 0 1020 0 1020 0 1 188 "part" 8 -1 1 "c" "instruit" "rrc" 8 1 0 1 -1
"2645" "s14" 67 7 3 0 0 0 0 0 1572 0 0 1572 0 1572 0 0 164 "pp" 14 -1 1 "c" "de la défaite" "rrc" 14 1 0 1 -1
"2646" "s14" 67 7 4 0 0 0 0 0 1324 0 0 1324 0 1324 0 1 56 "dis" 20 -1 1 "c" "aurait été trouvé" "rrc" 20 1 0 1 -1
"2647" "s14" 67 7 5 0 0 0 0 0 0 0 0 0 0 0 0 0 0 "post-dis" 12 -1 1 "c" "dans un bar," "rrc" 12 0 0 1 -1
"2648" "s14" 67 7 7 0 0 0 0 0 364 0 0 364 0 364 0 1 308 "pre-sluice" 17 -1 1 "c" "il est impossible" "rrc" 17 1 0 1 -1
"2649" "s14" 67 7 8 340 1 0 340 816 816 7892 7892 476 476 0 1 1 476 "sluice" 16 -1 1 "c" "de le vérifier," "rrc" 16 1 0 1 -1
"2650" "s14" 67 7 9 0 0 0 0 0 588 0 7892 588 0 588 0 0 588 "spillover" 12 -1 1 "c" "d'autant que" "rrc" 12 1 0 1 -1
"2651" "s14" 69 39 1 0 0 0 0 0 388 0 0 388 0 388 0 0 388 "np1_1" 14 -1 1 "c" "Quels vendeurs" "soi" 14 1 0 1 -1
"2652" "s14" 69 39 2 0 0 0 0 0 0 0 0 0 0 0 0 0 0 "np1_2" 10 -1 1 "c" "du marché" "soi" 10 0 0 1 -1
"2653" "s14" 69 39 3 0 0 0 0 0 0 0 0 0 0 0 0 0 0 "aux_v" 7 -1 1 "c" "a dupé" "soi" 7 0 0 1 -1
"2654" "s14" 69 39 4 0 0 0 0 0 0 0 0 0 0 0 0 0 0 "np2_1" 7 -1 1 "c" "le fils" "soi" 7 0 0 1 -1
"2655" "s14" 69 39 5 0 0 0 0 0 0 0 0 0 0 0 0 0 0 "np2_2" 13 -1 1 "c" "de ma voisine" "soi" 13 0 0 1 -1
"2656" "s14" 69 39 6 264 1 264 264 264 264 264 264 0 0 0 0 0 264 "sluice" 12 -1 1 "c" "ce jour-là," "soi" 12 1 0 1 -1
"2657" "s14" 69 39 7 148 1 148 148 148 148 536 800 0 0 0 1 1 148 "so" 15 -1 1 "c" "si vous savez ?" "soi" 15 1 0 1 -1
"2658" "s14" 74 28 10 204 1 204 204 204 204 204 204 0 0 0 0 0 204 "sluice" 19 1 -1 "b" "pour quelle raison," "cdb" 19 1 -1 0 1
"2659" "s14" 74 28 11 196 1 196 196 196 196 196 400 0 0 0 0 0 196 "spillover1" 8 1 -1 "b" "même si" "cdb" 8 1 -1 0 1
"2660" "s14" 74 28 3 0 0 0 0 0 0 0 0 0 0 0 0 0 0 "np1_c" 11 1 -1 "b" "Les flaques" "cdb" 11 0 -1 0 1
"2661" "s14" 74 28 4 0 0 0 0 0 0 0 0 0 0 0 0 0 0 "adj" 8 1 -1 "b" "troubles" "cdb" 8 0 -1 0 1
"2662" "s14" 74 28 5 0 0 0 0 0 0 0 0 0 0 0 0 0 0 "verb" 12 1 -1 "b" "les calment," "cdb" 12 0 -1 0 1
"2663" "s14" 74 28 6 0 0 0 0 0 0 0 0 0 0 0 0 0 0 "post-verb" 19 1 -1 "b" "mais le commissaire" "cdb" 19 0 -1 0 1
"2664" "s14" 74 28 9 0 0 0 0 0 0 0 0 0 0 0 0 0 0 "pre-sluice" 12 1 -1 "b" "pas vraiment" "cdb" 12 0 -1 0 1
"2665" "s14" 7 47 1 0 0 0 0 0 1132 0 0 1132 0 1132 0 0 364 "np1_1" 16 -1 1 "c" "Quelle chanteuse" "soi" 16 1 0 1 -1
"2666" "s14" 7 47 2 0 0 0 0 0 336 0 0 336 0 336 0 0 160 "np1_2" 8 -1 1 "c" "d'opéra" "soi" 8 1 0 1 -1
"2667" "s14" 7 47 3 0 0 0 0 0 1092 0 0 1092 0 1092 0 1 180 "aux_v" 13 -1 1 "c" "ont contacté" "soi" 13 1 0 1 -1
"2668" "s14" 7 47 4 0 0 0 0 0 756 0 0 756 0 756 0 1 204 "np2_1" 13 -1 1 "c" "les musiciens" "soi" 13 1 0 1 -1
"2669" "s14" 7 47 5 0 0 0 0 0 592 0 0 592 0 592 0 2 180 "np2_2" 9 -1 1 "c" "du groupe" "soi" 9 1 0 1 -1
"2670" "s14" 7 47 6 348 1 0 348 348 648 348 348 300 0 300 0 1 300 "sluice" 12 -1 1 "c" "en cachette," "soi" 12 1 0 1 -1
"2671" "s14" 7 47 7 556 1 0 556 1032 1032 5240 5588 476 476 0 2 2 476 "so" 15 -1 1 "c" "si vous savez ?" "soi" 15 1 0 1 -1
"2672" "s14" 75 35 10 304 1 0 620 620 1180 620 620 560 0 560 0 0 560 "sluice" 22 -1 1 "c" "la longueur du trajet," "cdb" 22 1 0 1 -1
"2673" "s14" 75 35 11 276 1 0 276 276 476 276 896 200 0 200 0 0 200 "spillover1" 9 -1 1 "c" "vu qu'ils" "cdb" 9 1 0 1 -1
"2674" "s14" 75 35 3 0 0 0 0 0 704 0 0 704 0 704 0 0 420 "np1_c" 14 -1 1 "c" "Une policière" "cdb" 14 1 0 1 -1
"2675" "s14" 75 35 4 0 0 0 0 0 596 0 0 596 0 596 0 1 136 "adj" 5 -1 1 "c" "sauve" "cdb" 5 1 0 1 -1
"2676" "s14" 75 35 5 0 0 0 0 0 1620 0 0 1620 0 1620 0 0 308 "verb" 14 -1 1 "c" "les véhicule," "cdb" 14 1 0 1 -1
"2677" "s14" 75 35 6 0 0 0 0 0 724 0 0 724 0 724 0 1 448 "post-verb" 11 -1 1 "c" "mais il est" "cdb" 11 1 0 1 -1
"2678" "s14" 75 35 9 0 0 0 0 0 284 0 0 284 0 284 0 0 284 "pre-sluice" 10 -1 1 "c" "exactement" "cdb" 10 1 0 1 -1
"2679" "s14" 77 5 1 0 0 0 0 0 248 0 0 248 0 248 0 0 248 "np1" 19 1 1 "a" "Le dernier chapitre" "rrc" 19 1 1 0 1
"2680" "s14" 77 5 10 248 1 248 248 248 248 248 248 0 0 0 0 0 248 "sluice" 9 1 1 "a" "pourquoi," "rrc" 9 1 1 0 1
"2681" "s14" 77 5 11 136 1 136 136 136 136 136 384 0 0 0 0 0 136 "spillover" 12 1 1 "a" "d'autant que" "rrc" 12 1 1 0 1
"2682" "s14" 77 5 2 0 0 0 0 0 0 0 0 0 0 0 0 0 0 "part" 9 1 1 "a" "soustrait" "rrc" 9 0 1 0 1
"2683" "s14" 77 5 3 0 0 0 0 0 0 0 0 0 0 0 0 0 0 "pp" 8 1 1 "a" "du livre" "rrc" 8 0 1 0 1
"2684" "s14" 77 5 4 0 0 0 0 0 0 0 0 0 0 0 0 0 0 "dis" 5 1 1 "a" "avait" "rrc" 5 0 1 0 1
"2685" "s14" 77 5 5 0 0 0 0 0 0 0 0 0 0 0 0 0 0 "post-dis" 17 1 1 "a" "l'air ingénieux," "rrc" 17 0 1 0 1
"2686" "s14" 77 5 9 0 0 0 0 0 0 0 0 0 0 0 0 0 0 "pre-sluice" 10 1 1 "a" "exactement" "rrc" 10 0 1 0 1
"2687" "s14" 79 32 10 216 1 0 216 400 400 780 1080 184 184 0 1 1 184 "spillover1" 17 1 -1 "b" "car le journal TV" "cdb" 17 1 -1 0 1
"2688" "s14" 79 32 2 0 0 0 0 0 0 0 0 0 0 0 0 0 0 "np1_c" 16 1 -1 "b" "Des modérateurs" "cdb" 16 0 -1 0 1
"2689" "s14" 79 32 3 0 0 0 0 0 0 0 0 0 0 0 0 0 0 "adj" 10 1 -1 "b" "célèbres" "cdb" 10 0 -1 0 1
"2690" "s14" 79 32 4 0 0 0 0 0 0 0 0 0 0 0 0 0 0 "verb" 14 1 -1 "b" "les annoncent," "cdb" 14 0 -1 0 1
"2691" "s14" 79 32 5 0 0 0 0 0 0 0 0 0 0 0 0 0 0 "post-verb" 16 1 -1 "b" "mais les parents" "cdb" 16 0 -1 0 1
"2692" "s14" 79 32 8 0 0 0 0 0 0 0 0 0 0 0 0 0 0 "pre-sluice" 10 1 -1 "b" "à deviner" "cdb" 10 0 -1 0 1
"2693" "s14" 79 32 9 164 1 0 300 300 680 300 300 380 0 380 0 0 380 "sluice" 15 1 -1 "b" "sur quel canal," "cdb" 15 1 -1 0 1
"2694" "s14" 80 2 1 0 0 0 0 0 0 0 0 0 0 0 0 0 0 "np1" 10 -1 -1 "d" "Les héros" "rrc" 10 0 0 -1 -1
"2695" "s14" 80 2 2 0 0 0 0 0 0 0 0 0 0 0 0 0 0 "part" 8 -1 -1 "d" "décrits" "rrc" 8 0 0 -1 -1
"2696" "s14" 80 2 3 0 0 0 0 0 0 0 0 0 0 0 0 0 0 "pp" 19 -1 -1 "d" "dans cette histoire" "rrc" 19 0 0 -1 -1
"2697" "s14" 80 2 4 0 0 0 0 0 0 0 0 0 0 0 0 0 0 "dis" 10 -1 -1 "d" "ont vaincu" "rrc" 10 0 0 -1 -1
"2698" "s14" 80 2 5 0 0 0 0 0 0 0 0 0 0 0 0 0 0 "post-dis" 18 -1 -1 "d" "une bête féroce," "rrc" 18 0 0 -1 -1
"2699" "s14" 80 2 7 0 0 0 0 0 0 0 0 0 0 0 0 0 0 "pre-sluice" 12 -1 -1 "d" "du romancier" "rrc" 12 0 0 -1 -1
"2700" "s14" 80 2 8 296 1 296 296 296 296 296 296 0 0 0 0 0 296 "sluice" 16 -1 -1 "d" "ne le mentionne," "rrc" 16 1 0 -1 -1
"2701" "s14" 80 2 9 272 1 272 272 272 272 272 568 0 0 0 0 0 272 "spillover" 10 -1 -1 "d" "peut-être" "rrc" 10 1 0 -1 -1
"2702" "s14" 81 51 1 0 0 0 0 0 208 0 0 208 0 208 0 0 208 "np1_1" 11 -1 1 "c" "Quel auteur" "soi" 11 1 0 1 -1
"2703" "s14" 81 51 2 0 0 0 0 0 328 0 0 328 0 328 0 1 328 "np1_2" 19 -1 1 "c" "de romans policiers" "soi" 19 1 0 1 -1
"2704" "s14" 81 51 3 0 0 0 0 0 116 0 0 116 0 116 0 1 116 "aux_v" 13 -1 1 "c" "ont consulté" "soi" 13 1 0 1 -1
"2705" "s14" 81 51 4 0 0 0 0 0 0 0 0 0 0 0 0 0 0 "np2_1" 15 -1 1 "c" "les enquêteurs" "soi" 15 0 0 1 -1
"2706" "s14" 81 51 5 0 0 0 0 0 0 0 0 0 0 0 0 0 0 "np2_2" 15 -1 1 "c" "du commissariat" "soi" 15 0 0 1 -1
"2707" "s14" 81 51 6 224 1 224 224 224 224 224 224 0 0 0 0 0 224 "sluice" 16 -1 1 "c" "par téléphone," "soi" 16 1 0 1 -1
"2708" "s14" 81 51 7 336 1 336 336 336 336 988 1212 0 0 0 1 1 336 "so" 15 -1 1 "c" "si vous savez ?" "soi" 15 1 0 1 -1
"2709" "s14" 83 44 1 0 0 0 0 0 0 0 0 0 0 0 0 0 0 "np1_1" 13 1 -1 "b" "Quels bandits" "soi" 13 0 -1 0 1
"2710" "s14" 83 44 2 0 0 0 0 0 0 0 0 0 0 0 0 0 0 "np1_2" 10 1 -1 "b" "du désert" "soi" 10 0 -1 0 1
"2711" "s14" 83 44 3 0 0 0 0 0 0 0 0 0 0 0 0 0 0 "aux_v" 13 1 -1 "b" "ont assiégé" "soi" 13 0 -1 0 1
"2712" "s14" 83 44 4 0 0 0 0 0 0 0 0 0 0 0 0 0 0 "np2_1" 8 1 -1 "b" "l'armée" "soi" 8 0 -1 0 1
"2713" "s14" 83 44 5 0 0 0 0 0 0 0 0 0 0 0 0 0 0 "np2_2" 12 1 -1 "b" "des Croisés" "soi" 12 0 -1 0 1
"2714" "s14" 83 44 6 248 1 248 248 248 248 248 248 0 0 0 0 0 248 "sluice" 9 1 -1 "b" "et quand," "soi" 9 1 -1 0 1
"2715" "s14" 83 44 7 208 1 208 208 208 208 208 456 0 0 0 0 0 208 "so" 14 1 -1 "b" "si vous pouvez" "soi" 14 1 -1 0 1
"2716" "s1" 48 56 1 0 0 0 0 0 604 0 0 604 0 604 0 0 604 "np1_1" 16 1 -1 "b" "Quel explorateur" "soi" 16 1 -1 0 1
"2717" "s1" 48 56 2 0 0 0 0 0 396 0 0 396 0 396 0 1 252 "np1_2" 26 1 -1 "b" "de l'institut ethnologique" "soi" 26 1 -1 0 1
"2718" "s1" 48 56 3 0 0 0 0 0 128 0 0 128 0 128 0 0 128 "aux_v" 8 1 -1 "b" "a caché" "soi" 8 1 -1 0 1
"2719" "s1" 48 56 4 0 0 0 0 0 496 0 0 496 0 496 0 2 68 "np2_1" 15 1 -1 "b" "les autochtones" "soi" 15 1 -1 0 1
"2720" "s1" 48 56 5 0 0 0 0 0 360 0 0 360 0 360 0 1 140 "np2_2" 10 1 -1 "b" "du village" "soi" 10 1 -1 0 1
"2721" "s1" 48 56 6 188 1 0 188 188 616 188 188 428 0 428 0 1 136 "sluice" 7 1 -1 "b" "et où," "soi" 7 1 -1 0 1
"2722" "s1" 48 56 7 140 1 0 332 332 848 332 520 516 0 516 0 2 300 "so" 14 1 -1 "b" "si vous pouvez" "soi" 14 1 -1 0 1
"2723" "s1" 49 33 2 0 0 0 0 0 0 0 0 0 0 0 0 0 0 "np1_c" 11 1 1 "a" "Le soupçon" "cdb" 11 0 1 0 1
"2724" "s1" 49 33 3 0 0 0 0 0 0 0 0 0 0 0 0 0 0 "adj" 5 1 1 "a" "grave" "cdb" 5 0 1 0 1
"2725" "s1" 49 33 4 0 0 0 0 0 0 0 0 0 0 0 0 0 0 "verb" 11 1 1 "a" "les espace," "cdb" 11 0 1 0 1
"2726" "s1" 49 33 5 0 0 0 0 0 0 0 0 0 0 0 0 0 0 "post-verb" 25 1 1 "a" "mais l'insensible Gabriel" "cdb" 25 0 1 0 1
"2727" "s1" 49 33 7 0 0 0 0 0 128 0 0 128 0 128 0 0 128 "pre-sluice" 6 1 1 "a" "encore" "cdb" 6 1 1 0 1
"2728" "s1" 49 33 8 72 1 0 196 420 420 548 548 224 224 0 1 1 224 "sluice" 14 1 1 "a" "à quel point," "cdb" 14 1 1 0 1
"2729" "s1" 49 33 9 244 1 0 244 244 628 244 792 384 0 384 0 0 384 "spillover1" 8 1 1 "a" "jusqu'à" "cdb" 8 1 1 0 1
"2730" "s1" 50 14 1 0 0 0 0 0 0 0 0 0 0 0 0 0 0 "np1" 11 -1 -1 "d" "Les sultans" "rrc" 11 0 0 -1 -1
"2731" "s1" 50 14 10 160 1 0 160 264 264 552 552 104 104 0 1 1 104 "sluice" 14 -1 -1 "d" "l'emplacement," "rrc" 14 1 0 -1 -1
"2732" "s1" 50 14 11 196 1 0 356 356 356 356 908 0 0 0 0 0 356 "spillover" 12 -1 -1 "d" "et n'avaient" "rrc" 12 1 0 -1 -1
"2733" "s1" 50 14 2 0 0 0 0 0 0 0 0 0 0 0 0 0 0 "part" 10 -1 -1 "d" "satisfaits" "rrc" 10 0 0 -1 -1
"2734" "s1" 50 14 3 0 0 0 0 0 0 0 0 0 0 0 0 0 0 "pp" 10 -1 -1 "d" "depuis peu" "rrc" 10 0 0 -1 -1
"2735" "s1" 50 14 4 0 0 0 0 0 0 0 0 0 0 0 0 0 0 "dis" 7 -1 -1 "d" "avaient" "rrc" 7 0 0 -1 -1
"2736" "s1" 50 14 5 0 0 0 0 0 0 0 0 0 0 0 0 0 0 "post-dis" 15 -1 -1 "d" "un grand harem," "rrc" 15 0 0 -1 -1
"2737" "s1" 50 14 9 0 0 0 0 0 288 0 0 288 0 288 0 0 288 "pre-sluice" 10 -1 -1 "d" "en trouver" "rrc" 10 1 0 -1 -1
"2738" "s15" 10 29 10 260 1 0 260 492 492 1436 1660 232 232 0 2 2 232 "spillover1" 10 1 -1 "b" "donc il ne" "cdb" 10 1 -1 0 1
"2739" "s15" 10 29 2 0 0 0 0 0 0 0 0 0 0 0 0 0 0 "np1_c" 17 1 -1 "b" "Les techniciennes" "cdb" 17 0 -1 0 1
"2740" "s15" 10 29 3 0 0 0 0 0 180 0 0 180 0 180 0 0 180 "adj" 9 1 -1 "b" "intègres" "cdb" 9 1 -1 0 1
"2741" "s15" 10 29 4 0 0 0 0 0 772 0 0 772 0 772 0 1 568 "verb" 24 1 -1 "b" "les signent normalement," "cdb" 24 1 -1 0 1
"2742" "s15" 10 29 5 0 0 0 0 0 236 0 0 236 0 236 0 0 236 "post-verb" 11 1 -1 "b" "mais il est" "cdb" 11 1 -1 0 1
"2743" "s15" 10 29 8 0 0 0 0 0 0 0 0 0 0 0 0 0 0 "pre-sluice" 11 1 -1 "b" "de prévoir" "cdb" 11 0 -1 0 1
"2744" "s15" 10 29 9 224 1 0 224 224 548 224 224 324 0 324 0 0 324 "sluice" 6 1 -1 "b" "quand," "cdb" 6 1 -1 0 1
"2745" "s1" 51 20 10 268 1 0 268 268 412 268 428 144 0 144 0 0 144 "spillover1" 8 1 -1 "b" "même si" "cdb" 8 1 -1 0 1
"2746" "s1" 51 20 2 0 0 0 0 0 0 0 0 0 0 0 0 0 0 "np1_c" 11 1 -1 "b" "Des clients" "cdb" 11 0 -1 0 1
"2747" "s1" 51 20 3 0 0 0 0 0 0 0 0 0 0 0 0 0 0 "adj" 7 1 -1 "b" "valides" "cdb" 7 0 -1 0 1
"2748" "s1" 51 20 4 0 0 0 0 0 0 0 0 0 0 0 0 0 0 "verb" 15 1 -1 "b" "les produisent," "cdb" 15 0 -1 0 1
"2749" "s1" 51 20 5 0 0 0 0 0 100 0 0 100 0 100 0 1 100 "post-verb" 13 1 -1 "b" "mais personne" "cdb" 13 1 -1 0 1
"2750" "s1" 51 20 8 0 0 0 0 0 0 0 0 0 0 0 0 0 0 "pre-sluice" 11 1 -1 "b" "déchiffrer" "cdb" 11 0 -1 0 1
"2751" "s1" 51 20 9 160 1 160 160 160 160 160 160 0 0 0 0 0 160 "sluice" 8 1 -1 "b" "comment," "cdb" 8 1 -1 0 1
"2752" "s15" 16 52 1 0 0 0 0 0 0 0 0 0 0 0 0 0 0 "np1_1" 18 -1 1 "c" "Quel fonctionnaire" "soi" 18 0 0 1 -1
"2753" "s15" 16 52 2 0 0 0 0 0 0 0 0 0 0 0 0 0 0 "np1_2" 9 -1 1 "c" "de l'Etat" "soi" 9 0 0 1 -1
"2754" "s15" 16 52 3 0 0 0 0 0 0 0 0 0 0 0 0 0 0 "aux_v" 13 -1 1 "c" "ont protégé" "soi" 13 0 0 1 -1
"2755" "s15" 16 52 4 0 0 0 0 0 176 0 0 176 0 176 0 0 176 "np2_1" 14 -1 1 "c" "les magistrats" "soi" 14 1 0 1 -1
"2756" "s15" 16 52 5 0 0 0 0 0 240 0 0 240 0 240 0 1 240 "np2_2" 10 -1 1 "c" "du parquet" "soi" 10 1 0 1 -1
"2757" "s15" 16 52 6 100 1 0 564 564 564 564 564 0 0 0 0 0 564 "sluice" 17 -1 1 "c" "en août dernier," "soi" 17 1 0 1 -1
"2758" "s15" 16 52 7 216 1 0 392 392 672 392 956 280 0 280 0 1 280 "so" 14 -1 1 "c" "si vous pouvez" "soi" 14 1 0 1 -1
"2759" "s15" 17 46 1 0 0 0 0 0 392 0 0 392 0 392 0 0 392 "np1_1" 20 1 1 "a" "Quelles journalistes" "soi" 20 1 1 0 1
"2760" "s15" 17 46 2 0 0 0 0 0 180 0 0 180 0 180 0 0 180 "np1_2" 13 1 1 "a" "de la chaîne" "soi" 13 1 1 0 1
"2761" "s15" 17 46 3 0 0 0 0 0 472 0 0 472 0 472 0 0 236 "aux_v" 10 1 1 "a" "a soudoyé" "soi" 10 1 1 0 1
"2762" "s15" 17 46 4 0 0 0 0 0 348 0 0 348 0 348 0 1 348 "np2_1" 13 1 1 "a" "le président" "soi" 13 1 1 0 1
"2763" "s15" 17 46 5 0 0 0 0 0 0 0 0 0 0 0 0 0 0 "np2_2" 8 1 1 "a" "du parti" "soi" 8 0 1 0 1
"2764" "s15" 17 46 6 232 1 0 752 752 752 752 752 0 0 0 0 0 752 "sluice" 9 1 1 "a" "et quand," "soi" 9 1 1 0 1
"2765" "s15" 17 46 7 164 1 0 368 368 368 1760 2512 0 0 0 1 1 368 "so" 18 1 1 "a" "s'il vous plaît ?" "soi" 18 1 1 0 1
"2766" "s15" 18 56 1 0 0 0 0 0 940 0 0 940 0 940 0 0 228 "np1_1" 16 -1 1 "c" "Quel explorateur" "soi" 16 1 0 1 -1
"2767" "s15" 18 56 2 0 0 0 0 0 1160 0 0 1160 0 1160 0 2 456 "np1_2" 26 -1 1 "c" "de l'institut ethnologique" "soi" 26 1 0 1 -1
"2768" "s15" 18 56 3 0 0 0 0 0 384 0 0 384 0 384 0 0 384 "aux_v" 10 -1 1 "c" "ont caché" "soi" 10 1 0 1 -1
"2769" "s15" 18 56 4 0 0 0 0 0 412 0 0 412 0 412 0 0 412 "np2_1" 15 -1 1 "c" "les autochtones" "soi" 15 1 0 1 -1
"2770" "s15" 18 56 5 0 0 0 0 0 0 0 0 0 0 0 0 0 0 "np2_2" 10 -1 1 "c" "du village" "soi" 10 0 0 1 -1
"2771" "s15" 18 56 6 204 1 0 380 380 380 380 380 0 0 0 0 0 380 "sluice" 13 -1 1 "c" "quelque part," "soi" 13 1 0 1 -1
"2772" "s15" 18 56 7 168 1 0 284 284 284 284 664 0 0 0 0 0 284 "so" 14 -1 1 "c" "si vous pouvez" "soi" 14 1 0 1 -1
"2773" "s15" 19 35 10 252 1 0 864 864 1172 864 864 308 0 308 0 0 308 "sluice" 22 -1 -1 "d" "la longueur du trajet," "cdb" 22 1 0 -1 -1
"2774" "s15" 19 35 11 224 1 224 224 224 224 224 1088 0 0 0 0 0 224 "spillover1" 9 -1 -1 "d" "vu qu'ils" "cdb" 9 1 0 -1 -1
"2775" "s15" 19 35 3 0 0 0 0 0 232 0 0 232 0 232 0 0 232 "np1_c" 15 -1 -1 "d" "Des policières" "cdb" 15 1 0 -1 -1
"2776" "s15" 19 35 4 0 0 0 0 0 172 0 0 172 0 172 0 0 172 "adj" 6 -1 -1 "d" "sauves" "cdb" 6 1 0 -1 -1
"2777" "s15" 19 35 5 0 0 0 0 0 260 0 0 260 0 260 0 0 260 "verb" 16 -1 -1 "d" "les véhiculent," "cdb" 16 1 0 -1 -1
"2778" "s15" 19 35 6 0 0 0 0 0 100 0 0 100 0 100 0 1 100 "post-verb" 11 -1 -1 "d" "mais il est" "cdb" 11 1 0 -1 -1
"2779" "s15" 19 35 9 0 0 0 0 0 0 0 0 0 0 0 0 0 0 "pre-sluice" 10 -1 -1 "d" "exactement" "cdb" 10 0 0 -1 -1
"2780" "s15" 20 14 1 0 0 0 0 0 0 0 0 0 0 0 0 0 0 "np1" 9 1 1 "a" "Le sultan" "rrc" 9 0 1 0 1
"2781" "s15" 20 14 10 0 0 0 0 0 0 0 116 0 0 0 0 0 0 "spillover" 12 1 1 "a" "et n'avaient" "rrc" 12 0 1 0 1
"2782" "s15" 20 14 2 0 0 0 0 0 0 0 0 0 0 0 0 0 0 "part" 9 1 1 "a" "satisfait" "rrc" 9 0 1 0 1
"2783" "s15" 20 14 3 0 0 0 0 0 0 0 0 0 0 0 0 0 0 "pp" 10 1 1 "a" "depuis peu" "rrc" 10 0 1 0 1
"2784" "s15" 20 14 4 0 0 0 0 0 0 0 0 0 0 0 0 0 0 "dis" 5 1 1 "a" "avait" "rrc" 5 0 1 0 1
"2785" "s15" 20 14 5 0 0 0 0 0 0 0 0 0 0 0 0 0 0 "post-dis" 15 1 1 "a" "un grand harem," "rrc" 15 0 1 0 1
"2786" "s15" 20 14 8 0 0 0 0 0 0 0 0 0 0 0 0 0 0 "pre-sluice" 15 1 1 "a" "ne savaient pas" "rrc" 15 0 1 0 1
"2787" "s15" 20 14 9 116 1 116 116 116 116 116 116 0 0 0 0 0 116 "sluice" 4 1 1 "a" "où," "rrc" 4 1 1 0 1
"2788" "s15" 21 8 1 0 0 0 0 0 0 0 0 0 0 0 0 0 0 "np1" 16 -1 1 "c" "Le fonctionnaire" "rrc" 16 0 0 1 -1
"2789" "s15" 21 8 2 0 0 0 0 0 372 0 0 372 0 372 0 0 372 "part" 8 -1 1 "c" "interdit" "rrc" 8 1 0 1 -1
"2790" "s15" 21 8 3 0 0 0 0 0 320 0 0 320 0 320 0 0 88 "pp" 10 -1 1 "c" "de séance" "rrc" 10 1 0 1 -1
"2791" "s15" 21 8 4 0 0 0 0 0 0 0 0 0 0 0 0 0 0 "dis" 7 -1 1 "c" "a reçu" "rrc" 7 0 0 1 -1
"2792" "s15" 21 8 5 0 0 0 0 0 24 0 0 24 0 24 0 1 24 "post-dis" 16 -1 1 "c" "une convocation," "rrc" 16 1 0 1 -1
"2793" "s15" 21 8 7 0 0 0 0 0 0 0 0 0 0 0 0 0 0 "pre-sluice" 17 -1 1 "c" "ne pouvait encore" "rrc" 17 0 0 1 -1
"2794" "s15" 21 8 8 256 1 0 412 412 536 412 412 124 0 124 0 1 124 "sluice" 12 -1 1 "c" "l'expliquer," "rrc" 12 1 0 1 -1
"2795" "s15" 21 8 9 144 1 0 204 204 204 204 616 0 0 0 0 0 204 "spillover" 15 -1 1 "c" "jusqu'à ce que" "rrc" 15 1 0 1 -1
"2796" "s15" 22 19 10 196 1 0 728 884 884 1044 1044 156 156 0 1 1 156 "sluice" 14 -1 -1 "d" "les coupables," "cdb" 14 1 0 -1 -1
"2797" "s15" 22 19 11 208 1 208 208 208 208 208 1252 0 0 0 0 0 208 "spillover1" 8 -1 -1 "d" "incitant" "cdb" 8 1 0 -1 -1
"2798" "s15" 22 19 2 0 0 0 0 0 256 0 0 256 0 256 0 1 256 "np1_c" 11 -1 -1 "d" "Les projets" "cdb" 11 1 0 -1 -1
"2799" "s15" 22 19 3 0 0 0 0 0 0 0 0 0 0 0 0 0 0 "adj" 8 -1 -1 "d" "informes" "cdb" 8 0 0 -1 -1
"2800" "s15" 22 19 4 0 0 0 0 0 0 0 0 0 0 0 0 0 0 "verb" 11 -1 -1 "d" "les aident," "cdb" 11 0 0 -1 -1
"2801" "s15" 22 19 5 0 0 0 0 0 160 0 0 160 0 160 0 0 160 "post-verb" 14 -1 -1 "d" "mais grâce à" "cdb" 14 1 0 -1 -1
"2802" "s15" 22 19 9 0 0 0 0 0 0 0 0 0 0 0 0 0 0 "pre-sluice" 11 -1 -1 "d" "d'en saisir" "cdb" 11 0 0 -1 -1
"2803" "s1" 52 26 2 0 0 0 0 0 0 0 0 0 0 0 0 0 0 "np1_c" 10 -1 -1 "d" "Des volets" "cdb" 10 0 0 -1 -1
"2804" "s1" 52 26 3 0 0 0 0 0 0 0 0 0 0 0 0 0 0 "adj" 5 -1 -1 "d" "fixes" "cdb" 5 0 0 -1 -1
"2805" "s1" 52 26 4 0 0 0 0 0 0 0 0 0 0 0 0 0 0 "verb" 13 -1 -1 "d" "les piègent," "cdb" 13 0 0 -1 -1
"2806" "s1" 52 26 5 0 0 0 0 0 0 0 0 0 0 0 0 0 0 "post-verb" 23 -1 -1 "d" "mais les jeunes animaux" "cdb" 23 0 0 -1 -1
"2807" "s1" 52 26 7 0 0 0 0 0 364 0 0 364 0 364 0 0 364 "pre-sluice" 13 -1 -1 "d" "en comprendre" "cdb" 13 1 0 -1 -1
"2808" "s1" 52 26 8 132 1 132 132 132 132 496 496 0 0 0 1 1 132 "sluice" 7 -1 -1 "d" "le but," "cdb" 7 1 0 -1 -1
"2809" "s1" 52 26 9 212 1 212 212 212 212 212 708 0 0 0 0 0 212 "spillover1" 8 -1 -1 "d" "jusqu'à" "cdb" 8 1 0 -1 -1
"2810" "s15" 23 40 1 0 0 0 0 0 152 0 0 152 0 152 0 0 152 "np1_1" 13 -1 1 "c" "Quels acteurs" "soi" 13 1 0 1 -1
"2811" "s15" 23 40 2 0 0 0 0 0 244 0 0 244 0 244 0 0 244 "np1_2" 12 -1 1 "c" "du théâtre" "soi" 12 1 0 1 -1
"2812" "s15" 23 40 3 0 0 0 0 0 0 0 0 0 0 0 0 0 0 "aux_v" 10 -1 1 "c" "a insulté" "soi" 10 0 0 1 -1
"2813" "s15" 23 40 4 0 0 0 0 0 328 0 0 328 0 328 0 1 156 "np2_1" 11 -1 1 "c" "le critique" "soi" 11 1 0 1 -1
"2814" "s15" 23 40 5 0 0 0 0 0 0 0 0 0 0 0 0 0 0 "np2_2" 12 -1 1 "c" "du quotidien" "soi" 12 0 0 1 -1
"2815" "s15" 23 40 6 172 1 0 620 620 620 620 620 0 0 0 0 0 620 "sluice" 13 -1 1 "c" "l'autre jour," "soi" 13 1 0 1 -1
"2816" "s15" 23 40 7 216 1 0 420 420 564 420 1040 144 0 144 0 1 144 "so" 14 -1 1 "c" "si vous pouvez" "soi" 14 1 0 1 -1
"2817" "s15" 24 54 1 0 0 0 0 0 0 0 0 0 0 0 0 0 0 "np1_1" 8 1 1 "a" "Quel roi" "soi" 8 0 1 0 1
"2818" "s15" 24 54 2 0 0 0 0 0 0 0 0 0 0 0 0 0 0 "np1_2" 15 1 1 "a" "de l'Angleterre" "soi" 15 0 1 0 1
"2819" "s15" 24 54 3 0 0 0 0 0 0 0 0 0 0 0 0 0 0 "aux_v" 11 1 1 "a" "ont raillé" "soi" 11 0 1 0 1
"2820" "s15" 24 54 4 0 0 0 0 0 0 0 0 0 0 0 0 0 0 "np2_1" 13 1 1 "a" "les ministres" "soi" 13 0 1 0 1
"2821" "s15" 24 54 5 0 0 0 0 0 0 0 0 0 0 0 0 0 0 "np2_2" 14 1 1 "a" "de la Couronne" "soi" 14 0 1 0 1
"2822" "s15" 24 54 6 188 1 0 280 280 280 280 280 0 0 0 0 0 280 "sluice" 12 1 1 "a" "et pourquoi," "soi" 12 1 1 0 1
"2823" "s15" 24 54 7 196 1 0 292 292 292 292 572 0 0 0 0 0 292 "so" 18 1 1 "a" "s'il vous plaît ?" "soi" 18 1 1 0 1
"2824" "s15" 26 44 1 0 0 0 0 0 80 0 0 80 0 80 0 0 80 "np1_1" 13 -1 1 "c" "Quels bandits" "soi" 13 1 0 1 -1
"2825" "s15" 26 44 2 0 0 0 0 0 216 0 0 216 0 216 0 1 216 "np1_2" 10 -1 1 "c" "du désert" "soi" 10 1 0 1 -1
"2826" "s15" 26 44 3 0 0 0 0 0 172 0 0 172 0 172 0 1 172 "aux_v" 11 -1 1 "c" "a assiégé" "soi" 11 1 0 1 -1
"2827" "s15" 26 44 4 0 0 0 0 0 0 0 0 0 0 0 0 0 0 "np2_1" 8 -1 1 "c" "l'armée" "soi" 8 0 0 1 -1
"2828" "s15" 26 44 5 0 0 0 0 0 0 0 0 0 0 0 0 0 0 "np2_2" 12 -1 1 "c" "des Croisés" "soi" 12 0 0 1 -1
"2829" "s15" 26 44 6 284 1 0 860 860 860 860 860 0 0 0 0 0 860 "sluice" 8 -1 1 "c" "en 1267," "soi" 8 1 0 1 -1
"2830" "s15" 26 44 7 164 1 0 300 300 300 300 1160 0 0 0 0 0 300 "so" 14 -1 1 "c" "si vous pouvez" "soi" 14 1 0 1 -1
"2831" "s15" 28 48 1 0 0 0 0 0 144 0 0 144 0 144 0 0 144 "np1_1" 13 -1 1 "c" "Quel chimiste" "soi" 13 1 0 1 -1
"2832" "s15" 28 48 2 0 0 0 0 0 0 0 0 0 0 0 0 0 0 "np1_2" 24 -1 1 "c" "du groupe pharmaceutique" "soi" 24 0 0 1 -1
"2833" "s15" 28 48 3 0 0 0 0 0 0 0 0 0 0 0 0 0 0 "aux_v" 15 -1 1 "c" "ont empoisonné" "soi" 15 0 0 1 -1
"2834" "s15" 28 48 4 0 0 0 0 0 0 0 0 0 0 0 0 0 0 "np2_1" 14 -1 1 "c" "les collègues" "soi" 14 0 0 1 -1
"2835" "s15" 28 48 5 0 0 0 0 0 0 0 0 0 0 0 0 0 0 "np2_2" 15 -1 1 "c" "du département" "soi" 15 0 0 1 -1
"2836" "s15" 28 48 6 192 1 0 460 460 460 460 460 0 0 0 0 0 460 "sluice" 14 -1 1 "c" "par vengeance," "soi" 14 1 0 1 -1
"2837" "s15" 28 48 7 124 1 124 124 124 124 124 584 0 0 0 0 0 124 "so" 14 -1 1 "c" "si vous pouvez" "soi" 14 1 0 1 -1
"2838" "s15" 29 33 2 0 0 0 0 0 0 0 0 0 0 0 0 0 0 "np1_c" 13 1 -1 "b" "Les soupçons" "cdb" 13 0 -1 0 1
"2839" "s15" 29 33 3 0 0 0 0 0 0 0 0 0 0 0 0 0 0 "adj" 6 1 -1 "b" "graves" "cdb" 6 0 -1 0 1
"2840" "s15" 29 33 4 0 0 0 0 0 0 0 0 0 0 0 0 0 0 "verb" 13 1 -1 "b" "les espacent," "cdb" 13 0 -1 0 1
"2841" "s15" 29 33 5 0 0 0 0 0 204 0 0 204 0 204 0 1 204 "post-verb" 25 1 -1 "b" "mais l'insensible Gabriel" "cdb" 25 1 -1 0 1
"2842" "s15" 29 33 7 0 0 0 0 0 0 0 0 0 0 0 0 0 0 "pre-sluice" 6 1 -1 "b" "encore" "cdb" 6 0 -1 0 1
"2843" "s15" 29 33 8 296 1 296 296 296 296 296 296 0 0 0 0 0 296 "sluice" 14 1 -1 "b" "à quel point," "cdb" 14 1 -1 0 1
"2844" "s15" 29 33 9 220 1 220 220 220 220 220 516 0 0 0 0 0 220 "spillover1" 8 1 -1 "b" "jusqu'à" "cdb" 8 1 -1 0 1
"2845" "s15" 31 17 10 92 1 92 92 92 92 92 544 0 0 0 0 0 92 "spillover1" 8 1 -1 "b" "sauf que" "cdb" 8 1 -1 0 1
"2846" "s15" 31 17 2 0 0 0 0 0 0 0 0 0 0 0 0 0 0 "np1_c" 11 1 -1 "b" "Les vidéos" "cdb" 11 0 -1 0 1
"2847" "s15" 31 17 3 0 0 0 0 0 0 0 0 0 0 0 0 0 0 "adj" 9 1 -1 "b" "illustres" "cdb" 9 0 -1 0 1
"2848" "s15" 31 17 4 0 0 0 0 0 0 0 0 0 0 0 0 0 0 "verb" 13 1 -1 "b" "les touchent," "cdb" 13 0 -1 0 1
"2849" "s15" 31 17 5 0 0 0 0 0 0 0 0 0 0 0 0 0 0 "post-verb" 16 1 -1 "b" "mais il s'avère" "cdb" 16 0 -1 0 1
"2850" "s15" 31 17 8 0 0 0 0 0 216 0 0 216 0 216 0 0 216 "pre-sluice" 11 1 -1 "b" "de formuler" "cdb" 11 1 -1 0 1
"2851" "s15" 31 17 9 260 1 0 452 452 452 452 452 0 0 0 0 0 452 "sluice" 9 1 -1 "b" "pourquoi," "cdb" 9 1 -1 0 1
"2852" "s15" 33 47 1 0 0 0 0 0 0 0 0 0 0 0 0 0 0 "np1_1" 16 -1 -1 "d" "Quelle chanteuse" "soi" 16 0 0 -1 -1
"2853" "s15" 33 47 2 0 0 0 0 0 456 0 0 456 0 456 0 0 456 "np1_2" 8 -1 -1 "d" "d'opéra" "soi" 8 1 0 -1 -1
"2854" "s15" 33 47 3 0 0 0 0 0 188 0 0 188 0 188 0 0 188 "aux_v" 11 -1 -1 "d" "a contacté" "soi" 11 1 0 -1 -1
"2855" "s15" 33 47 4 0 0 0 0 0 172 0 0 172 0 172 0 1 172 "np2_1" 13 -1 -1 "d" "les musiciens" "soi" 13 1 0 -1 -1
"2856" "s15" 33 47 5 0 0 0 0 0 0 0 0 0 0 0 0 0 0 "np2_2" 9 -1 -1 "d" "du groupe" "soi" 9 0 0 -1 -1
"2857" "s15" 33 47 6 152 1 0 412 412 412 412 412 0 0 0 0 0 412 "sluice" 12 -1 -1 "d" "en cachette," "soi" 12 1 0 -1 -1
"2858" "s15" 33 47 7 260 1 260 260 260 260 1076 1488 0 0 0 1 1 260 "so" 15 -1 -1 "d" "si vous savez ?" "soi" 15 1 0 -1 -1
"2859" "s15" 34 37 1 0 0 0 0 0 168 0 0 168 0 168 0 0 168 "np1_1" 13 1 -1 "b" "Quels joueurs" "soi" 13 1 -1 0 1
"2860" "s15" 34 37 2 0 0 0 0 0 548 0 0 548 0 548 0 1 548 "np1_2" 15 1 -1 "b" "du club de foot" "soi" 15 1 -1 0 1
"2861" "s15" 34 37 3 0 0 0 0 0 308 0 0 308 0 308 0 0 308 "aux_v" 6 1 -1 "b" "ont vu" "soi" 6 1 -1 0 1
"2862" "s15" 34 37 4 0 0 0 0 0 140 0 0 140 0 140 0 0 140 "np2_1" 8 1 -1 "b" "la femme" "soi" 8 1 -1 0 1
"2863" "s15" 34 37 5 0 0 0 0 0 316 0 0 316 0 316 0 1 148 "np2_2" 13 1 -1 "b" "de mon frère" "soi" 13 1 -1 0 1
"2864" "s15" 34 37 6 288 1 288 288 288 288 288 288 0 0 0 0 0 288 "sluice" 7 1 -1 "b" "et où," "soi" 7 1 -1 0 1
"2865" "s15" 34 37 7 184 1 0 364 364 364 364 652 0 0 0 0 0 364 "so" 10 1 -1 "b" "si je puis" "soi" 10 1 -1 0 1
"2866" "s15" 35 42 1 0 0 0 0 0 220 0 0 220 0 220 0 0 220 "np1_1" 19 1 1 "a" "Combien de voitures" "soi" 19 1 1 0 1
"2867" "s15" 35 42 2 0 0 0 0 0 36 0 0 36 0 36 0 0 36 "np1_2" 9 1 1 "a" "de course" "soi" 9 1 1 0 1
"2868" "s15" 35 42 3 0 0 0 0 0 160 0 0 160 0 160 0 1 160 "aux_v" 11 1 1 "a" "a dépassé" "soi" 11 1 1 0 1
"2869" "s15" 35 42 4 0 0 0 0 0 0 0 0 0 0 0 0 0 0 "np2_1" 7 1 1 "a" "le gros" "soi" 7 0 1 0 1
"2870" "s15" 35 42 5 0 0 0 0 0 0 0 0 0 0 0 0 0 0 "np2_2" 12 1 1 "a" "camion rouge" "soi" 12 0 1 0 1
"2871" "s15" 35 42 6 124 1 0 284 284 284 284 284 0 0 0 0 0 284 "sluice" 9 1 1 "a" "et quand," "soi" 9 1 1 0 1
"2872" "s15" 35 42 7 284 1 0 416 416 416 832 1116 0 0 0 1 1 416 "so" 18 1 1 "a" "s'il vous plaît ?" "soi" 18 1 1 0 1
"2873" "s15" 36 27 10 236 1 0 360 360 360 360 812 0 0 0 0 0 360 "spillover1" 13 -1 -1 "d" "étant donné" "cdb" 13 1 0 -1 -1
"2874" "s15" 36 27 3 0 0 0 0 0 0 0 0 0 0 0 0 0 0 "np1_c" 13 -1 -1 "d" "L'infirmière" "cdb" 13 0 0 -1 -1
"2875" "s15" 36 27 4 0 0 0 0 0 196 0 0 196 0 196 0 0 196 "adj" 7 -1 -1 "d" "maudite" "cdb" 7 1 0 -1 -1
"2876" "s15" 36 27 5 0 0 0 0 0 584 0 0 584 0 584 0 2 392 "verb" 11 -1 -1 "d" "les mouche," "cdb" 11 1 0 -1 -1
"2877" "s15" 36 27 6 0 0 0 0 0 0 0 0 0 0 0 0 0 0 "post-verb" 14 -1 -1 "d" "mais les vieux" "cdb" 14 0 0 -1 -1
"2878" "s15" 36 27 8 0 0 0 0 0 212 0 0 212 0 212 0 0 212 "pre-sluice" 7 -1 -1 "d" "souvent" "cdb" 7 1 0 -1 -1
"2879" "s15" 36 27 9 240 1 240 240 240 240 452 452 0 0 0 1 1 240 "sluice" 8 -1 -1 "d" "le sens," "cdb" 8 1 0 -1 -1
"2880" "s15" 37 55 1 0 0 0 0 0 0 0 0 0 0 0 0 0 0 "np1_1" 13 -1 -1 "d" "Quel assassin" "soi" 13 0 0 -1 -1
"2881" "s15" 37 55 2 0 0 0 0 0 0 0 0 0 0 0 0 0 0 "np1_2" 11 -1 -1 "d" "de la mafia" "soi" 11 0 0 -1 -1
"2882" "s15" 37 55 3 0 0 0 0 0 0 0 0 0 0 0 0 0 0 "aux_v" 10 -1 -1 "d" "a observé" "soi" 10 0 0 -1 -1
"2883" "s15" 37 55 4 0 0 0 0 0 0 0 0 0 0 0 0 0 0 "np2_1" 21 -1 -1 "d" "les agents infiltrés" "soi" 21 0 0 -1 -1
"2884" "s15" 37 55 5 0 0 0 0 0 184 0 0 184 0 184 0 0 184 "np2_2" 17 -1 -1 "d" "du service secret" "soi" 17 1 0 -1 -1
"2885" "s15" 37 55 6 280 1 0 280 280 660 280 280 380 0 380 0 0 380 "sluice" 18 -1 -1 "d" "particulièrement," "soi" 18 1 0 -1 -1
"2886" "s15" 37 55 7 236 1 236 236 236 236 800 1080 0 0 0 1 1 236 "so" 15 -1 -1 "d" "si vous savez ?" "soi" 15 1 0 -1 -1
"2887" "s1" 53 8 1 0 0 0 0 0 0 0 0 0 0 0 0 0 0 "np1" 16 1 -1 "b" "La fonctionnaire" "rrc" 16 0 -1 0 1
"2888" "s1" 53 8 10 340 1 0 372 372 372 372 696 0 0 0 0 0 372 "spillover" 15 1 -1 "b" "jusqu'à ce que" "rrc" 15 1 -1 0 1
"2889" "s15" 38 1 1 0 0 0 0 0 216 0 0 216 0 216 0 0 216 "np1" 15 1 -1 "b" "La politicienne" "rrc" 15 1 -1 0 1
"2890" "s15" 38 1 10 0 0 0 0 0 368 0 0 368 0 368 0 0 368 "pre-sluice" 14 1 -1 "b" "se demandaient" "rrc" 14 1 -1 0 1
"2891" "s15" 38 1 11 200 1 0 200 200 416 200 200 216 0 216 0 0 216 "sluice" 9 1 -1 "b" "pourquoi," "rrc" 9 1 -1 0 1
"2892" "s15" 38 1 12 184 1 184 184 184 184 184 384 0 0 0 0 0 184 "spillover" 6 1 -1 "b" "vu que" "rrc" 6 1 -1 0 1
"2893" "s15" 38 1 2 0 0 0 0 0 756 0 0 756 0 756 0 0 756 "part" 10 1 -1 "b" "contredite" "rrc" 10 1 -1 0 1
"2894" "s15" 38 1 3 0 0 0 0 0 392 0 0 392 0 392 0 0 392 "pp" 16 1 -1 "b" "durant le débat" "rrc" 16 1 -1 0 1
"2895" "s15" 38 1 4 0 0 0 0 0 148 0 0 148 0 148 0 0 148 "dis" 10 1 -1 "b" "a proposé" "rrc" 10 1 -1 0 1
"2896" "s15" 38 1 5 0 0 0 0 0 120 0 0 120 0 120 0 0 120 "post-dis" 11 1 -1 "b" "des mesures" "rrc" 11 1 -1 0 1
"2897" "s1" 53 8 2 0 0 0 0 0 0 0 0 0 0 0 0 0 0 "part" 9 1 -1 "b" "interdite" "rrc" 9 0 -1 0 1
"2898" "s1" 53 8 3 0 0 0 0 0 140 0 0 140 0 140 0 0 140 "pp" 10 1 -1 "b" "de séance" "rrc" 10 1 -1 0 1
"2899" "s1" 53 8 4 0 0 0 0 0 0 0 0 0 0 0 0 0 0 "dis" 7 1 -1 "b" "a reçu" "rrc" 7 0 -1 0 1
"2900" "s1" 53 8 5 0 0 0 0 0 0 0 0 0 0 0 0 0 0 "post-dis" 16 1 -1 "b" "une convocation," "rrc" 16 0 -1 0 1
"2901" "s1" 53 8 8 0 0 0 0 0 0 0 0 0 0 0 0 0 0 "pre-sluice" 9 1 -1 "b" "expliquer" "rrc" 9 0 -1 0 1
"2902" "s1" 53 8 9 228 1 0 324 324 324 324 324 0 0 0 0 0 324 "sluice" 9 1 -1 "b" "pourquoi," "rrc" 9 1 -1 0 1
"2903" "s15" 39 38 1 0 0 0 0 0 0 0 0 0 0 0 0 0 0 "np1_1" 13 1 1 "a" "Quels avocats" "soi" 13 0 1 0 1
"2904" "s15" 39 38 2 0 0 0 0 0 84 0 0 84 0 84 0 0 84 "np1_2" 10 1 1 "a" "du cabinet" "soi" 10 1 1 0 1
"2905" "s15" 39 38 3 0 0 0 0 0 0 0 0 0 0 0 0 0 0 "aux_v" 8 1 1 "a" "a salué" "soi" 8 0 1 0 1
"2906" "s15" 39 38 4 0 0 0 0 0 188 0 0 188 0 188 0 1 188 "np2_1" 7 1 1 "a" "le juge" "soi" 7 1 1 0 1
"2907" "s15" 39 38 5 0 0 0 0 0 200 0 0 200 0 200 0 1 200 "np2_2" 25 1 1 "a" "du tribunal administratif" "soi" 25 1 1 0 1
"2908" "s15" 39 38 6 164 1 0 360 360 360 360 360 0 0 0 0 0 360 "sluice" 9 1 1 "a" "et quand," "soi" 9 1 1 0 1
"2909" "s15" 39 38 7 144 1 144 144 144 144 616 976 0 0 0 1 1 144 "so" 18 1 1 "a" "s'il vous plaît ?" "soi" 18 1 1 0 1
"2910" "s15" 40 51 1 0 0 0 0 0 0 0 0 0 0 0 0 0 0 "np1_1" 11 -1 -1 "d" "Quel auteur" "soi" 11 0 0 -1 -1
"2911" "s15" 40 51 2 0 0 0 0 0 100 0 0 100 0 100 0 0 100 "np1_2" 19 -1 -1 "d" "de romans policiers" "soi" 19 1 0 -1 -1
"2912" "s15" 40 51 3 0 0 0 0 0 0 0 0 0 0 0 0 0 0 "aux_v" 11 -1 -1 "d" "a consulté" "soi" 11 0 0 -1 -1
"2913" "s15" 40 51 4 0 0 0 0 0 0 0 0 0 0 0 0 0 0 "np2_1" 15 -1 -1 "d" "les enquêteurs" "soi" 15 0 0 -1 -1
"2914" "s15" 40 51 5 0 0 0 0 0 316 0 0 316 0 316 0 1 220 "np2_2" 15 -1 -1 "d" "du commissariat" "soi" 15 1 0 -1 -1
"2915" "s15" 40 51 6 180 1 0 876 876 1280 876 876 404 0 404 0 1 160 "sluice" 16 -1 -1 "d" "par téléphone," "soi" 16 1 0 -1 -1
"2916" "s15" 40 51 7 184 1 0 184 332 332 1152 2028 148 148 0 2 2 148 "so" 15 -1 -1 "d" "si vous savez ?" "soi" 15 1 0 -1 -1
"2917" "s15" 4 10 1 0 0 0 0 0 376 0 0 376 0 376 0 0 172 "np1" 9 1 1 "a" "L'artiste" "rrc" 9 1 1 0 1
"2918" "s15" 4 10 2 0 0 0 0 0 440 0 0 440 0 440 0 0 216 "part" 5 1 1 "a" "peint" "rrc" 5 1 1 0 1
"2919" "s15" 4 10 3 0 0 0 0 0 1464 0 0 1464 0 1464 0 1 432 "pp" 16 1 1 "a" "dans son atelier" "rrc" 16 1 1 0 1
"2920" "s15" 4 10 4 0 0 0 0 0 424 0 0 424 0 424 0 1 276 "dis" 16 1 1 "a" "avait rencontré" "rrc" 16 1 1 0 1
"2921" "s15" 4 10 5 0 0 0 0 0 224 0 0 224 0 224 0 1 56 "post-dis" 13 1 1 "a" "une comtesse," "rrc" 13 1 1 0 1
"2922" "s15" 4 10 7 0 0 0 0 0 432 0 0 432 0 432 0 0 432 "pre-sluice" 12 1 1 "a" "de vérifier" "rrc" 12 1 1 0 1
"2923" "s15" 4 10 8 392 1 392 392 392 392 392 392 0 0 0 0 0 392 "sluice" 4 1 1 "a" "où," "rrc" 4 1 1 0 1
"2924" "s15" 4 10 9 328 1 0 476 712 712 1144 1536 236 236 0 1 1 236 "spillover" 12 1 1 "a" "de sorte que" "rrc" 12 1 1 0 1
"2925" "s15" 41 34 10 164 1 0 276 276 276 276 276 0 0 0 0 0 276 "sluice" 17 1 1 "a" "par quelle magie," "cdb" 17 1 1 0 1
"2926" "s15" 41 34 11 292 1 0 1380 1380 1380 1380 1656 0 0 0 0 0 1380 "spillover1" 22 1 1 "a" "et les instrumentistes" "cdb" 22 1 1 0 1
"2927" "s15" 41 34 3 0 0 0 0 0 0 0 0 0 0 0 0 0 0 "np1_c" 11 1 1 "a" "La notation" "cdb" 11 0 1 0 1
"2928" "s15" 41 34 4 0 0 0 0 0 0 0 0 0 0 0 0 0 0 "adj" 7 1 1 "a" "inverse" "cdb" 7 0 1 0 1
"2929" "s15" 41 34 5 0 0 0 0 0 0 0 0 0 0 0 0 0 0 "verb" 11 1 1 "a" "les rythme," "cdb" 11 0 1 0 1
"2930" "s15" 41 34 6 0 0 0 0 0 0 0 0 0 0 0 0 0 0 "post-verb" 20 1 1 "a" "mais ni le directeur" "cdb" 20 0 1 0 1
"2931" "s15" 41 34 9 0 0 0 0 0 0 0 0 0 0 0 0 0 0 "pre-sluice" 9 1 1 "a" "expliquer" "cdb" 9 0 1 0 1
"2932" "s15" 43 24 10 192 1 192 192 192 192 192 684 0 0 0 0 0 192 "spillover1" 8 -1 1 "c" "d'autant" "cdb" 8 1 0 1 -1
"2933" "s15" 43 24 3 0 0 0 0 0 0 0 0 0 0 0 0 0 0 "np1_c" 9 -1 1 "c" "L'opinion" "cdb" 9 0 0 1 -1
"2934" "s15" 43 24 4 0 0 0 0 0 0 0 0 0 0 0 0 0 0 "adj" 7 -1 1 "c" "aveugle" "cdb" 7 0 0 1 -1
"2935" "s15" 43 24 5 0 0 0 0 0 0 0 0 0 0 0 0 0 0 "verb" 13 -1 1 "c" "les avantage," "cdb" 13 0 0 1 -1
"2936" "s15" 43 24 6 0 0 0 0 0 132 0 0 132 0 132 0 1 132 "post-verb" 22 -1 1 "c" "mais les commentateurs" "cdb" 22 1 0 1 -1
"2937" "s15" 43 24 8 0 0 0 0 0 0 0 0 0 0 0 0 0 0 "pre-sluice" 13 -1 1 "c" "en contestent" "cdb" 13 0 0 1 -1
"2938" "s15" 43 24 9 288 1 0 492 492 492 492 492 0 0 0 0 0 492 "sluice" 15 -1 1 "c" "la continuité," "cdb" 15 1 0 1 -1
"2939" "s1" 54 43 1 0 0 0 0 0 260 0 0 260 0 260 0 0 260 "np1_1" 15 -1 1 "c" "Quels grimpeurs" "soi" 15 1 0 1 -1
"2940" "s1" 54 43 2 0 0 0 0 0 404 0 0 404 0 404 0 1 404 "np1_2" 13 -1 1 "c" "de la région" "soi" 13 1 0 1 -1
"2941" "s1" 54 43 3 0 0 0 0 0 0 0 0 0 0 0 0 0 0 "aux_v" 9 -1 1 "c" "a chassé" "soi" 9 0 0 1 -1
"2942" "s1" 54 43 4 0 0 0 0 0 0 0 0 0 0 0 0 0 0 "np2_1" 8 -1 1 "c" "l'ermite" "soi" 8 0 0 1 -1
"2943" "s1" 54 43 5 0 0 0 0 0 0 0 0 0 0 0 0 0 0 "np2_2" 7 -1 1 "c" "du bois" "soi" 7 0 0 1 -1
"2944" "s1" 54 43 6 224 1 0 416 416 416 416 416 0 0 0 0 0 416 "sluice" 9 -1 1 "c" "le matin," "soi" 9 1 0 1 -1
"2945" "s1" 54 43 7 248 1 0 336 584 584 1248 1664 248 248 0 1 1 248 "so" 15 -1 1 "c" "si vous savez ?" "soi" 15 1 0 1 -1
"2946" "s15" 44 9 1 0 0 0 0 0 96 0 0 96 0 96 0 0 96 "np1" 20 1 -1 "b" "Les fruits exotiques" "rrc" 20 1 -1 0 1
"2947" "s15" 44 9 10 212 1 212 212 212 212 212 212 0 0 0 0 0 212 "sluice" 9 1 -1 "b" "pourquoi," "rrc" 9 1 -1 0 1
"2948" "s15" 44 9 11 176 1 0 348 348 348 348 560 0 0 0 0 0 348 "spillover" 15 1 -1 "b" "alors même que" "rrc" 15 1 -1 0 1
"2949" "s15" 44 9 2 0 0 0 0 0 0 0 0 0 0 0 0 0 0 "part" 10 1 -1 "b" "introduits" "rrc" 10 0 -1 0 1
"2950" "s15" 44 9 3 0 0 0 0 0 0 0 0 0 0 0 0 0 0 "pp" 10 1 -1 "b" "au village" "rrc" 10 0 -1 0 1
"2951" "s15" 44 9 4 0 0 0 0 0 0 0 0 0 0 0 0 0 0 "dis" 8 1 -1 "b" "étaient" "rrc" 8 0 -1 0 1
"2952" "s15" 44 9 5 0 0 0 0 0 0 0 0 0 0 0 0 0 0 "post-dis" 19 1 -1 "b" "fortement toxiques," "rrc" 19 0 -1 0 1
"2953" "s15" 44 9 9 0 0 0 0 0 0 0 0 0 0 0 0 0 0 "pre-sluice" 10 1 -1 "b" "découvert" "rrc" 10 0 -1 0 1
"2954" "s15" 46 22 10 252 1 252 252 252 252 252 252 0 0 0 0 0 252 "pre-sluice" 9 1 1 "a" "révéler" "cdb" 9 1 1 0 1
"2955" "s15" 46 22 12 256 1 256 256 256 256 256 508 0 0 0 0 0 256 "spillover1" 11 1 1 "a" "de manière" "cdb" 11 1 1 0 1
"2956" "s15" 46 22 3 0 0 0 0 0 0 0 0 0 0 0 0 0 0 "np1_c" 8 1 1 "a" "Un agent" "cdb" 8 0 1 0 1
"2957" "s15" 46 22 4 0 0 0 0 0 0 0 0 0 0 0 0 0 0 "adj" 6 1 1 "a" "lâche" "cdb" 6 0 1 0 1
"2958" "s15" 46 22 5 0 0 0 0 0 0 0 0 0 0 0 0 0 0 "verb" 14 1 1 "a" "les recherche," "cdb" 14 0 1 0 1
"2959" "s15" 46 22 6 0 0 0 0 0 0 0 0 0 0 0 0 0 0 "post-verb" 16 1 1 "a" "mais à présent" "cdb" 16 0 1 0 1
"2960" "s15" 46 22 9 0 0 0 0 0 0 0 0 0 0 0 0 0 0 "pre-sluice" 14 1 1 "a" "ne veulent pas" "cdb" 14 0 1 0 1
"2961" "s15" 48 4 1 0 0 0 0 0 0 0 0 0 0 0 0 0 0 "np1" 11 -1 1 "c" "L'étudiant" "rrc" 11 0 0 1 -1
"2962" "s15" 48 4 2 0 0 0 0 0 0 0 0 0 0 0 0 0 0 "part" 8 -1 1 "c" "distrait" "rrc" 8 0 0 1 -1
"2963" "s15" 48 4 3 0 0 0 0 0 0 0 0 0 0 0 0 0 0 "pp" 17 -1 1 "c" "pendant la classe" "rrc" 17 0 0 1 -1
"2964" "s15" 48 4 4 0 0 0 0 0 0 0 0 0 0 0 0 0 0 "dis" 13 -1 1 "c" "était parti," "rrc" 13 0 0 1 -1
"2965" "s15" 48 4 5 0 0 0 0 0 0 0 0 0 0 0 0 0 0 "post-dis" 23 -1 1 "c" "mais même le directeur" "rrc" 23 0 0 1 -1
"2966" "s15" 48 4 6 0 0 0 0 0 0 0 0 0 0 0 0 0 0 "pre-sluice" 11 -1 1 "c" "de l'école" "rrc" 11 0 0 1 -1
"2967" "s15" 48 4 7 252 1 0 436 436 436 436 436 0 0 0 0 0 436 "sluice" 17 -1 1 "c" "ne le savait pas," "rrc" 17 1 0 1 -1
"2968" "s15" 48 4 8 188 1 188 188 188 188 188 624 0 0 0 0 0 188 "spillover" 9 -1 1 "c" "puisqu'il" "rrc" 9 1 0 1 -1
"2969" "s15" 50 2 1 0 0 0 0 0 0 0 0 0 0 0 0 0 0 "np1" 9 1 1 "a" "Le héros" "rrc" 9 0 1 0 1
"2970" "s15" 50 2 10 192 1 0 192 192 612 192 560 420 0 420 0 0 420 "spillover" 10 1 1 "a" "peut-être" "rrc" 10 1 1 0 1
"2971" "s15" 50 2 2 0 0 0 0 0 0 0 0 0 0 0 0 0 0 "part" 7 1 1 "a" "décrit" "rrc" 7 0 1 0 1
"2972" "s15" 50 2 3 0 0 0 0 0 0 0 0 0 0 0 0 0 0 "pp" 19 1 1 "a" "dans cette histoire" "rrc" 19 0 1 0 1
"2973" "s15" 50 2 4 0 0 0 0 0 0 0 0 0 0 0 0 0 0 "dis" 8 1 1 "a" "a vaincu" "rrc" 8 0 1 0 1
"2974" "s15" 50 2 5 0 0 0 0 0 0 0 0 0 0 0 0 0 0 "post-dis" 18 1 1 "a" "une bête féroce," "rrc" 18 0 1 0 1
"2975" "s15" 50 2 8 0 0 0 0 0 64 0 0 64 0 64 0 0 64 "pre-sluice" 12 1 1 "a" "ne mentionne" "rrc" 12 1 1 0 1
"2976" "s15" 50 2 9 304 1 304 304 304 304 368 368 0 0 0 1 1 304 "sluice" 8 1 1 "a" "comment," "rrc" 8 1 1 0 1
"2977" "s15" 51 13 1 0 0 0 0 0 164 0 0 164 0 164 0 0 164 "np1" 10 1 -1 "b" "Les textes" "rrc" 10 1 -1 0 1
"2978" "s15" 51 13 10 112 1 0 280 280 280 280 556 0 0 0 0 0 280 "spillover" 16 1 -1 "b" "car les penseurs" "rrc" 16 1 -1 0 1
"2979" "s15" 51 13 2 0 0 0 0 0 188 0 0 188 0 188 0 0 188 "part" 12 1 -1 "b" "reconstruits" "rrc" 12 1 -1 0 1
"2980" "s15" 51 13 3 0 0 0 0 0 604 0 0 604 0 604 0 1 456 "pp" 33 1 -1 "b" "à partir d'anciennes épigraphes" "rrc" 33 1 -1 0 1
"2981" "s15" 51 13 4 0 0 0 0 0 0 0 0 0 0 0 0 0 0 "dis" 11 1 -1 "b" "contiennent" "rrc" 11 0 -1 0 1
"2982" "s15" 51 13 5 0 0 0 0 0 0 0 0 0 0 0 0 0 0 "post-dis" 19 1 -1 "b" "des contradictions," "rrc" 19 0 -1 0 1
"2983" "s15" 51 13 8 0 0 0 0 0 0 0 0 0 0 0 0 0 0 "pre-sluice" 10 1 -1 "b" "d'établir" "rrc" 10 0 -1 0 1
"2984" "s15" 51 13 9 276 1 276 276 276 276 276 276 0 0 0 0 0 276 "sluice" 11 1 -1 "b" "lesquelles," "rrc" 11 1 -1 0 1
"2985" "s15" 5 21 2 0 0 0 0 0 0 0 0 0 0 0 0 0 0 "np1_c" 11 1 -1 "b" "Les renvois" "cdb" 11 0 -1 0 1
"2986" "s15" 5 21 3 0 0 0 0 0 0 0 0 0 0 0 0 0 0 "adj" 10 1 -1 "b" "explicites" "cdb" 10 0 -1 0 1
"2987" "s15" 5 21 4 0 0 0 0 0 268 0 0 268 0 268 0 0 152 "verb" 18 1 -1 "b" "les font discuter," "cdb" 18 1 -1 0 1
"2988" "s15" 5 21 5 0 0 0 0 0 804 0 0 804 0 804 0 1 384 "post-verb" 18 1 -1 "b" "mais le professeur" "cdb" 18 1 -1 0 1
"2989" "s15" 5 21 7 0 0 0 0 0 260 0 0 260 0 260 0 0 260 "pre-sluice" 11 1 -1 "b" "de demander" "cdb" 11 1 -1 0 1
"2990" "s15" 5 21 8 216 1 0 884 884 1176 884 884 292 0 292 0 1 292 "sluice" 20 1 -1 "b" "avec quel résultat," "cdb" 20 1 -1 0 1
"2991" "s15" 5 21 9 220 1 220 220 220 220 220 1104 0 0 0 0 0 220 "spillover1" 10 1 -1 "b" "car il y a" "cdb" 10 1 -1 0 1
"2992" "s15" 52 23 10 0 0 0 0 0 0 0 0 0 0 0 0 0 0 "pre-sluice" 13 -1 -1 "d" "en comprendre" "cdb" 13 0 0 -1 -1
"2993" "s15" 52 23 11 180 1 0 312 312 312 312 312 0 0 0 0 0 312 "sluice" 11 -1 -1 "d" "la justice," "cdb" 11 1 0 -1 -1
"2994" "s15" 52 23 12 216 1 0 448 448 448 448 760 0 0 0 0 0 448 "spillover1" 10 -1 -1 "d" "protestant" "cdb" 10 1 0 -1 -1
"2995" "s15" 52 23 2 0 0 0 0 0 0 0 0 0 0 0 0 0 0 "np1_c" 13 -1 -1 "d" "Les sentences" "cdb" 13 0 0 -1 -1
"2996" "s15" 52 23 3 0 0 0 0 0 0 0 0 0 0 0 0 0 0 "adj" 9 -1 -1 "d" "critiques" "cdb" 9 0 0 -1 -1
"2997" "s15" 52 23 4 0 0 0 0 0 0 0 0 0 0 0 0 0 0 "verb" 28 -1 -1 "d" "les jugent non-responsables," "cdb" 28 0 0 -1 -1
"2998" "s15" 52 23 5 0 0 0 0 0 0 0 0 0 0 0 0 0 0 "post-verb" 19 -1 -1 "d" "mais les survivants" "cdb" 19 0 0 -1 -1
"2999" "s1" 55 25 2 0 0 0 0 0 0 0 0 0 0 0 0 0 0 "np1_c" 9 1 1 "a" "Un camion" "cdb" 9 0 1 0 1
"3000" "s1" 55 25 3 0 0 0 0 0 0 0 0 0 0 0 0 0 0 "adj" 8 1 1 "a" "détruit" "cdb" 8 0 1 0 1
"3001" "s1" 55 25 4 0 0 0 0 0 0 0 0 0 0 0 0 0 0 "verb" 10 1 1 "a" "les tente," "cdb" 10 0 1 0 1
"3002" "s1" 55 25 5 0 0 0 0 0 0 0 0 0 0 0 0 0 0 "post-verb" 16 1 1 "a" "mais les anciens" "cdb" 16 0 1 0 1
"3003" "s1" 55 25 7 0 0 0 0 0 0 0 0 0 0 0 0 0 0 "pre-sluice" 13 1 1 "a" "sous-estiment" "cdb" 13 0 1 0 1
"3004" "s1" 55 25 8 232 1 0 384 384 760 384 384 376 0 376 0 0 376 "sluice" 14 1 1 "a" "à quel point," "cdb" 14 1 1 0 1
"3005" "s1" 55 25 9 344 1 0 344 344 492 344 728 148 0 148 0 0 148 "spillover1" 12 1 1 "a" "de sorte que" "cdb" 12 1 1 0 1
"3006" "s15" 53 12 1 0 0 0 0 0 0 0 0 0 0 0 0 0 0 "np1" 8 -1 1 "c" "Le robot" "rrc" 8 0 0 1 -1
"3007" "s15" 53 12 10 204 1 204 204 204 204 204 716 0 0 0 0 0 204 "spillover" 12 -1 1 "c" "vu qu'il y a" "rrc" 12 1 0 1 -1
"3008" "s15" 53 12 2 0 0 0 0 0 0 0 0 0 0 0 0 0 0 "part" 7 -1 1 "c" "produit" "rrc" 7 0 0 1 -1
"3009" "s15" 53 12 3 0 0 0 0 0 0 0 0 0 0 0 0 0 0 "pp" 10 -1 1 "c" "à l'usine" "rrc" 10 0 0 1 -1
"3010" "s15" 53 12 4 0 0 0 0 0 0 0 0 0 0 0 0 0 0 "dis" 12 -1 1 "c" "doit traiter" "rrc" 12 0 0 1 -1
"3011" "s15" 53 12 5 0 0 0 0 0 0 0 0 0 0 0 0 0 0 "post-dis" 20 -1 1 "c" "des pièces uniques," "rrc" 20 0 0 1 -1
"3012" "s15" 53 12 8 0 0 0 0 0 308 0 0 308 0 308 0 0 308 "pre-sluice" 12 -1 1 "c" "d'en trouver" "rrc" 12 1 0 1 -1
"3013" "s15" 53 12 9 204 1 204 204 204 204 512 512 0 0 0 1 1 204 "sluice" 9 -1 1 "c" "le temps," "rrc" 9 1 0 1 -1
"3014" "s15" 54 41 1 0 0 0 0 0 356 0 0 356 0 356 0 0 356 "np1_1" 19 1 -1 "b" "Combien de maîtres" "soi" 19 1 -1 0 1
"3015" "s15" 54 41 2 0 0 0 0 0 208 0 0 208 0 208 0 0 208 "np1_2" 10 1 -1 "b" "de kung-fu" "soi" 10 1 -1 0 1
"3016" "s15" 54 41 3 0 0 0 0 0 400 0 0 400 0 400 0 1 248 "aux_v" 10 1 -1 "b" "ont vaincu" "soi" 10 1 -1 0 1
"3017" "s15" 54 41 4 0 0 0 0 0 240 0 0 240 0 240 0 1 240 "np2_1" 6 1 -1 "b" "l'ours" "soi" 6 1 -1 0 1
"3018" "s15" 54 41 5 0 0 0 0 0 0 0 0 0 0 0 0 0 0 "np2_2" 9 1 -1 "b" "du cirque" "soi" 9 0 -1 0 1
"3019" "s15" 54 41 6 256 1 0 256 256 412 256 256 156 0 156 0 1 156 "sluice" 11 1 -1 "b" "et comment," "soi" 11 1 -1 0 1
"3020" "s15" 54 41 7 240 1 240 240 240 240 240 496 0 0 0 0 0 240 "so" 10 1 -1 "b" "si je puis" "soi" 10 1 -1 0 1
"3021" "s15" 55 32 10 228 1 0 464 464 464 464 864 0 0 0 0 0 464 "spillover1" 17 -1 1 "c" "car le journal TV" "cdb" 17 1 0 1 -1
"3022" "s15" 55 32 2 0 0 0 0 0 0 0 0 0 0 0 0 0 0 "np1_c" 14 -1 1 "c" "Un modérateur" "cdb" 14 0 0 1 -1
"3023" "s15" 55 32 3 0 0 0 0 0 0 0 0 0 0 0 0 0 0 "adj" 9 -1 1 "c" "célèbre" "cdb" 9 0 0 1 -1
"3024" "s15" 55 32 4 0 0 0 0 0 0 0 0 0 0 0 0 0 0 "verb" 12 -1 1 "c" "les annonce," "cdb" 12 0 0 1 -1
"3025" "s15" 55 32 5 0 0 0 0 0 208 0 0 208 0 208 0 1 208 "post-verb" 16 -1 1 "c" "mais les parents" "cdb" 16 1 0 1 -1
"3026" "s15" 55 32 8 0 0 0 0 0 0 0 0 0 0 0 0 0 0 "pre-sluice" 6 -1 1 "c" "à s'y" "cdb" 6 0 0 1 -1
"3027" "s15" 55 32 9 144 1 0 400 400 400 400 400 0 0 0 0 0 400 "sluice" 11 -1 1 "c" "concentrer," "cdb" 11 1 0 1 -1
"3028" "s15" 56 30 10 276 1 0 516 516 516 516 868 0 0 0 0 0 516 "spillover1" 7 1 1 "a" "chacune" "cdb" 7 1 1 0 1
"3029" "s15" 56 30 2 0 0 0 0 0 200 0 0 200 0 200 0 0 200 "np1_c" 7 1 1 "a" "La robe" "cdb" 7 1 1 0 1
"3030" "s15" 56 30 3 0 0 0 0 0 332 0 0 332 0 332 0 1 192 "adj" 7 1 1 "a" "sublime" "cdb" 7 1 1 0 1
"3031" "s15" 56 30 4 0 0 0 0 0 0 0 0 0 0 0 0 0 0 "verb" 11 1 1 "a" "les charme," "cdb" 11 0 1 0 1
"3032" "s15" 56 30 5 0 0 0 0 0 188 0 0 188 0 188 0 0 188 "post-verb" 21 1 1 "a" "mais comme d'habitude" "cdb" 21 1 1 0 1
"3033" "s15" 56 30 8 0 0 0 0 0 0 0 0 0 0 0 0 0 0 "pre-sluice" 14 1 1 "a" "pour expliquer" "cdb" 14 0 1 0 1
"3034" "s15" 56 30 9 172 1 0 352 352 352 352 352 0 0 0 0 0 352 "sluice" 9 1 1 "a" "pourquoi," "cdb" 9 1 1 0 1
"3035" "s15" 59 28 10 136 1 136 136 136 136 136 136 0 0 0 0 0 136 "sluice" 10 -1 1 "c" "la raison," "cdb" 10 1 0 1 -1
"3036" "s15" 59 28 11 304 1 0 396 396 772 396 532 376 0 376 0 0 376 "spillover1" 8 -1 1 "c" "même si" "cdb" 8 1 0 1 -1
"3037" "s15" 59 28 3 0 0 0 0 0 0 0 0 0 0 0 0 0 0 "np1_c" 9 -1 1 "c" "La flaque" "cdb" 9 0 0 1 -1
"3038" "s15" 59 28 4 0 0 0 0 0 0 0 0 0 0 0 0 0 0 "adj" 7 -1 1 "c" "trouble" "cdb" 7 0 0 1 -1
"3039" "s15" 59 28 5 0 0 0 0 0 0 0 0 0 0 0 0 0 0 "verb" 10 -1 1 "c" "les calme," "cdb" 10 0 0 1 -1
"3040" "s15" 59 28 6 0 0 0 0 0 0 0 0 0 0 0 0 0 0 "post-verb" 19 -1 1 "c" "mais le commissaire" "cdb" 19 0 0 1 -1
"3041" "s15" 59 28 9 0 0 0 0 0 0 0 0 0 0 0 0 0 0 "pre-sluice" 12 -1 1 "c" "pas vraiment" "cdb" 12 0 0 1 -1
"3042" "s15" 60 20 10 196 1 0 364 364 364 364 568 0 0 0 0 0 364 "spillover1" 8 -1 1 "c" "même si" "cdb" 8 1 0 1 -1
"3043" "s15" 60 20 2 0 0 0 0 0 0 0 0 0 0 0 0 0 0 "np1_c" 9 -1 1 "c" "Un client" "cdb" 9 0 0 1 -1
"3044" "s15" 60 20 3 0 0 0 0 0 0 0 0 0 0 0 0 0 0 "adj" 6 -1 1 "c" "valide" "cdb" 6 0 0 1 -1
"3045" "s15" 60 20 4 0 0 0 0 0 0 0 0 0 0 0 0 0 0 "verb" 12 -1 1 "c" "les produit," "cdb" 12 0 0 1 -1
"3046" "s15" 60 20 5 0 0 0 0 0 0 0 0 0 0 0 0 0 0 "post-verb" 13 -1 1 "c" "mais personne" "cdb" 13 0 0 1 -1
"3047" "s15" 60 20 8 0 0 0 0 0 0 0 0 0 0 0 0 0 0 "pre-sluice" 14 -1 1 "c" "en déchiffrer" "cdb" 14 0 0 1 -1
"3048" "s15" 60 20 9 204 1 204 204 204 204 204 204 0 0 0 0 0 204 "sluice" 10 -1 1 "c" "l'origine," "cdb" 10 1 0 1 -1
"3049" "s15" 62 49 1 0 0 0 0 0 160 0 0 160 0 160 0 0 160 "np1_1" 14 1 -1 "b" "Quel escrimeur" "soi" 14 1 -1 0 1
"3050" "s15" 62 49 2 0 0 0 0 0 440 0 0 440 0 440 0 1 440 "np1_2" 22 1 -1 "b" "de l'équipe nationale" "soi" 22 1 -1 0 1
"3051" "s15" 62 49 4 0 0 0 0 0 0 0 0 0 0 0 0 0 0 "np2_1" 15 1 -1 "b" "les adversaires" "soi" 15 0 -1 0 1
"3052" "s15" 62 49 5 0 0 0 0 0 140 0 0 140 0 140 0 1 140 "np2_2" 11 1 -1 "b" "du concours" "soi" 11 1 -1 0 1
"3053" "s15" 62 49 6 356 1 356 356 356 356 356 356 0 0 0 0 0 356 "sluice" 9 1 -1 "b" "et quand," "soi" 9 1 -1 0 1
"3054" "s15" 62 49 7 172 1 0 320 320 320 320 676 0 0 0 0 0 320 "so" 10 1 -1 "b" "si je puis" "soi" 10 1 -1 0 1
"3055" "s1" 56 28 10 156 1 0 420 420 420 420 420 0 0 0 0 0 420 "sluice" 19 1 -1 "b" "pour quelle raison," "cdb" 19 1 -1 0 1
"3056" "s1" 56 28 11 248 1 0 304 304 304 304 724 0 0 0 0 0 304 "spillover1" 8 1 -1 "b" "même si" "cdb" 8 1 -1 0 1
"3057" "s1" 56 28 3 0 0 0 0 0 0 0 0 0 0 0 0 0 0 "np1_c" 11 1 -1 "b" "Les flaques" "cdb" 11 0 -1 0 1
"3058" "s1" 56 28 4 0 0 0 0 0 0 0 0 0 0 0 0 0 0 "adj" 8 1 -1 "b" "troubles" "cdb" 8 0 -1 0 1
"3059" "s1" 56 28 5 0 0 0 0 0 0 0 0 0 0 0 0 0 0 "verb" 12 1 -1 "b" "les calment," "cdb" 12 0 -1 0 1
"3060" "s1" 56 28 6 0 0 0 0 0 0 0 0 0 0 0 0 0 0 "post-verb" 19 1 -1 "b" "mais le commissaire" "cdb" 19 0 -1 0 1
"3061" "s1" 56 28 9 0 0 0 0 0 0 0 0 0 0 0 0 0 0 "pre-sluice" 12 1 -1 "b" "pas vraiment" "cdb" 12 0 -1 0 1
"3062" "s15" 65 18 10 156 1 0 488 488 488 488 488 0 0 0 0 0 488 "sluice" 22 1 1 "a" "pour combien de temps," "cdb" 22 1 1 0 1
"3063" "s15" 65 18 11 216 1 216 216 216 216 216 704 0 0 0 0 0 216 "spillover1" 8 1 1 "a" "même si" "cdb" 8 1 1 0 1
"3064" "s15" 65 18 2 0 0 0 0 0 0 0 0 0 0 0 0 0 0 "np1_c" 10 1 1 "a" "Le montage" "cdb" 10 0 1 0 1
"3065" "s15" 65 18 3 0 0 0 0 0 0 0 0 0 0 0 0 0 0 "adj" 4 1 1 "a" "fixe" "cdb" 4 0 1 0 1
"3066" "s15" 65 18 4 0 0 0 0 0 140 0 0 140 0 140 0 1 140 "verb" 10 1 1 "a" "les voile," "cdb" 10 1 1 0 1
"3067" "s15" 65 18 5 0 0 0 0 0 228 0 0 228 0 228 0 1 228 "post-verb" 14 1 1 "a" "mais le patron" "cdb" 14 1 1 0 1
"3068" "s15" 65 18 9 0 0 0 0 0 0 0 0 0 0 0 0 0 0 "pre-sluice" 8 1 1 "a" "garantir" "cdb" 8 0 1 0 1
"3069" "s15" 6 6 1 0 0 0 0 0 232 0 0 232 0 232 0 0 232 "np1" 12 1 1 "a" "L'enseignant" "rrc" 12 1 1 0 1
"3070" "s15" 6 6 2 0 0 0 0 0 456 0 0 456 0 456 0 1 304 "part" 7 1 1 "a" "inscrit" "rrc" 7 1 1 0 1
"3071" "s15" 6 6 3 0 0 0 0 0 348 0 0 348 0 348 0 0 348 "pp" 36 1 1 "a" "au cours de mathématiques avancées" "rrc" 36 1 1 0 1
"3072" "s15" 6 6 4 0 0 0 0 0 0 0 0 0 0 0 0 0 0 "dis" 14 1 1 "a" "s'était tué," "rrc" 14 0 1 0 1
"3073" "s15" 66 45 1 0 0 0 0 0 172 0 0 172 0 172 0 0 172 "np1_1" 14 1 -1 "b" "Quels fidèles" "soi" 14 1 -1 0 1
"3074" "s15" 66 45 2 0 0 0 0 0 404 0 0 404 0 404 0 1 68 "np1_2" 15 1 -1 "b" "de l'hindouisme" "soi" 15 1 -1 0 1
"3075" "s15" 66 45 3 0 0 0 0 0 0 0 0 0 0 0 0 0 0 "aux_v" 12 1 -1 "b" "ont converti" "soi" 12 0 -1 0 1
"3076" "s15" 66 45 4 0 0 0 0 0 0 0 0 0 0 0 0 0 0 "np2_1" 10 1 -1 "b" "le pasteur" "soi" 10 0 -1 0 1
"3077" "s15" 66 45 5 0 0 0 0 0 184 0 0 184 0 184 0 0 184 "np2_2" 24 1 -1 "b" "de l'église paroissiale" "soi" 24 1 -1 0 1
"3078" "s15" 66 45 6 204 1 0 332 496 496 680 680 164 164 0 1 1 164 "sluice" 11 1 -1 "b" "et comment," "soi" 11 1 -1 0 1
"3079" "s15" 66 45 7 156 1 156 156 156 156 156 836 0 0 0 0 0 156 "so" 10 1 -1 "b" "si je puis" "soi" 10 1 -1 0 1
"3080" "s15" 6 6 5 0 0 0 0 0 0 0 0 0 0 0 0 0 0 "post-dis" 20 1 1 "a" "mais le porte-parole" "rrc" 20 0 1 0 1
"3081" "s15" 6 6 7 0 0 0 0 0 664 0 0 664 0 664 0 1 440 "pre-sluice" 15 1 1 "a" "n'avait pas dit" "rrc" 15 1 1 0 1
"3082" "s15" 6 6 8 324 1 324 324 324 324 548 548 0 0 0 1 1 324 "sluice" 8 1 1 "a" "comment," "rrc" 8 1 1 0 1
"3083" "s15" 6 6 9 300 1 300 300 300 300 300 848 0 0 0 0 0 300 "spillover" 12 1 1 "a" "de sorte que" "rrc" 12 1 1 0 1
"3084" "s15" 69 39 1 0 0 0 0 0 0 0 0 0 0 0 0 0 0 "np1_1" 14 -1 -1 "d" "Quels vendeurs" "soi" 14 0 0 -1 -1
"3085" "s15" 69 39 2 0 0 0 0 0 0 0 0 0 0 0 0 0 0 "np1_2" 10 -1 -1 "d" "du marché" "soi" 10 0 0 -1 -1
"3086" "s15" 69 39 3 0 0 0 0 0 0 0 0 0 0 0 0 0 0 "aux_v" 9 -1 -1 "d" "ont dupé" "soi" 9 0 0 -1 -1
"3087" "s15" 69 39 4 0 0 0 0 0 0 0 0 0 0 0 0 0 0 "np2_1" 7 -1 -1 "d" "le fils" "soi" 7 0 0 -1 -1
"3088" "s15" 69 39 5 0 0 0 0 0 0 0 0 0 0 0 0 0 0 "np2_2" 13 -1 -1 "d" "de ma voisine" "soi" 13 0 0 -1 -1
"3089" "s15" 69 39 6 184 1 184 184 184 184 184 184 0 0 0 0 0 184 "sluice" 12 -1 -1 "d" "ce jour-là," "soi" 12 1 0 -1 -1
"3090" "s15" 69 39 7 232 1 0 432 432 432 432 616 0 0 0 0 0 432 "so" 15 -1 -1 "d" "si vous savez ?" "soi" 15 1 0 -1 -1
"3091" "s15" 70 7 1 0 0 0 0 0 0 0 0 0 0 0 0 0 0 "np1" 14 -1 -1 "d" "La secrétaire" "rrc" 14 0 0 -1 -1
"3092" "s15" 70 7 2 0 0 0 0 0 0 0 0 0 0 0 0 0 0 "part" 9 -1 -1 "d" "instruite" "rrc" 9 0 0 -1 -1
"3093" "s15" 70 7 3 0 0 0 0 0 56 0 0 56 0 56 0 0 56 "pp" 14 -1 -1 "d" "de la défaite" "rrc" 14 1 0 -1 -1
"3094" "s15" 70 7 4 0 0 0 0 0 0 0 0 0 0 0 0 0 0 "dis" 21 -1 -1 "d" "aurait été trouvée" "rrc" 21 0 0 -1 -1
"3095" "s15" 70 7 5 0 0 0 0 0 0 0 0 0 0 0 0 0 0 "post-dis" 12 -1 -1 "d" "dans un bar," "rrc" 12 0 0 -1 -1
"3096" "s15" 70 7 7 0 0 0 0 0 236 0 0 236 0 236 0 0 236 "pre-sluice" 17 -1 -1 "d" "il est impossible" "rrc" 17 1 0 -1 -1
"3097" "s15" 70 7 8 220 1 0 220 448 448 684 684 228 228 0 1 1 228 "sluice" 16 -1 -1 "d" "de le vérifier," "rrc" 16 1 0 -1 -1
"3098" "s15" 70 7 9 192 1 192 192 192 192 192 876 0 0 0 0 0 192 "spillover" 12 -1 -1 "d" "d'autant que" "rrc" 12 1 0 -1 -1
"3099" "s15" 71 15 1 0 0 0 0 0 216 0 0 216 0 216 0 0 216 "np1" 9 -1 -1 "d" "L'actrice" "rrc" 9 1 0 -1 -1
"3100" "s15" 71 15 10 208 1 208 208 208 208 208 640 0 0 0 0 0 208 "spillover" 8 -1 -1 "d" "bien que" "rrc" 8 1 0 -1 -1
"3101" "s15" 71 15 2 0 0 0 0 0 200 0 0 200 0 200 0 0 200 "part" 8 -1 -1 "d" "séduite" "rrc" 8 1 0 -1 -1
"3102" "s15" 71 15 3 0 0 0 0 0 148 0 0 148 0 148 0 1 148 "pp" 13 -1 -1 "d" "à la soirée" "rrc" 13 1 0 -1 -1
"3103" "s15" 71 15 4 0 0 0 0 0 0 0 0 0 0 0 0 0 0 "dis" 12 -1 -1 "d" "a rencontré" "rrc" 12 0 0 -1 -1
"3104" "s15" 71 15 5 0 0 0 0 0 0 0 0 0 0 0 0 0 0 "post-dis" 16 -1 -1 "d" "une journaliste," "rrc" 16 0 0 -1 -1
"3105" "s15" 71 15 8 0 0 0 0 0 272 0 0 272 0 272 0 0 272 "pre-sluice" 19 -1 -1 "d" "n'en révèlent pas" "rrc" 19 1 0 -1 -1
"3106" "s15" 71 15 9 160 1 0 160 160 444 432 432 284 0 284 1 1 284 "sluice" 10 -1 -1 "d" "l'endroit," "rrc" 10 1 0 -1 -1
"3107" "s15" 72 3 1 0 0 0 0 0 240 0 0 240 0 240 0 0 240 "np1" 11 -1 -1 "d" "Les navires" "rrc" 11 1 0 -1 -1
"3108" "s15" 72 3 2 0 0 0 0 0 468 0 0 468 0 468 0 1 244 "part" 9 -1 -1 "d" "détruits" "rrc" 9 1 0 -1 -1
"3109" "s15" 72 3 3 0 0 0 0 0 408 0 0 408 0 408 0 0 408 "pp" 17 -1 -1 "d" "pendant la guerre" "rrc" 17 1 0 -1 -1
"3110" "s15" 72 3 4 0 0 0 0 0 96 0 0 96 0 96 0 0 96 "dis" 15 -1 -1 "d" "avaient rejoint" "rrc" 15 1 0 -1 -1
"3111" "s15" 72 3 5 0 0 0 0 0 288 0 0 288 0 288 0 1 164 "post-dis" 8 -1 -1 "d" "le port," "rrc" 8 1 0 -1 -1
"3112" "s15" 72 3 7 0 0 0 0 0 428 0 0 428 0 428 0 0 304 "pre-sluice" 10 -1 -1 "d" "d'histoire" "rrc" 10 1 0 -1 -1
"3113" "s15" 72 3 8 108 1 0 108 728 896 852 852 788 620 168 1 1 168 "sluice" 17 -1 -1 "d" "n'en savait rien," "rrc" 17 1 0 -1 -1
"3114" "s15" 72 3 9 280 1 0 280 280 432 280 1132 152 0 152 0 0 152 "spillover" 8 -1 -1 "d" "laissant" "rrc" 8 1 0 -1 -1
"3115" "s1" 57 32 10 304 1 0 436 436 436 436 936 0 0 0 0 0 436 "spillover1" 17 1 -1 "b" "car le journal TV" "cdb" 17 1 -1 0 1
"3116" "s1" 57 32 2 0 0 0 0 0 0 0 0 0 0 0 0 0 0 "np1_c" 16 1 -1 "b" "Des modérateurs" "cdb" 16 0 -1 0 1
"3117" "s1" 57 32 3 0 0 0 0 0 0 0 0 0 0 0 0 0 0 "adj" 10 1 -1 "b" "célèbres" "cdb" 10 0 -1 0 1
"3118" "s1" 57 32 4 0 0 0 0 0 0 0 0 0 0 0 0 0 0 "verb" 14 1 -1 "b" "les annoncent," "cdb" 14 0 -1 0 1
"3119" "s1" 57 32 5 0 0 0 0 0 0 0 0 0 0 0 0 0 0 "post-verb" 16 1 -1 "b" "mais les parents" "cdb" 16 0 -1 0 1
"3120" "s15" 73 26 2 0 0 0 0 0 0 0 0 0 0 0 0 0 0 "np1_c" 8 1 1 "a" "Un volet" "cdb" 8 0 1 0 1
"3121" "s15" 73 26 3 0 0 0 0 0 0 0 0 0 0 0 0 0 0 "adj" 4 1 1 "a" "fixe" "cdb" 4 0 1 0 1
"3122" "s15" 73 26 4 0 0 0 0 0 0 0 0 0 0 0 0 0 0 "verb" 11 1 1 "a" "les piège," "cdb" 11 0 1 0 1
"3123" "s15" 73 26 5 0 0 0 0 0 0 0 0 0 0 0 0 0 0 "post-verb" 23 1 1 "a" "mais les jeunes animaux" "cdb" 23 0 1 0 1
"3124" "s15" 73 26 7 0 0 0 0 0 0 0 0 0 0 0 0 0 0 "pre-sluice" 10 1 1 "a" "comprendre" "cdb" 10 0 1 0 1
"3125" "s15" 73 26 8 196 1 196 196 196 196 196 196 0 0 0 0 0 196 "sluice" 9 1 1 "a" "pourquoi," "cdb" 9 1 1 0 1
"3126" "s15" 73 26 9 200 1 200 200 200 200 200 396 0 0 0 0 0 200 "spillover1" 8 1 1 "a" "jusqu'à" "cdb" 8 1 1 0 1
"3127" "s1" 57 32 8 0 0 0 0 0 0 0 0 0 0 0 0 0 0 "pre-sluice" 10 1 -1 "b" "à deviner" "cdb" 10 0 -1 0 1
"3128" "s1" 57 32 9 336 1 0 500 500 500 500 500 0 0 0 0 0 500 "sluice" 15 1 -1 "b" "sur quel canal," "cdb" 15 1 -1 0 1
"3129" "s15" 75 5 1 0 0 0 0 0 0 0 0 0 0 0 0 0 0 "np1" 22 1 -1 "b" "Les derniers chapitres" "rrc" 22 0 -1 0 1
"3130" "s15" 75 5 10 232 1 232 232 232 232 232 232 0 0 0 0 0 232 "sluice" 9 1 -1 "b" "pourquoi," "rrc" 9 1 -1 0 1
"3131" "s15" 75 5 11 152 1 152 152 152 152 152 384 0 0 0 0 0 152 "spillover" 12 1 -1 "b" "d'autant que" "rrc" 12 1 -1 0 1
"3132" "s15" 75 5 2 0 0 0 0 0 0 0 0 0 0 0 0 0 0 "part" 10 1 -1 "b" "soustraits" "rrc" 10 0 -1 0 1
"3133" "s15" 75 5 3 0 0 0 0 0 0 0 0 0 0 0 0 0 0 "pp" 8 1 -1 "b" "du livre" "rrc" 8 0 -1 0 1
"3134" "s15" 75 5 4 0 0 0 0 0 0 0 0 0 0 0 0 0 0 "dis" 7 1 -1 "b" "avaient" "rrc" 7 0 -1 0 1
"3135" "s15" 75 5 5 0 0 0 0 0 0 0 0 0 0 0 0 0 0 "post-dis" 17 1 -1 "b" "l'air ingénieux," "rrc" 17 0 -1 0 1
"3136" "s15" 75 5 9 0 0 0 0 0 0 0 0 0 0 0 0 0 0 "pre-sluice" 10 1 -1 "b" "exactement" "rrc" 10 0 -1 0 1
"3137" "s15" 78 31 10 240 1 0 240 240 288 240 652 48 0 48 0 0 48 "spillover1" 6 -1 -1 "d" "vu que" "cdb" 6 1 0 -1 -1
"3138" "s15" 78 31 2 0 0 0 0 0 252 0 0 252 0 252 0 0 252 "np1_c" 12 -1 -1 "d" "Les bouchers" "cdb" 12 1 0 -1 -1
"3139" "s15" 78 31 3 0 0 0 0 0 0 0 0 0 0 0 0 0 0 "adj" 5 -1 -1 "d" "sales" "cdb" 5 0 0 -1 -1
"3140" "s15" 78 31 4 0 0 0 0 0 0 0 0 0 0 0 0 0 0 "verb" 14 -1 -1 "d" "les tranchent," "cdb" 14 0 0 -1 -1
"3141" "s15" 78 31 5 0 0 0 0 0 0 0 0 0 0 0 0 0 0 "post-verb" 16 -1 -1 "d" "mais les clients" "cdb" 16 0 0 -1 -1
"3142" "s15" 78 31 8 0 0 0 0 0 0 0 0 0 0 0 0 0 0 "pre-sluice" 14 -1 -1 "d" "incrédulement" "cdb" 14 0 0 -1 -1
"3143" "s15" 78 31 9 244 1 0 412 412 412 412 412 0 0 0 0 0 412 "sluice" 13 -1 -1 "d" "la technique," "cdb" 13 1 0 -1 -1
"3144" "s15" 79 43 1 0 0 0 0 0 256 0 0 256 0 256 0 0 88 "np1_1" 15 -1 -1 "d" "Quels grimpeurs" "soi" 15 1 0 -1 -1
"3145" "s15" 79 43 2 0 0 0 0 0 264 0 0 264 0 264 0 0 264 "np1_2" 13 -1 -1 "d" "de la région" "soi" 13 1 0 -1 -1
"3146" "s15" 79 43 3 0 0 0 0 0 144 0 0 144 0 144 0 1 144 "aux_v" 11 -1 -1 "d" "ont chassé" "soi" 11 1 0 -1 -1
"3147" "s15" 79 43 4 0 0 0 0 0 0 0 0 0 0 0 0 0 0 "np2_1" 8 -1 -1 "d" "l'ermite" "soi" 8 0 0 -1 -1
"3148" "s15" 79 43 5 0 0 0 0 0 0 0 0 0 0 0 0 0 0 "np2_2" 7 -1 -1 "d" "du bois" "soi" 7 0 0 -1 -1
"3149" "s15" 79 43 6 184 1 0 184 184 748 184 184 564 0 564 0 0 360 "sluice" 9 -1 -1 "d" "le matin," "soi" 9 1 0 -1 -1
"3150" "s15" 79 43 7 164 1 0 164 568 568 1796 1980 404 404 0 3 3 136 "so" 15 -1 -1 "d" "si vous savez ?" "soi" 15 1 0 -1 -1
"3151" "s15" 80 16 1 0 0 0 0 0 0 0 0 0 0 0 0 0 0 "np1" 15 -1 1 "c" "Le dictionnaire" "rrc" 15 0 0 1 -1
"3152" "s15" 80 16 10 208 1 208 208 208 208 364 780 0 0 0 1 1 208 "spillover" 9 -1 1 "c" "de façon" "rrc" 9 1 0 1 -1
"3153" "s15" 80 16 2 0 0 0 0 0 0 0 0 0 0 0 0 0 0 "part" 7 -1 1 "c" "traduit" "rrc" 7 0 0 1 -1
"3154" "s15" 80 16 3 0 0 0 0 0 88 0 0 88 0 88 0 0 88 "pp" 12 -1 1 "c" "de l'anglais" "rrc" 12 1 0 1 -1
"3155" "s15" 80 16 4 0 0 0 0 0 0 0 0 0 0 0 0 0 0 "dis" 9 -1 1 "c" "contenait" "rrc" 9 0 0 1 -1
"3156" "s15" 80 16 5 0 0 0 0 0 0 0 0 0 0 0 0 0 0 "post-dis" 20 -1 1 "c" "des familles de mots" "rrc" 20 0 0 1 -1
"3157" "s15" 80 16 8 0 0 0 0 0 0 0 0 0 0 0 0 0 0 "pre-sluice" 13 -1 1 "c" "des matières" "rrc" 13 0 0 1 -1
"3158" "s15" 80 16 9 188 1 0 416 416 572 416 416 156 0 156 0 0 156 "sluice" 19 -1 1 "c" "ne les indique pas," "rrc" 19 1 0 1 -1
"3159" "s1" 58 11 1 0 0 0 0 0 0 0 0 0 0 0 0 0 0 "np1" 15 -1 1 "c" "Le roi éternel" "rrc" 15 0 0 1 -1
"3160" "s1" 58 11 2 0 0 0 0 0 0 0 0 0 0 0 0 0 0 "part" 7 -1 1 "c" "prédit" "rrc" 7 0 0 1 -1
"3161" "s1" 58 11 3 0 0 0 0 0 244 0 0 244 0 244 0 0 244 "pp" 19 -1 1 "c" "dans les écritures" "rrc" 19 1 0 1 -1
"3162" "s1" 58 11 4 0 0 0 0 0 0 0 0 0 0 0 0 0 0 "dis" 15 -1 1 "c" "aurait accompli" "rrc" 15 0 0 1 -1
"3163" "s1" 58 11 5 0 0 0 0 0 0 0 0 0 0 0 0 0 0 "post-dis" 11 -1 1 "c" "un miracle," "rrc" 11 0 0 1 -1
"3164" "s1" 58 11 7 0 0 0 0 0 160 0 0 160 0 160 0 1 160 "pre-sluice" 15 -1 1 "c" "d'en découvrir" "rrc" 15 1 0 1 -1
"3165" "s1" 58 11 8 140 1 0 140 140 216 140 140 76 0 76 0 0 76 "sluice" 10 -1 1 "c" "la nature," "rrc" 10 1 0 1 -1
"3166" "s1" 58 11 9 324 1 0 324 324 552 324 464 228 0 228 0 0 228 "spillover" 14 -1 1 "c" "en particulier" "rrc" 14 1 0 1 -1
"3167" "s15" 8 25 2 0 0 0 0 0 0 0 0 0 0 0 0 0 0 "np1_c" 11 1 -1 "b" "Des camions" "cdb" 11 0 -1 0 1
"3168" "s15" 8 25 3 0 0 0 0 0 0 0 0 0 0 0 0 0 0 "adj" 9 1 -1 "b" "détruits" "cdb" 9 0 -1 0 1
"3169" "s15" 82 53 1 0 0 0 0 0 72 0 0 72 0 72 0 0 72 "np1_1" 16 1 -1 "b" "Quelle dompteuse" "soi" 16 1 -1 0 1
"3170" "s15" 82 53 2 0 0 0 0 0 0 0 0 0 0 0 0 0 0 "np1_2" 7 1 -1 "b" "de lion" "soi" 7 0 -1 0 1
"3171" "s15" 82 53 3 0 0 0 0 0 308 0 0 308 0 308 0 0 308 "aux_v" 11 1 -1 "b" "a embauché" "soi" 11 1 -1 0 1
"3172" "s15" 82 53 4 0 0 0 0 0 172 0 0 172 0 172 0 1 172 "np2_1" 13 1 -1 "b" "les cracheurs" "soi" 13 1 -1 0 1
"3173" "s15" 82 53 5 0 0 0 0 0 88 0 0 88 0 88 0 0 88 "np2_2" 6 1 -1 "b" "de feu" "soi" 6 1 -1 0 1
"3174" "s15" 82 53 6 248 1 0 248 436 436 524 524 188 188 0 1 1 188 "sluice" 12 1 -1 "b" "et pourquoi," "soi" 12 1 -1 0 1
"3175" "s15" 82 53 7 160 1 0 160 160 404 160 684 244 0 244 0 1 244 "so" 10 1 -1 "b" "si je puis" "soi" 10 1 -1 0 1
"3176" "s15" 8 25 4 0 0 0 0 0 0 0 0 0 0 0 0 0 0 "verb" 12 1 -1 "b" "les tentent," "cdb" 12 0 -1 0 1
"3177" "s15" 8 25 5 0 0 0 0 0 84 0 0 84 0 84 0 0 84 "post-verb" 16 1 -1 "b" "mais les anciens" "cdb" 16 1 -1 0 1
"3178" "s15" 8 25 7 0 0 0 0 0 0 0 0 0 0 0 0 0 0 "pre-sluice" 13 1 -1 "b" "sous-estiment" "cdb" 13 0 -1 0 1
"3179" "s15" 8 25 8 492 1 0 684 684 684 684 684 0 0 0 0 0 684 "sluice" 14 1 -1 "b" "à quel point," "cdb" 14 1 -1 0 1
"3180" "s15" 8 25 9 196 1 0 688 688 1056 688 1372 368 0 368 0 0 368 "spillover1" 12 1 -1 "b" "de sorte que" "cdb" 12 1 -1 0 1
"3181" "s15" 9 36 10 200 1 0 396 396 396 396 1748 0 0 0 0 0 396 "spillover1" 12 -1 1 "c" "car le style" "cdb" 12 1 0 1 -1
"3182" "s15" 9 36 2 0 0 0 0 0 240 0 0 240 0 240 0 0 240 "np1_c" 14 -1 1 "c" "Une enjolivure" "cdb" 14 1 0 1 -1
"3183" "s15" 9 36 3 0 0 0 0 0 328 0 0 328 0 328 0 1 180 "adj" 8 -1 1 "c" "précise" "cdb" 8 1 0 1 -1
"3184" "s15" 9 36 4 0 0 0 0 0 148 0 0 148 0 148 0 0 148 "verb" 9 -1 1 "c" "les orne," "cdb" 9 1 0 1 -1
"3185" "s15" 9 36 5 0 0 0 0 0 0 0 0 0 0 0 0 0 0 "post-verb" 16 -1 1 "c" "mais les savants" "cdb" 16 0 0 1 -1
"3186" "s15" 9 36 9 380 1 0 380 636 636 1352 1352 256 256 0 1 1 256 "sluice" 14 -1 1 "c" "sur leur âge," "cdb" 14 1 0 1 -1
"3187" "s1" 59 51 1 0 0 0 0 0 428 0 0 428 0 428 0 0 428 "np1_1" 11 -1 1 "c" "Quel auteur" "soi" 11 1 0 1 -1
"3188" "s1" 59 51 2 0 0 0 0 0 0 0 0 0 0 0 0 0 0 "np1_2" 19 -1 1 "c" "de romans policiers" "soi" 19 0 0 1 -1
"3189" "s1" 59 51 3 0 0 0 0 0 52 0 0 52 0 52 0 0 52 "aux_v" 13 -1 1 "c" "ont consulté" "soi" 13 1 0 1 -1
"3190" "s1" 59 51 4 0 0 0 0 0 0 0 0 0 0 0 0 0 0 "np2_1" 15 -1 1 "c" "les enquêteurs" "soi" 15 0 0 1 -1
"3191" "s1" 59 51 5 0 0 0 0 0 132 0 0 132 0 132 0 1 132 "np2_2" 15 -1 1 "c" "du commissariat" "soi" 15 1 0 1 -1
"3192" "s1" 59 51 6 176 1 0 448 448 448 448 448 0 0 0 0 0 448 "sluice" 16 -1 1 "c" "par téléphone," "soi" 16 1 0 1 -1
"3193" "s1" 59 51 7 188 1 0 288 288 288 900 1348 0 0 0 1 1 288 "so" 15 -1 1 "c" "si vous savez ?" "soi" 15 1 0 1 -1
"3194" "s16" 10 18 10 156 1 0 156 424 424 668 668 268 268 0 1 1 268 "sluice" 22 1 1 "a" "pour combien de temps," "cdb" 22 1 1 0 1
"3195" "s16" 10 18 11 404 1 0 704 704 704 704 1372 0 0 0 0 0 704 "spillover1" 8 1 1 "a" "même si" "cdb" 8 1 1 0 1
"3196" "s16" 10 18 2 0 0 0 0 0 0 0 0 0 0 0 0 0 0 "np1_c" 10 1 1 "a" "Le montage" "cdb" 10 0 1 0 1
"3197" "s16" 10 18 3 0 0 0 0 0 0 0 0 0 0 0 0 0 0 "adj" 4 1 1 "a" "fixe" "cdb" 4 0 1 0 1
"3198" "s16" 10 18 4 0 0 0 0 0 0 0 0 0 0 0 0 0 0 "verb" 10 1 1 "a" "les voile," "cdb" 10 0 1 0 1
"3199" "s16" 10 18 5 0 0 0 0 0 0 0 0 0 0 0 0 0 0 "post-verb" 14 1 1 "a" "mais le patron" "cdb" 14 0 1 0 1
"3200" "s16" 10 18 9 0 0 0 0 0 244 0 0 244 0 244 0 0 244 "pre-sluice" 8 1 1 "a" "garantir" "cdb" 8 1 1 0 1
"3201" "s16" 11 52 1 0 0 0 0 0 0 0 0 0 0 0 0 0 0 "np1_1" 18 -1 1 "c" "Quel fonctionnaire" "soi" 18 0 0 1 -1
"3202" "s16" 11 52 2 0 0 0 0 0 0 0 0 0 0 0 0 0 0 "np1_2" 9 -1 1 "c" "de l'Etat" "soi" 9 0 0 1 -1
"3203" "s16" 11 52 3 0 0 0 0 0 0 0 0 0 0 0 0 0 0 "aux_v" 13 -1 1 "c" "ont protégé" "soi" 13 0 0 1 -1
"3204" "s16" 11 52 4 0 0 0 0 0 0 0 0 0 0 0 0 0 0 "np2_1" 14 -1 1 "c" "les magistrats" "soi" 14 0 0 1 -1
"3205" "s16" 11 52 5 0 0 0 0 0 0 0 0 0 0 0 0 0 0 "np2_2" 10 -1 1 "c" "du parquet" "soi" 10 0 0 1 -1
"3206" "s16" 11 52 6 176 1 0 672 672 672 672 672 0 0 0 0 0 672 "sluice" 17 -1 1 "c" "en août dernier," "soi" 17 1 0 1 -1
"3207" "s16" 11 52 7 336 1 0 520 520 520 520 1192 0 0 0 0 0 520 "so" 14 -1 1 "c" "si vous pouvez" "soi" 14 1 0 1 -1
"3208" "s16" 13 51 1 0 0 0 0 0 652 0 0 652 0 652 0 0 268 "np1_1" 11 -1 -1 "d" "Quel auteur" "soi" 11 1 0 -1 -1
"3209" "s16" 13 51 2 0 0 0 0 0 992 0 0 992 0 992 0 1 808 "np1_2" 19 -1 -1 "d" "de romans policiers" "soi" 19 1 0 -1 -1
"3210" "s16" 13 51 3 0 0 0 0 0 368 0 0 368 0 368 0 0 96 "aux_v" 11 -1 -1 "d" "a consulté" "soi" 11 1 0 -1 -1
"3211" "s16" 13 51 4 0 0 0 0 0 532 0 0 532 0 532 0 1 292 "np2_1" 15 -1 -1 "d" "les enquêteurs" "soi" 15 1 0 -1 -1
"3212" "s16" 13 51 5 0 0 0 0 0 384 0 0 384 0 384 0 1 236 "np2_2" 15 -1 -1 "d" "du commissariat" "soi" 15 1 0 -1 -1
"3213" "s16" 13 51 6 148 1 0 256 256 464 256 256 208 0 208 0 0 208 "sluice" 16 -1 -1 "d" "par téléphone," "soi" 16 1 0 -1 -1
"3214" "s16" 13 51 7 172 1 0 396 704 704 3840 4096 308 308 0 1 1 308 "so" 15 -1 -1 "d" "si vous savez ?" "soi" 15 1 0 -1 -1
"3215" "s16" 15 28 10 144 1 0 260 260 260 260 260 0 0 0 0 0 260 "sluice" 10 -1 1 "c" "la raison," "cdb" 10 1 0 1 -1
"3216" "s16" 15 28 11 152 1 0 448 448 988 448 708 540 0 540 0 0 540 "spillover1" 8 -1 1 "c" "même si" "cdb" 8 1 0 1 -1
"3217" "s16" 15 28 3 0 0 0 0 0 0 0 0 0 0 0 0 0 0 "np1_c" 9 -1 1 "c" "La flaque" "cdb" 9 0 0 1 -1
"3218" "s16" 15 28 4 0 0 0 0 0 0 0 0 0 0 0 0 0 0 "adj" 7 -1 1 "c" "trouble" "cdb" 7 0 0 1 -1
"3219" "s16" 15 28 5 0 0 0 0 0 0 0 0 0 0 0 0 0 0 "verb" 10 -1 1 "c" "les calme," "cdb" 10 0 0 1 -1
"3220" "s16" 15 28 6 0 0 0 0 0 0 0 0 0 0 0 0 0 0 "post-verb" 19 -1 1 "c" "mais le commissaire" "cdb" 19 0 0 1 -1
"3221" "s16" 15 28 9 0 0 0 0 0 0 0 0 0 0 0 0 0 0 "pre-sluice" 12 -1 1 "c" "pas vraiment" "cdb" 12 0 0 1 -1
"3222" "s16" 16 13 1 0 0 0 0 0 0 0 0 0 0 0 0 0 0 "np1" 10 1 -1 "b" "Les textes" "rrc" 10 0 -1 0 1
"3223" "s16" 16 13 10 168 1 0 168 1196 1196 1340 1992 1028 1028 0 1 1 1028 "spillover" 16 1 -1 "b" "car les penseurs" "rrc" 16 1 -1 0 1
"3224" "s16" 16 13 2 0 0 0 0 0 0 0 0 0 0 0 0 0 0 "part" 12 1 -1 "b" "reconstruits" "rrc" 12 0 -1 0 1
"3225" "s16" 16 13 3 0 0 0 0 0 196 0 0 196 0 196 0 0 196 "pp" 33 1 -1 "b" "à partir d'anciennes épigraphes" "rrc" 33 1 -1 0 1
"3226" "s16" 16 13 4 0 0 0 0 0 0 0 0 0 0 0 0 0 0 "dis" 11 1 -1 "b" "contiennent" "rrc" 11 0 -1 0 1
"3227" "s16" 16 13 5 0 0 0 0 0 0 0 0 0 0 0 0 0 0 "post-dis" 19 1 -1 "b" "des contradictions," "rrc" 19 0 -1 0 1
"3228" "s16" 16 13 8 0 0 0 0 0 428 0 0 428 0 428 0 0 428 "pre-sluice" 10 1 -1 "b" "d'établir" "rrc" 10 1 -1 0 1
"3229" "s16" 16 13 9 224 1 0 224 224 368 652 652 144 0 144 1 1 144 "sluice" 11 1 -1 "b" "lesquelles," "rrc" 11 1 -1 0 1
"3230" "s16" 19 26 2 0 0 0 0 0 0 0 0 0 0 0 0 0 0 "np1_c" 8 1 1 "a" "Un volet" "cdb" 8 0 1 0 1
"3231" "s16" 19 26 3 0 0 0 0 0 0 0 0 0 0 0 0 0 0 "adj" 4 1 1 "a" "fixe" "cdb" 4 0 1 0 1
"3232" "s16" 19 26 4 0 0 0 0 0 0 0 0 0 0 0 0 0 0 "verb" 11 1 1 "a" "les piège," "cdb" 11 0 1 0 1
"3233" "s16" 19 26 5 0 0 0 0 0 0 0 0 0 0 0 0 0 0 "post-verb" 23 1 1 "a" "mais les jeunes animaux" "cdb" 23 0 1 0 1
"3234" "s16" 19 26 7 0 0 0 0 0 0 0 0 0 0 0 0 0 0 "pre-sluice" 10 1 1 "a" "comprendre" "cdb" 10 0 1 0 1
"3235" "s16" 19 26 8 64 1 64 64 64 64 64 64 0 0 0 0 0 64 "sluice" 9 1 1 "a" "pourquoi," "cdb" 9 1 1 0 1
"3236" "s16" 19 26 9 128 1 0 304 304 304 304 368 0 0 0 0 0 304 "spillover1" 8 1 1 "a" "jusqu'à" "cdb" 8 1 1 0 1
"3237" "s16" 20 33 2 0 0 0 0 0 0 0 0 0 0 0 0 0 0 "np1_c" 13 1 -1 "b" "Les soupçons" "cdb" 13 0 -1 0 1
"3238" "s16" 20 33 4 0 0 0 0 0 0 0 0 0 0 0 0 0 0 "verb" 13 1 -1 "b" "les espacent," "cdb" 13 0 -1 0 1
"3239" "s16" 20 33 5 0 0 0 0 0 0 0 0 0 0 0 0 0 0 "post-verb" 25 1 -1 "b" "mais l'insensible Gabriel" "cdb" 25 0 -1 0 1
"3240" "s16" 20 33 7 0 0 0 0 0 0 0 0 0 0 0 0 0 0 "pre-sluice" 6 1 -1 "b" "encore" "cdb" 6 0 -1 0 1
"3241" "s16" 20 33 8 204 1 0 420 420 420 420 420 0 0 0 0 0 420 "sluice" 14 1 -1 "b" "à quel point," "cdb" 14 1 -1 0 1
"3242" "s16" 22 43 1 0 0 0 0 0 328 0 0 328 0 328 0 0 328 "np1_1" 15 -1 -1 "d" "Quels grimpeurs" "soi" 15 1 0 -1 -1
"3243" "s16" 22 43 2 0 0 0 0 0 152 0 0 152 0 152 0 0 152 "np1_2" 13 -1 -1 "d" "de la région" "soi" 13 1 0 -1 -1
"3244" "s16" 22 43 3 0 0 0 0 0 0 0 0 0 0 0 0 0 0 "aux_v" 11 -1 -1 "d" "ont chassé" "soi" 11 0 0 -1 -1
"3245" "s16" 22 43 4 0 0 0 0 0 0 0 0 0 0 0 0 0 0 "np2_1" 8 -1 -1 "d" "l'ermite" "soi" 8 0 0 -1 -1
"3246" "s16" 22 43 5 0 0 0 0 0 0 0 0 0 0 0 0 0 0 "np2_2" 7 -1 -1 "d" "du bois" "soi" 7 0 0 -1 -1
"3247" "s16" 22 43 6 196 1 0 332 332 332 332 332 0 0 0 0 0 332 "sluice" 9 -1 -1 "d" "le matin," "soi" 9 1 0 -1 -1
"3248" "s16" 22 43 7 164 1 0 296 296 296 776 1108 0 0 0 1 1 296 "so" 15 -1 -1 "d" "si vous savez ?" "soi" 15 1 0 -1 -1
"3249" "s16" 24 50 1 0 0 0 0 0 0 0 0 0 0 0 0 0 0 "np1_1" 11 1 1 "a" "Quel héros" "soi" 11 0 1 0 1
"3250" "s16" 24 50 2 0 0 0 0 0 44 0 0 44 0 44 0 0 44 "np1_2" 15 1 1 "a" "de la gâchette" "soi" 15 1 1 0 1
"3251" "s16" 24 50 3 0 0 0 0 0 0 0 0 0 0 0 0 0 0 "aux_v" 11 1 1 "a" "ont inhumé" "soi" 11 0 1 0 1
"3252" "s16" 24 50 4 0 0 0 0 0 0 0 0 0 0 0 0 0 0 "np2_1" 14 1 1 "a" "les compagnons" "soi" 14 0 1 0 1
"3253" "s16" 24 50 5 0 0 0 0 0 0 0 0 0 0 0 0 0 0 "np2_2" 10 1 1 "a" "de bordée" "soi" 10 0 1 0 1
"3254" "s16" 24 50 6 272 1 0 380 380 380 424 424 0 0 0 1 1 380 "sluice" 7 1 1 "a" "et où," "soi" 7 1 1 0 1
"3255" "s16" 27 42 1 0 0 0 0 0 0 0 0 0 0 0 0 0 0 "np1_1" 19 1 1 "a" "Combien de voitures" "soi" 19 0 1 0 1
"3256" "s16" 27 42 2 0 0 0 0 0 0 0 0 0 0 0 0 0 0 "np1_2" 9 1 1 "a" "de course" "soi" 9 0 1 0 1
"3257" "s16" 27 42 3 0 0 0 0 0 0 0 0 0 0 0 0 0 0 "aux_v" 11 1 1 "a" "a dépassé" "soi" 11 0 1 0 1
"3258" "s16" 27 42 4 0 0 0 0 0 0 0 0 0 0 0 0 0 0 "np2_1" 7 1 1 "a" "le gros" "soi" 7 0 1 0 1
"3259" "s16" 27 42 5 0 0 0 0 0 0 0 0 0 0 0 0 0 0 "np2_2" 12 1 1 "a" "camion rouge" "soi" 12 0 1 0 1
"3260" "s16" 27 42 6 280 1 280 280 280 280 280 280 0 0 0 0 0 280 "sluice" 9 1 1 "a" "et quand," "soi" 9 1 1 0 1
"3261" "s16" 27 42 7 188 1 0 324 324 324 324 604 0 0 0 0 0 324 "so" 18 1 1 "a" "s'il vous plaît ?" "soi" 18 1 1 0 1
"3262" "s16" 28 24 3 0 0 0 0 0 0 0 0 0 0 0 0 0 0 "np1_c" 9 -1 1 "c" "L'opinion" "cdb" 9 0 0 1 -1
"3263" "s16" 28 24 4 0 0 0 0 0 0 0 0 0 0 0 0 0 0 "adj" 7 -1 1 "c" "aveugle" "cdb" 7 0 0 1 -1
"3264" "s16" 28 24 5 0 0 0 0 0 0 0 0 0 0 0 0 0 0 "verb" 13 -1 1 "c" "les avantage," "cdb" 13 0 0 1 -1
"3265" "s16" 28 24 6 0 0 0 0 0 0 0 0 0 0 0 0 0 0 "post-verb" 22 -1 1 "c" "mais les commentateurs" "cdb" 22 0 0 1 -1
"3266" "s16" 28 24 8 0 0 0 0 0 0 0 0 0 0 0 0 0 0 "pre-sluice" 13 -1 1 "c" "en contestent" "cdb" 13 0 0 1 -1
"3267" "s16" 28 24 9 92 1 0 520 520 520 520 520 0 0 0 0 0 520 "sluice" 15 -1 1 "c" "la continuité," "cdb" 15 1 0 1 -1
"3268" "s16" 29 29 10 168 1 0 280 576 576 856 1056 296 296 0 1 1 296 "spillover1" 10 1 -1 "b" "donc il ne" "cdb" 10 1 -1 0 1
"3269" "s16" 29 29 2 0 0 0 0 0 0 0 0 0 0 0 0 0 0 "np1_c" 17 1 -1 "b" "Les techniciennes" "cdb" 17 0 -1 0 1
"3270" "s16" 29 29 3 0 0 0 0 0 0 0 0 0 0 0 0 0 0 "adj" 9 1 -1 "b" "intègres" "cdb" 9 0 -1 0 1
"3271" "s16" 29 29 4 0 0 0 0 0 0 0 0 0 0 0 0 0 0 "verb" 24 1 -1 "b" "les signent normalement," "cdb" 24 0 -1 0 1
"3272" "s16" 29 29 5 0 0 0 0 0 0 0 0 0 0 0 0 0 0 "post-verb" 11 1 -1 "b" "mais il est" "cdb" 11 0 -1 0 1
"3273" "s16" 29 29 8 0 0 0 0 0 0 0 0 0 0 0 0 0 0 "pre-sluice" 11 1 -1 "b" "de prévoir" "cdb" 11 0 -1 0 1
"3274" "s16" 29 29 9 200 1 0 200 200 480 200 200 280 0 280 0 0 280 "sluice" 6 1 -1 "b" "quand," "cdb" 6 1 -1 0 1
"3275" "s16" 31 53 1 0 0 0 0 0 0 0 0 0 0 0 0 0 0 "np1_1" 16 1 -1 "b" "Quelle dompteuse" "soi" 16 0 -1 0 1
"3276" "s16" 31 53 2 0 0 0 0 0 0 0 0 0 0 0 0 0 0 "np1_2" 7 1 -1 "b" "de lion" "soi" 7 0 -1 0 1
"3277" "s16" 31 53 3 0 0 0 0 0 0 0 0 0 0 0 0 0 0 "aux_v" 11 1 -1 "b" "a embauché" "soi" 11 0 -1 0 1
"3278" "s16" 31 53 4 0 0 0 0 0 0 0 0 0 0 0 0 0 0 "np2_1" 13 1 -1 "b" "les cracheurs" "soi" 13 0 -1 0 1
"3279" "s16" 31 53 5 0 0 0 0 0 0 0 0 0 0 0 0 0 0 "np2_2" 6 1 -1 "b" "de feu" "soi" 6 0 -1 0 1
"3280" "s16" 31 53 6 220 1 220 220 220 220 220 220 0 0 0 0 0 220 "sluice" 12 1 -1 "b" "et pourquoi," "soi" 12 1 -1 0 1
"3281" "s16" 31 53 7 144 1 0 580 580 580 580 800 0 0 0 0 0 580 "so" 10 1 -1 "b" "si je puis" "soi" 10 1 -1 0 1
"3282" "s16" 33 56 1 0 0 0 0 0 168 0 0 168 0 168 0 0 168 "np1_1" 16 -1 1 "c" "Quel explorateur" "soi" 16 1 0 1 -1
"3283" "s16" 33 56 2 0 0 0 0 0 0 0 0 0 0 0 0 0 0 "np1_2" 26 -1 1 "c" "de l'institut ethnologique" "soi" 26 0 0 1 -1
"3284" "s16" 33 56 3 0 0 0 0 0 0 0 0 0 0 0 0 0 0 "aux_v" 10 -1 1 "c" "ont caché" "soi" 10 0 0 1 -1
"3285" "s16" 33 56 4 0 0 0 0 0 0 0 0 0 0 0 0 0 0 "np2_1" 15 -1 1 "c" "les autochtones" "soi" 15 0 0 1 -1
"3286" "s16" 33 56 5 0 0 0 0 0 0 0 0 0 0 0 0 0 0 "np2_2" 10 -1 1 "c" "du village" "soi" 10 0 0 1 -1
"3287" "s16" 33 56 6 88 1 0 228 228 228 228 228 0 0 0 0 0 228 "sluice" 13 -1 1 "c" "quelque part," "soi" 13 1 0 1 -1
"3288" "s16" 33 56 7 176 1 0 420 420 420 420 648 0 0 0 0 0 420 "so" 14 -1 1 "c" "si vous pouvez" "soi" 14 1 0 1 -1
"3289" "s16" 34 38 1 0 0 0 0 0 0 0 0 0 0 0 0 0 0 "np1_1" 13 1 1 "a" "Quels avocats" "soi" 13 0 1 0 1
"3290" "s16" 34 38 2 0 0 0 0 0 84 0 0 84 0 84 0 0 84 "np1_2" 10 1 1 "a" "du cabinet" "soi" 10 1 1 0 1
"3291" "s16" 34 38 3 0 0 0 0 0 0 0 0 0 0 0 0 0 0 "aux_v" 8 1 1 "a" "a salué" "soi" 8 0 1 0 1
"3292" "s16" 34 38 4 0 0 0 0 0 0 0 0 0 0 0 0 0 0 "np2_1" 7 1 1 "a" "le juge" "soi" 7 0 1 0 1
"3293" "s16" 34 38 5 0 0 0 0 0 0 0 0 0 0 0 0 0 0 "np2_2" 25 1 1 "a" "du tribunal administratif" "soi" 25 0 1 0 1
"3294" "s16" 34 38 6 240 1 0 240 240 292 240 240 52 0 52 0 1 52 "sluice" 9 1 1 "a" "et quand," "soi" 9 1 1 0 1
"3295" "s16" 34 38 7 244 1 244 244 244 244 380 620 0 0 0 1 1 244 "so" 18 1 1 "a" "s'il vous plaît ?" "soi" 18 1 1 0 1
"3296" "s1" 63 54 1 0 0 0 0 0 436 0 0 436 0 436 0 0 436 "np1_1" 8 -1 -1 "d" "Quel roi" "soi" 8 1 0 -1 -1
"3297" "s1" 63 54 2 0 0 0 0 0 384 0 0 384 0 384 0 0 384 "np1_2" 15 -1 -1 "d" "de l'Angleterre" "soi" 15 1 0 -1 -1
"3298" "s1" 63 54 3 0 0 0 0 0 0 0 0 0 0 0 0 0 0 "aux_v" 9 -1 -1 "d" "a raillé" "soi" 9 0 0 -1 -1
"3299" "s1" 63 54 4 0 0 0 0 0 172 0 0 172 0 172 0 0 172 "np2_1" 13 -1 -1 "d" "les ministres" "soi" 13 1 0 -1 -1
"3300" "s1" 63 54 5 0 0 0 0 0 0 0 0 0 0 0 0 0 0 "np2_2" 14 -1 -1 "d" "de la Couronne" "soi" 14 0 0 -1 -1
"3301" "s1" 63 54 6 188 1 0 448 448 448 448 448 0 0 0 0 0 448 "sluice" 11 -1 -1 "d" "sans cesse," "soi" 11 1 0 -1 -1
"3302" "s1" 63 54 7 256 1 256 256 256 256 1248 1696 0 0 0 1 1 256 "so" 18 -1 -1 "d" "s'il vous plaît ?" "soi" 18 1 0 -1 -1
"3303" "s16" 36 6 1 0 0 0 0 0 0 0 0 0 0 0 0 0 0 "np1" 12 1 1 "a" "L'enseignant" "rrc" 12 0 1 0 1
"3304" "s16" 36 6 2 0 0 0 0 0 0 0 0 0 0 0 0 0 0 "part" 7 1 1 "a" "inscrit" "rrc" 7 0 1 0 1
"3305" "s16" 36 6 3 0 0 0 0 0 0 0 0 0 0 0 0 0 0 "pp" 36 1 1 "a" "au cours de mathématiques avancées" "rrc" 36 0 1 0 1
"3306" "s16" 36 6 4 0 0 0 0 0 0 0 0 0 0 0 0 0 0 "dis" 14 1 1 "a" "s'était tué," "rrc" 14 0 1 0 1
"3307" "s16" 36 6 5 0 0 0 0 0 0 0 0 0 0 0 0 0 0 "post-dis" 20 1 1 "a" "mais le porte-parole" "rrc" 20 0 1 0 1
"3308" "s16" 36 6 7 0 0 0 0 0 472 0 0 472 0 472 0 0 472 "pre-sluice" 15 1 1 "a" "n'avait pas dit" "rrc" 15 1 1 0 1
"3309" "s16" 36 6 8 344 1 344 344 344 344 816 816 0 0 0 1 1 344 "sluice" 8 1 1 "a" "comment," "rrc" 8 1 1 0 1
"3310" "s16" 36 6 9 216 1 0 516 516 516 516 1332 0 0 0 0 0 516 "spillover" 12 1 1 "a" "de sorte que" "rrc" 12 1 1 0 1
"3311" "s16" 38 48 1 0 0 0 0 0 112 0 0 112 0 112 0 0 112 "np1_1" 13 -1 1 "c" "Quel chimiste" "soi" 13 1 0 1 -1
"3312" "s16" 38 48 2 0 0 0 0 0 0 0 0 0 0 0 0 0 0 "np1_2" 24 -1 1 "c" "du groupe pharmaceutique" "soi" 24 0 0 1 -1
"3313" "s16" 38 48 3 0 0 0 0 0 0 0 0 0 0 0 0 0 0 "aux_v" 15 -1 1 "c" "ont empoisonné" "soi" 15 0 0 1 -1
"3314" "s16" 38 48 4 0 0 0 0 0 0 0 0 0 0 0 0 0 0 "np2_1" 14 -1 1 "c" "les collègues" "soi" 14 0 0 1 -1
"3315" "s16" 38 48 5 0 0 0 0 0 0 0 0 0 0 0 0 0 0 "np2_2" 15 -1 1 "c" "du département" "soi" 15 0 0 1 -1
"3316" "s16" 38 48 6 112 1 0 224 224 224 224 224 0 0 0 0 0 224 "sluice" 14 -1 1 "c" "par vengeance," "soi" 14 1 0 1 -1
"3317" "s16" 39 30 10 152 1 0 152 152 192 152 380 40 0 40 0 0 40 "spillover1" 7 1 1 "a" "chacune" "cdb" 7 1 1 0 1
"3318" "s16" 39 30 2 0 0 0 0 0 0 0 0 0 0 0 0 0 0 "np1_c" 7 1 1 "a" "La robe" "cdb" 7 0 1 0 1
"3319" "s16" 39 30 3 0 0 0 0 0 0 0 0 0 0 0 0 0 0 "adj" 7 1 1 "a" "sublime" "cdb" 7 0 1 0 1
"3320" "s16" 39 30 4 0 0 0 0 0 0 0 0 0 0 0 0 0 0 "verb" 11 1 1 "a" "les charme," "cdb" 11 0 1 0 1
"3321" "s16" 39 30 5 0 0 0 0 0 0 0 0 0 0 0 0 0 0 "post-verb" 21 1 1 "a" "mais comme d'habitude" "cdb" 21 0 1 0 1
"3322" "s16" 39 30 8 0 0 0 0 0 0 0 0 0 0 0 0 0 0 "pre-sluice" 14 1 1 "a" "pour expliquer" "cdb" 14 0 1 0 1
"3323" "s16" 39 30 9 228 1 228 228 228 228 228 228 0 0 0 0 0 228 "sluice" 9 1 1 "a" "pourquoi," "cdb" 9 1 1 0 1
"3324" "s16" 40 36 10 720 1 0 848 848 1112 848 1260 264 0 264 0 1 264 "spillover1" 12 -1 1 "c" "car le style" "cdb" 12 1 0 1 -1
"3325" "s16" 40 36 2 0 0 0 0 0 0 0 0 0 0 0 0 0 0 "np1_c" 14 -1 1 "c" "Une enjolivure" "cdb" 14 0 0 1 -1
"3326" "s16" 40 36 3 0 0 0 0 0 0 0 0 0 0 0 0 0 0 "adj" 8 -1 1 "c" "précise" "cdb" 8 0 0 1 -1
"3327" "s16" 40 36 4 0 0 0 0 0 0 0 0 0 0 0 0 0 0 "verb" 9 -1 1 "c" "les orne," "cdb" 9 0 0 1 -1
"3328" "s16" 40 36 5 0 0 0 0 0 0 0 0 0 0 0 0 0 0 "post-verb" 16 -1 1 "c" "mais les savants" "cdb" 16 0 0 1 -1
"3329" "s16" 40 36 8 0 0 0 0 0 0 0 0 0 0 0 0 0 0 "pre-sluice" 8 -1 1 "c" "d'accord" "cdb" 8 0 0 1 -1
"3330" "s16" 40 36 9 124 1 0 412 412 544 412 412 132 0 132 0 0 132 "sluice" 14 -1 1 "c" "sur leur âge," "cdb" 14 1 0 1 -1
"3331" "s16" 41 21 2 0 0 0 0 0 0 0 0 0 0 0 0 0 0 "np1_c" 11 1 -1 "b" "Les renvois" "cdb" 11 0 -1 0 1
"3332" "s16" 41 21 3 0 0 0 0 0 0 0 0 0 0 0 0 0 0 "adj" 10 1 -1 "b" "explicites" "cdb" 10 0 -1 0 1
"3333" "s16" 41 21 4 0 0 0 0 0 0 0 0 0 0 0 0 0 0 "verb" 18 1 -1 "b" "les font discuter," "cdb" 18 0 -1 0 1
"3334" "s16" 41 21 5 0 0 0 0 0 0 0 0 0 0 0 0 0 0 "post-verb" 18 1 -1 "b" "mais le professeur" "cdb" 18 0 -1 0 1
"3335" "s16" 41 21 7 0 0 0 0 0 0 0 0 0 0 0 0 0 0 "pre-sluice" 11 1 -1 "b" "de demander" "cdb" 11 0 -1 0 1
"3336" "s16" 41 21 8 176 1 0 776 776 776 776 776 0 0 0 0 0 776 "sluice" 20 1 -1 "b" "avec quel résultat," "cdb" 20 1 -1 0 1
"3337" "s16" 41 21 9 0 0 0 0 0 68 0 776 68 0 68 0 0 68 "spillover1" 10 1 -1 "b" "car il y a" "cdb" 10 1 -1 0 1
"3338" "s16" 42 49 1 0 0 0 0 0 0 0 0 0 0 0 0 0 0 "np1_1" 14 1 -1 "b" "Quel escrimeur" "soi" 14 0 -1 0 1
"3339" "s16" 42 49 2 0 0 0 0 0 0 0 0 0 0 0 0 0 0 "np1_2" 22 1 -1 "b" "de l'équipe nationale" "soi" 22 0 -1 0 1
"3340" "s16" 42 49 3 0 0 0 0 0 0 0 0 0 0 0 0 0 0 "aux_v" 8 1 -1 "b" "a salué" "soi" 8 0 -1 0 1
"3341" "s16" 42 49 4 0 0 0 0 0 0 0 0 0 0 0 0 0 0 "np2_1" 15 1 -1 "b" "les adversaires" "soi" 15 0 -1 0 1
"3342" "s16" 42 49 5 0 0 0 0 0 100 0 0 100 0 100 0 0 100 "np2_2" 11 1 -1 "b" "du concours" "soi" 11 1 -1 0 1
"3343" "s16" 42 49 6 164 1 0 164 352 352 452 452 188 188 0 1 1 188 "sluice" 9 1 -1 "b" "et quand," "soi" 9 1 -1 0 1
"3344" "s16" 42 49 7 124 1 0 352 352 352 352 804 0 0 0 0 0 352 "so" 10 1 -1 "b" "si je puis" "soi" 10 1 -1 0 1
"3345" "s16" 43 32 10 168 1 0 888 888 888 888 1356 0 0 0 0 0 888 "spillover1" 17 -1 1 "c" "car le journal TV" "cdb" 17 1 0 1 -1
"3346" "s16" 43 32 2 0 0 0 0 0 0 0 0 0 0 0 0 0 0 "np1_c" 14 -1 1 "c" "Un modérateur" "cdb" 14 0 0 1 -1
"3347" "s16" 43 32 3 0 0 0 0 0 0 0 0 0 0 0 0 0 0 "adj" 9 -1 1 "c" "célèbre" "cdb" 9 0 0 1 -1
"3348" "s16" 43 32 4 0 0 0 0 0 0 0 0 0 0 0 0 0 0 "verb" 12 -1 1 "c" "les annonce," "cdb" 12 0 0 1 -1
"3349" "s16" 43 32 5 0 0 0 0 0 0 0 0 0 0 0 0 0 0 "post-verb" 16 -1 1 "c" "mais les parents" "cdb" 16 0 0 1 -1
"3350" "s16" 43 32 8 0 0 0 0 0 248 0 0 248 0 248 0 0 248 "pre-sluice" 6 -1 1 "c" "à s'y" "cdb" 6 1 0 1 -1
"3351" "s16" 43 32 9 180 1 0 180 220 220 468 468 40 40 0 1 1 40 "sluice" 11 -1 1 "c" "concentrer," "cdb" 11 1 0 1 -1
"3352" "s1" 64 37 1 0 0 0 0 0 0 0 0 0 0 0 0 0 0 "np1_1" 13 1 1 "a" "Quels joueurs" "soi" 13 0 1 0 1
"3353" "s1" 64 37 2 0 0 0 0 0 412 0 0 412 0 412 0 0 412 "np1_2" 15 1 1 "a" "du club de foot" "soi" 15 1 1 0 1
"3354" "s1" 64 37 4 0 0 0 0 0 0 0 0 0 0 0 0 0 0 "np2_1" 8 1 1 "a" "la femme" "soi" 8 0 1 0 1
"3355" "s1" 64 37 5 0 0 0 0 0 280 0 0 280 0 280 0 0 280 "np2_2" 13 1 1 "a" "de mon frère" "soi" 13 1 1 0 1
"3356" "s1" 64 37 6 116 1 0 116 276 276 556 556 160 160 0 1 1 160 "sluice" 7 1 1 "a" "et où," "soi" 7 1 1 0 1
"3357" "s1" 64 37 7 112 1 0 300 300 1308 300 856 1008 0 1008 0 1 384 "so" 10 1 1 "a" "si je puis" "soi" 10 1 1 0 1
"3358" "s16" 45 39 1 0 0 0 0 0 0 0 0 0 0 0 0 0 0 "np1_1" 14 -1 -1 "d" "Quels vendeurs" "soi" 14 0 0 -1 -1
"3359" "s16" 45 39 2 0 0 0 0 0 60 0 0 60 0 60 0 0 60 "np1_2" 10 -1 -1 "d" "du marché" "soi" 10 1 0 -1 -1
"3360" "s16" 45 39 3 0 0 0 0 0 0 0 0 0 0 0 0 0 0 "aux_v" 9 -1 -1 "d" "ont dupé" "soi" 9 0 0 -1 -1
"3361" "s16" 45 39 5 0 0 0 0 0 324 0 0 324 0 324 0 0 324 "np2_2" 13 -1 -1 "d" "de ma voisine" "soi" 13 1 0 -1 -1
"3362" "s16" 45 39 6 164 1 0 304 436 436 760 760 132 132 0 1 1 132 "sluice" 12 -1 -1 "d" "ce jour-là," "soi" 12 1 0 -1 -1
"3363" "s16" 45 39 7 136 1 136 136 136 136 196 956 0 0 0 1 1 136 "so" 15 -1 -1 "d" "si vous savez ?" "soi" 15 1 0 -1 -1
"3364" "s16" 47 25 2 0 0 0 0 0 0 0 0 0 0 0 0 0 0 "np1_c" 11 1 -1 "b" "Des camions" "cdb" 11 0 -1 0 1
"3365" "s16" 47 25 3 0 0 0 0 0 0 0 0 0 0 0 0 0 0 "adj" 9 1 -1 "b" "détruits" "cdb" 9 0 -1 0 1
"3366" "s16" 47 25 4 0 0 0 0 0 0 0 0 0 0 0 0 0 0 "verb" 12 1 -1 "b" "les tentent," "cdb" 12 0 -1 0 1
"3367" "s16" 47 25 5 0 0 0 0 0 0 0 0 0 0 0 0 0 0 "post-verb" 16 1 -1 "b" "mais les anciens" "cdb" 16 0 -1 0 1
"3368" "s16" 47 25 7 0 0 0 0 0 0 0 0 0 0 0 0 0 0 "pre-sluice" 13 1 -1 "b" "sous-estiment" "cdb" 13 0 -1 0 1
"3369" "s16" 47 25 8 264 1 264 264 264 264 264 264 0 0 0 0 0 264 "sluice" 14 1 -1 "b" "à quel point," "cdb" 14 1 -1 0 1
"3370" "s16" 47 25 9 348 1 0 492 492 492 492 756 0 0 0 0 0 492 "spillover1" 12 1 -1 "b" "de sorte que" "cdb" 12 1 -1 0 1
"3371" "s16" 49 17 10 204 1 0 204 204 880 204 340 676 0 676 0 1 540 "spillover1" 8 1 -1 "b" "sauf que" "cdb" 8 1 -1 0 1
"3372" "s16" 49 17 2 0 0 0 0 0 0 0 0 0 0 0 0 0 0 "np1_c" 11 1 -1 "b" "Les vidéos" "cdb" 11 0 -1 0 1
"3373" "s16" 49 17 3 0 0 0 0 0 0 0 0 0 0 0 0 0 0 "adj" 9 1 -1 "b" "illustres" "cdb" 9 0 -1 0 1
"3374" "s16" 49 17 4 0 0 0 0 0 0 0 0 0 0 0 0 0 0 "verb" 13 1 -1 "b" "les touchent," "cdb" 13 0 -1 0 1
"3375" "s16" 49 17 5 0 0 0 0 0 0 0 0 0 0 0 0 0 0 "post-verb" 16 1 -1 "b" "mais il s'avère" "cdb" 16 0 -1 0 1
"3376" "s16" 49 17 8 0 0 0 0 0 0 0 0 0 0 0 0 0 0 "pre-sluice" 11 1 -1 "b" "de formuler" "cdb" 11 0 -1 0 1
"3377" "s16" 49 17 9 136 1 0 136 136 380 136 136 244 0 244 0 0 244 "sluice" 9 1 -1 "b" "pourquoi," "cdb" 9 1 -1 0 1
"3378" "s16" 50 46 1 0 0 0 0 0 0 0 0 0 0 0 0 0 0 "np1_1" 20 1 1 "a" "Quelles journalistes" "soi" 20 0 1 0 1
"3379" "s16" 50 46 2 0 0 0 0 0 0 0 0 0 0 0 0 0 0 "np1_2" 13 1 1 "a" "de la chaîne" "soi" 13 0 1 0 1
"3380" "s16" 50 46 3 0 0 0 0 0 0 0 0 0 0 0 0 0 0 "aux_v" 10 1 1 "a" "a soudoyé" "soi" 10 0 1 0 1
"3381" "s16" 50 46 4 0 0 0 0 0 0 0 0 0 0 0 0 0 0 "np2_1" 13 1 1 "a" "le président" "soi" 13 0 1 0 1
"3382" "s16" 50 46 5 0 0 0 0 0 0 0 0 0 0 0 0 0 0 "np2_2" 8 1 1 "a" "du parti" "soi" 8 0 1 0 1
"3383" "s16" 50 46 6 288 1 0 404 404 404 404 404 0 0 0 0 0 404 "sluice" 9 1 1 "a" "et quand," "soi" 9 1 1 0 1
"3384" "s16" 50 46 7 188 1 188 188 188 188 188 592 0 0 0 0 0 188 "so" 18 1 1 "a" "s'il vous plaît ?" "soi" 18 1 1 0 1
"3385" "s16" 51 55 1 0 0 0 0 0 0 0 0 0 0 0 0 0 0 "np1_1" 13 -1 -1 "d" "Quel assassin" "soi" 13 0 0 -1 -1
"3386" "s16" 51 55 2 0 0 0 0 0 0 0 0 0 0 0 0 0 0 "np1_2" 11 -1 -1 "d" "de la mafia" "soi" 11 0 0 -1 -1
"3387" "s16" 51 55 3 0 0 0 0 0 0 0 0 0 0 0 0 0 0 "aux_v" 10 -1 -1 "d" "a observé" "soi" 10 0 0 -1 -1
"3388" "s16" 51 55 4 0 0 0 0 0 144 0 0 144 0 144 0 0 144 "np2_1" 21 -1 -1 "d" "les agents infiltrés" "soi" 21 1 0 -1 -1
"3389" "s16" 51 55 5 0 0 0 0 0 0 0 0 0 0 0 0 0 0 "np2_2" 17 -1 -1 "d" "du service secret" "soi" 17 0 0 -1 -1
"3390" "s16" 51 55 6 192 1 0 344 344 552 344 344 208 0 208 0 0 208 "sluice" 18 -1 -1 "d" "particulièrement," "soi" 18 1 0 -1 -1
"3391" "s16" 51 55 7 148 1 0 148 200 200 552 896 52 52 0 1 1 52 "so" 15 -1 -1 "d" "si vous savez ?" "soi" 15 1 0 -1 -1
"3392" "s1" 65 19 10 220 1 0 296 296 336 296 296 40 0 40 0 0 40 "sluice" 14 -1 1 "c" "les coupables," "cdb" 14 1 0 1 -1
"3393" "s1" 65 19 11 280 1 0 280 416 416 456 752 136 136 0 1 1 136 "spillover1" 8 -1 1 "c" "incitant" "cdb" 8 1 0 1 -1
"3394" "s1" 65 19 2 0 0 0 0 0 0 0 0 0 0 0 0 0 0 "np1_c" 9 -1 1 "c" "Le projet" "cdb" 9 0 0 1 -1
"3395" "s1" 65 19 3 0 0 0 0 0 0 0 0 0 0 0 0 0 0 "adj" 7 -1 1 "c" "informe" "cdb" 7 0 0 1 -1
"3396" "s1" 65 19 4 0 0 0 0 0 0 0 0 0 0 0 0 0 0 "verb" 9 -1 1 "c" "les aide," "cdb" 9 0 0 1 -1
"3397" "s1" 65 19 5 0 0 0 0 0 0 0 0 0 0 0 0 0 0 "post-verb" 14 -1 1 "c" "mais grâce à" "cdb" 14 0 0 1 -1
"3398" "s1" 65 19 9 0 0 0 0 0 0 0 0 0 0 0 0 0 0 "pre-sluice" 11 -1 1 "c" "d'en saisir" "cdb" 11 0 0 1 -1
"3399" "s16" 52 19 10 24 1 0 252 252 252 252 252 0 0 0 0 0 252 "sluice" 14 -1 -1 "d" "les coupables," "cdb" 14 1 0 -1 -1
"3400" "s16" 52 19 11 132 1 0 332 332 332 332 584 0 0 0 0 0 332 "spillover1" 8 -1 -1 "d" "incitant" "cdb" 8 1 0 -1 -1
"3401" "s16" 52 19 2 0 0 0 0 0 0 0 0 0 0 0 0 0 0 "np1_c" 11 -1 -1 "d" "Les projets" "cdb" 11 0 0 -1 -1
"3402" "s16" 52 19 3 0 0 0 0 0 0 0 0 0 0 0 0 0 0 "adj" 8 -1 -1 "d" "informes" "cdb" 8 0 0 -1 -1
"3403" "s16" 52 19 4 0 0 0 0 0 0 0 0 0 0 0 0 0 0 "verb" 11 -1 -1 "d" "les aident," "cdb" 11 0 0 -1 -1
"3404" "s16" 52 19 5 0 0 0 0 0 0 0 0 0 0 0 0 0 0 "post-verb" 14 -1 -1 "d" "mais grâce à" "cdb" 14 0 0 -1 -1
"3405" "s16" 52 19 9 0 0 0 0 0 0 0 0 0 0 0 0 0 0 "pre-sluice" 11 -1 -1 "d" "d'en saisir" "cdb" 11 0 0 -1 -1
"3406" "s16" 5 27 10 160 1 0 160 160 728 160 692 568 0 568 0 0 204 "spillover1" 13 -1 -1 "d" "étant donné" "cdb" 13 1 0 -1 -1
"3407" "s16" 5 27 3 0 0 0 0 0 0 0 0 0 0 0 0 0 0 "np1_c" 13 -1 -1 "d" "L'infirmière" "cdb" 13 0 0 -1 -1
"3408" "s16" 5 27 4 0 0 0 0 0 0 0 0 0 0 0 0 0 0 "adj" 7 -1 -1 "d" "maudite" "cdb" 7 0 0 -1 -1
"3409" "s16" 5 27 5 0 0 0 0 0 0 0 0 0 0 0 0 0 0 "verb" 11 -1 -1 "d" "les mouche," "cdb" 11 0 0 -1 -1
"3410" "s16" 5 27 6 0 0 0 0 0 0 0 0 0 0 0 0 0 0 "post-verb" 14 -1 -1 "d" "mais les vieux" "cdb" 14 0 0 -1 -1
"3411" "s16" 5 27 8 0 0 0 0 0 0 0 0 0 0 0 0 0 0 "pre-sluice" 7 -1 -1 "d" "souvent" "cdb" 7 0 0 -1 -1
"3412" "s16" 5 27 9 388 1 0 532 532 532 532 532 0 0 0 0 0 532 "sluice" 8 -1 -1 "d" "le sens," "cdb" 8 1 0 -1 -1
"3413" "s16" 55 7 1 0 0 0 0 0 276 0 0 276 0 276 0 0 276 "np1" 14 -1 -1 "d" "La secrétaire" "rrc" 14 1 0 -1 -1
"3414" "s16" 55 7 2 0 0 0 0 0 0 0 0 0 0 0 0 0 0 "part" 9 -1 -1 "d" "instruite" "rrc" 9 0 0 -1 -1
"3415" "s16" 55 7 3 0 0 0 0 0 312 0 0 312 0 312 0 0 312 "pp" 14 -1 -1 "d" "de la défaite" "rrc" 14 1 0 -1 -1
"3416" "s16" 55 7 4 0 0 0 0 0 292 0 0 292 0 292 0 0 292 "dis" 21 -1 -1 "d" "aurait été trouvée" "rrc" 21 1 0 -1 -1
"3417" "s16" 55 7 5 0 0 0 0 0 268 0 0 268 0 268 0 0 268 "post-dis" 12 -1 -1 "d" "dans un bar," "rrc" 12 1 0 -1 -1
"3418" "s16" 55 7 7 0 0 0 0 0 0 0 0 0 0 0 0 0 0 "pre-sluice" 17 -1 -1 "d" "il est impossible" "rrc" 17 0 0 -1 -1
"3419" "s16" 55 7 8 300 1 300 300 300 300 300 300 0 0 0 0 0 300 "sluice" 16 -1 -1 "d" "de le vérifier," "rrc" 16 1 0 -1 -1
"3420" "s16" 55 7 9 204 1 0 204 204 752 204 504 548 0 548 0 0 348 "spillover" 12 -1 -1 "d" "d'autant que" "rrc" 12 1 0 -1 -1
"3421" "s16" 57 34 10 308 1 0 308 308 508 308 308 200 0 200 0 0 200 "sluice" 17 1 1 "a" "par quelle magie," "cdb" 17 1 1 0 1
"3422" "s16" 57 34 11 184 1 0 436 808 808 1008 1316 372 372 0 1 1 372 "spillover1" 22 1 1 "a" "et les instrumentistes" "cdb" 22 1 1 0 1
"3423" "s16" 57 34 3 0 0 0 0 0 0 0 0 0 0 0 0 0 0 "np1_c" 11 1 1 "a" "La notation" "cdb" 11 0 1 0 1
"3424" "s16" 57 34 4 0 0 0 0 0 0 0 0 0 0 0 0 0 0 "adj" 7 1 1 "a" "inverse" "cdb" 7 0 1 0 1
"3425" "s16" 57 34 5 0 0 0 0 0 0 0 0 0 0 0 0 0 0 "verb" 11 1 1 "a" "les rythme," "cdb" 11 0 1 0 1
"3426" "s16" 57 34 6 0 0 0 0 0 0 0 0 0 0 0 0 0 0 "post-verb" 20 1 1 "a" "mais ni le directeur" "cdb" 20 0 1 0 1
"3427" "s16" 57 34 9 0 0 0 0 0 0 0 0 0 0 0 0 0 0 "pre-sluice" 9 1 1 "a" "expliquer" "cdb" 9 0 1 0 1
"3428" "s16" 60 31 10 176 1 176 176 176 176 176 1080 0 0 0 0 0 176 "spillover1" 6 -1 -1 "d" "vu que" "cdb" 6 1 0 -1 -1
"3429" "s16" 60 31 2 0 0 0 0 0 0 0 0 0 0 0 0 0 0 "np1_c" 12 -1 -1 "d" "Les bouchers" "cdb" 12 0 0 -1 -1
"3430" "s16" 60 31 3 0 0 0 0 0 0 0 0 0 0 0 0 0 0 "adj" 5 -1 -1 "d" "sales" "cdb" 5 0 0 -1 -1
"3431" "s16" 60 31 4 0 0 0 0 0 0 0 0 0 0 0 0 0 0 "verb" 14 -1 -1 "d" "les tranchent," "cdb" 14 0 0 -1 -1
"3432" "s16" 60 31 5 0 0 0 0 0 0 0 0 0 0 0 0 0 0 "post-verb" 16 -1 -1 "d" "mais les clients" "cdb" 16 0 0 -1 -1
"3433" "s16" 60 31 8 0 0 0 0 0 324 0 0 324 0 324 0 0 324 "pre-sluice" 14 -1 -1 "d" "incrédulement" "cdb" 14 1 0 -1 -1
"3434" "s16" 60 31 9 228 1 0 228 580 580 904 904 352 352 0 1 1 352 "sluice" 13 -1 -1 "d" "la technique," "cdb" 13 1 0 -1 -1
"3435" "s16" 61 9 1 0 0 0 0 0 0 0 0 0 0 0 0 0 0 "np1" 20 1 -1 "b" "Les fruits exotiques" "rrc" 20 0 -1 0 1
"3436" "s16" 61 9 10 372 1 372 372 372 372 372 372 0 0 0 0 0 372 "sluice" 9 1 -1 "b" "pourquoi," "rrc" 9 1 -1 0 1
"3437" "s16" 61 9 11 328 1 328 328 328 328 328 700 0 0 0 0 0 328 "spillover" 15 1 -1 "b" "alors même que" "rrc" 15 1 -1 0 1
"3438" "s16" 61 9 2 0 0 0 0 0 0 0 0 0 0 0 0 0 0 "part" 10 1 -1 "b" "introduits" "rrc" 10 0 -1 0 1
"3439" "s16" 61 9 3 0 0 0 0 0 0 0 0 0 0 0 0 0 0 "pp" 10 1 -1 "b" "au village" "rrc" 10 0 -1 0 1
"3440" "s16" 61 9 4 0 0 0 0 0 0 0 0 0 0 0 0 0 0 "dis" 8 1 -1 "b" "étaient" "rrc" 8 0 -1 0 1
"3441" "s16" 61 9 5 0 0 0 0 0 0 0 0 0 0 0 0 0 0 "post-dis" 19 1 -1 "b" "fortement toxiques," "rrc" 19 0 -1 0 1
"3442" "s16" 61 9 9 0 0 0 0 0 0 0 0 0 0 0 0 0 0 "pre-sluice" 10 1 -1 "b" "découvert" "rrc" 10 0 -1 0 1
"3443" "s16" 64 8 1 0 0 0 0 0 112 0 0 112 0 112 0 0 112 "np1" 16 -1 1 "c" "Le fonctionnaire" "rrc" 16 1 0 1 -1
"3444" "s16" 64 8 2 0 0 0 0 0 0 0 0 0 0 0 0 0 0 "part" 8 -1 1 "c" "interdit" "rrc" 8 0 0 1 -1
"3445" "s16" 64 8 3 0 0 0 0 0 0 0 0 0 0 0 0 0 0 "pp" 10 -1 1 "c" "de séance" "rrc" 10 0 0 1 -1
"3446" "s16" 64 8 4 0 0 0 0 0 0 0 0 0 0 0 0 0 0 "dis" 7 -1 1 "c" "a reçu" "rrc" 7 0 0 1 -1
"3447" "s16" 64 8 5 0 0 0 0 0 0 0 0 0 0 0 0 0 0 "post-dis" 16 -1 1 "c" "une convocation," "rrc" 16 0 0 1 -1
"3448" "s16" 64 8 7 0 0 0 0 0 0 0 0 0 0 0 0 0 0 "pre-sluice" 17 -1 1 "c" "ne pouvait encore" "rrc" 17 0 0 1 -1
"3449" "s16" 64 8 8 332 1 332 332 332 332 332 332 0 0 0 0 0 332 "sluice" 12 -1 1 "c" "l'expliquer," "rrc" 12 1 0 1 -1
"3450" "s16" 64 8 9 172 1 0 224 224 224 224 556 0 0 0 0 0 224 "spillover" 15 -1 1 "c" "jusqu'à ce que" "rrc" 15 1 0 1 -1
"3451" "s16" 65 11 1 0 0 0 0 0 0 0 0 0 0 0 0 0 0 "np1" 19 -1 -1 "d" "La reine éternelle" "rrc" 19 0 0 -1 -1
"3452" "s16" 65 11 2 0 0 0 0 0 0 0 0 0 0 0 0 0 0 "part" 8 -1 -1 "d" "prédite" "rrc" 8 0 0 -1 -1
"3453" "s16" 65 11 3 0 0 0 0 0 0 0 0 0 0 0 0 0 0 "pp" 19 -1 -1 "d" "dans les écritures" "rrc" 19 0 0 -1 -1
"3454" "s16" 65 11 4 0 0 0 0 0 0 0 0 0 0 0 0 0 0 "dis" 15 -1 -1 "d" "aurait accompli" "rrc" 15 0 0 -1 -1
"3455" "s16" 65 11 5 0 0 0 0 0 0 0 0 0 0 0 0 0 0 "post-dis" 11 -1 -1 "d" "un miracle," "rrc" 11 0 0 -1 -1
"3456" "s16" 65 11 7 0 0 0 0 0 0 0 0 0 0 0 0 0 0 "pre-sluice" 15 -1 -1 "d" "d'en découvrir" "rrc" 15 0 0 -1 -1
"3457" "s16" 65 11 8 256 1 256 256 256 256 256 256 0 0 0 0 0 256 "sluice" 10 -1 -1 "d" "la nature," "rrc" 10 1 0 -1 -1
"3458" "s16" 65 11 9 152 1 152 152 152 152 152 408 0 0 0 0 0 152 "spillover" 14 -1 -1 "d" "en particulier" "rrc" 14 1 0 -1 -1
"3459" "s16" 66 41 1 0 0 0 0 0 0 0 0 0 0 0 0 0 0 "np1_1" 19 1 -1 "b" "Combien de maîtres" "soi" 19 0 -1 0 1
"3460" "s16" 66 41 2 0 0 0 0 0 0 0 0 0 0 0 0 0 0 "np1_2" 10 1 -1 "b" "de kung-fu" "soi" 10 0 -1 0 1
"3461" "s16" 66 41 3 0 0 0 0 0 0 0 0 0 0 0 0 0 0 "aux_v" 10 1 -1 "b" "ont vaincu" "soi" 10 0 -1 0 1
"3462" "s16" 66 41 4 0 0 0 0 0 0 0 0 0 0 0 0 0 0 "np2_1" 6 1 -1 "b" "l'ours" "soi" 6 0 -1 0 1
"3463" "s16" 66 41 5 0 0 0 0 0 0 0 0 0 0 0 0 0 0 "np2_2" 9 1 -1 "b" "du cirque" "soi" 9 0 -1 0 1
"3464" "s16" 66 41 6 240 1 0 392 392 392 392 392 0 0 0 0 0 392 "sluice" 11 1 -1 "b" "et comment," "soi" 11 1 -1 0 1
"3465" "s16" 66 41 7 232 1 0 232 232 440 232 624 208 0 208 0 0 208 "so" 10 1 -1 "b" "si je puis" "soi" 10 1 -1 0 1
"3466" "s16" 67 47 1 0 0 0 0 0 140 0 0 140 0 140 0 0 140 "np1_1" 16 -1 -1 "d" "Quelle chanteuse" "soi" 16 1 0 -1 -1
"3467" "s16" 67 47 2 0 0 0 0 0 168 0 0 168 0 168 0 0 168 "np1_2" 8 -1 -1 "d" "d'opéra" "soi" 8 1 0 -1 -1
"3468" "s16" 67 47 3 0 0 0 0 0 280 0 0 280 0 280 0 0 280 "aux_v" 11 -1 -1 "d" "a contacté" "soi" 11 1 0 -1 -1
"3469" "s16" 67 47 4 0 0 0 0 0 48 0 0 48 0 48 0 0 48 "np2_1" 13 -1 -1 "d" "les musiciens" "soi" 13 1 0 -1 -1
"3470" "s16" 67 47 5 0 0 0 0 0 0 0 0 0 0 0 0 0 0 "np2_2" 9 -1 -1 "d" "du groupe" "soi" 9 0 0 -1 -1
"3471" "s16" 67 47 6 284 1 284 284 284 284 284 284 0 0 0 0 0 284 "sluice" 12 -1 -1 "d" "en cachette," "soi" 12 1 0 -1 -1
"3472" "s16" 67 47 7 252 1 252 252 252 252 888 1172 0 0 0 1 1 252 "so" 15 -1 -1 "d" "si vous savez ?" "soi" 15 1 0 -1 -1
"3473" "s16" 70 45 1 0 0 0 0 0 0 0 0 0 0 0 0 0 0 "np1_1" 14 1 -1 "b" "Quels fidèles" "soi" 14 0 -1 0 1
"3474" "s16" 70 45 2 0 0 0 0 0 0 0 0 0 0 0 0 0 0 "np1_2" 15 1 -1 "b" "de l'hindouisme" "soi" 15 0 -1 0 1
"3475" "s16" 70 45 3 0 0 0 0 0 0 0 0 0 0 0 0 0 0 "aux_v" 12 1 -1 "b" "ont converti" "soi" 12 0 -1 0 1
"3476" "s16" 70 45 4 0 0 0 0 0 0 0 0 0 0 0 0 0 0 "np2_1" 10 1 -1 "b" "le pasteur" "soi" 10 0 -1 0 1
"3477" "s16" 70 45 5 0 0 0 0 0 0 0 0 0 0 0 0 0 0 "np2_2" 24 1 -1 "b" "de l'église paroissiale" "soi" 24 0 -1 0 1
"3478" "s16" 70 45 6 164 1 0 316 316 316 316 316 0 0 0 0 0 316 "sluice" 11 1 -1 "b" "et comment," "soi" 11 1 -1 0 1
"3479" "s16" 70 45 7 148 1 0 536 536 536 536 852 0 0 0 0 0 536 "so" 10 1 -1 "b" "si je puis" "soi" 10 1 -1 0 1
"3480" "s16" 71 44 1 0 0 0 0 0 0 0 0 0 0 0 0 0 0 "np1_1" 13 -1 1 "c" "Quels bandits" "soi" 13 0 0 1 -1
"3481" "s16" 71 44 2 0 0 0 0 0 0 0 0 0 0 0 0 0 0 "np1_2" 10 -1 1 "c" "du désert" "soi" 10 0 0 1 -1
"3482" "s16" 71 44 3 0 0 0 0 0 0 0 0 0 0 0 0 0 0 "aux_v" 11 -1 1 "c" "a assiégé" "soi" 11 0 0 1 -1
"3483" "s16" 71 44 4 0 0 0 0 0 0 0 0 0 0 0 0 0 0 "np2_1" 8 -1 1 "c" "l'armée" "soi" 8 0 0 1 -1
"3484" "s16" 71 44 5 0 0 0 0 0 0 0 0 0 0 0 0 0 0 "np2_2" 12 -1 1 "c" "des Croisés" "soi" 12 0 0 1 -1
"3485" "s16" 71 44 6 284 1 0 804 804 1064 804 804 260 0 260 0 0 260 "sluice" 8 -1 1 "c" "en 1267," "soi" 8 1 0 1 -1
"3486" "s16" 71 44 7 332 1 332 332 332 332 332 1136 0 0 0 0 0 332 "so" 14 -1 1 "c" "si vous pouvez" "soi" 14 1 0 1 -1
"3487" "s16" 72 16 1 0 0 0 0 0 0 0 0 0 0 0 0 0 0 "np1" 15 -1 1 "c" "Le dictionnaire" "rrc" 15 0 0 1 -1
"3488" "s16" 72 16 10 144 1 144 144 144 144 144 840 0 0 0 0 0 144 "spillover" 9 -1 1 "c" "de façon" "rrc" 9 1 0 1 -1
"3489" "s16" 72 16 2 0 0 0 0 0 0 0 0 0 0 0 0 0 0 "part" 7 -1 1 "c" "traduit" "rrc" 7 0 0 1 -1
"3490" "s16" 72 16 3 0 0 0 0 0 0 0 0 0 0 0 0 0 0 "pp" 12 -1 1 "c" "de l'anglais" "rrc" 12 0 0 1 -1
"3491" "s16" 72 16 4 0 0 0 0 0 0 0 0 0 0 0 0 0 0 "dis" 9 -1 1 "c" "contenait" "rrc" 9 0 0 1 -1
"3492" "s16" 72 16 5 0 0 0 0 0 0 0 0 0 0 0 0 0 0 "post-dis" 20 -1 1 "c" "des familles de mots" "rrc" 20 0 0 1 -1
"3493" "s16" 72 16 8 0 0 0 0 0 164 0 0 164 0 164 0 0 164 "pre-sluice" 13 -1 1 "c" "des matières" "rrc" 13 1 0 1 -1
"3494" "s16" 72 16 9 172 1 0 172 532 532 696 696 360 360 0 1 1 360 "sluice" 19 -1 1 "c" "ne les indique pas," "rrc" 19 1 0 1 -1
"3495" "s1" 67 35 10 252 1 0 452 452 452 452 452 0 0 0 0 0 452 "sluice" 22 -1 1 "c" "la longueur du trajet," "cdb" 22 1 0 1 -1
"3496" "s1" 67 35 11 208 1 208 208 208 208 208 660 0 0 0 0 0 208 "spillover1" 9 -1 1 "c" "vu qu'ils" "cdb" 9 1 0 1 -1
"3497" "s1" 67 35 3 0 0 0 0 0 0 0 0 0 0 0 0 0 0 "np1_c" 14 -1 1 "c" "Une policière" "cdb" 14 0 0 1 -1
"3498" "s1" 67 35 4 0 0 0 0 0 0 0 0 0 0 0 0 0 0 "adj" 5 -1 1 "c" "sauve" "cdb" 5 0 0 1 -1
"3499" "s1" 67 35 5 0 0 0 0 0 0 0 0 0 0 0 0 0 0 "verb" 14 -1 1 "c" "les véhicule," "cdb" 14 0 0 1 -1
"3500" "s1" 67 35 6 0 0 0 0 0 0 0 0 0 0 0 0 0 0 "post-verb" 11 -1 1 "c" "mais il est" "cdb" 11 0 0 1 -1
"3501" "s1" 67 35 9 0 0 0 0 0 0 0 0 0 0 0 0 0 0 "pre-sluice" 10 -1 1 "c" "exactement" "cdb" 10 0 0 1 -1
"3502" "s16" 7 5 1 0 0 0 0 0 0 0 0 0 0 0 0 0 0 "np1" 22 1 -1 "b" "Les derniers chapitres" "rrc" 22 0 -1 0 1
"3503" "s16" 7 5 10 220 1 220 220 220 220 220 220 0 0 0 0 0 220 "sluice" 9 1 -1 "b" "pourquoi," "rrc" 9 1 -1 0 1
"3504" "s16" 7 5 11 440 1 440 440 440 440 440 660 0 0 0 0 0 440 "spillover" 12 1 -1 "b" "d'autant que" "rrc" 12 1 -1 0 1
"3505" "s16" 7 5 2 0 0 0 0 0 112 0 0 112 0 112 0 0 112 "part" 10 1 -1 "b" "soustraits" "rrc" 10 1 -1 0 1
"3506" "s16" 7 5 3 0 0 0 0 0 0 0 0 0 0 0 0 0 0 "pp" 8 1 -1 "b" "du livre" "rrc" 8 0 -1 0 1
"3507" "s16" 75 35 10 208 1 0 668 668 668 668 668 0 0 0 0 0 668 "sluice" 22 -1 -1 "d" "la longueur du trajet," "cdb" 22 1 0 -1 -1
"3508" "s16" 75 35 11 184 1 184 184 184 184 184 852 0 0 0 0 0 184 "spillover1" 9 -1 -1 "d" "vu qu'ils" "cdb" 9 1 0 -1 -1
"3509" "s16" 75 35 3 0 0 0 0 0 0 0 0 0 0 0 0 0 0 "np1_c" 15 -1 -1 "d" "Des policières" "cdb" 15 0 0 -1 -1
"3510" "s16" 75 35 4 0 0 0 0 0 0 0 0 0 0 0 0 0 0 "adj" 6 -1 -1 "d" "sauves" "cdb" 6 0 0 -1 -1
"3511" "s16" 75 35 5 0 0 0 0 0 0 0 0 0 0 0 0 0 0 "verb" 16 -1 -1 "d" "les véhiculent," "cdb" 16 0 0 -1 -1
"3512" "s16" 75 35 6 0 0 0 0 0 0 0 0 0 0 0 0 0 0 "post-verb" 11 -1 -1 "d" "mais il est" "cdb" 11 0 0 -1 -1
"3513" "s16" 75 35 9 0 0 0 0 0 0 0 0 0 0 0 0 0 0 "pre-sluice" 10 -1 -1 "d" "exactement" "cdb" 10 0 0 -1 -1
"3514" "s16" 7 5 4 0 0 0 0 0 0 0 0 0 0 0 0 0 0 "dis" 7 1 -1 "b" "avaient" "rrc" 7 0 -1 0 1
"3515" "s16" 7 5 5 0 0 0 0 0 0 0 0 0 0 0 0 0 0 "post-dis" 17 1 -1 "b" "l'air ingénieux," "rrc" 17 0 -1 0 1
"3516" "s16" 7 5 9 0 0 0 0 0 0 0 0 0 0 0 0 0 0 "pre-sluice" 10 1 -1 "b" "exactement" "rrc" 10 0 -1 0 1
"3517" "s16" 76 2 1 0 0 0 0 0 0 0 0 0 0 0 0 0 0 "np1" 9 1 1 "a" "Le héros" "rrc" 9 0 1 0 1
"3518" "s16" 76 2 10 172 1 0 300 300 300 300 528 0 0 0 0 0 300 "spillover" 10 1 1 "a" "peut-être" "rrc" 10 1 1 0 1
"3519" "s16" 76 2 2 0 0 0 0 0 0 0 0 0 0 0 0 0 0 "part" 7 1 1 "a" "décrit" "rrc" 7 0 1 0 1
"3520" "s16" 76 2 3 0 0 0 0 0 0 0 0 0 0 0 0 0 0 "pp" 19 1 1 "a" "dans cette histoire" "rrc" 19 0 1 0 1
"3521" "s16" 76 2 4 0 0 0 0 0 0 0 0 0 0 0 0 0 0 "dis" 8 1 1 "a" "a vaincu" "rrc" 8 0 1 0 1
"3522" "s16" 76 2 5 0 0 0 0 0 0 0 0 0 0 0 0 0 0 "post-dis" 18 1 1 "a" "une bête féroce," "rrc" 18 0 1 0 1
"3523" "s16" 76 2 8 0 0 0 0 0 0 0 0 0 0 0 0 0 0 "pre-sluice" 12 1 1 "a" "ne mentionne" "rrc" 12 0 1 0 1
"3524" "s16" 76 2 9 228 1 228 228 228 228 228 228 0 0 0 0 0 228 "sluice" 8 1 1 "a" "comment," "rrc" 8 1 1 0 1
"3525" "s16" 78 22 10 140 1 140 140 140 140 140 140 0 0 0 0 0 140 "pre-sluice" 9 1 1 "a" "révéler" "cdb" 9 1 1 0 1
"3526" "s16" 78 22 12 116 1 116 116 116 116 116 256 0 0 0 0 0 116 "spillover1" 11 1 1 "a" "de manière" "cdb" 11 1 1 0 1
"3527" "s16" 78 22 3 0 0 0 0 0 0 0 0 0 0 0 0 0 0 "np1_c" 8 1 1 "a" "Un agent" "cdb" 8 0 1 0 1
"3528" "s16" 78 22 4 0 0 0 0 0 0 0 0 0 0 0 0 0 0 "adj" 6 1 1 "a" "lâche" "cdb" 6 0 1 0 1
"3529" "s16" 78 22 5 0 0 0 0 0 0 0 0 0 0 0 0 0 0 "verb" 14 1 1 "a" "les recherche," "cdb" 14 0 1 0 1
"3530" "s16" 78 22 6 0 0 0 0 0 0 0 0 0 0 0 0 0 0 "post-verb" 16 1 1 "a" "mais à présent" "cdb" 16 0 1 0 1
"3531" "s16" 78 22 9 0 0 0 0 0 0 0 0 0 0 0 0 0 0 "pre-sluice" 14 1 1 "a" "ne veulent pas" "cdb" 14 0 1 0 1
"3532" "s16" 79 1 1 0 0 0 0 0 0 0 0 0 0 0 0 0 0 "np1" 15 1 -1 "b" "La politicienne" "rrc" 15 0 -1 0 1
"3533" "s16" 79 1 10 0 0 0 0 0 0 0 0 0 0 0 0 0 0 "pre-sluice" 14 1 -1 "b" "se demandaient" "rrc" 14 0 -1 0 1
"3534" "s16" 79 1 11 144 1 144 144 144 144 144 144 0 0 0 0 0 144 "sluice" 9 1 -1 "b" "pourquoi," "rrc" 9 1 -1 0 1
"3535" "s16" 79 1 12 328 1 328 328 328 328 328 472 0 0 0 0 0 328 "spillover" 6 1 -1 "b" "vu que" "rrc" 6 1 -1 0 1
"3536" "s16" 79 1 2 0 0 0 0 0 0 0 0 0 0 0 0 0 0 "part" 10 1 -1 "b" "contredite" "rrc" 10 0 -1 0 1
"3537" "s16" 79 1 3 0 0 0 0 0 0 0 0 0 0 0 0 0 0 "pp" 16 1 -1 "b" "durant le débat" "rrc" 16 0 -1 0 1
"3538" "s16" 79 1 4 0 0 0 0 0 0 0 0 0 0 0 0 0 0 "dis" 10 1 -1 "b" "a proposé" "rrc" 10 0 -1 0 1
"3539" "s16" 79 1 5 0 0 0 0 0 0 0 0 0 0 0 0 0 0 "post-dis" 11 1 -1 "b" "des mesures" "rrc" 11 0 -1 0 1
"3540" "s16" 80 12 1 0 0 0 0 0 192 0 0 192 0 192 0 0 192 "np1" 8 -1 1 "c" "Le robot" "rrc" 8 1 0 1 -1
"3541" "s16" 80 12 10 372 1 0 528 528 528 528 712 0 0 0 0 0 528 "spillover" 12 -1 1 "c" "vu qu'il y a" "rrc" 12 1 0 1 -1
"3542" "s16" 80 12 2 0 0 0 0 0 0 0 0 0 0 0 0 0 0 "part" 7 -1 1 "c" "produit" "rrc" 7 0 0 1 -1
"3543" "s16" 80 12 3 0 0 0 0 0 424 0 0 424 0 424 0 0 424 "pp" 10 -1 1 "c" "à l'usine" "rrc" 10 1 0 1 -1
"3544" "s16" 80 12 4 0 0 0 0 0 0 0 0 0 0 0 0 0 0 "dis" 12 -1 1 "c" "doit traiter" "rrc" 12 0 0 1 -1
"3545" "s16" 80 12 5 0 0 0 0 0 228 0 0 228 0 228 0 0 228 "post-dis" 20 -1 1 "c" "des pièces uniques," "rrc" 20 1 0 1 -1
"3546" "s16" 80 12 8 0 0 0 0 0 168 0 0 168 0 168 0 1 168 "pre-sluice" 12 -1 1 "c" "d'en trouver" "rrc" 12 1 0 1 -1
"3547" "s16" 80 12 9 184 1 184 184 184 184 184 184 0 0 0 0 0 184 "sluice" 9 -1 1 "c" "le temps," "rrc" 9 1 0 1 -1
"3548" "s16" 81 4 1 0 0 0 0 0 0 0 0 0 0 0 0 0 0 "np1" 11 -1 1 "c" "L'étudiant" "rrc" 11 0 0 1 -1
"3549" "s16" 81 4 2 0 0 0 0 0 156 0 0 156 0 156 0 0 156 "part" 8 -1 1 "c" "distrait" "rrc" 8 1 0 1 -1
"3550" "s16" 81 4 3 0 0 0 0 0 0 0 0 0 0 0 0 0 0 "pp" 17 -1 1 "c" "pendant la classe" "rrc" 17 0 0 1 -1
"3551" "s16" 81 4 4 0 0 0 0 0 0 0 0 0 0 0 0 0 0 "dis" 13 -1 1 "c" "était parti," "rrc" 13 0 0 1 -1
"3552" "s16" 81 4 5 0 0 0 0 0 0 0 0 0 0 0 0 0 0 "post-dis" 23 -1 1 "c" "mais même le directeur" "rrc" 23 0 0 1 -1
"3553" "s16" 81 4 6 0 0 0 0 0 0 0 0 0 0 0 0 0 0 "pre-sluice" 11 -1 1 "c" "de l'école" "rrc" 11 0 0 1 -1
"3554" "s16" 81 4 7 204 1 0 416 416 416 416 416 0 0 0 0 0 416 "sluice" 17 -1 1 "c" "ne le savait pas," "rrc" 17 1 0 1 -1
"3555" "s16" 81 4 8 164 1 0 320 320 320 320 736 0 0 0 0 0 320 "spillover" 9 -1 1 "c" "puisqu'il" "rrc" 9 1 0 1 -1
"3556" "s1" 68 22 10 268 1 268 268 268 268 268 268 0 0 0 0 0 268 "sluice" 13 -1 -1 "d" "en révéler," "cdb" 13 1 0 -1 -1
"3557" "s1" 68 22 11 316 1 316 316 316 316 316 584 0 0 0 0 0 316 "spillover1" 11 -1 -1 "d" "de manière" "cdb" 11 1 0 -1 -1
"3558" "s1" 68 22 3 0 0 0 0 0 0 0 0 0 0 0 0 0 0 "np1_c" 10 -1 -1 "d" "Des agents" "cdb" 10 0 0 -1 -1
"3559" "s1" 68 22 4 0 0 0 0 0 0 0 0 0 0 0 0 0 0 "adj" 7 -1 -1 "d" "lâches" "cdb" 7 0 0 -1 -1
"3560" "s1" 68 22 5 0 0 0 0 0 0 0 0 0 0 0 0 0 0 "verb" 16 -1 -1 "d" "les recherchent," "cdb" 16 0 0 -1 -1
"3561" "s1" 68 22 6 0 0 0 0 0 0 0 0 0 0 0 0 0 0 "post-verb" 16 -1 -1 "d" "mais à présent" "cdb" 16 0 0 -1 -1
"3562" "s1" 68 22 9 0 0 0 0 0 0 0 0 0 0 0 0 0 0 "pre-sluice" 15 -1 -1 "d" "ne veulent rien" "cdb" 15 0 0 -1 -1
"3563" "s16" 82 3 1 0 0 0 0 0 0 0 0 0 0 0 0 0 0 "np1" 11 -1 -1 "d" "Les navires" "rrc" 11 0 0 -1 -1
"3564" "s16" 82 3 2 0 0 0 0 0 0 0 0 0 0 0 0 0 0 "part" 9 -1 -1 "d" "détruits" "rrc" 9 0 0 -1 -1
"3565" "s16" 82 3 3 0 0 0 0 0 0 0 0 0 0 0 0 0 0 "pp" 17 -1 -1 "d" "pendant la guerre" "rrc" 17 0 0 -1 -1
"3566" "s16" 82 3 4 0 0 0 0 0 0 0 0 0 0 0 0 0 0 "dis" 15 -1 -1 "d" "avaient rejoint" "rrc" 15 0 0 -1 -1
"3567" "s16" 82 3 7 0 0 0 0 0 0 0 0 0 0 0 0 0 0 "pre-sluice" 10 -1 -1 "d" "d'histoire" "rrc" 10 0 0 -1 -1
"3568" "s16" 82 3 8 168 1 0 416 416 416 416 416 0 0 0 0 0 416 "sluice" 17 -1 -1 "d" "n'en savait rien," "rrc" 17 1 0 -1 -1
"3569" "s16" 82 3 9 224 1 0 224 224 448 224 640 224 0 224 0 0 224 "spillover" 8 -1 -1 "d" "laissant" "rrc" 8 1 0 -1 -1
"3570" "s16" 83 54 1 0 0 0 0 0 0 0 0 0 0 0 0 0 0 "np1_1" 8 1 1 "a" "Quel roi" "soi" 8 0 1 0 1
"3571" "s16" 83 54 2 0 0 0 0 0 0 0 0 0 0 0 0 0 0 "np1_2" 15 1 1 "a" "de l'Angleterre" "soi" 15 0 1 0 1
"3572" "s16" 83 54 3 0 0 0 0 0 292 0 0 292 0 292 0 0 292 "aux_v" 11 1 1 "a" "ont raillé" "soi" 11 1 1 0 1
"3573" "s16" 83 54 4 0 0 0 0 0 700 0 0 700 0 700 0 1 296 "np2_1" 13 1 1 "a" "les ministres" "soi" 13 1 1 0 1
"3574" "s16" 83 54 5 0 0 0 0 0 404 0 0 404 0 404 0 1 228 "np2_2" 14 1 1 "a" "de la Couronne" "soi" 14 1 1 0 1
"3575" "s16" 83 54 6 160 1 0 160 396 396 1792 1792 236 236 0 1 1 236 "sluice" 12 1 1 "a" "et pourquoi," "soi" 12 1 1 0 1
"3576" "s16" 83 54 7 192 1 0 336 336 336 336 2128 0 0 0 0 0 336 "so" 18 1 1 "a" "s'il vous plaît ?" "soi" 18 1 1 0 1
"3577" "s1" 69 36 10 200 1 0 496 496 496 496 788 0 0 0 0 0 496 "spillover1" 12 1 -1 "b" "car le style" "cdb" 12 1 -1 0 1
"3578" "s1" 69 36 2 0 0 0 0 0 0 0 0 0 0 0 0 0 0 "np1_c" 15 1 -1 "b" "Des enjolivures" "cdb" 15 0 -1 0 1
"3579" "s1" 69 36 3 0 0 0 0 0 0 0 0 0 0 0 0 0 0 "adj" 9 1 -1 "b" "précises" "cdb" 9 0 -1 0 1
"3580" "s1" 69 36 4 0 0 0 0 0 0 0 0 0 0 0 0 0 0 "verb" 11 1 -1 "b" "les ornent," "cdb" 11 0 -1 0 1
"3581" "s1" 69 36 5 0 0 0 0 0 0 0 0 0 0 0 0 0 0 "post-verb" 16 1 -1 "b" "mais les savants" "cdb" 16 0 -1 0 1
"3582" "s1" 69 36 8 0 0 0 0 0 0 0 0 0 0 0 0 0 0 "pre-sluice" 8 1 -1 "b" "d'accord" "cdb" 8 0 -1 0 1
"3583" "s1" 69 36 9 148 1 0 292 292 292 292 292 0 0 0 0 0 292 "sluice" 13 1 -1 "b" "depuis quand," "cdb" 13 1 -1 0 1
"3584" "s16" 9 40 1 0 0 0 0 0 0 0 0 0 0 0 0 0 0 "np1_1" 13 -1 1 "c" "Quels acteurs" "soi" 13 0 0 1 -1
"3585" "s16" 9 40 2 0 0 0 0 0 0 0 0 0 0 0 0 0 0 "np1_2" 12 -1 1 "c" "du théâtre" "soi" 12 0 0 1 -1
"3586" "s16" 9 40 3 0 0 0 0 0 48 0 0 48 0 48 0 0 48 "aux_v" 10 -1 1 "c" "a insulté" "soi" 10 1 0 1 -1
"3587" "s16" 9 40 4 0 0 0 0 0 0 0 0 0 0 0 0 0 0 "np2_1" 11 -1 1 "c" "le critique" "soi" 11 0 0 1 -1
"3588" "s16" 9 40 5 0 0 0 0 0 0 0 0 0 0 0 0 0 0 "np2_2" 12 -1 1 "c" "du quotidien" "soi" 12 0 0 1 -1
"3589" "s16" 9 40 6 348 1 0 348 348 444 348 348 96 0 96 0 1 96 "sluice" 13 -1 1 "c" "l'autre jour," "soi" 13 1 0 1 -1
"3590" "s16" 9 40 7 168 1 0 672 672 672 816 1164 0 0 0 1 1 672 "so" 14 -1 1 "c" "si vous pouvez" "soi" 14 1 0 1 -1
"3591" "s17" 10 32 10 204 1 0 204 204 420 204 356 216 0 216 0 0 216 "spillover1" 17 -1 -1 "d" "car le journal TV" "cdb" 17 1 0 -1 -1
"3592" "s17" 10 32 2 0 0 0 0 0 440 0 0 440 0 440 0 0 260 "np1_c" 16 -1 -1 "d" "Des modérateurs" "cdb" 16 1 0 -1 -1
"3593" "s17" 10 32 3 0 0 0 0 0 132 0 0 132 0 132 0 1 132 "adj" 10 -1 -1 "d" "célèbres" "cdb" 10 1 0 -1 -1
"3594" "s17" 10 32 4 0 0 0 0 0 384 0 0 384 0 384 0 1 204 "verb" 14 -1 -1 "d" "les annoncent," "cdb" 14 1 0 -1 -1
"3595" "s17" 10 32 5 0 0 0 0 0 160 0 0 160 0 160 0 0 160 "post-verb" 16 -1 -1 "d" "mais les parents" "cdb" 16 1 0 -1 -1
"3596" "s17" 10 32 8 0 0 0 0 0 316 0 0 316 0 316 0 0 316 "pre-sluice" 6 -1 -1 "d" "à s'y" "cdb" 6 1 0 -1 -1
"3597" "s17" 10 32 9 152 1 0 152 152 476 152 152 324 0 324 0 2 188 "sluice" 11 -1 -1 "d" "concentrer," "cdb" 11 1 0 -1 -1
"3598" "s17" 12 5 1 0 0 0 0 0 380 0 0 380 0 380 0 0 164 "np1" 19 -1 1 "c" "Le dernier chapitre" "rrc" 19 1 0 1 -1
"3599" "s17" 12 5 2 0 0 0 0 0 420 0 0 420 0 420 0 1 288 "part" 9 -1 1 "c" "soustrait" "rrc" 9 1 0 1 -1
"3600" "s17" 12 5 3 0 0 0 0 0 0 0 0 0 0 0 0 0 0 "pp" 8 -1 1 "c" "du livre" "rrc" 8 0 0 1 -1
"3601" "s17" 12 5 4 0 0 0 0 0 236 0 0 236 0 236 0 0 236 "dis" 5 -1 1 "c" "avait" "rrc" 5 1 0 1 -1
"3602" "s17" 12 5 5 0 0 0 0 0 224 0 0 224 0 224 0 0 224 "post-dis" 17 -1 1 "c" "l'air ingénieux," "rrc" 17 1 0 1 -1
"3603" "s17" 12 5 7 0 0 0 0 0 380 0 0 380 0 380 0 1 148 "pre-sluice" 8 -1 1 "c" "personne" "rrc" 8 1 0 1 -1
"3604" "s17" 12 5 8 152 1 0 256 256 464 256 256 208 0 208 0 0 208 "sluice" 13 -1 1 "c" "ne le savait," "rrc" 13 1 0 1 -1
"3605" "s17" 12 5 9 148 1 0 148 148 360 148 404 212 0 212 0 0 212 "spillover" 12 -1 1 "c" "d'autant que" "rrc" 12 1 0 1 -1
"3606" "s1" 71 41 1 0 0 0 0 0 0 0 0 0 0 0 0 0 0 "np1_1" 19 1 1 "a" "Combien de maîtres" "soi" 19 0 1 0 1
"3607" "s1" 71 41 2 0 0 0 0 0 196 0 0 196 0 196 0 0 196 "np1_2" 10 1 1 "a" "de kung-fu" "soi" 10 1 1 0 1
"3608" "s1" 71 41 3 0 0 0 0 0 112 0 0 112 0 112 0 0 112 "aux_v" 8 1 1 "a" "a vaincu" "soi" 8 1 1 0 1
"3609" "s1" 71 41 4 0 0 0 0 0 196 0 0 196 0 196 0 1 196 "np2_1" 6 1 1 "a" "l'ours" "soi" 6 1 1 0 1
"3610" "s1" 71 41 5 0 0 0 0 0 0 0 0 0 0 0 0 0 0 "np2_2" 9 1 1 "a" "du cirque" "soi" 9 0 1 0 1
"3611" "s1" 71 41 6 196 1 0 356 356 356 356 356 0 0 0 0 0 356 "sluice" 11 1 1 "a" "et comment," "soi" 11 1 1 0 1
"3612" "s1" 71 41 7 208 1 208 208 208 208 208 564 0 0 0 0 0 208 "so" 10 1 1 "a" "si je puis" "soi" 10 1 1 0 1
"3613" "s17" 14 52 1 0 0 0 0 0 1604 0 0 1604 0 1604 0 0 772 "np1_1" 18 -1 -1 "d" "Quel fonctionnaire" "soi" 18 1 0 -1 -1
"3614" "s17" 14 52 2 0 0 0 0 0 160 0 0 160 0 160 0 0 160 "np1_2" 9 -1 -1 "d" "de l'Etat" "soi" 9 1 0 -1 -1
"3615" "s17" 14 52 3 0 0 0 0 0 392 0 0 392 0 392 0 0 392 "aux_v" 11 -1 -1 "d" "a protégé" "soi" 11 1 0 -1 -1
"3616" "s17" 14 52 4 0 0 0 0 0 848 0 0 848 0 848 0 0 160 "np2_1" 14 -1 -1 "d" "les magistrats" "soi" 14 1 0 -1 -1
"3617" "s17" 14 52 5 0 0 0 0 0 968 0 0 968 0 968 0 3 232 "np2_2" 10 -1 -1 "d" "du parquet" "soi" 10 1 0 -1 -1
"3618" "s17" 14 52 6 244 1 0 244 244 644 244 244 400 0 400 0 2 240 "sluice" 17 -1 -1 "d" "en août dernier," "soi" 17 1 0 -1 -1
"3619" "s17" 14 52 7 228 1 0 228 228 876 228 472 648 0 648 0 2 332 "so" 14 -1 -1 "d" "si vous pouvez" "soi" 14 1 0 -1 -1
"3620" "s17" 15 16 1 0 0 0 0 0 1724 0 0 1724 0 1724 0 0 52 "np1" 17 -1 -1 "d" "Les dictionnaires" "rrc" 17 1 0 -1 -1
"3621" "s17" 15 16 10 292 1 0 292 412 624 776 964 332 120 212 1 1 212 "spillover" 9 -1 -1 "d" "de façon" "rrc" 9 1 0 -1 -1
"3622" "s17" 15 16 2 0 0 0 0 0 300 0 0 300 0 300 0 0 300 "part" 8 -1 -1 "d" "traduits" "rrc" 8 1 0 -1 -1
"3623" "s17" 15 16 3 0 0 0 0 0 184 0 0 184 0 184 0 0 184 "pp" 12 -1 -1 "d" "de l'anglais" "rrc" 12 1 0 -1 -1
"3624" "s17" 15 16 4 0 0 0 0 0 184 0 0 184 0 184 0 0 184 "dis" 11 -1 -1 "d" "contenaient" "rrc" 11 1 0 -1 -1
"3625" "s17" 15 16 5 0 0 0 0 0 476 0 0 476 0 476 0 0 476 "post-dis" 20 -1 -1 "d" "des familles de mots" "rrc" 20 1 0 -1 -1
"3626" "s17" 15 16 8 0 0 0 0 0 0 0 0 0 0 0 0 0 0 "pre-sluice" 13 -1 -1 "d" "des matières" "rrc" 13 0 0 -1 -1
"3627" "s17" 15 16 9 188 1 0 188 188 912 188 188 724 0 724 0 1 360 "sluice" 19 -1 -1 "d" "ne les indique pas," "rrc" 19 1 0 -1 -1
"3628" "s17" 16 49 1 0 0 0 0 0 1204 0 0 1204 0 1204 0 0 264 "np1_1" 14 -1 1 "c" "Quel escrimeur" "soi" 14 1 0 1 -1
"3629" "s17" 16 49 2 0 0 0 0 0 996 0 0 996 0 996 0 1 80 "np1_2" 22 -1 1 "c" "de l'équipe nationale" "soi" 22 1 0 1 -1
"3630" "s17" 16 49 3 0 0 0 0 0 288 0 0 288 0 288 0 0 288 "aux_v" 10 -1 1 "c" "ont salué" "soi" 10 1 0 1 -1
"3631" "s17" 16 49 4 0 0 0 0 0 0 0 0 0 0 0 0 0 0 "np2_1" 15 -1 1 "c" "les adversaires" "soi" 15 0 0 1 -1
"3632" "s17" 16 49 5 0 0 0 0 0 140 0 0 140 0 140 0 1 140 "np2_2" 11 -1 1 "c" "du concours" "soi" 11 1 0 1 -1
"3633" "s17" 16 49 6 232 1 232 232 232 232 232 232 0 0 0 0 0 232 "sluice" 15 -1 1 "c" "avant la lutte," "soi" 15 1 0 1 -1
"3634" "s17" 16 49 7 180 1 180 180 180 180 180 412 0 0 0 0 0 180 "so" 10 -1 1 "c" "si je puis" "soi" 10 1 0 1 -1
"3635" "s17" 17 3 1 0 0 0 0 0 764 0 0 764 0 764 0 0 304 "np1" 9 1 1 "a" "Le navire" "rrc" 9 1 1 0 1
"3636" "s17" 17 3 10 0 0 0 0 0 284 0 168 284 0 284 0 0 284 "spillover" 8 1 1 "a" "laissant" "rrc" 8 1 1 0 1
"3637" "s17" 17 3 2 0 0 0 0 0 40 0 0 40 0 40 0 0 40 "part" 8 1 1 "a" "détruit" "rrc" 8 1 1 0 1
"3638" "s17" 17 3 3 0 0 0 0 0 628 0 0 628 0 628 0 1 52 "pp" 17 1 1 "a" "pendant la guerre" "rrc" 17 1 1 0 1
"3639" "s17" 17 3 4 0 0 0 0 0 548 0 0 548 0 548 0 2 220 "dis" 13 1 1 "a" "avait rejoint" "rrc" 13 1 1 0 1
"3640" "s17" 17 3 5 0 0 0 0 0 0 0 0 0 0 0 0 0 0 "post-dis" 8 1 1 "a" "le port," "rrc" 8 0 1 0 1
"3641" "s17" 17 3 8 0 0 0 0 0 288 0 0 288 0 288 0 0 288 "pre-sluice" 19 1 1 "a" "ne pouvait pas dire" "rrc" 19 1 1 0 1
"3642" "s17" 17 3 9 168 1 0 168 168 328 168 168 160 0 160 0 0 160 "sluice" 6 1 1 "a" "quand," "rrc" 6 1 1 0 1
"3643" "s17" 18 14 1 0 0 0 0 0 0 0 0 0 0 0 0 0 0 "np1" 11 1 -1 "b" "Les sultans" "rrc" 11 0 -1 0 1
"3644" "s17" 18 14 10 0 0 0 0 0 0 0 1208 0 0 0 0 0 0 "spillover" 12 1 -1 "b" "et n'avaient" "rrc" 12 0 -1 0 1
"3645" "s17" 18 14 2 0 0 0 0 0 0 0 0 0 0 0 0 0 0 "part" 10 1 -1 "b" "satisfaits" "rrc" 10 0 -1 0 1
"3646" "s17" 18 14 3 0 0 0 0 0 72 0 0 72 0 72 0 0 72 "pp" 10 1 -1 "b" "depuis peu" "rrc" 10 1 -1 0 1
"3647" "s17" 18 14 4 0 0 0 0 0 0 0 0 0 0 0 0 0 0 "dis" 7 1 -1 "b" "avaient" "rrc" 7 0 -1 0 1
"3648" "s17" 18 14 5 0 0 0 0 0 0 0 0 0 0 0 0 0 0 "post-dis" 15 1 -1 "b" "un grand harem," "rrc" 15 0 -1 0 1
"3649" "s17" 18 14 8 0 0 0 0 0 352 0 0 352 0 352 0 2 88 "pre-sluice" 15 1 -1 "b" "ne savaient pas" "rrc" 15 1 -1 0 1
"3650" "s17" 18 14 9 156 1 156 156 156 156 1208 1208 0 0 0 1 1 156 "sluice" 4 1 -1 "b" "où," "rrc" 4 1 -1 0 1
"3651" "s17" 19 2 1 0 0 0 0 0 552 0 0 552 0 552 0 0 276 "np1" 10 1 -1 "b" "Les héros" "rrc" 10 1 -1 0 1
"3652" "s17" 19 2 2 0 0 0 0 0 248 0 0 248 0 248 0 0 248 "part" 8 1 -1 "b" "décrits" "rrc" 8 1 -1 0 1
"3653" "s17" 19 2 3 0 0 0 0 0 456 0 0 456 0 456 0 0 244 "pp" 19 1 -1 "b" "dans cette histoire" "rrc" 19 1 -1 0 1
"3654" "s17" 19 2 4 0 0 0 0 0 460 0 0 460 0 460 0 1 136 "dis" 10 1 -1 "b" "ont vaincu" "rrc" 10 1 -1 0 1
"3655" "s17" 19 2 5 0 0 0 0 0 312 0 0 312 0 312 0 1 312 "post-dis" 18 1 -1 "b" "une bête féroce," "rrc" 18 1 -1 0 1
"3656" "s17" 19 2 8 0 0 0 0 0 180 0 0 180 0 180 0 0 180 "pre-sluice" 12 1 -1 "b" "ne mentionne" "rrc" 12 1 -1 0 1
"3657" "s17" 19 2 9 88 1 0 88 88 232 88 88 144 0 144 0 0 144 "sluice" 8 1 -1 "b" "comment," "rrc" 8 1 -1 0 1
"3658" "s17" 20 34 10 216 1 0 216 216 628 216 216 412 0 412 0 1 88 "sluice" 17 1 -1 "b" "par quelle magie," "cdb" 17 1 -1 0 1
"3659" "s17" 20 34 11 216 1 0 216 216 1752 216 432 1536 0 1536 0 3 164 "spillover1" 22 1 -1 "b" "et les instrumentistes" "cdb" 22 1 -1 0 1
"3660" "s17" 20 34 3 0 0 0 0 0 800 0 0 800 0 800 0 0 512 "np1_c" 13 1 -1 "b" "Les notations" "cdb" 13 1 -1 0 1
"3661" "s17" 20 34 4 0 0 0 0 0 1924 0 0 1924 0 1924 0 1 448 "adj" 8 1 -1 "b" "inverses" "cdb" 8 1 -1 0 1
"3662" "s17" 20 34 5 0 0 0 0 0 4252 0 0 4252 0 4252 0 4 292 "verb" 13 1 -1 "b" "les rythment," "cdb" 13 1 -1 0 1
"3663" "s17" 20 34 6 0 0 0 0 0 1864 0 0 1864 0 1864 0 2 308 "post-verb" 20 1 -1 "b" "mais ni le directeur" "cdb" 20 1 -1 0 1
"3664" "s17" 21 42 1 0 0 0 0 0 248 0 0 248 0 248 0 0 248 "np1_1" 19 1 -1 "b" "Combien de voitures" "soi" 19 1 -1 0 1
"3665" "s17" 21 42 2 0 0 0 0 0 484 0 0 484 0 484 0 0 484 "np1_2" 9 1 -1 "b" "de course" "soi" 9 1 -1 0 1
"3666" "s17" 21 42 3 0 0 0 0 0 0 0 0 0 0 0 0 0 0 "aux_v" 13 1 -1 "b" "ont dépassé" "soi" 13 0 -1 0 1
"3667" "s17" 21 42 4 0 0 0 0 0 288 0 0 288 0 288 0 1 288 "np2_1" 7 1 -1 "b" "le gros" "soi" 7 1 -1 0 1
"3668" "s17" 21 42 5 0 0 0 0 0 0 0 0 0 0 0 0 0 0 "np2_2" 12 1 -1 "b" "camion rouge" "soi" 12 0 -1 0 1
"3669" "s17" 21 42 6 244 1 0 244 244 428 244 244 184 0 184 0 1 184 "sluice" 9 1 -1 "b" "et quand," "soi" 9 1 -1 0 1
"3670" "s17" 21 42 7 352 1 352 352 352 352 1556 1800 0 0 0 1 1 352 "so" 18 1 -1 "b" "s'il vous plaît ?" "soi" 18 1 -1 0 1
"3671" "s17" 24 17 10 184 1 0 184 184 596 184 268 412 0 412 0 0 152 "spillover1" 8 -1 1 "c" "sauf que" "cdb" 8 1 0 1 -1
"3672" "s17" 24 17 2 0 0 0 0 0 0 0 0 0 0 0 0 0 0 "np1_c" 9 -1 1 "c" "La vidéo" "cdb" 9 0 0 1 -1
"3673" "s17" 24 17 3 0 0 0 0 0 288 0 0 288 0 288 0 0 288 "adj" 8 -1 1 "c" "illustre" "cdb" 8 1 0 1 -1
"3674" "s17" 24 17 4 0 0 0 0 0 188 0 0 188 0 188 0 0 188 "verb" 11 -1 1 "c" "les touche," "cdb" 11 1 0 1 -1
"3675" "s17" 24 17 5 0 0 0 0 0 316 0 0 316 0 316 0 1 316 "post-verb" 16 -1 1 "c" "mais il s'avère" "cdb" 16 1 0 1 -1
"3676" "s17" 24 17 8 0 0 0 0 0 216 0 0 216 0 216 0 0 216 "pre-sluice" 13 -1 1 "c" "d'en formuler" "cdb" 13 1 0 1 -1
"3677" "s17" 24 17 9 84 1 0 84 84 252 84 84 168 0 168 0 0 168 "sluice" 10 -1 1 "c" "la raison," "cdb" 10 1 0 1 -1
"3678" "s17" 26 13 1 0 0 0 0 0 260 0 0 260 0 260 0 0 260 "np1" 8 -1 1 "c" "Le texte" "rrc" 8 1 0 1 -1
"3679" "s17" 26 13 2 0 0 0 0 0 396 0 0 396 0 396 0 0 304 "part" 11 -1 1 "c" "reconstruit" "rrc" 11 1 0 1 -1
"3680" "s17" 26 13 3 0 0 0 0 0 436 0 0 436 0 436 0 0 436 "pp" 33 -1 1 "c" "à partir d'anciennes épigraphes" "rrc" 33 1 0 1 -1
"3681" "s17" 26 13 4 0 0 0 0 0 152 0 0 152 0 152 0 0 152 "dis" 8 -1 1 "c" "contient" "rrc" 8 1 0 1 -1
"3682" "s17" 26 13 5 0 0 0 0 0 120 0 0 120 0 120 0 0 120 "post-dis" 19 -1 1 "c" "des contradictions," "rrc" 19 1 0 1 -1
"3683" "s17" 26 13 7 0 0 0 0 0 0 0 0 0 0 0 0 0 0 "pre-sluice" 9 -1 1 "c" "difficile" "rrc" 9 0 0 1 -1
"3684" "s17" 26 13 8 244 1 0 360 516 876 2116 2116 516 156 360 1 1 360 "sluice" 16 -1 1 "c" "de les établir," "rrc" 16 1 0 1 -1
"3685" "s17" 26 13 9 0 0 0 0 0 624 0 2116 624 0 624 0 1 220 "spillover" 16 -1 1 "c" "car les penseurs" "rrc" 16 1 0 1 -1
"3686" "s17" 29 18 10 240 1 0 240 240 832 240 240 592 0 592 0 0 592 "sluice" 22 1 -1 "b" "pour combien de temps," "cdb" 22 1 -1 0 1
"3687" "s17" 29 18 11 184 1 0 184 184 408 184 424 224 0 224 0 0 224 "spillover1" 8 1 -1 "b" "même si" "cdb" 8 1 -1 0 1
"3688" "s17" 29 18 2 0 0 0 0 0 580 0 0 580 0 580 0 0 136 "np1_c" 12 1 -1 "b" "Les montages" "cdb" 12 1 -1 0 1
"3689" "s17" 29 18 3 0 0 0 0 0 364 0 0 364 0 364 0 2 116 "adj" 5 1 -1 "b" "fixes" "cdb" 5 1 -1 0 1
"3690" "s17" 29 18 4 0 0 0 0 0 1368 0 0 1368 0 1368 0 3 244 "verb" 12 1 -1 "b" "les voilent," "cdb" 12 1 -1 0 1
"3691" "s17" 29 18 5 0 0 0 0 0 800 0 0 800 0 800 0 1 236 "post-verb" 14 1 -1 "b" "mais le patron" "cdb" 14 1 -1 0 1
"3692" "s17" 29 18 9 0 0 0 0 0 224 0 0 224 0 224 0 0 224 "pre-sluice" 8 1 -1 "b" "garantir" "cdb" 8 1 -1 0 1
"3693" "s17" 31 56 1 0 0 0 0 0 932 0 0 932 0 932 0 0 96 "np1_1" 16 -1 -1 "d" "Quel explorateur" "soi" 16 1 0 -1 -1
"3694" "s17" 31 56 2 0 0 0 0 0 992 0 0 992 0 992 0 0 852 "np1_2" 26 -1 -1 "d" "de l'institut ethnologique" "soi" 26 1 0 -1 -1
"3695" "s17" 31 56 3 0 0 0 0 0 260 0 0 260 0 260 0 0 260 "aux_v" 8 -1 -1 "d" "a caché" "soi" 8 1 0 -1 -1
"3696" "s17" 31 56 4 0 0 0 0 0 320 0 0 320 0 320 0 0 320 "np2_1" 15 -1 -1 "d" "les autochtones" "soi" 15 1 0 -1 -1
[truncated: 1,252,586 more chars]
