# Supplementary material for: Processing of ellipsis with garden-path antecedents in French and German: Evidence from eye tracking
Source: PLoS One. 2018 Jun 13;13(6):e0198620. doi: 10.1371/journal.pone.0198620 (PMC5999118; doi:10.1371/journal.pone.0198620)
Supplement: S6 File — (TXT) [file pone.0198620.s006.txt]

"subj" "TRIAL_INDEX" "item" "ID" "FFD" "FFP" "SFD" "FPRT" "RBRT" "TFT" "RPD" "CRPD" "RRT" "RRTP" "RRTR" "RBRC" "TRC" "LPRT" "roi" "length" "el" "amb" "condition" "label" "stype" "lengthb" "c1" "c2" "c3"
"1" "20" 10 17 10 0 0 0 0 0 0 0 9784 0 0 0 0 0 0 "spillover1" 8 1 1 "a" "sauf que" "cdb" 8 1 0 1
"2" "20" 10 17 2 0 0 0 0 0 580 0 4908 580 0 580 0 0 308 "np1_c" 9 1 1 "a" "La vidéo" "cdb" 9 1 0 1
"3" "20" 10 17 3 140 1 0 140 464 1012 736 5644 872 324 548 1 2 236 "adj" 8 1 1 "a" "illustre" "cdb" 8 1 0 1
"4" "20" 10 17 4 396 1 0 1096 1576 1576 2432 8076 480 480 0 1 1 480 "verb" 11 1 1 "a" "les touche," "cdb" 11 1 0 1
"5" "20" 10 17 5 184 1 0 680 680 680 680 8756 0 0 0 0 0 680 "post-verb" 16 1 1 "a" "mais il s'avère" "cdb" 16 1 0 1
"6" "20" 10 17 8 252 1 0 424 424 424 424 9784 0 0 0 0 0 424 "pre-sluice" 11 1 1 "a" "de formuler" "cdb" 11 1 0 1
"7" "20" 10 17 9 0 0 0 0 0 0 0 9784 0 0 0 0 0 0 "sluice" 9 1 1 "a" "pourquoi," "cdb" 9 1 0 1
"8" "20" 11 10 1 168 1 0 352 352 1128 352 352 776 0 776 0 0 456 "np1" 9 -1 -1 "d" "L'artiste" "rrc" 9 0 -1 -1
"9" "20" 11 10 2 140 1 0 568 568 1296 888 1240 728 0 728 1 2 280 "part" 6 -1 -1 "d" "peinte" "rrc" 6 0 -1 -1
"10" "20" 11 10 3 316 1 0 316 816 1460 1720 2960 1144 500 644 1 2 472 "pp" 16 -1 -1 "d" "dans son atelier" "rrc" 16 0 -1 -1
"11" "20" 11 10 4 140 1 0 364 984 984 1908 4868 620 620 0 1 1 620 "dis" 16 -1 -1 "d" "avait rencontré" "rrc" 16 0 -1 -1
"12" "20" 11 10 5 116 1 0 588 588 588 588 5456 0 0 0 0 0 588 "post-dis" 13 -1 -1 "d" "une comtesse," "rrc" 13 0 -1 -1
"13" "20" 11 10 7 224 1 0 420 420 420 420 7796 0 0 0 0 0 420 "pre-sluice" 14 -1 -1 "d" "d'en vérifier" "rrc" 14 0 -1 -1
"14" "20" 11 10 8 0 0 0 0 0 0 0 7796 0 0 0 0 0 0 "sluice" 8 -1 -1 "d" "le lieu," "rrc" 8 0 -1 -1
"15" "20" 11 10 9 0 0 0 0 0 0 0 7796 0 0 0 0 0 0 "spillover" 12 -1 -1 "d" "de sorte que" "rrc" 12 0 -1 -1
"16" "20" 12 28 10 0 0 0 0 0 0 0 10592 0 0 0 0 0 0 "sluice" 19 1 -1 "b" "pour quelle raison," "cdb" 19 -1 0 1
"17" "20" 12 28 11 0 0 0 0 0 0 0 10592 0 0 0 0 0 0 "spillover1" 8 1 -1 "b" "même si" "cdb" 8 -1 0 1
"18" "20" 12 28 3 156 1 0 500 500 872 500 5624 372 0 372 0 0 144 "np1_c" 11 1 -1 "b" "Les flaques" "cdb" 11 -1 0 1
"19" "20" 12 28 4 248 1 0 412 412 1012 640 6264 600 0 600 1 2 352 "adj" 8 1 -1 "b" "troubles" "cdb" 8 -1 0 1
"20" "20" 12 28 5 212 1 0 380 860 1080 1604 7868 700 480 220 2 2 220 "verb" 12 1 -1 "b" "les calment," "cdb" 12 -1 0 1
"21" "20" 12 28 6 264 1 0 264 1104 1104 1324 9192 840 840 0 1 1 840 "post-verb" 19 1 -1 "b" "mais le commissaire" "cdb" 19 -1 0 1
"22" "20" 12 28 9 300 1 300 300 300 300 300 10592 0 0 0 0 0 300 "pre-sluice" 12 1 -1 "b" "pas vraiment" "cdb" 12 -1 0 1
"23" "20" 13 12 1 176 1 0 396 396 1020 396 396 624 0 624 0 0 416 "np1" 10 1 -1 "b" "Les robots" "rrc" 10 -1 0 1
"24" "20" 13 12 10 0 0 0 0 0 0 0 7720 0 0 0 0 0 0 "spillover" 12 1 -1 "b" "vu qu'il y a" "rrc" 12 -1 0 1
"25" "20" 13 12 2 416 1 0 416 416 972 624 1020 556 0 556 1 1 348 "part" 8 1 -1 "b" "produits" "rrc" 8 -1 0 1
"26" "20" 13 12 3 264 1 0 572 572 1180 780 1800 608 0 608 1 2 448 "pp" 10 1 -1 "b" "à l'usine" "rrc" 10 -1 0 1
"27" "20" 13 12 4 176 1 0 652 652 1492 652 2452 840 0 840 0 0 840 "dis" 15 1 -1 "b" "doivent traiter" "rrc" 15 -1 0 1
"28" "20" 13 12 5 144 1 0 820 1200 1200 3412 5864 380 380 0 1 1 380 "post-dis" 20 1 -1 "b" "des pièces uniques," "rrc" 20 -1 0 1
"29" "20" 13 12 8 0 0 0 0 0 0 0 7720 0 0 0 0 0 0 "pre-sluice" 11 1 -1 "b" "de décider" "rrc" 11 -1 0 1
"30" "20" 13 12 9 0 0 0 0 0 0 0 7720 0 0 0 0 0 0 "sluice" 6 1 -1 "b" "quand," "rrc" 6 -1 0 1
"31" "20" 14 21 2 0 0 0 0 0 732 0 3228 732 0 732 0 0 440 "np1_c" 9 1 1 "a" "Le renvoi" "cdb" 9 1 0 1
"32" "20" 14 21 3 152 1 0 152 588 1368 1320 4548 1216 436 780 2 2 368 "adj" 9 1 1 "a" "explicite" "cdb" 9 1 0 1
"33" "20" 14 21 4 148 1 0 348 1508 1508 2288 6836 1160 1160 0 2 2 1016 "verb" 18 1 1 "a" "les fait discuter," "cdb" 18 1 0 1
"34" "20" 14 21 5 172 1 0 572 572 572 572 7408 0 0 0 0 0 572 "post-verb" 18 1 1 "a" "mais le professeur" "cdb" 18 1 0 1
"35" "20" 14 21 7 220 1 0 380 380 380 380 8248 0 0 0 0 0 380 "pre-sluice" 11 1 1 "a" "de demander" "cdb" 11 1 0 1
"36" "20" 14 21 8 0 0 0 0 0 0 0 8248 0 0 0 0 0 0 "sluice" 20 1 1 "a" "avec quel résultat," "cdb" 20 1 0 1
"37" "20" 14 21 9 0 0 0 0 0 0 0 8248 0 0 0 0 0 0 "spillover1" 10 1 1 "a" "car il y a" "cdb" 10 1 0 1
"38" "20" 15 14 1 184 1 0 952 952 1404 952 952 452 0 452 0 0 452 "np1" 11 -1 -1 "d" "Les sultans" "rrc" 11 0 -1 -1
"39" "20" 15 14 10 0 0 0 0 0 0 0 6856 0 0 0 0 0 0 "sluice" 14 -1 -1 "d" "l'emplacement," "rrc" 14 0 -1 -1
"40" "20" 15 14 11 0 0 0 0 0 0 0 6856 0 0 0 0 0 0 "spillover" 12 -1 -1 "d" "et n'avaient" "rrc" 12 0 -1 -1
"41" "20" 15 14 2 364 1 0 364 364 1040 364 1316 676 0 676 0 0 676 "part" 10 -1 -1 "d" "satisfaits" "rrc" 10 0 -1 -1
"42" "20" 15 14 3 188 1 0 188 368 1120 1496 2812 932 180 752 1 1 752 "pp" 10 -1 -1 "d" "depuis peu" "rrc" 10 0 -1 -1
"43" "20" 15 14 4 148 1 0 148 488 488 1240 4052 340 340 0 1 1 340 "dis" 7 -1 -1 "d" "avaient" "rrc" 7 0 -1 -1
"44" "20" 15 14 5 156 1 0 860 860 860 860 4912 0 0 0 0 0 860 "post-dis" 15 -1 -1 "d" "un grand harem," "rrc" 15 0 -1 -1
"45" "20" 15 14 9 184 1 0 184 380 380 624 6856 196 196 0 1 1 196 "pre-sluice" 10 -1 -1 "d" "en trouver" "rrc" 10 0 -1 -1
"46" "20" 16 55 1 184 1 0 468 468 1668 468 468 1200 0 1200 0 0 620 "np1_1" 13 -1 1 "c" "Quel assassin" "soi" 13 0 1 -1
"47" "20" 16 55 2 160 1 0 348 680 1408 1136 1604 1060 332 728 1 2 220 "np1_2" 11 -1 1 "c" "de la mafia" "soi" 11 0 1 -1
"48" "20" 16 55 3 172 1 0 352 724 1200 1120 2724 848 372 476 1 1 196 "aux_v" 12 -1 1 "c" "ont observé" "soi" 12 0 1 -1
"49" "20" 16 55 4 172 1 0 400 1204 1600 2756 5480 1200 804 396 2 2 396 "np2_1" 21 -1 1 "c" "les agents infiltrés" "soi" 21 0 1 -1
"50" "20" 16 55 5 148 1 0 148 560 560 956 6436 412 412 0 1 1 412 "np2_2" 17 -1 1 "c" "du service secret" "soi" 17 0 1 -1
"51" "20" 16 55 6 0 0 0 0 0 0 0 6436 0 0 0 0 0 0 "sluice" 18 -1 1 "c" "particulièrement," "soi" 18 0 1 -1
"52" "20" 16 55 7 0 0 0 0 0 0 0 6436 0 0 0 0 0 0 "so" 15 -1 1 "c" "si vous savez ?" "soi" 15 0 1 -1
"53" "20" 17 56 1 180 1 0 688 688 1104 688 688 416 0 416 0 0 416 "np1_1" 16 1 -1 "b" "Quel explorateur" "soi" 16 -1 0 1
"54" "20" 17 56 2 220 1 0 404 1584 1584 2000 2688 1180 1180 0 1 1 1180 "np1_2" 26 1 -1 "b" "de l'institut ethnologique" "soi" 26 -1 0 1
"55" "20" 17 56 3 168 1 0 168 168 500 168 2856 332 0 332 0 0 164 "aux_v" 8 1 -1 "b" "a caché" "soi" 8 -1 0 1
"56" "20" 17 56 4 148 1 0 148 1580 1580 1912 4768 1432 1432 0 2 2 1432 "np2_1" 15 1 -1 "b" "les autochtones" "soi" 15 -1 0 1
"57" "20" 17 56 5 292 1 0 292 292 588 292 5060 296 0 296 0 0 296 "np2_2" 10 1 -1 "b" "du village" "soi" 10 -1 0 1
"58" "20" 17 56 6 0 0 0 0 0 0 0 5060 0 0 0 0 0 0 "sluice" 7 1 -1 "b" "et où," "soi" 7 -1 0 1
"59" "20" 17 56 7 204 1 0 204 340 340 636 5696 136 136 0 1 1 136 "so" 14 1 -1 "b" "si vous pouvez" "soi" 14 -1 0 1
"60" "20" 18 50 1 176 1 0 384 384 824 384 384 440 0 440 0 0 440 "np1_1" 11 -1 -1 "d" "Quel héros" "soi" 11 0 -1 -1
"61" "20" 18 50 2 180 1 0 596 596 944 596 980 348 0 348 0 0 348 "np1_2" 15 -1 -1 "d" "de la gâchette" "soi" 15 0 -1 -1
"62" "20" 18 50 3 300 1 0 484 484 1500 484 1464 1016 0 1016 0 0 860 "aux_v" 9 -1 -1 "d" "a inhumé" "soi" 9 0 -1 -1
"63" "20" 18 50 4 376 1 0 376 860 860 2664 4128 484 484 0 2 2 336 "np2_1" 14 -1 -1 "d" "les compagnons" "soi" 14 0 -1 -1
"64" "20" 18 50 5 0 0 0 0 0 0 0 4128 0 0 0 0 0 0 "np2_2" 10 -1 -1 "d" "de bordée" "soi" 10 0 -1 -1
"65" "20" 18 50 6 0 0 0 0 0 0 0 4128 0 0 0 0 0 0 "sluice" 16 -1 -1 "d" "dans le désert," "soi" 16 0 -1 -1
"66" "20" 18 50 7 0 0 0 0 0 0 0 4128 0 0 0 0 0 0 "so" 18 -1 -1 "d" "s'il vous plaît ?" "soi" 18 0 -1 -1
"67" "20" 20 4 1 168 1 0 472 472 980 472 472 508 0 508 0 0 204 "np1" 12 1 -1 "b" "L'étudiante" "rrc" 12 -1 0 1
"68" "20" 20 4 2 252 1 0 252 284 284 588 1060 32 32 0 1 1 32 "part" 9 1 -1 "b" "distraite" "rrc" 9 -1 0 1
"69" "20" 20 4 3 160 1 0 728 728 1024 728 1788 296 0 296 0 0 296 "pp" 17 1 -1 "b" "pendant la classe" "rrc" 17 -1 0 1
"70" "20" 20 4 4 172 1 0 628 628 1124 628 2416 496 0 496 0 1 256 "dis" 14 1 -1 "b" "était partie," "rrc" 14 -1 0 1
"71" "20" 20 4 5 232 1 0 364 968 968 1964 4380 604 604 0 1 1 604 "post-dis" 23 1 -1 "b" "mais même le directeur" "rrc" 23 -1 0 1
"72" "20" 20 4 7 212 1 0 460 460 460 460 5256 0 0 0 0 0 460 "pre-sluice" 13 1 -1 "b" "ne savait pas" "rrc" 13 -1 0 1
"73" "20" 20 4 8 0 0 0 0 0 0 0 5256 0 0 0 0 0 0 "sluice" 9 1 -1 "b" "pourquoi," "rrc" 9 -1 0 1
"74" "20" 20 4 9 0 0 0 0 0 0 0 5256 0 0 0 0 0 0 "spillover" 9 1 -1 "b" "puisqu'il" "rrc" 9 -1 0 1
"75" "20" 21 29 10 0 0 0 0 0 0 0 10768 0 0 0 0 0 0 "spillover1" 10 1 1 "a" "donc il ne" "cdb" 10 1 0 1
"76" "20" 21 29 2 152 1 0 516 516 516 516 6200 0 0 0 0 0 516 "np1_c" 15 1 1 "a" "La technicienne" "cdb" 15 1 0 1
"77" "20" 21 29 3 252 1 0 252 252 916 252 6452 664 0 664 0 0 664 "adj" 8 1 1 "a" "intègre" "cdb" 8 1 0 1
"78" "20" 21 29 4 212 1 0 1316 1848 1848 2512 8964 532 532 0 1 1 532 "verb" 22 1 1 "a" "les signe normalement," "cdb" 22 1 0 1
"79" "20" 21 29 5 0 0 0 0 0 200 0 8964 200 0 200 0 0 200 "post-verb" 11 1 1 "a" "mais il est" "cdb" 11 1 0 1
"80" "20" 21 29 8 240 1 240 240 240 240 240 10768 0 0 0 0 0 240 "pre-sluice" 11 1 1 "a" "de prévoir" "cdb" 11 1 0 1
"81" "20" 21 29 9 0 0 0 0 0 0 0 10768 0 0 0 0 0 0 "sluice" 6 1 1 "a" "quand," "cdb" 6 1 0 1
"82" "20" 22 48 1 176 1 0 440 440 440 440 440 0 0 0 0 0 440 "np1_1" 13 1 -1 "b" "Quel chimiste" "soi" 13 -1 0 1
"83" "20" 22 48 2 148 1 0 776 776 776 776 1216 0 0 0 0 0 776 "np1_2" 24 1 -1 "b" "du groupe pharmaceutique" "soi" 24 -1 0 1
"84" "20" 22 48 3 184 1 0 368 368 368 368 1584 0 0 0 0 0 368 "aux_v" 13 1 -1 "b" "a empoisonné" "soi" 13 -1 0 1
"85" "20" 22 48 4 360 1 0 360 360 604 360 1944 244 0 244 0 0 244 "np2_1" 14 1 -1 "b" "les collègues" "soi" 14 -1 0 1
"86" "20" 22 48 5 256 1 0 256 532 532 776 2720 276 276 0 1 1 276 "np2_2" 15 1 -1 "b" "du département" "soi" 15 -1 0 1
"87" "20" 22 48 6 0 0 0 0 0 0 0 2720 0 0 0 0 0 0 "sluice" 11 1 -1 "b" "et comment," "soi" 11 -1 0 1
"88" "20" 22 48 7 0 0 0 0 0 0 0 2720 0 0 0 0 0 0 "so" 14 1 -1 "b" "si vous pouvez" "soi" 14 -1 0 1
"89" "20" 27 42 1 176 1 0 540 540 540 540 540 0 0 0 0 0 540 "np1_1" 19 -1 -1 "d" "Combien de voitures" "soi" 19 0 -1 -1
"90" "20" 27 42 2 148 1 0 380 380 380 380 920 0 0 0 0 0 380 "np1_2" 9 -1 -1 "d" "de course" "soi" 9 0 -1 -1
"91" "20" 27 42 3 212 1 0 392 392 620 392 1312 228 0 228 0 0 228 "aux_v" 13 -1 -1 "d" "ont dépassé" "soi" 13 0 -1 -1
"92" "20" 27 42 4 200 1 0 200 376 376 604 1916 176 176 0 1 1 176 "np2_1" 7 -1 -1 "d" "le gros" "soi" 7 0 -1 -1
"93" "20" 27 42 5 0 0 0 0 0 0 0 1916 0 0 0 0 0 0 "np2_2" 12 -1 -1 "d" "camion rouge" "soi" 12 0 -1 -1
"94" "20" 27 42 6 0 0 0 0 0 0 0 1916 0 0 0 0 0 0 "sluice" 8 -1 -1 "d" "en tout," "soi" 8 0 -1 -1
"95" "20" 27 42 7 136 1 136 136 136 136 136 2052 0 0 0 0 0 136 "so" 18 -1 -1 "d" "s'il vous plaît ?" "soi" 18 0 -1 -1
"96" "20" 29 39 1 184 1 0 336 336 692 336 336 356 0 356 0 0 356 "np1_1" 14 -1 1 "c" "Quels vendeurs" "soi" 14 0 1 -1
"97" "20" 29 39 2 184 1 0 292 552 552 908 1244 260 260 0 1 1 260 "np1_2" 10 -1 1 "c" "du marché" "soi" 10 0 1 -1
"98" "20" 29 39 3 212 1 0 432 432 432 432 1676 0 0 0 0 0 432 "aux_v" 7 -1 1 "c" "a dupé" "soi" 7 0 1 -1
"99" "20" 29 39 4 272 1 0 272 272 484 272 1948 212 0 212 0 0 212 "np2_1" 7 -1 1 "c" "le fils" "soi" 7 0 1 -1
"100" "20" 29 39 5 152 1 0 348 348 348 560 2508 0 0 0 1 1 348 "np2_2" 13 -1 1 "c" "de ma voisine" "soi" 13 0 1 -1
"101" "20" 29 39 6 0 0 0 0 0 0 0 2508 0 0 0 0 0 0 "sluice" 12 -1 1 "c" "ce jour-là," "soi" 12 0 1 -1
"102" "20" 29 39 7 0 0 0 0 0 0 0 2508 0 0 0 0 0 0 "so" 15 -1 1 "c" "si vous savez ?" "soi" 15 0 1 -1
"103" "20" 31 24 10 0 0 0 0 0 0 0 11216 0 0 0 0 0 0 "spillover1" 8 1 -1 "b" "d'autant" "cdb" 8 -1 0 1
"104" "20" 31 24 3 268 1 0 268 268 672 268 6228 404 0 404 0 0 404 "np1_c" 12 1 -1 "b" "Les opinions" "cdb" 12 -1 0 1
"105" "20" 31 24 4 308 1 0 308 308 1348 712 6940 1040 0 1040 1 1 620 "adj" 8 1 -1 "b" "aveugles" "cdb" 8 -1 0 1
"106" "20" 31 24 5 204 1 0 204 840 840 1880 8820 636 636 0 2 2 484 "verb" 15 1 -1 "b" "les avantagent," "cdb" 15 -1 0 1
"107" "20" 31 24 6 168 1 0 536 536 1444 536 9356 908 0 908 0 0 264 "post-verb" 22 1 -1 "b" "mais les commentateurs" "cdb" 22 -1 0 1
"108" "20" 31 24 8 176 1 0 336 336 336 336 11216 0 0 0 0 0 336 "pre-sluice" 16 1 -1 "b" "demandent déjà" "cdb" 16 -1 0 1
"109" "20" 31 24 9 0 0 0 0 0 0 0 11216 0 0 0 0 0 0 "sluice" 22 1 -1 "b" "pour combien de temps," "cdb" 22 -1 0 1
"110" "20" 33 38 1 168 1 0 544 544 800 544 544 256 0 256 0 0 256 "np1_1" 13 -1 -1 "d" "Quels avocats" "soi" 13 0 -1 -1
"111" "20" 33 38 2 176 1 0 312 564 564 820 1364 252 252 0 1 1 252 "np1_2" 10 -1 -1 "d" "du cabinet" "soi" 10 0 -1 -1
"112" "20" 33 38 3 196 1 0 452 452 452 452 1816 0 0 0 0 0 452 "aux_v" 10 -1 -1 "d" "ont salué" "soi" 10 0 -1 -1
"113" "20" 33 38 4 272 1 272 272 272 272 272 2088 0 0 0 0 0 272 "np2_1" 7 -1 -1 "d" "le juge" "soi" 7 0 -1 -1
"114" "20" 33 38 5 192 1 0 740 740 740 740 2828 0 0 0 0 0 740 "np2_2" 25 -1 -1 "d" "du tribunal administratif" "soi" 25 0 -1 -1
"115" "20" 33 38 6 0 0 0 0 0 0 0 2828 0 0 0 0 0 0 "sluice" 13 -1 -1 "d" "fréquemment," "soi" 13 0 -1 -1
"116" "20" 33 38 7 0 0 0 0 0 0 0 2828 0 0 0 0 0 0 "so" 18 -1 -1 "d" "s'il vous plaît ?" "soi" 18 0 -1 -1
"117" "20" 36 51 1 164 1 0 440 440 1204 440 440 764 0 764 0 0 292 "np1_1" 11 -1 1 "c" "Quel auteur" "soi" 11 0 1 -1
"118" "20" 36 51 2 264 1 0 264 1516 2232 1988 2428 1968 1252 716 1 2 532 "np1_2" 19 -1 1 "c" "de romans policiers" "soi" 19 0 1 -1
"119" "20" 36 51 3 188 1 0 364 364 1044 364 2792 680 0 680 0 0 332 "aux_v" 13 -1 1 "c" "ont consulté" "soi" 13 0 1 -1
"120" "20" 36 51 4 164 1 0 1108 1312 2800 1660 4452 1692 204 1488 1 1 484 "np2_1" 15 -1 1 "c" "les enquêteurs" "soi" 15 0 1 -1
"121" "20" 36 51 5 212 1 0 212 1324 1324 4152 8604 1112 1112 0 4 4 320 "np2_2" 15 -1 1 "c" "du commissariat" "soi" 15 0 1 -1
"122" "20" 36 51 6 0 0 0 0 0 0 0 8604 0 0 0 0 0 0 "sluice" 16 -1 1 "c" "par téléphone," "soi" 16 0 1 -1
"123" "20" 36 51 7 0 0 0 0 0 0 0 8604 0 0 0 0 0 0 "so" 15 -1 1 "c" "si vous savez ?" "soi" 15 0 1 -1
"124" "20" 37 13 1 172 1 0 172 172 404 172 172 232 0 232 0 0 232 "np1" 8 1 1 "a" "Le texte" "rrc" 8 1 0 1
"125" "20" 37 13 10 0 0 0 0 0 0 0 9076 0 0 0 0 0 0 "spillover" 16 1 1 "a" "car les penseurs" "rrc" 16 1 0 1
"126" "20" 37 13 2 172 1 0 172 840 1520 1072 1244 1348 668 680 1 1 356 "part" 11 1 1 "a" "reconstruit" "rrc" 11 1 0 1
"127" "20" 37 13 3 432 1 0 1628 1628 2156 1628 2872 528 0 528 0 1 528 "pp" 33 1 1 "a" "à partir d'anciennes épigraphes" "rrc" 33 1 0 1
"128" "20" 37 13 4 296 1 0 296 296 1004 296 3168 708 0 708 0 0 228 "dis" 8 1 1 "a" "contient" "rrc" 8 1 0 1
"129" "20" 37 13 5 188 1 0 372 1304 1304 3220 6388 932 932 0 3 3 476 "post-dis" 19 1 1 "a" "des contradictions," "rrc" 19 1 0 1
"130" "20" 37 13 8 580 1 580 580 580 580 580 9076 0 0 0 0 0 580 "pre-sluice" 10 1 1 "a" "d'établir" "rrc" 10 1 0 1
"131" "20" 37 13 9 0 0 0 0 0 0 0 9076 0 0 0 0 0 0 "sluice" 11 1 1 "a" "lesquelles," "rrc" 11 1 0 1
"132" "20" 38 22 10 0 0 0 0 0 0 0 12468 0 0 0 0 0 0 "sluice" 13 -1 -1 "d" "en révéler," "cdb" 13 0 -1 -1
"133" "20" 38 22 11 0 0 0 0 0 0 0 12468 0 0 0 0 0 0 "spillover1" 11 -1 -1 "d" "de manière" "cdb" 11 0 -1 -1
"134" "20" 38 22 3 192 1 0 192 192 372 192 6928 180 0 180 0 0 180 "np1_c" 10 -1 -1 "d" "Des agents" "cdb" 10 0 -1 -1
"135" "20" 38 22 4 276 1 0 276 664 916 844 7772 640 388 252 1 1 252 "adj" 7 -1 -1 "d" "lâches" "cdb" 7 0 -1 -1
"136" "20" 38 22 5 276 1 0 544 1216 1216 1468 9240 672 672 0 1 1 672 "verb" 16 -1 -1 "d" "les recherchent," "cdb" 16 0 -1 -1
"137" "20" 38 22 6 192 1 0 772 772 944 772 10012 172 0 172 0 0 172 "post-verb" 16 -1 -1 "d" "mais à présent" "cdb" 16 0 -1 -1
"138" "20" 38 22 9 192 1 0 376 376 376 376 12468 0 0 0 0 0 376 "pre-sluice" 15 -1 -1 "d" "ne veulent rien" "cdb" 15 0 -1 -1
"139" "20" 39 11 1 156 1 0 520 520 1208 520 520 688 0 688 0 0 688 "np1" 15 -1 1 "c" "Le roi éternel" "rrc" 15 0 1 -1
"140" "20" 39 11 2 348 1 0 480 480 836 480 1000 356 0 356 0 0 356 "part" 7 -1 1 "c" "prédit" "rrc" 7 0 1 -1
"141" "20" 39 11 3 208 1 0 208 1228 1696 2272 3272 1488 1020 468 1 1 468 "pp" 19 -1 1 "c" "dans les écritures" "rrc" 19 0 1 -1
"142" "20" 39 11 4 332 1 0 536 1176 1176 1644 4916 640 640 0 1 1 640 "dis" 15 -1 1 "c" "aurait accompli" "rrc" 15 0 1 -1
"143" "20" 39 11 5 176 1 0 464 464 464 464 5380 0 0 0 0 0 464 "post-dis" 11 -1 1 "c" "un miracle," "rrc" 11 0 1 -1
"144" "20" 39 11 7 224 1 0 640 640 640 640 7548 0 0 0 0 0 640 "pre-sluice" 15 -1 1 "c" "d'en découvrir" "rrc" 15 0 1 -1
"145" "20" 39 11 8 0 0 0 0 0 0 0 7548 0 0 0 0 0 0 "sluice" 10 -1 1 "c" "la nature," "rrc" 10 0 1 -1
"146" "20" 39 11 9 0 0 0 0 0 0 0 7548 0 0 0 0 0 0 "spillover" 14 -1 1 "c" "en particulier" "rrc" 14 0 1 -1
"147" "20" 40 41 1 168 1 0 628 628 628 628 628 0 0 0 0 0 628 "np1_1" 19 1 1 "a" "Combien de maîtres" "soi" 19 1 0 1
"148" "20" 40 41 2 164 1 0 756 756 756 756 1384 0 0 0 0 0 756 "np1_2" 10 1 1 "a" "de kung-fu" "soi" 10 1 0 1
"149" "20" 40 41 3 288 1 288 288 288 288 288 1672 0 0 0 0 0 288 "aux_v" 8 1 1 "a" "a vaincu" "soi" 8 1 0 1
"150" "20" 40 41 4 464 1 464 464 464 464 464 2136 0 0 0 0 0 464 "np2_1" 6 1 1 "a" "l'ours" "soi" 6 1 0 1
"151" "20" 40 41 5 284 1 0 432 432 432 432 2568 0 0 0 0 0 432 "np2_2" 9 1 1 "a" "du cirque" "soi" 9 1 0 1
"152" "20" 40 41 6 0 0 0 0 0 0 0 2568 0 0 0 0 0 0 "sluice" 11 1 1 "a" "et comment," "soi" 11 1 0 1
"153" "20" 40 41 7 0 0 0 0 0 0 0 2568 0 0 0 0 0 0 "so" 10 1 1 "a" "si je puis" "soi" 10 1 0 1
"154" "20" 42 49 1 188 1 0 704 704 1844 704 704 1140 0 1140 0 0 532 "np1_1" 14 1 1 "a" "Quel escrimeur" "soi" 14 1 0 1
"155" "20" 42 49 2 192 1 0 192 704 1368 1012 1716 1176 512 664 1 1 468 "np1_2" 22 1 1 "a" "de l'équipe nationale" "soi" 22 1 0 1
"156" "20" 42 49 3 200 1 0 352 352 1996 352 2068 1644 0 1644 0 1 492 "aux_v" 10 1 1 "a" "ont salué" "soi" 10 1 0 1
"157" "20" 42 49 4 212 1 0 540 540 1700 540 2608 1160 0 1160 0 5 344 "np2_1" 15 1 1 "a" "les adversaires" "soi" 15 1 0 1
"158" "20" 42 49 5 184 1 184 184 184 184 4484 7092 0 0 0 1 1 184 "np2_2" 11 1 1 "a" "du concours" "soi" 11 1 0 1
"159" "20" 42 49 6 0 0 0 0 0 0 0 7092 0 0 0 0 0 0 "sluice" 9 1 1 "a" "et quand," "soi" 9 1 0 1
"160" "20" 42 49 7 0 0 0 0 0 0 0 7092 0 0 0 0 0 0 "so" 10 1 1 "a" "si je puis" "soi" 10 1 0 1
"161" "20" 43 23 10 216 1 0 608 608 608 608 15248 0 0 0 0 0 608 "pre-sluice" 13 -1 1 "c" "en comprendre" "cdb" 13 0 1 -1
"162" "20" 43 23 11 0 0 0 0 0 0 0 15248 0 0 0 0 0 0 "sluice" 11 -1 1 "c" "la justice," "cdb" 11 0 1 -1
"163" "20" 43 23 12 0 0 0 0 0 0 0 15248 0 0 0 0 0 0 "spillover1" 10 -1 1 "c" "protestant" "cdb" 10 0 1 -1
"164" "20" 43 23 2 156 1 0 432 432 1064 432 9492 632 0 632 0 0 632 "np1_c" 11 -1 1 "c" "La sentence" "cdb" 11 0 1 -1
"165" "20" 43 23 3 184 1 0 184 460 460 1092 10584 276 276 0 1 1 276 "adj" 8 -1 1 "c" "critique" "cdb" 8 0 1 -1
"166" "20" 43 23 4 220 1 0 1424 1424 1424 1424 12008 0 0 0 0 0 1424 "verb" 26 -1 1 "c" "les juge non-responsables," "cdb" 26 0 1 -1
"167" "20" 43 23 5 176 1 0 644 644 644 644 12652 0 0 0 0 0 644 "post-verb" 19 -1 1 "c" "mais les survivants" "cdb" 19 0 1 -1
"168" "20" 44 15 1 180 1 0 336 336 560 336 336 224 0 224 0 0 224 "np1" 8 -1 1 "c" "L'acteur" "rrc" 8 0 1 -1
"169" "20" 44 15 10 0 0 0 0 0 0 0 6200 0 0 0 0 0 0 "spillover" 8 -1 1 "c" "bien que" "rrc" 8 0 1 -1
"170" "20" 44 15 2 0 0 0 0 0 500 0 336 500 0 500 0 1 212 "part" 7 -1 1 "c" "séduit" "rrc" 7 0 1 -1
"171" "20" 44 15 3 144 1 0 144 544 544 1268 1604 400 400 0 1 1 400 "pp" 13 -1 1 "c" "à la soirée" "rrc" 13 0 1 -1
"172" "20" 44 15 4 224 1 0 448 448 712 448 2052 264 0 264 0 0 264 "dis" 12 -1 1 "c" "a rencontré" "rrc" 12 0 1 -1
"173" "20" 44 15 5 304 1 0 304 1144 1144 1408 3460 840 840 0 1 1 840 "post-dis" 16 -1 1 "c" "une journaliste," "rrc" 16 0 1 -1
"174" "20" 44 15 8 232 1 0 232 672 672 1360 6200 440 440 0 1 1 440 "pre-sluice" 19 -1 1 "c" "n'en révèlent pas" "rrc" 19 0 1 -1
"175" "20" 44 15 9 0 0 0 0 0 0 0 6200 0 0 0 0 0 0 "sluice" 10 -1 1 "c" "l'endroit," "rrc" 10 0 1 -1
"176" "20" 45 27 10 0 0 0 0 0 0 0 10436 0 0 0 0 0 0 "spillover1" 13 -1 1 "c" "étant donné" "cdb" 13 0 1 -1
"177" "20" 45 27 3 404 1 404 404 404 404 404 7832 0 0 0 0 0 404 "np1_c" 11 -1 1 "c" "L'infirmier" "cdb" 11 0 1 -1
"178" "20" 45 27 4 288 1 0 288 288 520 288 8120 232 0 232 0 0 232 "adj" 6 -1 1 "c" "maudit" "cdb" 6 0 1 -1
"179" "20" 45 27 5 168 1 0 168 332 332 564 8684 164 164 0 1 1 164 "verb" 11 -1 1 "c" "les mouche," "cdb" 11 0 1 -1
"180" "20" 45 27 6 208 1 0 564 564 564 564 9248 0 0 0 0 0 564 "post-verb" 14 -1 1 "c" "mais les vieux" "cdb" 14 0 1 -1
"181" "20" 45 27 8 168 1 0 408 408 408 408 10436 0 0 0 0 0 408 "pre-sluice" 7 -1 1 "c" "souvent" "cdb" 7 0 1 -1
"182" "20" 45 27 9 0 0 0 0 0 0 0 10436 0 0 0 0 0 0 "sluice" 8 -1 1 "c" "le sens," "cdb" 8 0 1 -1
"183" "20" 47 6 1 168 1 0 504 504 788 504 504 284 0 284 0 0 284 "np1" 13 -1 -1 "d" "L'enseignante" "rrc" 13 0 -1 -1
"184" "20" 47 6 2 276 1 276 276 276 276 560 1064 0 0 0 1 1 276 "part" 8 -1 -1 "d" "inscrite" "rrc" 8 0 -1 -1
"185" "20" 47 6 3 220 1 0 1132 1132 1816 1132 2196 684 0 684 0 0 684 "pp" 36 -1 -1 "d" "au cours de mathématiques avancées" "rrc" 36 0 -1 -1
"186" "20" 47 6 4 156 1 0 156 1280 1280 1964 4160 1124 1124 0 1 1 1124 "dis" 15 -1 -1 "d" "s'était tuée," "rrc" 15 0 -1 -1
"187" "20" 47 6 5 236 1 0 1264 1264 2080 1264 5424 816 0 816 0 0 816 "post-dis" 20 -1 -1 "d" "mais le porte-parole" "rrc" 20 0 -1 -1
"188" "20" 47 6 7 256 1 0 588 588 588 588 7680 0 0 0 0 0 588 "pre-sluice" 10 -1 -1 "d" "n'en avait" "rrc" 10 0 -1 -1
"189" "20" 47 6 8 0 0 0 0 0 0 0 7680 0 0 0 0 0 0 "sluice" 15 -1 -1 "d" "rien révélé," "rrc" 15 0 -1 -1
"190" "20" 47 6 9 0 0 0 0 0 0 0 7680 0 0 0 0 0 0 "spillover" 12 -1 -1 "d" "de sorte que" "rrc" 12 0 -1 -1
"191" "20" 48 8 1 168 1 0 1144 1144 1144 1144 1144 0 0 0 0 0 1144 "np1" 16 1 -1 "b" "La fonctionnaire" "rrc" 16 -1 0 1
"192" "20" 48 8 10 0 0 0 0 0 0 0 5592 0 0 0 0 0 0 "spillover" 15 1 -1 "b" "jusqu'à ce que" "rrc" 15 -1 0 1
"193" "20" 48 8 2 188 1 0 764 764 764 764 1908 0 0 0 0 0 764 "part" 9 1 -1 "b" "interdite" "rrc" 9 -1 0 1
"194" "20" 48 8 3 248 1 0 492 492 636 492 2400 144 0 144 0 0 144 "pp" 10 1 -1 "b" "de séance" "rrc" 10 -1 0 1
"195" "20" 48 8 4 200 1 0 360 360 360 360 2760 0 0 0 0 0 360 "dis" 7 1 -1 "b" "a reçu" "rrc" 7 -1 0 1
"196" "20" 48 8 5 208 1 0 208 912 912 1056 3816 704 704 0 1 1 704 "post-dis" 16 1 -1 "b" "une convocation," "rrc" 16 -1 0 1
"197" "20" 48 8 8 280 1 280 280 280 280 280 5592 0 0 0 0 0 280 "pre-sluice" 9 1 -1 "b" "expliquer" "rrc" 9 -1 0 1
"198" "20" 48 8 9 0 0 0 0 0 0 0 5592 0 0 0 0 0 0 "sluice" 9 1 -1 "b" "pourquoi," "rrc" 9 -1 0 1
"199" "20" 49 52 1 172 1 0 380 380 736 380 380 356 0 356 0 0 356 "np1_1" 18 1 -1 "b" "Quel fonctionnaire" "soi" 18 -1 0 1
"200" "20" 49 52 2 416 1 0 416 612 612 968 1348 196 196 0 1 1 196 "np1_2" 9 1 -1 "b" "de l'Etat" "soi" 9 -1 0 1
"201" "20" 49 52 3 252 1 0 592 592 592 592 1940 0 0 0 0 0 592 "aux_v" 11 1 -1 "b" "a protégé" "soi" 11 -1 0 1
"202" "20" 49 52 4 152 1 0 544 544 544 544 2484 0 0 0 0 0 544 "np2_1" 14 1 -1 "b" "les magistrats" "soi" 14 -1 0 1
"203" "20" 49 52 5 332 1 0 480 480 480 480 2964 0 0 0 0 0 480 "np2_2" 10 1 -1 "b" "du parquet" "soi" 10 -1 0 1
"204" "20" 49 52 6 0 0 0 0 0 0 0 2964 0 0 0 0 0 0 "sluice" 9 1 -1 "b" "et quand," "soi" 9 -1 0 1
"205" "20" 49 52 7 0 0 0 0 0 0 0 2964 0 0 0 0 0 0 "so" 14 1 -1 "b" "si vous pouvez" "soi" 14 -1 0 1
"206" "20" 51 18 10 0 0 0 0 0 0 0 7892 0 0 0 0 0 0 "spillover1" 8 -1 -1 "d" "même si" "cdb" 8 0 -1 -1
"207" "20" 51 18 2 212 1 0 212 212 688 212 4616 476 0 476 0 0 476 "np1_c" 12 -1 -1 "d" "Les montages" "cdb" 12 0 -1 -1
"208" "20" 51 18 3 208 1 0 208 440 920 916 5532 712 232 480 1 1 236 "adj" 5 -1 -1 "d" "fixes" "cdb" 5 0 -1 -1
"209" "20" 51 18 4 240 1 0 240 468 468 948 6480 228 228 0 2 2 228 "verb" 12 -1 -1 "d" "les voilent," "cdb" 12 0 -1 -1
"210" "20" 51 18 5 216 1 0 620 620 620 620 7100 0 0 0 0 0 620 "post-verb" 14 -1 -1 "d" "mais le patron" "cdb" 14 0 -1 -1
"211" "20" 51 18 8 232 1 232 232 232 232 232 7892 0 0 0 0 0 232 "pre-sluice" 7 -1 -1 "d" "ne peut" "cdb" 7 0 -1 -1
"212" "20" 51 18 9 0 0 0 0 0 0 0 7892 0 0 0 0 0 0 "sluice" 12 -1 -1 "d" "le garantir," "cdb" 12 0 -1 -1
"213" "20" 52 53 1 184 1 0 1000 1000 1144 1000 1000 144 0 144 0 0 144 "np1_1" 16 1 1 "a" "Quelle dompteuse" "soi" 16 1 0 1
"214" "20" 52 53 2 276 1 0 276 276 848 276 1276 572 0 572 0 1 284 "np1_2" 7 1 1 "a" "de lion" "soi" 7 1 0 1
"215" "20" 52 53 3 264 1 0 264 1060 1060 1776 3052 796 796 0 2 2 656 "aux_v" 13 1 1 "a" "ont embauché" "soi" 13 1 0 1
"216" "20" 52 53 4 196 1 0 824 824 824 824 3876 0 0 0 0 0 824 "np2_1" 13 1 1 "a" "les cracheurs" "soi" 13 1 0 1
"217" "20" 52 53 5 0 0 0 0 0 0 0 3876 0 0 0 0 0 0 "np2_2" 6 1 1 "a" "de feu" "soi" 6 1 0 1
"218" "20" 52 53 6 0 0 0 0 0 0 0 3876 0 0 0 0 0 0 "sluice" 12 1 1 "a" "et pourquoi," "soi" 12 1 0 1
"219" "20" 52 53 7 0 0 0 0 0 0 0 3876 0 0 0 0 0 0 "so" 10 1 1 "a" "si je puis" "soi" 10 1 0 1
"220" "20" 53 34 10 0 0 0 0 0 0 0 19820 0 0 0 0 0 0 "spillover1" 22 -1 -1 "d" "et les instrumentistes" "cdb" 22 0 -1 -1
"221" "20" 53 34 3 188 1 0 708 708 1716 708 9048 1008 0 1008 0 0 536 "np1_c" 13 -1 -1 "d" "Les notations" "cdb" 13 0 -1 -1
"222" "20" 53 34 4 360 1 0 360 360 2000 360 9408 1640 0 1640 0 1 204 "adj" 8 -1 -1 "d" "inverses" "cdb" 8 0 -1 -1
"223" "20" 53 34 5 228 1 0 228 1656 1908 3136 12544 1680 1428 252 2 3 252 "verb" 13 -1 -1 "d" "les rythment," "cdb" 13 0 -1 -1
"224" "20" 53 34 6 140 1 0 1336 1336 3608 1336 13880 2272 0 2272 0 0 1076 "post-verb" 20 -1 -1 "d" "mais ni le directeur" "cdb" 20 0 -1 -1
"225" "20" 53 34 8 192 1 0 380 380 380 380 19820 0 0 0 0 0 380 "pre-sluice" 10 -1 -1 "d" "ne peuvent" "cdb" 10 0 -1 -1
"226" "20" 53 34 9 0 0 0 0 0 0 0 19820 0 0 0 0 0 0 "sluice" 12 -1 -1 "d" "l'expliquer," "cdb" 12 0 -1 -1
"227" "20" 54 45 1 184 1 0 840 840 840 840 840 0 0 0 0 0 840 "np1_1" 14 1 1 "a" "Quels fidèles" "soi" 14 1 0 1
"228" "20" 54 45 2 292 1 0 1068 1068 1292 1068 1908 224 0 224 0 0 224 "np1_2" 15 1 1 "a" "de l'hindouisme" "soi" 15 1 0 1
"229" "20" 54 45 3 256 1 256 256 256 256 256 2164 0 0 0 0 0 256 "aux_v" 10 1 1 "a" "a converti" "soi" 10 1 0 1
"230" "20" 54 45 4 92 1 0 252 636 852 860 3024 600 384 216 1 1 216 "np2_1" 10 1 1 "a" "le pasteur" "soi" 10 1 0 1
"231" "20" 54 45 5 480 1 0 1400 1400 1400 1616 4640 0 0 0 1 1 1400 "np2_2" 24 1 1 "a" "de l'église paroissiale" "soi" 24 1 0 1
"232" "20" 54 45 6 0 0 0 0 0 0 0 4640 0 0 0 0 0 0 "sluice" 11 1 1 "a" "et comment," "soi" 11 1 0 1
"233" "20" 54 45 7 0 0 0 0 0 0 0 4640 0 0 0 0 0 0 "so" 10 1 1 "a" "si je puis" "soi" 10 1 0 1
"234" "20" 55 33 2 164 1 0 360 360 680 360 5536 320 0 320 0 0 320 "np1_c" 11 1 1 "a" "Le soupçon" "cdb" 11 1 0 1
"235" "20" 55 33 3 0 0 0 0 0 2136 0 5536 2136 0 2136 0 1 216 "adj" 5 1 1 "a" "grave" "cdb" 5 1 0 1
"236" "20" 55 33 4 164 1 0 164 1768 1768 4224 9760 1604 1604 0 5 5 476 "verb" 11 1 1 "a" "les espace," "cdb" 11 1 0 1
"237" "20" 55 33 5 208 1 0 1352 1352 1352 1352 11112 0 0 0 0 0 1352 "post-verb" 25 1 1 "a" "mais l'insensible Gabriel" "cdb" 25 1 0 1
"238" "20" 55 33 7 0 0 0 0 0 0 0 12092 0 0 0 0 0 0 "pre-sluice" 6 1 1 "a" "encore" "cdb" 6 1 0 1
"239" "20" 55 33 8 0 0 0 0 0 0 0 12092 0 0 0 0 0 0 "sluice" 14 1 1 "a" "à quel point," "cdb" 14 1 0 1
"240" "20" 55 33 9 0 0 0 0 0 0 0 12092 0 0 0 0 0 0 "spillover1" 8 1 1 "a" "jusqu'à" "cdb" 8 1 0 1
"241" "20" 56 3 1 176 1 0 552 552 552 552 552 0 0 0 0 0 552 "np1" 9 -1 1 "c" "Le navire" "rrc" 9 0 1 -1
"242" "20" 56 3 2 292 1 0 292 292 504 292 844 212 0 212 0 0 212 "part" 8 -1 1 "c" "détruit" "rrc" 8 0 1 -1
"243" "20" 56 3 3 488 1 0 932 932 1628 932 1776 696 0 696 0 1 500 "pp" 17 -1 1 "c" "pendant la guerre" "rrc" 17 0 1 -1
"244" "20" 56 3 4 156 1 0 156 756 756 1664 3440 600 600 0 1 1 600 "dis" 13 -1 1 "c" "avait rejoint" "rrc" 13 0 1 -1
"245" "20" 56 3 5 176 1 0 360 360 360 360 3800 0 0 0 0 0 360 "post-dis" 8 -1 1 "c" "le port," "rrc" 8 0 1 -1
"246" "20" 56 3 7 316 1 0 496 496 496 496 4796 0 0 0 0 0 496 "pre-sluice" 10 -1 1 "c" "d'histoire" "rrc" 10 0 1 -1
"247" "20" 56 3 8 0 0 0 0 0 0 0 4796 0 0 0 0 0 0 "sluice" 17 -1 1 "c" "n'en savait rien," "rrc" 17 0 1 -1
"248" "20" 56 3 9 0 0 0 0 0 0 0 4796 0 0 0 0 0 0 "spillover" 8 -1 1 "c" "laissant" "rrc" 8 0 1 -1
"249" "20" 57 40 1 232 1 0 480 480 912 480 480 432 0 432 0 0 432 "np1_1" 13 1 -1 "b" "Quels acteurs" "soi" 13 -1 0 1
"250" "20" 57 40 2 208 1 0 208 488 488 920 1400 280 280 0 1 1 280 "np1_2" 12 1 -1 "b" "du théâtre" "soi" 12 -1 0 1
"251" "20" 57 40 3 376 1 0 488 488 488 488 1888 0 0 0 0 0 488 "aux_v" 12 1 -1 "b" "ont insulté" "soi" 12 -1 0 1
"252" "20" 57 40 4 276 1 0 472 472 1028 472 2360 556 0 556 0 0 556 "np2_1" 11 1 -1 "b" "le critique" "soi" 11 -1 0 1
"253" "20" 57 40 5 248 1 0 412 708 708 1264 3624 296 296 0 1 1 296 "np2_2" 12 1 -1 "b" "du quotidien" "soi" 12 -1 0 1
"254" "20" 57 40 6 0 0 0 0 0 0 0 3624 0 0 0 0 0 0 "sluice" 11 1 -1 "b" "et comment," "soi" 11 -1 0 1
"255" "20" 57 40 7 0 0 0 0 0 0 0 3624 0 0 0 0 0 0 "so" 14 1 -1 "b" "si vous pouvez" "soi" 14 -1 0 1
"256" "20" 58 46 1 184 1 0 956 956 956 956 956 0 0 0 0 0 956 "np1_1" 20 -1 -1 "d" "Quelles journalistes" "soi" 20 0 -1 -1
"257" "20" 58 46 2 248 1 0 584 584 584 584 1540 0 0 0 0 0 584 "np1_2" 13 -1 -1 "d" "de la chaîne" "soi" 13 0 -1 -1
"258" "20" 58 46 3 248 1 0 712 712 880 712 2252 168 0 168 0 0 168 "aux_v" 12 -1 -1 "d" "ont soudoyé" "soi" 12 0 -1 -1
"259" "20" 58 46 4 172 1 0 412 412 412 580 2832 0 0 0 1 1 412 "np2_1" 13 -1 -1 "d" "le président" "soi" 13 0 -1 -1
"260" "20" 58 46 5 376 1 376 376 376 376 376 3208 0 0 0 0 0 376 "np2_2" 8 -1 -1 "d" "du parti" "soi" 8 0 -1 -1
"261" "20" 58 46 6 0 0 0 0 0 0 0 3208 0 0 0 0 0 0 "sluice" 19 -1 -1 "d" "l'année dernière," "soi" 19 0 -1 -1
"262" "20" 58 46 7 0 0 0 0 0 0 0 3208 0 0 0 0 0 0 "so" 18 -1 -1 "d" "s'il vous plaît ?" "soi" 18 0 -1 -1
"263" "20" 59 35 10 0 0 0 0 0 0 0 12024 0 0 0 0 0 0 "sluice" 22 -1 1 "c" "la longueur du trajet," "cdb" 22 0 1 -1
"264" "20" 59 35 11 0 0 0 0 0 0 0 12024 0 0 0 0 0 0 "spillover1" 9 -1 1 "c" "vu qu'ils" "cdb" 9 0 1 -1
"265" "20" 59 35 3 300 1 0 300 300 924 300 6584 624 0 624 0 0 624 "np1_c" 14 -1 1 "c" "Une policière" "cdb" 14 0 1 -1
"266" "20" 59 35 4 0 0 0 0 0 584 0 6584 584 0 584 0 0 172 "adj" 5 -1 1 "c" "sauve" "cdb" 5 0 1 -1
"267" "20" 59 35 5 172 1 0 172 636 636 1844 8428 464 464 0 2 2 260 "verb" 14 -1 1 "c" "les véhicule," "cdb" 14 0 1 -1
"268" "20" 59 35 6 316 1 0 316 316 692 316 8744 376 0 376 0 0 376 "post-verb" 11 -1 1 "c" "mais il est" "cdb" 11 0 1 -1
"269" "20" 59 35 9 208 1 0 208 396 396 724 12024 188 188 0 1 1 188 "pre-sluice" 10 -1 1 "c" "exactement" "cdb" 10 0 1 -1
"270" "20" 60 2 1 184 1 0 532 532 1340 532 532 808 0 808 0 0 372 "np1" 10 -1 -1 "d" "Les héros" "rrc" 10 0 -1 -1
"271" "20" 60 2 2 200 1 0 200 568 820 1004 1536 620 368 252 2 2 252 "part" 8 -1 -1 "d" "décrits" "rrc" 8 0 -1 -1
"272" "20" 60 2 3 304 1 0 304 856 856 1480 3016 552 552 0 1 1 552 "pp" 19 -1 -1 "d" "dans cette histoire" "rrc" 19 0 -1 -1
"273" "20" 60 2 4 148 1 0 392 392 392 392 3408 0 0 0 0 0 392 "dis" 10 -1 -1 "d" "ont vaincu" "rrc" 10 0 -1 -1
"274" "20" 60 2 5 172 1 0 672 672 672 672 4080 0 0 0 0 0 672 "post-dis" 18 -1 -1 "d" "une bête féroce," "rrc" 18 0 -1 -1
"275" "20" 60 2 7 340 1 0 340 684 684 1296 6236 344 344 0 1 1 344 "pre-sluice" 12 -1 -1 "d" "du romancier" "rrc" 12 0 -1 -1
"276" "20" 60 2 8 0 0 0 0 0 0 0 6236 0 0 0 0 0 0 "sluice" 16 -1 -1 "d" "ne le mentionne," "rrc" 16 0 -1 -1
"277" "20" 60 2 9 0 0 0 0 0 0 0 6236 0 0 0 0 0 0 "spillover" 10 -1 -1 "d" "peut-être" "rrc" 10 0 -1 -1
"278" "20" 61 19 10 0 0 0 0 0 0 0 11080 0 0 0 0 0 0 "sluice" 14 -1 1 "c" "les coupables," "cdb" 14 0 1 -1
"279" "20" 61 19 11 0 0 0 0 0 0 0 11080 0 0 0 0 0 0 "spillover1" 8 -1 1 "c" "incitant" "cdb" 8 0 1 -1
"280" "20" 61 19 2 232 1 0 232 232 584 232 5784 352 0 352 0 0 352 "np1_c" 9 -1 1 "c" "Le projet" "cdb" 9 0 1 -1
"281" "20" 61 19 3 532 1 0 532 800 1332 1152 6936 800 268 532 1 1 532 "adj" 7 -1 1 "c" "informe" "cdb" 7 0 1 -1
"282" "20" 61 19 4 208 1 0 588 912 912 1444 8380 324 324 0 1 1 324 "verb" 9 -1 1 "c" "les aide," "cdb" 9 0 1 -1
"283" "20" 61 19 5 204 1 0 352 352 636 352 8732 284 0 284 0 0 284 "post-verb" 14 -1 1 "c" "mais grâce à" "cdb" 14 0 1 -1
"284" "20" 61 19 9 192 1 0 388 388 388 388 11080 0 0 0 0 0 388 "pre-sluice" 11 -1 1 "c" "d'en saisir" "cdb" 11 0 1 -1
"285" "20" 62 37 1 172 1 0 944 944 2764 944 944 1820 0 1820 0 0 1280 "np1_1" 13 1 1 "a" "Quels joueurs" "soi" 13 1 0 1
"286" "20" 62 37 2 324 1 0 740 740 1480 740 1684 740 0 740 0 1 492 "np1_2" 15 1 1 "a" "du club de foot" "soi" 15 1 0 1
"287" "20" 62 37 3 0 0 0 0 0 648 0 1684 648 0 648 0 0 304 "aux_v" 4 1 1 "a" "a vu" "soi" 4 1 0 1
"288" "20" 62 37 4 168 1 0 168 344 572 688 2372 404 176 228 1 1 228 "np2_1" 8 1 1 "a" "la femme" "soi" 8 1 0 1
"289" "20" 62 37 5 160 1 0 584 1176 1176 4268 6640 592 592 0 1 1 592 "np2_2" 13 1 1 "a" "de mon frère" "soi" 13 1 0 1
"290" "20" 62 37 6 0 0 0 0 0 0 0 6640 0 0 0 0 0 0 "sluice" 7 1 1 "a" "et où," "soi" 7 1 0 1
"291" "20" 62 37 7 0 0 0 0 0 0 0 6640 0 0 0 0 0 0 "so" 10 1 1 "a" "si je puis" "soi" 10 1 0 1
"292" "20" 63 9 1 176 1 0 1032 1032 1032 1032 1032 0 0 0 0 0 1032 "np1" 17 1 1 "a" "Le fruit exotique" "rrc" 17 1 0 1
"293" "20" 63 9 10 0 0 0 0 0 0 0 6684 0 0 0 0 0 0 "sluice" 9 1 1 "a" "pourquoi," "rrc" 9 1 0 1
"294" "20" 63 9 11 0 0 0 0 0 0 0 6684 0 0 0 0 0 0 "spillover" 15 1 1 "a" "alors même que" "rrc" 15 1 0 1
"295" "20" 63 9 2 160 1 0 1128 1128 1316 1128 2160 188 0 188 0 0 188 "part" 9 1 1 "a" "introduit" "rrc" 9 1 0 1
"296" "20" 63 9 3 236 1 236 236 236 236 424 2584 0 0 0 1 1 236 "pp" 10 1 1 "a" "au village" "rrc" 10 1 0 1
"297" "20" 63 9 4 0 0 0 0 0 212 0 2584 212 0 212 0 0 212 "dis" 6 1 1 "a" "était" "rrc" 6 1 0 1
"298" "20" 63 9 5 188 1 0 188 732 732 944 3528 544 544 0 1 1 544 "post-dis" 18 1 1 "a" "fortement toxique," "rrc" 18 1 0 1
"299" "20" 63 9 9 208 1 0 208 488 488 656 6684 280 280 0 1 1 280 "pre-sluice" 10 1 1 "a" "découvert" "rrc" 10 1 0 1
"300" "20" 65 43 1 168 1 0 788 788 788 788 788 0 0 0 0 0 788 "np1_1" 15 -1 1 "c" "Quels grimpeurs" "soi" 15 0 1 -1
"301" "20" 65 43 2 356 1 0 356 356 956 356 1144 600 0 600 0 0 136 "np1_2" 13 -1 1 "c" "de la région" "soi" 13 0 1 -1
"302" "20" 65 43 3 216 1 0 492 656 656 1256 2400 164 164 0 2 2 164 "aux_v" 9 -1 1 "c" "a chassé" "soi" 9 0 1 -1
"303" "20" 65 43 4 360 1 0 504 504 504 504 2904 0 0 0 0 0 504 "np2_1" 8 -1 1 "c" "l'ermite" "soi" 8 0 1 -1
"304" "20" 65 43 5 0 0 0 0 0 0 0 2904 0 0 0 0 0 0 "np2_2" 7 -1 1 "c" "du bois" "soi" 7 0 1 -1
"305" "20" 65 43 6 0 0 0 0 0 0 0 2904 0 0 0 0 0 0 "sluice" 9 -1 1 "c" "le matin," "soi" 9 0 1 -1
"306" "20" 65 43 7 0 0 0 0 0 0 0 2904 0 0 0 0 0 0 "so" 15 -1 1 "c" "si vous savez ?" "soi" 15 0 1 -1
"307" "20" 66 26 2 288 1 0 288 288 588 288 2352 300 0 300 0 0 300 "np1_c" 10 -1 -1 "d" "Des volets" "cdb" 10 0 -1 -1
"308" "20" 66 26 3 212 1 0 212 212 584 512 2864 372 0 372 1 1 372 "adj" 5 -1 -1 "d" "fixes" "cdb" 5 0 -1 -1
"309" "20" 66 26 4 232 1 0 488 768 768 1140 4004 280 280 0 1 1 280 "verb" 13 -1 -1 "d" "les piègent," "cdb" 13 0 -1 -1
"310" "20" 66 26 5 152 1 0 876 876 876 876 4880 0 0 0 0 0 876 "post-verb" 23 -1 -1 "d" "mais les jeunes animaux" "cdb" 23 0 -1 -1
"311" "20" 66 26 7 292 1 0 788 788 788 788 6048 0 0 0 0 0 788 "pre-sluice" 13 -1 -1 "d" "en comprendre" "cdb" 13 0 -1 -1
"312" "20" 66 26 8 0 0 0 0 0 0 0 6048 0 0 0 0 0 0 "sluice" 7 -1 -1 "d" "le but," "cdb" 7 0 -1 -1
"313" "20" 66 26 9 172 1 172 172 172 172 172 6220 0 0 0 0 0 172 "spillover1" 8 -1 -1 "d" "jusqu'à" "cdb" 8 0 -1 -1
"314" "20" 68 20 10 0 0 0 0 0 0 0 10156 0 0 0 0 0 0 "spillover1" 8 1 -1 "b" "même si" "cdb" 8 -1 0 1
"315" "20" 68 20 2 176 1 0 364 364 852 364 6136 488 0 488 0 0 92 "np1_c" 11 1 -1 "b" "Des clients" "cdb" 11 -1 0 1
"316" "20" 68 20 3 284 1 0 284 284 840 680 6816 556 0 556 1 2 160 "adj" 7 1 -1 "b" "valides" "cdb" 7 -1 0 1
"317" "20" 68 20 4 252 1 0 252 796 796 1444 8260 544 544 0 1 1 544 "verb" 15 1 -1 "b" "les produisent," "cdb" 15 -1 0 1
"318" "20" 68 20 5 180 1 0 328 328 328 328 8588 0 0 0 0 0 328 "post-verb" 13 1 -1 "b" "mais personne" "cdb" 13 -1 0 1
"319" "20" 68 20 8 460 1 460 460 460 460 460 10156 0 0 0 0 0 460 "pre-sluice" 11 1 -1 "b" "déchiffrer" "cdb" 11 -1 0 1
"320" "20" 68 20 9 0 0 0 0 0 0 0 10156 0 0 0 0 0 0 "sluice" 8 1 -1 "b" "comment," "cdb" 8 -1 0 1
"321" "20" 69 47 1 184 1 0 648 648 648 648 648 0 0 0 0 0 648 "np1_1" 16 -1 1 "c" "Quelle chanteuse" "soi" 16 0 1 -1
"322" "20" 69 47 2 256 1 256 256 256 256 256 904 0 0 0 0 0 256 "np1_2" 8 -1 1 "c" "d'opéra" "soi" 8 0 1 -1
"323" "20" 69 47 3 196 1 0 420 420 780 420 1324 360 0 360 0 0 360 "aux_v" 13 -1 1 "c" "ont contacté" "soi" 13 0 1 -1
"324" "20" 69 47 4 228 1 0 228 452 452 812 2136 224 224 0 1 1 224 "np2_1" 13 -1 1 "c" "les musiciens" "soi" 13 0 1 -1
"325" "20" 69 47 5 148 1 0 336 336 336 336 2472 0 0 0 0 0 336 "np2_2" 9 -1 1 "c" "du groupe" "soi" 9 0 1 -1
"326" "20" 69 47 6 0 0 0 0 0 0 0 2472 0 0 0 0 0 0 "sluice" 12 -1 1 "c" "en cachette," "soi" 12 0 1 -1
"327" "20" 69 47 7 0 0 0 0 0 0 0 2472 0 0 0 0 0 0 "so" 15 -1 1 "c" "si vous savez ?" "soi" 15 0 1 -1
"328" "20" 70 32 10 0 0 0 0 0 0 0 7980 0 0 0 0 0 0 "spillover1" 17 1 -1 "b" "car le journal TV" "cdb" 17 -1 0 1
"329" "20" 70 32 2 296 1 0 648 648 648 648 5624 0 0 0 0 0 648 "np1_c" 16 1 -1 "b" "Des modérateurs" "cdb" 16 -1 0 1
"330" "20" 70 32 3 260 1 0 508 508 508 508 6132 0 0 0 0 0 508 "adj" 10 1 -1 "b" "célèbres" "cdb" 10 -1 0 1
"331" "20" 70 32 4 212 1 0 376 376 376 376 6508 0 0 0 0 0 376 "verb" 14 1 -1 "b" "les annoncent," "cdb" 14 -1 0 1
"332" "20" 70 32 5 208 1 0 620 620 620 620 7128 0 0 0 0 0 620 "post-verb" 16 1 -1 "b" "mais les parents" "cdb" 16 -1 0 1
"333" "20" 70 32 8 368 1 368 368 368 368 368 7980 0 0 0 0 0 368 "pre-sluice" 10 1 -1 "b" "à deviner" "cdb" 10 -1 0 1
"334" "20" 70 32 9 0 0 0 0 0 0 0 7980 0 0 0 0 0 0 "sluice" 15 1 -1 "b" "sur quel canal," "cdb" 15 -1 0 1
"335" "20" 72 36 10 0 0 0 0 0 0 0 9032 0 0 0 0 0 0 "spillover1" 12 1 -1 "b" "car le style" "cdb" 12 -1 0 1
"336" "20" 72 36 2 132 1 0 768 768 1756 768 4912 988 0 988 0 0 988 "np1_c" 15 1 -1 "b" "Des enjolivures" "cdb" 15 -1 0 1
"337" "20" 72 36 3 260 1 0 260 520 520 1508 6420 260 260 0 1 1 260 "adj" 9 1 -1 "b" "précises" "cdb" 9 -1 0 1
"338" "20" 72 36 4 228 1 0 484 484 484 484 6904 0 0 0 0 0 484 "verb" 11 1 -1 "b" "les ornent," "cdb" 11 -1 0 1
"339" "20" 72 36 5 172 1 0 656 656 656 656 7560 0 0 0 0 0 656 "post-verb" 16 1 -1 "b" "mais les savants" "cdb" 16 -1 0 1
"340" "20" 72 36 8 256 1 256 256 256 256 256 9032 0 0 0 0 0 256 "pre-sluice" 8 1 -1 "b" "d'accord" "cdb" 8 -1 0 1
"341" "20" 72 36 9 0 0 0 0 0 0 0 9032 0 0 0 0 0 0 "sluice" 13 1 -1 "b" "depuis quand," "cdb" 13 -1 0 1
"342" "20" 74 25 2 348 1 348 348 348 348 348 3964 0 0 0 0 0 348 "np1_c" 9 1 1 "a" "Un camion" "cdb" 9 1 0 1
"343" "20" 74 25 3 156 1 0 420 420 420 420 4384 0 0 0 0 0 420 "adj" 8 1 1 "a" "détruit" "cdb" 8 1 0 1
"344" "20" 74 25 4 200 1 0 416 416 416 416 4800 0 0 0 0 0 416 "verb" 10 1 1 "a" "les tente," "cdb" 10 1 0 1
"345" "20" 74 25 5 192 1 0 812 812 1176 812 5612 364 0 364 0 0 364 "post-verb" 16 1 1 "a" "mais les anciens" "cdb" 16 1 0 1
"346" "20" 74 25 7 540 1 540 540 540 540 540 7440 0 0 0 0 0 540 "pre-sluice" 13 1 1 "a" "sous-estiment" "cdb" 13 1 0 1
"347" "20" 74 25 8 0 0 0 0 0 0 0 7440 0 0 0 0 0 0 "sluice" 14 1 1 "a" "à quel point," "cdb" 14 1 0 1
"348" "20" 74 25 9 0 0 0 0 0 0 0 7440 0 0 0 0 0 0 "spillover1" 12 1 1 "a" "de sorte que" "cdb" 12 1 0 1
"349" "20" 76 54 1 176 1 0 476 476 476 476 476 0 0 0 0 0 476 "np1_1" 8 -1 -1 "d" "Quel roi" "soi" 8 0 -1 -1
"350" "20" 76 54 2 164 1 0 408 408 408 408 884 0 0 0 0 0 408 "np1_2" 15 -1 -1 "d" "de l'Angleterre" "soi" 15 0 -1 -1
"351" "20" 76 54 3 220 1 0 536 536 536 536 1420 0 0 0 0 0 536 "aux_v" 9 -1 -1 "d" "a raillé" "soi" 9 0 -1 -1
"352" "20" 76 54 4 260 1 0 532 532 796 532 1952 264 0 264 0 0 264 "np2_1" 13 -1 -1 "d" "les ministres" "soi" 13 0 -1 -1
"353" "20" 76 54 5 208 1 0 208 744 744 1008 2960 536 536 0 1 1 536 "np2_2" 14 -1 -1 "d" "de la Couronne" "soi" 14 0 -1 -1
"354" "20" 76 54 6 0 0 0 0 0 0 0 2960 0 0 0 0 0 0 "sluice" 11 -1 -1 "d" "sans cesse," "soi" 11 0 -1 -1
"355" "20" 76 54 7 0 0 0 0 0 0 0 2960 0 0 0 0 0 0 "so" 18 -1 -1 "d" "s'il vous plaît ?" "soi" 18 0 -1 -1
"356" "20" 77 1 1 172 1 0 704 704 1604 704 704 900 0 900 0 0 304 "np1" 13 1 1 "a" "Le politicien" "rrc" 13 1 0 1
"357" "20" 77 1 10 212 1 0 432 432 432 432 10800 0 0 0 0 0 432 "pre-sluice" 14 1 1 "a" "se demandaient" "rrc" 14 1 0 1
"358" "20" 77 1 11 0 0 0 0 0 0 0 10800 0 0 0 0 0 0 "sluice" 9 1 1 "a" "pourquoi," "rrc" 9 1 0 1
"359" "20" 77 1 12 0 0 0 0 0 0 0 10800 0 0 0 0 0 0 "spillover" 6 1 1 "a" "vu que" "rrc" 6 1 0 1
"360" "20" 77 1 2 344 1 0 568 568 1248 568 1272 680 0 680 0 0 420 "part" 9 1 1 "a" "contredit" "rrc" 9 1 0 1
"361" "20" 77 1 3 484 1 0 1056 2016 3272 2872 4144 2216 960 1256 1 2 728 "pp" 16 1 1 "a" "durant le débat" "rrc" 16 1 0 1
"362" "20" 77 1 4 164 1 0 348 348 672 348 4492 324 0 324 0 0 324 "dis" 10 1 1 "a" "a proposé" "rrc" 10 1 0 1
"363" "20" 77 1 5 56 1 0 216 516 516 2820 7312 300 300 0 1 1 300 "post-dis" 11 1 1 "a" "des mesures" "rrc" 11 1 0 1
"364" "20" 78 16 1 172 1 0 696 696 696 696 696 0 0 0 0 0 696 "np1" 17 1 -1 "b" "Les dictionnaires" "rrc" 17 -1 0 1
"365" "20" 78 16 10 0 0 0 0 0 0 0 4880 0 0 0 0 0 0 "sluice" 11 1 -1 "b" "lesquelles," "rrc" 11 -1 0 1
"366" "20" 78 16 11 0 0 0 0 0 0 0 4880 0 0 0 0 0 0 "spillover" 9 1 -1 "b" "de façon" "rrc" 9 -1 0 1
"367" "20" 78 16 2 248 1 248 248 248 248 248 944 0 0 0 0 0 248 "part" 8 1 -1 "b" "traduits" "rrc" 8 -1 0 1
"368" "20" 78 16 3 228 1 0 580 580 792 580 1524 212 0 212 0 0 212 "pp" 12 1 -1 "b" "de l'anglais" "rrc" 12 -1 0 1
"369" "20" 78 16 4 208 1 0 408 784 784 996 2520 376 376 0 1 1 376 "dis" 11 1 -1 "b" "contenaient" "rrc" 11 -1 0 1
"370" "20" 78 16 5 208 1 0 368 368 604 368 2888 236 0 236 0 0 236 "post-dis" 20 1 -1 "b" "des familles de mots" "rrc" 20 -1 0 1
"371" "20" 78 16 9 292 1 292 292 292 292 292 4880 0 0 0 0 0 292 "pre-sluice" 13 1 -1 "b" "n'indique pas" "rrc" 13 -1 0 1
"372" "20" 79 5 1 172 1 0 776 776 776 776 776 0 0 0 0 0 776 "np1" 19 1 1 "a" "Le dernier chapitre" "rrc" 19 1 0 1
"373" "20" 79 5 10 0 0 0 0 0 0 0 5564 0 0 0 0 0 0 "sluice" 9 1 1 "a" "pourquoi," "rrc" 9 1 0 1
"374" "20" 79 5 11 0 0 0 0 0 0 0 5564 0 0 0 0 0 0 "spillover" 12 1 1 "a" "d'autant que" "rrc" 12 1 0 1
"375" "20" 79 5 2 172 1 0 340 340 612 340 1116 272 0 272 0 0 272 "part" 9 1 1 "a" "soustrait" "rrc" 9 1 0 1
"376" "20" 79 5 3 416 1 0 416 720 720 992 2108 304 304 0 1 1 304 "pp" 8 1 1 "a" "du livre" "rrc" 8 1 0 1
"377" "20" 79 5 4 0 0 0 0 0 468 0 2108 468 0 468 0 0 468 "dis" 5 1 1 "a" "avait" "rrc" 5 1 0 1
"378" "20" 79 5 5 148 1 0 148 992 992 1460 3568 844 844 0 1 1 844 "post-dis" 17 1 1 "a" "l'air ingénieux," "rrc" 17 1 0 1
"379" "20" 79 5 9 248 1 0 448 448 448 448 5564 0 0 0 0 0 448 "pre-sluice" 10 1 1 "a" "exactement" "rrc" 10 1 0 1
"380" "20" 80 7 1 180 1 0 696 696 828 696 696 132 0 132 0 0 132 "np1" 14 -1 1 "c" "Le secrétaire" "rrc" 14 0 1 -1
"381" "20" 80 7 2 288 1 0 736 1032 1328 1164 1860 592 296 296 1 1 296 "part" 8 -1 1 "c" "instruit" "rrc" 8 0 1 -1
"382" "20" 80 7 3 216 1 0 216 824 824 1120 2980 608 608 0 1 1 608 "pp" 14 -1 1 "c" "de la défaite" "rrc" 14 0 1 -1
"383" "20" 80 7 4 184 1 0 668 668 1624 668 3648 956 0 956 0 0 956 "dis" 20 -1 1 "c" "aurait été trouvé" "rrc" 20 0 1 -1
"384" "20" 80 7 5 152 1 0 152 520 520 1476 5124 368 368 0 1 1 368 "post-dis" 12 -1 1 "c" "dans un bar," "rrc" 12 0 1 -1
"385" "20" 80 7 7 220 1 0 584 584 584 584 7180 0 0 0 0 0 584 "pre-sluice" 17 -1 1 "c" "il est impossible" "rrc" 17 0 1 -1
"386" "20" 80 7 8 0 0 0 0 0 0 0 7180 0 0 0 0 0 0 "sluice" 16 -1 1 "c" "de le vérifier," "rrc" 16 0 1 -1
"387" "20" 80 7 9 0 0 0 0 0 0 0 7180 0 0 0 0 0 0 "spillover" 12 -1 1 "c" "d'autant que" "rrc" 12 0 1 -1
"388" "20" 82 31 10 0 0 0 0 0 0 0 11344 0 0 0 0 0 0 "spillover1" 6 -1 1 "c" "vu que" "cdb" 6 0 1 -1
"389" "20" 82 31 2 420 1 0 864 864 864 864 7460 0 0 0 0 0 864 "np1_c" 10 -1 1 "c" "Le boucher" "cdb" 10 0 1 -1
"390" "20" 82 31 3 0 0 0 0 0 364 0 7460 364 0 364 0 0 364 "adj" 4 -1 1 "c" "sale" "cdb" 4 0 1 -1
"391" "20" 82 31 4 160 1 0 160 544 544 908 8368 384 384 0 1 1 384 "verb" 12 -1 1 "c" "les tranche," "cdb" 12 0 1 -1
"392" "20" 82 31 5 264 1 0 572 572 992 572 8940 420 0 420 0 0 420 "post-verb" 16 -1 1 "c" "mais les clients" "cdb" 16 0 1 -1
"393" "20" 82 31 8 248 1 0 416 416 416 416 11344 0 0 0 0 0 416 "pre-sluice" 14 -1 1 "c" "incrédulement" "cdb" 14 0 1 -1
"394" "20" 82 31 9 0 0 0 0 0 0 0 11344 0 0 0 0 0 0 "sluice" 13 -1 1 "c" "la technique," "cdb" 13 0 1 -1
"395" "20" 83 44 1 172 1 0 544 544 544 544 544 0 0 0 0 0 544 "np1_1" 13 1 -1 "b" "Quels bandits" "soi" 13 -1 0 1
"396" "20" 83 44 2 176 1 0 376 376 376 376 920 0 0 0 0 0 376 "np1_2" 10 1 -1 "b" "du désert" "soi" 10 -1 0 1
"397" "20" 83 44 3 188 1 0 408 408 1664 408 1328 1256 0 1256 0 0 1256 "aux_v" 13 1 -1 "b" "ont assiégé" "soi" 13 -1 0 1
"398" "20" 83 44 4 172 1 0 172 544 544 1800 3128 372 372 0 1 1 372 "np2_1" 8 1 -1 "b" "l'armée" "soi" 8 -1 0 1
"399" "20" 83 44 5 332 1 332 332 332 332 332 3460 0 0 0 0 0 332 "np2_2" 12 1 -1 "b" "des Croisés" "soi" 12 -1 0 1
"400" "20" 83 44 6 0 0 0 0 0 0 0 3460 0 0 0 0 0 0 "sluice" 9 1 -1 "b" "et quand," "soi" 9 -1 0 1
"401" "20" 83 44 7 0 0 0 0 0 0 0 3460 0 0 0 0 0 0 "so" 14 1 -1 "b" "si vous pouvez" "soi" 14 -1 0 1
"402" "20" 9 30 10 0 0 0 0 0 0 0 9572 0 0 0 0 0 0 "spillover1" 7 -1 -1 "d" "chacune" "cdb" 7 0 -1 -1
"403" "20" 9 30 2 0 0 0 0 0 564 0 3780 564 0 564 0 0 300 "np1_c" 9 -1 -1 "d" "Les robes" "cdb" 9 0 -1 -1
"404" "20" 9 30 3 188 1 0 188 684 1708 948 4728 1520 496 1024 1 1 204 "adj" 8 -1 -1 "d" "sublimes" "cdb" 8 0 -1 -1
"405" "20" 9 30 4 240 1 0 240 1052 1052 2172 6900 812 812 0 3 3 512 "verb" 13 -1 -1 "d" "les charment," "cdb" 13 0 -1 -1
"406" "20" 9 30 5 288 1 0 288 860 860 1064 7964 572 572 0 1 1 572 "post-verb" 21 -1 -1 "d" "mais comme d'habitude" "cdb" 21 0 -1 -1
"407" "20" 9 30 8 240 1 0 396 396 396 396 9572 0 0 0 0 0 396 "pre-sluice" 14 -1 -1 "d" "pour expliquer" "cdb" 14 0 -1 -1
"408" "20" 9 30 9 0 0 0 0 0 0 0 9572 0 0 0 0 0 0 "sluice" 17 -1 -1 "d" "cette impression," "cdb" 17 0 -1 -1
"409" "41" 10 52 1 148 1 0 776 776 1552 776 776 776 0 776 0 0 776 "np1_1" 18 -1 -1 "d" "Quel fonctionnaire" "soi" 18 0 -1 -1
"410" "41" 10 52 2 160 1 0 432 432 480 432 1208 48 0 48 0 1 48 "np1_2" 9 -1 -1 "d" "de l'Etat" "soi" 9 0 -1 -1
"411" "41" 10 52 3 176 1 0 176 176 756 176 1384 580 0 580 0 1 436 "aux_v" 11 -1 -1 "d" "a protégé" "soi" 11 0 -1 -1
"412" "41" 10 52 4 172 1 0 428 428 844 428 1812 416 0 416 0 0 416 "np2_1" 14 -1 -1 "d" "les magistrats" "soi" 14 0 -1 -1
"413" "41" 10 52 5 308 1 0 308 592 592 2412 4224 284 284 0 1 1 284 "np2_2" 10 -1 -1 "d" "du parquet" "soi" 10 0 -1 -1
"414" "41" 10 52 6 0 0 0 0 0 0 0 4224 0 0 0 0 0 0 "sluice" 17 -1 -1 "d" "en août dernier," "soi" 17 0 -1 -1
"415" "41" 10 52 7 0 0 0 0 0 0 0 4224 0 0 0 0 0 0 "so" 14 -1 -1 "d" "si vous pouvez" "soi" 14 0 -1 -1
"416" "41" 11 38 1 144 1 0 704 704 704 704 704 0 0 0 0 0 704 "np1_1" 13 1 -1 "b" "Quels avocats" "soi" 13 -1 0 1
"417" "41" 11 38 2 292 1 292 292 292 292 292 996 0 0 0 0 0 292 "np1_2" 10 1 -1 "b" "du cabinet" "soi" 10 -1 0 1
"418" "41" 11 38 3 340 1 0 340 340 964 340 1336 624 0 624 0 0 288 "aux_v" 10 1 -1 "b" "ont salué" "soi" 10 -1 0 1
"419" "41" 11 38 4 284 1 0 476 1084 1084 1708 3044 608 608 0 2 2 224 "np2_1" 7 1 -1 "b" "le juge" "soi" 7 -1 0 1
"420" "41" 11 38 5 244 1 0 536 536 536 536 3580 0 0 0 0 0 536 "np2_2" 25 1 -1 "b" "du tribunal administratif" "soi" 25 -1 0 1
"421" "41" 11 38 6 0 0 0 0 0 0 0 3580 0 0 0 0 0 0 "sluice" 9 1 -1 "b" "et quand," "soi" 9 -1 0 1
"422" "41" 11 38 7 0 0 0 0 0 0 0 3580 0 0 0 0 0 0 "so" 18 1 -1 "b" "s'il vous plaît ?" "soi" 18 -1 0 1
"423" "41" 13 36 10 0 0 0 0 0 0 0 7344 0 0 0 0 0 0 "spillover1" 12 -1 -1 "d" "car le style" "cdb" 12 0 -1 -1
"424" "41" 13 36 2 0 0 0 0 0 756 0 1692 756 0 756 0 0 756 "np1_c" 15 -1 -1 "d" "Des enjolivures" "cdb" 15 0 -1 -1
"425" "41" 13 36 3 0 0 0 0 0 620 0 1692 620 0 620 0 0 348 "adj" 9 -1 -1 "d" "précises" "cdb" 9 0 -1 -1
"426" "41" 13 36 4 0 0 0 0 0 1468 0 1692 1468 0 1468 0 1 716 "verb" 11 -1 -1 "d" "les ornent," "cdb" 11 0 -1 -1
"427" "41" 13 36 5 88 1 0 260 260 780 260 1952 520 0 520 0 0 520 "post-verb" 16 -1 -1 "d" "mais les savants" "cdb" 16 0 -1 -1
"428" "41" 13 36 8 272 1 272 272 272 272 272 7344 0 0 0 0 0 272 "pre-sluice" 8 -1 -1 "d" "d'accord" "cdb" 8 0 -1 -1
"429" "41" 13 36 9 0 0 0 0 0 0 0 7344 0 0 0 0 0 0 "sluice" 14 -1 -1 "d" "sur leur âge," "cdb" 14 0 -1 -1
"430" "41" 14 7 1 168 1 0 464 464 832 464 464 368 0 368 0 0 368 "np1" 14 1 1 "a" "Le secrétaire" "rrc" 14 1 0 1
"431" "41" 14 7 10 0 0 0 0 0 0 0 5136 0 0 0 0 0 0 "spillover" 12 1 1 "a" "d'autant que" "rrc" 12 1 0 1
"432" "41" 14 7 2 144 1 0 144 432 432 800 1264 288 288 0 1 1 288 "part" 8 1 1 "a" "instruit" "rrc" 8 1 0 1
"433" "41" 14 7 3 148 1 0 460 460 460 460 1724 0 0 0 0 0 460 "pp" 14 1 1 "a" "de la défaite" "rrc" 14 1 0 1
"434" "41" 14 7 4 208 1 0 376 376 536 376 2100 160 0 160 0 0 160 "dis" 20 1 1 "a" "aurait été trouvé" "rrc" 20 1 0 1
"435" "41" 14 7 5 204 1 0 204 532 532 692 2792 328 328 0 1 1 328 "post-dis" 12 1 1 "a" "dans un bar," "rrc" 12 1 0 1
"436" "41" 14 7 8 316 1 316 316 316 316 316 5136 0 0 0 0 0 316 "pre-sluice" 7 1 1 "a" "de dire" "rrc" 7 1 0 1
"437" "41" 14 7 9 0 0 0 0 0 0 0 5136 0 0 0 0 0 0 "sluice" 8 1 1 "a" "par qui," "rrc" 8 1 0 1
"438" "41" 15 20 10 0 0 0 0 0 0 0 6284 0 0 0 0 0 0 "spillover1" 8 -1 -1 "d" "même si" "cdb" 8 0 -1 -1
"439" "41" 15 20 2 120 1 0 584 584 584 584 3344 0 0 0 0 0 584 "np1_c" 11 -1 -1 "d" "Des clients" "cdb" 11 0 -1 -1
"440" "41" 15 20 3 0 0 0 0 0 516 0 3344 516 0 516 0 0 516 "adj" 7 -1 -1 "d" "valides" "cdb" 7 0 -1 -1
"441" "41" 15 20 4 204 1 0 204 416 416 932 4276 212 212 0 1 1 212 "verb" 15 -1 -1 "d" "les produisent," "cdb" 15 0 -1 -1
"442" "41" 15 20 5 168 1 168 168 168 168 168 4444 0 0 0 0 0 168 "post-verb" 13 -1 -1 "d" "mais personne" "cdb" 13 0 -1 -1
"443" "41" 15 20 8 252 1 252 252 252 252 252 6284 0 0 0 0 0 252 "pre-sluice" 14 -1 -1 "d" "en déchiffrer" "cdb" 14 0 -1 -1
"444" "41" 15 20 9 0 0 0 0 0 0 0 6284 0 0 0 0 0 0 "sluice" 10 -1 -1 "d" "l'origine," "cdb" 10 0 -1 -1
"445" "41" 16 13 1 164 1 0 164 164 724 164 164 560 0 560 0 0 408 "np1" 8 -1 1 "c" "Le texte" "rrc" 8 0 1 -1
"446" "41" 16 13 2 124 1 0 124 124 748 276 440 624 0 624 1 2 124 "part" 11 -1 1 "c" "reconstruit" "rrc" 11 0 1 -1
"447" "41" 16 13 3 180 1 0 180 2028 2444 2528 2968 2264 1848 416 1 1 416 "pp" 33 -1 1 "c" "à partir d'anciennes épigraphes" "rrc" 33 0 1 -1
"448" "41" 16 13 4 140 1 0 140 388 388 804 3772 248 248 0 1 1 248 "dis" 8 -1 1 "c" "contient" "rrc" 8 0 1 -1
"449" "41" 16 13 5 324 1 0 544 544 544 1076 4848 0 0 0 1 1 544 "post-dis" 19 -1 1 "c" "des contradictions," "rrc" 19 0 1 -1
"450" "41" 16 13 7 144 1 0 324 324 324 324 6804 0 0 0 0 0 324 "pre-sluice" 9 -1 1 "c" "difficile" "rrc" 9 0 1 -1
"451" "41" 16 13 8 0 0 0 0 0 0 0 6804 0 0 0 0 0 0 "sluice" 16 -1 1 "c" "de les établir," "rrc" 16 0 1 -1
"452" "41" 16 13 9 0 0 0 0 0 0 0 6804 0 0 0 0 0 0 "spillover" 16 -1 1 "c" "car les penseurs" "rrc" 16 0 1 -1
"453" "41" 17 53 1 188 1 0 1692 1692 2320 1692 1692 628 0 628 0 0 628 "np1_1" 16 -1 1 "c" "Quelle dompteuse" "soi" 16 0 1 -1
"454" "41" 17 53 2 144 1 0 340 340 516 340 2032 176 0 176 0 0 176 "np1_2" 7 -1 1 "c" "de lion" "soi" 7 0 1 -1
"455" "41" 17 53 3 308 1 0 544 1136 1136 1940 3972 592 592 0 1 1 592 "aux_v" 13 -1 1 "c" "ont embauché" "soi" 13 0 1 -1
"456" "41" 17 53 4 328 1 328 328 328 328 328 4300 0 0 0 0 0 328 "np2_1" 13 -1 1 "c" "les cracheurs" "soi" 13 0 1 -1
"457" "41" 17 53 5 248 1 248 248 248 248 248 4548 0 0 0 0 0 248 "np2_2" 6 -1 1 "c" "de feu" "soi" 6 0 1 -1
"458" "41" 17 53 6 0 0 0 0 0 0 0 4548 0 0 0 0 0 0 "sluice" 13 -1 1 "c" "illicitement," "soi" 13 0 1 -1
"459" "41" 17 53 7 0 0 0 0 0 0 0 4548 0 0 0 0 0 0 "so" 10 -1 1 "c" "si je puis" "soi" 10 0 1 -1
"460" "41" 19 18 10 0 0 0 0 0 0 0 9504 0 0 0 0 0 0 "sluice" 22 1 -1 "b" "pour combien de temps," "cdb" 22 -1 0 1
"461" "41" 19 18 11 0 0 0 0 0 0 0 9504 0 0 0 0 0 0 "spillover1" 8 1 -1 "b" "même si" "cdb" 8 -1 0 1
"462" "41" 19 18 2 0 0 0 0 0 1352 0 3912 1352 0 1352 0 0 552 "np1_c" 12 1 -1 "b" "Les montages" "cdb" 12 -1 0 1
"463" "41" 19 18 3 80 1 0 80 80 404 880 4792 324 0 324 1 2 324 "adj" 5 1 -1 "b" "fixes" "cdb" 5 -1 0 1
"464" "41" 19 18 4 156 1 0 156 996 996 1872 6664 840 840 0 1 1 840 "verb" 12 1 -1 "b" "les voilent," "cdb" 12 -1 0 1
"465" "41" 19 18 5 184 1 0 684 684 684 684 7348 0 0 0 0 0 684 "post-verb" 14 1 -1 "b" "mais le patron" "cdb" 14 -1 0 1
"466" "41" 19 18 9 108 1 0 108 400 400 912 9504 292 292 0 2 2 208 "pre-sluice" 8 1 -1 "b" "garantir" "cdb" 8 -1 0 1
"467" "41" 21 51 1 160 1 0 472 472 472 472 472 0 0 0 0 0 472 "np1_1" 11 1 1 "a" "Quel auteur" "soi" 11 1 0 1
"468" "41" 21 51 2 232 1 0 460 460 460 460 932 0 0 0 0 0 460 "np1_2" 19 1 1 "a" "de romans policiers" "soi" 19 1 0 1
"469" "41" 21 51 3 168 1 0 312 312 312 312 1244 0 0 0 0 0 312 "aux_v" 13 1 1 "a" "ont consulté" "soi" 13 1 0 1
"470" "41" 21 51 4 280 1 280 280 280 280 280 1524 0 0 0 0 0 280 "np2_1" 15 1 1 "a" "les enquêteurs" "soi" 15 1 0 1
"471" "41" 21 51 5 208 1 0 440 440 440 440 1964 0 0 0 0 0 440 "np2_2" 15 1 1 "a" "du commissariat" "soi" 15 1 0 1
"472" "41" 21 51 6 0 0 0 0 0 0 0 1964 0 0 0 0 0 0 "sluice" 12 1 1 "a" "et pourquoi," "soi" 12 1 0 1
"473" "41" 21 51 7 0 0 0 0 0 0 0 1964 0 0 0 0 0 0 "so" 15 1 1 "a" "si vous savez ?" "soi" 15 1 0 1
"474" "41" 22 28 10 0 0 0 0 0 0 0 10884 0 0 0 0 0 0 "sluice" 10 -1 -1 "d" "la raison," "cdb" 10 0 -1 -1
"475" "41" 22 28 11 0 0 0 0 0 0 0 10884 0 0 0 0 0 0 "spillover1" 8 -1 -1 "d" "même si" "cdb" 8 0 -1 -1
"476" "41" 22 28 3 92 1 0 404 404 1076 404 4820 672 0 672 0 0 672 "np1_c" 11 -1 -1 "d" "Les flaques" "cdb" 11 0 -1 -1
"477" "41" 22 28 4 280 1 0 280 280 1200 280 5100 920 0 920 0 1 296 "adj" 8 -1 -1 "d" "troubles" "cdb" 8 0 -1 -1
"478" "41" 22 28 5 168 1 0 168 1856 1856 3448 8548 1688 1688 0 1 1 1688 "verb" 12 -1 -1 "d" "les calment," "cdb" 12 0 -1 -1
"479" "41" 22 28 6 228 1 0 900 900 900 900 9448 0 0 0 0 0 900 "post-verb" 19 -1 -1 "d" "mais le commissaire" "cdb" 19 0 -1 -1
"480" "41" 22 28 9 240 1 240 240 240 240 240 10884 0 0 0 0 0 240 "pre-sluice" 12 -1 -1 "d" "pas vraiment" "cdb" 12 0 -1 -1
"481" "41" 23 12 1 192 1 0 676 676 676 676 676 0 0 0 0 0 676 "np1" 10 -1 -1 "d" "Les robots" "rrc" 10 0 -1 -1
"482" "41" 23 12 10 0 0 0 0 0 0 0 5740 0 0 0 0 0 0 "spillover" 12 -1 -1 "d" "vu qu'il y a" "rrc" 12 0 -1 -1
"483" "41" 23 12 2 312 1 312 312 312 312 312 988 0 0 0 0 0 312 "part" 8 -1 -1 "d" "produits" "rrc" 8 0 -1 -1
"484" "41" 23 12 3 320 1 0 652 652 652 652 1640 0 0 0 0 0 652 "pp" 10 -1 -1 "d" "à l'usine" "rrc" 10 0 -1 -1
"485" "41" 23 12 4 128 1 0 856 856 856 856 2496 0 0 0 0 0 856 "dis" 15 -1 -1 "d" "doivent traiter" "rrc" 15 0 -1 -1
"486" "41" 23 12 5 360 1 0 940 940 940 940 3436 0 0 0 0 0 940 "post-dis" 20 -1 -1 "d" "des pièces uniques," "rrc" 20 0 -1 -1
"487" "41" 23 12 8 168 1 0 364 364 364 364 5740 0 0 0 0 0 364 "pre-sluice" 12 -1 -1 "d" "d'en trouver" "rrc" 12 0 -1 -1
"488" "41" 23 12 9 0 0 0 0 0 0 0 5740 0 0 0 0 0 0 "sluice" 9 -1 -1 "d" "le temps," "rrc" 9 0 -1 -1
"489" "41" 24 24 10 0 0 0 0 0 0 0 9896 0 0 0 0 0 0 "spillover1" 8 -1 -1 "d" "d'autant" "cdb" 8 0 -1 -1
"490" "41" 24 24 3 140 1 0 1436 1436 1436 1436 6936 0 0 0 0 0 1436 "np1_c" 12 -1 -1 "d" "Les opinions" "cdb" 12 0 -1 -1
"491" "41" 24 24 4 280 1 280 280 280 280 280 7216 0 0 0 0 0 280 "adj" 8 -1 -1 "d" "aveugles" "cdb" 8 0 -1 -1
"492" "41" 24 24 5 140 1 0 580 580 580 580 7796 0 0 0 0 0 580 "verb" 15 -1 -1 "d" "les avantagent," "cdb" 15 0 -1 -1
"493" "41" 24 24 6 236 1 0 532 532 532 532 8328 0 0 0 0 0 532 "post-verb" 22 -1 -1 "d" "mais les commentateurs" "cdb" 22 0 -1 -1
"494" "41" 24 24 8 160 1 0 1028 1028 1028 1028 9896 0 0 0 0 0 1028 "pre-sluice" 13 -1 -1 "d" "en contestent" "cdb" 13 0 -1 -1
"495" "41" 24 24 9 0 0 0 0 0 0 0 9896 0 0 0 0 0 0 "sluice" 15 -1 -1 "d" "la continuité," "cdb" 15 0 -1 -1
"496" "41" 26 22 10 0 0 0 0 0 0 0 9600 0 0 0 0 0 0 "pre-sluice" 9 1 -1 "b" "révéler" "cdb" 9 -1 0 1
"497" "41" 26 22 11 0 0 0 0 0 0 0 9600 0 0 0 0 0 0 "sluice" 4 1 -1 "b" "où," "cdb" 4 -1 0 1
"498" "41" 26 22 12 0 0 0 0 0 0 0 9600 0 0 0 0 0 0 "spillover1" 11 1 -1 "b" "de manière" "cdb" 11 -1 0 1
"499" "41" 26 22 3 160 1 0 456 456 1048 456 4780 592 0 592 0 0 592 "np1_c" 10 1 -1 "b" "Des agents" "cdb" 10 -1 0 1
"500" "41" 26 22 4 264 1 0 264 264 544 264 5044 280 0 280 0 1 280 "adj" 7 1 -1 "b" "lâches" "cdb" 7 -1 0 1
"501" "41" 26 22 5 292 1 0 996 1616 1616 2488 7532 620 620 0 1 1 620 "verb" 16 1 -1 "b" "les recherchent," "cdb" 16 -1 0 1
"502" "41" 26 22 6 292 1 0 504 504 504 504 8036 0 0 0 0 0 504 "post-verb" 16 1 -1 "b" "mais à présent" "cdb" 16 -1 0 1
"503" "41" 26 22 9 120 1 0 448 448 448 448 9600 0 0 0 0 0 448 "pre-sluice" 14 1 -1 "b" "ne veulent pas" "cdb" 14 -1 0 1
"504" "41" 30 34 10 0 0 0 0 0 0 0 6552 0 0 0 0 0 0 "sluice" 17 1 -1 "b" "par quelle magie," "cdb" 17 -1 0 1
"505" "41" 30 34 11 0 0 0 0 0 0 0 6552 0 0 0 0 0 0 "spillover1" 22 1 -1 "b" "et les instrumentistes" "cdb" 22 -1 0 1
"506" "41" 30 34 3 236 1 0 388 388 600 388 3360 212 0 212 0 0 212 "np1_c" 13 1 -1 "b" "Les notations" "cdb" 13 -1 0 1
"507" "41" 30 34 4 92 1 0 412 716 716 928 4288 304 304 0 1 1 304 "adj" 8 1 -1 "b" "inverses" "cdb" 8 -1 0 1
"508" "41" 30 34 5 168 1 0 340 340 340 340 4628 0 0 0 0 0 340 "verb" 13 1 -1 "b" "les rythment," "cdb" 13 -1 0 1
"509" "41" 30 34 6 104 1 0 608 608 608 608 5236 0 0 0 0 0 608 "post-verb" 20 1 -1 "b" "mais ni le directeur" "cdb" 20 -1 0 1
"510" "41" 30 34 9 140 1 0 268 268 268 268 6552 0 0 0 0 0 268 "pre-sluice" 9 1 -1 "b" "expliquer" "cdb" 9 -1 0 1
"511" "41" 31 27 10 0 0 0 0 0 0 0 8604 0 0 0 0 0 0 "spillover1" 13 1 1 "a" "étant donné" "cdb" 13 1 0 1
"512" "41" 31 27 3 88 1 0 228 228 228 228 6624 0 0 0 0 0 228 "np1_c" 11 1 1 "a" "L'infirmier" "cdb" 11 1 0 1
"513" "41" 31 27 4 364 1 364 364 364 364 364 6988 0 0 0 0 0 364 "adj" 6 1 1 "a" "maudit" "cdb" 6 1 0 1
"514" "41" 31 27 5 168 1 0 404 404 404 404 7392 0 0 0 0 0 404 "verb" 11 1 1 "a" "les mouche," "cdb" 11 1 0 1
"515" "41" 31 27 6 200 1 0 672 672 672 672 8064 0 0 0 0 0 672 "post-verb" 14 1 1 "a" "mais les vieux" "cdb" 14 1 0 1
"516" "41" 31 27 8 0 0 0 0 0 0 0 8604 0 0 0 0 0 0 "pre-sluice" 7 1 1 "a" "souvent" "cdb" 7 1 0 1
"517" "41" 31 27 9 0 0 0 0 0 0 0 8604 0 0 0 0 0 0 "sluice" 14 1 1 "a" "à quelle fin," "cdb" 14 1 0 1
"518" "41" 33 48 1 148 1 0 532 532 532 532 532 0 0 0 0 0 532 "np1_1" 13 -1 -1 "d" "Quel chimiste" "soi" 13 0 -1 -1
"519" "41" 33 48 2 172 1 0 856 856 856 856 1388 0 0 0 0 0 856 "np1_2" 24 -1 -1 "d" "du groupe pharmaceutique" "soi" 24 0 -1 -1
"520" "41" 33 48 3 360 1 360 360 360 360 360 1748 0 0 0 0 0 360 "aux_v" 13 -1 -1 "d" "a empoisonné" "soi" 13 0 -1 -1
"521" "41" 33 48 4 104 1 104 104 104 104 104 1852 0 0 0 0 0 104 "np2_1" 14 -1 -1 "d" "les collègues" "soi" 14 0 -1 -1
"522" "41" 33 48 5 208 1 0 436 436 436 436 2288 0 0 0 0 0 436 "np2_2" 15 -1 -1 "d" "du département" "soi" 15 0 -1 -1
"523" "41" 33 48 6 0 0 0 0 0 0 0 2288 0 0 0 0 0 0 "sluice" 14 -1 -1 "d" "par vengeance," "soi" 14 0 -1 -1
"524" "41" 33 48 7 0 0 0 0 0 0 0 2288 0 0 0 0 0 0 "so" 14 -1 -1 "d" "si vous pouvez" "soi" 14 0 -1 -1
"525" "41" 34 26 2 436 1 0 1084 1084 1492 1084 4148 408 0 408 0 0 408 "np1_c" 10 1 -1 "b" "Des volets" "cdb" 10 -1 0 1
"526" "41" 34 26 3 164 1 0 164 164 804 164 4312 640 0 640 0 1 248 "adj" 5 1 -1 "b" "fixes" "cdb" 5 -1 0 1
"527" "41" 34 26 4 344 1 0 1068 1068 1068 2116 6428 0 0 0 1 1 1068 "verb" 13 1 -1 "b" "les piègent," "cdb" 13 -1 0 1
"528" "41" 34 26 5 168 1 0 892 892 892 892 7320 0 0 0 0 0 892 "post-verb" 23 1 -1 "b" "mais les jeunes animaux" "cdb" 23 -1 0 1
"529" "41" 34 26 7 224 1 224 224 224 224 224 8096 0 0 0 0 0 224 "pre-sluice" 10 1 -1 "b" "comprendre" "cdb" 10 -1 0 1
"530" "41" 34 26 8 0 0 0 0 0 0 0 8096 0 0 0 0 0 0 "sluice" 9 1 -1 "b" "pourquoi," "cdb" 9 -1 0 1
"531" "41" 34 26 9 0 0 0 0 0 0 0 8096 0 0 0 0 0 0 "spillover1" 8 1 -1 "b" "jusqu'à" "cdb" 8 -1 0 1
"532" "41" 36 54 1 176 1 0 176 176 524 176 176 348 0 348 0 0 348 "np1_1" 8 1 -1 "b" "Quel roi" "soi" 8 -1 0 1
"533" "41" 36 54 2 124 1 0 124 1184 1184 1532 1708 1060 1060 0 1 1 1060 "np1_2" 15 1 -1 "b" "de l'Angleterre" "soi" 15 -1 0 1
"534" "41" 36 54 3 444 1 444 444 444 444 444 2152 0 0 0 0 0 444 "aux_v" 9 1 -1 "b" "a raillé" "soi" 9 -1 0 1
"535" "41" 36 54 4 280 1 0 392 392 392 392 2544 0 0 0 0 0 392 "np2_1" 13 1 -1 "b" "les ministres" "soi" 13 -1 0 1
"536" "41" 36 54 5 292 1 0 364 364 364 364 2908 0 0 0 0 0 364 "np2_2" 14 1 -1 "b" "de la Couronne" "soi" 14 -1 0 1
"537" "41" 36 54 6 0 0 0 0 0 0 0 2908 0 0 0 0 0 0 "sluice" 12 1 -1 "b" "et pourquoi," "soi" 12 -1 0 1
"538" "41" 36 54 7 0 0 0 0 0 0 0 2908 0 0 0 0 0 0 "so" 18 1 -1 "b" "s'il vous plaît ?" "soi" 18 -1 0 1
"539" "41" 37 5 1 172 1 0 644 644 644 644 644 0 0 0 0 0 644 "np1" 19 -1 1 "c" "Le dernier chapitre" "rrc" 19 0 1 -1
"540" "41" 37 5 2 160 1 0 452 452 452 452 1096 0 0 0 0 0 452 "part" 9 -1 1 "c" "soustrait" "rrc" 9 0 1 -1
"541" "41" 37 5 3 216 1 0 384 384 384 384 1480 0 0 0 0 0 384 "pp" 8 -1 1 "c" "du livre" "rrc" 8 0 1 -1
"542" "41" 37 5 4 368 1 368 368 368 368 368 1848 0 0 0 0 0 368 "dis" 5 -1 1 "c" "avait" "rrc" 5 0 1 -1
"543" "41" 37 5 5 188 1 0 676 676 676 676 2524 0 0 0 0 0 676 "post-dis" 17 -1 1 "c" "l'air ingénieux," "rrc" 17 0 1 -1
"544" "41" 37 5 7 224 1 224 224 224 224 224 3412 0 0 0 0 0 224 "pre-sluice" 8 -1 1 "c" "personne" "rrc" 8 0 1 -1
"545" "41" 37 5 8 0 0 0 0 0 0 0 3412 0 0 0 0 0 0 "sluice" 13 -1 1 "c" "ne le savait," "rrc" 13 0 1 -1
"546" "41" 37 5 9 0 0 0 0 0 0 0 3412 0 0 0 0 0 0 "spillover" 12 -1 1 "c" "d'autant que" "rrc" 12 0 1 -1
"547" "41" 38 4 1 172 1 0 400 400 812 400 400 412 0 412 0 0 412 "np1" 12 -1 -1 "d" "L'étudiante" "rrc" 12 0 -1 -1
"548" "41" 38 4 2 388 1 0 388 388 592 388 788 204 0 204 0 0 204 "part" 9 -1 -1 "d" "distraite" "rrc" 9 0 -1 -1
"549" "41" 38 4 3 192 1 0 192 664 664 1280 2068 472 472 0 1 1 472 "pp" 17 -1 -1 "d" "pendant la classe" "rrc" 17 0 -1 -1
"550" "41" 38 4 4 252 1 0 352 352 352 352 2420 0 0 0 0 0 352 "dis" 14 -1 -1 "d" "était partie," "rrc" 14 0 -1 -1
"551" "41" 38 4 5 304 1 0 1172 1172 1172 1172 3592 0 0 0 0 0 1172 "post-dis" 23 -1 -1 "d" "mais même le directeur" "rrc" 23 0 -1 -1
"552" "41" 38 4 6 164 1 0 448 448 448 448 4040 0 0 0 0 0 448 "pre-sluice" 11 -1 -1 "d" "de l'école" "rrc" 11 0 -1 -1
"553" "41" 38 4 7 0 0 0 0 0 0 0 4040 0 0 0 0 0 0 "sluice" 17 -1 -1 "d" "ne le savait pas," "rrc" 17 0 -1 -1
"554" "41" 38 4 8 0 0 0 0 0 0 0 4040 0 0 0 0 0 0 "spillover" 9 -1 -1 "d" "puisqu'il" "rrc" 9 0 -1 -1
"555" "41" 39 55 1 164 1 0 560 560 1416 560 560 856 0 856 0 0 856 "np1_1" 13 1 1 "a" "Quel assassin" "soi" 13 1 0 1
"556" "41" 39 55 2 184 1 0 184 988 988 1844 2404 804 804 0 1 1 804 "np1_2" 11 1 1 "a" "de la mafia" "soi" 11 1 0 1
"557" "41" 39 55 3 164 1 0 376 376 376 376 2780 0 0 0 0 0 376 "aux_v" 12 1 1 "a" "ont observé" "soi" 12 1 0 1
"558" "41" 39 55 4 268 1 0 572 572 572 572 3352 0 0 0 0 0 572 "np2_1" 21 1 1 "a" "les agents infiltrés" "soi" 21 1 0 1
"559" "41" 39 55 5 244 1 0 652 652 652 652 4004 0 0 0 0 0 652 "np2_2" 17 1 1 "a" "du service secret" "soi" 17 1 0 1
"560" "41" 39 55 6 0 0 0 0 0 0 0 4004 0 0 0 0 0 0 "sluice" 9 1 1 "a" "et quand," "soi" 9 1 0 1
"561" "41" 39 55 7 0 0 0 0 0 0 0 4004 0 0 0 0 0 0 "so" 15 1 1 "a" "si vous savez ?" "soi" 15 1 0 1
"562" "41" 40 39 1 156 1 0 920 920 1288 920 920 368 0 368 0 0 368 "np1_1" 14 1 1 "a" "Quels vendeurs" "soi" 14 1 0 1
"563" "41" 40 39 2 500 1 0 664 860 860 1228 2148 196 196 0 1 1 196 "np1_2" 10 1 1 "a" "du marché" "soi" 10 1 0 1
"564" "41" 40 39 3 200 1 0 508 508 508 508 2656 0 0 0 0 0 508 "aux_v" 7 1 1 "a" "a dupé" "soi" 7 1 0 1
"565" "41" 40 39 4 316 1 316 316 316 316 316 2972 0 0 0 0 0 316 "np2_1" 7 1 1 "a" "le fils" "soi" 7 1 0 1
"566" "41" 40 39 5 236 1 0 412 412 412 412 3384 0 0 0 0 0 412 "np2_2" 13 1 1 "a" "de ma voisine" "soi" 13 1 0 1
"567" "41" 40 39 6 0 0 0 0 0 0 0 3384 0 0 0 0 0 0 "sluice" 9 1 1 "a" "et quand," "soi" 9 1 0 1
"568" "41" 40 39 7 0 0 0 0 0 0 0 3384 0 0 0 0 0 0 "so" 15 1 1 "a" "si vous savez ?" "soi" 15 1 0 1
"569" "41" 41 40 1 148 1 0 148 148 1164 148 148 1016 0 1016 0 0 1016 "np1_1" 13 -1 -1 "d" "Quels acteurs" "soi" 13 0 -1 -1
"570" "41" 41 40 2 36 1 0 36 288 288 1304 1452 252 252 0 1 1 252 "np1_2" 12 -1 -1 "d" "du théâtre" "soi" 12 0 -1 -1
"571" "41" 41 40 3 272 1 0 576 576 932 576 2028 356 0 356 0 0 356 "aux_v" 12 -1 -1 "d" "ont insulté" "soi" 12 0 -1 -1
"572" "41" 41 40 4 212 1 0 212 536 536 892 2920 324 324 0 1 1 324 "np2_1" 11 -1 -1 "d" "le critique" "soi" 11 0 -1 -1
"573" "41" 41 40 5 340 1 340 340 340 340 340 3260 0 0 0 0 0 340 "np2_2" 12 -1 -1 "d" "du quotidien" "soi" 12 0 -1 -1
"574" "41" 41 40 6 0 0 0 0 0 0 0 3260 0 0 0 0 0 0 "sluice" 13 -1 -1 "d" "l'autre jour," "soi" 13 0 -1 -1
"575" "41" 41 40 7 0 0 0 0 0 0 0 3260 0 0 0 0 0 0 "so" 14 -1 -1 "d" "si vous pouvez" "soi" 14 0 -1 -1
"576" "41" 42 45 1 148 1 0 1076 1076 1932 1076 1076 856 0 856 0 0 856 "np1_1" 14 -1 1 "c" "Quels fidèles" "soi" 14 0 1 -1
"577" "41" 42 45 2 172 1 0 760 936 936 1792 2868 176 176 0 1 1 176 "np1_2" 15 -1 1 "c" "de l'hindouisme" "soi" 15 0 1 -1
"578" "41" 42 45 3 168 1 0 440 440 440 440 3308 0 0 0 0 0 440 "aux_v" 10 -1 1 "c" "a converti" "soi" 10 0 1 -1
"579" "41" 42 45 4 380 1 380 380 380 380 380 3688 0 0 0 0 0 380 "np2_1" 10 -1 1 "c" "le pasteur" "soi" 10 0 1 -1
"580" "41" 42 45 5 196 1 0 704 704 704 704 4392 0 0 0 0 0 704 "np2_2" 24 -1 1 "c" "de l'église paroissiale" "soi" 24 0 1 -1
"581" "41" 42 45 6 0 0 0 0 0 0 0 4392 0 0 0 0 0 0 "sluice" 9 -1 1 "c" "au final," "soi" 9 0 1 -1
"582" "41" 42 45 7 0 0 0 0 0 0 0 4392 0 0 0 0 0 0 "so" 10 -1 1 "c" "si je puis" "soi" 10 0 1 -1
"583" "41" 43 30 10 0 0 0 0 0 0 0 7904 0 0 0 0 0 0 "spillover1" 7 1 -1 "b" "chacune" "cdb" 7 -1 0 1
"584" "41" 43 30 2 148 1 0 292 292 292 292 4824 0 0 0 0 0 292 "np1_c" 9 1 -1 "b" "Les robes" "cdb" 9 -1 0 1
"585" "41" 43 30 3 0 0 0 0 0 312 0 4824 312 0 312 0 0 312 "adj" 8 1 -1 "b" "sublimes" "cdb" 8 -1 0 1
"586" "41" 43 30 4 0 0 0 0 0 260 0 4824 260 0 260 0 0 260 "verb" 13 1 -1 "b" "les charment," "cdb" 13 -1 0 1
"587" "41" 43 30 5 0 0 0 0 0 648 0 4824 648 0 648 0 0 648 "post-verb" 21 1 -1 "b" "mais comme d'habitude" "cdb" 21 -1 0 1
"588" "41" 43 30 8 184 1 184 184 184 184 304 7904 0 0 0 1 1 184 "pre-sluice" 14 1 -1 "b" "pour expliquer" "cdb" 14 -1 0 1
"589" "41" 43 30 9 0 0 0 0 0 0 0 7904 0 0 0 0 0 0 "sluice" 9 1 -1 "b" "pourquoi," "cdb" 9 -1 0 1
"590" "41" 44 31 10 0 0 0 0 0 0 0 6324 0 0 0 0 0 0 "spillover1" 6 1 1 "a" "vu que" "cdb" 6 1 0 1
"591" "41" 44 31 2 108 1 0 524 524 524 524 3632 0 0 0 0 0 524 "np1_c" 10 1 1 "a" "Le boucher" "cdb" 10 1 0 1
"592" "41" 44 31 3 304 1 304 304 304 304 304 3936 0 0 0 0 0 304 "adj" 4 1 1 "a" "sale" "cdb" 4 1 0 1
"593" "41" 44 31 4 192 1 0 468 468 468 468 4404 0 0 0 0 0 468 "verb" 12 1 1 "a" "les tranche," "cdb" 12 1 0 1
"594" "41" 44 31 5 196 1 0 488 488 488 488 4892 0 0 0 0 0 488 "post-verb" 16 1 1 "a" "mais les clients" "cdb" 16 1 0 1
"595" "41" 44 31 8 236 1 236 236 236 236 236 6324 0 0 0 0 0 236 "pre-sluice" 14 1 1 "a" "incrédulement" "cdb" 14 1 0 1
"596" "41" 44 31 9 0 0 0 0 0 0 0 6324 0 0 0 0 0 0 "sluice" 6 1 1 "a" "quand," "cdb" 6 1 0 1
"597" "41" 45 23 10 140 1 140 140 140 140 140 6936 0 0 0 0 0 140 "pre-sluice" 10 1 1 "a" "comprendre" "cdb" 10 1 0 1
"598" "41" 45 23 11 0 0 0 0 0 0 0 6936 0 0 0 0 0 0 "sluice" 14 1 1 "a" "de quel droit," "cdb" 14 1 0 1
"599" "41" 45 23 12 0 0 0 0 0 0 0 6936 0 0 0 0 0 0 "spillover1" 10 1 1 "a" "protestant" "cdb" 10 1 0 1
"600" "41" 45 23 2 100 1 0 272 272 272 272 3216 0 0 0 0 0 272 "np1_c" 11 1 1 "a" "La sentence" "cdb" 11 1 0 1
"601" "41" 45 23 3 0 0 0 0 0 320 0 3216 320 0 320 0 0 320 "adj" 8 1 1 "a" "critique" "cdb" 8 1 0 1
"602" "41" 45 23 4 152 1 0 152 1088 1088 1408 4624 936 936 0 1 1 936 "verb" 26 1 1 "a" "les juge non-responsables," "cdb" 26 1 0 1
"603" "41" 45 23 5 188 1 0 444 444 444 444 5068 0 0 0 0 0 444 "post-verb" 19 1 1 "a" "mais les survivants" "cdb" 19 1 0 1
"604" "41" 49 16 1 148 1 0 400 400 400 400 400 0 0 0 0 0 400 "np1" 17 -1 -1 "d" "Les dictionnaires" "rrc" 17 0 -1 -1
"605" "41" 49 16 10 0 0 0 0 0 0 0 3828 0 0 0 0 0 0 "spillover" 9 -1 -1 "d" "de façon" "rrc" 9 0 -1 -1
"606" "41" 49 16 2 436 1 436 436 436 436 436 836 0 0 0 0 0 436 "part" 8 -1 -1 "d" "traduits" "rrc" 8 0 -1 -1
"607" "41" 49 16 3 320 1 0 444 444 444 444 1280 0 0 0 0 0 444 "pp" 12 -1 -1 "d" "de l'anglais" "rrc" 12 0 -1 -1
"608" "41" 49 16 4 356 1 356 356 356 356 356 1636 0 0 0 0 0 356 "dis" 11 -1 -1 "d" "contenaient" "rrc" 11 0 -1 -1
"609" "41" 49 16 5 304 1 0 624 624 952 624 2260 328 0 328 0 0 328 "post-dis" 20 -1 -1 "d" "des familles de mots" "rrc" 20 0 -1 -1
"610" "41" 49 16 8 264 1 264 264 264 264 264 3828 0 0 0 0 0 264 "pre-sluice" 13 -1 -1 "d" "des matières" "rrc" 13 0 -1 -1
"611" "41" 49 16 9 0 0 0 0 0 0 0 3828 0 0 0 0 0 0 "sluice" 19 -1 -1 "d" "ne les indique pas," "rrc" 19 0 -1 -1
"612" "41" 50 2 1 144 1 0 144 144 920 144 144 776 0 776 0 0 776 "np1" 10 1 -1 "b" "Les héros" "rrc" 10 -1 0 1
"613" "41" 50 2 10 0 0 0 0 0 0 0 6632 0 0 0 0 0 0 "spillover" 10 1 -1 "b" "peut-être" "rrc" 10 -1 0 1
"614" "41" 50 2 2 112 1 0 112 420 420 1196 1340 308 308 0 1 1 308 "part" 8 1 -1 "b" "décrits" "rrc" 8 -1 0 1
"615" "41" 50 2 3 196 1 0 500 500 500 500 1840 0 0 0 0 0 500 "pp" 19 1 -1 "b" "dans cette histoire" "rrc" 19 -1 0 1
"616" "41" 50 2 4 176 1 0 308 308 308 308 2148 0 0 0 0 0 308 "dis" 10 1 -1 "b" "ont vaincu" "rrc" 10 -1 0 1
"617" "41" 50 2 5 172 1 0 544 544 544 544 2692 0 0 0 0 0 544 "post-dis" 18 1 -1 "b" "une bête féroce," "rrc" 18 -1 0 1
"618" "41" 50 2 8 156 1 0 344 344 344 344 6632 0 0 0 0 0 344 "pre-sluice" 12 1 -1 "b" "ne mentionne" "rrc" 12 -1 0 1
"619" "41" 50 2 9 0 0 0 0 0 0 0 6632 0 0 0 0 0 0 "sluice" 8 1 -1 "b" "comment," "rrc" 8 -1 0 1
"620" "41" 54 43 1 164 1 0 728 728 1240 728 728 512 0 512 0 0 512 "np1_1" 15 1 1 "a" "Quels grimpeurs" "soi" 15 1 0 1
"621" "41" 54 43 2 76 1 0 76 432 432 944 1672 356 356 0 1 1 356 "np1_2" 13 1 1 "a" "de la région" "soi" 13 1 0 1
"622" "41" 54 43 3 160 1 0 580 580 580 580 2252 0 0 0 0 0 580 "aux_v" 9 1 1 "a" "a chassé" "soi" 9 1 0 1
"623" "41" 54 43 4 372 1 372 372 372 372 372 2624 0 0 0 0 0 372 "np2_1" 8 1 1 "a" "l'ermite" "soi" 8 1 0 1
"624" "41" 54 43 5 164 1 0 456 456 456 456 3080 0 0 0 0 0 456 "np2_2" 7 1 1 "a" "du bois" "soi" 7 1 0 1
"625" "41" 54 43 6 0 0 0 0 0 0 0 3080 0 0 0 0 0 0 "sluice" 12 1 1 "a" "et pourquoi," "soi" 12 1 0 1
"626" "41" 54 43 7 0 0 0 0 0 0 0 3080 0 0 0 0 0 0 "so" 15 1 1 "a" "si vous savez ?" "soi" 15 1 0 1
"627" "41" 5 9 1 160 1 0 624 624 1088 624 624 464 0 464 0 0 464 "np1" 17 -1 1 "c" "Le fruit exotique" "rrc" 17 0 1 -1
"628" "41" 5 9 10 0 0 0 0 0 0 0 6484 0 0 0 0 0 0 "spillover" 15 -1 1 "c" "alors même que" "rrc" 15 0 1 -1
"629" "41" 5 9 2 84 1 0 264 264 1080 264 888 816 0 816 0 1 220 "part" 9 -1 1 "c" "introduit" "rrc" 9 0 1 -1
"630" "41" 5 9 3 208 1 0 208 936 1124 1264 2152 916 728 188 1 1 188 "pp" 10 -1 1 "c" "au village" "rrc" 10 0 1 -1
"631" "41" 59 37 1 100 1 0 1144 1144 1544 1144 1144 400 0 400 0 0 400 "np1_1" 13 -1 1 "c" "Quels joueurs" "soi" 13 0 1 -1
"632" "41" 59 37 2 172 1 0 1736 2688 2688 3088 4232 952 952 0 1 1 952 "np1_2" 15 -1 1 "c" "du club de foot" "soi" 15 0 1 -1
"633" "41" 59 37 3 172 1 0 388 388 812 388 4620 424 0 424 0 0 424 "aux_v" 4 -1 1 "c" "a vu" "soi" 4 0 1 -1
"634" "41" 59 37 4 212 1 0 212 212 288 212 4832 76 0 76 0 1 76 "np2_1" 8 -1 1 "c" "la femme" "soi" 8 0 1 -1
"635" "41" 59 37 5 116 1 0 116 640 640 1140 5972 524 524 0 1 1 524 "np2_2" 13 -1 1 "c" "de mon frère" "soi" 13 0 1 -1
"636" "41" 59 37 6 0 0 0 0 0 0 0 5972 0 0 0 0 0 0 "sluice" 11 -1 1 "c" "récemment," "soi" 11 0 1 -1
"637" "41" 59 37 7 0 0 0 0 0 0 0 5972 0 0 0 0 0 0 "so" 10 -1 1 "c" "si je puis" "soi" 10 0 1 -1
"638" "41" 5 9 4 156 1 0 360 360 492 1500 3652 132 0 132 1 1 132 "dis" 6 -1 1 "c" "était" "rrc" 6 0 1 -1
"639" "41" 5 9 5 168 1 0 168 668 668 800 4452 500 500 0 1 1 500 "post-dis" 18 -1 1 "c" "fortement toxique," "rrc" 18 0 1 -1
"640" "41" 5 9 8 208 1 0 508 508 508 508 6484 0 0 0 0 0 508 "pre-sluice" 16 -1 1 "c" "ne l'avaient pas" "rrc" 16 0 1 -1
"641" "41" 5 9 9 0 0 0 0 0 0 0 6484 0 0 0 0 0 0 "sluice" 11 -1 1 "c" "découvert," "rrc" 11 0 1 -1
"642" "41" 60 32 10 0 0 0 0 0 0 0 4948 0 0 0 0 0 0 "spillover1" 17 -1 -1 "d" "car le journal TV" "cdb" 17 0 -1 -1
"643" "41" 60 32 2 88 1 0 532 532 532 532 3376 0 0 0 0 0 532 "np1_c" 16 -1 -1 "d" "Des modérateurs" "cdb" 16 0 -1 -1
"644" "41" 60 32 3 292 1 292 292 292 292 292 3668 0 0 0 0 0 292 "adj" 10 -1 -1 "d" "célèbres" "cdb" 10 0 -1 -1
"645" "41" 60 32 4 196 1 0 388 388 388 388 4056 0 0 0 0 0 388 "verb" 14 -1 -1 "d" "les annoncent," "cdb" 14 0 -1 -1
"646" "41" 60 32 5 108 1 0 432 432 432 432 4488 0 0 0 0 0 432 "post-verb" 16 -1 -1 "d" "mais les parents" "cdb" 16 0 -1 -1
"647" "41" 60 32 8 0 0 0 0 0 0 0 4948 0 0 0 0 0 0 "pre-sluice" 6 -1 -1 "d" "à s'y" "cdb" 6 0 -1 -1
"648" "41" 60 32 9 0 0 0 0 0 0 0 4948 0 0 0 0 0 0 "sluice" 11 -1 -1 "d" "concentrer," "cdb" 11 0 -1 -1
"649" "41" 6 1 1 164 1 0 600 600 2076 600 600 1476 0 1476 0 0 544 "np1" 13 -1 1 "c" "Le politicien" "rrc" 13 0 1 -1
"650" "41" 6 1 10 0 0 0 0 0 0 0 11996 0 0 0 0 0 0 "sluice" 17 -1 1 "c" "les critiquaient," "rrc" 17 0 1 -1
"651" "41" 6 1 11 0 0 0 0 0 0 0 11996 0 0 0 0 0 0 "spillover" 6 -1 1 "c" "vu que" "rrc" 6 0 1 -1
"652" "41" 61 17 10 0 0 0 0 0 0 0 6148 0 0 0 0 0 0 "spillover1" 8 -1 1 "c" "sauf que" "cdb" 8 0 1 -1
"653" "41" 61 17 2 0 0 0 0 0 504 0 2452 504 0 504 0 1 504 "np1_c" 9 -1 1 "c" "La vidéo" "cdb" 9 0 1 -1
"654" "41" 61 17 3 128 1 0 128 484 484 1588 4040 356 356 0 1 1 356 "adj" 8 -1 1 "c" "illustre" "cdb" 8 0 1 -1
"655" "41" 61 17 4 200 1 0 384 384 384 384 4424 0 0 0 0 0 384 "verb" 11 -1 1 "c" "les touche," "cdb" 11 0 1 -1
"656" "41" 61 17 5 256 1 0 560 560 560 560 4984 0 0 0 0 0 560 "post-verb" 16 -1 1 "c" "mais il s'avère" "cdb" 16 0 1 -1
"657" "41" 61 17 8 208 1 0 376 376 376 376 6148 0 0 0 0 0 376 "pre-sluice" 13 -1 1 "c" "d'en formuler" "cdb" 13 0 1 -1
"658" "41" 61 17 9 0 0 0 0 0 0 0 6148 0 0 0 0 0 0 "sluice" 10 -1 1 "c" "la raison," "cdb" 10 0 1 -1
"659" "41" 6 1 2 168 1 0 168 436 928 1112 1712 760 268 492 1 1 288 "part" 9 -1 1 "c" "contredit" "rrc" 9 0 1 -1
"660" "41" 6 1 3 148 1 0 632 632 1072 632 2344 440 0 440 0 0 440 "pp" 16 -1 1 "c" "durant le débat" "rrc" 16 0 1 -1
"661" "41" 6 1 4 264 1 0 264 264 668 264 2608 404 0 404 0 0 404 "dis" 10 -1 1 "c" "a proposé" "rrc" 10 0 1 -1
"662" "41" 6 1 5 484 1 0 676 676 1596 1136 3744 920 0 920 1 1 920 "post-dis" 11 -1 1 "c" "des mesures" "rrc" 11 0 1 -1
"663" "41" 6 1 9 188 1 0 720 720 720 720 11996 0 0 0 0 0 720 "pre-sluice" 21 -1 1 "c" "de tendance libérale" "rrc" 21 0 1 -1
"664" "41" 62 11 1 164 1 0 424 424 424 424 424 0 0 0 0 0 424 "np1" 15 1 1 "a" "Le roi éternel" "rrc" 15 1 0 1
"665" "41" 62 11 2 272 1 272 272 272 272 272 696 0 0 0 0 0 272 "part" 7 1 1 "a" "prédit" "rrc" 7 1 0 1
"666" "41" 62 11 3 172 1 0 544 544 544 544 1240 0 0 0 0 0 544 "pp" 19 1 1 "a" "dans les écritures" "rrc" 19 1 0 1
"667" "41" 62 11 4 236 1 0 460 460 460 460 1700 0 0 0 0 0 460 "dis" 15 1 1 "a" "aurait accompli" "rrc" 15 1 0 1
"668" "41" 62 11 5 152 1 0 248 248 248 248 1948 0 0 0 0 0 248 "post-dis" 11 1 1 "a" "un miracle," "rrc" 11 1 0 1
"669" "41" 62 11 7 0 0 0 0 0 0 0 2860 0 0 0 0 0 0 "pre-sluice" 7 1 1 "a" "de dire" "rrc" 7 1 0 1
"670" "41" 62 11 8 0 0 0 0 0 0 0 2860 0 0 0 0 0 0 "sluice" 6 1 1 "a" "quand," "rrc" 6 1 0 1
"671" "41" 62 11 9 0 0 0 0 0 0 0 2860 0 0 0 0 0 0 "spillover" 14 1 1 "a" "en particulier" "rrc" 14 1 0 1
"672" "41" 64 19 10 0 0 0 0 0 0 0 6128 0 0 0 0 0 0 "sluice" 13 1 1 "a" "depuis quand," "cdb" 13 1 0 1
"673" "41" 64 19 11 0 0 0 0 0 0 0 6128 0 0 0 0 0 0 "spillover1" 8 1 1 "a" "incitant" "cdb" 8 1 0 1
"674" "41" 64 19 2 0 0 0 0 0 324 0 2852 324 0 324 0 0 324 "np1_c" 9 1 1 "a" "Le projet" "cdb" 9 1 0 1
"675" "41" 64 19 3 84 1 0 84 416 788 740 3592 704 332 372 1 1 372 "adj" 7 1 1 "a" "informe" "cdb" 7 1 0 1
"676" "41" 64 19 4 184 1 0 184 652 652 1024 4616 468 468 0 1 1 468 "verb" 9 1 1 "a" "les aide," "cdb" 9 1 0 1
"677" "41" 64 19 5 192 1 0 328 328 328 328 4944 0 0 0 0 0 328 "post-verb" 14 1 1 "a" "mais grâce à" "cdb" 14 1 0 1
"678" "41" 64 19 9 192 1 192 192 192 192 192 6128 0 0 0 0 0 192 "pre-sluice" 9 1 1 "a" "de saisir" "cdb" 9 1 0 1
"679" "41" 65 50 1 152 1 0 152 152 828 152 152 676 0 676 0 0 372 "np1_1" 11 1 -1 "b" "Quel héros" "soi" 11 -1 0 1
"680" "41" 65 50 2 52 1 0 52 704 704 1380 1532 652 652 0 2 2 552 "np1_2" 15 1 -1 "b" "de la gâchette" "soi" 15 -1 0 1
"681" "41" 65 50 3 400 1 400 400 400 400 400 1932 0 0 0 0 0 400 "aux_v" 9 1 -1 "b" "a inhumé" "soi" 9 -1 0 1
"682" "41" 65 50 4 100 1 0 620 620 620 620 2552 0 0 0 0 0 620 "np2_1" 14 1 -1 "b" "les compagnons" "soi" 14 -1 0 1
"683" "41" 65 50 5 220 1 220 220 220 220 220 2772 0 0 0 0 0 220 "np2_2" 10 1 -1 "b" "de bordée" "soi" 10 -1 0 1
"684" "41" 65 50 6 0 0 0 0 0 0 0 2772 0 0 0 0 0 0 "sluice" 7 1 -1 "b" "et où," "soi" 7 -1 0 1
"685" "41" 65 50 7 0 0 0 0 0 0 0 2772 0 0 0 0 0 0 "so" 18 1 -1 "b" "s'il vous plaît ?" "soi" 18 -1 0 1
"686" "41" 67 42 1 148 1 0 480 480 740 480 480 260 0 260 0 0 260 "np1_1" 19 1 -1 "b" "Combien de voitures" "soi" 19 -1 0 1
"687" "41" 67 42 2 136 1 0 136 276 276 536 1016 140 140 0 1 1 140 "np1_2" 9 1 -1 "b" "de course" "soi" 9 -1 0 1
"688" "41" 67 42 3 220 1 0 456 456 456 456 1472 0 0 0 0 0 456 "aux_v" 13 1 -1 "b" "ont dépassé" "soi" 13 -1 0 1
"689" "41" 67 42 4 232 1 232 232 232 232 232 1704 0 0 0 0 0 232 "np2_1" 7 1 -1 "b" "le gros" "soi" 7 -1 0 1
"690" "41" 67 42 5 192 1 0 384 384 384 384 2088 0 0 0 0 0 384 "np2_2" 12 1 -1 "b" "camion rouge" "soi" 12 -1 0 1
"691" "41" 67 42 6 0 0 0 0 0 0 0 2088 0 0 0 0 0 0 "sluice" 9 1 -1 "b" "et quand," "soi" 9 -1 0 1
"692" "41" 67 42 7 0 0 0 0 0 0 0 2088 0 0 0 0 0 0 "so" 18 1 -1 "b" "s'il vous plaît ?" "soi" 18 -1 0 1
"693" "41" 68 33 2 152 1 0 324 324 324 324 2420 0 0 0 0 0 324 "np1_c" 11 -1 1 "c" "Le soupçon" "cdb" 11 0 1 -1
"694" "41" 68 33 3 260 1 260 260 260 260 260 2680 0 0 0 0 0 260 "adj" 5 -1 1 "c" "grave" "cdb" 5 0 1 -1
"695" "41" 68 33 4 292 1 0 644 644 1732 644 3324 1088 0 1088 0 0 1088 "verb" 11 -1 1 "c" "les espace," "cdb" 11 0 1 -1
"696" "41" 68 33 5 312 1 0 312 1004 1004 2092 5416 692 692 0 1 1 692 "post-verb" 25 -1 1 "c" "mais l'insensible Gabriel" "cdb" 25 0 1 -1
"697" "41" 68 33 7 180 1 0 324 324 324 324 6616 0 0 0 0 0 324 "pre-sluice" 6 -1 1 "c" "encore" "cdb" 6 0 1 -1
"698" "41" 68 33 8 0 0 0 0 0 0 0 6616 0 0 0 0 0 0 "sluice" 15 -1 1 "c" "la sévérité," "cdb" 15 0 1 -1
"699" "41" 68 33 9 0 0 0 0 0 0 0 6616 0 0 0 0 0 0 "spillover1" 8 -1 1 "c" "jusqu'à" "cdb" 8 0 1 -1
"700" "41" 69 44 1 148 1 0 820 820 820 820 820 0 0 0 0 0 820 "np1_1" 13 -1 -1 "d" "Quels bandits" "soi" 13 0 -1 -1
"701" "41" 69 44 2 288 1 0 460 460 460 460 1280 0 0 0 0 0 460 "np1_2" 10 -1 -1 "d" "du désert" "soi" 10 0 -1 -1
"702" "41" 69 44 3 248 1 0 508 508 508 508 1788 0 0 0 0 0 508 "aux_v" 13 -1 -1 "d" "ont assiégé" "soi" 13 0 -1 -1
"703" "41" 69 44 4 224 1 224 224 224 224 224 2012 0 0 0 0 0 224 "np2_1" 8 -1 -1 "d" "l'armée" "soi" 8 0 -1 -1
"704" "41" 69 44 5 240 1 240 240 240 240 240 2252 0 0 0 0 0 240 "np2_2" 12 -1 -1 "d" "des Croisés" "soi" 12 0 -1 -1
"705" "41" 69 44 6 0 0 0 0 0 0 0 2252 0 0 0 0 0 0 "sluice" 8 -1 -1 "d" "en 1267," "soi" 8 0 -1 -1
"706" "41" 69 44 7 0 0 0 0 0 0 0 2252 0 0 0 0 0 0 "so" 14 -1 -1 "d" "si vous pouvez" "soi" 14 0 -1 -1
"707" "41" 70 3 1 164 1 0 436 436 436 436 436 0 0 0 0 0 436 "np1" 9 1 1 "a" "Le navire" "rrc" 9 1 0 1
"708" "41" 70 3 10 0 0 0 0 0 0 0 3772 0 0 0 0 0 0 "spillover" 8 1 1 "a" "laissant" "rrc" 8 1 0 1
"709" "41" 70 3 2 176 1 0 336 336 336 336 772 0 0 0 0 0 336 "part" 8 1 1 "a" "détruit" "rrc" 8 1 0 1
"710" "41" 70 3 3 488 1 0 664 664 664 664 1436 0 0 0 0 0 664 "pp" 17 1 1 "a" "pendant la guerre" "rrc" 17 1 0 1
"711" "41" 70 3 4 168 1 168 168 168 168 168 1604 0 0 0 0 0 168 "dis" 13 1 1 "a" "avait rejoint" "rrc" 13 1 0 1
"712" "41" 70 3 5 0 0 0 0 0 0 0 1604 0 0 0 0 0 0 "post-dis" 8 1 1 "a" "le port," "rrc" 8 1 0 1
"713" "41" 70 3 8 296 1 0 472 472 472 472 3772 0 0 0 0 0 472 "pre-sluice" 19 1 1 "a" "ne pouvait pas dire" "rrc" 19 1 0 1
"714" "41" 70 3 9 0 0 0 0 0 0 0 3772 0 0 0 0 0 0 "sluice" 6 1 1 "a" "quand," "rrc" 6 1 0 1
"715" "41" 72 49 1 164 1 0 464 464 464 464 464 0 0 0 0 0 464 "np1_1" 14 -1 1 "c" "Quel escrimeur" "soi" 14 0 1 -1
"716" "41" 72 49 2 164 1 0 560 560 560 560 1024 0 0 0 0 0 560 "np1_2" 22 -1 1 "c" "de l'équipe nationale" "soi" 22 0 1 -1
"717" "41" 72 49 3 168 1 168 168 168 168 168 1192 0 0 0 0 0 168 "aux_v" 10 -1 1 "c" "ont salué" "soi" 10 0 1 -1
"718" "41" 72 49 4 232 1 0 580 580 580 580 1772 0 0 0 0 0 580 "np2_1" 15 -1 1 "c" "les adversaires" "soi" 15 0 1 -1
"719" "41" 72 49 5 180 1 0 392 392 392 392 2164 0 0 0 0 0 392 "np2_2" 11 -1 1 "c" "du concours" "soi" 11 0 1 -1
"720" "41" 72 49 6 0 0 0 0 0 0 0 2164 0 0 0 0 0 0 "sluice" 15 -1 1 "c" "avant la lutte," "soi" 15 0 1 -1
"721" "41" 72 49 7 0 0 0 0 0 0 0 2164 0 0 0 0 0 0 "so" 10 -1 1 "c" "si je puis" "soi" 10 0 1 -1
"722" "41" 73 41 1 152 1 0 488 488 488 488 488 0 0 0 0 0 488 "np1_1" 19 -1 1 "c" "Combien de maîtres" "soi" 19 0 1 -1
"723" "41" 73 41 2 196 1 196 196 196 196 196 684 0 0 0 0 0 196 "np1_2" 10 -1 1 "c" "de kung-fu" "soi" 10 0 1 -1
"724" "41" 73 41 3 380 1 380 380 380 380 380 1064 0 0 0 0 0 380 "aux_v" 8 -1 1 "c" "a vaincu" "soi" 8 0 1 -1
"725" "41" 73 41 5 412 1 0 556 556 556 556 1620 0 0 0 0 0 556 "np2_2" 9 -1 1 "c" "du cirque" "soi" 9 0 1 -1
"726" "41" 73 41 6 0 0 0 0 0 0 0 1620 0 0 0 0 0 0 "sluice" 16 -1 1 "c" "dans l'histoire," "soi" 16 0 1 -1
"727" "41" 73 41 7 0 0 0 0 0 0 0 1620 0 0 0 0 0 0 "so" 10 -1 1 "c" "si je puis" "soi" 10 0 1 -1
"728" "41" 74 6 1 172 1 0 536 536 536 536 536 0 0 0 0 0 536 "np1" 13 1 -1 "b" "L'enseignante" "rrc" 13 -1 0 1
"729" "41" 74 6 2 412 1 0 972 972 972 972 1508 0 0 0 0 0 972 "part" 8 1 -1 "b" "inscrite" "rrc" 8 -1 0 1
"730" "41" 74 6 3 232 1 0 996 996 1452 996 2504 456 0 456 0 0 456 "pp" 36 1 -1 "b" "au cours de mathématiques avancées" "rrc" 36 -1 0 1
"731" "41" 74 6 4 380 1 0 780 1072 1072 1528 4032 292 292 0 1 1 292 "dis" 15 1 -1 "b" "s'était tuée," "rrc" 15 -1 0 1
"732" "41" 74 6 5 120 1 0 624 624 624 624 4656 0 0 0 0 0 624 "post-dis" 20 1 -1 "b" "mais le porte-parole" "rrc" 20 -1 0 1
"733" "41" 74 6 7 304 1 0 720 720 720 720 5724 0 0 0 0 0 720 "pre-sluice" 15 1 -1 "b" "n'avait pas dit" "rrc" 15 -1 0 1
"734" "41" 74 6 8 0 0 0 0 0 0 0 5724 0 0 0 0 0 0 "sluice" 8 1 -1 "b" "comment," "rrc" 8 -1 0 1
"735" "41" 74 6 9 0 0 0 0 0 0 0 5724 0 0 0 0 0 0 "spillover" 12 1 -1 "b" "de sorte que" "rrc" 12 -1 0 1
"736" "41" 75 47 1 160 1 0 680 680 680 680 680 0 0 0 0 0 680 "np1_1" 16 1 1 "a" "Quelle chanteuse" "soi" 16 1 0 1
"737" "41" 75 47 2 528 1 528 528 528 528 528 1208 0 0 0 0 0 528 "np1_2" 8 1 1 "a" "d'opéra" "soi" 8 1 0 1
"738" "41" 75 47 3 168 1 0 352 352 548 352 1560 196 0 196 0 0 196 "aux_v" 13 1 1 "a" "ont contacté" "soi" 13 1 0 1
"739" "41" 75 47 4 204 1 0 372 572 572 768 2328 200 200 0 1 1 200 "np2_1" 13 1 1 "a" "les musiciens" "soi" 13 1 0 1
"740" "41" 75 47 5 172 1 172 172 172 172 172 2500 0 0 0 0 0 172 "np2_2" 9 1 1 "a" "du groupe" "soi" 9 1 0 1
"741" "41" 75 47 6 0 0 0 0 0 0 0 2500 0 0 0 0 0 0 "sluice" 12 1 1 "a" "et pourquoi," "soi" 12 1 0 1
"742" "41" 75 47 7 0 0 0 0 0 0 0 2500 0 0 0 0 0 0 "so" 15 1 1 "a" "si vous savez ?" "soi" 15 1 0 1
"743" "41" 77 25 2 176 1 0 364 364 364 364 4212 0 0 0 0 0 364 "np1_c" 9 -1 1 "c" "Un camion" "cdb" 9 0 1 -1
"744" "41" 77 25 3 644 1 644 644 644 644 644 4856 0 0 0 0 0 644 "adj" 8 -1 1 "c" "détruit" "cdb" 8 0 1 -1
"745" "41" 77 25 4 356 1 0 612 612 612 612 5468 0 0 0 0 0 612 "verb" 10 -1 1 "c" "les tente," "cdb" 10 0 1 -1
"746" "41" 77 25 5 240 1 0 492 492 492 492 5960 0 0 0 0 0 492 "post-verb" 16 -1 1 "c" "mais les anciens" "cdb" 16 0 1 -1
"747" "41" 77 25 7 180 1 0 640 640 640 640 7336 0 0 0 0 0 640 "pre-sluice" 16 -1 1 "c" "en sous-estiment" "cdb" 16 0 1 -1
"748" "41" 77 25 8 0 0 0 0 0 0 0 7336 0 0 0 0 0 0 "sluice" 10 -1 1 "c" "le danger," "cdb" 10 0 1 -1
"749" "41" 77 25 9 0 0 0 0 0 0 0 7336 0 0 0 0 0 0 "spillover1" 12 -1 1 "c" "de sorte que" "cdb" 12 0 1 -1
"750" "41" 7 8 1 156 1 0 432 432 804 432 432 372 0 372 0 0 372 "np1" 16 -1 -1 "d" "La fonctionnaire" "rrc" 16 0 -1 -1
"751" "41" 78 14 1 156 1 0 156 156 792 156 156 636 0 636 0 0 264 "np1" 11 1 -1 "b" "Les sultans" "rrc" 11 -1 0 1
"752" "41" 78 14 10 0 0 0 0 0 0 0 5388 0 0 0 0 0 0 "spillover" 12 1 -1 "b" "et n'avaient" "rrc" 12 -1 0 1
"753" "41" 78 14 2 296 1 0 296 948 1112 1320 1476 816 652 164 1 2 164 "part" 10 1 -1 "b" "satisfaits" "rrc" 10 -1 0 1
"754" "41" 78 14 3 192 1 192 192 192 192 192 1668 0 0 0 0 0 192 "pp" 10 1 -1 "b" "depuis peu" "rrc" 10 -1 0 1
"755" "41" 78 14 4 256 1 0 624 624 624 624 2292 0 0 0 0 0 624 "dis" 7 1 -1 "b" "avaient" "rrc" 7 -1 0 1
"756" "41" 78 14 5 240 1 0 888 888 888 888 3180 0 0 0 0 0 888 "post-dis" 15 1 -1 "b" "un grand harem," "rrc" 15 -1 0 1
"757" "41" 78 14 8 184 1 0 452 452 452 452 5388 0 0 0 0 0 452 "pre-sluice" 15 1 -1 "b" "ne savaient pas" "rrc" 15 -1 0 1
"758" "41" 78 14 9 0 0 0 0 0 0 0 5388 0 0 0 0 0 0 "sluice" 4 1 -1 "b" "où," "rrc" 4 -1 0 1
"759" "41" 7 8 2 320 1 0 632 632 632 632 1064 0 0 0 0 0 632 "part" 9 -1 -1 "d" "interdite" "rrc" 9 0 -1 -1
"760" "41" 7 8 3 628 1 628 628 628 628 628 1692 0 0 0 0 0 628 "pp" 10 -1 -1 "d" "de séance" "rrc" 10 0 -1 -1
"761" "41" 7 8 4 176 1 0 336 336 336 336 2028 0 0 0 0 0 336 "dis" 7 -1 -1 "d" "a reçu" "rrc" 7 0 -1 -1
"762" "41" 7 8 5 164 1 0 624 624 624 624 2652 0 0 0 0 0 624 "post-dis" 16 -1 -1 "d" "une convocation," "rrc" 16 0 -1 -1
"763" "41" 7 8 7 160 1 0 600 600 600 600 4616 0 0 0 0 0 600 "pre-sluice" 17 -1 -1 "d" "ne pouvait encore" "rrc" 17 0 -1 -1
"764" "41" 7 8 8 0 0 0 0 0 0 0 4616 0 0 0 0 0 0 "sluice" 12 -1 -1 "d" "l'expliquer," "rrc" 12 0 -1 -1
"765" "41" 7 8 9 0 0 0 0 0 0 0 4616 0 0 0 0 0 0 "spillover" 15 -1 -1 "d" "jusqu'à ce que" "rrc" 15 0 -1 -1
"766" "41" 80 56 1 64 1 0 1132 1132 2016 1132 1132 884 0 884 0 0 884 "np1_1" 16 -1 -1 "d" "Quel explorateur" "soi" 16 0 -1 -1
"767" "41" 80 56 2 188 1 0 308 1640 1640 2524 3656 1332 1332 0 1 1 1332 "np1_2" 26 -1 -1 "d" "de l'institut ethnologique" "soi" 26 0 -1 -1
"768" "41" 80 56 3 172 1 0 336 336 336 336 3992 0 0 0 0 0 336 "aux_v" 8 -1 -1 "d" "a caché" "soi" 8 0 -1 -1
"769" "41" 80 56 4 296 1 0 540 540 540 540 4532 0 0 0 0 0 540 "np2_1" 15 -1 -1 "d" "les autochtones" "soi" 15 0 -1 -1
"770" "41" 80 56 5 224 1 0 360 360 360 360 4892 0 0 0 0 0 360 "np2_2" 10 -1 -1 "d" "du village" "soi" 10 0 -1 -1
"771" "41" 80 56 6 0 0 0 0 0 0 0 4892 0 0 0 0 0 0 "sluice" 13 -1 -1 "d" "quelque part," "soi" 13 0 -1 -1
"772" "41" 80 56 7 0 0 0 0 0 0 0 4892 0 0 0 0 0 0 "so" 14 -1 -1 "d" "si vous pouvez" "soi" 14 0 -1 -1
"773" "41" 81 29 10 0 0 0 0 0 0 0 6924 0 0 0 0 0 0 "spillover1" 10 -1 1 "c" "donc il ne" "cdb" 10 0 1 -1
"774" "41" 81 29 2 108 1 0 1544 1544 1544 1544 4392 0 0 0 0 0 1544 "np1_c" 15 -1 1 "c" "La technicienne" "cdb" 15 0 1 -1
"775" "41" 81 29 3 188 1 188 188 188 188 188 4580 0 0 0 0 0 188 "adj" 8 -1 1 "c" "intègre" "cdb" 8 0 1 -1
"776" "41" 81 29 4 272 1 0 876 876 876 876 5456 0 0 0 0 0 876 "verb" 22 -1 1 "c" "les signe normalement," "cdb" 22 0 1 -1
"777" "41" 81 29 5 156 1 156 156 156 156 156 5612 0 0 0 0 0 156 "post-verb" 11 -1 1 "c" "mais il est" "cdb" 11 0 1 -1
"778" "41" 81 29 8 200 1 0 560 560 560 560 6924 0 0 0 0 0 560 "pre-sluice" 13 -1 1 "c" "d'en prévoir" "cdb" 13 0 1 -1
"779" "41" 81 29 9 0 0 0 0 0 0 0 6924 0 0 0 0 0 0 "sluice" 10 -1 1 "c" "le délai," "cdb" 10 0 1 -1
"780" "41" 8 21 2 36 1 0 712 712 1692 712 4396 980 0 980 0 0 560 "np1_c" 9 -1 1 "c" "Le renvoi" "cdb" 9 0 1 -1
"781" "41" 8 21 3 160 1 0 548 548 1640 548 4944 1092 0 1092 0 2 348 "adj" 9 -1 1 "c" "explicite" "cdb" 9 0 1 -1
"782" "41" 8 21 4 224 1 0 1360 1360 2280 1360 6304 920 0 920 0 1 740 "verb" 18 -1 1 "c" "les fait discuter," "cdb" 18 0 1 -1
"783" "41" 8 21 5 216 1 0 1228 1780 1780 4860 11164 552 552 0 1 1 552 "post-verb" 18 -1 1 "c" "mais le professeur" "cdb" 18 0 1 -1
"784" "41" 8 21 7 184 1 0 628 628 628 628 13044 0 0 0 0 0 628 "pre-sluice" 13 -1 1 "c" "d'en écouter" "cdb" 13 0 1 -1
"785" "41" 8 21 8 0 0 0 0 0 0 0 13044 0 0 0 0 0 0 "sluice" 13 -1 1 "c" "le résultat," "cdb" 13 0 1 -1
"786" "41" 8 21 9 0 0 0 0 0 0 0 13044 0 0 0 0 0 0 "spillover1" 10 -1 1 "c" "car il y a" "cdb" 10 0 1 -1
"787" "41" 83 46 1 148 1 0 1568 1568 1568 1568 1568 0 0 0 0 0 1568 "np1_1" 20 1 -1 "b" "Quelles journalistes" "soi" 20 -1 0 1
"788" "41" 83 46 2 296 1 0 424 424 424 424 1992 0 0 0 0 0 424 "np1_2" 13 1 -1 "b" "de la chaîne" "soi" 13 -1 0 1
"789" "41" 83 46 3 276 1 276 276 276 276 276 2268 0 0 0 0 0 276 "aux_v" 12 1 -1 "b" "ont soudoyé" "soi" 12 -1 0 1
"790" "41" 83 46 4 144 1 0 360 360 360 360 2628 0 0 0 0 0 360 "np2_1" 13 1 -1 "b" "le président" "soi" 13 -1 0 1
"791" "41" 83 46 5 308 1 308 308 308 308 308 2936 0 0 0 0 0 308 "np2_2" 8 1 -1 "b" "du parti" "soi" 8 -1 0 1
"792" "41" 83 46 6 0 0 0 0 0 0 0 2936 0 0 0 0 0 0 "sluice" 9 1 -1 "b" "et quand," "soi" 9 -1 0 1
"793" "41" 83 46 7 0 0 0 0 0 0 0 2936 0 0 0 0 0 0 "so" 18 1 -1 "b" "s'il vous plaît ?" "soi" 18 -1 0 1
"794" "s10" 11 54 1 256 1 0 488 488 488 488 488 0 0 0 0 0 488 "np1_1" 8 1 -1 "b" "Quel roi" "soi" 8 -1 0 1
"795" "s10" 11 54 2 244 1 0 244 244 472 244 732 228 0 228 0 0 228 "np1_2" 15 1 -1 "b" "de l'Angleterre" "soi" 15 -1 0 1
"796" "s10" 11 54 3 180 1 0 348 692 692 920 1652 344 344 0 1 1 344 "aux_v" 9 1 -1 "b" "a raillé" "soi" 9 -1 0 1
"797" "s10" 11 54 4 288 1 0 288 288 464 288 1940 176 0 176 0 0 176 "np2_1" 13 1 -1 "b" "les ministres" "soi" 13 -1 0 1
"798" "s10" 11 54 5 188 1 0 332 692 692 868 2808 360 360 0 1 1 360 "np2_2" 14 1 -1 "b" "de la Couronne" "soi" 14 -1 0 1
"799" "s10" 11 54 6 0 0 0 0 0 0 0 2808 0 0 0 0 0 0 "sluice" 12 1 -1 "b" "et pourquoi," "soi" 12 -1 0 1
"800" "s10" 11 54 7 0 0 0 0 0 0 0 2808 0 0 0 0 0 0 "so" 18 1 -1 "b" "s'il vous plaît ?" "soi" 18 -1 0 1
"801" "s10" 12 40 1 152 1 0 396 396 396 396 396 0 0 0 0 0 396 "np1_1" 13 -1 -1 "d" "Quels acteurs" "soi" 13 0 -1 -1
"802" "s10" 12 40 2 192 1 0 308 308 308 308 704 0 0 0 0 0 308 "np1_2" 12 -1 -1 "d" "du théâtre" "soi" 12 0 -1 -1
"803" "s10" 12 40 3 208 1 0 440 440 440 440 1144 0 0 0 0 0 440 "aux_v" 12 -1 -1 "d" "ont insulté" "soi" 12 0 -1 -1
"804" "s10" 12 40 4 188 1 0 396 396 608 396 1540 212 0 212 0 0 212 "np2_1" 11 -1 -1 "d" "le critique" "soi" 11 0 -1 -1
"805" "s10" 12 40 5 148 1 0 148 568 568 780 2320 420 420 0 1 1 420 "np2_2" 12 -1 -1 "d" "du quotidien" "soi" 12 0 -1 -1
"806" "s10" 12 40 6 0 0 0 0 0 0 0 2320 0 0 0 0 0 0 "sluice" 13 -1 -1 "d" "l'autre jour," "soi" 13 0 -1 -1
"807" "s10" 12 40 7 0 0 0 0 0 0 0 2320 0 0 0 0 0 0 "so" 14 -1 -1 "d" "si vous pouvez" "soi" 14 0 -1 -1
"808" "s10" 13 29 10 0 0 0 0 0 0 0 10888 0 0 0 0 0 0 "spillover1" 10 -1 1 "c" "donc il ne" "cdb" 10 0 1 -1
"809" "s10" 13 29 2 392 1 0 476 476 476 476 5604 0 0 0 0 0 476 "np1_c" 15 -1 1 "c" "La technicienne" "cdb" 15 0 1 -1
"810" "s10" 13 29 3 164 1 0 164 164 392 164 5768 228 0 228 0 0 228 "adj" 8 -1 1 "c" "intègre" "cdb" 8 0 1 -1
"811" "s10" 13 29 4 248 1 0 1476 2360 2360 2588 8356 884 884 0 1 1 884 "verb" 22 -1 1 "c" "les signe normalement," "cdb" 22 0 1 -1
"812" "s10" 13 29 5 188 1 0 292 292 292 292 8648 0 0 0 0 0 292 "post-verb" 11 -1 1 "c" "mais il est" "cdb" 11 0 1 -1
"813" "s10" 13 29 8 156 1 0 468 468 468 468 10888 0 0 0 0 0 468 "pre-sluice" 13 -1 1 "c" "d'en prévoir" "cdb" 13 0 1 -1
"814" "s10" 13 29 9 0 0 0 0 0 0 0 10888 0 0 0 0 0 0 "sluice" 10 -1 1 "c" "le délai," "cdb" 10 0 1 -1
"815" "s10" 14 20 10 0 0 0 0 0 0 0 9456 0 0 0 0 0 0 "spillover1" 8 -1 -1 "d" "même si" "cdb" 8 0 -1 -1
"816" "s10" 14 20 2 160 1 0 592 592 592 592 4608 0 0 0 0 0 592 "np1_c" 11 -1 -1 "d" "Des clients" "cdb" 11 0 -1 -1
"817" "s10" 14 20 3 280 1 0 280 280 728 280 4888 448 0 448 0 0 108 "adj" 7 -1 -1 "d" "valides" "cdb" 7 0 -1 -1
"818" "s10" 14 20 4 224 1 0 1756 2212 2212 2552 7440 456 456 0 1 1 456 "verb" 15 -1 -1 "d" "les produisent," "cdb" 15 0 -1 -1
"819" "s10" 14 20 5 216 1 0 460 460 460 460 7900 0 0 0 0 0 460 "post-verb" 13 -1 -1 "d" "mais personne" "cdb" 13 0 -1 -1
"820" "s10" 14 20 8 168 1 0 448 448 448 448 9456 0 0 0 0 0 448 "pre-sluice" 14 -1 -1 "d" "en déchiffrer" "cdb" 14 0 -1 -1
"821" "s10" 14 20 9 0 0 0 0 0 0 0 9456 0 0 0 0 0 0 "sluice" 10 -1 -1 "d" "l'origine," "cdb" 10 0 -1 -1
"822" "s10" 15 46 1 144 1 0 536 536 536 536 536 0 0 0 0 0 536 "np1_1" 20 1 -1 "b" "Quelles journalistes" "soi" 20 -1 0 1
"823" "s10" 15 46 2 188 1 0 316 316 316 316 852 0 0 0 0 0 316 "np1_2" 13 1 -1 "b" "de la chaîne" "soi" 13 -1 0 1
"824" "s10" 15 46 3 264 1 0 648 648 648 648 1500 0 0 0 0 0 648 "aux_v" 12 1 -1 "b" "ont soudoyé" "soi" 12 -1 0 1
"825" "s10" 15 46 4 344 1 344 344 344 344 344 1844 0 0 0 0 0 344 "np2_1" 13 1 -1 "b" "le président" "soi" 13 -1 0 1
"826" "s10" 15 46 5 236 1 0 416 416 416 416 2260 0 0 0 0 0 416 "np2_2" 8 1 -1 "b" "du parti" "soi" 8 -1 0 1
"827" "s10" 15 46 6 0 0 0 0 0 0 0 2260 0 0 0 0 0 0 "sluice" 9 1 -1 "b" "et quand," "soi" 9 -1 0 1
"828" "s10" 15 46 7 0 0 0 0 0 0 0 2260 0 0 0 0 0 0 "so" 18 1 -1 "b" "s'il vous plaît ?" "soi" 18 -1 0 1
"829" "s10" 16 18 10 0 0 0 0 0 0 0 7220 0 0 0 0 0 0 "sluice" 22 1 -1 "b" "pour combien de temps," "cdb" 22 -1 0 1
"830" "s10" 16 18 11 0 0 0 0 0 0 0 7220 0 0 0 0 0 0 "spillover1" 8 1 -1 "b" "même si" "cdb" 8 -1 0 1
"831" "s10" 16 18 2 212 1 0 756 756 756 756 4660 0 0 0 0 0 756 "np1_c" 12 1 -1 "b" "Les montages" "cdb" 12 -1 0 1
"832" "s10" 16 18 3 176 1 176 176 176 176 176 4836 0 0 0 0 0 176 "adj" 5 1 -1 "b" "fixes" "cdb" 5 -1 0 1
"833" "s10" 16 18 4 132 1 0 232 232 392 232 5068 160 0 160 0 0 160 "verb" 12 1 -1 "b" "les voilent," "cdb" 12 -1 0 1
"834" "s10" 16 18 5 312 1 0 312 820 820 980 6048 508 508 0 1 1 508 "post-verb" 14 1 -1 "b" "mais le patron" "cdb" 14 -1 0 1
"835" "s10" 16 18 9 200 1 200 200 200 200 200 7220 0 0 0 0 0 200 "pre-sluice" 8 1 -1 "b" "garantir" "cdb" 8 -1 0 1
"836" "s10" 18 23 10 192 1 0 396 396 396 396 10620 0 0 0 0 0 396 "pre-sluice" 10 1 1 "a" "comprendre" "cdb" 10 1 0 1
"837" "s10" 18 23 11 0 0 0 0 0 0 0 10620 0 0 0 0 0 0 "sluice" 14 1 1 "a" "de quel droit," "cdb" 14 1 0 1
"838" "s10" 18 23 12 0 0 0 0 0 0 0 10620 0 0 0 0 0 0 "spillover1" 10 1 1 "a" "protestant" "cdb" 10 1 0 1
"839" "s10" 18 23 2 128 1 0 304 304 564 304 5116 260 0 260 0 0 260 "np1_c" 11 1 1 "a" "La sentence" "cdb" 11 1 0 1
"840" "s10" 18 23 3 124 1 0 124 276 276 536 5652 152 152 0 1 1 152 "adj" 8 1 1 "a" "critique" "cdb" 8 1 0 1
"841" "s10" 18 23 4 192 1 0 1372 1372 1372 1372 7024 0 0 0 0 0 1372 "verb" 26 1 1 "a" "les juge non-responsables," "cdb" 26 1 0 1
"842" "s10" 18 23 5 160 1 0 516 516 516 516 7540 0 0 0 0 0 516 "post-verb" 19 1 1 "a" "mais les survivants" "cdb" 19 1 0 1
"843" "s10" 20 13 1 152 1 0 500 500 500 500 500 0 0 0 0 0 500 "np1" 8 -1 1 "c" "Le texte" "rrc" 8 0 1 -1
"844" "s10" 20 13 2 192 1 0 452 452 452 452 952 0 0 0 0 0 452 "part" 11 -1 1 "c" "reconstruit" "rrc" 11 0 1 -1
"845" "s10" 20 13 3 72 1 0 1304 1304 2276 1304 2256 972 0 972 0 0 972 "pp" 33 -1 1 "c" "à partir d'anciennes épigraphes" "rrc" 33 0 1 -1
"846" "s10" 20 13 4 252 1 0 252 252 952 252 2508 700 0 700 0 1 272 "dis" 8 -1 1 "c" "contient" "rrc" 8 0 1 -1
"847" "s10" 20 13 5 112 1 0 112 1056 1056 2728 5236 944 944 0 2 2 772 "post-dis" 19 -1 1 "c" "des contradictions," "rrc" 19 0 1 -1
"848" "s10" 20 13 7 148 1 0 300 300 300 300 7012 0 0 0 0 0 300 "pre-sluice" 9 -1 1 "c" "difficile" "rrc" 9 0 1 -1
"849" "s10" 20 13 8 0 0 0 0 0 0 0 7012 0 0 0 0 0 0 "sluice" 16 -1 1 "c" "de les établir," "rrc" 16 0 1 -1
"850" "s10" 20 13 9 0 0 0 0 0 0 0 7012 0 0 0 0 0 0 "spillover" 16 -1 1 "c" "car les penseurs" "rrc" 16 0 1 -1
"851" "s10" 21 47 1 156 1 0 436 436 900 436 436 464 0 464 0 0 264 "np1_1" 16 1 1 "a" "Quelle chanteuse" "soi" 16 1 0 1
"852" "s10" 21 47 2 128 1 0 128 252 432 452 888 304 124 180 1 2 52 "np1_2" 8 1 1 "a" "d'opéra" "soi" 8 1 0 1
"853" "s10" 21 47 3 328 1 0 328 328 1076 328 1216 748 0 748 0 0 444 "aux_v" 13 1 1 "a" "ont contacté" "soi" 13 1 0 1
"854" "s10" 21 47 4 124 1 0 124 484 484 1676 2892 360 360 0 2 2 208 "np2_1" 13 1 1 "a" "les musiciens" "soi" 13 1 0 1
"855" "s10" 21 47 5 232 1 0 300 300 300 300 3192 0 0 0 0 0 300 "np2_2" 9 1 1 "a" "du groupe" "soi" 9 1 0 1
"856" "s10" 21 47 6 0 0 0 0 0 0 0 3192 0 0 0 0 0 0 "sluice" 12 1 1 "a" "et pourquoi," "soi" 12 1 0 1
"857" "s10" 23 49 1 164 1 0 1268 1268 1268 1268 1268 0 0 0 0 0 1268 "np1_1" 14 -1 1 "c" "Quel escrimeur" "soi" 14 0 1 -1
"858" "s10" 23 49 2 188 1 0 648 648 648 648 1916 0 0 0 0 0 648 "np1_2" 22 -1 1 "c" "de l'équipe nationale" "soi" 22 0 1 -1
"859" "s10" 23 49 3 232 1 0 660 660 660 660 2576 0 0 0 0 0 660 "aux_v" 10 -1 1 "c" "ont salué" "soi" 10 0 1 -1
"860" "s10" 23 49 4 248 1 0 396 396 396 396 2972 0 0 0 0 0 396 "np2_1" 15 -1 1 "c" "les adversaires" "soi" 15 0 1 -1
"861" "s10" 23 49 5 156 1 0 536 536 536 536 3508 0 0 0 0 0 536 "np2_2" 11 -1 1 "c" "du concours" "soi" 11 0 1 -1
"862" "s10" 23 49 6 0 0 0 0 0 0 0 3508 0 0 0 0 0 0 "sluice" 15 -1 1 "c" "avant la lutte," "soi" 15 0 1 -1
"863" "s10" 23 49 7 0 0 0 0 0 0 0 3508 0 0 0 0 0 0 "so" 10 -1 1 "c" "si je puis" "soi" 10 0 1 -1
"864" "s10" 24 11 1 164 1 0 828 828 1196 828 828 368 0 368 0 0 368 "np1" 15 1 1 "a" "Le roi éternel" "rrc" 15 1 0 1
"865" "s10" 24 11 2 264 1 0 436 436 684 436 1264 248 0 248 0 0 248 "part" 7 1 1 "a" "prédit" "rrc" 7 1 0 1
"866" "s10" 24 11 3 216 1 0 1140 1140 1736 1140 2404 596 0 596 0 1 384 "pp" 19 1 1 "a" "dans les écritures" "rrc" 19 1 0 1
"867" "s10" 24 11 4 80 1 0 80 1392 1812 2604 5008 1732 1312 420 2 2 420 "dis" 15 1 1 "a" "aurait accompli" "rrc" 15 1 0 1
"868" "s10" 24 11 5 116 1 0 116 728 728 1148 6156 612 612 0 1 1 612 "post-dis" 11 1 1 "a" "un miracle," "rrc" 11 1 0 1
"869" "s10" 24 11 7 168 1 0 388 388 388 388 7988 0 0 0 0 0 388 "pre-sluice" 7 1 1 "a" "de dire" "rrc" 7 1 0 1
"870" "s10" 24 11 8 0 0 0 0 0 0 0 7988 0 0 0 0 0 0 "sluice" 6 1 1 "a" "quand," "rrc" 6 1 0 1
"871" "s10" 24 11 9 0 0 0 0 0 0 0 7988 0 0 0 0 0 0 "spillover" 14 1 1 "a" "en particulier" "rrc" 14 1 0 1
"872" "s10" 25 12 1 148 1 0 720 720 720 720 720 0 0 0 0 0 720 "np1" 10 -1 -1 "d" "Les robots" "rrc" 10 0 -1 -1
"873" "s10" 25 12 10 0 0 0 0 0 0 0 4928 0 0 0 0 0 0 "spillover" 12 -1 -1 "d" "vu qu'il y a" "rrc" 12 0 -1 -1
"874" "s10" 25 12 2 312 1 0 312 312 556 312 1032 244 0 244 0 0 244 "part" 8 -1 -1 "d" "produits" "rrc" 8 0 -1 -1
"875" "s10" 25 12 3 116 1 0 116 436 436 680 1712 320 320 0 1 1 320 "pp" 10 -1 -1 "d" "à l'usine" "rrc" 10 0 -1 -1
"876" "s10" 25 12 4 564 1 0 732 732 732 732 2444 0 0 0 0 0 732 "dis" 15 -1 -1 "d" "doivent traiter" "rrc" 15 0 -1 -1
"877" "s10" 25 12 5 76 1 0 772 772 772 772 3216 0 0 0 0 0 772 "post-dis" 20 -1 -1 "d" "des pièces uniques," "rrc" 20 0 -1 -1
"878" "s10" 25 12 8 280 1 0 308 308 308 308 4928 0 0 0 0 0 308 "pre-sluice" 12 -1 -1 "d" "d'en trouver" "rrc" 12 0 -1 -1
"879" "s10" 25 12 9 0 0 0 0 0 0 0 4928 0 0 0 0 0 0 "sluice" 9 -1 -1 "d" "le temps," "rrc" 9 0 -1 -1
"880" "s10" 27 44 1 164 1 0 592 592 976 592 592 384 0 384 0 0 384 "np1_1" 13 -1 -1 "d" "Quels bandits" "soi" 13 0 -1 -1
"881" "s10" 27 44 2 356 1 0 356 356 1760 356 948 1404 0 1404 0 0 208 "np1_2" 10 -1 -1 "d" "du désert" "soi" 10 0 -1 -1
"882" "s10" 27 44 3 80 1 0 80 768 1180 1964 2912 1100 688 412 2 2 132 "aux_v" 13 -1 -1 "d" "ont assiégé" "soi" 13 0 -1 -1
"883" "s10" 27 44 4 332 1 0 332 796 796 1800 4712 464 464 0 2 2 464 "np2_1" 8 -1 -1 "d" "l'armée" "soi" 8 0 -1 -1
"884" "s10" 27 44 5 232 1 0 700 700 700 700 5412 0 0 0 0 0 700 "np2_2" 12 -1 -1 "d" "des Croisés" "soi" 12 0 -1 -1
"885" "s10" 27 44 6 0 0 0 0 0 0 0 5412 0 0 0 0 0 0 "sluice" 8 -1 -1 "d" "en 1267," "soi" 8 0 -1 -1
"886" "s10" 27 44 7 0 0 0 0 0 0 0 5412 0 0 0 0 0 0 "so" 14 -1 -1 "d" "si vous pouvez" "soi" 14 0 -1 -1
"887" "s10" 28 8 1 156 1 0 640 640 640 640 640 0 0 0 0 0 640 "np1" 16 -1 -1 "d" "La fonctionnaire" "rrc" 16 0 -1 -1
"888" "s10" 28 8 2 192 1 0 624 624 624 624 1264 0 0 0 0 0 624 "part" 9 -1 -1 "d" "interdite" "rrc" 9 0 -1 -1
"889" "s10" 28 8 3 208 1 0 1056 1056 1056 1056 2320 0 0 0 0 0 1056 "pp" 10 -1 -1 "d" "de séance" "rrc" 10 0 -1 -1
"890" "s10" 28 8 4 240 1 240 240 240 240 240 2560 0 0 0 0 0 240 "dis" 7 -1 -1 "d" "a reçu" "rrc" 7 0 -1 -1
"891" "s10" 28 8 5 220 1 0 504 504 504 504 3064 0 0 0 0 0 504 "post-dis" 16 -1 -1 "d" "une convocation," "rrc" 16 0 -1 -1
"892" "s10" 28 8 7 196 1 0 672 672 672 672 4544 0 0 0 0 0 672 "pre-sluice" 17 -1 -1 "d" "ne pouvait encore" "rrc" 17 0 -1 -1
"893" "s10" 28 8 8 0 0 0 0 0 0 0 4544 0 0 0 0 0 0 "sluice" 12 -1 -1 "d" "l'expliquer," "rrc" 12 0 -1 -1
"894" "s10" 28 8 9 0 0 0 0 0 0 0 4544 0 0 0 0 0 0 "spillover" 15 -1 -1 "d" "jusqu'à ce que" "rrc" 15 0 -1 -1
"895" "s10" 30 7 1 200 1 0 320 320 1076 320 320 756 0 756 0 0 416 "np1" 14 1 1 "a" "Le secrétaire" "rrc" 14 1 0 1
"896" "s10" 30 7 10 0 0 0 0 0 0 0 7360 0 0 0 0 0 0 "spillover" 12 1 1 "a" "d'autant que" "rrc" 12 1 0 1
"897" "s10" 30 7 2 104 1 0 104 384 1876 724 1044 1772 280 1492 1 2 416 "part" 8 1 1 "a" "instruit" "rrc" 8 1 0 1
"898" "s10" 30 7 3 88 1 0 88 1124 1124 2616 3660 1036 1036 0 2 2 184 "pp" 14 1 1 "a" "de la défaite" "rrc" 14 1 0 1
"899" "s10" 30 7 4 156 1 0 156 768 768 1184 4844 612 612 0 1 1 612 "dis" 20 1 1 "a" "aurait été trouvé" "rrc" 20 1 0 1
"900" "s10" 30 7 5 176 1 0 336 336 336 336 5180 0 0 0 0 0 336 "post-dis" 12 1 1 "a" "dans un bar," "rrc" 12 1 0 1
"901" "s10" 30 7 8 392 1 392 392 392 392 392 7360 0 0 0 0 0 392 "pre-sluice" 7 1 1 "a" "de dire" "rrc" 7 1 0 1
"902" "s10" 30 7 9 0 0 0 0 0 0 0 7360 0 0 0 0 0 0 "sluice" 8 1 1 "a" "par qui," "rrc" 8 1 0 1
"903" "s10" 31 53 1 140 1 0 660 660 1048 660 660 388 0 388 0 0 388 "np1_1" 16 -1 1 "c" "Quelle dompteuse" "soi" 16 0 1 -1
"904" "s10" 31 53 2 208 1 208 208 208 208 208 868 0 0 0 0 0 208 "np1_2" 7 -1 1 "c" "de lion" "soi" 7 0 1 -1
"905" "s10" 31 53 3 172 1 0 728 728 728 728 1596 0 0 0 0 0 728 "aux_v" 13 -1 1 "c" "ont embauché" "soi" 13 0 1 -1
"906" "s10" 31 53 4 172 1 0 328 1204 1204 1592 3188 876 876 0 1 1 876 "np2_1" 13 -1 1 "c" "les cracheurs" "soi" 13 0 1 -1
"907" "s10" 31 53 5 0 0 0 0 0 0 0 3188 0 0 0 0 0 0 "np2_2" 6 -1 1 "c" "de feu" "soi" 6 0 1 -1
"908" "s10" 31 53 6 0 0 0 0 0 0 0 3188 0 0 0 0 0 0 "sluice" 13 -1 1 "c" "illicitement," "soi" 13 0 1 -1
"909" "s10" 31 53 7 0 0 0 0 0 0 0 3188 0 0 0 0 0 0 "so" 10 -1 1 "c" "si je puis" "soi" 10 0 1 -1
"910" "s10" 32 9 1 160 1 0 604 604 604 604 604 0 0 0 0 0 604 "np1" 17 -1 1 "c" "Le fruit exotique" "rrc" 17 0 1 -1
"911" "s10" 32 9 10 0 0 0 0 0 0 0 3728 0 0 0 0 0 0 "spillover" 15 -1 1 "c" "alors même que" "rrc" 15 0 1 -1
"912" "s10" 32 9 2 284 1 284 284 284 284 284 888 0 0 0 0 0 284 "part" 9 -1 1 "c" "introduit" "rrc" 9 0 1 -1
"913" "s10" 32 9 3 172 1 0 360 360 360 360 1248 0 0 0 0 0 360 "pp" 10 -1 1 "c" "au village" "rrc" 10 0 1 -1
"914" "s10" 32 9 4 320 1 0 320 320 560 320 1568 240 0 240 0 0 240 "dis" 6 -1 1 "c" "était" "rrc" 6 0 1 -1
"915" "s10" 32 9 5 140 1 0 140 460 460 700 2268 320 320 0 1 1 320 "post-dis" 18 -1 1 "c" "fortement toxique," "rrc" 18 0 1 -1
"916" "s10" 32 9 8 304 1 304 304 304 304 304 3728 0 0 0 0 0 304 "pre-sluice" 16 -1 1 "c" "ne l'avaient pas" "rrc" 16 0 1 -1
"917" "s10" 32 9 9 0 0 0 0 0 0 0 3728 0 0 0 0 0 0 "sluice" 11 -1 1 "c" "découvert," "rrc" 11 0 1 -1
"918" "s10" 33 56 1 176 1 0 604 604 808 604 604 204 0 204 0 0 204 "np1_1" 16 -1 -1 "d" "Quel explorateur" "soi" 16 0 -1 -1
"919" "s10" 33 56 2 184 1 0 184 1308 1308 1512 2116 1124 1124 0 1 1 1124 "np1_2" 26 -1 -1 "d" "de l'institut ethnologique" "soi" 26 0 -1 -1
"920" "s10" 33 56 3 320 1 320 320 320 320 320 2436 0 0 0 0 0 320 "aux_v" 8 -1 -1 "d" "a caché" "soi" 8 0 -1 -1
"921" "s10" 33 56 4 112 1 0 1048 1048 1048 1048 3484 0 0 0 0 0 1048 "np2_1" 15 -1 -1 "d" "les autochtones" "soi" 15 0 -1 -1
"922" "s10" 33 56 5 312 1 312 312 312 312 312 3796 0 0 0 0 0 312 "np2_2" 10 -1 -1 "d" "du village" "soi" 10 0 -1 -1
"923" "s10" 33 56 6 0 0 0 0 0 0 0 3796 0 0 0 0 0 0 "sluice" 13 -1 -1 "d" "quelque part," "soi" 13 0 -1 -1
"924" "s10" 33 56 7 0 0 0 0 0 0 0 3796 0 0 0 0 0 0 "so" 14 -1 -1 "d" "si vous pouvez" "soi" 14 0 -1 -1
"925" "s10" 34 28 10 0 0 0 0 0 0 0 10344 0 0 0 0 0 0 "sluice" 10 -1 -1 "d" "la raison," "cdb" 10 0 -1 -1
"926" "s10" 34 28 11 0 0 0 0 0 0 0 10344 0 0 0 0 0 0 "spillover1" 8 -1 -1 "d" "même si" "cdb" 8 0 -1 -1
"927" "s10" 34 28 3 232 1 0 408 408 408 408 5488 0 0 0 0 0 408 "np1_c" 11 -1 -1 "d" "Les flaques" "cdb" 11 0 -1 -1
"928" "s10" 34 28 4 212 1 0 212 212 872 212 5700 660 0 660 0 0 436 "adj" 8 -1 -1 "d" "troubles" "cdb" 8 0 -1 -1
"929" "s10" 34 28 5 132 1 0 132 552 932 776 6476 800 420 380 1 2 208 "verb" 12 -1 -1 "d" "les calment," "cdb" 12 0 -1 -1
"930" "s10" 34 28 6 124 1 0 124 724 724 1540 8016 600 600 0 1 1 600 "post-verb" 19 -1 -1 "d" "mais le commissaire" "cdb" 19 0 -1 -1
"931" "s10" 34 28 9 228 1 0 380 380 380 380 10344 0 0 0 0 0 380 "pre-sluice" 12 -1 -1 "d" "pas vraiment" "cdb" 12 0 -1 -1
"932" "s10" 37 19 10 0 0 0 0 0 0 0 11280 0 0 0 0 0 0 "sluice" 13 1 1 "a" "depuis quand," "cdb" 13 1 0 1
"933" "s10" 37 19 11 0 0 0 0 0 0 0 11280 0 0 0 0 0 0 "spillover1" 8 1 1 "a" "incitant" "cdb" 8 1 0 1
"934" "s10" 37 19 2 112 1 0 428 428 740 428 4584 312 0 312 0 0 312 "np1_c" 9 1 1 "a" "Le projet" "cdb" 9 1 0 1
"935" "s10" 37 19 3 152 1 0 152 396 1532 932 5516 1380 244 1136 1 1 328 "adj" 7 1 1 "a" "informe" "cdb" 7 1 0 1
"936" "s10" 37 19 4 156 1 0 156 1548 1548 2684 8200 1392 1392 0 4 4 880 "verb" 9 1 1 "a" "les aide," "cdb" 9 1 0 1
"937" "s10" 37 19 5 168 1 0 456 456 616 456 8656 160 0 160 0 0 160 "post-verb" 14 1 1 "a" "mais grâce à" "cdb" 14 1 0 1
"938" "s10" 37 19 9 280 1 0 464 464 464 464 11280 0 0 0 0 0 464 "pre-sluice" 9 1 1 "a" "de saisir" "cdb" 9 1 0 1
"939" "s10" 38 16 1 172 1 0 360 360 908 360 360 548 0 548 0 0 548 "np1" 17 -1 -1 "d" "Les dictionnaires" "rrc" 17 0 -1 -1
"940" "s10" 38 16 10 0 0 0 0 0 0 0 4904 0 0 0 0 0 0 "spillover" 9 -1 -1 "d" "de façon" "rrc" 9 0 -1 -1
"941" "s10" 38 16 2 96 1 0 96 356 356 904 1264 260 260 0 1 1 260 "part" 8 -1 -1 "d" "traduits" "rrc" 8 0 -1 -1
"942" "s10" 38 16 3 180 1 0 364 364 364 364 1628 0 0 0 0 0 364 "pp" 12 -1 -1 "d" "de l'anglais" "rrc" 12 0 -1 -1
"943" "s10" 38 16 4 276 1 0 276 276 560 276 1904 284 0 284 0 0 284 "dis" 11 -1 -1 "d" "contenaient" "rrc" 11 0 -1 -1
"944" "s10" 38 16 5 156 1 0 156 1360 1616 1644 3548 1460 1204 256 1 1 256 "post-dis" 20 -1 -1 "d" "des familles de mots" "rrc" 20 0 -1 -1
"945" "s10" 38 16 8 236 1 236 236 236 236 236 4904 0 0 0 0 0 236 "pre-sluice" 13 -1 -1 "d" "des matières" "rrc" 13 0 -1 -1
"946" "s10" 38 16 9 0 0 0 0 0 0 0 4904 0 0 0 0 0 0 "sluice" 19 -1 -1 "d" "ne les indique pas," "rrc" 19 0 -1 -1
"947" "s10" 40 3 1 160 1 0 492 492 492 492 492 0 0 0 0 0 492 "np1" 9 1 1 "a" "Le navire" "rrc" 9 1 0 1
"948" "s10" 40 3 10 0 0 0 0 0 0 0 3904 0 0 0 0 0 0 "spillover" 8 1 1 "a" "laissant" "rrc" 8 1 0 1
"949" "s10" 40 3 2 316 1 316 316 316 316 316 808 0 0 0 0 0 316 "part" 8 1 1 "a" "détruit" "rrc" 8 1 0 1
"950" "s10" 40 3 3 380 1 0 544 544 544 544 1352 0 0 0 0 0 544 "pp" 17 1 1 "a" "pendant la guerre" "rrc" 17 1 0 1
"951" "s10" 40 3 4 304 1 0 596 596 596 596 1948 0 0 0 0 0 596 "dis" 13 1 1 "a" "avait rejoint" "rrc" 13 1 0 1
"952" "s10" 40 3 5 320 1 0 468 468 468 468 2416 0 0 0 0 0 468 "post-dis" 8 1 1 "a" "le port," "rrc" 8 1 0 1
"953" "s10" 40 3 8 212 1 0 616 616 616 616 3904 0 0 0 0 0 616 "pre-sluice" 19 1 1 "a" "ne pouvait pas dire" "rrc" 19 1 0 1
"954" "s10" 40 3 9 0 0 0 0 0 0 0 3904 0 0 0 0 0 0 "sluice" 6 1 1 "a" "quand," "rrc" 6 1 0 1
"955" "s10" 41 35 10 0 0 0 0 0 0 0 9644 0 0 0 0 0 0 "sluice" 4 1 1 "a" "où," "cdb" 4 1 0 1
"956" "s10" 41 35 11 0 0 0 0 0 0 0 9644 0 0 0 0 0 0 "spillover1" 9 1 1 "a" "vu qu'ils" "cdb" 9 1 0 1
"957" "s10" 41 35 3 232 1 0 768 768 768 768 5296 0 0 0 0 0 768 "np1_c" 14 1 1 "a" "Une policière" "cdb" 14 1 0 1
"958" "s10" 41 35 4 252 1 252 252 252 252 252 5548 0 0 0 0 0 252 "adj" 5 1 1 "a" "sauve" "cdb" 5 1 0 1
"959" "s10" 41 35 5 200 1 0 380 380 380 380 5928 0 0 0 0 0 380 "verb" 14 1 1 "a" "les véhicule," "cdb" 14 1 0 1
"960" "s10" 41 35 6 112 1 0 216 216 480 216 6144 264 0 264 0 0 264 "post-verb" 11 1 1 "a" "mais il est" "cdb" 11 1 0 1
"961" "s10" 41 35 9 212 1 212 212 212 212 212 9644 0 0 0 0 0 212 "pre-sluice" 10 1 1 "a" "exactement" "cdb" 10 1 0 1
"962" "s10" 43 17 10 0 0 0 0 0 0 0 5812 0 0 0 0 0 0 "spillover1" 8 -1 1 "c" "sauf que" "cdb" 8 0 1 -1
"963" "s10" 43 17 2 0 0 0 0 0 456 0 2436 456 0 456 0 0 100 "np1_c" 9 -1 1 "c" "La vidéo" "cdb" 9 0 1 -1
"964" "s10" 43 17 3 124 1 0 124 544 544 1000 3436 420 420 0 2 2 248 "adj" 8 -1 1 "c" "illustre" "cdb" 8 0 1 -1
"965" "s10" 43 17 4 160 1 0 352 352 660 352 3788 308 0 308 0 0 308 "verb" 11 -1 1 "c" "les touche," "cdb" 11 0 1 -1
"966" "s10" 43 17 5 112 1 0 112 644 644 952 4740 532 532 0 1 1 532 "post-verb" 16 -1 1 "c" "mais il s'avère" "cdb" 16 0 1 -1
"967" "s10" 43 17 8 336 1 0 468 468 468 468 5812 0 0 0 0 0 468 "pre-sluice" 13 -1 1 "c" "d'en formuler" "cdb" 13 0 1 -1
"968" "s10" 43 17 9 0 0 0 0 0 0 0 5812 0 0 0 0 0 0 "sluice" 10 -1 1 "c" "la raison," "cdb" 10 0 1 -1
"969" "s10" 4 32 10 0 0 0 0 0 0 0 13480 0 0 0 0 0 0 "spillover1" 17 -1 -1 "d" "car le journal TV" "cdb" 17 0 -1 -1
"970" "s10" 4 32 2 172 1 0 328 328 2416 328 1036 2088 0 2088 0 1 424 "np1_c" 16 -1 -1 "d" "Des modérateurs" "cdb" 16 0 -1 -1
"971" "s10" 4 32 3 348 1 0 348 768 768 9884 10920 420 420 0 2 2 312 "adj" 10 -1 -1 "d" "célèbres" "cdb" 10 0 -1 -1
"972" "s10" 4 32 4 200 1 0 416 416 764 416 11336 348 0 348 0 0 348 "verb" 14 -1 -1 "d" "les annoncent," "cdb" 14 0 -1 -1
"973" "s10" 4 32 5 272 1 0 272 812 812 1160 12496 540 540 0 1 1 540 "post-verb" 16 -1 -1 "d" "mais les parents" "cdb" 16 0 -1 -1
"974" "s10" 4 32 8 424 1 424 424 424 424 424 13480 0 0 0 0 0 424 "pre-sluice" 6 -1 -1 "d" "à s'y" "cdb" 6 0 -1 -1
"975" "s10" 4 32 9 0 0 0 0 0 0 0 13480 0 0 0 0 0 0 "sluice" 11 -1 -1 "d" "concentrer," "cdb" 11 0 -1 -1
"976" "s10" 44 39 1 148 1 0 792 792 792 792 792 0 0 0 0 0 792 "np1_1" 14 1 1 "a" "Quels vendeurs" "soi" 14 1 0 1
"977" "s10" 44 39 2 196 1 0 376 376 664 376 1168 288 0 288 0 0 288 "np1_2" 10 1 1 "a" "du marché" "soi" 10 1 0 1
"978" "s10" 44 39 3 204 1 204 204 204 204 492 1660 0 0 0 1 1 204 "aux_v" 7 1 1 "a" "a dupé" "soi" 7 1 0 1
"979" "s10" 44 39 4 152 1 0 152 152 428 152 1812 276 0 276 0 0 276 "np2_1" 7 1 1 "a" "le fils" "soi" 7 1 0 1
"980" "s10" 44 39 5 92 1 0 92 468 468 744 2556 376 376 0 1 1 376 "np2_2" 13 1 1 "a" "de ma voisine" "soi" 13 1 0 1
"981" "s10" 44 39 6 0 0 0 0 0 0 0 2556 0 0 0 0 0 0 "sluice" 9 1 1 "a" "et quand," "soi" 9 1 0 1
"982" "s10" 44 39 7 0 0 0 0 0 0 0 2556 0 0 0 0 0 0 "so" 15 1 1 "a" "si vous savez ?" "soi" 15 1 0 1
"983" "s10" 46 41 1 136 1 0 480 480 480 480 480 0 0 0 0 0 480 "np1_1" 19 -1 1 "c" "Combien de maîtres" "soi" 19 0 1 -1
"984" "s10" 46 41 2 228 1 0 960 960 960 960 1440 0 0 0 0 0 960 "np1_2" 10 -1 1 "c" "de kung-fu" "soi" 10 0 1 -1
"985" "s10" 46 41 3 268 1 268 268 268 268 268 1708 0 0 0 0 0 268 "aux_v" 8 -1 1 "c" "a vaincu" "soi" 8 0 1 -1
"986" "s10" 46 41 4 188 1 0 188 188 400 188 1896 212 0 212 0 0 212 "np2_1" 6 -1 1 "c" "l'ours" "soi" 6 0 1 -1
"987" "s10" 46 41 5 140 1 0 140 424 424 636 2532 284 284 0 1 1 284 "np2_2" 9 -1 1 "c" "du cirque" "soi" 9 0 1 -1
"988" "s10" 46 41 6 0 0 0 0 0 0 0 2532 0 0 0 0 0 0 "sluice" 16 -1 1 "c" "dans l'histoire," "soi" 16 0 1 -1
"989" "s10" 46 41 7 0 0 0 0 0 0 0 2532 0 0 0 0 0 0 "so" 10 -1 1 "c" "si je puis" "soi" 10 0 1 -1
"990" "s10" 47 36 10 0 0 0 0 0 0 0 9484 0 0 0 0 0 0 "spillover1" 12 -1 -1 "d" "car le style" "cdb" 12 0 -1 -1
"991" "s10" 47 36 2 264 1 0 1152 1152 2720 1152 5388 1568 0 1568 0 0 1568 "np1_c" 15 -1 -1 "d" "Des enjolivures" "cdb" 15 0 -1 -1
"992" "s10" 47 36 3 112 1 0 112 304 568 1872 7260 456 192 264 1 1 264 "adj" 9 -1 -1 "d" "précises" "cdb" 9 0 -1 -1
"993" "s10" 47 36 4 80 1 0 80 336 336 600 7860 256 256 0 1 1 256 "verb" 11 -1 -1 "d" "les ornent," "cdb" 11 0 -1 -1
"994" "s10" 47 36 5 224 1 0 476 476 476 476 8336 0 0 0 0 0 476 "post-verb" 16 -1 -1 "d" "mais les savants" "cdb" 16 0 -1 -1
"995" "s10" 47 36 8 188 1 188 188 188 188 188 9484 0 0 0 0 0 188 "pre-sluice" 8 -1 -1 "d" "d'accord" "cdb" 8 0 -1 -1
"996" "s10" 47 36 9 0 0 0 0 0 0 0 9484 0 0 0 0 0 0 "sluice" 14 -1 -1 "d" "sur leur âge," "cdb" 14 0 -1 -1
"997" "s10" 48 1 1 152 1 0 452 452 740 452 452 288 0 288 0 0 288 "np1" 13 -1 1 "c" "Le politicien" "rrc" 13 0 1 -1
"998" "s10" 48 1 10 0 0 0 0 0 0 0 11688 0 0 0 0 0 0 "sluice" 17 -1 1 "c" "les critiquaient," "rrc" 17 0 1 -1
"999" "s10" 48 1 11 0 0 0 0 0 0 0 11688 0 0 0 0 0 0 "spillover" 6 -1 1 "c" "vu que" "rrc" 6 0 1 -1
"1000" "s10" 48 1 2 76 1 0 288 288 812 288 740 524 0 524 0 0 188 "part" 9 -1 1 "c" "contredit" "rrc" 9 0 1 -1
"1001" "s10" 48 1 3 252 1 0 1040 1040 2632 1040 1780 1592 0 1592 0 1 184 "pp" 16 -1 1 "c" "durant le débat" "rrc" 16 0 1 -1
"1002" "s10" 48 1 4 200 1 0 200 688 1380 1160 2940 1180 488 692 2 2 464 "dis" 10 -1 1 "c" "a proposé" "rrc" 10 0 1 -1
"1003" "s10" 48 1 5 244 1 0 444 1604 1724 4228 7168 1280 1160 120 2 2 120 "post-dis" 11 -1 1 "c" "des mesures" "rrc" 11 0 1 -1
"1004" "s10" 48 1 9 164 1 0 584 584 584 584 11688 0 0 0 0 0 584 "pre-sluice" 21 -1 1 "c" "de tendance libérale" "rrc" 21 0 1 -1
"1005" "s10" 49 37 1 132 1 0 584 584 584 584 584 0 0 0 0 0 584 "np1_1" 13 -1 1 "c" "Quels joueurs" "soi" 13 0 1 -1
"1006" "s10" 49 37 2 212 1 0 452 452 584 452 1036 132 0 132 0 0 132 "np1_2" 15 -1 1 "c" "du club de foot" "soi" 15 0 1 -1
"1007" "s10" 49 37 3 116 1 0 116 404 404 536 1572 288 288 0 1 1 288 "aux_v" 4 -1 1 "c" "a vu" "soi" 4 0 1 -1
"1008" "s10" 49 37 4 228 1 228 228 228 228 228 1800 0 0 0 0 0 228 "np2_1" 8 -1 1 "c" "la femme" "soi" 8 0 1 -1
"1009" "s10" 49 37 5 356 1 356 356 356 356 356 2156 0 0 0 0 0 356 "np2_2" 13 -1 1 "c" "de mon frère" "soi" 13 0 1 -1
"1010" "s10" 49 37 6 0 0 0 0 0 0 0 2156 0 0 0 0 0 0 "sluice" 11 -1 1 "c" "récemment," "soi" 11 0 1 -1
"1011" "s10" 49 37 7 0 0 0 0 0 0 0 2156 0 0 0 0 0 0 "so" 10 -1 1 "c" "si je puis" "soi" 10 0 1 -1
"1012" "s10" 50 27 10 0 0 0 0 0 0 0 10964 0 0 0 0 0 0 "spillover1" 13 1 1 "a" "étant donné" "cdb" 13 1 0 1
"1013" "s10" 50 27 3 376 1 376 376 376 376 376 8028 0 0 0 0 0 376 "np1_c" 11 1 1 "a" "L'infirmier" "cdb" 11 1 0 1
"1014" "s10" 50 27 4 272 1 0 272 272 584 272 8300 312 0 312 0 0 312 "adj" 6 1 1 "a" "maudit" "cdb" 6 1 0 1
"1015" "s10" 50 27 5 148 1 0 148 864 864 1176 9476 716 716 0 1 1 716 "verb" 11 1 1 "a" "les mouche," "cdb" 11 1 0 1
"1016" "s10" 50 27 6 248 1 0 624 624 624 624 10100 0 0 0 0 0 624 "post-verb" 14 1 1 "a" "mais les vieux" "cdb" 14 1 0 1
"1017" "s10" 50 27 8 248 1 0 424 424 424 424 10964 0 0 0 0 0 424 "pre-sluice" 7 1 1 "a" "souvent" "cdb" 7 1 0 1
"1018" "s10" 50 27 9 0 0 0 0 0 0 0 10964 0 0 0 0 0 0 "sluice" 14 1 1 "a" "à quelle fin," "cdb" 14 1 0 1
"1019" "s10" 51 30 10 0 0 0 0 0 0 0 6308 0 0 0 0 0 0 "spillover1" 7 1 -1 "b" "chacune" "cdb" 7 -1 0 1
"1020" "s10" 51 30 2 168 1 0 404 404 404 404 3436 0 0 0 0 0 404 "np1_c" 9 1 -1 "b" "Les robes" "cdb" 9 -1 0 1
"1021" "s10" 51 30 3 328 1 328 328 328 328 328 3764 0 0 0 0 0 328 "adj" 8 1 -1 "b" "sublimes" "cdb" 8 -1 0 1
"1022" "s10" 51 30 4 212 1 0 412 412 412 412 4176 0 0 0 0 0 412 "verb" 13 1 -1 "b" "les charment," "cdb" 13 -1 0 1
"1023" "s10" 51 30 5 244 1 0 612 612 612 612 4788 0 0 0 0 0 612 "post-verb" 21 1 -1 "b" "mais comme d'habitude" "cdb" 21 -1 0 1
"1024" "s10" 51 30 8 212 1 0 336 336 336 336 6308 0 0 0 0 0 336 "pre-sluice" 14 1 -1 "b" "pour expliquer" "cdb" 14 -1 0 1
"1025" "s10" 51 30 9 0 0 0 0 0 0 0 6308 0 0 0 0 0 0 "sluice" 9 1 -1 "b" "pourquoi," "cdb" 9 -1 0 1
"1026" "s10" 52 6 1 96 1 0 280 280 280 280 280 0 0 0 0 0 280 "np1" 13 1 -1 "b" "L'enseignante" "rrc" 13 -1 0 1
"1027" "s10" 52 6 2 240 1 0 240 240 388 240 520 148 0 148 0 0 148 "part" 8 1 -1 "b" "inscrite" "rrc" 8 -1 0 1
"1028" "s10" 52 6 3 140 1 0 140 2084 2548 2232 2752 2408 1944 464 1 1 464 "pp" 36 1 -1 "b" "au cours de mathématiques avancées" "rrc" 36 -1 0 1
"1029" "s10" 52 6 4 212 1 0 212 428 428 892 3644 216 216 0 1 1 216 "dis" 15 1 -1 "b" "s'était tuée," "rrc" 15 -1 0 1
"1030" "s10" 52 6 5 72 1 0 644 644 732 644 4288 88 0 88 0 0 88 "post-dis" 20 1 -1 "b" "mais le porte-parole" "rrc" 20 -1 0 1
"1031" "s10" 52 6 7 256 1 0 752 752 752 752 5392 0 0 0 0 0 752 "pre-sluice" 15 1 -1 "b" "n'avait pas dit" "rrc" 15 -1 0 1
"1032" "s10" 52 6 8 0 0 0 0 0 0 0 5392 0 0 0 0 0 0 "sluice" 8 1 -1 "b" "comment," "rrc" 8 -1 0 1
"1033" "s10" 52 6 9 0 0 0 0 0 0 0 5392 0 0 0 0 0 0 "spillover" 12 1 -1 "b" "de sorte que" "rrc" 12 -1 0 1
"1034" "s10" 53 25 2 308 1 308 308 308 308 308 3004 0 0 0 0 0 308 "np1_c" 9 -1 1 "c" "Un camion" "cdb" 9 0 1 -1
"1035" "s10" 53 25 3 132 1 0 160 160 160 160 3164 0 0 0 0 0 160 "adj" 8 -1 1 "c" "détruit" "cdb" 8 0 1 -1
"1036" "s10" 53 25 4 292 1 292 292 292 292 292 3456 0 0 0 0 0 292 "verb" 10 -1 1 "c" "les tente," "cdb" 10 0 1 -1
"1037" "s10" 53 25 5 168 1 0 620 620 1072 620 4076 452 0 452 0 0 148 "post-verb" 16 -1 1 "c" "mais les anciens" "cdb" 16 0 1 -1
"1038" "s10" 53 25 7 100 1 0 1100 1100 1100 1100 6628 0 0 0 0 0 1100 "pre-sluice" 16 -1 1 "c" "en sous-estiment" "cdb" 16 0 1 -1
"1039" "s10" 53 25 8 0 0 0 0 0 0 0 6628 0 0 0 0 0 0 "sluice" 10 -1 1 "c" "le danger," "cdb" 10 0 1 -1
"1040" "s10" 53 25 9 0 0 0 0 0 0 0 6628 0 0 0 0 0 0 "spillover1" 12 -1 1 "c" "de sorte que" "cdb" 12 0 1 -1
"1041" "s10" 54 43 1 100 1 0 376 376 376 376 376 0 0 0 0 0 376 "np1_1" 15 1 1 "a" "Quels grimpeurs" "soi" 15 1 0 1
"1042" "s10" 54 43 2 272 1 0 364 364 364 364 740 0 0 0 0 0 364 "np1_2" 13 1 1 "a" "de la région" "soi" 13 1 0 1
"1043" "s10" 54 43 3 296 1 296 296 296 296 296 1036 0 0 0 0 0 296 "aux_v" 9 1 1 "a" "a chassé" "soi" 9 1 0 1
"1044" "s10" 54 43 4 428 1 428 428 428 428 428 1464 0 0 0 0 0 428 "np2_1" 8 1 1 "a" "l'ermite" "soi" 8 1 0 1
"1045" "s10" 54 43 5 208 1 0 300 300 300 300 1764 0 0 0 0 0 300 "np2_2" 7 1 1 "a" "du bois" "soi" 7 1 0 1
"1046" "s10" 54 43 6 0 0 0 0 0 0 0 1764 0 0 0 0 0 0 "sluice" 12 1 1 "a" "et pourquoi," "soi" 12 1 0 1
"1047" "s10" 56 55 1 144 1 0 436 436 796 436 436 360 0 360 0 0 360 "np1_1" 13 1 1 "a" "Quel assassin" "soi" 13 1 0 1
"1048" "s10" 56 55 2 172 1 0 416 416 732 416 852 316 0 316 0 0 316 "np1_2" 11 1 1 "a" "de la mafia" "soi" 11 1 0 1
"1049" "s10" 56 55 3 280 1 0 280 280 888 280 1132 608 0 608 0 1 476 "aux_v" 12 1 1 "a" "ont observé" "soi" 12 1 0 1
"1050" "s10" 56 55 4 332 1 0 844 1452 1452 2736 3868 608 608 0 1 1 608 "np2_1" 21 1 1 "a" "les agents infiltrés" "soi" 21 1 0 1
"1051" "s10" 56 55 5 204 1 0 628 628 628 628 4496 0 0 0 0 0 628 "np2_2" 17 1 1 "a" "du service secret" "soi" 17 1 0 1
"1052" "s10" 56 55 6 0 0 0 0 0 0 0 4496 0 0 0 0 0 0 "sluice" 9 1 1 "a" "et quand," "soi" 9 1 0 1
"1053" "s10" 56 55 7 0 0 0 0 0 0 0 4496 0 0 0 0 0 0 "so" 15 1 1 "a" "si vous savez ?" "soi" 15 1 0 1
"1054" "s10" 59 2 1 164 1 0 420 420 1012 420 420 592 0 592 0 0 152 "np1" 10 1 -1 "b" "Les héros" "rrc" 10 -1 0 1
"1055" "s10" 59 2 10 0 0 0 0 0 0 0 5424 0 0 0 0 0 0 "spillover" 10 1 -1 "b" "peut-être" "rrc" 10 -1 0 1
"1056" "s10" 59 2 2 296 1 0 296 296 856 296 716 560 0 560 0 1 196 "part" 8 1 -1 "b" "décrits" "rrc" 8 -1 0 1
"1057" "s10" 59 2 3 152 1 0 152 880 880 1684 2400 728 728 0 1 1 728 "pp" 19 1 -1 "b" "dans cette histoire" "rrc" 19 -1 0 1
"1058" "s10" 59 2 4 148 1 0 388 388 388 388 2788 0 0 0 0 0 388 "dis" 10 1 -1 "b" "ont vaincu" "rrc" 10 -1 0 1
"1059" "s10" 59 2 5 188 1 0 848 848 848 848 3636 0 0 0 0 0 848 "post-dis" 18 1 -1 "b" "une bête féroce," "rrc" 18 -1 0 1
"1060" "s10" 59 2 8 196 1 0 336 336 336 336 5424 0 0 0 0 0 336 "pre-sluice" 12 1 -1 "b" "ne mentionne" "rrc" 12 -1 0 1
"1061" "s10" 59 2 9 0 0 0 0 0 0 0 5424 0 0 0 0 0 0 "sluice" 8 1 -1 "b" "comment," "rrc" 8 -1 0 1
"1062" "s10" 63 52 1 24 1 0 484 484 484 484 484 0 0 0 0 0 484 "np1_1" 18 -1 -1 "d" "Quel fonctionnaire" "soi" 18 0 -1 -1
"1063" "s10" 63 52 2 212 1 0 348 348 348 348 832 0 0 0 0 0 348 "np1_2" 9 -1 -1 "d" "de l'Etat" "soi" 9 0 -1 -1
"1064" "s10" 63 52 3 204 1 0 292 292 448 292 1124 156 0 156 0 0 156 "aux_v" 11 -1 -1 "d" "a protégé" "soi" 11 0 -1 -1
"1065" "s10" 63 52 4 152 1 0 472 660 792 816 1940 320 188 132 1 1 132 "np2_1" 14 -1 -1 "d" "les magistrats" "soi" 14 0 -1 -1
"1066" "s10" 63 52 5 192 1 0 192 428 428 560 2500 236 236 0 1 1 236 "np2_2" 10 -1 -1 "d" "du parquet" "soi" 10 0 -1 -1
"1067" "s10" 63 52 6 0 0 0 0 0 0 0 2500 0 0 0 0 0 0 "sluice" 17 -1 -1 "d" "en août dernier," "soi" 17 0 -1 -1
"1068" "s10" 63 52 7 0 0 0 0 0 0 0 2500 0 0 0 0 0 0 "so" 14 -1 -1 "d" "si vous pouvez" "soi" 14 0 -1 -1
"1069" "s10" 64 33 2 140 1 0 444 444 444 444 3260 0 0 0 0 0 444 "np1_c" 11 -1 1 "c" "Le soupçon" "cdb" 11 0 1 -1
"1070" "s10" 64 33 3 180 1 0 180 180 380 180 3440 200 0 200 0 0 200 "adj" 5 -1 1 "c" "grave" "cdb" 5 0 1 -1
"1071" "s10" 64 33 4 76 1 0 368 692 692 892 4332 324 324 0 1 1 324 "verb" 11 -1 1 "c" "les espace," "cdb" 11 0 1 -1
"1072" "s10" 64 33 5 196 1 0 836 836 836 836 5168 0 0 0 0 0 836 "post-verb" 25 -1 1 "c" "mais l'insensible Gabriel" "cdb" 25 0 1 -1
"1073" "s10" 64 33 7 388 1 388 388 388 388 388 6644 0 0 0 0 0 388 "pre-sluice" 6 -1 1 "c" "encore" "cdb" 6 0 1 -1
"1074" "s10" 64 33 8 0 0 0 0 0 0 0 6644 0 0 0 0 0 0 "sluice" 15 -1 1 "c" "la sévérité," "cdb" 15 0 1 -1
"1075" "s10" 64 33 9 0 0 0 0 0 0 0 6644 0 0 0 0 0 0 "spillover1" 8 -1 1 "c" "jusqu'à" "cdb" 8 0 1 -1
"1076" "s10" 6 51 1 172 1 0 556 556 960 556 556 404 0 404 0 0 248 "np1_1" 11 1 1 "a" "Quel auteur" "soi" 11 1 0 1
"1077" "s10" 6 51 2 144 1 0 144 904 904 1308 1864 760 760 0 2 2 368 "np1_2" 19 1 1 "a" "de romans policiers" "soi" 19 1 0 1
"1078" "s10" 6 51 3 152 1 0 492 492 492 492 2356 0 0 0 0 0 492 "aux_v" 13 1 1 "a" "ont consulté" "soi" 13 1 0 1
"1079" "s10" 6 51 4 224 1 0 348 348 348 348 2704 0 0 0 0 0 348 "np2_1" 15 1 1 "a" "les enquêteurs" "soi" 15 1 0 1
"1080" "s10" 6 51 5 256 1 0 372 372 372 372 3076 0 0 0 0 0 372 "np2_2" 15 1 1 "a" "du commissariat" "soi" 15 1 0 1
"1081" "s10" 6 51 6 0 0 0 0 0 0 0 3076 0 0 0 0 0 0 "sluice" 12 1 1 "a" "et pourquoi," "soi" 12 1 0 1
"1082" "s10" 6 51 7 0 0 0 0 0 0 0 3076 0 0 0 0 0 0 "so" 15 1 1 "a" "si vous savez ?" "soi" 15 1 0 1
"1083" "s10" 65 26 2 156 1 0 156 632 1004 748 3300 848 476 372 1 1 372 "np1_c" 10 1 -1 "b" "Des volets" "cdb" 10 -1 0 1
"1084" "s10" 65 26 3 260 1 0 260 260 460 260 3560 200 0 200 0 0 200 "adj" 5 1 -1 "b" "fixes" "cdb" 5 -1 0 1
"1085" "s10" 65 26 4 80 1 0 120 560 560 760 4320 440 440 0 1 1 440 "verb" 13 1 -1 "b" "les piègent," "cdb" 13 -1 0 1
"1086" "s10" 65 26 5 200 1 0 812 1024 1024 1396 5716 212 212 0 1 1 212 "post-verb" 23 1 -1 "b" "mais les jeunes animaux" "cdb" 23 -1 0 1
"1087" "s10" 65 26 7 244 1 244 244 244 244 244 6352 0 0 0 0 0 244 "pre-sluice" 10 1 -1 "b" "comprendre" "cdb" 10 -1 0 1
"1088" "s10" 65 26 8 0 0 0 0 0 0 0 6352 0 0 0 0 0 0 "sluice" 9 1 -1 "b" "pourquoi," "cdb" 9 -1 0 1
"1089" "s10" 65 26 9 0 0 0 0 0 0 0 6352 0 0 0 0 0 0 "spillover1" 8 1 -1 "b" "jusqu'à" "cdb" 8 -1 0 1
"1090" "s10" 69 4 1 184 1 0 372 372 684 372 372 312 0 312 0 0 312 "np1" 12 -1 -1 "d" "L'étudiante" "rrc" 12 0 -1 -1
"1091" "s10" 69 4 2 352 1 0 628 872 872 1184 1556 244 244 0 1 1 244 "part" 9 -1 -1 "d" "distraite" "rrc" 9 0 -1 -1
"1092" "s10" 69 4 3 164 1 0 384 384 592 384 1940 208 0 208 0 0 208 "pp" 17 -1 -1 "d" "pendant la classe" "rrc" 17 0 -1 -1
"1093" "s10" 69 4 4 112 1 0 112 252 456 460 2400 344 140 204 1 1 204 "dis" 14 -1 -1 "d" "était partie," "rrc" 14 0 -1 -1
"1094" "s10" 69 4 5 144 1 0 144 768 768 972 3372 624 624 0 1 1 624 "post-dis" 23 -1 -1 "d" "mais même le directeur" "rrc" 23 0 -1 -1
"1095" "s10" 69 4 6 216 1 216 216 216 216 216 3588 0 0 0 0 0 216 "pre-sluice" 11 -1 -1 "d" "de l'école" "rrc" 11 0 -1 -1
"1096" "s10" 69 4 7 0 0 0 0 0 0 0 3588 0 0 0 0 0 0 "sluice" 17 -1 -1 "d" "ne le savait pas," "rrc" 17 0 -1 -1
"1097" "s10" 69 4 8 0 0 0 0 0 0 0 3588 0 0 0 0 0 0 "spillover" 9 -1 -1 "d" "puisqu'il" "rrc" 9 0 -1 -1
"1098" "s10" 70 50 1 108 1 0 440 440 440 440 440 0 0 0 0 0 440 "np1_1" 11 1 -1 "b" "Quel héros" "soi" 11 -1 0 1
"1099" "s10" 70 50 2 340 1 0 864 864 988 864 1304 124 0 124 0 0 124 "np1_2" 15 1 -1 "b" "de la gâchette" "soi" 15 -1 0 1
"1100" "s10" 70 50 3 284 1 0 284 448 448 572 1876 164 164 0 1 1 164 "aux_v" 9 1 -1 "b" "a inhumé" "soi" 9 -1 0 1
"1101" "s10" 70 50 4 288 1 288 288 288 288 288 2164 0 0 0 0 0 288 "np2_1" 14 1 -1 "b" "les compagnons" "soi" 14 -1 0 1
"1102" "s10" 70 50 5 276 1 276 276 276 276 276 2440 0 0 0 0 0 276 "np2_2" 10 1 -1 "b" "de bordée" "soi" 10 -1 0 1
"1103" "s10" 70 50 6 0 0 0 0 0 0 0 2440 0 0 0 0 0 0 "sluice" 7 1 -1 "b" "et où," "soi" 7 -1 0 1
"1104" "s10" 70 50 7 0 0 0 0 0 0 0 2440 0 0 0 0 0 0 "so" 18 1 -1 "b" "s'il vous plaît ?" "soi" 18 -1 0 1
"1105" "s10" 71 38 1 132 1 0 476 476 476 476 476 0 0 0 0 0 476 "np1_1" 13 1 -1 "b" "Quels avocats" "soi" 13 -1 0 1
"1106" "s10" 71 38 2 320 1 320 320 320 320 320 796 0 0 0 0 0 320 "np1_2" 10 1 -1 "b" "du cabinet" "soi" 10 -1 0 1
"1107" "s10" 71 38 3 344 1 0 672 672 672 672 1468 0 0 0 0 0 672 "aux_v" 10 1 -1 "b" "ont salué" "soi" 10 -1 0 1
"1108" "s10" 71 38 4 228 1 0 228 228 268 228 1696 40 0 40 0 0 40 "np2_1" 7 1 -1 "b" "le juge" "soi" 7 -1 0 1
"1109" "s10" 71 38 5 136 1 0 136 728 728 768 2464 592 592 0 1 1 592 "np2_2" 25 1 -1 "b" "du tribunal administratif" "soi" 25 -1 0 1
"1110" "s10" 71 38 6 0 0 0 0 0 0 0 2464 0 0 0 0 0 0 "sluice" 9 1 -1 "b" "et quand," "soi" 9 -1 0 1
"1111" "s10" 71 38 7 0 0 0 0 0 0 0 2464 0 0 0 0 0 0 "so" 18 1 -1 "b" "s'il vous plaît ?" "soi" 18 -1 0 1
"1112" "s10" 72 21 2 364 1 0 588 588 708 588 4676 120 0 120 0 0 120 "np1_c" 9 -1 1 "c" "Le renvoi" "cdb" 9 0 1 -1
"1113" "s10" 72 21 3 308 1 308 308 308 308 428 5104 0 0 0 1 1 308 "adj" 9 -1 1 "c" "explicite" "cdb" 9 0 1 -1
"1114" "s10" 72 21 4 424 1 0 936 936 936 936 6040 0 0 0 0 0 936 "verb" 18 -1 1 "c" "les fait discuter," "cdb" 18 0 1 -1
"1115" "s10" 72 21 5 260 1 0 416 416 416 416 6456 0 0 0 0 0 416 "post-verb" 18 -1 1 "c" "mais le professeur" "cdb" 18 0 1 -1
"1116" "s10" 72 21 7 192 1 0 320 320 320 320 7308 0 0 0 0 0 320 "pre-sluice" 13 -1 1 "c" "d'en écouter" "cdb" 13 0 1 -1
"1117" "s10" 72 21 8 0 0 0 0 0 0 0 7308 0 0 0 0 0 0 "sluice" 13 -1 1 "c" "le résultat," "cdb" 13 0 1 -1
"1118" "s10" 72 21 9 0 0 0 0 0 0 0 7308 0 0 0 0 0 0 "spillover1" 10 -1 1 "c" "car il y a" "cdb" 10 0 1 -1
"1119" "s10" 7 31 10 0 0 0 0 0 0 0 9524 0 0 0 0 0 0 "spillover1" 6 1 1 "a" "vu que" "cdb" 6 1 0 1
"1120" "s10" 7 31 2 0 0 0 0 0 420 0 5512 420 0 420 0 0 420 "np1_c" 10 1 1 "a" "Le boucher" "cdb" 10 1 0 1
"1121" "s10" 7 31 3 0 0 0 0 0 204 0 5512 204 0 204 0 0 204 "adj" 4 1 1 "a" "sale" "cdb" 4 1 0 1
"1122" "s10" 7 31 4 180 1 0 180 480 480 1104 6616 300 300 0 1 1 300 "verb" 12 1 1 "a" "les tranche," "cdb" 12 1 0 1
"1123" "s10" 7 31 5 184 1 0 408 408 1044 408 7024 636 0 636 0 0 636 "post-verb" 16 1 1 "a" "mais les clients" "cdb" 16 1 0 1
"1124" "s10" 7 31 8 508 1 508 508 508 508 508 9524 0 0 0 0 0 508 "pre-sluice" 14 1 1 "a" "incrédulement" "cdb" 14 1 0 1
"1125" "s10" 7 31 9 0 0 0 0 0 0 0 9524 0 0 0 0 0 0 "sluice" 6 1 1 "a" "quand," "cdb" 6 1 0 1
"1126" "s10" 74 34 10 0 0 0 0 0 0 0 8420 0 0 0 0 0 0 "sluice" 17 1 -1 "b" "par quelle magie," "cdb" 17 -1 0 1
"1127" "s10" 74 34 11 0 0 0 0 0 0 0 8420 0 0 0 0 0 0 "spillover1" 22 1 -1 "b" "et les instrumentistes" "cdb" 22 -1 0 1
"1128" "s10" 74 34 3 156 1 0 380 380 380 380 4644 0 0 0 0 0 380 "np1_c" 13 1 -1 "b" "Les notations" "cdb" 13 -1 0 1
"1129" "s10" 74 34 4 288 1 0 288 288 520 288 4932 232 0 232 0 0 232 "adj" 8 1 -1 "b" "inverses" "cdb" 8 -1 0 1
"1130" "s10" 74 34 5 136 1 0 136 444 992 676 5608 856 308 548 1 1 548 "verb" 13 1 -1 "b" "les rythment," "cdb" 13 -1 0 1
"1131" "s10" 74 34 6 112 1 0 112 692 692 1240 6848 580 580 0 1 1 580 "post-verb" 20 1 -1 "b" "mais ni le directeur" "cdb" 20 -1 0 1
"1132" "s10" 74 34 9 236 1 236 236 236 236 236 8420 0 0 0 0 0 236 "pre-sluice" 9 1 -1 "b" "expliquer" "cdb" 9 -1 0 1
"1133" "s10" 76 42 1 124 1 0 392 392 520 392 392 128 0 128 0 0 128 "np1_1" 19 1 -1 "b" "Combien de voitures" "soi" 19 -1 0 1
"1134" "s10" 76 42 2 260 1 260 260 260 260 388 780 0 0 0 1 1 260 "np1_2" 9 1 -1 "b" "de course" "soi" 9 -1 0 1
"1135" "s10" 76 42 3 196 1 0 956 956 956 956 1736 0 0 0 0 0 956 "aux_v" 13 1 -1 "b" "ont dépassé" "soi" 13 -1 0 1
"1136" "s10" 76 42 4 212 1 212 212 212 212 212 1948 0 0 0 0 0 212 "np2_1" 7 1 -1 "b" "le gros" "soi" 7 -1 0 1
"1137" "s10" 76 42 5 240 1 0 352 352 352 352 2300 0 0 0 0 0 352 "np2_2" 12 1 -1 "b" "camion rouge" "soi" 12 -1 0 1
"1138" "s10" 76 42 6 0 0 0 0 0 0 0 2300 0 0 0 0 0 0 "sluice" 9 1 -1 "b" "et quand," "soi" 9 -1 0 1
"1139" "s10" 76 42 7 0 0 0 0 0 0 0 2300 0 0 0 0 0 0 "so" 18 1 -1 "b" "s'il vous plaît ?" "soi" 18 -1 0 1
"1140" "s10" 79 24 10 0 0 0 0 0 0 0 10048 0 0 0 0 0 0 "spillover1" 8 -1 -1 "d" "d'autant" "cdb" 8 0 -1 -1
"1141" "s10" 79 24 3 396 1 396 396 396 396 396 5492 0 0 0 0 0 396 "np1_c" 12 -1 -1 "d" "Les opinions" "cdb" 12 0 -1 -1
"1142" "s10" 79 24 4 284 1 284 284 284 284 284 5776 0 0 0 0 0 284 "adj" 8 -1 -1 "d" "aveugles" "cdb" 8 0 -1 -1
"1143" "s10" 79 24 5 248 1 0 1236 1236 1236 1236 7012 0 0 0 0 0 1236 "verb" 15 -1 -1 "d" "les avantagent," "cdb" 15 0 -1 -1
"1144" "s10" 79 24 6 212 1 0 1560 1560 1560 1560 8572 0 0 0 0 0 1560 "post-verb" 22 -1 -1 "d" "mais les commentateurs" "cdb" 22 0 -1 -1
"1145" "s10" 79 24 8 312 1 0 648 648 648 648 10048 0 0 0 0 0 648 "pre-sluice" 13 -1 -1 "d" "en contestent" "cdb" 13 0 -1 -1
"1146" "s10" 79 24 9 0 0 0 0 0 0 0 10048 0 0 0 0 0 0 "sluice" 15 -1 -1 "d" "la continuité," "cdb" 15 0 -1 -1
"1147" "s10" 82 22 10 0 0 0 0 0 0 0 7496 0 0 0 0 0 0 "pre-sluice" 9 1 -1 "b" "révéler" "cdb" 9 -1 0 1
"1148" "s10" 82 22 11 0 0 0 0 0 0 0 7496 0 0 0 0 0 0 "sluice" 4 1 -1 "b" "où," "cdb" 4 -1 0 1
"1149" "s10" 82 22 12 0 0 0 0 0 0 0 7496 0 0 0 0 0 0 "spillover1" 11 1 -1 "b" "de manière" "cdb" 11 -1 0 1
"1150" "s10" 82 22 3 548 1 0 548 548 680 548 4288 132 0 132 0 0 132 "np1_c" 10 1 -1 "b" "Des agents" "cdb" 10 -1 0 1
"1151" "s10" 82 22 4 300 1 0 300 340 340 472 4760 40 40 0 1 1 40 "adj" 7 1 -1 "b" "lâches" "cdb" 7 -1 0 1
"1152" "s10" 82 22 5 220 1 0 368 368 572 368 5128 204 0 204 0 0 204 "verb" 16 1 -1 "b" "les recherchent," "cdb" 16 -1 0 1
"1153" "s10" 82 22 6 88 1 0 188 556 556 760 5888 368 368 0 1 1 368 "post-verb" 16 1 -1 "b" "mais à présent" "cdb" 16 -1 0 1
"1154" "s10" 82 22 9 224 1 224 224 224 224 224 7496 0 0 0 0 0 224 "pre-sluice" 14 1 -1 "b" "ne veulent pas" "cdb" 14 -1 0 1
"1155" "s10" 83 45 1 144 1 0 488 488 488 488 488 0 0 0 0 0 488 "np1_1" 14 -1 1 "c" "Quels fidèles" "soi" 14 0 1 -1
"1156" "s10" 83 45 2 492 1 0 740 740 740 740 1228 0 0 0 0 0 740 "np1_2" 15 -1 1 "c" "de l'hindouisme" "soi" 15 0 1 -1
"1157" "s10" 83 45 3 272 1 0 412 412 412 412 1640 0 0 0 0 0 412 "aux_v" 10 -1 1 "c" "a converti" "soi" 10 0 1 -1
"1158" "s10" 83 45 4 304 1 304 304 304 304 304 1944 0 0 0 0 0 304 "np2_1" 10 -1 1 "c" "le pasteur" "soi" 10 0 1 -1
"1159" "s10" 83 45 5 108 1 0 584 584 584 584 2528 0 0 0 0 0 584 "np2_2" 24 -1 1 "c" "de l'église paroissiale" "soi" 24 0 1 -1
"1160" "s10" 83 45 6 0 0 0 0 0 0 0 2528 0 0 0 0 0 0 "sluice" 9 -1 1 "c" "au final," "soi" 9 0 1 -1
"1161" "s10" 83 45 7 0 0 0 0 0 0 0 2528 0 0 0 0 0 0 "so" 10 -1 1 "c" "si je puis" "soi" 10 0 1 -1
"1162" "s10" 8 5 1 160 1 0 952 952 952 952 952 0 0 0 0 0 952 "np1" 19 -1 1 "c" "Le dernier chapitre" "rrc" 19 0 1 -1
"1163" "s10" 8 5 2 216 1 0 632 632 632 632 1584 0 0 0 0 0 632 "part" 9 -1 1 "c" "soustrait" "rrc" 9 0 1 -1
"1164" "s10" 8 5 3 148 1 0 364 364 364 364 1948 0 0 0 0 0 364 "pp" 8 -1 1 "c" "du livre" "rrc" 8 0 1 -1
"1165" "s10" 8 5 4 444 1 0 444 444 604 444 2392 160 0 160 0 0 160 "dis" 5 -1 1 "c" "avait" "rrc" 5 0 1 -1
"1166" "s10" 8 5 5 140 1 0 140 1164 1164 1324 3716 1024 1024 0 1 1 1024 "post-dis" 17 -1 1 "c" "l'air ingénieux," "rrc" 17 0 1 -1
"1167" "s10" 8 5 7 260 1 260 260 260 260 260 4360 0 0 0 0 0 260 "pre-sluice" 8 -1 1 "c" "personne" "rrc" 8 0 1 -1
"1168" "s10" 8 5 8 0 0 0 0 0 0 0 4360 0 0 0 0 0 0 "sluice" 13 -1 1 "c" "ne le savait," "rrc" 13 0 1 -1
"1169" "s10" 8 5 9 0 0 0 0 0 0 0 4360 0 0 0 0 0 0 "spillover" 12 -1 1 "c" "d'autant que" "rrc" 12 0 1 -1
"1170" "s10" 9 48 1 156 1 0 704 704 704 704 704 0 0 0 0 0 704 "np1_1" 13 -1 -1 "d" "Quel chimiste" "soi" 13 0 -1 -1
"1171" "s10" 9 48 2 176 1 0 784 784 784 784 1488 0 0 0 0 0 784 "np1_2" 24 -1 -1 "d" "du groupe pharmaceutique" "soi" 24 0 -1 -1
"1172" "s10" 9 48 3 160 1 0 324 324 324 324 1812 0 0 0 0 0 324 "aux_v" 13 -1 -1 "d" "a empoisonné" "soi" 13 0 -1 -1
"1173" "s10" 9 48 4 172 1 0 388 388 388 388 2200 0 0 0 0 0 388 "np2_1" 14 -1 -1 "d" "les collègues" "soi" 14 0 -1 -1
"1174" "s10" 9 48 5 288 1 288 288 288 288 288 2488 0 0 0 0 0 288 "np2_2" 15 -1 -1 "d" "du département" "soi" 15 0 -1 -1
"1175" "s10" 9 48 6 0 0 0 0 0 0 0 2488 0 0 0 0 0 0 "sluice" 14 -1 -1 "d" "par vengeance," "soi" 14 0 -1 -1
"1176" "s10" 9 48 7 0 0 0 0 0 0 0 2488 0 0 0 0 0 0 "so" 14 -1 -1 "d" "si vous pouvez" "soi" 14 0 -1 -1
"1177" "s1" 10 24 10 0 0 0 0 0 0 0 14496 0 0 0 0 0 0 "spillover1" 8 1 -1 "b" "d'autant" "cdb" 8 -1 0 1
"1178" "s1" 10 24 3 144 1 0 284 284 284 284 5940 0 0 0 0 0 284 "np1_c" 12 1 -1 "b" "Les opinions" "cdb" 12 -1 0 1
"1179" "s1" 10 24 4 172 1 0 336 336 612 336 6276 276 0 276 0 1 160 "adj" 8 1 -1 "b" "aveugles" "cdb" 8 -1 0 1
"1180" "s1" 10 24 5 180 1 0 772 964 964 2000 8276 192 192 0 1 1 192 "verb" 15 1 -1 "b" "les avantagent," "cdb" 15 -1 0 1
"1181" "s1" 10 24 6 196 1 0 608 608 2016 608 8884 1408 0 1408 0 0 440 "post-verb" 22 1 -1 "b" "mais les commentateurs" "cdb" 22 -1 0 1
"1182" "s1" 10 24 8 132 1 0 424 924 924 4960 14496 500 500 0 1 1 500 "pre-sluice" 16 1 -1 "b" "demandent déjà" "cdb" 16 -1 0 1
"1183" "s1" 10 24 9 0 0 0 0 0 0 0 14496 0 0 0 0 0 0 "sluice" 22 1 -1 "b" "pour combien de temps," "cdb" 22 -1 0 1
"1184" "s11" 10 8 1 172 1 0 320 320 632 320 320 312 0 312 0 0 312 "np1" 16 -1 1 "c" "Le fonctionnaire" "rrc" 16 0 1 -1
"1185" "s11" 10 8 2 292 1 0 292 460 460 772 1092 168 168 0 1 1 168 "part" 8 -1 1 "c" "interdit" "rrc" 8 0 1 -1
"1186" "s11" 10 8 3 192 1 0 516 516 516 516 1608 0 0 0 0 0 516 "pp" 10 -1 1 "c" "de séance" "rrc" 10 0 1 -1
"1187" "s11" 10 8 4 328 1 0 328 328 448 328 1936 120 0 120 0 0 120 "dis" 7 -1 1 "c" "a reçu" "rrc" 7 0 1 -1
"1188" "s11" 10 8 5 456 1 0 1000 1000 1000 1120 3056 0 0 0 1 1 1000 "post-dis" 16 -1 1 "c" "une convocation," "rrc" 16 0 1 -1
"1189" "s11" 10 8 7 212 1 0 568 568 568 568 4212 0 0 0 0 0 568 "pre-sluice" 17 -1 1 "c" "ne pouvait encore" "rrc" 17 0 1 -1
"1190" "s11" 10 8 8 0 0 0 0 0 0 0 4212 0 0 0 0 0 0 "sluice" 12 -1 1 "c" "l'expliquer," "rrc" 12 0 1 -1
"1191" "s11" 10 8 9 0 0 0 0 0 0 0 4212 0 0 0 0 0 0 "spillover" 15 -1 1 "c" "jusqu'à ce que" "rrc" 15 0 1 -1
"1192" "s11" 11 38 1 172 1 0 808 808 1112 808 808 304 0 304 0 0 304 "np1_1" 13 1 1 "a" "Quels avocats" "soi" 13 1 0 1
"1193" "s11" 11 38 2 164 1 0 556 556 1016 556 1364 460 0 460 0 0 460 "np1_2" 10 1 1 "a" "du cabinet" "soi" 10 1 0 1
"1194" "s11" 11 38 3 228 1 0 228 228 444 228 1592 216 0 216 0 1 216 "aux_v" 8 1 1 "a" "a salué" "soi" 8 1 0 1
"1195" "s11" 11 38 4 156 1 0 156 580 580 1560 3152 424 424 0 1 1 424 "np2_1" 7 1 1 "a" "le juge" "soi" 7 1 0 1
"1196" "s11" 11 38 5 188 1 0 376 376 376 376 3528 0 0 0 0 0 376 "np2_2" 25 1 1 "a" "du tribunal administratif" "soi" 25 1 0 1
"1197" "s11" 11 38 6 0 0 0 0 0 0 0 3528 0 0 0 0 0 0 "sluice" 9 1 1 "a" "et quand," "soi" 9 1 0 1
"1198" "s11" 11 38 7 0 0 0 0 0 0 0 3528 0 0 0 0 0 0 "so" 18 1 1 "a" "s'il vous plaît ?" "soi" 18 1 0 1
"1199" "s1" 11 30 10 0 0 0 0 0 0 0 8884 0 0 0 0 0 0 "spillover1" 7 -1 -1 "d" "chacune" "cdb" 7 0 -1 -1
"1200" "s1" 11 30 2 88 1 0 344 344 640 344 3264 296 0 296 0 0 296 "np1_c" 9 -1 -1 "d" "Les robes" "cdb" 9 0 -1 -1
"1201" "s1" 11 30 3 292 1 0 344 344 512 344 3608 168 0 168 0 0 168 "adj" 8 -1 -1 "d" "sublimes" "cdb" 8 0 -1 -1
"1202" "s1" 11 30 4 164 1 0 432 984 984 1448 5056 552 552 0 2 2 184 "verb" 13 -1 -1 "d" "les charment," "cdb" 13 0 -1 -1
"1203" "s1" 11 30 5 524 1 0 1044 1044 1044 1044 6100 0 0 0 0 0 1044 "post-verb" 21 -1 -1 "d" "mais comme d'habitude" "cdb" 21 0 -1 -1
"1204" "s1" 11 30 8 120 1 0 120 324 324 1308 8884 204 204 0 1 1 204 "pre-sluice" 14 -1 -1 "d" "pour expliquer" "cdb" 14 0 -1 -1
"1205" "s1" 11 30 9 0 0 0 0 0 0 0 8884 0 0 0 0 0 0 "sluice" 17 -1 -1 "d" "cette impression," "cdb" 17 0 -1 -1
"1206" "s11" 15 39 1 176 1 0 448 448 448 448 448 0 0 0 0 0 448 "np1_1" 14 -1 -1 "d" "Quels vendeurs" "soi" 14 0 -1 -1
"1207" "s11" 15 39 2 240 1 0 372 372 372 372 820 0 0 0 0 0 372 "np1_2" 10 -1 -1 "d" "du marché" "soi" 10 0 -1 -1
"1208" "s11" 15 39 3 256 1 256 256 256 256 256 1076 0 0 0 0 0 256 "aux_v" 9 -1 -1 "d" "ont dupé" "soi" 9 0 -1 -1
"1209" "s11" 15 39 4 256 1 256 256 256 256 256 1332 0 0 0 0 0 256 "np2_1" 7 -1 -1 "d" "le fils" "soi" 7 0 -1 -1
"1210" "s11" 15 39 5 344 1 344 344 344 344 344 1676 0 0 0 0 0 344 "np2_2" 13 -1 -1 "d" "de ma voisine" "soi" 13 0 -1 -1
"1211" "s11" 15 39 6 0 0 0 0 0 0 0 1676 0 0 0 0 0 0 "sluice" 12 -1 -1 "d" "ce jour-là," "soi" 12 0 -1 -1
"1212" "s11" 15 39 7 0 0 0 0 0 0 0 1676 0 0 0 0 0 0 "so" 15 -1 -1 "d" "si vous savez ?" "soi" 15 0 -1 -1
"1213" "s11" 16 4 1 184 1 0 324 324 324 324 324 0 0 0 0 0 324 "np1" 11 -1 1 "c" "L'étudiant" "rrc" 11 0 1 -1
"1214" "s11" 16 4 2 352 1 352 352 352 352 352 676 0 0 0 0 0 352 "part" 8 -1 1 "c" "distrait" "rrc" 8 0 1 -1
"1215" "s11" 16 4 3 160 1 0 652 652 1004 652 1328 352 0 352 0 0 352 "pp" 17 -1 1 "c" "pendant la classe" "rrc" 17 0 1 -1
"1216" "s11" 16 4 4 152 1 0 744 1068 1068 1420 2748 324 324 0 1 1 324 "dis" 13 -1 1 "c" "était parti," "rrc" 13 0 1 -1
"1217" "s11" 16 4 5 184 1 0 556 556 556 556 3304 0 0 0 0 0 556 "post-dis" 23 -1 1 "c" "mais même le directeur" "rrc" 23 0 1 -1
"1218" "s11" 16 4 6 328 1 328 328 328 328 328 3632 0 0 0 0 0 328 "pre-sluice" 11 -1 1 "c" "de l'école" "rrc" 11 0 1 -1
"1219" "s11" 16 4 7 0 0 0 0 0 0 0 3632 0 0 0 0 0 0 "sluice" 17 -1 1 "c" "ne le savait pas," "rrc" 17 0 1 -1
"1220" "s11" 17 55 1 160 1 0 732 732 1184 732 732 452 0 452 0 0 452 "np1_1" 13 -1 -1 "d" "Quel assassin" "soi" 13 0 -1 -1
"1221" "s11" 17 55 2 188 1 0 308 308 800 308 1040 492 0 492 0 0 492 "np1_2" 11 -1 -1 "d" "de la mafia" "soi" 11 0 -1 -1
"1222" "s11" 17 55 3 220 1 0 220 220 420 220 1260 200 0 200 0 0 200 "aux_v" 10 -1 -1 "d" "a observé" "soi" 10 0 -1 -1
"1223" "s11" 17 55 4 348 1 0 492 1204 1204 2348 3608 712 712 0 1 1 712 "np2_1" 21 -1 -1 "d" "les agents infiltrés" "soi" 21 0 -1 -1
"1224" "s11" 17 55 5 296 1 296 296 296 296 296 3904 0 0 0 0 0 296 "np2_2" 17 -1 -1 "d" "du service secret" "soi" 17 0 -1 -1
"1225" "s11" 17 55 6 0 0 0 0 0 0 0 3904 0 0 0 0 0 0 "sluice" 18 -1 -1 "d" "particulièrement," "soi" 18 0 -1 -1
"1226" "s11" 17 55 7 0 0 0 0 0 0 0 3904 0 0 0 0 0 0 "so" 15 -1 -1 "d" "si vous savez ?" "soi" 15 0 -1 -1
"1227" "s11" 18 50 1 144 1 0 308 308 308 308 308 0 0 0 0 0 308 "np1_1" 11 1 1 "a" "Quel héros" "soi" 11 1 0 1
"1228" "s11" 18 50 2 304 1 0 592 592 592 592 900 0 0 0 0 0 592 "np1_2" 15 1 1 "a" "de la gâchette" "soi" 15 1 0 1
"1229" "s11" 18 50 3 452 1 0 452 452 660 452 1352 208 0 208 0 0 208 "aux_v" 11 1 1 "a" "ont inhumé" "soi" 11 1 0 1
"1230" "s11" 18 50 4 244 1 0 436 436 1104 436 1788 668 0 668 0 1 216 "np2_1" 14 1 1 "a" "les compagnons" "soi" 14 1 0 1
"1231" "s11" 18 50 5 280 1 0 280 588 588 1464 3252 308 308 0 1 1 308 "np2_2" 10 1 1 "a" "de bordée" "soi" 10 1 0 1
"1232" "s11" 18 50 6 0 0 0 0 0 0 0 3252 0 0 0 0 0 0 "sluice" 7 1 1 "a" "et où," "soi" 7 1 0 1
"1233" "s11" 18 50 7 0 0 0 0 0 0 0 3252 0 0 0 0 0 0 "so" 18 1 1 "a" "s'il vous plaît ?" "soi" 18 1 0 1
"1234" "s11" 20 47 1 132 1 0 452 452 452 452 452 0 0 0 0 0 452 "np1_1" 16 -1 -1 "d" "Quelle chanteuse" "soi" 16 0 -1 -1
"1235" "s11" 20 47 2 164 1 164 164 164 164 164 616 0 0 0 0 0 164 "np1_2" 8 -1 -1 "d" "d'opéra" "soi" 8 0 -1 -1
"1236" "s11" 20 47 3 260 1 260 260 260 260 260 876 0 0 0 0 0 260 "aux_v" 11 -1 -1 "d" "a contacté" "soi" 11 0 -1 -1
"1237" "s11" 20 47 4 304 1 304 304 304 304 304 1180 0 0 0 0 0 304 "np2_1" 13 -1 -1 "d" "les musiciens" "soi" 13 0 -1 -1
"1238" "s11" 20 47 5 224 1 224 224 224 224 224 1404 0 0 0 0 0 224 "np2_2" 9 -1 -1 "d" "du groupe" "soi" 9 0 -1 -1
"1239" "s11" 20 47 6 0 0 0 0 0 0 0 1404 0 0 0 0 0 0 "sluice" 12 -1 -1 "d" "en cachette," "soi" 12 0 -1 -1
"1240" "s11" 22 18 10 0 0 0 0 0 0 0 7600 0 0 0 0 0 0 "sluice" 22 1 1 "a" "pour combien de temps," "cdb" 22 1 0 1
"1241" "s11" 22 18 11 0 0 0 0 0 0 0 7600 0 0 0 0 0 0 "spillover1" 8 1 1 "a" "même si" "cdb" 8 1 0 1
"1242" "s11" 22 18 2 0 0 0 0 0 1080 0 3812 1080 0 1080 0 0 324 "np1_c" 10 1 1 "a" "Le montage" "cdb" 10 1 0 1
"1243" "s11" 22 18 3 128 1 0 128 288 776 1044 4856 648 160 488 1 2 316 "adj" 4 1 1 "a" "fixe" "cdb" 4 1 0 1
"1244" "s11" 22 18 4 352 1 0 352 608 608 1420 6276 256 256 0 1 1 256 "verb" 10 1 1 "a" "les voile," "cdb" 10 1 0 1
"1245" "s11" 22 18 5 244 1 0 336 336 336 336 6612 0 0 0 0 0 336 "post-verb" 14 1 1 "a" "mais le patron" "cdb" 14 1 0 1
"1246" "s11" 22 18 9 316 1 316 316 316 316 316 7600 0 0 0 0 0 316 "pre-sluice" 8 1 1 "a" "garantir" "cdb" 8 1 0 1
"1247" "s11" 23 53 1 172 1 0 496 496 648 496 496 152 0 152 0 0 152 "np1_1" 16 1 -1 "b" "Quelle dompteuse" "soi" 16 -1 0 1
"1248" "s11" 23 53 2 132 1 0 132 296 296 448 944 164 164 0 1 1 164 "np1_2" 7 1 -1 "b" "de lion" "soi" 7 -1 0 1
"1249" "s11" 23 53 3 372 1 372 372 372 372 372 1316 0 0 0 0 0 372 "aux_v" 11 1 -1 "b" "a embauché" "soi" 11 -1 0 1
"1250" "s11" 23 53 4 212 1 0 348 348 348 348 1664 0 0 0 0 0 348 "np2_1" 13 1 -1 "b" "les cracheurs" "soi" 13 -1 0 1
"1251" "s11" 23 53 6 0 0 0 0 0 0 0 1664 0 0 0 0 0 0 "sluice" 12 1 -1 "b" "et pourquoi," "soi" 12 -1 0 1
"1252" "s11" 23 53 7 0 0 0 0 0 0 0 1664 0 0 0 0 0 0 "so" 10 1 -1 "b" "si je puis" "soi" 10 -1 0 1
"1253" "s11" 24 37 1 184 1 0 388 388 600 388 388 212 0 212 0 0 212 "np1_1" 13 1 -1 "b" "Quels joueurs" "soi" 13 -1 0 1
"1254" "s11" 24 37 2 212 1 0 616 820 820 1032 1420 204 204 0 1 1 204 "np1_2" 15 1 -1 "b" "du club de foot" "soi" 15 -1 0 1
"1255" "s11" 24 37 3 344 1 344 344 344 344 344 1764 0 0 0 0 0 344 "aux_v" 6 1 -1 "b" "ont vu" "soi" 6 -1 0 1
"1256" "s11" 24 37 4 92 1 0 316 316 316 316 2080 0 0 0 0 0 316 "np2_1" 8 1 -1 "b" "la femme" "soi" 8 -1 0 1
"1257" "s11" 24 37 5 280 1 0 420 420 420 420 2500 0 0 0 0 0 420 "np2_2" 13 1 -1 "b" "de mon frère" "soi" 13 -1 0 1
"1258" "s11" 24 37 6 0 0 0 0 0 0 0 2500 0 0 0 0 0 0 "sluice" 7 1 -1 "b" "et où," "soi" 7 -1 0 1
"1259" "s11" 24 37 7 0 0 0 0 0 0 0 2500 0 0 0 0 0 0 "so" 10 1 -1 "b" "si je puis" "soi" 10 -1 0 1
"1260" "s11" 28 13 1 176 1 0 448 448 640 448 448 192 0 192 0 0 192 "np1" 10 1 -1 "b" "Les textes" "rrc" 10 -1 0 1
"1261" "s11" 28 13 10 0 0 0 0 0 0 0 4816 0 0 0 0 0 0 "spillover" 16 1 -1 "b" "car les penseurs" "rrc" 16 -1 0 1
"1262" "s11" 28 13 2 192 1 0 668 940 940 1132 1580 272 272 0 1 1 272 "part" 12 1 -1 "b" "reconstruits" "rrc" 12 -1 0 1
"1263" "s11" 28 13 3 244 1 0 1008 1008 1008 1008 2588 0 0 0 0 0 1008 "pp" 33 1 -1 "b" "à partir d'anciennes épigraphes" "rrc" 33 -1 0 1
"1264" "s11" 28 13 4 196 1 196 196 196 196 196 2784 0 0 0 0 0 196 "dis" 11 1 -1 "b" "contiennent" "rrc" 11 -1 0 1
"1265" "s11" 28 13 5 260 1 0 712 712 712 712 3496 0 0 0 0 0 712 "post-dis" 19 1 -1 "b" "des contradictions," "rrc" 19 -1 0 1
"1266" "s11" 28 13 8 192 1 192 192 192 192 192 4816 0 0 0 0 0 192 "pre-sluice" 10 1 -1 "b" "d'établir" "rrc" 10 -1 0 1
"1267" "s11" 28 13 9 0 0 0 0 0 0 0 4816 0 0 0 0 0 0 "sluice" 11 1 -1 "b" "lesquelles," "rrc" 11 -1 0 1
"1268" "s11" 30 11 1 184 1 0 640 640 1024 640 640 384 0 384 0 0 384 "np1" 19 -1 -1 "d" "La reine éternelle" "rrc" 19 0 -1 -1
"1269" "s11" 30 11 2 284 1 0 516 856 1264 1240 1880 748 340 408 1 1 408 "part" 8 -1 -1 "d" "prédite" "rrc" 8 0 -1 -1
"1270" "s11" 30 11 3 176 1 0 216 672 672 1080 2960 456 456 0 1 1 456 "pp" 19 -1 -1 "d" "dans les écritures" "rrc" 19 0 -1 -1
"1271" "s11" 30 11 4 164 1 0 672 672 672 672 3632 0 0 0 0 0 672 "dis" 15 -1 -1 "d" "aurait accompli" "rrc" 15 0 -1 -1
"1272" "s11" 30 11 5 116 1 0 392 392 392 392 4024 0 0 0 0 0 392 "post-dis" 11 -1 -1 "d" "un miracle," "rrc" 11 0 -1 -1
"1273" "s11" 30 11 7 184 1 0 536 536 536 536 5292 0 0 0 0 0 536 "pre-sluice" 15 -1 -1 "d" "d'en découvrir" "rrc" 15 0 -1 -1
"1274" "s11" 30 11 8 0 0 0 0 0 0 0 5292 0 0 0 0 0 0 "sluice" 10 -1 -1 "d" "la nature," "rrc" 10 0 -1 -1
"1275" "s11" 30 11 9 0 0 0 0 0 0 0 5292 0 0 0 0 0 0 "spillover" 14 -1 -1 "d" "en particulier" "rrc" 14 0 -1 -1
"1276" "s11" 32 31 10 0 0 0 0 0 0 0 10736 0 0 0 0 0 0 "spillover1" 6 -1 -1 "d" "vu que" "cdb" 6 0 -1 -1
"1277" "s11" 32 31 2 0 0 0 0 0 720 0 3676 720 0 720 0 1 464 "np1_c" 12 -1 -1 "d" "Les bouchers" "cdb" 12 0 -1 -1
"1278" "s11" 32 31 3 140 1 0 140 504 504 4800 8476 364 364 0 1 1 364 "adj" 5 -1 -1 "d" "sales" "cdb" 5 0 -1 -1
"1279" "s11" 32 31 4 344 1 0 852 852 852 852 9328 0 0 0 0 0 852 "verb" 14 -1 -1 "d" "les tranchent," "cdb" 14 0 -1 -1
"1280" "s11" 32 31 5 148 1 0 324 324 324 324 9652 0 0 0 0 0 324 "post-verb" 16 -1 -1 "d" "mais les clients" "cdb" 16 0 -1 -1
"1281" "s11" 32 31 8 172 1 0 308 308 308 308 10736 0 0 0 0 0 308 "pre-sluice" 14 -1 -1 "d" "incrédulement" "cdb" 14 0 -1 -1
"1282" "s11" 32 31 9 0 0 0 0 0 0 0 10736 0 0 0 0 0 0 "sluice" 13 -1 -1 "d" "la technique," "cdb" 13 0 -1 -1
"1283" "s11" 33 34 10 0 0 0 0 0 0 0 10388 0 0 0 0 0 0 "sluice" 17 1 1 "a" "par quelle magie," "cdb" 17 1 0 1
"1284" "s11" 33 34 11 0 0 0 0 0 0 0 10388 0 0 0 0 0 0 "spillover1" 22 1 1 "a" "et les instrumentistes" "cdb" 22 1 0 1
"1285" "s11" 33 34 3 120 1 0 408 632 800 1828 6424 392 224 168 1 1 168 "np1_c" 11 1 1 "a" "La notation" "cdb" 11 1 0 1
"1286" "s11" 33 34 4 156 1 0 156 540 748 708 7132 592 384 208 1 1 208 "adj" 7 1 1 "a" "inverse" "cdb" 7 1 0 1
"1287" "s11" 33 34 5 156 1 0 344 344 344 552 7684 0 0 0 1 1 344 "verb" 11 1 1 "a" "les rythme," "cdb" 11 1 0 1
"1288" "s11" 33 34 6 188 1 0 784 784 784 784 8468 0 0 0 0 0 784 "post-verb" 20 1 1 "a" "mais ni le directeur" "cdb" 20 1 0 1
"1289" "s11" 33 34 9 168 1 168 168 168 168 168 10388 0 0 0 0 0 168 "pre-sluice" 9 1 1 "a" "expliquer" "cdb" 9 1 0 1
"1290" "s11" 34 1 1 184 1 0 1104 1104 1104 1104 1104 0 0 0 0 0 1104 "np1" 15 1 -1 "b" "La politicienne" "rrc" 15 -1 0 1
"1291" "s11" 34 1 10 240 1 240 240 240 240 240 6032 0 0 0 0 0 240 "pre-sluice" 14 1 -1 "b" "se demandaient" "rrc" 14 -1 0 1
"1292" "s11" 34 1 11 0 0 0 0 0 0 0 6032 0 0 0 0 0 0 "sluice" 9 1 -1 "b" "pourquoi," "rrc" 9 -1 0 1
"1293" "s11" 34 1 12 0 0 0 0 0 0 0 6032 0 0 0 0 0 0 "spillover" 6 1 -1 "b" "vu que" "rrc" 6 -1 0 1
"1294" "s11" 34 1 2 236 1 0 452 452 592 452 1556 140 0 140 0 0 140 "part" 10 1 -1 "b" "contredite" "rrc" 10 -1 0 1
"1295" "s11" 34 1 3 180 1 0 180 544 544 684 2240 364 364 0 1 1 364 "pp" 16 1 -1 "b" "durant le débat" "rrc" 16 -1 0 1
"1296" "s11" 34 1 4 188 1 0 188 188 380 188 2428 192 0 192 0 0 192 "dis" 10 1 -1 "b" "a proposé" "rrc" 10 -1 0 1
"1297" "s11" 34 1 5 308 1 0 400 632 632 824 3252 232 232 0 1 1 232 "post-dis" 11 1 -1 "b" "des mesures" "rrc" 11 -1 0 1
"1298" "s11" 35 9 1 164 1 0 632 632 632 632 632 0 0 0 0 0 632 "np1" 20 1 -1 "b" "Les fruits exotiques" "rrc" 20 -1 0 1
"1299" "s11" 35 9 10 0 0 0 0 0 0 0 4072 0 0 0 0 0 0 "sluice" 9 1 -1 "b" "pourquoi," "rrc" 9 -1 0 1
"1300" "s11" 35 9 11 0 0 0 0 0 0 0 4072 0 0 0 0 0 0 "spillover" 15 1 -1 "b" "alors même que" "rrc" 15 -1 0 1
"1301" "s11" 35 9 2 340 1 340 340 340 340 340 972 0 0 0 0 0 340 "part" 10 1 -1 "b" "introduits" "rrc" 10 -1 0 1
"1302" "s11" 35 9 3 220 1 220 220 220 220 220 1192 0 0 0 0 0 220 "pp" 10 1 -1 "b" "au village" "rrc" 10 -1 0 1
"1303" "s11" 35 9 4 148 1 0 148 148 296 148 1340 148 0 148 0 0 148 "dis" 8 1 -1 "b" "étaient" "rrc" 8 -1 0 1
"1304" "s11" 35 9 5 152 1 0 152 1036 1036 1184 2524 884 884 0 1 1 884 "post-dis" 19 1 -1 "b" "fortement toxiques," "rrc" 19 -1 0 1
"1305" "s11" 35 9 9 144 1 144 144 144 144 144 4072 0 0 0 0 0 144 "pre-sluice" 10 1 -1 "b" "découvert" "rrc" 10 -1 0 1
"1306" "s11" 37 7 1 168 1 0 340 340 620 340 340 280 0 280 0 0 280 "np1" 14 -1 -1 "d" "La secrétaire" "rrc" 14 0 -1 -1
"1307" "s11" 37 7 2 188 1 0 188 472 472 752 1092 284 284 0 1 1 284 "part" 9 -1 -1 "d" "instruite" "rrc" 9 0 -1 -1
"1308" "s11" 37 7 3 412 1 0 608 608 836 608 1700 228 0 228 0 0 228 "pp" 14 -1 -1 "d" "de la défaite" "rrc" 14 0 -1 -1
"1309" "s11" 37 7 4 152 1 0 720 720 720 720 2420 0 0 0 0 0 720 "dis" 21 -1 -1 "d" "aurait été trouvée" "rrc" 21 0 -1 -1
"1310" "s11" 37 7 5 484 1 0 1208 1208 1208 1436 3856 0 0 0 1 1 1208 "post-dis" 12 -1 -1 "d" "dans un bar," "rrc" 12 0 -1 -1
"1311" "s11" 37 7 7 152 1 0 296 296 296 296 5404 0 0 0 0 0 296 "pre-sluice" 17 -1 -1 "d" "il est impossible" "rrc" 17 0 -1 -1
"1312" "s11" 37 7 8 0 0 0 0 0 0 0 5404 0 0 0 0 0 0 "sluice" 16 -1 -1 "d" "de le vérifier," "rrc" 16 0 -1 -1
"1313" "s11" 37 7 9 0 0 0 0 0 0 0 5404 0 0 0 0 0 0 "spillover" 12 -1 -1 "d" "d'autant que" "rrc" 12 0 -1 -1
"1314" "s11" 40 49 1 188 1 0 860 860 860 860 860 0 0 0 0 0 860 "np1_1" 14 1 -1 "b" "Quel escrimeur" "soi" 14 -1 0 1
"1315" "s11" 40 49 2 172 1 0 464 464 464 464 1324 0 0 0 0 0 464 "np1_2" 22 1 -1 "b" "de l'équipe nationale" "soi" 22 -1 0 1
"1316" "s11" 40 49 3 264 1 264 264 264 264 264 1588 0 0 0 0 0 264 "aux_v" 8 1 -1 "b" "a salué" "soi" 8 -1 0 1
"1317" "s11" 40 49 4 556 1 556 556 556 556 556 2144 0 0 0 0 0 556 "np2_1" 15 1 -1 "b" "les adversaires" "soi" 15 -1 0 1
"1318" "s11" 40 49 5 148 1 0 624 624 624 624 2768 0 0 0 0 0 624 "np2_2" 11 1 -1 "b" "du concours" "soi" 11 -1 0 1
"1319" "s11" 40 49 6 0 0 0 0 0 0 0 2768 0 0 0 0 0 0 "sluice" 9 1 -1 "b" "et quand," "soi" 9 -1 0 1
"1320" "s11" 40 49 7 0 0 0 0 0 0 0 2768 0 0 0 0 0 0 "so" 10 1 -1 "b" "si je puis" "soi" 10 -1 0 1
"1321" "s11" 41 51 1 136 1 0 136 136 648 136 136 512 0 512 0 0 160 "np1_1" 11 -1 -1 "d" "Quel auteur" "soi" 11 0 -1 -1
"1322" "s11" 41 51 2 104 1 0 104 732 732 1244 1380 628 628 0 2 2 392 "np1_2" 19 -1 -1 "d" "de romans policiers" "soi" 19 0 -1 -1
"1323" "s11" 41 51 3 420 1 0 420 420 1032 420 1800 612 0 612 0 0 612 "aux_v" 11 -1 -1 "d" "a consulté" "soi" 11 0 -1 -1
"1324" "s11" 41 51 4 88 1 0 372 372 868 372 2172 496 0 496 0 0 496 "np2_1" 15 -1 -1 "d" "les enquêteurs" "soi" 15 0 -1 -1
"1325" "s11" 41 51 5 224 1 0 224 628 628 1736 3908 404 404 0 1 1 404 "np2_2" 15 -1 -1 "d" "du commissariat" "soi" 15 0 -1 -1
"1326" "s11" 41 51 6 0 0 0 0 0 0 0 3908 0 0 0 0 0 0 "sluice" 16 -1 -1 "d" "par téléphone," "soi" 16 0 -1 -1
"1327" "s11" 41 51 7 0 0 0 0 0 0 0 3908 0 0 0 0 0 0 "so" 15 -1 -1 "d" "si vous savez ?" "soi" 15 0 -1 -1
"1328" "s11" 4 25 2 156 1 0 284 284 504 284 2692 220 0 220 0 0 220 "np1_c" 11 1 -1 "b" "Des camions" "cdb" 11 -1 0 1
"1329" "s11" 4 25 3 256 1 0 256 256 596 256 2948 340 0 340 0 1 196 "adj" 9 1 -1 "b" "détruits" "cdb" 9 -1 0 1
"1330" "s11" 4 25 4 216 1 0 216 880 880 1440 4388 664 664 0 1 1 664 "verb" 12 1 -1 "b" "les tentent," "cdb" 12 -1 0 1
"1331" "s11" 4 25 5 168 1 0 352 352 352 352 4740 0 0 0 0 0 352 "post-verb" 16 1 -1 "b" "mais les anciens" "cdb" 16 -1 0 1
"1332" "s11" 4 25 7 280 1 0 500 500 500 500 5784 0 0 0 0 0 500 "pre-sluice" 13 1 -1 "b" "sous-estiment" "cdb" 13 -1 0 1
"1333" "s11" 4 25 8 0 0 0 0 0 0 0 5784 0 0 0 0 0 0 "sluice" 14 1 -1 "b" "à quel point," "cdb" 14 -1 0 1
"1334" "s11" 4 25 9 0 0 0 0 0 0 0 5784 0 0 0 0 0 0 "spillover1" 12 1 -1 "b" "de sorte que" "cdb" 12 -1 0 1
"1335" "s11" 43 17 10 0 0 0 0 0 0 0 7780 0 0 0 0 0 0 "spillover1" 8 1 -1 "b" "sauf que" "cdb" 8 -1 0 1
"1336" "s11" 43 17 2 132 1 0 360 360 360 360 4088 0 0 0 0 0 360 "np1_c" 11 1 -1 "b" "Les vidéos" "cdb" 11 -1 0 1
"1337" "s11" 43 17 3 160 1 0 160 160 760 160 4248 600 0 600 0 1 88 "adj" 9 1 -1 "b" "illustres" "cdb" 9 -1 0 1
"1338" "s11" 43 17 4 236 1 0 496 816 816 1328 5576 320 320 0 1 1 320 "verb" 13 1 -1 "b" "les touchent," "cdb" 13 -1 0 1
"1339" "s11" 43 17 5 248 1 0 596 884 884 1180 6756 288 288 0 1 1 288 "post-verb" 16 1 -1 "b" "mais il s'avère" "cdb" 16 -1 0 1
"1340" "s11" 43 17 8 148 1 0 148 292 292 576 7780 144 144 0 1 1 144 "pre-sluice" 11 1 -1 "b" "de formuler" "cdb" 11 -1 0 1
"1341" "s11" 43 17 9 0 0 0 0 0 0 0 7780 0 0 0 0 0 0 "sluice" 9 1 -1 "b" "pourquoi," "cdb" 9 -1 0 1
"1342" "s11" 44 12 1 216 1 0 528 528 528 528 528 0 0 0 0 0 528 "np1" 8 -1 1 "c" "Le robot" "rrc" 8 0 1 -1
"1343" "s11" 44 12 10 0 0 0 0 0 0 0 5056 0 0 0 0 0 0 "spillover" 12 -1 1 "c" "vu qu'il y a" "rrc" 12 0 1 -1
"1344" "s11" 44 12 2 460 1 460 460 460 460 460 988 0 0 0 0 0 460 "part" 7 -1 1 "c" "produit" "rrc" 7 0 1 -1
"1345" "s11" 44 12 3 428 1 428 428 428 428 428 1416 0 0 0 0 0 428 "pp" 10 -1 1 "c" "à l'usine" "rrc" 10 0 1 -1
"1346" "s11" 44 12 4 200 1 0 584 584 584 584 2000 0 0 0 0 0 584 "dis" 12 -1 1 "c" "doit traiter" "rrc" 12 0 1 -1
"1347" "s11" 44 12 5 236 1 0 692 692 692 692 2692 0 0 0 0 0 692 "post-dis" 20 -1 1 "c" "des pièces uniques," "rrc" 20 0 1 -1
"1348" "s11" 44 12 8 236 1 236 236 236 236 236 5056 0 0 0 0 0 236 "pre-sluice" 12 -1 1 "c" "d'en trouver" "rrc" 12 0 1 -1
"1349" "s11" 44 12 9 0 0 0 0 0 0 0 5056 0 0 0 0 0 0 "sluice" 9 -1 1 "c" "le temps," "rrc" 9 0 1 -1
"1350" "s11" 46 45 1 176 1 0 392 392 732 392 392 340 0 340 0 0 128 "np1_1" 14 1 -1 "b" "Quels fidèles" "soi" 14 -1 0 1
"1351" "s11" 46 45 2 152 1 0 152 920 920 1260 1652 768 768 0 2 2 364 "np1_2" 15 1 -1 "b" "de l'hindouisme" "soi" 15 -1 0 1
"1352" "s11" 46 45 3 172 1 0 416 416 416 416 2068 0 0 0 0 0 416 "aux_v" 12 1 -1 "b" "ont converti" "soi" 12 -1 0 1
"1353" "s11" 46 45 4 440 1 440 440 440 440 440 2508 0 0 0 0 0 440 "np2_1" 10 1 -1 "b" "le pasteur" "soi" 10 -1 0 1
"1354" "s11" 46 45 5 300 1 0 592 592 592 592 3100 0 0 0 0 0 592 "np2_2" 24 1 -1 "b" "de l'église paroissiale" "soi" 24 -1 0 1
"1355" "s11" 46 45 6 0 0 0 0 0 0 0 3100 0 0 0 0 0 0 "sluice" 11 1 -1 "b" "et comment," "soi" 11 -1 0 1
"1356" "s11" 46 45 7 0 0 0 0 0 0 0 3100 0 0 0 0 0 0 "so" 10 1 -1 "b" "si je puis" "soi" 10 -1 0 1
"1357" "s11" 48 26 2 164 1 0 536 536 1168 536 3316 632 0 632 0 2 184 "np1_c" 8 1 1 "a" "Un volet" "cdb" 8 1 0 1
"1358" "s11" 48 26 3 256 1 0 256 256 408 256 3572 152 0 152 0 0 152 "adj" 4 1 1 "a" "fixe" "cdb" 4 1 0 1
"1359" "s11" 48 26 4 296 1 0 296 588 588 2428 6000 292 292 0 1 1 292 "verb" 11 1 1 "a" "les piège," "cdb" 11 1 0 1
"1360" "s11" 48 26 5 308 1 0 1288 1288 1580 1288 7288 292 0 292 0 0 292 "post-verb" 23 1 1 "a" "mais les jeunes animaux" "cdb" 23 1 0 1
"1361" "s11" 48 26 7 168 1 0 296 296 296 296 8824 0 0 0 0 0 296 "pre-sluice" 10 1 1 "a" "comprendre" "cdb" 10 1 0 1
"1362" "s11" 48 26 8 0 0 0 0 0 0 0 8824 0 0 0 0 0 0 "sluice" 9 1 1 "a" "pourquoi," "cdb" 9 1 0 1
"1363" "s11" 48 26 9 0 0 0 0 0 0 0 8824 0 0 0 0 0 0 "spillover1" 8 1 1 "a" "jusqu'à" "cdb" 8 1 0 1
"1364" "s11" 51 27 10 0 0 0 0 0 0 0 8300 0 0 0 0 0 0 "spillover1" 13 -1 -1 "d" "étant donné" "cdb" 13 0 -1 -1
"1365" "s11" 51 27 3 160 1 0 320 320 320 320 5668 0 0 0 0 0 320 "np1_c" 13 -1 -1 "d" "L'infirmière" "cdb" 13 0 -1 -1
"1366" "s11" 51 27 4 188 1 0 188 188 488 188 5856 300 0 300 0 0 300 "adj" 7 -1 -1 "d" "maudite" "cdb" 7 0 -1 -1
"1367" "s11" 51 27 5 204 1 0 488 1248 1248 1548 7404 760 760 0 1 1 760 "verb" 11 -1 -1 "d" "les mouche," "cdb" 11 0 -1 -1
"1368" "s11" 51 27 6 216 1 0 356 356 356 356 7760 0 0 0 0 0 356 "post-verb" 14 -1 -1 "d" "mais les vieux" "cdb" 14 0 -1 -1
"1369" "s11" 51 27 8 180 1 180 180 180 180 180 8300 0 0 0 0 0 180 "pre-sluice" 7 -1 -1 "d" "souvent" "cdb" 7 0 -1 -1
"1370" "s11" 51 27 9 0 0 0 0 0 0 0 8300 0 0 0 0 0 0 "sluice" 8 -1 -1 "d" "le sens," "cdb" 8 0 -1 -1
"1371" "s11" 52 44 1 172 1 0 352 352 540 352 352 188 0 188 0 0 188 "np1_1" 13 -1 1 "c" "Quels bandits" "soi" 13 0 1 -1
"1372" "s11" 52 44 2 152 1 0 152 560 560 748 1100 408 408 0 1 1 408 "np1_2" 10 -1 1 "c" "du désert" "soi" 10 0 1 -1
"1373" "s11" 52 44 3 236 1 0 400 400 400 400 1500 0 0 0 0 0 400 "aux_v" 11 -1 1 "c" "a assiégé" "soi" 11 0 1 -1
"1374" "s11" 52 44 4 196 1 196 196 196 196 196 1696 0 0 0 0 0 196 "np2_1" 8 -1 1 "c" "l'armée" "soi" 8 0 1 -1
"1375" "s11" 52 44 5 268 1 0 396 396 396 396 2092 0 0 0 0 0 396 "np2_2" 12 -1 1 "c" "des Croisés" "soi" 12 0 1 -1
"1376" "s11" 52 44 6 0 0 0 0 0 0 0 2092 0 0 0 0 0 0 "sluice" 8 -1 1 "c" "en 1267," "soi" 8 0 1 -1
"1377" "s11" 52 44 7 0 0 0 0 0 0 0 2092 0 0 0 0 0 0 "so" 14 -1 1 "c" "si vous pouvez" "soi" 14 0 1 -1
"1378" "s11" 53 6 1 164 1 0 660 660 1808 660 660 1148 0 1148 0 0 636 "np1" 12 1 1 "a" "L'enseignant" "rrc" 12 1 0 1
"1379" "s11" 53 6 2 200 1 0 200 556 1116 788 1448 916 356 560 1 1 248 "part" 7 1 1 "a" "inscrit" "rrc" 7 1 0 1
"1380" "s11" 53 6 3 168 1 0 456 1972 4756 2252 3700 4300 1516 2784 1 2 692 "pp" 36 1 1 "a" "au cours de mathématiques avancées" "rrc" 36 1 0 1
"1381" "s11" 53 6 4 140 1 0 140 1232 1424 3324 7024 1284 1092 192 3 3 192 "dis" 14 1 1 "a" "s'était tué," "rrc" 14 1 0 1
"1382" "s11" 53 6 5 168 1 0 916 1420 1420 3500 10524 504 504 0 1 1 504 "post-dis" 20 1 1 "a" "mais le porte-parole" "rrc" 20 1 0 1
"1383" "s11" 53 6 7 208 1 0 536 536 536 536 11428 0 0 0 0 0 536 "pre-sluice" 15 1 1 "a" "n'avait pas dit" "rrc" 15 1 0 1
"1384" "s11" 53 6 8 0 0 0 0 0 0 0 11428 0 0 0 0 0 0 "sluice" 8 1 1 "a" "comment," "rrc" 8 1 0 1
"1385" "s11" 53 6 9 0 0 0 0 0 0 0 11428 0 0 0 0 0 0 "spillover" 12 1 1 "a" "de sorte que" "rrc" 12 1 0 1
"1386" "s11" 54 41 1 164 1 0 528 528 528 528 528 0 0 0 0 0 528 "np1_1" 19 1 -1 "b" "Combien de maîtres" "soi" 19 -1 0 1
"1387" "s11" 54 41 2 296 1 0 464 464 464 464 992 0 0 0 0 0 464 "np1_2" 10 1 -1 "b" "de kung-fu" "soi" 10 -1 0 1
"1388" "s11" 54 41 3 240 1 240 240 240 240 240 1232 0 0 0 0 0 240 "aux_v" 10 1 -1 "b" "ont vaincu" "soi" 10 -1 0 1
"1389" "s11" 54 41 4 484 1 484 484 484 484 484 1716 0 0 0 0 0 484 "np2_1" 6 1 -1 "b" "l'ours" "soi" 6 -1 0 1
"1390" "s11" 54 41 5 372 1 0 520 520 520 520 2236 0 0 0 0 0 520 "np2_2" 9 1 -1 "b" "du cirque" "soi" 9 -1 0 1
"1391" "s11" 54 41 6 0 0 0 0 0 0 0 2236 0 0 0 0 0 0 "sluice" 11 1 -1 "b" "et comment," "soi" 11 -1 0 1
"1392" "s11" 54 41 7 0 0 0 0 0 0 0 2236 0 0 0 0 0 0 "so" 10 1 -1 "b" "si je puis" "soi" 10 -1 0 1
"1393" "s11" 59 28 10 0 0 0 0 0 0 0 8320 0 0 0 0 0 0 "sluice" 10 -1 1 "c" "la raison," "cdb" 10 0 1 -1
"1394" "s11" 59 28 11 0 0 0 0 0 0 0 8320 0 0 0 0 0 0 "spillover1" 8 -1 1 "c" "même si" "cdb" 8 0 1 -1
"1395" "s11" 59 28 3 116 1 0 420 420 420 420 4392 0 0 0 0 0 420 "np1_c" 9 -1 1 "c" "La flaque" "cdb" 9 0 1 -1
"1396" "s11" 59 28 4 188 1 0 188 188 508 188 4580 320 0 320 0 0 320 "adj" 7 -1 1 "c" "trouble" "cdb" 7 0 1 -1
"1397" "s11" 59 28 5 256 1 0 472 472 1560 472 5052 1088 0 1088 0 1 1088 "verb" 10 -1 1 "c" "les calme," "cdb" 10 0 1 -1
"1398" "s11" 59 28 6 240 1 0 240 716 716 2124 7176 476 476 0 1 1 476 "post-verb" 19 -1 1 "c" "mais le commissaire" "cdb" 19 0 1 -1
"1399" "s11" 59 28 9 220 1 220 220 220 220 220 8320 0 0 0 0 0 220 "pre-sluice" 12 -1 1 "c" "pas vraiment" "cdb" 12 0 1 -1
"1400" "s11" 60 43 1 180 1 0 472 472 472 472 472 0 0 0 0 0 472 "np1_1" 15 -1 -1 "d" "Quels grimpeurs" "soi" 15 0 -1 -1
"1401" "s11" 60 43 2 160 1 0 608 608 608 608 1080 0 0 0 0 0 608 "np1_2" 13 -1 -1 "d" "de la région" "soi" 13 0 -1 -1
"1402" "s11" 60 43 3 300 1 300 300 300 300 300 1380 0 0 0 0 0 300 "aux_v" 11 -1 -1 "d" "ont chassé" "soi" 11 0 -1 -1
"1403" "s11" 60 43 4 452 1 452 452 452 452 452 1832 0 0 0 0 0 452 "np2_1" 8 -1 -1 "d" "l'ermite" "soi" 8 0 -1 -1
"1404" "s11" 60 43 5 360 1 360 360 360 360 360 2192 0 0 0 0 0 360 "np2_2" 7 -1 -1 "d" "du bois" "soi" 7 0 -1 -1
"1405" "s11" 60 43 6 0 0 0 0 0 0 0 2192 0 0 0 0 0 0 "sluice" 9 -1 -1 "d" "le matin," "soi" 9 0 -1 -1
"1406" "s11" 61 52 1 120 1 0 656 656 924 656 656 268 0 268 0 0 268 "np1_1" 18 -1 1 "c" "Quel fonctionnaire" "soi" 18 0 1 -1
"1407" "s11" 61 52 2 332 1 0 332 476 476 744 1400 144 144 0 1 1 144 "np1_2" 9 -1 1 "c" "de l'Etat" "soi" 9 0 1 -1
"1408" "s11" 61 52 3 500 1 500 500 500 500 500 1900 0 0 0 0 0 500 "aux_v" 13 -1 1 "c" "ont protégé" "soi" 13 0 1 -1
"1409" "s11" 61 52 4 404 1 404 404 404 404 404 2304 0 0 0 0 0 404 "np2_1" 14 -1 1 "c" "les magistrats" "soi" 14 0 1 -1
"1410" "s11" 61 52 5 212 1 0 384 384 384 384 2688 0 0 0 0 0 384 "np2_2" 10 -1 1 "c" "du parquet" "soi" 10 0 1 -1
"1411" "s11" 61 52 6 0 0 0 0 0 0 0 2688 0 0 0 0 0 0 "sluice" 17 -1 1 "c" "en août dernier," "soi" 17 0 1 -1
"1412" "s11" 62 48 1 168 1 0 832 832 1232 832 832 400 0 400 0 0 400 "np1_1" 13 -1 1 "c" "Quel chimiste" "soi" 13 0 1 -1
"1413" "s11" 62 48 2 264 1 0 864 864 1340 864 1696 476 0 476 0 0 476 "np1_2" 24 -1 1 "c" "du groupe pharmaceutique" "soi" 24 0 1 -1
"1414" "s11" 62 48 3 256 1 0 392 392 636 392 2088 244 0 244 0 0 244 "aux_v" 15 -1 1 "c" "ont empoisonné" "soi" 15 0 1 -1
"1415" "s11" 62 48 4 268 1 0 348 560 560 1680 3768 212 212 0 1 1 212 "np2_1" 14 -1 1 "c" "les collègues" "soi" 14 0 1 -1
"1416" "s11" 62 48 5 444 1 444 444 444 444 444 4212 0 0 0 0 0 444 "np2_2" 15 -1 1 "c" "du département" "soi" 15 0 1 -1
"1417" "s11" 62 48 6 0 0 0 0 0 0 0 4212 0 0 0 0 0 0 "sluice" 14 -1 1 "c" "par vengeance," "soi" 14 0 1 -1
"1418" "s11" 62 48 7 0 0 0 0 0 0 0 4212 0 0 0 0 0 0 "so" 14 -1 1 "c" "si vous pouvez" "soi" 14 0 1 -1
"1419" "s11" 63 35 10 0 0 0 0 0 0 0 8384 0 0 0 0 0 0 "sluice" 22 -1 -1 "d" "la longueur du trajet," "cdb" 22 0 -1 -1
"1420" "s11" 63 35 11 0 0 0 0 0 0 0 8384 0 0 0 0 0 0 "spillover1" 9 -1 -1 "d" "vu qu'ils" "cdb" 9 0 -1 -1
"1421" "s11" 63 35 3 312 1 0 312 312 704 312 3512 392 0 392 0 0 392 "np1_c" 15 -1 -1 "d" "Des policières" "cdb" 15 0 -1 -1
"1422" "s11" 63 35 4 196 1 0 196 392 392 784 4296 196 196 0 1 1 196 "adj" 6 -1 -1 "d" "sauves" "cdb" 6 0 -1 -1
"1423" "s11" 63 35 5 480 1 480 480 480 480 480 4776 0 0 0 0 0 480 "verb" 16 -1 -1 "d" "les véhiculent," "cdb" 16 0 -1 -1
"1424" "s11" 63 35 6 196 1 196 196 196 196 196 4972 0 0 0 0 0 196 "post-verb" 11 -1 -1 "d" "mais il est" "cdb" 11 0 -1 -1
"1425" "s11" 63 35 9 280 1 0 280 676 676 1144 8384 396 396 0 2 2 212 "pre-sluice" 10 -1 -1 "d" "exactement" "cdb" 10 0 -1 -1
"1426" "s11" 64 24 3 176 1 0 176 176 328 176 3940 152 0 152 0 0 152 "np1_c" 9 -1 1 "c" "L'opinion" "cdb" 9 0 1 -1
"1427" "s11" 64 24 4 152 1 0 152 384 384 536 4476 232 232 0 1 1 232 "adj" 7 -1 1 "c" "aveugle" "cdb" 7 0 1 -1
"1428" "s11" 64 24 5 260 1 0 1572 1572 1572 1572 6048 0 0 0 0 0 1572 "verb" 13 -1 1 "c" "les avantage," "cdb" 13 0 1 -1
"1429" "s11" 64 24 6 240 1 0 652 652 652 652 6700 0 0 0 0 0 652 "post-verb" 22 -1 1 "c" "mais les commentateurs" "cdb" 22 0 1 -1
"1430" "s11" 64 24 8 220 1 220 220 220 220 220 7340 0 0 0 0 0 220 "pre-sluice" 13 -1 1 "c" "en contestent" "cdb" 13 0 1 -1
"1431" "s11" 64 24 9 0 0 0 0 0 0 0 7340 0 0 0 0 0 0 "sluice" 15 -1 1 "c" "la continuité," "cdb" 15 0 1 -1
"1432" "s11" 65 29 10 0 0 0 0 0 0 0 6148 0 0 0 0 0 0 "spillover1" 10 1 -1 "b" "donc il ne" "cdb" 10 -1 0 1
"1433" "s11" 65 29 2 152 1 0 836 836 836 836 3580 0 0 0 0 0 836 "np1_c" 17 1 -1 "b" "Les techniciennes" "cdb" 17 -1 0 1
"1434" "s11" 65 29 3 316 1 316 316 316 316 316 3896 0 0 0 0 0 316 "adj" 9 1 -1 "b" "intègres" "cdb" 9 -1 0 1
"1435" "s11" 65 29 4 496 1 0 864 864 864 864 4760 0 0 0 0 0 864 "verb" 24 1 -1 "b" "les signent normalement," "cdb" 24 -1 0 1
"1436" "s11" 65 29 5 160 1 160 160 160 160 160 4920 0 0 0 0 0 160 "post-verb" 11 1 -1 "b" "mais il est" "cdb" 11 -1 0 1
"1437" "s11" 65 29 8 348 1 348 348 348 348 348 6148 0 0 0 0 0 348 "pre-sluice" 11 1 -1 "b" "de prévoir" "cdb" 11 -1 0 1
"1438" "s11" 65 29 9 0 0 0 0 0 0 0 6148 0 0 0 0 0 0 "sluice" 6 1 -1 "b" "quand," "cdb" 6 -1 0 1
"1439" "s11" 66 23 10 216 1 216 216 216 216 216 10824 0 0 0 0 0 216 "pre-sluice" 13 -1 -1 "d" "en comprendre" "cdb" 13 0 -1 -1
"1440" "s11" 66 23 11 0 0 0 0 0 0 0 10824 0 0 0 0 0 0 "sluice" 11 -1 -1 "d" "la justice," "cdb" 11 0 -1 -1
"1441" "s11" 66 23 12 0 0 0 0 0 0 0 10824 0 0 0 0 0 0 "spillover1" 10 -1 -1 "d" "protestant" "cdb" 10 0 -1 -1
"1442" "s11" 66 23 2 540 1 540 540 540 540 540 7016 0 0 0 0 0 540 "np1_c" 13 -1 -1 "d" "Les sentences" "cdb" 13 0 -1 -1
"1443" "s11" 66 23 3 280 1 280 280 280 280 280 7296 0 0 0 0 0 280 "adj" 9 -1 -1 "d" "critiques" "cdb" 9 0 -1 -1
"1444" "s11" 66 23 4 344 1 0 804 804 804 804 8100 0 0 0 0 0 804 "verb" 28 -1 -1 "d" "les jugent non-responsables," "cdb" 28 0 -1 -1
"1445" "s11" 66 23 5 172 1 0 388 388 568 388 8488 180 0 180 0 0 180 "post-verb" 19 -1 -1 "d" "mais les survivants" "cdb" 19 0 -1 -1
"1446" "s11" 69 22 10 0 0 0 0 0 0 0 8452 0 0 0 0 0 0 "pre-sluice" 9 1 1 "a" "révéler" "cdb" 9 1 0 1
"1447" "s11" 69 22 11 0 0 0 0 0 0 0 8452 0 0 0 0 0 0 "sluice" 4 1 1 "a" "où," "cdb" 4 1 0 1
"1448" "s11" 69 22 12 0 0 0 0 0 0 0 8452 0 0 0 0 0 0 "spillover1" 11 1 1 "a" "de manière" "cdb" 11 1 0 1
"1449" "s11" 69 22 3 640 1 640 640 640 640 640 5544 0 0 0 0 0 640 "np1_c" 8 1 1 "a" "Un agent" "cdb" 8 1 0 1
"1450" "s11" 69 22 4 448 1 448 448 448 448 448 5992 0 0 0 0 0 448 "adj" 6 1 1 "a" "lâche" "cdb" 6 1 0 1
"1451" "s11" 69 22 5 196 1 0 624 624 624 624 6616 0 0 0 0 0 624 "verb" 14 1 1 "a" "les recherche," "cdb" 14 1 0 1
"1452" "s11" 69 22 6 180 1 0 368 368 368 368 6984 0 0 0 0 0 368 "post-verb" 16 1 1 "a" "mais à présent" "cdb" 16 1 0 1
"1453" "s11" 69 22 9 256 1 256 256 256 256 256 8452 0 0 0 0 0 256 "pre-sluice" 14 1 1 "a" "ne veulent pas" "cdb" 14 1 0 1
"1454" "s11" 70 46 1 180 1 0 436 436 860 436 436 424 0 424 0 0 424 "np1_1" 20 1 1 "a" "Quelles journalistes" "soi" 20 1 0 1
"1455" "s11" 70 46 2 148 1 0 328 328 504 328 764 176 0 176 0 0 176 "np1_2" 13 1 1 "a" "de la chaîne" "soi" 13 1 0 1
"1456" "s11" 70 46 3 368 1 0 368 368 624 368 1132 256 0 256 0 0 256 "aux_v" 10 1 1 "a" "a soudoyé" "soi" 10 1 0 1
"1457" "s11" 70 46 4 236 1 0 236 520 520 1376 2508 284 284 0 1 1 284 "np2_1" 13 1 1 "a" "le président" "soi" 13 1 0 1
"1458" "s11" 70 46 5 476 1 476 476 476 476 476 2984 0 0 0 0 0 476 "np2_2" 8 1 1 "a" "du parti" "soi" 8 1 0 1
"1459" "s11" 70 46 6 0 0 0 0 0 0 0 2984 0 0 0 0 0 0 "sluice" 9 1 1 "a" "et quand," "soi" 9 1 0 1
"1460" "s11" 70 46 7 0 0 0 0 0 0 0 2984 0 0 0 0 0 0 "so" 18 1 1 "a" "s'il vous plaît ?" "soi" 18 1 0 1
"1461" "s11" 7 16 1 192 1 0 348 348 348 348 348 0 0 0 0 0 348 "np1" 15 -1 1 "c" "Le dictionnaire" "rrc" 15 0 1 -1
"1462" "s11" 7 16 10 0 0 0 0 0 0 0 3748 0 0 0 0 0 0 "spillover" 9 -1 1 "c" "de façon" "rrc" 9 0 1 -1
"1463" "s11" 7 16 2 332 1 0 516 516 516 516 864 0 0 0 0 0 516 "part" 7 -1 1 "c" "traduit" "rrc" 7 0 1 -1
"1464" "s11" 7 16 3 296 1 0 296 296 404 296 1160 108 0 108 0 0 108 "pp" 12 -1 1 "c" "de l'anglais" "rrc" 12 0 1 -1
"1465" "s11" 7 16 4 196 1 0 644 884 884 992 2152 240 240 0 1 1 240 "dis" 9 -1 1 "c" "contenait" "rrc" 9 0 1 -1
"1466" "s11" 7 16 5 192 1 192 192 192 192 192 2344 0 0 0 0 0 192 "post-dis" 20 -1 1 "c" "des familles de mots" "rrc" 20 0 1 -1
"1467" "s11" 7 16 8 356 1 356 356 356 356 356 3748 0 0 0 0 0 356 "pre-sluice" 13 -1 1 "c" "des matières" "rrc" 13 0 1 -1
"1468" "s11" 7 16 9 0 0 0 0 0 0 0 3748 0 0 0 0 0 0 "sluice" 19 -1 1 "c" "ne les indique pas," "rrc" 19 0 1 -1
"1469" "s11" 72 2 1 160 1 0 456 456 696 456 456 240 0 240 0 0 240 "np1" 9 1 1 "a" "Le héros" "rrc" 9 1 0 1
"1470" "s11" 72 2 10 0 0 0 0 0 0 0 4644 0 0 0 0 0 0 "spillover" 10 1 1 "a" "peut-être" "rrc" 10 1 0 1
"1471" "s11" 72 2 2 396 1 0 396 396 636 396 852 240 0 240 0 0 240 "part" 7 1 1 "a" "décrit" "rrc" 7 1 0 1
"1472" "s11" 72 2 3 268 1 0 416 416 600 416 1268 184 0 184 0 0 184 "pp" 19 1 1 "a" "dans cette histoire" "rrc" 19 1 0 1
"1473" "s11" 72 2 4 224 1 0 376 376 376 376 1644 0 0 0 0 0 376 "dis" 8 1 1 "a" "a vaincu" "rrc" 8 1 0 1
"1474" "s11" 72 2 5 188 1 0 836 836 836 1500 3144 0 0 0 1 1 836 "post-dis" 18 1 1 "a" "une bête féroce," "rrc" 18 1 0 1
"1475" "s11" 72 2 8 396 1 396 396 396 396 396 4644 0 0 0 0 0 396 "pre-sluice" 12 1 1 "a" "ne mentionne" "rrc" 12 1 0 1
"1476" "s11" 72 2 9 0 0 0 0 0 0 0 4644 0 0 0 0 0 0 "sluice" 8 1 1 "a" "comment," "rrc" 8 1 0 1
"1477" "s11" 73 3 1 160 1 0 424 424 584 424 424 160 0 160 0 0 160 "np1" 11 -1 -1 "d" "Les navires" "rrc" 11 0 -1 -1
"1478" "s11" 73 3 2 372 1 0 372 372 516 532 956 144 0 144 1 1 144 "part" 9 -1 -1 "d" "détruits" "rrc" 9 0 -1 -1
"1479" "s11" 73 3 3 328 1 0 508 820 820 964 1920 312 312 0 1 1 312 "pp" 17 -1 -1 "d" "pendant la guerre" "rrc" 17 0 -1 -1
"1480" "s11" 73 3 4 168 1 0 676 676 676 676 2596 0 0 0 0 0 676 "dis" 15 -1 -1 "d" "avaient rejoint" "rrc" 15 0 -1 -1
"1481" "s11" 73 3 5 1096 1 1096 1096 1096 1096 1096 3692 0 0 0 0 0 1096 "post-dis" 8 -1 -1 "d" "le port," "rrc" 8 0 -1 -1
"1482" "s11" 73 3 7 124 1 0 124 272 272 420 5076 148 148 0 1 1 148 "pre-sluice" 10 -1 -1 "d" "d'histoire" "rrc" 10 0 -1 -1
"1483" "s11" 73 3 8 0 0 0 0 0 0 0 5076 0 0 0 0 0 0 "sluice" 17 -1 -1 "d" "n'en savait rien," "rrc" 17 0 -1 -1
"1484" "s11" 73 3 9 0 0 0 0 0 0 0 5076 0 0 0 0 0 0 "spillover" 8 -1 -1 "d" "laissant" "rrc" 8 0 -1 -1
"1485" "s11" 74 33 2 176 1 0 560 560 788 560 3524 228 0 228 0 0 228 "np1_c" 13 1 -1 "b" "Les soupçons" "cdb" 13 -1 0 1
"1486" "s11" 74 33 3 220 1 0 220 220 396 220 3744 176 0 176 0 0 176 "adj" 6 1 -1 "b" "graves" "cdb" 6 -1 0 1
"1487" "s11" 74 33 4 188 1 0 188 188 1248 188 3932 1060 0 1060 0 1 500 "verb" 13 1 -1 "b" "les espacent," "cdb" 13 -1 0 1
"1488" "s11" 74 33 5 264 1 0 264 1208 1208 2444 6376 944 944 0 1 1 944 "post-verb" 25 1 -1 "b" "mais l'insensible Gabriel" "cdb" 25 -1 0 1
"1489" "s11" 74 33 7 208 1 208 208 208 208 208 7912 0 0 0 0 0 208 "pre-sluice" 6 1 -1 "b" "encore" "cdb" 6 -1 0 1
"1490" "s11" 74 33 8 0 0 0 0 0 0 0 7912 0 0 0 0 0 0 "sluice" 14 1 -1 "b" "à quel point," "cdb" 14 -1 0 1
"1491" "s11" 74 33 9 0 0 0 0 0 0 0 7912 0 0 0 0 0 0 "spillover1" 8 1 -1 "b" "jusqu'à" "cdb" 8 -1 0 1
"1492" "s11" 75 40 1 164 1 0 436 436 792 436 436 356 0 356 0 0 356 "np1_1" 13 -1 1 "c" "Quels acteurs" "soi" 13 0 1 -1
"1493" "s11" 75 40 2 436 1 0 436 436 632 436 872 196 0 196 0 0 196 "np1_2" 12 -1 1 "c" "du théâtre" "soi" 12 0 1 -1
"1494" "s11" 75 40 3 240 1 0 240 240 532 240 1112 292 0 292 0 1 180 "aux_v" 10 -1 1 "c" "a insulté" "soi" 10 0 1 -1
"1495" "s11" 75 40 4 220 1 0 220 668 668 1512 2624 448 448 0 1 1 448 "np2_1" 11 -1 1 "c" "le critique" "soi" 11 0 1 -1
"1496" "s11" 75 40 5 296 1 0 552 552 552 552 3176 0 0 0 0 0 552 "np2_2" 12 -1 1 "c" "du quotidien" "soi" 12 0 1 -1
"1497" "s11" 75 40 6 0 0 0 0 0 0 0 3176 0 0 0 0 0 0 "sluice" 13 -1 1 "c" "l'autre jour," "soi" 13 0 1 -1
"1498" "s11" 75 40 7 0 0 0 0 0 0 0 3176 0 0 0 0 0 0 "so" 14 -1 1 "c" "si vous pouvez" "soi" 14 0 1 -1
"1499" "s11" 76 32 10 0 0 0 0 0 0 0 9544 0 0 0 0 0 0 "spillover1" 17 -1 1 "c" "car le journal TV" "cdb" 17 0 1 -1
"1500" "s11" 76 32 2 0 0 0 0 0 1404 0 3500 1404 0 1404 0 1 1244 "np1_c" 14 -1 1 "c" "Un modérateur" "cdb" 14 0 1 -1
"1501" "s11" 76 32 3 152 1 0 152 1284 1284 5068 8568 1132 1132 0 2 2 1080 "adj" 9 -1 1 "c" "célèbre" "cdb" 9 0 1 -1
"1502" "s11" 76 32 4 228 1 0 356 356 356 356 8924 0 0 0 0 0 356 "verb" 12 -1 1 "c" "les annonce," "cdb" 12 0 1 -1
"1503" "s11" 76 32 5 156 1 0 288 288 288 288 9212 0 0 0 0 0 288 "post-verb" 16 -1 1 "c" "mais les parents" "cdb" 16 0 1 -1
"1504" "s11" 76 32 9 0 0 0 0 0 0 0 9544 0 0 0 0 0 0 "sluice" 11 -1 1 "c" "concentrer," "cdb" 11 0 1 -1
"1505" "s11" 77 15 1 164 1 0 540 540 760 540 540 220 0 220 0 0 220 "np1" 9 -1 -1 "d" "L'actrice" "rrc" 9 0 -1 -1
"1506" "s11" 77 15 10 0 0 0 0 0 0 0 5176 0 0 0 0 0 0 "spillover" 8 -1 -1 "d" "bien que" "rrc" 8 0 -1 -1
"1507" "s11" 77 15 2 252 1 252 252 252 252 252 792 0 0 0 0 0 252 "part" 8 -1 -1 "d" "séduite" "rrc" 8 0 -1 -1
"1508" "s11" 77 15 3 252 1 0 520 520 520 520 1312 0 0 0 0 0 520 "pp" 13 -1 -1 "d" "à la soirée" "rrc" 13 0 -1 -1
"1509" "s11" 77 15 4 320 1 320 320 320 320 320 1632 0 0 0 0 0 320 "dis" 12 -1 -1 "d" "a rencontré" "rrc" 12 0 -1 -1
"1510" "s11" 77 15 5 344 1 0 1012 1012 1240 1012 2644 228 0 228 0 0 228 "post-dis" 16 -1 -1 "d" "une journaliste," "rrc" 16 0 -1 -1
"1511" "s11" 77 15 8 360 1 0 492 492 492 492 5176 0 0 0 0 0 492 "pre-sluice" 19 -1 -1 "d" "n'en révèlent pas" "rrc" 19 0 -1 -1
"1512" "s11" 77 15 9 0 0 0 0 0 0 0 5176 0 0 0 0 0 0 "sluice" 10 -1 -1 "d" "l'endroit," "rrc" 10 0 -1 -1
"1513" "s11" 78 5 1 176 1 0 780 780 780 780 780 0 0 0 0 0 780 "np1" 22 1 -1 "b" "Les derniers chapitres" "rrc" 22 -1 0 1
"1514" "s11" 78 5 10 0 0 0 0 0 0 0 4104 0 0 0 0 0 0 "sluice" 9 1 -1 "b" "pourquoi," "rrc" 9 -1 0 1
"1515" "s11" 78 5 11 0 0 0 0 0 0 0 4104 0 0 0 0 0 0 "spillover" 12 1 -1 "b" "d'autant que" "rrc" 12 -1 0 1
"1516" "s11" 78 5 2 204 1 204 204 204 204 204 984 0 0 0 0 0 204 "part" 10 1 -1 "b" "soustraits" "rrc" 10 -1 0 1
"1517" "s11" 78 5 3 188 1 0 552 552 552 552 1536 0 0 0 0 0 552 "pp" 8 1 -1 "b" "du livre" "rrc" 8 -1 0 1
"1518" "s11" 78 5 4 184 1 184 184 184 184 184 1720 0 0 0 0 0 184 "dis" 7 1 -1 "b" "avaient" "rrc" 7 -1 0 1
"1519" "s11" 78 5 5 304 1 0 976 976 976 976 2696 0 0 0 0 0 976 "post-dis" 17 1 -1 "b" "l'air ingénieux," "rrc" 17 -1 0 1
"1520" "s11" 78 5 9 240 1 240 240 240 240 240 4104 0 0 0 0 0 240 "pre-sluice" 10 1 -1 "b" "exactement" "rrc" 10 -1 0 1
"1521" "s11" 81 36 10 0 0 0 0 0 0 0 6916 0 0 0 0 0 0 "spillover1" 12 -1 1 "c" "car le style" "cdb" 12 0 1 -1
"1522" "s11" 81 36 2 180 1 0 532 532 532 532 3956 0 0 0 0 0 532 "np1_c" 14 -1 1 "c" "Une enjolivure" "cdb" 14 0 1 -1
"1523" "s11" 81 36 3 524 1 0 524 524 668 524 4480 144 0 144 0 0 144 "adj" 8 -1 1 "c" "précise" "cdb" 8 0 1 -1
"1524" "s11" 81 36 4 476 1 476 476 476 476 620 5100 0 0 0 1 1 476 "verb" 9 -1 1 "c" "les orne," "cdb" 9 0 1 -1
"1525" "s11" 81 36 5 144 1 0 368 368 368 368 5468 0 0 0 0 0 368 "post-verb" 16 -1 1 "c" "mais les savants" "cdb" 16 0 1 -1
"1526" "s11" 81 36 8 268 1 268 268 268 268 268 6916 0 0 0 0 0 268 "pre-sluice" 8 -1 1 "c" "d'accord" "cdb" 8 0 1 -1
"1527" "s11" 81 36 9 0 0 0 0 0 0 0 6916 0 0 0 0 0 0 "sluice" 14 -1 1 "c" "sur leur âge," "cdb" 14 0 1 -1
"1528" "s11" 82 10 1 160 1 0 296 296 624 296 296 328 0 328 0 0 184 "np1" 9 1 1 "a" "L'artiste" "rrc" 9 1 0 1
"1529" "s11" 82 10 2 240 1 0 484 648 852 792 1088 368 164 204 1 1 204 "part" 5 1 1 "a" "peint" "rrc" 5 1 0 1
"1530" "s11" 82 10 3 400 1 0 400 400 1400 400 1488 1000 0 1000 0 1 624 "pp" 16 1 1 "a" "dans son atelier" "rrc" 16 1 0 1
"1531" "s11" 82 10 4 184 1 0 800 3420 3420 4808 6296 2620 2620 0 1 1 2620 "dis" 16 1 1 "a" "avait rencontré" "rrc" 16 1 0 1
"1532" "s11" 82 10 5 156 1 0 404 404 404 404 6700 0 0 0 0 0 404 "post-dis" 13 1 1 "a" "une comtesse," "rrc" 13 1 0 1
"1533" "s11" 82 10 7 164 1 0 324 324 324 324 8924 0 0 0 0 0 324 "pre-sluice" 12 1 1 "a" "de vérifier" "rrc" 12 1 0 1
"1534" "s11" 82 10 8 0 0 0 0 0 0 0 8924 0 0 0 0 0 0 "sluice" 4 1 1 "a" "où," "rrc" 4 1 0 1
"1535" "s11" 82 10 9 0 0 0 0 0 0 0 8924 0 0 0 0 0 0 "spillover" 12 1 1 "a" "de sorte que" "rrc" 12 1 0 1
"1536" "s1" 18 3 1 180 1 0 484 484 956 484 484 472 0 472 0 0 164 "np1" 9 -1 1 "c" "Le navire" "rrc" 9 0 1 -1
"1537" "s1" 18 3 2 184 1 0 184 380 1068 588 1072 884 196 688 1 2 688 "part" 8 -1 1 "c" "détruit" "rrc" 8 0 1 -1
"1538" "s11" 83 21 2 168 1 0 496 496 496 496 2896 0 0 0 0 0 496 "np1_c" 11 1 -1 "b" "Les renvois" "cdb" 11 -1 0 1
"1539" "s11" 83 21 3 388 1 388 388 388 388 388 3284 0 0 0 0 0 388 "adj" 10 1 -1 "b" "explicites" "cdb" 10 -1 0 1
"1540" "s11" 83 21 4 168 1 0 520 520 520 520 3804 0 0 0 0 0 520 "verb" 18 1 -1 "b" "les font discuter," "cdb" 18 -1 0 1
"1541" "s11" 83 21 5 220 1 0 380 380 564 380 4184 184 0 184 0 0 184 "post-verb" 18 1 -1 "b" "mais le professeur" "cdb" 18 -1 0 1
"1542" "s11" 83 21 7 256 1 256 256 256 256 256 5808 0 0 0 0 0 256 "pre-sluice" 11 1 -1 "b" "de demander" "cdb" 11 -1 0 1
"1543" "s11" 83 21 8 0 0 0 0 0 0 0 5808 0 0 0 0 0 0 "sluice" 20 1 -1 "b" "avec quel résultat," "cdb" 20 -1 0 1
"1544" "s1" 18 3 3 104 1 0 512 512 860 512 1584 348 0 348 0 0 348 "pp" 17 -1 1 "c" "pendant la guerre" "rrc" 17 0 1 -1
"1545" "s1" 18 3 4 156 1 0 424 932 932 2232 3816 508 508 0 1 1 508 "dis" 13 -1 1 "c" "avait rejoint" "rrc" 13 0 1 -1
"1546" "s1" 18 3 5 180 1 0 304 304 304 304 4120 0 0 0 0 0 304 "post-dis" 8 -1 1 "c" "le port," "rrc" 8 0 1 -1
"1547" "s1" 18 3 7 228 1 228 228 228 228 228 4684 0 0 0 0 0 228 "pre-sluice" 10 -1 1 "c" "d'histoire" "rrc" 10 0 1 -1
"1548" "s1" 18 3 8 0 0 0 0 0 0 0 4684 0 0 0 0 0 0 "sluice" 17 -1 1 "c" "n'en savait rien," "rrc" 17 0 1 -1
"1549" "s1" 18 3 9 0 0 0 0 0 0 0 4684 0 0 0 0 0 0 "spillover" 8 -1 1 "c" "laissant" "rrc" 8 0 1 -1
"1550" "s11" 9 14 1 176 1 0 344 344 476 344 344 132 0 132 0 0 132 "np1" 9 1 1 "a" "Le sultan" "rrc" 9 1 0 1
"1551" "s11" 9 14 10 0 0 0 0 0 0 0 3864 0 0 0 0 0 0 "spillover" 12 1 1 "a" "et n'avaient" "rrc" 12 1 0 1
"1552" "s11" 9 14 2 176 1 0 176 420 420 552 896 244 244 0 1 1 244 "part" 9 1 1 "a" "satisfait" "rrc" 9 1 0 1
"1553" "s11" 9 14 3 328 1 0 476 476 476 476 1372 0 0 0 0 0 476 "pp" 10 1 1 "a" "depuis peu" "rrc" 10 1 0 1
"1554" "s11" 9 14 4 316 1 316 316 316 316 316 1688 0 0 0 0 0 316 "dis" 5 1 1 "a" "avait" "rrc" 5 1 0 1
"1555" "s11" 9 14 5 196 1 0 800 800 800 800 2488 0 0 0 0 0 800 "post-dis" 15 1 1 "a" "un grand harem," "rrc" 15 1 0 1
"1556" "s11" 9 14 8 92 1 0 92 512 512 1068 3864 420 420 0 1 1 420 "pre-sluice" 15 1 1 "a" "ne savaient pas" "rrc" 15 1 0 1
"1557" "s11" 9 14 9 0 0 0 0 0 0 0 3864 0 0 0 0 0 0 "sluice" 4 1 1 "a" "où," "rrc" 4 1 0 1
"1558" "s1" 20 12 1 164 1 0 420 420 420 420 420 0 0 0 0 0 420 "np1" 10 1 -1 "b" "Les robots" "rrc" 10 -1 0 1
"1559" "s1" 20 12 10 0 0 0 0 0 0 0 3904 0 0 0 0 0 0 "spillover" 12 1 -1 "b" "vu qu'il y a" "rrc" 12 -1 0 1
"1560" "s1" 20 12 2 160 1 0 344 344 344 344 764 0 0 0 0 0 344 "part" 8 1 -1 "b" "produits" "rrc" 8 -1 0 1
"1561" "s1" 20 12 3 196 1 0 280 280 280 280 1044 0 0 0 0 0 280 "pp" 10 1 -1 "b" "à l'usine" "rrc" 10 -1 0 1
"1562" "s1" 20 12 4 220 1 0 384 384 384 384 1428 0 0 0 0 0 384 "dis" 15 1 -1 "b" "doivent traiter" "rrc" 15 -1 0 1
"1563" "s1" 20 12 5 420 1 0 676 676 676 676 2104 0 0 0 0 0 676 "post-dis" 20 1 -1 "b" "des pièces uniques," "rrc" 20 -1 0 1
"1564" "s1" 20 12 8 156 1 0 304 304 304 304 3904 0 0 0 0 0 304 "pre-sluice" 11 1 -1 "b" "de décider" "rrc" 11 -1 0 1
"1565" "s1" 20 12 9 0 0 0 0 0 0 0 3904 0 0 0 0 0 0 "sluice" 6 1 -1 "b" "quand," "rrc" 6 -1 0 1
"1566" "s12" 10 19 10 0 0 0 0 0 0 0 8152 0 0 0 0 0 0 "sluice" 13 1 -1 "b" "depuis quand," "cdb" 13 -1 0 1
"1567" "s12" 10 19 11 0 0 0 0 0 0 0 8152 0 0 0 0 0 0 "spillover1" 8 1 -1 "b" "incitant" "cdb" 8 -1 0 1
"1568" "s12" 10 19 2 108 1 0 292 292 728 292 3152 436 0 436 0 0 436 "np1_c" 11 1 -1 "b" "Les projets" "cdb" 11 -1 0 1
"1569" "s12" 10 19 3 168 1 0 168 168 1124 168 3320 956 0 956 0 0 428 "adj" 8 1 -1 "b" "informes" "cdb" 8 -1 0 1
"1570" "s12" 10 19 4 196 1 0 196 772 772 2164 5484 576 576 0 2 2 312 "verb" 11 1 -1 "b" "les aident," "cdb" 11 -1 0 1
"1571" "s12" 10 19 5 332 1 0 652 652 1048 652 6136 396 0 396 0 0 396 "post-verb" 14 1 -1 "b" "mais grâce à" "cdb" 14 -1 0 1
"1572" "s12" 10 19 9 240 1 240 240 240 240 240 8152 0 0 0 0 0 240 "pre-sluice" 9 1 -1 "b" "de saisir" "cdb" 9 -1 0 1
"1573" "s12" 12 12 1 208 1 0 380 380 380 380 380 0 0 0 0 0 380 "np1" 8 1 1 "a" "Le robot" "rrc" 8 1 0 1
"1574" "s12" 12 12 10 0 0 0 0 0 0 0 3444 0 0 0 0 0 0 "spillover" 12 1 1 "a" "vu qu'il y a" "rrc" 12 1 0 1
"1575" "s12" 12 12 2 232 1 0 400 400 400 400 780 0 0 0 0 0 400 "part" 7 1 1 "a" "produit" "rrc" 7 1 0 1
"1576" "s12" 12 12 3 100 1 0 248 248 248 248 1028 0 0 0 0 0 248 "pp" 10 1 1 "a" "à l'usine" "rrc" 10 1 0 1
"1577" "s12" 12 12 4 324 1 0 440 440 440 440 1468 0 0 0 0 0 440 "dis" 12 1 1 "a" "doit traiter" "rrc" 12 1 0 1
"1578" "s12" 12 12 5 252 1 0 608 608 608 608 2076 0 0 0 0 0 608 "post-dis" 20 1 1 "a" "des pièces uniques," "rrc" 20 1 0 1
"1579" "s12" 12 12 8 160 1 0 324 324 324 324 3444 0 0 0 0 0 324 "pre-sluice" 11 1 1 "a" "de décider" "rrc" 11 1 0 1
"1580" "s12" 12 12 9 0 0 0 0 0 0 0 3444 0 0 0 0 0 0 "sluice" 6 1 1 "a" "quand," "rrc" 6 1 0 1
"1581" "s12" 13 15 1 252 1 0 252 252 572 252 252 320 0 320 0 0 320 "np1" 9 1 -1 "b" "L'actrice" "rrc" 9 -1 0 1
"1582" "s12" 13 15 10 176 1 0 764 764 816 764 5740 52 0 52 0 1 52 "spillover" 8 1 -1 "b" "bien que" "rrc" 8 -1 0 1
"1583" "s12" 13 15 2 324 1 0 324 324 544 324 576 220 0 220 0 0 220 "part" 8 1 -1 "b" "séduite" "rrc" 8 -1 0 1
"1584" "s12" 13 15 3 96 1 0 392 392 392 392 968 0 0 0 0 0 392 "pp" 13 1 -1 "b" "à la soirée" "rrc" 13 -1 0 1
"1585" "s12" 13 15 4 256 1 0 256 256 708 256 1224 452 0 452 0 0 132 "dis" 12 1 -1 "b" "a rencontré" "rrc" 12 -1 0 1
"1586" "s12" 13 15 5 180 1 0 288 288 780 288 1512 492 0 492 0 0 104 "post-dis" 16 1 -1 "b" "une journaliste," "rrc" 16 -1 0 1
"1587" "s12" 13 15 8 148 1 0 536 536 712 536 4976 176 0 176 0 0 176 "pre-sluice" 17 1 -1 "b" "ne révèlent pas" "rrc" 17 -1 0 1
"1588" "s12" 13 15 9 0 0 0 0 0 0 0 4976 0 0 0 0 0 0 "sluice" 4 1 -1 "b" "où," "rrc" 4 -1 0 1
"1589" "s12" 14 1 1 244 1 0 612 612 612 612 612 0 0 0 0 0 612 "np1" 15 -1 -1 "d" "La politicienne" "rrc" 15 0 -1 -1
"1590" "s12" 14 1 10 0 0 0 0 0 0 0 5152 0 0 0 0 0 0 "sluice" 17 -1 -1 "d" "les critiquaient," "rrc" 17 0 -1 -1
"1591" "s12" 14 1 11 0 0 0 0 0 0 0 5152 0 0 0 0 0 0 "spillover" 6 -1 -1 "d" "vu que" "rrc" 6 0 -1 -1
"1592" "s12" 14 1 2 96 1 0 796 796 796 796 1408 0 0 0 0 0 796 "part" 10 -1 -1 "d" "contredite" "rrc" 10 0 -1 -1
"1593" "s12" 14 1 3 184 1 0 336 336 336 336 1744 0 0 0 0 0 336 "pp" 16 -1 -1 "d" "durant le débat" "rrc" 16 0 -1 -1
"1594" "s12" 14 1 4 196 1 0 360 360 604 360 2104 244 0 244 0 0 244 "dis" 10 -1 -1 "d" "a proposé" "rrc" 10 0 -1 -1
"1595" "s12" 14 1 5 200 1 200 200 200 200 444 2548 0 0 0 1 1 200 "post-dis" 11 -1 -1 "d" "des mesures" "rrc" 11 0 -1 -1
"1596" "s12" 14 1 9 180 1 0 828 828 828 828 5152 0 0 0 0 0 828 "pre-sluice" 21 -1 -1 "d" "de tendance libérale" "rrc" 21 0 -1 -1
"1597" "s1" 21 53 1 172 1 0 468 468 1668 468 468 1200 0 1200 0 0 164 "np1_1" 16 1 1 "a" "Quelle dompteuse" "soi" 16 1 0 1
"1598" "s1" 21 53 2 284 1 0 284 628 1212 1664 2132 928 344 584 2 3 276 "np1_2" 7 1 1 "a" "de lion" "soi" 7 1 0 1
"1599" "s1" 21 53 3 212 1 0 364 364 584 364 2496 220 0 220 0 1 156 "aux_v" 13 1 1 "a" "ont embauché" "soi" 13 1 0 1
"1600" "s1" 21 53 4 180 1 0 180 532 588 1500 3996 408 352 56 1 1 56 "np2_1" 13 1 1 "a" "les cracheurs" "soi" 13 1 0 1
"1601" "s1" 21 53 5 36 1 0 36 196 196 252 4248 160 160 0 1 1 160 "np2_2" 6 1 1 "a" "de feu" "soi" 6 1 0 1
"1602" "s1" 21 53 6 0 0 0 0 0 0 0 4248 0 0 0 0 0 0 "sluice" 12 1 1 "a" "et pourquoi," "soi" 12 1 0 1
"1603" "s1" 21 53 7 0 0 0 0 0 0 0 4248 0 0 0 0 0 0 "so" 10 1 1 "a" "si je puis" "soi" 10 1 0 1
"1604" "s12" 16 41 1 116 1 0 968 968 968 968 968 0 0 0 0 0 968 "np1_1" 19 -1 -1 "d" "Combien de maîtres" "soi" 19 0 -1 -1
"1605" "s12" 16 41 2 208 1 208 208 208 208 208 1176 0 0 0 0 0 208 "np1_2" 10 -1 -1 "d" "de kung-fu" "soi" 10 0 -1 -1
"1606" "s12" 16 41 3 208 1 0 444 444 576 444 1620 132 0 132 0 0 132 "aux_v" 10 -1 -1 "d" "ont vaincu" "soi" 10 0 -1 -1
"1607" "s12" 16 41 4 172 1 0 172 388 388 520 2140 216 216 0 1 1 216 "np2_1" 6 -1 -1 "d" "l'ours" "soi" 6 0 -1 -1
"1608" "s12" 16 41 5 208 1 208 208 208 208 208 2348 0 0 0 0 0 208 "np2_2" 9 -1 -1 "d" "du cirque" "soi" 9 0 -1 -1
"1609" "s12" 16 41 6 0 0 0 0 0 0 0 2348 0 0 0 0 0 0 "sluice" 16 -1 -1 "d" "dans l'histoire," "soi" 16 0 -1 -1
"1610" "s12" 16 41 7 0 0 0 0 0 0 0 2348 0 0 0 0 0 0 "so" 10 -1 -1 "d" "si je puis" "soi" 10 0 -1 -1
"1611" "s12" 18 32 10 0 0 0 0 0 0 0 8292 0 0 0 0 0 0 "spillover1" 17 1 1 "a" "car le journal TV" "cdb" 17 1 0 1
"1612" "s12" 18 32 2 116 1 0 1380 1380 1380 1380 5532 0 0 0 0 0 1380 "np1_c" 14 1 1 "a" "Un modérateur" "cdb" 14 1 0 1
"1613" "s12" 18 32 3 164 1 0 164 164 560 164 5696 396 0 396 0 0 60 "adj" 9 1 1 "a" "célèbre" "cdb" 9 1 0 1
"1614" "s12" 18 32 4 172 1 0 172 484 484 880 6576 312 312 0 2 2 312 "verb" 12 1 1 "a" "les annonce," "cdb" 12 1 0 1
"1615" "s12" 18 32 5 176 1 0 956 956 956 956 7532 0 0 0 0 0 956 "post-verb" 16 1 1 "a" "mais les parents" "cdb" 16 1 0 1
"1616" "s12" 18 32 8 276 1 276 276 276 276 276 8292 0 0 0 0 0 276 "pre-sluice" 10 1 1 "a" "à deviner" "cdb" 10 1 0 1
"1617" "s12" 18 32 9 0 0 0 0 0 0 0 8292 0 0 0 0 0 0 "sluice" 15 1 1 "a" "sur quel canal," "cdb" 15 1 0 1
"1618" "s12" 19 36 10 0 0 0 0 0 0 0 5232 0 0 0 0 0 0 "spillover1" 12 1 1 "a" "car le style" "cdb" 12 1 0 1
"1619" "s12" 19 36 2 136 1 0 856 856 856 856 3132 0 0 0 0 0 856 "np1_c" 14 1 1 "a" "Une enjolivure" "cdb" 14 1 0 1
"1620" "s12" 19 36 3 420 1 420 420 420 420 420 3552 0 0 0 0 0 420 "adj" 8 1 1 "a" "précise" "cdb" 8 1 0 1
"1621" "s12" 19 36 4 232 1 232 232 232 232 232 3784 0 0 0 0 0 232 "verb" 9 1 1 "a" "les orne," "cdb" 9 1 0 1
"1622" "s12" 19 36 5 260 1 0 612 612 612 612 4396 0 0 0 0 0 612 "post-verb" 16 1 1 "a" "mais les savants" "cdb" 16 1 0 1
"1623" "s12" 19 36 8 160 1 160 160 160 160 160 5232 0 0 0 0 0 160 "pre-sluice" 8 1 1 "a" "d'accord" "cdb" 8 1 0 1
"1624" "s12" 19 36 9 0 0 0 0 0 0 0 5232 0 0 0 0 0 0 "sluice" 13 1 1 "a" "depuis quand," "cdb" 13 1 0 1
"1625" "s12" 20 48 1 240 1 0 780 780 1456 780 780 676 0 676 0 0 156 "np1_1" 13 1 1 "a" "Quel chimiste" "soi" 13 1 0 1
"1626" "s12" 20 48 2 112 1 0 1304 1304 2064 1304 2084 760 0 760 0 2 196 "np1_2" 24 1 1 "a" "du groupe pharmaceutique" "soi" 24 1 0 1
"1627" "s12" 20 48 3 152 1 0 484 752 752 2188 4272 268 268 0 2 2 268 "aux_v" 15 1 1 "a" "ont empoisonné" "soi" 15 1 0 1
"1628" "s12" 20 48 4 272 1 0 772 772 772 772 5044 0 0 0 0 0 772 "np2_1" 14 1 1 "a" "les collègues" "soi" 14 1 0 1
"1629" "s12" 20 48 5 144 1 0 320 320 320 320 5364 0 0 0 0 0 320 "np2_2" 15 1 1 "a" "du département" "soi" 15 1 0 1
"1630" "s12" 20 48 6 0 0 0 0 0 0 0 5364 0 0 0 0 0 0 "sluice" 11 1 1 "a" "et comment," "soi" 11 1 0 1
"1631" "s12" 20 48 7 0 0 0 0 0 0 0 5364 0 0 0 0 0 0 "so" 14 1 1 "a" "si vous pouvez" "soi" 14 1 0 1
"1632" "s12" 21 30 10 0 0 0 0 0 0 0 5924 0 0 0 0 0 0 "spillover1" 7 -1 1 "c" "chacune" "cdb" 7 0 1 -1
"1633" "s12" 21 30 2 328 1 0 328 328 644 328 3472 316 0 316 0 0 316 "np1_c" 7 -1 1 "c" "La robe" "cdb" 7 0 1 -1
"1634" "s12" 21 30 3 152 1 0 152 312 312 628 4100 160 160 0 1 1 160 "adj" 7 -1 1 "c" "sublime" "cdb" 7 0 1 -1
"1635" "s12" 21 30 4 204 1 204 204 204 204 204 4304 0 0 0 0 0 204 "verb" 11 -1 1 "c" "les charme," "cdb" 11 0 1 -1
"1636" "s12" 21 30 5 184 1 0 484 484 484 484 4788 0 0 0 0 0 484 "post-verb" 21 -1 1 "c" "mais comme d'habitude" "cdb" 21 0 1 -1
"1637" "s12" 21 30 8 148 1 0 252 252 252 252 5924 0 0 0 0 0 252 "pre-sluice" 14 -1 1 "c" "pour expliquer" "cdb" 14 0 1 -1
"1638" "s12" 21 30 9 0 0 0 0 0 0 0 5924 0 0 0 0 0 0 "sluice" 17 -1 1 "c" "cette impression," "cdb" 17 0 1 -1
"1639" "s12" 22 11 1 196 1 0 688 688 1012 688 688 324 0 324 0 0 324 "np1" 19 1 -1 "b" "La reine éternelle" "rrc" 19 -1 0 1
"1640" "s12" 22 11 2 128 1 0 128 344 344 668 1356 216 216 0 1 1 216 "part" 8 1 -1 "b" "prédite" "rrc" 8 -1 0 1
"1641" "s12" 22 11 3 224 1 0 484 484 484 484 1840 0 0 0 0 0 484 "pp" 19 1 -1 "b" "dans les écritures" "rrc" 19 -1 0 1
"1642" "s12" 22 11 4 220 1 0 792 792 976 792 2632 184 0 184 0 0 184 "dis" 15 1 -1 "b" "aurait accompli" "rrc" 15 -1 0 1
"1643" "s12" 22 11 5 120 1 120 120 120 120 304 2936 0 0 0 1 1 120 "post-dis" 11 1 -1 "b" "un miracle," "rrc" 11 -1 0 1
"1644" "s12" 22 11 7 252 1 252 252 252 252 252 4132 0 0 0 0 0 252 "pre-sluice" 7 1 -1 "b" "de dire" "rrc" 7 -1 0 1
"1645" "s12" 22 11 8 0 0 0 0 0 0 0 4132 0 0 0 0 0 0 "sluice" 6 1 -1 "b" "quand," "rrc" 6 -1 0 1
"1646" "s12" 22 11 9 0 0 0 0 0 0 0 4132 0 0 0 0 0 0 "spillover" 14 1 -1 "b" "en particulier" "rrc" 14 -1 0 1
"1647" "s12" 23 18 10 0 0 0 0 0 0 0 4312 0 0 0 0 0 0 "spillover1" 8 -1 1 "c" "même si" "cdb" 8 0 1 -1
"1648" "s12" 23 18 2 120 1 0 560 560 560 560 2892 0 0 0 0 0 560 "np1_c" 10 -1 1 "c" "Le montage" "cdb" 10 0 1 -1
"1649" "s12" 23 18 3 304 1 304 304 304 304 304 3196 0 0 0 0 0 304 "adj" 4 -1 1 "c" "fixe" "cdb" 4 0 1 -1
"1650" "s12" 23 18 4 140 1 0 312 312 312 312 3508 0 0 0 0 0 312 "verb" 10 -1 1 "c" "les voile," "cdb" 10 0 1 -1
"1651" "s12" 23 18 5 256 1 0 496 496 496 496 4004 0 0 0 0 0 496 "post-verb" 14 -1 1 "c" "mais le patron" "cdb" 14 0 1 -1
"1652" "s12" 23 18 8 0 0 0 0 0 0 0 4312 0 0 0 0 0 0 "pre-sluice" 7 -1 1 "c" "ne peut" "cdb" 7 0 1 -1
"1653" "s12" 23 18 9 0 0 0 0 0 0 0 4312 0 0 0 0 0 0 "sluice" 12 -1 1 "c" "le garantir," "cdb" 12 0 1 -1
"1654" "s1" 22 5 1 176 1 0 580 580 580 580 580 0 0 0 0 0 580 "np1" 19 1 1 "a" "Le dernier chapitre" "rrc" 19 1 0 1
"1655" "s1" 22 5 10 0 0 0 0 0 0 0 4568 0 0 0 0 0 0 "sluice" 9 1 1 "a" "pourquoi," "rrc" 9 1 0 1
"1656" "s1" 22 5 11 0 0 0 0 0 0 0 4568 0 0 0 0 0 0 "spillover" 12 1 1 "a" "d'autant que" "rrc" 12 1 0 1
"1657" "s1" 22 5 2 200 1 0 200 200 520 200 780 320 0 320 0 0 320 "part" 9 1 1 "a" "soustrait" "rrc" 9 1 0 1
"1658" "s1" 22 5 3 168 1 0 332 332 608 332 1112 276 0 276 0 1 192 "pp" 8 1 1 "a" "du livre" "rrc" 8 1 0 1
"1659" "s1" 22 5 4 132 1 0 296 296 484 296 1408 188 0 188 0 0 188 "dis" 5 1 1 "a" "avait" "rrc" 5 1 0 1
"1660" "s1" 22 5 5 40 1 0 40 488 488 1272 2680 448 448 0 1 1 448 "post-dis" 17 1 1 "a" "l'air ingénieux," "rrc" 17 1 0 1
"1661" "s12" 25 52 1 164 1 0 536 536 536 536 536 0 0 0 0 0 536 "np1_1" 18 1 1 "a" "Quel fonctionnaire" "soi" 18 1 0 1
"1662" "s12" 25 52 2 212 1 0 212 212 368 212 748 156 0 156 0 0 156 "np1_2" 9 1 1 "a" "de l'Etat" "soi" 9 1 0 1
"1663" "s12" 25 52 3 176 1 0 340 340 708 340 1088 368 0 368 0 0 368 "aux_v" 13 1 1 "a" "ont protégé" "soi" 13 1 0 1
"1664" "s12" 25 52 4 124 1 0 124 272 272 796 1884 148 148 0 1 1 148 "np2_1" 14 1 1 "a" "les magistrats" "soi" 14 1 0 1
"1665" "s12" 25 52 5 160 1 0 428 428 428 428 2312 0 0 0 0 0 428 "np2_2" 10 1 1 "a" "du parquet" "soi" 10 1 0 1
"1666" "s12" 25 52 6 0 0 0 0 0 0 0 2312 0 0 0 0 0 0 "sluice" 9 1 1 "a" "et quand," "soi" 9 1 0 1
"1667" "s12" 25 52 7 0 0 0 0 0 0 0 2312 0 0 0 0 0 0 "so" 14 1 1 "a" "si vous pouvez" "soi" 14 1 0 1
"1668" "s1" 22 5 9 200 1 200 200 200 200 200 4568 0 0 0 0 0 200 "pre-sluice" 10 1 1 "a" "exactement" "rrc" 10 1 0 1
"1669" "s12" 27 21 2 140 1 0 292 292 292 292 2360 0 0 0 0 0 292 "np1_c" 11 -1 -1 "d" "Les renvois" "cdb" 11 0 -1 -1
"1670" "s12" 27 21 3 216 1 216 216 216 216 216 2576 0 0 0 0 0 216 "adj" 10 -1 -1 "d" "explicites" "cdb" 10 0 -1 -1
"1671" "s12" 27 21 4 160 1 0 360 360 360 360 2936 0 0 0 0 0 360 "verb" 18 -1 -1 "d" "les font discuter," "cdb" 18 0 -1 -1
"1672" "s12" 27 21 5 132 1 0 440 440 440 440 3376 0 0 0 0 0 440 "post-verb" 18 -1 -1 "d" "mais le professeur" "cdb" 18 0 -1 -1
"1673" "s12" 27 21 7 148 1 0 288 288 288 288 3948 0 0 0 0 0 288 "pre-sluice" 13 -1 -1 "d" "d'en écouter" "cdb" 13 0 -1 -1
"1674" "s12" 27 21 8 0 0 0 0 0 0 0 3948 0 0 0 0 0 0 "sluice" 13 -1 -1 "d" "le résultat," "cdb" 13 0 -1 -1
"1675" "s12" 27 21 9 0 0 0 0 0 0 0 3948 0 0 0 0 0 0 "spillover1" 10 -1 -1 "d" "car il y a" "cdb" 10 0 -1 -1
"1676" "s12" 31 14 1 176 1 0 176 176 384 176 176 208 0 208 0 0 208 "np1" 9 -1 1 "c" "Le sultan" "rrc" 9 0 1 -1
"1677" "s12" 31 14 10 0 0 0 0 0 0 0 3284 0 0 0 0 0 0 "sluice" 14 -1 1 "c" "l'emplacement," "rrc" 14 0 1 -1
"1678" "s12" 31 14 11 0 0 0 0 0 0 0 3284 0 0 0 0 0 0 "spillover" 12 -1 1 "c" "et n'avaient" "rrc" 12 0 1 -1
"1679" "s12" 31 14 2 232 1 0 232 460 460 668 844 228 228 0 1 1 228 "part" 9 -1 1 "c" "satisfait" "rrc" 9 0 1 -1
"1680" "s12" 31 14 3 248 1 0 424 424 424 424 1268 0 0 0 0 0 424 "pp" 10 -1 1 "c" "depuis peu" "rrc" 10 0 1 -1
"1681" "s12" 31 14 4 200 1 200 200 200 200 200 1468 0 0 0 0 0 200 "dis" 5 -1 1 "c" "avait" "rrc" 5 0 1 -1
"1682" "s12" 31 14 5 124 1 0 408 408 540 408 1876 132 0 132 0 0 132 "post-dis" 15 -1 1 "c" "un grand harem," "rrc" 15 0 1 -1
"1683" "s12" 31 14 9 176 1 0 340 340 340 340 3284 0 0 0 0 0 340 "pre-sluice" 10 -1 1 "c" "en trouver" "rrc" 10 0 1 -1
"1684" "s12" 34 53 1 168 1 0 588 588 588 588 588 0 0 0 0 0 588 "np1_1" 16 -1 -1 "d" "Quelle dompteuse" "soi" 16 0 -1 -1
"1685" "s12" 34 53 2 240 1 240 240 240 240 240 828 0 0 0 0 0 240 "np1_2" 7 -1 -1 "d" "de lion" "soi" 7 0 -1 -1
"1686" "s12" 34 53 3 248 1 248 248 248 248 248 1076 0 0 0 0 0 248 "aux_v" 11 -1 -1 "d" "a embauché" "soi" 11 0 -1 -1
"1687" "s12" 34 53 4 256 1 256 256 256 256 256 1332 0 0 0 0 0 256 "np2_1" 13 -1 -1 "d" "les cracheurs" "soi" 13 0 -1 -1
"1688" "s12" 34 53 5 148 1 148 148 148 148 148 1480 0 0 0 0 0 148 "np2_2" 6 -1 -1 "d" "de feu" "soi" 6 0 -1 -1
"1689" "s12" 34 53 6 0 0 0 0 0 0 0 1480 0 0 0 0 0 0 "sluice" 13 -1 -1 "d" "illicitement," "soi" 13 0 -1 -1
"1690" "s12" 34 53 7 0 0 0 0 0 0 0 1480 0 0 0 0 0 0 "so" 10 -1 -1 "d" "si je puis" "soi" 10 0 -1 -1
"1691" "s1" 23 52 1 84 1 0 572 572 848 572 572 276 0 276 0 0 276 "np1_1" 18 1 -1 "b" "Quel fonctionnaire" "soi" 18 -1 0 1
"1692" "s1" 23 52 2 156 1 0 156 288 288 564 1136 132 132 0 1 1 132 "np1_2" 9 1 -1 "b" "de l'Etat" "soi" 9 -1 0 1
"1693" "s1" 23 52 3 228 1 228 228 228 228 228 1364 0 0 0 0 0 228 "aux_v" 11 1 -1 "b" "a protégé" "soi" 11 -1 0 1
"1694" "s1" 23 52 4 212 1 0 500 500 500 500 1864 0 0 0 0 0 500 "np2_1" 14 1 -1 "b" "les magistrats" "soi" 14 -1 0 1
"1695" "s1" 23 52 5 160 1 0 328 328 328 328 2192 0 0 0 0 0 328 "np2_2" 10 1 -1 "b" "du parquet" "soi" 10 -1 0 1
"1696" "s1" 23 52 6 0 0 0 0 0 0 0 2192 0 0 0 0 0 0 "sluice" 9 1 -1 "b" "et quand," "soi" 9 -1 0 1
"1697" "s1" 23 52 7 0 0 0 0 0 0 0 2192 0 0 0 0 0 0 "so" 14 1 -1 "b" "si vous pouvez" "soi" 14 -1 0 1
"1698" "s12" 35 47 1 160 1 0 300 300 576 300 300 276 0 276 0 0 276 "np1_1" 16 1 -1 "b" "Quelle chanteuse" "soi" 16 -1 0 1
"1699" "s12" 35 47 2 132 1 0 132 276 276 552 852 144 144 0 1 1 144 "np1_2" 8 1 -1 "b" "d'opéra" "soi" 8 -1 0 1
"1700" "s12" 35 47 3 240 1 240 240 240 240 240 1092 0 0 0 0 0 240 "aux_v" 11 1 -1 "b" "a contacté" "soi" 11 -1 0 1
"1701" "s12" 35 47 4 196 1 0 336 336 336 336 1428 0 0 0 0 0 336 "np2_1" 13 1 -1 "b" "les musiciens" "soi" 13 -1 0 1
"1702" "s12" 35 47 5 140 1 140 140 140 140 140 1568 0 0 0 0 0 140 "np2_2" 9 1 -1 "b" "du groupe" "soi" 9 -1 0 1
"1703" "s12" 35 47 6 0 0 0 0 0 0 0 1568 0 0 0 0 0 0 "sluice" 12 1 -1 "b" "et pourquoi," "soi" 12 -1 0 1
"1704" "s12" 35 47 7 0 0 0 0 0 0 0 1568 0 0 0 0 0 0 "so" 15 1 -1 "b" "si vous savez ?" "soi" 15 -1 0 1
"1705" "s12" 36 34 10 0 0 0 0 0 0 0 7660 0 0 0 0 0 0 "spillover1" 22 -1 1 "c" "et les instrumentistes" "cdb" 22 0 1 -1
"1706" "s12" 36 34 3 416 1 0 616 616 832 616 4204 216 0 216 0 0 216 "np1_c" 11 -1 1 "c" "La notation" "cdb" 11 0 1 -1
"1707" "s12" 36 34 4 160 1 0 336 336 832 336 4540 496 0 496 0 1 144 "adj" 7 -1 1 "c" "inverse" "cdb" 7 0 1 -1
"1708" "s12" 36 34 5 208 1 208 208 208 208 920 5460 0 0 0 1 1 208 "verb" 11 -1 1 "c" "les rythme," "cdb" 11 0 1 -1
"1709" "s12" 36 34 6 160 1 0 676 676 676 676 6136 0 0 0 0 0 676 "post-verb" 20 -1 1 "c" "mais ni le directeur" "cdb" 20 0 1 -1
"1710" "s12" 36 34 8 216 1 216 216 216 216 216 7660 0 0 0 0 0 216 "pre-sluice" 10 -1 1 "c" "ne peuvent" "cdb" 10 0 1 -1
"1711" "s12" 36 34 9 0 0 0 0 0 0 0 7660 0 0 0 0 0 0 "sluice" 12 -1 1 "c" "l'expliquer," "cdb" 12 0 1 -1
"1712" "s12" 37 50 1 184 1 0 336 336 336 336 336 0 0 0 0 0 336 "np1_1" 11 -1 1 "c" "Quel héros" "soi" 11 0 1 -1
"1713" "s12" 37 50 2 280 1 0 428 428 1340 428 764 912 0 912 0 0 316 "np1_2" 15 -1 1 "c" "de la gâchette" "soi" 15 0 1 -1
"1714" "s12" 37 50 3 108 1 0 108 1072 1072 1984 2748 964 964 0 2 2 532 "aux_v" 11 -1 1 "c" "ont inhumé" "soi" 11 0 1 -1
"1715" "s12" 37 50 4 172 1 0 292 292 292 292 3040 0 0 0 0 0 292 "np2_1" 14 -1 1 "c" "les compagnons" "soi" 14 0 1 -1
"1716" "s12" 37 50 5 0 0 0 0 0 0 0 3040 0 0 0 0 0 0 "np2_2" 10 -1 1 "c" "de bordée" "soi" 10 0 1 -1
"1717" "s12" 37 50 6 0 0 0 0 0 0 0 3040 0 0 0 0 0 0 "sluice" 16 -1 1 "c" "dans le désert," "soi" 16 0 1 -1
"1718" "s12" 37 50 7 0 0 0 0 0 0 0 3040 0 0 0 0 0 0 "so" 18 -1 1 "c" "s'il vous plaît ?" "soi" 18 0 1 -1
"1719" "s12" 38 23 10 148 1 148 148 148 148 148 5852 0 0 0 0 0 148 "pre-sluice" 10 1 -1 "b" "comprendre" "cdb" 10 -1 0 1
"1720" "s12" 38 23 11 0 0 0 0 0 0 0 5852 0 0 0 0 0 0 "sluice" 14 1 -1 "b" "de quel droit," "cdb" 14 -1 0 1
"1721" "s12" 38 23 2 128 1 0 348 348 348 348 2488 0 0 0 0 0 348 "np1_c" 13 1 -1 "b" "Les sentences" "cdb" 13 -1 0 1
"1722" "s12" 38 23 3 160 1 0 360 360 360 360 2848 0 0 0 0 0 360 "adj" 9 1 -1 "b" "critiques" "cdb" 9 -1 0 1
"1723" "s12" 38 23 4 160 1 0 944 944 944 944 3792 0 0 0 0 0 944 "verb" 28 1 -1 "b" "les jugent non-responsables," "cdb" 28 -1 0 1
"1724" "s12" 38 23 5 192 1 0 608 608 608 608 4400 0 0 0 0 0 608 "post-verb" 19 1 -1 "b" "mais les survivants" "cdb" 19 -1 0 1
"1725" "s12" 39 40 1 240 1 0 640 640 1192 640 640 552 0 552 0 0 216 "np1_1" 13 1 1 "a" "Quels acteurs" "soi" 13 1 0 1
"1726" "s12" 39 40 2 228 1 0 228 228 644 228 868 416 0 416 0 1 148 "np1_2" 12 1 1 "a" "du théâtre" "soi" 12 1 0 1
"1727" "s12" 39 40 3 108 1 0 256 604 604 1572 2440 348 348 0 2 2 240 "aux_v" 10 1 1 "a" "a insulté" "soi" 10 1 0 1
"1728" "s12" 39 40 4 240 1 0 1212 1212 1212 1212 3652 0 0 0 0 0 1212 "np2_1" 11 1 1 "a" "le critique" "soi" 11 1 0 1
"1729" "s12" 39 40 5 136 1 136 136 136 136 136 3788 0 0 0 0 0 136 "np2_2" 12 1 1 "a" "du quotidien" "soi" 12 1 0 1
"1730" "s12" 39 40 6 0 0 0 0 0 0 0 3788 0 0 0 0 0 0 "sluice" 11 1 1 "a" "et comment," "soi" 11 1 0 1
"1731" "s12" 39 40 7 0 0 0 0 0 0 0 3788 0 0 0 0 0 0 "so" 14 1 1 "a" "si vous pouvez" "soi" 14 1 0 1
"1732" "s12" 40 8 1 188 1 0 580 580 580 580 580 0 0 0 0 0 580 "np1" 16 1 1 "a" "Le fonctionnaire" "rrc" 16 1 0 1
"1733" "s12" 40 8 10 0 0 0 0 0 0 0 3428 0 0 0 0 0 0 "spillover" 15 1 1 "a" "jusqu'à ce que" "rrc" 15 1 0 1
"1734" "s12" 40 8 2 188 1 0 188 188 352 188 768 164 0 164 0 0 164 "part" 8 1 1 "a" "interdit" "rrc" 8 1 0 1
"1735" "s12" 40 8 3 308 1 0 308 308 672 308 1076 364 0 364 0 0 80 "pp" 10 1 1 "a" "de séance" "rrc" 10 1 0 1
"1736" "s12" 40 8 4 284 1 0 284 284 540 284 1360 256 0 256 0 1 256 "dis" 7 1 1 "a" "a reçu" "rrc" 7 1 0 1
"1737" "s12" 40 8 5 192 1 0 192 364 364 1148 2508 172 172 0 1 1 172 "post-dis" 16 1 1 "a" "une convocation," "rrc" 16 1 0 1
"1738" "s12" 40 8 8 156 1 156 156 156 156 156 3428 0 0 0 0 0 156 "pre-sluice" 9 1 1 "a" "expliquer" "rrc" 9 1 0 1
"1739" "s12" 40 8 9 0 0 0 0 0 0 0 3428 0 0 0 0 0 0 "sluice" 9 1 1 "a" "pourquoi," "rrc" 9 1 0 1
"1740" "s1" 24 10 1 176 1 0 552 552 904 552 552 352 0 352 0 0 352 "np1" 9 -1 -1 "d" "L'artiste" "rrc" 9 0 -1 -1
"1741" "s1" 24 10 2 212 1 0 212 212 376 212 764 164 0 164 0 0 164 "part" 6 -1 -1 "d" "peinte" "rrc" 6 0 -1 -1
"1742" "s1" 24 10 3 244 1 0 280 580 580 1096 1860 300 300 0 1 1 300 "pp" 16 -1 -1 "d" "dans son atelier" "rrc" 16 0 -1 -1
"1743" "s1" 24 10 4 204 1 0 372 372 372 372 2232 0 0 0 0 0 372 "dis" 16 -1 -1 "d" "avait rencontré" "rrc" 16 0 -1 -1
"1744" "s1" 24 10 5 148 1 0 440 440 440 440 2672 0 0 0 0 0 440 "post-dis" 13 -1 -1 "d" "une comtesse," "rrc" 13 0 -1 -1
"1745" "s1" 24 10 7 144 1 0 308 308 308 308 3952 0 0 0 0 0 308 "pre-sluice" 14 -1 -1 "d" "d'en vérifier" "rrc" 14 0 -1 -1
"1746" "s1" 24 10 8 0 0 0 0 0 0 0 3952 0 0 0 0 0 0 "sluice" 8 -1 -1 "d" "le lieu," "rrc" 8 0 -1 -1
"1747" "s1" 24 10 9 0 0 0 0 0 0 0 3952 0 0 0 0 0 0 "spillover" 12 -1 -1 "d" "de sorte que" "rrc" 12 0 -1 -1
"1748" "s12" 41 4 1 164 1 0 320 320 320 320 320 0 0 0 0 0 320 "np1" 11 1 1 "a" "L'étudiant" "rrc" 11 1 0 1
"1749" "s12" 41 4 2 248 1 0 516 516 572 516 836 56 0 56 0 0 56 "part" 8 1 1 "a" "distrait" "rrc" 8 1 0 1
"1750" "s12" 41 4 3 216 1 0 584 584 724 584 1420 140 0 140 0 0 140 "pp" 17 1 1 "a" "pendant la classe" "rrc" 17 1 0 1
"1751" "s12" 41 4 4 148 1 0 148 320 320 516 1936 172 172 0 2 2 172 "dis" 13 1 1 "a" "était parti," "rrc" 13 1 0 1
"1752" "s12" 41 4 5 280 1 0 928 928 928 928 2864 0 0 0 0 0 928 "post-dis" 23 1 1 "a" "mais même le directeur" "rrc" 23 1 0 1
"1753" "s12" 41 4 7 240 1 0 460 460 460 460 3688 0 0 0 0 0 460 "pre-sluice" 13 1 1 "a" "ne savait pas" "rrc" 13 1 0 1
"1754" "s12" 41 4 8 0 0 0 0 0 0 0 3688 0 0 0 0 0 0 "sluice" 9 1 1 "a" "pourquoi," "rrc" 9 1 0 1
"1755" "s12" 41 4 9 0 0 0 0 0 0 0 3688 0 0 0 0 0 0 "spillover" 9 1 1 "a" "puisqu'il" "rrc" 9 1 0 1
"1756" "s12" 42 49 1 184 1 0 592 592 592 592 592 0 0 0 0 0 592 "np1_1" 14 -1 -1 "d" "Quel escrimeur" "soi" 14 0 -1 -1
"1757" "s12" 42 49 2 220 1 0 320 320 320 320 912 0 0 0 0 0 320 "np1_2" 22 -1 -1 "d" "de l'équipe nationale" "soi" 22 0 -1 -1
"1758" "s12" 42 49 3 268 1 0 412 412 412 412 1324 0 0 0 0 0 412 "aux_v" 8 -1 -1 "d" "a salué" "soi" 8 0 -1 -1
"1759" "s12" 42 49 4 196 1 196 196 196 196 196 1520 0 0 0 0 0 196 "np2_1" 15 -1 -1 "d" "les adversaires" "soi" 15 0 -1 -1
"1760" "s12" 42 49 5 316 1 316 316 316 316 316 1836 0 0 0 0 0 316 "np2_2" 11 -1 -1 "d" "du concours" "soi" 11 0 -1 -1
"1761" "s12" 42 49 6 0 0 0 0 0 0 0 1836 0 0 0 0 0 0 "sluice" 15 -1 -1 "d" "avant la lutte," "soi" 15 0 -1 -1
"1762" "s12" 42 49 7 0 0 0 0 0 0 0 1836 0 0 0 0 0 0 "so" 10 -1 -1 "d" "si je puis" "soi" 10 0 -1 -1
"1763" "s12" 4 29 10 0 0 0 0 0 0 0 13240 0 0 0 0 0 0 "spillover1" 10 -1 -1 "d" "donc il ne" "cdb" 10 0 -1 -1
"1764" "s12" 4 29 2 0 0 0 0 0 1920 0 112 1920 0 1920 0 0 392 "np1_c" 17 -1 -1 "d" "Les techniciennes" "cdb" 17 0 -1 -1
"1765" "s12" 4 29 3 0 0 0 0 0 2880 0 112 2880 0 2880 0 5 1332 "adj" 9 -1 -1 "d" "intègres" "cdb" 9 0 -1 -1
"1766" "s12" 4 29 4 44 1 0 44 804 1096 7020 7132 1052 760 292 2 2 292 "verb" 24 -1 -1 "d" "les signent normalement," "cdb" 24 0 -1 -1
"1767" "s12" 4 29 5 216 1 0 556 556 1044 556 7688 488 0 488 0 0 488 "post-verb" 11 -1 -1 "d" "mais il est" "cdb" 11 0 -1 -1
"1768" "s12" 4 29 8 252 1 0 784 784 784 996 13240 0 0 0 1 1 784 "pre-sluice" 13 -1 -1 "d" "d'en prévoir" "cdb" 13 0 -1 -1
"1769" "s12" 4 29 9 0 0 0 0 0 0 0 13240 0 0 0 0 0 0 "sluice" 10 -1 -1 "d" "le délai," "cdb" 10 0 -1 -1
"1770" "s12" 43 37 1 92 1 0 484 484 484 484 484 0 0 0 0 0 484 "np1_1" 13 -1 -1 "d" "Quels joueurs" "soi" 13 0 -1 -1
"1771" "s12" 43 37 2 128 1 0 276 276 276 276 760 0 0 0 0 0 276 "np1_2" 15 -1 -1 "d" "du club de foot" "soi" 15 0 -1 -1
"1772" "s12" 43 37 4 184 1 184 184 184 184 184 944 0 0 0 0 0 184 "np2_1" 8 -1 -1 "d" "la femme" "soi" 8 0 -1 -1
"1773" "s12" 43 37 5 212 1 0 540 540 540 540 1484 0 0 0 0 0 540 "np2_2" 13 -1 -1 "d" "de mon frère" "soi" 13 0 -1 -1
"1774" "s12" 43 37 6 0 0 0 0 0 0 0 1484 0 0 0 0 0 0 "sluice" 11 -1 -1 "d" "récemment," "soi" 11 0 -1 -1
"1775" "s12" 43 37 7 0 0 0 0 0 0 0 1484 0 0 0 0 0 0 "so" 10 -1 -1 "d" "si je puis" "soi" 10 0 -1 -1
"1776" "s12" 45 56 1 124 1 0 360 360 360 360 360 0 0 0 0 0 360 "np1_1" 16 1 1 "a" "Quel explorateur" "soi" 16 1 0 1
"1777" "s12" 45 56 2 160 1 0 568 568 568 568 928 0 0 0 0 0 568 "np1_2" 26 1 1 "a" "de l'institut ethnologique" "soi" 26 1 0 1
"1778" "s12" 45 56 3 324 1 324 324 324 324 324 1252 0 0 0 0 0 324 "aux_v" 10 1 1 "a" "ont caché" "soi" 10 1 0 1
"1779" "s12" 45 56 4 164 1 0 344 344 344 344 1596 0 0 0 0 0 344 "np2_1" 15 1 1 "a" "les autochtones" "soi" 15 1 0 1
"1780" "s12" 45 56 5 184 1 184 184 184 184 184 1780 0 0 0 0 0 184 "np2_2" 10 1 1 "a" "du village" "soi" 10 1 0 1
"1781" "s12" 45 56 6 0 0 0 0 0 0 0 1780 0 0 0 0 0 0 "sluice" 7 1 1 "a" "et où," "soi" 7 1 0 1
"1782" "s12" 45 56 7 0 0 0 0 0 0 0 1780 0 0 0 0 0 0 "so" 14 1 1 "a" "si vous pouvez" "soi" 14 1 0 1
"1783" "s12" 46 5 1 192 1 0 540 540 540 540 540 0 0 0 0 0 540 "np1" 22 -1 -1 "d" "Les derniers chapitres" "rrc" 22 0 -1 -1
"1784" "s12" 46 5 2 220 1 220 220 220 220 220 760 0 0 0 0 0 220 "part" 10 -1 -1 "d" "soustraits" "rrc" 10 0 -1 -1
"1785" "s12" 46 5 3 300 1 300 300 300 300 300 1060 0 0 0 0 0 300 "pp" 8 -1 -1 "d" "du livre" "rrc" 8 0 -1 -1
"1786" "s12" 46 5 4 200 1 0 556 556 556 556 1616 0 0 0 0 0 556 "dis" 7 -1 -1 "d" "avaient" "rrc" 7 0 -1 -1
"1787" "s12" 46 5 5 0 0 0 0 0 0 0 1616 0 0 0 0 0 0 "post-dis" 17 -1 -1 "d" "l'air ingénieux," "rrc" 17 0 -1 -1
"1788" "s12" 46 5 7 220 1 220 220 220 220 220 2652 0 0 0 0 0 220 "pre-sluice" 8 -1 -1 "d" "personne" "rrc" 8 0 -1 -1
"1789" "s12" 46 5 8 0 0 0 0 0 0 0 2652 0 0 0 0 0 0 "sluice" 13 -1 -1 "d" "ne le savait," "rrc" 13 0 -1 -1
"1790" "s12" 46 5 9 0 0 0 0 0 0 0 2652 0 0 0 0 0 0 "spillover" 12 -1 -1 "d" "d'autant que" "rrc" 12 0 -1 -1
"1791" "s12" 47 54 1 176 1 0 316 316 316 316 316 0 0 0 0 0 316 "np1_1" 8 -1 1 "c" "Quel roi" "soi" 8 0 1 -1
"1792" "s12" 47 54 2 156 1 156 156 156 156 156 472 0 0 0 0 0 156 "np1_2" 15 -1 1 "c" "de l'Angleterre" "soi" 15 0 1 -1
"1793" "s12" 47 54 3 300 1 0 300 300 548 300 772 248 0 248 0 0 248 "aux_v" 11 -1 1 "c" "ont raillé" "soi" 11 0 1 -1
"1794" "s12" 47 54 4 156 1 0 156 336 336 584 1356 180 180 0 1 1 180 "np2_1" 13 -1 1 "c" "les ministres" "soi" 13 0 1 -1
"1795" "s12" 47 54 5 164 1 0 324 324 324 324 1680 0 0 0 0 0 324 "np2_2" 14 -1 1 "c" "de la Couronne" "soi" 14 0 1 -1
"1796" "s12" 47 54 6 0 0 0 0 0 0 0 1680 0 0 0 0 0 0 "sluice" 11 -1 1 "c" "sans cesse," "soi" 11 0 1 -1
"1797" "s12" 47 54 7 0 0 0 0 0 0 0 1680 0 0 0 0 0 0 "so" 18 -1 1 "c" "s'il vous plaît ?" "soi" 18 0 1 -1
"1798" "s12" 48 44 1 208 1 0 208 208 356 208 208 148 0 148 0 0 148 "np1_1" 13 1 1 "a" "Quels bandits" "soi" 13 1 0 1
"1799" "s12" 48 44 2 196 1 0 196 196 356 344 552 160 0 160 1 1 160 "np1_2" 10 1 1 "a" "du désert" "soi" 10 1 0 1
"1800" "s12" 48 44 3 152 1 0 308 308 980 308 860 672 0 672 0 1 424 "aux_v" 11 1 1 "a" "a assiégé" "soi" 11 1 0 1
"1801" "s12" 48 44 4 0 0 0 0 0 420 0 860 420 0 420 0 1 168 "np2_1" 8 1 1 "a" "l'armée" "soi" 8 1 0 1
"1802" "s12" 48 44 5 196 1 0 368 540 540 1792 2652 172 172 0 1 1 172 "np2_2" 12 1 1 "a" "des Croisés" "soi" 12 1 0 1
"1803" "s12" 48 44 6 0 0 0 0 0 0 0 2652 0 0 0 0 0 0 "sluice" 9 1 1 "a" "et quand," "soi" 9 1 0 1
"1804" "s12" 48 44 7 0 0 0 0 0 0 0 2652 0 0 0 0 0 0 "so" 14 1 1 "a" "si vous pouvez" "soi" 14 1 0 1
"1805" "s12" 49 38 1 188 1 0 368 368 368 368 368 0 0 0 0 0 368 "np1_1" 13 -1 1 "c" "Quels avocats" "soi" 13 0 1 -1
"1806" "s12" 49 38 2 148 1 0 296 296 296 296 664 0 0 0 0 0 296 "np1_2" 10 -1 1 "c" "du cabinet" "soi" 10 0 1 -1
"1807" "s12" 49 38 3 168 1 0 360 360 636 360 1024 276 0 276 0 0 276 "aux_v" 8 -1 1 "c" "a salué" "soi" 8 0 1 -1
"1808" "s12" 49 38 4 204 1 0 204 204 384 204 1228 180 0 180 0 0 180 "np2_1" 7 -1 1 "c" "le juge" "soi" 7 0 1 -1
"1809" "s12" 49 38 5 88 1 0 88 712 712 1168 2396 624 624 0 1 1 624 "np2_2" 25 -1 1 "c" "du tribunal administratif" "soi" 25 0 1 -1
"1810" "s12" 49 38 6 0 0 0 0 0 0 0 2396 0 0 0 0 0 0 "sluice" 13 -1 1 "c" "fréquemment," "soi" 13 0 1 -1
"1811" "s12" 49 38 7 0 0 0 0 0 0 0 2396 0 0 0 0 0 0 "so" 18 -1 1 "c" "s'il vous plaît ?" "soi" 18 0 1 -1
"1812" "s12" 51 13 1 180 1 0 516 516 516 516 516 0 0 0 0 0 516 "np1" 10 -1 -1 "d" "Les textes" "rrc" 10 0 -1 -1
"1813" "s12" 51 13 2 168 1 168 168 168 168 168 684 0 0 0 0 0 168 "part" 12 -1 -1 "d" "reconstruits" "rrc" 12 0 -1 -1
"1814" "s12" 51 13 3 324 1 0 1736 1736 1736 1736 2420 0 0 0 0 0 1736 "pp" 33 -1 -1 "d" "à partir d'anciennes épigraphes" "rrc" 33 0 -1 -1
"1815" "s12" 51 13 4 324 1 324 324 324 324 324 2744 0 0 0 0 0 324 "dis" 11 -1 -1 "d" "contiennent" "rrc" 11 0 -1 -1
"1816" "s12" 51 13 5 172 1 0 340 340 340 340 3084 0 0 0 0 0 340 "post-dis" 19 -1 -1 "d" "des contradictions," "rrc" 19 0 -1 -1
"1817" "s12" 51 13 7 172 1 0 392 392 392 392 4848 0 0 0 0 0 392 "pre-sluice" 9 -1 -1 "d" "difficile" "rrc" 9 0 -1 -1
"1818" "s12" 51 13 8 0 0 0 0 0 0 0 4848 0 0 0 0 0 0 "sluice" 16 -1 -1 "d" "de les établir," "rrc" 16 0 -1 -1
"1819" "s12" 51 13 9 0 0 0 0 0 0 0 4848 0 0 0 0 0 0 "spillover" 16 -1 -1 "d" "car les penseurs" "rrc" 16 0 -1 -1
"1820" "s1" 25 15 1 140 1 0 140 140 1016 140 140 876 0 876 0 0 256 "np1" 8 -1 1 "c" "L'acteur" "rrc" 8 0 1 -1
"1821" "s1" 25 15 10 0 0 0 0 0 0 0 5672 0 0 0 0 0 0 "spillover" 8 -1 1 "c" "bien que" "rrc" 8 0 1 -1
"1822" "s1" 25 15 2 60 1 0 60 212 1136 632 772 1076 152 924 1 3 124 "part" 7 -1 1 "c" "séduit" "rrc" 7 0 1 -1
"1823" "s1" 25 15 3 128 1 0 128 128 924 240 1012 796 0 796 1 1 484 "pp" 13 -1 1 "c" "à la soirée" "rrc" 13 0 1 -1
"1824" "s1" 25 15 4 204 1 0 420 716 716 2780 3792 296 296 0 3 3 92 "dis" 12 -1 1 "c" "a rencontré" "rrc" 12 0 1 -1
"1825" "s1" 25 15 5 136 1 0 296 296 296 296 4088 0 0 0 0 0 296 "post-dis" 16 -1 1 "c" "une journaliste," "rrc" 16 0 1 -1
"1826" "s1" 25 15 8 188 1 0 700 700 700 700 5672 0 0 0 0 0 700 "pre-sluice" 19 -1 1 "c" "n'en révèlent pas" "rrc" 19 0 1 -1
"1827" "s1" 25 15 9 0 0 0 0 0 0 0 5672 0 0 0 0 0 0 "sluice" 10 -1 1 "c" "l'endroit," "rrc" 10 0 1 -1
"1828" "s12" 54 31 10 0 0 0 0 0 0 0 7404 0 0 0 0 0 0 "spillover1" 6 1 -1 "b" "vu que" "cdb" 6 -1 0 1
"1829" "s12" 54 31 2 164 1 0 164 164 1328 164 2648 1164 0 1164 0 0 684 "np1_c" 12 1 -1 "b" "Les bouchers" "cdb" 12 -1 0 1
"1830" "s12" 54 31 3 188 1 0 188 188 1128 188 2836 940 0 940 0 2 56 "adj" 5 1 -1 "b" "sales" "cdb" 5 -1 0 1
"1831" "s12" 54 31 4 156 1 0 252 1036 1036 3140 5976 784 784 0 3 3 268 "verb" 14 1 -1 "b" "les tranchent," "cdb" 14 -1 0 1
"1832" "s12" 54 31 5 188 1 0 492 492 492 492 6468 0 0 0 0 0 492 "post-verb" 16 1 -1 "b" "mais les clients" "cdb" 16 -1 0 1
"1833" "s12" 54 31 8 212 1 212 212 212 212 212 7404 0 0 0 0 0 212 "pre-sluice" 14 1 -1 "b" "incrédulement" "cdb" 14 -1 0 1
"1834" "s12" 54 31 9 0 0 0 0 0 0 0 7404 0 0 0 0 0 0 "sluice" 6 1 -1 "b" "quand," "cdb" 6 -1 0 1
"1835" "s12" 55 51 1 180 1 0 416 416 416 416 416 0 0 0 0 0 416 "np1_1" 11 1 -1 "b" "Quel auteur" "soi" 11 -1 0 1
"1836" "s12" 55 51 2 216 1 0 396 396 396 396 812 0 0 0 0 0 396 "np1_2" 19 1 -1 "b" "de romans policiers" "soi" 19 -1 0 1
"1837" "s12" 55 51 3 212 1 0 212 212 812 212 1024 600 0 600 0 0 600 "aux_v" 11 1 -1 "b" "a consulté" "soi" 11 -1 0 1
"1838" "s12" 55 51 4 148 1 0 332 520 520 1120 2144 188 188 0 1 1 188 "np2_1" 15 1 -1 "b" "les enquêteurs" "soi" 15 -1 0 1
"1839" "s12" 55 51 5 204 1 0 360 360 360 360 2504 0 0 0 0 0 360 "np2_2" 15 1 -1 "b" "du commissariat" "soi" 15 -1 0 1
"1840" "s12" 55 51 6 0 0 0 0 0 0 0 2504 0 0 0 0 0 0 "sluice" 12 1 -1 "b" "et pourquoi," "soi" 12 -1 0 1
"1841" "s12" 55 51 7 0 0 0 0 0 0 0 2504 0 0 0 0 0 0 "so" 15 1 -1 "b" "si vous savez ?" "soi" 15 -1 0 1
"1842" "s12" 56 22 10 0 0 0 0 0 0 0 9252 0 0 0 0 0 0 "sluice" 13 -1 1 "c" "en révéler," "cdb" 13 0 1 -1
"1843" "s12" 56 22 11 0 0 0 0 0 0 0 9252 0 0 0 0 0 0 "spillover1" 11 -1 1 "c" "de manière" "cdb" 11 0 1 -1
"1844" "s12" 56 22 3 280 1 0 356 356 500 356 5088 144 0 144 0 0 144 "np1_c" 8 -1 1 "c" "Un agent" "cdb" 8 0 1 -1
"1845" "s12" 56 22 4 88 1 0 272 272 604 272 5360 332 0 332 0 1 172 "adj" 6 -1 1 "c" "lâche" "cdb" 6 0 1 -1
"1846" "s12" 56 22 5 180 1 0 180 920 920 1396 6756 740 740 0 1 1 740 "verb" 14 -1 1 "c" "les recherche," "cdb" 14 0 1 -1
"1847" "s12" 56 22 6 240 1 0 772 772 772 772 7528 0 0 0 0 0 772 "post-verb" 16 -1 1 "c" "mais à présent" "cdb" 16 0 1 -1
"1848" "s12" 56 22 9 104 1 0 528 528 528 528 9252 0 0 0 0 0 528 "pre-sluice" 15 -1 1 "c" "ne veulent rien" "cdb" 15 0 1 -1
"1849" "s12" 57 16 1 180 1 0 552 552 552 552 552 0 0 0 0 0 552 "np1" 15 1 1 "a" "Le dictionnaire" "rrc" 15 1 0 1
"1850" "s12" 57 16 10 0 0 0 0 0 0 0 3140 0 0 0 0 0 0 "sluice" 11 1 1 "a" "lesquelles," "rrc" 11 1 0 1
"1851" "s12" 57 16 11 0 0 0 0 0 0 0 3140 0 0 0 0 0 0 "spillover" 9 1 1 "a" "de façon" "rrc" 9 1 0 1
"1852" "s12" 57 16 2 172 1 172 172 172 172 172 724 0 0 0 0 0 172 "part" 7 1 1 "a" "traduit" "rrc" 7 1 0 1
"1853" "s12" 57 16 3 160 1 160 160 160 160 160 884 0 0 0 0 0 160 "pp" 12 1 1 "a" "de l'anglais" "rrc" 12 1 0 1
"1854" "s12" 57 16 4 248 1 248 248 248 248 248 1132 0 0 0 0 0 248 "dis" 9 1 1 "a" "contenait" "rrc" 9 1 0 1
"1855" "s12" 57 16 5 268 1 0 752 752 752 752 1884 0 0 0 0 0 752 "post-dis" 20 1 1 "a" "des familles de mots" "rrc" 20 1 0 1
"1856" "s12" 57 16 9 152 1 0 392 392 392 392 3140 0 0 0 0 0 392 "pre-sluice" 13 1 1 "a" "n'indique pas" "rrc" 13 1 0 1
"1857" "s12" 58 45 1 164 1 0 412 412 412 412 412 0 0 0 0 0 412 "np1_1" 14 -1 -1 "d" "Quels fidèles" "soi" 14 0 -1 -1
"1858" "s12" 58 45 2 284 1 0 448 448 448 448 860 0 0 0 0 0 448 "np1_2" 15 -1 -1 "d" "de l'hindouisme" "soi" 15 0 -1 -1
"1859" "s12" 58 45 3 168 1 0 376 376 376 376 1236 0 0 0 0 0 376 "aux_v" 12 -1 -1 "d" "ont converti" "soi" 12 0 -1 -1
"1860" "s12" 58 45 4 140 1 0 316 316 316 316 1552 0 0 0 0 0 316 "np2_1" 10 -1 -1 "d" "le pasteur" "soi" 10 0 -1 -1
"1861" "s12" 58 45 5 268 1 0 584 584 584 584 2136 0 0 0 0 0 584 "np2_2" 24 -1 -1 "d" "de l'église paroissiale" "soi" 24 0 -1 -1
"1862" "s12" 58 45 6 0 0 0 0 0 0 0 2136 0 0 0 0 0 0 "sluice" 9 -1 -1 "d" "au final," "soi" 9 0 -1 -1
"1863" "s12" 58 45 7 0 0 0 0 0 0 0 2136 0 0 0 0 0 0 "so" 10 -1 -1 "d" "si je puis" "soi" 10 0 -1 -1
"1864" "s12" 60 7 1 164 1 0 392 392 624 392 392 232 0 232 0 0 232 "np1" 14 1 -1 "b" "La secrétaire" "rrc" 14 -1 0 1
"1865" "s12" 60 7 10 0 0 0 0 0 0 0 5032 0 0 0 0 0 0 "spillover" 12 1 -1 "b" "d'autant que" "rrc" 12 -1 0 1
"1866" "s12" 60 7 2 156 1 0 384 384 588 384 776 204 0 204 0 0 204 "part" 9 1 -1 "b" "instruite" "rrc" 9 -1 0 1
"1867" "s12" 60 7 3 256 1 0 396 396 776 396 1172 380 0 380 0 0 380 "pp" 14 1 -1 "b" "de la défaite" "rrc" 14 -1 0 1
"1868" "s12" 60 7 4 256 1 0 412 412 1228 412 1584 816 0 816 0 0 816 "dis" 21 1 -1 "b" "aurait été trouvée" "rrc" 21 -1 0 1
"1869" "s12" 60 7 5 260 1 0 260 260 320 260 1844 60 0 60 0 0 60 "post-dis" 12 1 -1 "b" "dans un bar," "rrc" 12 -1 0 1
"1870" "s12" 60 7 8 0 0 0 0 0 0 0 5032 0 0 0 0 0 0 "pre-sluice" 7 1 -1 "b" "de dire" "rrc" 7 -1 0 1
"1871" "s12" 60 7 9 0 0 0 0 0 0 0 5032 0 0 0 0 0 0 "sluice" 8 1 -1 "b" "par qui," "rrc" 8 -1 0 1
"1872" "s12" 61 27 10 0 0 0 0 0 0 0 9432 0 0 0 0 0 0 "spillover1" 13 1 -1 "b" "étant donné" "cdb" 13 -1 0 1
"1873" "s12" 61 27 3 296 1 0 296 296 512 296 5704 216 0 216 0 0 216 "np1_c" 13 1 -1 "b" "L'infirmière" "cdb" 13 -1 0 1
"1874" "s12" 61 27 4 244 1 0 380 380 1076 380 6084 696 0 696 0 0 108 "adj" 7 1 -1 "b" "maudite" "cdb" 7 -1 0 1
"1875" "s12" 61 27 5 284 1 0 284 284 1036 284 6368 752 0 752 0 2 260 "verb" 11 1 -1 "b" "les mouche," "cdb" 11 -1 0 1
"1876" "s12" 61 27 6 188 1 0 344 748 748 2412 8780 404 404 0 1 1 404 "post-verb" 14 1 -1 "b" "mais les vieux" "cdb" 14 -1 0 1
"1877" "s12" 61 27 8 116 1 0 292 292 292 292 9432 0 0 0 0 0 292 "pre-sluice" 7 1 -1 "b" "souvent" "cdb" 7 -1 0 1
"1878" "s12" 61 27 9 0 0 0 0 0 0 0 9432 0 0 0 0 0 0 "sluice" 14 1 -1 "b" "à quelle fin," "cdb" 14 -1 0 1
"1879" "s12" 62 55 1 168 1 0 564 564 692 564 564 128 0 128 0 0 128 "np1_1" 13 1 -1 "b" "Quel assassin" "soi" 13 -1 0 1
"1880" "s12" 62 55 2 156 1 0 156 364 364 492 1056 208 208 0 1 1 208 "np1_2" 11 1 -1 "b" "de la mafia" "soi" 11 -1 0 1
"1881" "s12" 62 55 3 152 1 0 500 500 500 500 1556 0 0 0 0 0 500 "aux_v" 10 1 -1 "b" "a observé" "soi" 10 -1 0 1
"1882" "s12" 62 55 4 164 1 0 820 820 820 820 2376 0 0 0 0 0 820 "np2_1" 21 1 -1 "b" "les agents infiltrés" "soi" 21 -1 0 1
"1883" "s12" 62 55 5 248 1 0 432 432 432 432 2808 0 0 0 0 0 432 "np2_2" 17 1 -1 "b" "du service secret" "soi" 17 -1 0 1
"1884" "s12" 62 55 6 0 0 0 0 0 0 0 2808 0 0 0 0 0 0 "sluice" 9 1 -1 "b" "et quand," "soi" 9 -1 0 1
"1885" "s12" 62 55 7 0 0 0 0 0 0 0 2808 0 0 0 0 0 0 "so" 15 1 -1 "b" "si vous savez ?" "soi" 15 -1 0 1
"1886" "s1" 26 31 10 0 0 0 0 0 0 0 9396 0 0 0 0 0 0 "spillover1" 6 -1 1 "c" "vu que" "cdb" 6 0 1 -1
"1887" "s1" 26 31 2 0 0 0 0 0 812 0 5096 812 0 812 0 0 544 "np1_c" 10 -1 1 "c" "Le boucher" "cdb" 10 0 1 -1
"1888" "s1" 26 31 3 0 0 0 0 0 884 0 5096 884 0 884 0 0 428 "adj" 4 -1 1 "c" "sale" "cdb" 4 0 1 -1
"1889" "s1" 26 31 4 84 1 0 84 528 528 2224 7320 444 444 0 3 3 144 "verb" 12 -1 1 "c" "les tranche," "cdb" 12 0 1 -1
"1890" "s1" 26 31 5 164 1 0 360 360 744 360 7680 384 0 384 0 0 384 "post-verb" 16 -1 1 "c" "mais les clients" "cdb" 16 0 1 -1
"1891" "s1" 26 31 8 216 1 216 216 216 216 216 9396 0 0 0 0 0 216 "pre-sluice" 14 -1 1 "c" "incrédulement" "cdb" 14 0 1 -1
"1892" "s1" 26 31 9 0 0 0 0 0 0 0 9396 0 0 0 0 0 0 "sluice" 13 -1 1 "c" "la technique," "cdb" 13 0 1 -1
"1893" "s12" 63 26 2 292 1 0 292 784 784 1548 2588 492 492 0 1 1 492 "np1_c" 8 -1 1 "c" "Un volet" "cdb" 8 0 1 -1
"1894" "s12" 63 26 3 364 1 364 364 364 364 364 2952 0 0 0 0 0 364 "adj" 4 -1 1 "c" "fixe" "cdb" 4 0 1 -1
"1895" "s12" 63 26 4 412 1 412 412 412 412 412 3364 0 0 0 0 0 412 "verb" 11 -1 1 "c" "les piège," "cdb" 11 0 1 -1
"1896" "s12" 63 26 5 152 1 0 660 660 660 660 4024 0 0 0 0 0 660 "post-verb" 23 -1 1 "c" "mais les jeunes animaux" "cdb" 23 0 1 -1
"1897" "s12" 63 26 7 164 1 0 360 360 360 360 4592 0 0 0 0 0 360 "pre-sluice" 13 -1 1 "c" "en comprendre" "cdb" 13 0 1 -1
"1898" "s12" 63 26 8 0 0 0 0 0 0 0 4592 0 0 0 0 0 0 "sluice" 7 -1 1 "c" "le but," "cdb" 7 0 1 -1
"1899" "s12" 63 26 9 0 0 0 0 0 0 0 4592 0 0 0 0 0 0 "spillover1" 8 -1 1 "c" "jusqu'à" "cdb" 8 0 1 -1
"1900" "s12" 64 43 1 104 1 0 640 640 640 640 640 0 0 0 0 0 640 "np1_1" 15 1 -1 "b" "Quels grimpeurs" "soi" 15 -1 0 1
"1901" "s12" 64 43 2 180 1 180 180 180 180 180 820 0 0 0 0 0 180 "np1_2" 13 1 -1 "b" "de la région" "soi" 13 -1 0 1
"1902" "s12" 64 43 3 144 1 0 300 300 300 300 1120 0 0 0 0 0 300 "aux_v" 11 1 -1 "b" "ont chassé" "soi" 11 -1 0 1
"1903" "s12" 64 43 4 164 1 164 164 164 164 164 1284 0 0 0 0 0 164 "np2_1" 8 1 -1 "b" "l'ermite" "soi" 8 -1 0 1
"1904" "s12" 64 43 5 156 1 156 156 156 156 156 1440 0 0 0 0 0 156 "np2_2" 7 1 -1 "b" "du bois" "soi" 7 -1 0 1
"1905" "s12" 64 43 6 0 0 0 0 0 0 0 1440 0 0 0 0 0 0 "sluice" 12 1 -1 "b" "et pourquoi," "soi" 12 -1 0 1
"1906" "s12" 64 43 7 0 0 0 0 0 0 0 1440 0 0 0 0 0 0 "so" 15 1 -1 "b" "si vous savez ?" "soi" 15 -1 0 1
"1907" "s12" 6 6 1 316 1 0 852 852 852 852 852 0 0 0 0 0 852 "np1" 12 -1 1 "c" "L'enseignant" "rrc" 12 0 1 -1
"1908" "s12" 6 6 2 172 1 172 172 172 172 172 1024 0 0 0 0 0 172 "part" 7 -1 1 "c" "inscrit" "rrc" 7 0 1 -1
"1909" "s12" 6 6 3 184 1 0 988 988 988 988 2012 0 0 0 0 0 988 "pp" 36 -1 1 "c" "au cours de mathématiques avancées" "rrc" 36 0 1 -1
"1910" "s12" 6 6 4 160 1 0 1324 1324 1564 1324 3336 240 0 240 0 0 240 "dis" 14 -1 1 "c" "s'était tué," "rrc" 14 0 1 -1
"1911" "s12" 6 6 5 340 1 0 940 940 1224 1180 4516 284 0 284 1 1 284 "post-dis" 20 -1 1 "c" "mais le porte-parole" "rrc" 20 0 1 -1
"1912" "s12" 6 6 7 204 1 204 204 204 204 204 5396 0 0 0 0 0 204 "pre-sluice" 10 -1 1 "c" "n'en avait" "rrc" 10 0 1 -1
"1913" "s12" 6 6 8 0 0 0 0 0 0 0 5396 0 0 0 0 0 0 "sluice" 15 -1 1 "c" "rien révélé," "rrc" 15 0 1 -1
"1914" "s12" 6 6 9 0 0 0 0 0 0 0 5396 0 0 0 0 0 0 "spillover" 12 -1 1 "c" "de sorte que" "rrc" 12 0 1 -1
"1915" "s12" 67 46 1 92 1 0 420 420 420 420 420 0 0 0 0 0 420 "np1_1" 20 -1 1 "c" "Quelles journalistes" "soi" 20 0 1 -1
"1916" "s12" 67 46 2 228 1 228 228 228 228 228 648 0 0 0 0 0 228 "np1_2" 13 -1 1 "c" "de la chaîne" "soi" 13 0 1 -1
"1917" "s12" 67 46 3 220 1 220 220 220 220 220 868 0 0 0 0 0 220 "aux_v" 10 -1 1 "c" "a soudoyé" "soi" 10 0 1 -1
"1918" "s12" 67 46 4 196 1 0 344 344 344 344 1212 0 0 0 0 0 344 "np2_1" 13 -1 1 "c" "le président" "soi" 13 0 1 -1
"1919" "s12" 67 46 5 168 1 168 168 168 168 168 1380 0 0 0 0 0 168 "np2_2" 8 -1 1 "c" "du parti" "soi" 8 0 1 -1
"1920" "s12" 67 46 6 0 0 0 0 0 0 0 1380 0 0 0 0 0 0 "sluice" 19 -1 1 "c" "l'année dernière," "soi" 19 0 1 -1
"1921" "s12" 67 46 7 0 0 0 0 0 0 0 1380 0 0 0 0 0 0 "so" 18 -1 1 "c" "s'il vous plaît ?" "soi" 18 0 1 -1
"1922" "s12" 69 33 2 280 1 280 280 280 280 280 2568 0 0 0 0 0 280 "np1_c" 13 -1 -1 "d" "Les soupçons" "cdb" 13 0 -1 -1
"1923" "s12" 69 33 3 260 1 0 260 260 664 260 2828 404 0 404 0 0 404 "adj" 6 -1 -1 "d" "graves" "cdb" 6 0 -1 -1
"1924" "s12" 69 33 4 200 1 0 200 728 728 1132 3960 528 528 0 1 1 528 "verb" 13 -1 -1 "d" "les espacent," "cdb" 13 0 -1 -1
"1925" "s12" 69 33 5 232 1 0 896 896 896 896 4856 0 0 0 0 0 896 "post-verb" 25 -1 -1 "d" "mais l'insensible Gabriel" "cdb" 25 0 -1 -1
"1926" "s12" 69 33 7 160 1 0 328 328 328 328 5552 0 0 0 0 0 328 "pre-sluice" 6 -1 -1 "d" "encore" "cdb" 6 0 -1 -1
"1927" "s12" 69 33 8 0 0 0 0 0 0 0 5552 0 0 0 0 0 0 "sluice" 15 -1 -1 "d" "la sévérité," "cdb" 15 0 -1 -1
"1928" "s12" 69 33 9 0 0 0 0 0 0 0 5552 0 0 0 0 0 0 "spillover1" 8 -1 -1 "d" "jusqu'à" "cdb" 8 0 -1 -1
"1929" "s12" 70 20 10 0 0 0 0 0 0 0 5896 0 0 0 0 0 0 "spillover1" 8 1 1 "a" "même si" "cdb" 8 1 0 1
"1930" "s12" 70 20 2 120 1 0 408 728 728 1168 4120 320 320 0 1 1 320 "np1_c" 9 1 1 "a" "Un client" "cdb" 9 1 0 1
"1931" "s12" 70 20 3 224 1 224 224 224 224 224 4344 0 0 0 0 0 224 "adj" 6 1 1 "a" "valide" "cdb" 6 1 0 1
"1932" "s12" 70 20 4 240 1 240 240 240 240 240 4584 0 0 0 0 0 240 "verb" 12 1 1 "a" "les produit," "cdb" 12 1 0 1
"1933" "s12" 70 20 5 240 1 0 380 380 380 380 4964 0 0 0 0 0 380 "post-verb" 13 1 1 "a" "mais personne" "cdb" 13 1 0 1
"1934" "s12" 70 20 8 172 1 172 172 172 172 172 5896 0 0 0 0 0 172 "pre-sluice" 11 1 1 "a" "déchiffrer" "cdb" 11 1 0 1
"1935" "s12" 70 20 9 0 0 0 0 0 0 0 5896 0 0 0 0 0 0 "sluice" 8 1 1 "a" "comment," "cdb" 8 1 0 1
"1936" "s12" 71 28 10 0 0 0 0 0 0 0 4552 0 0 0 0 0 0 "sluice" 19 1 1 "a" "pour quelle raison," "cdb" 19 1 0 1
"1937" "s12" 71 28 11 0 0 0 0 0 0 0 4552 0 0 0 0 0 0 "spillover1" 8 1 1 "a" "même si" "cdb" 8 1 0 1
"1938" "s12" 71 28 3 212 1 212 212 212 212 212 3324 0 0 0 0 0 212 "np1_c" 9 1 1 "a" "La flaque" "cdb" 9 1 0 1
"1939" "s12" 71 28 4 240 1 240 240 240 240 240 3564 0 0 0 0 0 240 "adj" 7 1 1 "a" "trouble" "cdb" 7 1 0 1
"1940" "s12" 71 28 5 120 1 0 380 380 380 380 3944 0 0 0 0 0 380 "verb" 10 1 1 "a" "les calme," "cdb" 10 1 0 1
"1941" "s12" 71 28 6 152 1 0 280 280 436 280 4224 156 0 156 0 0 156 "post-verb" 19 1 1 "a" "mais le commissaire" "cdb" 19 1 0 1
"1942" "s12" 71 28 9 0 0 0 0 0 180 0 4552 180 0 180 0 0 180 "pre-sluice" 12 1 1 "a" "pas vraiment" "cdb" 12 1 0 1
"1943" "s12" 73 9 1 144 1 0 304 304 388 304 304 84 0 84 0 0 84 "np1" 20 -1 -1 "d" "Les fruits exotiques" "rrc" 20 0 -1 -1
"1944" "s12" 73 9 10 0 0 0 0 0 0 0 3108 0 0 0 0 0 0 "spillover" 15 -1 -1 "d" "alors même que" "rrc" 15 0 -1 -1
"1945" "s12" 73 9 2 84 1 84 84 84 84 168 472 0 0 0 1 1 84 "part" 10 -1 -1 "d" "introduits" "rrc" 10 0 -1 -1
"1946" "s12" 73 9 3 196 1 0 320 320 424 320 792 104 0 104 0 0 104 "pp" 10 -1 -1 "d" "au village" "rrc" 10 0 -1 -1
"1947" "s12" 73 9 4 0 0 0 0 0 336 0 792 336 0 336 0 1 336 "dis" 8 -1 -1 "d" "étaient" "rrc" 8 0 -1 -1
"1948" "s12" 73 9 5 184 1 0 396 396 396 836 1628 0 0 0 1 1 396 "post-dis" 19 -1 -1 "d" "fortement toxiques," "rrc" 19 0 -1 -1
"1949" "s12" 73 9 8 224 1 0 904 904 904 904 3108 0 0 0 0 0 904 "pre-sluice" 16 -1 -1 "d" "ne l'avaient pas" "rrc" 16 0 -1 -1
"1950" "s12" 73 9 9 0 0 0 0 0 0 0 3108 0 0 0 0 0 0 "sluice" 11 -1 -1 "d" "découvert," "rrc" 11 0 -1 -1
"1951" "s1" 27 44 1 124 1 0 124 124 684 124 124 560 0 560 0 0 560 "np1_1" 13 1 -1 "b" "Quels bandits" "soi" 13 -1 0 1
"1952" "s1" 27 44 2 60 1 0 60 344 344 904 1028 284 284 0 1 1 284 "np1_2" 10 1 -1 "b" "du désert" "soi" 10 -1 0 1
"1953" "s1" 27 44 3 228 1 0 360 360 464 360 1388 104 0 104 0 0 104 "aux_v" 13 1 -1 "b" "ont assiégé" "soi" 13 -1 0 1
"1954" "s1" 27 44 4 192 1 0 192 584 584 688 2076 392 392 0 1 1 392 "np2_1" 8 1 -1 "b" "l'armée" "soi" 8 -1 0 1
"1955" "s1" 27 44 5 176 1 0 652 652 652 652 2728 0 0 0 0 0 652 "np2_2" 12 1 -1 "b" "des Croisés" "soi" 12 -1 0 1
"1956" "s1" 27 44 6 0 0 0 0 0 0 0 2728 0 0 0 0 0 0 "sluice" 9 1 -1 "b" "et quand," "soi" 9 -1 0 1
"1957" "s1" 27 44 7 0 0 0 0 0 0 0 2728 0 0 0 0 0 0 "so" 14 1 -1 "b" "si vous pouvez" "soi" 14 -1 0 1
"1958" "s12" 75 39 1 160 1 0 540 540 540 540 540 0 0 0 0 0 540 "np1_1" 14 1 -1 "b" "Quels vendeurs" "soi" 14 -1 0 1
"1959" "s12" 75 39 2 192 1 192 192 192 192 192 732 0 0 0 0 0 192 "np1_2" 10 1 -1 "b" "du marché" "soi" 10 -1 0 1
"1960" "s12" 75 39 3 180 1 180 180 180 180 180 912 0 0 0 0 0 180 "aux_v" 9 1 -1 "b" "ont dupé" "soi" 9 -1 0 1
"1961" "s12" 75 39 4 256 1 256 256 256 256 256 1168 0 0 0 0 0 256 "np2_1" 7 1 -1 "b" "le fils" "soi" 7 -1 0 1
"1962" "s12" 75 39 5 204 1 0 372 372 372 372 1540 0 0 0 0 0 372 "np2_2" 13 1 -1 "b" "de ma voisine" "soi" 13 -1 0 1
"1963" "s12" 75 39 6 0 0 0 0 0 0 0 1540 0 0 0 0 0 0 "sluice" 9 1 -1 "b" "et quand," "soi" 9 -1 0 1
"1964" "s12" 75 39 7 0 0 0 0 0 0 0 1540 0 0 0 0 0 0 "so" 15 1 -1 "b" "si vous savez ?" "soi" 15 -1 0 1
"1965" "s12" 76 10 1 84 1 0 328 328 328 328 328 0 0 0 0 0 328 "np1" 9 -1 1 "c" "L'artiste" "rrc" 9 0 1 -1
"1966" "s12" 76 10 2 268 1 0 268 268 528 268 596 260 0 260 0 0 260 "part" 5 -1 1 "c" "peint" "rrc" 5 0 1 -1
"1967" "s12" 76 10 3 168 1 0 580 580 1236 580 1176 656 0 656 0 0 212 "pp" 16 -1 1 "c" "dans son atelier" "rrc" 16 0 1 -1
"1968" "s12" 76 10 4 240 1 0 716 1064 1612 1980 3156 896 348 548 2 2 548 "dis" 16 -1 1 "c" "avait rencontré" "rrc" 16 0 1 -1
"1969" "s12" 76 10 5 104 1 0 104 496 496 1044 4200 392 392 0 1 1 392 "post-dis" 13 -1 1 "c" "une comtesse," "rrc" 13 0 1 -1
"1970" "s12" 76 10 7 192 1 192 192 192 192 192 5816 0 0 0 0 0 192 "pre-sluice" 14 -1 1 "c" "d'en vérifier" "rrc" 14 0 1 -1
"1971" "s12" 76 10 8 0 0 0 0 0 0 0 5816 0 0 0 0 0 0 "sluice" 8 -1 1 "c" "le lieu," "rrc" 8 0 1 -1
"1972" "s12" 76 10 9 0 0 0 0 0 0 0 5816 0 0 0 0 0 0 "spillover" 12 -1 1 "c" "de sorte que" "rrc" 12 0 1 -1
"1973" "s12" 77 2 1 188 1 0 336 336 336 336 336 0 0 0 0 0 336 "np1" 9 -1 1 "c" "Le héros" "rrc" 9 0 1 -1
"1974" "s12" 77 2 2 104 1 104 104 104 104 104 440 0 0 0 0 0 104 "part" 7 -1 1 "c" "décrit" "rrc" 7 0 1 -1
"1975" "s12" 77 2 3 200 1 0 356 356 356 356 796 0 0 0 0 0 356 "pp" 19 -1 1 "c" "dans cette histoire" "rrc" 19 0 1 -1
"1976" "s12" 77 2 4 184 1 0 184 184 456 184 980 272 0 272 0 0 272 "dis" 8 -1 1 "c" "a vaincu" "rrc" 8 0 1 -1
"1977" "s12" 77 2 5 208 1 0 372 372 372 644 1624 0 0 0 1 1 372 "post-dis" 18 -1 1 "c" "une bête féroce," "rrc" 18 0 1 -1
"1978" "s12" 77 2 7 164 1 0 320 320 320 320 2464 0 0 0 0 0 320 "pre-sluice" 12 -1 1 "c" "du romancier" "rrc" 12 0 1 -1
"1979" "s12" 77 2 8 0 0 0 0 0 0 0 2464 0 0 0 0 0 0 "sluice" 16 -1 1 "c" "ne le mentionne," "rrc" 16 0 1 -1
"1980" "s12" 77 2 9 0 0 0 0 0 0 0 2464 0 0 0 0 0 0 "spillover" 10 -1 1 "c" "peut-être" "rrc" 10 0 1 -1
"1981" "s12" 78 25 2 160 1 0 160 668 1628 1692 4432 1468 508 960 1 1 556 "np1_c" 11 -1 -1 "d" "Des camions" "cdb" 11 0 -1 -1
"1982" "s12" 78 25 3 0 0 0 0 0 1408 0 4432 1408 0 1408 0 2 416 "adj" 9 -1 -1 "d" "détruits" "cdb" 9 0 -1 -1
"1983" "s12" 78 25 4 248 1 0 776 776 1504 776 5208 728 0 728 0 2 308 "verb" 12 -1 -1 "d" "les tentent," "cdb" 12 0 -1 -1
"1984" "s12" 78 25 5 128 1 0 128 508 868 3604 8812 740 380 360 1 1 360 "post-verb" 16 -1 -1 "d" "mais les anciens" "cdb" 16 0 -1 -1
"1985" "s12" 78 25 7 272 1 0 1112 1112 1112 1112 11292 0 0 0 0 0 1112 "pre-sluice" 16 -1 -1 "d" "en sous-estiment" "cdb" 16 0 -1 -1
"1986" "s12" 78 25 8 0 0 0 0 0 0 0 11292 0 0 0 0 0 0 "sluice" 10 -1 -1 "d" "le danger," "cdb" 10 0 -1 -1
"1987" "s12" 78 25 9 0 0 0 0 0 0 0 11292 0 0 0 0 0 0 "spillover1" 12 -1 -1 "d" "de sorte que" "cdb" 12 0 -1 -1
"1988" "s12" 79 3 1 184 1 0 468 468 876 468 468 408 0 408 0 0 408 "np1" 11 1 -1 "b" "Les navires" "rrc" 11 -1 0 1
"1989" "s12" 79 3 10 0 0 0 0 0 0 0 4424 0 0 0 0 0 0 "spillover" 8 1 -1 "b" "laissant" "rrc" 8 -1 0 1
"1990" "s12" 79 3 2 308 1 0 608 608 1024 608 1076 416 0 416 0 0 416 "part" 9 1 -1 "b" "détruits" "rrc" 9 -1 0 1
"1991" "s12" 79 3 3 236 1 0 236 552 552 968 2044 316 316 0 1 1 316 "pp" 17 1 -1 "b" "pendant la guerre" "rrc" 17 -1 0 1
"1992" "s12" 79 3 4 192 1 0 356 356 484 356 2400 128 0 128 0 1 128 "dis" 15 1 -1 "b" "avaient rejoint" "rrc" 15 -1 0 1
"1993" "s12" 79 3 5 48 1 0 120 120 120 656 3056 0 0 0 1 1 120 "post-dis" 8 1 -1 "b" "le port," "rrc" 8 -1 0 1
"1994" "s12" 79 3 8 204 1 0 432 432 432 432 4424 0 0 0 0 0 432 "pre-sluice" 19 1 -1 "b" "ne pouvait pas dire" "rrc" 19 -1 0 1
"1995" "s12" 79 3 9 0 0 0 0 0 0 0 4424 0 0 0 0 0 0 "sluice" 6 1 -1 "b" "quand," "rrc" 6 -1 0 1
"1996" "s12" 80 17 10 0 0 0 0 0 0 0 6252 0 0 0 0 0 0 "spillover1" 8 -1 -1 "d" "sauf que" "cdb" 8 0 -1 -1
"1997" "s12" 80 17 2 240 1 0 240 240 820 240 3148 580 0 580 0 0 580 "np1_c" 11 -1 -1 "d" "Les vidéos" "cdb" 11 0 -1 -1
"1998" "s12" 80 17 3 200 1 0 200 200 312 200 3348 112 0 112 0 1 112 "adj" 9 -1 -1 "d" "illustres" "cdb" 9 0 -1 -1
"1999" "s12" 80 17 4 420 1 0 580 580 580 580 3928 0 0 0 0 0 580 "verb" 13 -1 -1 "d" "les touchent," "cdb" 13 0 -1 -1
"2000" "s12" 80 17 5 196 1 0 352 700 1088 1392 5320 736 348 388 1 1 388 "post-verb" 16 -1 -1 "d" "mais il s'avère" "cdb" 16 0 -1 -1
"2001" "s12" 80 17 8 0 0 0 0 0 208 0 6252 208 0 208 0 0 208 "pre-sluice" 13 -1 -1 "d" "d'en formuler" "cdb" 13 0 -1 -1
"2002" "s12" 80 17 9 0 0 0 0 0 0 0 6252 0 0 0 0 0 0 "sluice" 10 -1 -1 "d" "la raison," "cdb" 10 0 -1 -1
"2003" "s12" 81 24 10 0 0 0 0 0 0 0 8028 0 0 0 0 0 0 "spillover1" 8 1 1 "a" "d'autant" "cdb" 8 1 0 1
"2004" "s12" 81 24 3 360 1 0 516 516 708 516 3844 192 0 192 0 0 192 "np1_c" 9 1 1 "a" "L'opinion" "cdb" 9 1 0 1
"2005" "s12" 81 24 4 164 1 0 164 164 632 164 4008 468 0 468 0 1 176 "adj" 7 1 1 "a" "aveugle" "cdb" 7 1 0 1
"2006" "s12" 81 24 5 104 1 0 280 688 688 912 4920 408 408 0 1 1 408 "verb" 13 1 1 "a" "les avantage," "cdb" 13 1 0 1
"2007" "s12" 81 24 6 236 1 0 304 820 1144 1256 6176 840 516 324 1 1 324 "post-verb" 22 1 1 "a" "mais les commentateurs" "cdb" 22 1 0 1
"2008" "s12" 81 24 8 236 1 0 524 976 976 1356 8028 452 452 0 1 1 452 "pre-sluice" 16 1 1 "a" "demandent déjà" "cdb" 16 1 0 1
"2009" "s12" 81 24 9 0 0 0 0 0 0 0 8028 0 0 0 0 0 0 "sluice" 22 1 1 "a" "pour combien de temps," "cdb" 22 1 0 1
"2010" "s12" 83 42 1 100 1 0 476 476 1100 476 476 624 0 624 0 0 624 "np1_1" 19 -1 1 "c" "Combien de voitures" "soi" 19 0 1 -1
"2011" "s12" 83 42 2 196 1 0 196 196 480 196 672 284 0 284 0 0 284 "np1_2" 9 -1 1 "c" "de course" "soi" 9 0 1 -1
"2012" "s12" 83 42 3 404 1 0 792 792 948 792 1464 156 0 156 0 0 156 "aux_v" 11 -1 1 "c" "a dépassé" "soi" 11 0 1 -1
"2013" "s12" 83 42 4 180 1 0 180 180 348 180 1644 168 0 168 0 0 168 "np2_1" 7 -1 1 "c" "le gros" "soi" 7 0 1 -1
"2014" "s12" 83 42 5 244 1 0 244 392 392 1624 3268 148 148 0 1 1 148 "np2_2" 12 -1 1 "c" "camion rouge" "soi" 12 0 1 -1
"2015" "s12" 83 42 6 0 0 0 0 0 0 0 3268 0 0 0 0 0 0 "sluice" 8 -1 1 "c" "en tout," "soi" 8 0 1 -1
"2016" "s12" 83 42 7 0 0 0 0 0 0 0 3268 0 0 0 0 0 0 "so" 18 -1 1 "c" "s'il vous plaît ?" "soi" 18 0 1 -1
"2017" "s1" 28 39 1 124 1 0 124 124 1476 124 124 1352 0 1352 0 0 452 "np1_1" 14 -1 1 "c" "Quels vendeurs" "soi" 14 0 1 -1
"2018" "s1" 28 39 2 44 1 0 44 324 1116 684 808 1072 280 792 1 2 176 "np1_2" 10 -1 1 "c" "du marché" "soi" 10 0 1 -1
"2019" "s1" 28 39 3 204 1 0 640 1096 1096 2880 3688 456 456 0 2 2 308 "aux_v" 7 -1 1 "c" "a dupé" "soi" 7 0 1 -1
"2020" "s1" 28 39 5 216 1 0 328 328 328 328 4016 0 0 0 0 0 328 "np2_2" 13 -1 1 "c" "de ma voisine" "soi" 13 0 1 -1
"2021" "s1" 28 39 6 0 0 0 0 0 0 0 4016 0 0 0 0 0 0 "sluice" 12 -1 1 "c" "ce jour-là," "soi" 12 0 1 -1
"2022" "s1" 29 55 1 136 1 0 136 136 596 136 136 460 0 460 0 0 460 "np1_1" 13 -1 1 "c" "Quel assassin" "soi" 13 0 1 -1
"2023" "s1" 29 55 2 88 1 0 88 512 512 972 1108 424 424 0 1 1 424 "np1_2" 11 -1 1 "c" "de la mafia" "soi" 11 0 1 -1
"2024" "s1" 29 55 3 176 1 0 304 304 628 304 1412 324 0 324 0 0 324 "aux_v" 12 -1 1 "c" "ont observé" "soi" 12 0 1 -1
"2025" "s1" 29 55 4 264 1 0 980 1432 1432 1756 3168 452 452 0 1 1 452 "np2_1" 21 -1 1 "c" "les agents infiltrés" "soi" 21 0 1 -1
"2026" "s1" 29 55 5 180 1 0 344 344 344 344 3512 0 0 0 0 0 344 "np2_2" 17 -1 1 "c" "du service secret" "soi" 17 0 1 -1
"2027" "s1" 29 55 6 0 0 0 0 0 0 0 3512 0 0 0 0 0 0 "sluice" 18 -1 1 "c" "particulièrement," "soi" 18 0 1 -1
"2028" "s1" 29 55 7 0 0 0 0 0 0 0 3512 0 0 0 0 0 0 "so" 15 -1 1 "c" "si vous savez ?" "soi" 15 0 1 -1
"2029" "s13" 10 38 1 168 1 0 368 368 368 368 368 0 0 0 0 0 368 "np1_1" 13 -1 -1 "d" "Quels avocats" "soi" 13 0 -1 -1
"2030" "s13" 10 38 2 168 1 168 168 168 168 168 536 0 0 0 0 0 168 "np1_2" 10 -1 -1 "d" "du cabinet" "soi" 10 0 -1 -1
"2031" "s13" 10 38 3 160 1 0 312 312 312 312 848 0 0 0 0 0 312 "aux_v" 10 -1 -1 "d" "ont salué" "soi" 10 0 -1 -1
"2032" "s13" 10 38 4 0 0 0 0 0 64 0 848 64 0 64 0 0 64 "np2_1" 7 -1 -1 "d" "le juge" "soi" 7 0 -1 -1
"2033" "s13" 10 38 5 172 1 172 172 172 172 236 1084 0 0 0 1 1 172 "np2_2" 25 -1 -1 "d" "du tribunal administratif" "soi" 25 0 -1 -1
"2034" "s13" 10 38 6 0 0 0 0 0 0 0 1084 0 0 0 0 0 0 "sluice" 13 -1 -1 "d" "fréquemment," "soi" 13 0 -1 -1
"2035" "s13" 10 38 7 0 0 0 0 0 0 0 1084 0 0 0 0 0 0 "so" 18 -1 -1 "d" "s'il vous plaît ?" "soi" 18 0 -1 -1
"2036" "s1" 31 21 2 136 1 0 284 284 556 284 3056 272 0 272 0 0 272 "np1_c" 9 1 1 "a" "Le renvoi" "cdb" 9 1 0 1
"2037" "s1" 31 21 3 212 1 0 324 324 656 324 3380 332 0 332 0 0 332 "adj" 9 1 1 "a" "explicite" "cdb" 9 1 0 1
"2038" "s1" 31 21 4 196 1 0 348 1432 1432 1764 5144 1084 1084 0 1 1 1084 "verb" 18 1 1 "a" "les fait discuter," "cdb" 18 1 0 1
"2039" "s1" 31 21 5 156 1 0 356 356 960 356 5500 604 0 604 0 0 316 "post-verb" 18 1 1 "a" "mais le professeur" "cdb" 18 1 0 1
"2040" "s1" 31 21 7 124 1 0 272 272 272 272 8380 0 0 0 0 0 272 "pre-sluice" 11 1 1 "a" "de demander" "cdb" 11 1 0 1
"2041" "s1" 31 21 8 0 0 0 0 0 0 0 8380 0 0 0 0 0 0 "sluice" 20 1 1 "a" "avec quel résultat," "cdb" 20 1 0 1
"2042" "s1" 31 21 9 0 0 0 0 0 0 0 8380 0 0 0 0 0 0 "spillover1" 10 1 1 "a" "car il y a" "cdb" 10 1 0 1
"2043" "s13" 12 34 10 0 0 0 0 0 0 0 5524 0 0 0 0 0 0 "spillover1" 22 -1 -1 "d" "et les instrumentistes" "cdb" 22 0 -1 -1
"2044" "s13" 12 34 3 124 1 0 124 124 840 124 2472 716 0 716 0 0 148 "np1_c" 13 -1 -1 "d" "Les notations" "cdb" 13 0 -1 -1
"2045" "s13" 12 34 4 308 1 0 308 308 640 308 2780 332 0 332 0 2 104 "adj" 8 -1 -1 "d" "inverses" "cdb" 8 0 -1 -1
"2046" "s13" 12 34 5 184 1 0 296 808 808 1856 4636 512 512 0 2 2 512 "verb" 13 -1 -1 "d" "les rythment," "cdb" 13 0 -1 -1
"2047" "s13" 12 34 6 172 1 0 332 332 332 332 4968 0 0 0 0 0 332 "post-verb" 20 -1 -1 "d" "mais ni le directeur" "cdb" 20 0 -1 -1
"2048" "s13" 12 34 8 0 0 0 0 0 0 0 5524 0 0 0 0 0 0 "pre-sluice" 10 -1 -1 "d" "ne peuvent" "cdb" 10 0 -1 -1
"2049" "s13" 12 34 9 0 0 0 0 0 0 0 5524 0 0 0 0 0 0 "sluice" 12 -1 -1 "d" "l'expliquer," "cdb" 12 0 -1 -1
"2050" "s13" 16 1 1 164 1 0 284 284 484 284 284 200 0 200 0 0 200 "np1" 13 1 1 "a" "Le politicien" "rrc" 13 1 0 1
"2051" "s13" 16 1 10 192 1 192 192 192 192 192 4548 0 0 0 0 0 192 "pre-sluice" 14 1 1 "a" "se demandaient" "rrc" 14 1 0 1
"2052" "s13" 16 1 11 0 0 0 0 0 0 0 4548 0 0 0 0 0 0 "sluice" 9 1 1 "a" "pourquoi," "rrc" 9 1 0 1
"2053" "s13" 16 1 12 0 0 0 0 0 0 0 4548 0 0 0 0 0 0 "spillover" 6 1 1 "a" "vu que" "rrc" 6 1 0 1
"2054" "s13" 16 1 2 160 1 0 360 360 740 360 644 380 0 380 0 1 164 "part" 9 1 1 "a" "contredit" "rrc" 9 1 0 1
"2055" "s13" 16 1 3 404 1 0 496 748 840 964 1608 344 252 92 1 1 92 "pp" 16 1 1 "a" "durant le débat" "rrc" 16 1 0 1
"2056" "s13" 16 1 4 0 0 0 0 0 508 0 1608 508 0 508 0 1 228 "dis" 10 1 1 "a" "a proposé" "rrc" 10 1 0 1
"2057" "s13" 16 1 5 168 1 0 168 240 240 1204 2812 72 72 0 1 1 72 "post-dis" 11 1 1 "a" "des mesures" "rrc" 11 1 0 1
"2058" "s13" 17 33 2 188 1 0 188 188 660 188 1640 472 0 472 0 0 264 "np1_c" 11 1 1 "a" "Le soupçon" "cdb" 11 1 0 1
"2059" "s13" 17 33 3 0 0 0 0 0 888 0 1640 888 0 888 0 1 168 "adj" 5 1 1 "a" "grave" "cdb" 5 1 0 1
"2060" "s13" 17 33 4 208 1 0 208 1088 1188 2016 3656 980 880 100 2 2 100 "verb" 11 1 1 "a" "les espace," "cdb" 11 1 0 1
"2061" "s13" 17 33 5 168 1 0 372 784 900 1316 4972 528 412 116 1 1 116 "post-verb" 25 1 1 "a" "mais l'insensible Gabriel" "cdb" 25 1 0 1
"2062" "s13" 17 33 7 0 0 0 0 0 0 0 5588 0 0 0 0 0 0 "pre-sluice" 6 1 1 "a" "encore" "cdb" 6 1 0 1
"2063" "s13" 17 33 8 0 0 0 0 0 0 0 5588 0 0 0 0 0 0 "sluice" 14 1 1 "a" "à quel point," "cdb" 14 1 0 1
"2064" "s13" 17 33 9 0 0 0 0 0 0 0 5588 0 0 0 0 0 0 "spillover1" 8 1 1 "a" "jusqu'à" "cdb" 8 1 0 1
"2065" "s13" 18 49 1 192 1 0 724 724 724 724 724 0 0 0 0 0 724 "np1_1" 14 1 1 "a" "Quel escrimeur" "soi" 14 1 0 1
"2066" "s13" 18 49 2 336 1 336 336 336 336 336 1060 0 0 0 0 0 336 "np1_2" 22 1 1 "a" "de l'équipe nationale" "soi" 22 1 0 1
"2067" "s13" 18 49 3 0 0 0 0 0 252 0 1060 252 0 252 0 0 252 "aux_v" 10 1 1 "a" "ont salué" "soi" 10 1 0 1
"2068" "s13" 18 49 4 124 1 124 124 124 124 376 1436 0 0 0 1 1 124 "np2_1" 15 1 1 "a" "les adversaires" "soi" 15 1 0 1
"2069" "s13" 18 49 6 0 0 0 0 0 0 0 1436 0 0 0 0 0 0 "sluice" 9 1 1 "a" "et quand," "soi" 9 1 0 1
"2070" "s13" 18 49 7 0 0 0 0 0 0 0 1436 0 0 0 0 0 0 "so" 10 1 1 "a" "si je puis" "soi" 10 1 0 1
"2071" "s13" 19 55 1 184 1 0 572 572 928 572 572 356 0 356 0 0 356 "np1_1" 13 -1 1 "c" "Quel assassin" "soi" 13 0 1 -1
"2072" "s13" 19 55 2 176 1 0 176 176 292 176 748 116 0 116 0 0 116 "np1_2" 11 -1 1 "c" "de la mafia" "soi" 11 0 1 -1
"2073" "s13" 19 55 3 176 1 0 372 644 768 1116 1864 396 272 124 1 1 124 "aux_v" 12 -1 1 "c" "ont observé" "soi" 12 0 1 -1
"2074" "s13" 19 55 4 184 1 0 184 1220 1220 1344 3208 1036 1036 0 1 1 1036 "np2_1" 21 -1 1 "c" "les agents infiltrés" "soi" 21 0 1 -1
"2075" "s13" 19 55 5 200 1 200 200 200 200 200 3408 0 0 0 0 0 200 "np2_2" 17 -1 1 "c" "du service secret" "soi" 17 0 1 -1
"2076" "s13" 19 55 6 0 0 0 0 0 0 0 3408 0 0 0 0 0 0 "sluice" 18 -1 1 "c" "particulièrement," "soi" 18 0 1 -1
"2077" "s13" 19 55 7 0 0 0 0 0 0 0 3408 0 0 0 0 0 0 "so" 15 -1 1 "c" "si vous savez ?" "soi" 15 0 1 -1
"2078" "s13" 20 27 10 156 1 0 156 300 300 968 8732 144 144 0 1 1 144 "spillover1" 13 -1 1 "c" "étant donné" "cdb" 13 0 1 -1
"2079" "s13" 20 27 3 192 1 0 192 192 620 192 4576 428 0 428 0 0 428 "np1_c" 11 -1 1 "c" "L'infirmier" "cdb" 11 0 1 -1
"2080" "s13" 20 27 4 0 0 0 0 0 220 0 4576 220 0 220 0 0 220 "adj" 6 -1 1 "c" "maudit" "cdb" 6 0 1 -1
"2081" "s13" 20 27 5 192 1 0 192 192 1132 412 4988 940 0 940 1 1 240 "verb" 11 -1 1 "c" "les mouche," "cdb" 11 0 1 -1
"2082" "s13" 20 27 6 172 1 0 392 940 1296 1640 6628 904 548 356 1 1 356 "post-verb" 14 -1 1 "c" "mais les vieux" "cdb" 14 0 1 -1
"2083" "s13" 20 27 8 400 1 400 400 400 400 756 7764 0 0 0 1 1 400 "pre-sluice" 7 -1 1 "c" "souvent" "cdb" 7 0 1 -1
"2084" "s13" 20 27 9 0 0 0 0 0 0 0 7764 0 0 0 0 0 0 "sluice" 8 -1 1 "c" "le sens," "cdb" 8 0 1 -1
"2085" "s13" 21 18 10 0 0 0 0 0 0 0 6448 0 0 0 0 0 0 "spillover1" 8 -1 -1 "d" "même si" "cdb" 8 0 -1 -1
"2086" "s13" 21 18 2 180 1 0 180 180 564 180 2820 384 0 384 0 0 136 "np1_c" 12 -1 -1 "d" "Les montages" "cdb" 12 0 -1 -1
"2087" "s13" 21 18 3 0 0 0 0 0 840 0 2820 840 0 840 0 1 336 "adj" 5 -1 -1 "d" "fixes" "cdb" 5 0 -1 -1
"2088" "s13" 21 18 4 256 1 0 256 512 1532 1032 3852 1276 256 1020 1 3 836 "verb" 12 -1 -1 "d" "les voilent," "cdb" 12 0 -1 -1
"2089" "s13" 21 18 5 152 1 0 556 800 800 2524 6376 244 244 0 1 1 244 "post-verb" 14 -1 -1 "d" "mais le patron" "cdb" 14 0 -1 -1
"2090" "s13" 21 18 8 0 0 0 0 0 0 0 6448 0 0 0 0 0 0 "pre-sluice" 7 -1 -1 "d" "ne peut" "cdb" 7 0 -1 -1
"2091" "s13" 21 18 9 0 0 0 0 0 0 0 6448 0 0 0 0 0 0 "sluice" 12 -1 -1 "d" "le garantir," "cdb" 12 0 -1 -1
"2092" "s13" 23 20 2 0 0 0 0 0 252 0 2532 252 0 252 0 0 96 "np1_c" 11 1 -1 "b" "Des clients" "cdb" 11 -1 0 1
"2093" "s13" 23 20 3 136 1 0 136 136 336 292 2824 200 0 200 1 2 200 "adj" 7 1 -1 "b" "valides" "cdb" 7 -1 0 1
"2094" "s13" 23 20 4 308 1 0 308 496 496 792 3616 188 188 0 1 1 188 "verb" 15 1 -1 "b" "les produisent," "cdb" 15 -1 0 1
"2095" "s13" 23 20 5 160 1 0 160 160 364 160 3776 204 0 204 0 0 204 "post-verb" 13 1 -1 "b" "mais personne" "cdb" 13 -1 0 1
"2096" "s13" 23 20 8 424 1 424 424 424 424 424 4876 0 0 0 0 0 424 "pre-sluice" 11 1 -1 "b" "déchiffrer" "cdb" 11 -1 0 1
"2097" "s13" 23 20 9 0 0 0 0 0 0 0 4876 0 0 0 0 0 0 "sluice" 8 1 -1 "b" "comment," "cdb" 8 -1 0 1
"2098" "s13" 24 37 1 176 1 0 340 340 1056 340 340 716 0 716 0 0 412 "np1_1" 13 1 1 "a" "Quels joueurs" "soi" 13 1 0 1
"2099" "s13" 24 37 2 224 1 0 224 404 404 708 1048 180 180 0 1 1 180 "np1_2" 15 1 1 "a" "du club de foot" "soi" 15 1 0 1
"2100" "s13" 24 37 3 148 1 0 148 148 396 148 1196 248 0 248 0 0 248 "aux_v" 4 1 1 "a" "a vu" "soi" 4 1 0 1
"2101" "s13" 24 37 4 240 1 0 240 240 576 240 1436 336 0 336 0 1 156 "np2_1" 8 1 1 "a" "la femme" "soi" 8 1 0 1
"2102" "s13" 24 37 5 208 1 0 208 344 344 1340 2776 136 136 0 1 1 136 "np2_2" 13 1 1 "a" "de mon frère" "soi" 13 1 0 1
"2103" "s13" 24 37 6 0 0 0 0 0 0 0 2776 0 0 0 0 0 0 "sluice" 7 1 1 "a" "et où," "soi" 7 1 0 1
"2104" "s13" 24 37 7 292 1 0 464 464 464 464 3240 0 0 0 0 0 464 "so" 10 1 1 "a" "si je puis" "soi" 10 1 0 1
"2105" "s13" 26 19 10 0 0 0 0 0 0 0 3860 0 0 0 0 0 0 "sluice" 14 -1 1 "c" "les coupables," "cdb" 14 0 1 -1
"2106" "s13" 26 19 2 0 0 0 0 0 196 0 1656 196 0 196 0 0 196 "np1_c" 9 -1 1 "c" "Le projet" "cdb" 9 0 1 -1
"2107" "s13" 26 19 3 0 0 0 0 0 364 0 1656 364 0 364 0 0 84 "adj" 7 -1 1 "c" "informe" "cdb" 7 0 1 -1
"2108" "s13" 26 19 4 140 1 140 140 140 140 616 2272 0 0 0 1 1 140 "verb" 9 -1 1 "c" "les aide," "cdb" 9 0 1 -1
"2109" "s13" 26 19 5 340 1 0 340 340 684 340 2612 344 0 344 0 0 344 "post-verb" 14 -1 1 "c" "mais grâce à" "cdb" 14 0 1 -1
"2110" "s13" 28 6 1 168 1 0 352 352 544 352 352 192 0 192 0 0 192 "np1" 13 -1 -1 "d" "L'enseignante" "rrc" 13 0 -1 -1
"2111" "s13" 28 6 2 220 1 0 220 220 348 220 572 128 0 128 0 0 128 "part" 8 -1 -1 "d" "inscrite" "rrc" 8 0 -1 -1
"2112" "s13" 28 6 3 168 1 0 880 880 1400 880 1452 520 0 520 0 0 520 "pp" 36 -1 -1 "d" "au cours de mathématiques avancées" "rrc" 36 0 -1 -1
"2113" "s13" 28 6 4 208 1 0 208 208 484 208 1660 276 0 276 0 0 276 "dis" 15 -1 -1 "d" "s'était tuée," "rrc" 15 0 -1 -1
"2114" "s13" 28 6 5 120 1 0 296 296 576 296 1956 280 0 280 0 0 280 "post-dis" 20 -1 -1 "d" "mais le porte-parole" "rrc" 20 0 -1 -1
"2115" "s13" 28 6 7 180 1 0 296 296 296 296 2488 0 0 0 0 0 296 "pre-sluice" 10 -1 -1 "d" "n'en avait" "rrc" 10 0 -1 -1
"2116" "s13" 28 6 8 0 0 0 0 0 0 0 2488 0 0 0 0 0 0 "sluice" 15 -1 -1 "d" "rien révélé," "rrc" 15 0 -1 -1
"2117" "s13" 28 6 9 128 1 128 128 128 128 128 2616 0 0 0 0 0 128 "spillover" 12 -1 -1 "d" "de sorte que" "rrc" 12 0 -1 -1
"2118" "s1" 33 13 1 120 1 0 120 120 352 120 120 232 0 232 0 0 232 "np1" 8 1 1 "a" "Le texte" "rrc" 8 1 0 1
"2119" "s1" 33 13 10 0 0 0 0 0 0 0 7300 0 0 0 0 0 0 "spillover" 16 1 1 "a" "car les penseurs" "rrc" 16 1 0 1
"2120" "s1" 33 13 2 152 1 0 152 356 1204 588 708 1052 204 848 1 1 688 "part" 11 1 1 "a" "reconstruit" "rrc" 11 1 0 1
"2121" "s1" 33 13 3 180 1 0 180 896 1940 1744 2452 1760 716 1044 2 2 640 "pp" 33 1 1 "a" "à partir d'anciennes épigraphes" "rrc" 33 1 0 1
"2122" "s1" 33 13 4 176 1 0 176 412 972 816 3268 796 236 560 1 2 248 "dis" 8 1 1 "a" "contient" "rrc" 8 1 0 1
"2123" "s1" 33 13 5 204 1 0 204 648 648 1848 5116 444 444 0 1 1 444 "post-dis" 19 1 1 "a" "des contradictions," "rrc" 19 1 0 1
"2124" "s1" 33 13 8 228 1 228 228 228 228 228 7300 0 0 0 0 0 228 "pre-sluice" 10 1 1 "a" "d'établir" "rrc" 10 1 0 1
"2125" "s1" 33 13 9 0 0 0 0 0 0 0 7300 0 0 0 0 0 0 "sluice" 11 1 1 "a" "lesquelles," "rrc" 11 1 0 1
"2126" "s13" 35 23 10 180 1 0 180 344 344 1052 7824 164 164 0 1 1 164 "pre-sluice" 13 -1 1 "c" "en comprendre" "cdb" 13 0 1 -1
"2127" "s13" 35 23 11 0 0 0 0 0 0 0 7824 0 0 0 0 0 0 "sluice" 11 -1 1 "c" "la justice," "cdb" 11 0 1 -1
"2128" "s13" 35 23 12 0 0 0 0 0 0 0 7824 0 0 0 0 0 0 "spillover1" 10 -1 1 "c" "protestant" "cdb" 10 0 1 -1
"2129" "s13" 35 23 2 0 0 0 0 0 388 0 3292 388 0 388 0 0 212 "np1_c" 11 -1 1 "c" "La sentence" "cdb" 11 0 1 -1
"2130" "s13" 35 23 3 120 1 0 120 408 604 584 3876 484 288 196 1 1 196 "adj" 8 -1 1 "c" "critique" "cdb" 8 0 1 -1
"2131" "s13" 35 23 4 260 1 0 424 1060 1060 1468 5344 636 636 0 1 1 636 "verb" 26 -1 1 "c" "les juge non-responsables," "cdb" 26 0 1 -1
"2132" "s13" 35 23 5 204 1 0 204 204 432 204 5548 228 0 228 0 0 228 "post-verb" 19 -1 1 "c" "mais les survivants" "cdb" 19 0 1 -1
"2133" "s13" 36 43 1 180 1 0 680 680 680 680 680 0 0 0 0 0 680 "np1_1" 15 -1 1 "c" "Quels grimpeurs" "soi" 15 0 1 -1
"2134" "s13" 36 43 2 184 1 184 184 184 184 184 864 0 0 0 0 0 184 "np1_2" 13 -1 1 "c" "de la région" "soi" 13 0 1 -1
"2135" "s13" 36 43 3 184 1 184 184 184 184 184 1048 0 0 0 0 0 184 "aux_v" 9 -1 1 "c" "a chassé" "soi" 9 0 1 -1
"2136" "s13" 36 43 4 180 1 180 180 180 180 180 1228 0 0 0 0 0 180 "np2_1" 8 -1 1 "c" "l'ermite" "soi" 8 0 1 -1
"2137" "s13" 36 43 5 244 1 244 244 244 244 244 1472 0 0 0 0 0 244 "np2_2" 7 -1 1 "c" "du bois" "soi" 7 0 1 -1
"2138" "s13" 36 43 6 0 0 0 0 0 0 0 1472 0 0 0 0 0 0 "sluice" 9 -1 1 "c" "le matin," "soi" 9 0 1 -1
"2139" "s13" 36 43 7 0 0 0 0 0 0 0 1472 0 0 0 0 0 0 "so" 15 -1 1 "c" "si vous savez ?" "soi" 15 0 1 -1
"2140" "s13" 38 45 1 176 1 0 396 396 396 396 396 0 0 0 0 0 396 "np1_1" 14 1 1 "a" "Quels fidèles" "soi" 14 1 0 1
"2141" "s13" 38 45 2 276 1 276 276 276 276 276 672 0 0 0 0 0 276 "np1_2" 15 1 1 "a" "de l'hindouisme" "soi" 15 1 0 1
"2142" "s13" 38 45 3 216 1 216 216 216 216 216 888 0 0 0 0 0 216 "aux_v" 10 1 1 "a" "a converti" "soi" 10 1 0 1
"2143" "s13" 38 45 4 276 1 276 276 276 276 276 1164 0 0 0 0 0 276 "np2_1" 10 1 1 "a" "le pasteur" "soi" 10 1 0 1
"2144" "s13" 38 45 5 208 1 208 208 208 208 208 1372 0 0 0 0 0 208 "np2_2" 24 1 1 "a" "de l'église paroissiale" "soi" 24 1 0 1
"2145" "s13" 38 45 6 0 0 0 0 0 0 0 1372 0 0 0 0 0 0 "sluice" 11 1 1 "a" "et comment," "soi" 11 1 0 1
"2146" "s13" 38 45 7 0 0 0 0 0 0 0 1372 0 0 0 0 0 0 "so" 10 1 1 "a" "si je puis" "soi" 10 1 0 1
"2147" "s13" 43 54 1 176 1 0 176 176 720 176 176 544 0 544 0 0 168 "np1_1" 8 -1 -1 "d" "Quel roi" "soi" 8 0 -1 -1
"2148" "s13" 43 54 2 232 1 0 232 232 476 232 408 244 0 244 0 1 84 "np1_2" 15 -1 -1 "d" "de l'Angleterre" "soi" 15 0 -1 -1
"2149" "s13" 43 54 3 0 0 0 0 0 708 0 408 708 0 708 0 1 532 "aux_v" 9 -1 -1 "d" "a raillé" "soi" 9 0 -1 -1
"2150" "s13" 43 54 4 188 1 188 188 188 188 1684 2092 0 0 0 1 1 188 "np2_1" 13 -1 -1 "d" "les ministres" "soi" 13 0 -1 -1
"2151" "s13" 43 54 5 132 1 0 300 300 300 300 2392 0 0 0 0 0 300 "np2_2" 14 -1 -1 "d" "de la Couronne" "soi" 14 0 -1 -1
"2152" "s13" 43 54 6 0 0 0 0 0 0 0 2392 0 0 0 0 0 0 "sluice" 11 -1 -1 "d" "sans cesse," "soi" 11 0 -1 -1
"2153" "s13" 43 54 7 0 0 0 0 0 0 0 2392 0 0 0 0 0 0 "so" 18 -1 -1 "d" "s'il vous plaît ?" "soi" 18 0 -1 -1
"2154" "s13" 44 12 1 168 1 0 320 320 320 320 320 0 0 0 0 0 320 "np1" 10 1 -1 "b" "Les robots" "rrc" 10 -1 0 1
"2155" "s13" 44 12 10 128 1 0 128 320 320 364 2516 192 192 0 1 1 192 "spillover" 12 1 -1 "b" "vu qu'il y a" "rrc" 12 -1 0 1
"2156" "s13" 44 12 2 204 1 204 204 204 204 204 524 0 0 0 0 0 204 "part" 8 1 -1 "b" "produits" "rrc" 8 -1 0 1
"2157" "s13" 44 12 3 244 1 244 244 244 244 244 768 0 0 0 0 0 244 "pp" 10 1 -1 "b" "à l'usine" "rrc" 10 -1 0 1
"2158" "s13" 44 12 4 200 1 200 200 200 200 200 968 0 0 0 0 0 200 "dis" 15 1 -1 "b" "doivent traiter" "rrc" 15 -1 0 1
"2159" "s13" 44 12 5 180 1 0 296 296 296 296 1264 0 0 0 0 0 296 "post-dis" 20 1 -1 "b" "des pièces uniques," "rrc" 20 -1 0 1
"2160" "s13" 44 12 8 180 1 180 180 180 180 180 2152 0 0 0 0 0 180 "pre-sluice" 11 1 -1 "b" "de décider" "rrc" 11 -1 0 1
"2161" "s13" 44 12 9 0 0 0 0 0 0 0 2152 0 0 0 0 0 0 "sluice" 6 1 -1 "b" "quand," "rrc" 6 -1 0 1
"2162" "s13" 4 51 1 184 1 0 372 372 1048 372 372 676 0 676 0 0 112 "np1_1" 11 -1 1 "c" "Quel auteur" "soi" 11 0 1 -1
"2163" "s13" 4 51 2 280 1 0 440 756 1508 1068 1440 1068 316 752 1 2 264 "np1_2" 19 -1 1 "c" "de romans policiers" "soi" 19 0 1 -1
"2164" "s13" 4 51 3 0 0 0 0 0 364 0 1440 364 0 364 0 0 364 "aux_v" 13 -1 1 "c" "ont consulté" "soi" 13 0 1 -1
"2165" "s13" 4 51 4 196 1 0 456 456 956 456 1896 500 0 500 0 0 204 "np2_1" 15 -1 1 "c" "les enquêteurs" "soi" 15 0 1 -1
"2166" "s13" 4 51 5 0 0 0 0 0 632 0 1896 632 0 632 0 1 316 "np2_2" 15 -1 1 "c" "du commissariat" "soi" 15 0 1 -1
"2167" "s13" 4 51 6 0 0 0 0 0 0 0 1896 0 0 0 0 0 0 "sluice" 16 -1 1 "c" "par téléphone," "soi" 16 0 1 -1
"2168" "s13" 4 51 7 284 1 0 352 352 352 2964 4860 0 0 0 1 1 352 "so" 15 -1 1 "c" "si vous savez ?" "soi" 15 0 1 -1
"2169" "s13" 45 3 1 176 1 0 308 308 308 308 308 0 0 0 0 0 308 "np1" 9 -1 1 "c" "Le navire" "rrc" 9 0 1 -1
"2170" "s13" 45 3 2 0 0 0 0 0 0 0 308 0 0 0 0 0 0 "part" 8 -1 1 "c" "détruit" "rrc" 8 0 1 -1
"2171" "s13" 45 3 3 220 1 0 300 300 300 300 608 0 0 0 0 0 300 "pp" 17 -1 1 "c" "pendant la guerre" "rrc" 17 0 1 -1
"2172" "s13" 45 3 4 144 1 0 428 428 428 428 1036 0 0 0 0 0 428 "dis" 13 -1 1 "c" "avait rejoint" "rrc" 13 0 1 -1
"2173" "s13" 45 3 7 144 1 144 144 144 144 144 1416 0 0 0 0 0 144 "pre-sluice" 10 -1 1 "c" "d'histoire" "rrc" 10 0 1 -1
"2174" "s13" 45 3 8 0 0 0 0 0 0 0 1416 0 0 0 0 0 0 "sluice" 17 -1 1 "c" "n'en savait rien," "rrc" 17 0 1 -1
"2175" "s13" 45 3 9 0 0 0 0 0 0 0 1416 0 0 0 0 0 0 "spillover" 8 -1 1 "c" "laissant" "rrc" 8 0 1 -1
"2176" "s13" 46 44 1 188 1 0 372 372 372 372 372 0 0 0 0 0 372 "np1_1" 13 1 -1 "b" "Quels bandits" "soi" 13 -1 0 1
"2177" "s13" 46 44 2 168 1 168 168 168 168 168 540 0 0 0 0 0 168 "np1_2" 10 1 -1 "b" "du désert" "soi" 10 -1 0 1
"2178" "s13" 46 44 3 136 1 0 408 408 408 408 948 0 0 0 0 0 408 "aux_v" 13 1 -1 "b" "ont assiégé" "soi" 13 -1 0 1
"2179" "s13" 46 44 4 180 1 180 180 180 180 180 1128 0 0 0 0 0 180 "np2_1" 8 1 -1 "b" "l'armée" "soi" 8 -1 0 1
"2180" "s13" 46 44 5 148 1 148 148 148 148 148 1276 0 0 0 0 0 148 "np2_2" 12 1 -1 "b" "des Croisés" "soi" 12 -1 0 1
"2181" "s13" 46 44 6 0 0 0 0 0 0 0 1276 0 0 0 0 0 0 "sluice" 9 1 -1 "b" "et quand," "soi" 9 -1 0 1
"2182" "s13" 46 44 7 128 1 0 360 360 360 360 1636 0 0 0 0 0 360 "so" 14 1 -1 "b" "si vous pouvez" "soi" 14 -1 0 1
"2183" "s13" 48 24 10 0 0 0 0 0 0 0 4576 0 0 0 0 0 0 "spillover1" 8 1 -1 "b" "d'autant" "cdb" 8 -1 0 1
"2184" "s13" 48 24 3 152 1 0 152 152 324 152 2812 172 0 172 0 0 172 "np1_c" 12 1 -1 "b" "Les opinions" "cdb" 12 -1 0 1
"2185" "s13" 48 24 4 300 1 0 412 412 412 584 3396 0 0 0 1 1 412 "adj" 8 1 -1 "b" "aveugles" "cdb" 8 -1 0 1
"2186" "s13" 48 24 5 308 1 308 308 308 308 308 3704 0 0 0 0 0 308 "verb" 15 1 -1 "b" "les avantagent," "cdb" 15 -1 0 1
"2187" "s13" 48 24 6 220 1 0 352 352 352 352 4056 0 0 0 0 0 352 "post-verb" 22 1 -1 "b" "mais les commentateurs" "cdb" 22 -1 0 1
"2188" "s13" 48 24 8 152 1 0 248 248 248 248 4576 0 0 0 0 0 248 "pre-sluice" 16 1 -1 "b" "demandent déjà" "cdb" 16 -1 0 1
"2189" "s13" 48 24 9 0 0 0 0 0 0 0 4576 0 0 0 0 0 0 "sluice" 22 1 -1 "b" "pour combien de temps," "cdb" 22 -1 0 1
"2190" "s13" 50 5 1 172 1 0 296 296 296 296 296 0 0 0 0 0 296 "np1" 19 1 1 "a" "Le dernier chapitre" "rrc" 19 1 0 1
"2191" "s13" 50 5 10 0 0 0 0 0 0 0 2452 0 0 0 0 0 0 "sluice" 9 1 1 "a" "pourquoi," "rrc" 9 1 0 1
"2192" "s13" 50 5 11 212 1 212 212 212 212 212 2664 0 0 0 0 0 212 "spillover" 12 1 1 "a" "d'autant que" "rrc" 12 1 0 1
"2193" "s13" 50 5 2 192 1 0 192 192 448 192 488 256 0 256 0 0 256 "part" 9 1 1 "a" "soustrait" "rrc" 9 1 0 1
"2194" "s13" 50 5 3 220 1 220 220 220 220 220 708 0 0 0 0 0 220 "pp" 8 1 1 "a" "du livre" "rrc" 8 1 0 1
"2195" "s13" 50 5 4 0 0 0 0 0 484 0 708 484 0 484 0 1 484 "dis" 5 1 1 "a" "avait" "rrc" 5 1 0 1
"2196" "s13" 50 5 5 160 1 0 160 304 304 1044 1752 144 144 0 1 1 144 "post-dis" 17 1 1 "a" "l'air ingénieux," "rrc" 17 1 0 1
"2197" "s13" 50 5 9 136 1 136 136 136 136 136 2452 0 0 0 0 0 136 "pre-sluice" 10 1 1 "a" "exactement" "rrc" 10 1 0 1
"2198" "s1" 35 23 10 212 1 0 892 1040 1040 1456 10172 148 148 0 1 1 148 "pre-sluice" 13 -1 1 "c" "en comprendre" "cdb" 13 0 1 -1
"2199" "s1" 35 23 11 0 0 0 0 0 0 0 10172 0 0 0 0 0 0 "sluice" 11 -1 1 "c" "la justice," "cdb" 11 0 1 -1
"2200" "s13" 52 31 10 144 1 144 144 144 144 144 5280 0 0 0 0 0 144 "spillover1" 6 -1 1 "c" "vu que" "cdb" 6 0 1 -1
"2201" "s1" 35 23 12 0 0 0 0 0 0 0 10172 0 0 0 0 0 0 "spillover1" 10 -1 1 "c" "protestant" "cdb" 10 0 1 -1
"2202" "s13" 52 31 2 0 0 0 0 0 368 0 2232 368 0 368 0 0 168 "np1_c" 10 -1 1 "c" "Le boucher" "cdb" 10 0 1 -1
"2203" "s13" 52 31 3 0 0 0 0 0 636 0 2232 636 0 636 0 0 216 "adj" 4 -1 1 "c" "sale" "cdb" 4 0 1 -1
"2204" "s13" 52 31 4 100 1 0 100 100 572 720 2952 472 0 472 1 2 180 "verb" 12 -1 1 "c" "les tranche," "cdb" 12 0 1 -1
"2205" "s13" 52 31 5 324 1 0 324 700 980 992 3944 656 376 280 1 1 280 "post-verb" 16 -1 1 "c" "mais les clients" "cdb" 16 0 1 -1
"2206" "s13" 52 31 8 152 1 0 432 432 432 432 5136 0 0 0 0 0 432 "pre-sluice" 14 -1 1 "c" "incrédulement" "cdb" 14 0 1 -1
"2207" "s13" 52 31 9 0 0 0 0 0 0 0 5136 0 0 0 0 0 0 "sluice" 13 -1 1 "c" "la technique," "cdb" 13 0 1 -1
"2208" "s1" 35 23 2 96 1 0 276 276 800 276 3540 524 0 524 0 0 348 "np1_c" 11 -1 1 "c" "La sentence" "cdb" 11 0 1 -1
"2209" "s1" 35 23 3 248 1 0 248 460 1244 636 4176 996 212 784 1 2 360 "adj" 8 -1 1 "c" "critique" "cdb" 8 0 1 -1
"2210" "s1" 35 23 4 288 1 0 348 1016 1016 2148 6324 668 668 0 1 1 668 "verb" 26 -1 1 "c" "les juge non-responsables," "cdb" 26 0 1 -1
"2211" "s1" 35 23 5 216 1 0 612 612 612 612 6936 0 0 0 0 0 612 "post-verb" 19 -1 1 "c" "mais les survivants" "cdb" 19 0 1 -1
"2212" "s13" 53 28 10 0 0 0 0 0 0 0 4096 0 0 0 0 0 0 "sluice" 19 1 -1 "b" "pour quelle raison," "cdb" 19 -1 0 1
"2213" "s13" 53 28 11 0 0 0 0 0 0 0 4096 0 0 0 0 0 0 "spillover1" 8 1 -1 "b" "même si" "cdb" 8 -1 0 1
"2214" "s13" 53 28 3 164 1 164 164 164 164 164 2744 0 0 0 0 0 164 "np1_c" 11 1 -1 "b" "Les flaques" "cdb" 11 -1 0 1
"2215" "s13" 53 28 4 0 0 0 0 0 448 0 2744 448 0 448 0 0 448 "adj" 8 1 -1 "b" "troubles" "cdb" 8 -1 0 1
"2216" "s13" 53 28 5 148 1 148 148 148 148 596 3340 0 0 0 1 1 148 "verb" 12 1 -1 "b" "les calment," "cdb" 12 -1 0 1
"2217" "s13" 53 28 6 156 1 0 300 300 300 300 3640 0 0 0 0 0 300 "post-verb" 19 1 -1 "b" "mais le commissaire" "cdb" 19 -1 0 1
"2218" "s13" 53 28 9 180 1 180 180 180 180 180 4096 0 0 0 0 0 180 "pre-sluice" 12 1 -1 "b" "pas vraiment" "cdb" 12 -1 0 1
"2219" "s13" 5 36 10 0 0 0 0 0 0 0 5652 0 0 0 0 0 0 "spillover1" 12 1 -1 "b" "car le style" "cdb" 12 -1 0 1
"2220" "s13" 5 36 2 148 1 0 428 428 696 428 3148 268 0 268 0 0 268 "np1_c" 15 1 -1 "b" "Des enjolivures" "cdb" 15 -1 0 1
"2221" "s13" 5 36 3 216 1 0 216 216 544 216 3364 328 0 328 0 1 328 "adj" 9 1 -1 "b" "précises" "cdb" 9 -1 0 1
"2222" "s13" 5 36 4 196 1 0 196 300 300 896 4260 104 104 0 1 1 104 "verb" 11 1 -1 "b" "les ornent," "cdb" 11 -1 0 1
"2223" "s13" 5 36 5 108 1 0 440 440 440 440 4700 0 0 0 0 0 440 "post-verb" 16 1 -1 "b" "mais les savants" "cdb" 16 -1 0 1
"2224" "s13" 5 36 8 128 1 0 128 332 332 624 5652 204 204 0 1 1 204 "pre-sluice" 8 1 -1 "b" "d'accord" "cdb" 8 -1 0 1
"2225" "s13" 5 36 9 0 0 0 0 0 0 0 5652 0 0 0 0 0 0 "sluice" 13 1 -1 "b" "depuis quand," "cdb" 13 -1 0 1
"2226" "s13" 54 50 1 172 1 0 696 696 696 696 696 0 0 0 0 0 696 "np1_1" 11 -1 -1 "d" "Quel héros" "soi" 11 0 -1 -1
"2227" "s13" 54 50 2 236 1 236 236 236 236 236 932 0 0 0 0 0 236 "np1_2" 15 -1 -1 "d" "de la gâchette" "soi" 15 0 -1 -1
"2228" "s13" 54 50 3 296 1 296 296 296 296 296 1228 0 0 0 0 0 296 "aux_v" 9 -1 -1 "d" "a inhumé" "soi" 9 0 -1 -1
"2229" "s13" 54 50 4 196 1 196 196 196 196 196 1424 0 0 0 0 0 196 "np2_1" 14 -1 -1 "d" "les compagnons" "soi" 14 0 -1 -1
"2230" "s13" 54 50 5 0 0 0 0 0 0 0 1424 0 0 0 0 0 0 "np2_2" 10 -1 -1 "d" "de bordée" "soi" 10 0 -1 -1
"2231" "s13" 54 50 6 0 0 0 0 0 0 0 1424 0 0 0 0 0 0 "sluice" 16 -1 -1 "d" "dans le désert," "soi" 16 0 -1 -1
"2232" "s13" 54 50 7 0 0 0 0 0 0 0 1424 0 0 0 0 0 0 "so" 18 -1 -1 "d" "s'il vous plaît ?" "soi" 18 0 -1 -1
"2233" "s13" 55 35 10 0 0 0 0 0 0 0 5372 0 0 0 0 0 0 "sluice" 22 -1 1 "c" "la longueur du trajet," "cdb" 22 0 1 -1
"2234" "s13" 55 35 11 0 0 0 0 0 0 0 5372 0 0 0 0 0 0 "spillover1" 9 -1 1 "c" "vu qu'ils" "cdb" 9 0 1 -1
"2235" "s13" 55 35 3 112 1 0 224 224 224 224 2804 0 0 0 0 0 224 "np1_c" 14 -1 1 "c" "Une policière" "cdb" 14 0 1 -1
"2236" "s13" 55 35 4 0 0 0 0 0 0 0 2804 0 0 0 0 0 0 "adj" 5 -1 1 "c" "sauve" "cdb" 5 0 1 -1
"2237" "s13" 55 35 5 332 1 332 332 332 332 332 3136 0 0 0 0 0 332 "verb" 14 -1 1 "c" "les véhicule," "cdb" 14 0 1 -1
"2238" "s13" 55 35 6 0 0 0 0 0 972 0 3136 972 0 972 0 0 760 "post-verb" 11 -1 1 "c" "mais il est" "cdb" 11 0 1 -1
"2239" "s13" 55 35 9 136 1 136 136 136 136 136 5372 0 0 0 0 0 136 "pre-sluice" 10 -1 1 "c" "exactement" "cdb" 10 0 1 -1
"2240" "s13" 56 29 10 0 0 0 0 0 0 0 5028 0 0 0 0 0 0 "spillover1" 10 1 1 "a" "donc il ne" "cdb" 10 1 0 1
"2241" "s13" 56 29 2 140 1 0 508 508 796 508 1700 288 0 288 0 0 288 "np1_c" 15 1 1 "a" "La technicienne" "cdb" 15 1 0 1
"2242" "s13" 56 29 3 304 1 0 304 304 944 304 2004 640 0 640 0 1 224 "adj" 8 1 1 "a" "intègre" "cdb" 8 1 0 1
"2243" "s13" 56 29 4 148 1 0 280 972 972 1900 3904 692 692 0 2 2 280 "verb" 22 1 1 "a" "les signe normalement," "cdb" 22 1 0 1
"2244" "s13" 56 29 5 156 1 156 156 156 156 156 4060 0 0 0 0 0 156 "post-verb" 11 1 1 "a" "mais il est" "cdb" 11 1 0 1
"2245" "s13" 56 29 8 0 0 0 0 0 0 0 5028 0 0 0 0 0 0 "pre-sluice" 11 1 1 "a" "de prévoir" "cdb" 11 1 0 1
"2246" "s13" 56 29 9 0 0 0 0 0 0 0 5028 0 0 0 0 0 0 "sluice" 6 1 1 "a" "quand," "cdb" 6 1 0 1
"2247" "s13" 57 13 1 172 1 172 172 172 172 172 172 0 0 0 0 0 172 "np1" 8 1 1 "a" "Le texte" "rrc" 8 1 0 1
"2248" "s13" 57 13 10 0 0 0 0 0 0 0 2488 0 0 0 0 0 0 "spillover" 16 1 1 "a" "car les penseurs" "rrc" 16 1 0 1
"2249" "s13" 57 13 2 204 1 0 420 420 420 420 592 0 0 0 0 0 420 "part" 11 1 1 "a" "reconstruit" "rrc" 11 1 0 1
"2250" "s13" 57 13 3 204 1 0 472 472 472 472 1064 0 0 0 0 0 472 "pp" 33 1 1 "a" "à partir d'anciennes épigraphes" "rrc" 33 1 0 1
"2251" "s13" 57 13 4 0 0 0 0 0 204 0 1064 204 0 204 0 0 204 "dis" 8 1 1 "a" "contient" "rrc" 8 1 0 1
"2252" "s13" 57 13 5 128 1 0 128 276 276 480 1544 148 148 0 1 1 148 "post-dis" 19 1 1 "a" "des contradictions," "rrc" 19 1 0 1
"2253" "s13" 57 13 9 0 0 0 0 0 0 0 2488 0 0 0 0 0 0 "sluice" 11 1 1 "a" "lesquelles," "rrc" 11 1 0 1
"2254" "s13" 58 39 1 164 1 0 360 360 360 360 360 0 0 0 0 0 360 "np1_1" 14 -1 1 "c" "Quels vendeurs" "soi" 14 0 1 -1
"2255" "s13" 58 39 2 228 1 228 228 228 228 228 588 0 0 0 0 0 228 "np1_2" 10 -1 1 "c" "du marché" "soi" 10 0 1 -1
"2256" "s13" 58 39 3 280 1 280 280 280 280 280 868 0 0 0 0 0 280 "aux_v" 7 -1 1 "c" "a dupé" "soi" 7 0 1 -1
"2257" "s13" 58 39 4 0 0 0 0 0 0 0 868 0 0 0 0 0 0 "np2_1" 7 -1 1 "c" "le fils" "soi" 7 0 1 -1
"2258" "s13" 58 39 5 172 1 172 172 172 172 172 1040 0 0 0 0 0 172 "np2_2" 13 -1 1 "c" "de ma voisine" "soi" 13 0 1 -1
"2259" "s13" 58 39 6 0 0 0 0 0 0 0 1040 0 0 0 0 0 0 "sluice" 12 -1 1 "c" "ce jour-là," "soi" 12 0 1 -1
"2260" "s13" 58 39 7 160 1 160 160 160 160 160 1200 0 0 0 0 0 160 "so" 15 -1 1 "c" "si vous savez ?" "soi" 15 0 1 -1
"2261" "s13" 61 42 1 168 1 0 312 312 312 312 312 0 0 0 0 0 312 "np1_1" 19 -1 -1 "d" "Combien de voitures" "soi" 19 0 -1 -1
"2262" "s13" 61 42 2 168 1 168 168 168 168 168 480 0 0 0 0 0 168 "np1_2" 9 -1 -1 "d" "de course" "soi" 9 0 -1 -1
"2263" "s13" 61 42 3 208 1 208 208 208 208 208 688 0 0 0 0 0 208 "aux_v" 13 -1 -1 "d" "ont dépassé" "soi" 13 0 -1 -1
"2264" "s13" 61 42 4 176 1 176 176 176 176 176 864 0 0 0 0 0 176 "np2_1" 7 -1 -1 "d" "le gros" "soi" 7 0 -1 -1
"2265" "s13" 61 42 5 256 1 256 256 256 256 256 1120 0 0 0 0 0 256 "np2_2" 12 -1 -1 "d" "camion rouge" "soi" 12 0 -1 -1
"2266" "s13" 61 42 6 0 0 0 0 0 0 0 1120 0 0 0 0 0 0 "sluice" 8 -1 -1 "d" "en tout," "soi" 8 0 -1 -1
"2267" "s13" 61 42 7 280 1 0 500 500 500 500 1620 0 0 0 0 0 500 "so" 18 -1 -1 "d" "s'il vous plaît ?" "soi" 18 0 -1 -1
"2268" "s13" 62 21 2 184 1 184 184 184 184 184 1580 0 0 0 0 0 184 "np1_c" 9 1 1 "a" "Le renvoi" "cdb" 9 1 0 1
"2269" "s13" 62 21 3 152 1 152 152 152 152 152 1732 0 0 0 0 0 152 "adj" 9 1 1 "a" "explicite" "cdb" 9 1 0 1
"2270" "s13" 62 21 4 252 1 252 252 252 252 252 1984 0 0 0 0 0 252 "verb" 18 1 1 "a" "les fait discuter," "cdb" 18 1 0 1
"2271" "s13" 62 21 5 192 1 0 192 192 248 192 2176 56 0 56 0 0 56 "post-verb" 18 1 1 "a" "mais le professeur" "cdb" 18 1 0 1
"2272" "s13" 62 21 7 196 1 196 196 196 196 196 2600 0 0 0 0 0 196 "pre-sluice" 11 1 1 "a" "de demander" "cdb" 11 1 0 1
"2273" "s13" 62 21 8 0 0 0 0 0 0 0 2600 0 0 0 0 0 0 "sluice" 20 1 1 "a" "avec quel résultat," "cdb" 20 1 0 1
"2274" "s13" 62 21 9 0 0 0 0 0 0 0 2600 0 0 0 0 0 0 "spillover1" 10 1 1 "a" "car il y a" "cdb" 10 1 0 1
"2275" "s1" 36 49 1 136 1 0 412 412 2216 412 412 1804 0 1804 0 0 736 "np1_1" 14 1 1 "a" "Quel escrimeur" "soi" 14 1 0 1
"2276" "s1" 36 49 2 180 1 0 180 580 968 1336 1748 788 400 388 1 3 124 "np1_2" 22 1 1 "a" "de l'équipe nationale" "soi" 22 1 0 1
"2277" "s1" 36 49 3 180 1 0 360 360 656 360 2108 296 0 296 0 0 132 "aux_v" 10 1 1 "a" "ont salué" "soi" 10 1 0 1
"2278" "s1" 36 49 4 232 1 0 232 568 784 1440 3548 552 336 216 2 2 216 "np2_1" 15 1 1 "a" "les adversaires" "soi" 15 1 0 1
"2279" "s1" 36 49 5 36 1 0 36 428 428 1504 5052 392 392 0 2 2 140 "np2_2" 11 1 1 "a" "du concours" "soi" 11 1 0 1
"2280" "s1" 36 49 6 0 0 0 0 0 0 0 5052 0 0 0 0 0 0 "sluice" 9 1 1 "a" "et quand," "soi" 9 1 0 1
"2281" "s1" 36 49 7 0 0 0 0 0 0 0 5052 0 0 0 0 0 0 "so" 10 1 1 "a" "si je puis" "soi" 10 1 0 1
"2282" "s13" 65 25 2 128 1 0 252 252 600 252 2076 348 0 348 0 0 200 "np1_c" 9 1 1 "a" "Un camion" "cdb" 9 1 0 1
"2283" "s13" 65 25 3 464 1 0 464 464 1272 464 2540 808 0 808 0 1 332 "adj" 8 1 1 "a" "détruit" "cdb" 8 1 0 1
"2284" "s13" 65 25 4 0 0 0 0 0 1360 0 2540 1360 0 1360 0 2 164 "verb" 10 1 1 "a" "les tente," "cdb" 10 1 0 1
"2285" "s13" 65 25 5 156 1 0 296 296 1108 296 2836 812 0 812 0 2 252 "post-verb" 16 1 1 "a" "mais les anciens" "cdb" 16 1 0 1
"2286" "s13" 65 25 7 0 0 0 0 0 292 0 7684 292 0 292 0 0 292 "pre-sluice" 13 1 1 "a" "sous-estiment" "cdb" 13 1 0 1
"2287" "s13" 65 25 8 0 0 0 0 0 0 0 7684 0 0 0 0 0 0 "sluice" 14 1 1 "a" "à quel point," "cdb" 14 1 0 1
"2288" "s13" 65 25 9 0 0 0 0 0 0 0 7684 0 0 0 0 0 0 "spillover1" 12 1 1 "a" "de sorte que" "cdb" 12 1 0 1
"2289" "s13" 67 14 1 176 1 0 176 176 372 176 176 196 0 196 0 0 196 "np1" 11 -1 -1 "d" "Les sultans" "rrc" 11 0 -1 -1
"2290" "s13" 67 14 10 0 0 0 0 0 0 0 2144 0 0 0 0 0 0 "sluice" 14 -1 -1 "d" "l'emplacement," "rrc" 14 0 -1 -1
"2291" "s13" 67 14 11 0 0 0 0 0 0 0 2144 0 0 0 0 0 0 "spillover" 12 -1 -1 "d" "et n'avaient" "rrc" 12 0 -1 -1
"2292" "s13" 67 14 2 208 1 0 208 436 436 632 808 228 228 0 1 1 228 "part" 10 -1 -1 "d" "satisfaits" "rrc" 10 0 -1 -1
"2293" "s13" 67 14 3 252 1 252 252 252 252 252 1060 0 0 0 0 0 252 "pp" 10 -1 -1 "d" "depuis peu" "rrc" 10 0 -1 -1
"2294" "s13" 67 14 4 0 0 0 0 0 0 0 1060 0 0 0 0 0 0 "dis" 7 -1 -1 "d" "avaient" "rrc" 7 0 -1 -1
"2295" "s13" 67 14 5 248 1 0 376 376 376 376 1436 0 0 0 0 0 376 "post-dis" 15 -1 -1 "d" "un grand harem," "rrc" 15 0 -1 -1
"2296" "s13" 67 14 9 0 0 0 0 0 0 0 2144 0 0 0 0 0 0 "pre-sluice" 10 -1 -1 "d" "en trouver" "rrc" 10 0 -1 -1
"2297" "s13" 68 32 10 0 0 0 0 0 0 0 3384 0 0 0 0 0 0 "spillover1" 17 1 -1 "b" "car le journal TV" "cdb" 17 -1 0 1
"2298" "s13" 68 32 2 156 1 0 276 276 276 276 2008 0 0 0 0 0 276 "np1_c" 16 1 -1 "b" "Des modérateurs" "cdb" 16 -1 0 1
"2299" "s13" 68 32 3 0 0 0 0 0 236 0 2008 236 0 236 0 0 236 "adj" 10 1 -1 "b" "célèbres" "cdb" 10 -1 0 1
"2300" "s13" 68 32 4 264 1 0 264 408 408 644 2652 144 144 0 1 1 144 "verb" 14 1 -1 "b" "les annoncent," "cdb" 14 -1 0 1
"2301" "s13" 68 32 5 192 1 0 268 268 268 268 2920 0 0 0 0 0 268 "post-verb" 16 1 -1 "b" "mais les parents" "cdb" 16 -1 0 1
"2302" "s13" 68 32 8 224 1 224 224 224 224 224 3384 0 0 0 0 0 224 "pre-sluice" 10 1 -1 "b" "à deviner" "cdb" 10 -1 0 1
"2303" "s13" 68 32 9 0 0 0 0 0 0 0 3384 0 0 0 0 0 0 "sluice" 15 1 -1 "b" "sur quel canal," "cdb" 15 -1 0 1
"2304" "s13" 71 30 2 172 1 172 172 172 172 172 1680 0 0 0 0 0 172 "np1_c" 9 -1 -1 "d" "Les robes" "cdb" 9 0 -1 -1
"2305" "s13" 71 30 3 224 1 224 224 224 224 224 1904 0 0 0 0 0 224 "adj" 8 -1 -1 "d" "sublimes" "cdb" 8 0 -1 -1
"2306" "s13" 71 30 4 220 1 220 220 220 220 220 2124 0 0 0 0 0 220 "verb" 13 -1 -1 "d" "les charment," "cdb" 13 0 -1 -1
"2307" "s13" 71 30 5 204 1 0 692 692 1444 692 2816 752 0 752 0 0 752 "post-verb" 21 -1 -1 "d" "mais comme d'habitude" "cdb" 21 0 -1 -1
"2308" "s13" 71 30 8 168 1 168 168 168 168 168 4568 0 0 0 0 0 168 "pre-sluice" 14 -1 -1 "d" "pour expliquer" "cdb" 14 0 -1 -1
"2309" "s13" 71 30 9 0 0 0 0 0 0 0 4568 0 0 0 0 0 0 "sluice" 17 -1 -1 "d" "cette impression," "cdb" 17 0 -1 -1
"2310" "s13" 72 40 1 80 1 0 316 316 316 316 316 0 0 0 0 0 316 "np1_1" 13 1 -1 "b" "Quels acteurs" "soi" 13 -1 0 1
"2311" "s13" 72 40 2 188 1 188 188 188 188 188 504 0 0 0 0 0 188 "np1_2" 12 1 -1 "b" "du théâtre" "soi" 12 -1 0 1
"2312" "s13" 72 40 3 172 1 172 172 172 172 172 676 0 0 0 0 0 172 "aux_v" 12 1 -1 "b" "ont insulté" "soi" 12 -1 0 1
"2313" "s13" 72 40 4 364 1 364 364 364 364 364 1040 0 0 0 0 0 364 "np2_1" 11 1 -1 "b" "le critique" "soi" 11 -1 0 1
"2314" "s13" 72 40 5 272 1 272 272 272 272 272 1312 0 0 0 0 0 272 "np2_2" 12 1 -1 "b" "du quotidien" "soi" 12 -1 0 1
"2315" "s13" 72 40 6 0 0 0 0 0 0 0 1312 0 0 0 0 0 0 "sluice" 11 1 -1 "b" "et comment," "soi" 11 -1 0 1
"2316" "s13" 72 40 7 0 0 0 0 0 0 0 1312 0 0 0 0 0 0 "so" 14 1 -1 "b" "si vous pouvez" "soi" 14 -1 0 1
"2317" "s13" 73 41 1 168 1 0 344 344 344 344 344 0 0 0 0 0 344 "np1_1" 19 1 1 "a" "Combien de maîtres" "soi" 19 1 0 1
"2318" "s13" 73 41 2 132 1 0 208 208 208 208 552 0 0 0 0 0 208 "np1_2" 10 1 1 "a" "de kung-fu" "soi" 10 1 0 1
"2319" "s13" 73 41 3 144 1 0 144 144 264 144 696 120 0 120 0 0 120 "aux_v" 8 1 1 "a" "a vaincu" "soi" 8 1 0 1
"2320" "s13" 73 41 4 184 1 184 184 184 184 304 1000 0 0 0 1 1 184 "np2_1" 6 1 1 "a" "l'ours" "soi" 6 1 0 1
"2321" "s13" 73 41 6 0 0 0 0 0 0 0 1000 0 0 0 0 0 0 "sluice" 11 1 1 "a" "et comment," "soi" 11 1 0 1
"2322" "s13" 73 41 7 0 0 0 0 0 0 0 1000 0 0 0 0 0 0 "so" 10 1 1 "a" "si je puis" "soi" 10 1 0 1
"2323" "s13" 7 47 1 184 1 0 316 316 1176 316 316 860 0 860 0 0 644 "np1_1" 16 -1 1 "c" "Quelle chanteuse" "soi" 16 0 1 -1
"2324" "s13" 7 47 2 200 1 200 200 200 200 416 732 0 0 0 1 1 200 "np1_2" 8 -1 1 "c" "d'opéra" "soi" 8 0 1 -1
"2325" "s13" 7 47 3 24 1 0 504 948 948 1592 2324 444 444 0 1 1 444 "aux_v" 13 -1 1 "c" "ont contacté" "soi" 13 0 1 -1
"2326" "s13" 7 47 4 220 1 220 220 220 220 220 2544 0 0 0 0 0 220 "np2_1" 13 -1 1 "c" "les musiciens" "soi" 13 0 1 -1
"2327" "s13" 7 47 5 0 0 0 0 0 0 0 2544 0 0 0 0 0 0 "np2_2" 9 -1 1 "c" "du groupe" "soi" 9 0 1 -1
"2328" "s13" 7 47 6 0 0 0 0 0 0 0 2544 0 0 0 0 0 0 "sluice" 12 -1 1 "c" "en cachette," "soi" 12 0 1 -1
"2329" "s13" 7 47 7 0 0 0 0 0 0 0 2544 0 0 0 0 0 0 "so" 15 -1 1 "c" "si vous savez ?" "soi" 15 0 1 -1
"2330" "s13" 78 53 1 168 1 0 396 396 396 396 396 0 0 0 0 0 396 "np1_1" 16 1 1 "a" "Quelle dompteuse" "soi" 16 1 0 1
"2331" "s13" 78 53 2 164 1 164 164 164 164 164 560 0 0 0 0 0 164 "np1_2" 7 1 1 "a" "de lion" "soi" 7 1 0 1
"2332" "s13" 78 53 3 256 1 256 256 256 256 256 816 0 0 0 0 0 256 "aux_v" 13 1 1 "a" "ont embauché" "soi" 13 1 0 1
"2333" "s13" 78 53 4 312 1 312 312 312 312 312 1128 0 0 0 0 0 312 "np2_1" 13 1 1 "a" "les cracheurs" "soi" 13 1 0 1
"2334" "s13" 78 53 5 80 1 80 80 80 80 80 1208 0 0 0 0 0 80 "np2_2" 6 1 1 "a" "de feu" "soi" 6 1 0 1
"2335" "s13" 78 53 6 0 0 0 0 0 0 0 1208 0 0 0 0 0 0 "sluice" 12 1 1 "a" "et pourquoi," "soi" 12 1 0 1
"2336" "s13" 78 53 7 0 0 0 0 0 0 0 1208 0 0 0 0 0 0 "so" 10 1 1 "a" "si je puis" "soi" 10 1 0 1
"2337" "s13" 79 48 1 176 1 0 328 328 632 328 328 304 0 304 0 0 304 "np1_1" 13 1 -1 "b" "Quel chimiste" "soi" 13 -1 0 1
"2338" "s13" 79 48 2 168 1 0 216 380 380 684 1012 164 164 0 1 1 164 "np1_2" 24 1 -1 "b" "du groupe pharmaceutique" "soi" 24 -1 0 1
"2339" "s13" 79 48 3 256 1 0 256 256 456 256 1268 200 0 200 0 0 200 "aux_v" 13 1 -1 "b" "a empoisonné" "soi" 13 -1 0 1
"2340" "s13" 79 48 4 76 1 0 76 256 256 456 1724 180 180 0 1 1 180 "np2_1" 14 1 -1 "b" "les collègues" "soi" 14 -1 0 1
"2341" "s13" 79 48 5 180 1 180 180 180 180 180 1904 0 0 0 0 0 180 "np2_2" 15 1 -1 "b" "du département" "soi" 15 -1 0 1
"2342" "s13" 79 48 6 0 0 0 0 0 0 0 1904 0 0 0 0 0 0 "sluice" 11 1 -1 "b" "et comment," "soi" 11 -1 0 1
"2343" "s13" 79 48 7 0 0 0 0 0 0 0 1904 0 0 0 0 0 0 "so" 14 1 -1 "b" "si vous pouvez" "soi" 14 -1 0 1
"2344" "s13" 8 7 1 172 1 0 304 304 556 304 304 252 0 252 0 0 252 "np1" 14 -1 1 "c" "Le secrétaire" "rrc" 14 0 1 -1
"2345" "s13" 8 7 2 472 1 0 472 472 696 472 776 224 0 224 0 0 224 "part" 8 -1 1 "c" "instruit" "rrc" 8 0 1 -1
"2346" "s13" 8 7 3 180 1 0 268 268 520 268 1044 252 0 252 0 0 252 "pp" 14 -1 1 "c" "de la défaite" "rrc" 14 0 1 -1
"2347" "s13" 8 7 4 180 1 0 716 716 1932 716 1760 1216 0 1216 0 0 68 "dis" 20 -1 1 "c" "aurait été trouvé" "rrc" 20 0 1 -1
"2348" "s13" 8 7 5 80 1 0 80 480 480 1628 3388 400 400 0 2 2 400 "post-dis" 12 -1 1 "c" "dans un bar," "rrc" 12 0 1 -1
"2349" "s13" 8 7 7 216 1 216 216 216 216 216 5672 0 0 0 0 0 216 "pre-sluice" 17 -1 1 "c" "il est impossible" "rrc" 17 0 1 -1
"2350" "s13" 8 7 8 0 0 0 0 0 0 0 5672 0 0 0 0 0 0 "sluice" 16 -1 1 "c" "de le vérifier," "rrc" 16 0 1 -1
"2351" "s13" 8 7 9 0 0 0 0 0 0 0 5672 0 0 0 0 0 0 "spillover" 12 -1 1 "c" "d'autant que" "rrc" 12 0 1 -1
"2352" "s1" 40 16 1 24 1 0 132 132 604 132 132 472 0 472 0 0 212 "np1" 17 1 -1 "b" "Les dictionnaires" "rrc" 17 -1 0 1
"2353" "s1" 40 16 10 0 0 0 0 0 0 0 4320 0 0 0 0 0 0 "sluice" 11 1 -1 "b" "lesquelles," "rrc" 11 -1 0 1
"2354" "s1" 40 16 11 0 0 0 0 0 0 0 4320 0 0 0 0 0 0 "spillover" 9 1 -1 "b" "de façon" "rrc" 9 -1 0 1
"2355" "s1" 40 16 2 32 1 0 32 668 788 1140 1272 756 636 120 2 2 120 "part" 8 1 -1 "b" "traduits" "rrc" 8 -1 0 1
"2356" "s1" 40 16 3 116 1 116 116 116 116 236 1508 0 0 0 1 1 116 "pp" 12 1 -1 "b" "de l'anglais" "rrc" 12 -1 0 1
"2357" "s1" 40 16 4 240 1 0 708 708 708 708 2216 0 0 0 0 0 708 "dis" 11 1 -1 "b" "contenaient" "rrc" 11 -1 0 1
"2358" "s1" 40 16 5 172 1 0 684 684 684 684 2900 0 0 0 0 0 684 "post-dis" 20 1 -1 "b" "des familles de mots" "rrc" 20 -1 0 1
"2359" "s1" 40 16 9 196 1 0 516 516 516 516 4320 0 0 0 0 0 516 "pre-sluice" 13 1 -1 "b" "n'indique pas" "rrc" 13 -1 0 1
"2360" "s14" 11 13 1 172 1 0 316 316 648 316 316 332 0 332 0 0 332 "np1" 8 1 1 "a" "Le texte" "rrc" 8 1 0 1
"2361" "s14" 11 13 10 0 0 0 0 0 0 0 6048 0 0 0 0 0 0 "spillover" 16 1 1 "a" "car les penseurs" "rrc" 16 1 0 1
"2362" "s14" 11 13 2 164 1 0 196 196 444 196 512 248 0 248 0 0 248 "part" 11 1 1 "a" "reconstruit" "rrc" 11 1 0 1
"2363" "s14" 11 13 3 272 1 0 272 1080 1080 1660 2172 808 808 0 1 1 808 "pp" 33 1 1 "a" "à partir d'anciennes épigraphes" "rrc" 33 1 0 1
"2364" "s14" 11 13 4 268 1 0 268 268 480 268 2440 212 0 212 0 0 212 "dis" 8 1 1 "a" "contient" "rrc" 8 1 0 1
"2365" "s14" 11 13 5 360 1 360 360 360 360 572 3012 0 0 0 1 1 360 "post-dis" 19 1 1 "a" "des contradictions," "rrc" 19 1 0 1
"2366" "s14" 11 13 8 300 1 300 300 300 300 300 6048 0 0 0 0 0 300 "pre-sluice" 10 1 1 "a" "d'établir" "rrc" 10 1 0 1
"2367" "s14" 11 13 9 0 0 0 0 0 0 0 6048 0 0 0 0 0 0 "sluice" 11 1 1 "a" "lesquelles," "rrc" 11 1 0 1
"2368" "s14" 13 29 10 0 0 0 0 0 0 0 5168 0 0 0 0 0 0 "spillover1" 10 1 1 "a" "donc il ne" "cdb" 10 1 0 1
"2369" "s14" 13 29 2 288 1 0 480 480 480 480 2112 0 0 0 0 0 480 "np1_c" 15 1 1 "a" "La technicienne" "cdb" 15 1 0 1
"2370" "s14" 13 29 3 320 1 320 320 320 320 320 2432 0 0 0 0 0 320 "adj" 8 1 1 "a" "intègre" "cdb" 8 1 0 1
"2371" "s14" 13 29 4 268 1 0 1196 1196 1196 1196 3628 0 0 0 0 0 1196 "verb" 22 1 1 "a" "les signe normalement," "cdb" 22 1 0 1
"2372" "s14" 13 29 5 264 1 0 452 452 452 452 4080 0 0 0 0 0 452 "post-verb" 11 1 1 "a" "mais il est" "cdb" 11 1 0 1
"2373" "s14" 13 29 8 200 1 0 444 444 444 444 5168 0 0 0 0 0 444 "pre-sluice" 11 1 1 "a" "de prévoir" "cdb" 11 1 0 1
"2374" "s14" 13 29 9 0 0 0 0 0 0 0 5168 0 0 0 0 0 0 "sluice" 6 1 1 "a" "quand," "cdb" 6 1 0 1
"2375" "s14" 14 10 1 160 1 0 296 296 592 296 296 296 0 296 0 0 296 "np1" 9 -1 -1 "d" "L'artiste" "rrc" 9 0 -1 -1
"2376" "s14" 14 10 2 236 1 0 236 236 544 236 532 308 0 308 0 0 308 "part" 6 -1 -1 "d" "peinte" "rrc" 6 0 -1 -1
"2377" "s14" 14 10 3 68 1 0 296 1468 1468 1776 2308 1172 1172 0 1 1 1172 "pp" 16 -1 -1 "d" "dans son atelier" "rrc" 16 0 -1 -1
"2378" "s14" 14 10 4 256 1 0 424 424 424 424 2732 0 0 0 0 0 424 "dis" 16 -1 -1 "d" "avait rencontré" "rrc" 16 0 -1 -1
"2379" "s14" 14 10 5 276 1 0 492 492 492 492 3224 0 0 0 0 0 492 "post-dis" 13 -1 -1 "d" "une comtesse," "rrc" 13 0 -1 -1
"2380" "s14" 14 10 7 200 1 200 200 200 200 200 5280 0 0 0 0 0 200 "pre-sluice" 14 -1 -1 "d" "d'en vérifier" "rrc" 14 0 -1 -1
"2381" "s14" 14 10 8 0 0 0 0 0 0 0 5280 0 0 0 0 0 0 "sluice" 8 -1 -1 "d" "le lieu," "rrc" 8 0 -1 -1
"2382" "s14" 14 10 9 0 0 0 0 0 0 0 5280 0 0 0 0 0 0 "spillover" 12 -1 -1 "d" "de sorte que" "rrc" 12 0 -1 -1
"2383" "s1" 41 50 1 140 1 0 528 528 528 528 528 0 0 0 0 0 528 "np1_1" 11 -1 -1 "d" "Quel héros" "soi" 11 0 -1 -1
"2384" "s1" 41 50 2 272 1 0 272 272 420 272 800 148 0 148 0 0 148 "np1_2" 15 -1 -1 "d" "de la gâchette" "soi" 15 0 -1 -1
"2385" "s1" 41 50 3 204 1 0 460 460 460 608 1408 0 0 0 1 1 460 "aux_v" 9 -1 -1 "d" "a inhumé" "soi" 9 0 -1 -1
"2386" "s1" 41 50 4 216 1 0 624 624 624 624 2032 0 0 0 0 0 624 "np2_1" 14 -1 -1 "d" "les compagnons" "soi" 14 0 -1 -1
"2387" "s1" 41 50 5 220 1 220 220 220 220 220 2252 0 0 0 0 0 220 "np2_2" 10 -1 -1 "d" "de bordée" "soi" 10 0 -1 -1
"2388" "s1" 41 50 6 0 0 0 0 0 0 0 2252 0 0 0 0 0 0 "sluice" 16 -1 -1 "d" "dans le désert," "soi" 16 0 -1 -1
"2389" "s1" 41 50 7 0 0 0 0 0 0 0 2252 0 0 0 0 0 0 "so" 18 -1 -1 "d" "s'il vous plaît ?" "soi" 18 0 -1 -1
"2390" "s14" 15 26 2 360 1 360 360 360 360 360 2440 0 0 0 0 0 360 "np1_c" 10 -1 -1 "d" "Des volets" "cdb" 10 0 -1 -1
"2391" "s14" 15 26 3 168 1 0 168 168 660 168 2608 492 0 492 0 0 492 "adj" 5 -1 -1 "d" "fixes" "cdb" 5 0 -1 -1
"2392" "s14" 15 26 4 232 1 0 232 552 552 1044 3652 320 320 0 1 1 320 "verb" 13 -1 -1 "d" "les piègent," "cdb" 13 0 -1 -1
"2393" "s14" 15 26 5 196 1 0 588 588 588 588 4240 0 0 0 0 0 588 "post-verb" 23 -1 -1 "d" "mais les jeunes animaux" "cdb" 23 0 -1 -1
"2394" "s14" 15 26 7 216 1 216 216 216 216 216 4744 0 0 0 0 0 216 "pre-sluice" 13 -1 -1 "d" "en comprendre" "cdb" 13 0 -1 -1
"2395" "s14" 15 26 8 0 0 0 0 0 0 0 4744 0 0 0 0 0 0 "sluice" 7 -1 -1 "d" "le but," "cdb" 7 0 -1 -1
"2396" "s14" 15 26 9 0 0 0 0 0 0 0 4744 0 0 0 0 0 0 "spillover1" 8 -1 -1 "d" "jusqu'à" "cdb" 8 0 -1 -1
"2397" "s14" 16 48 1 156 1 0 424 424 424 424 424 0 0 0 0 0 424 "np1_1" 13 1 -1 "b" "Quel chimiste" "soi" 13 -1 0 1
"2398" "s14" 16 48 2 140 1 0 608 608 608 608 1032 0 0 0 0 0 608 "np1_2" 24 1 -1 "b" "du groupe pharmaceutique" "soi" 24 -1 0 1
"2399" "s14" 16 48 3 276 1 276 276 276 276 276 1308 0 0 0 0 0 276 "aux_v" 13 1 -1 "b" "a empoisonné" "soi" 13 -1 0 1
"2400" "s14" 16 48 4 348 1 348 348 348 348 348 1656 0 0 0 0 0 348 "np2_1" 14 1 -1 "b" "les collègues" "soi" 14 -1 0 1
"2401" "s14" 16 48 5 248 1 0 412 412 412 412 2068 0 0 0 0 0 412 "np2_2" 15 1 -1 "b" "du département" "soi" 15 -1 0 1
"2402" "s14" 16 48 6 0 0 0 0 0 0 0 2068 0 0 0 0 0 0 "sluice" 11 1 -1 "b" "et comment," "soi" 11 -1 0 1
"2403" "s14" 16 48 7 0 0 0 0 0 0 0 2068 0 0 0 0 0 0 "so" 14 1 -1 "b" "si vous pouvez" "soi" 14 -1 0 1
"2404" "s14" 17 27 10 420 1 420 420 420 420 904 9936 0 0 0 1 1 420 "spillover1" 13 -1 1 "c" "étant donné" "cdb" 13 0 1 -1
"2405" "s14" 17 27 3 240 1 240 240 240 240 240 5556 0 0 0 0 0 240 "np1_c" 11 -1 1 "c" "L'infirmier" "cdb" 11 0 1 -1
"2406" "s14" 17 27 4 332 1 0 332 332 1064 332 5888 732 0 732 0 0 732 "adj" 6 -1 1 "c" "maudit" "cdb" 6 0 1 -1
"2407" "s14" 17 27 5 308 1 0 504 828 828 1560 7448 324 324 0 1 1 324 "verb" 11 -1 1 "c" "les mouche," "cdb" 11 0 1 -1
"2408" "s14" 17 27 6 296 1 0 296 296 440 296 7744 144 0 144 0 0 144 "post-verb" 14 -1 1 "c" "mais les vieux" "cdb" 14 0 1 -1
"2409" "s14" 17 27 8 160 1 0 500 500 984 500 9032 484 0 484 0 0 484 "pre-sluice" 7 -1 1 "c" "souvent" "cdb" 7 0 1 -1
"2410" "s14" 17 27 9 0 0 0 0 0 0 0 9032 0 0 0 0 0 0 "sluice" 8 -1 1 "c" "le sens," "cdb" 8 0 1 -1
"2411" "s14" 18 55 1 148 1 0 344 344 1044 344 344 700 0 700 0 0 336 "np1_1" 13 -1 1 "c" "Quel assassin" "soi" 13 0 1 -1
"2412" "s14" 18 55 2 140 1 0 340 340 836 340 684 496 0 496 0 2 376 "np1_2" 11 -1 1 "c" "de la mafia" "soi" 11 0 1 -1
"2413" "s14" 18 55 3 268 1 0 268 268 1084 268 952 816 0 816 0 0 460 "aux_v" 12 -1 1 "c" "ont observé" "soi" 12 0 1 -1
"2414" "s14" 18 55 4 288 1 0 440 916 1888 1272 2224 1448 476 972 1 1 352 "np2_1" 21 -1 1 "c" "les agents infiltrés" "soi" 21 0 1 -1
"2415" "s14" 18 55 5 348 1 0 580 580 1268 580 2804 688 0 688 0 1 528 "np2_2" 17 -1 1 "c" "du service secret" "soi" 17 0 1 -1
"2416" "s14" 18 55 6 0 0 0 0 0 0 0 2804 0 0 0 0 0 0 "sluice" 18 -1 1 "c" "particulièrement," "soi" 18 0 1 -1
"2417" "s14" 18 55 7 184 1 0 368 368 368 3684 6488 0 0 0 1 1 368 "so" 15 -1 1 "c" "si vous savez ?" "soi" 15 0 1 -1
"2418" "s14" 19 52 1 156 1 0 428 428 428 428 428 0 0 0 0 0 428 "np1_1" 18 1 -1 "b" "Quel fonctionnaire" "soi" 18 -1 0 1
"2419" "s14" 19 52 2 176 1 176 176 176 176 176 604 0 0 0 0 0 176 "np1_2" 9 1 -1 "b" "de l'Etat" "soi" 9 -1 0 1
"2420" "s14" 19 52 3 272 1 272 272 272 272 272 876 0 0 0 0 0 272 "aux_v" 11 1 -1 "b" "a protégé" "soi" 11 -1 0 1
"2421" "s14" 19 52 4 316 1 316 316 316 316 316 1192 0 0 0 0 0 316 "np2_1" 14 1 -1 "b" "les magistrats" "soi" 14 -1 0 1
"2422" "s14" 19 52 5 204 1 204 204 204 204 204 1396 0 0 0 0 0 204 "np2_2" 10 1 -1 "b" "du parquet" "soi" 10 -1 0 1
"2423" "s14" 19 52 6 0 0 0 0 0 0 0 1396 0 0 0 0 0 0 "sluice" 9 1 -1 "b" "et quand," "soi" 9 -1 0 1
"2424" "s14" 19 52 7 0 0 0 0 0 0 0 1396 0 0 0 0 0 0 "so" 14 1 -1 "b" "si vous pouvez" "soi" 14 -1 0 1
"2425" "s14" 20 25 2 264 1 264 264 264 264 264 2244 0 0 0 0 0 264 "np1_c" 9 1 1 "a" "Un camion" "cdb" 9 1 0 1
"2426" "s14" 20 25 3 184 1 0 184 184 788 184 2428 604 0 604 0 0 604 "adj" 8 1 1 "a" "détruit" "cdb" 8 1 0 1
"2427" "s14" 20 25 4 332 1 0 332 756 756 1360 3788 424 424 0 1 1 424 "verb" 10 1 1 "a" "les tente," "cdb" 10 1 0 1
"2428" "s14" 20 25 5 176 1 0 348 348 780 348 4136 432 0 432 0 0 152 "post-verb" 16 1 1 "a" "mais les anciens" "cdb" 16 1 0 1
"2429" "s14" 20 25 7 184 1 0 404 404 404 404 5788 0 0 0 0 0 404 "pre-sluice" 13 1 1 "a" "sous-estiment" "cdb" 13 1 0 1
"2430" "s14" 20 25 8 0 0 0 0 0 0 0 5788 0 0 0 0 0 0 "sluice" 14 1 1 "a" "à quel point," "cdb" 14 1 0 1
"2431" "s14" 20 25 9 0 0 0 0 0 0 0 5788 0 0 0 0 0 0 "spillover1" 12 1 1 "a" "de sorte que" "cdb" 12 1 0 1
"2432" "s14" 21 31 10 0 0 0 0 0 0 0 5440 0 0 0 0 0 0 "spillover1" 6 -1 1 "c" "vu que" "cdb" 6 0 1 -1
"2433" "s14" 21 31 2 144 1 0 464 464 464 464 2756 0 0 0 0 0 464 "np1_c" 10 -1 1 "c" "Le boucher" "cdb" 10 0 1 -1
"2434" "s14" 21 31 3 200 1 0 200 200 600 200 2956 400 0 400 0 0 400 "adj" 4 -1 1 "c" "sale" "cdb" 4 0 1 -1
"2435" "s14" 21 31 4 368 1 368 368 368 368 768 3724 0 0 0 1 1 368 "verb" 12 -1 1 "c" "les tranche," "cdb" 12 0 1 -1
"2436" "s14" 21 31 5 208 1 0 368 368 900 368 4092 532 0 532 0 0 532 "post-verb" 16 -1 1 "c" "mais les clients" "cdb" 16 0 1 -1
"2437" "s14" 21 31 8 240 1 240 240 240 240 240 5440 0 0 0 0 0 240 "pre-sluice" 14 -1 1 "c" "incrédulement" "cdb" 14 0 1 -1
"2438" "s14" 21 31 9 0 0 0 0 0 0 0 5440 0 0 0 0 0 0 "sluice" 13 -1 1 "c" "la technique," "cdb" 13 0 1 -1
"2439" "s14" 23 3 1 156 1 0 288 288 288 288 288 0 0 0 0 0 288 "np1" 9 -1 1 "c" "Le navire" "rrc" 9 0 1 -1
"2440" "s14" 23 3 2 212 1 0 212 212 572 212 500 360 0 360 0 0 360 "part" 8 -1 1 "c" "détruit" "rrc" 8 0 1 -1
"2441" "s14" 23 3 3 172 1 0 380 380 608 380 880 228 0 228 0 0 228 "pp" 17 -1 1 "c" "pendant la guerre" "rrc" 17 0 1 -1
"2442" "s14" 23 3 4 176 1 0 604 988 988 1576 2456 384 384 0 1 1 384 "dis" 13 -1 1 "c" "avait rejoint" "rrc" 13 0 1 -1
"2443" "s14" 23 3 7 236 1 236 236 236 236 236 2984 0 0 0 0 0 236 "pre-sluice" 10 -1 1 "c" "d'histoire" "rrc" 10 0 1 -1
"2444" "s14" 23 3 8 0 0 0 0 0 0 0 2984 0 0 0 0 0 0 "sluice" 17 -1 1 "c" "n'en savait rien," "rrc" 17 0 1 -1
"2445" "s14" 23 3 9 0 0 0 0 0 0 0 2984 0 0 0 0 0 0 "spillover" 8 -1 1 "c" "laissant" "rrc" 8 0 1 -1
"2446" "s14" 24 40 1 168 1 0 436 436 436 436 436 0 0 0 0 0 436 "np1_1" 13 1 -1 "b" "Quels acteurs" "soi" 13 -1 0 1
"2447" "s14" 24 40 2 176 1 176 176 176 176 176 612 0 0 0 0 0 176 "np1_2" 12 1 -1 "b" "du théâtre" "soi" 12 -1 0 1
"2448" "s14" 24 40 3 252 1 252 252 252 252 252 864 0 0 0 0 0 252 "aux_v" 12 1 -1 "b" "ont insulté" "soi" 12 -1 0 1
"2449" "s14" 24 40 4 316 1 316 316 316 316 316 1180 0 0 0 0 0 316 "np2_1" 11 1 -1 "b" "le critique" "soi" 11 -1 0 1
"2450" "s14" 24 40 5 624 1 624 624 624 624 624 1804 0 0 0 0 0 624 "np2_2" 12 1 -1 "b" "du quotidien" "soi" 12 -1 0 1
"2451" "s14" 24 40 6 0 0 0 0 0 0 0 1804 0 0 0 0 0 0 "sluice" 11 1 -1 "b" "et comment," "soi" 11 -1 0 1
"2452" "s14" 24 40 7 0 0 0 0 0 0 0 1804 0 0 0 0 0 0 "so" 14 1 -1 "b" "si vous pouvez" "soi" 14 -1 0 1
"2453" "s14" 25 19 10 0 0 0 0 0 0 0 6584 0 0 0 0 0 0 "sluice" 14 -1 1 "c" "les coupables," "cdb" 14 0 1 -1
"2454" "s14" 25 19 11 0 0 0 0 0 0 0 6584 0 0 0 0 0 0 "spillover1" 8 -1 1 "c" "incitant" "cdb" 8 0 1 -1
"2455" "s14" 25 19 2 0 0 0 0 0 360 0 2572 360 0 360 0 0 360 "np1_c" 9 -1 1 "c" "Le projet" "cdb" 9 0 1 -1
"2456" "s14" 25 19 3 100 1 0 100 252 856 612 3184 756 152 604 1 1 604 "adj" 7 -1 1 "c" "informe" "cdb" 7 0 1 -1
"2457" "s14" 25 19 4 360 1 0 360 360 752 360 3544 392 0 392 0 0 392 "verb" 9 -1 1 "c" "les aide," "cdb" 9 0 1 -1
"2458" "s14" 25 19 5 152 1 0 152 432 728 1428 4972 576 280 296 1 1 296 "post-verb" 14 -1 1 "c" "mais grâce à" "cdb" 14 0 1 -1
"2459" "s14" 25 19 9 240 1 240 240 240 240 240 6584 0 0 0 0 0 240 "pre-sluice" 11 -1 1 "c" "d'en saisir" "cdb" 11 0 1 -1
"2460" "s14" 27 33 2 144 1 0 376 376 376 376 2124 0 0 0 0 0 376 "np1_c" 11 1 1 "a" "Le soupçon" "cdb" 11 1 0 1
"2461" "s14" 27 33 3 68 1 0 68 68 360 68 2192 292 0 292 0 0 292 "adj" 5 1 1 "a" "grave" "cdb" 5 1 0 1
"2462" "s14" 27 33 4 236 1 0 236 236 692 236 2428 456 0 456 0 0 456 "verb" 11 1 1 "a" "les espace," "cdb" 11 1 0 1
"2463" "s14" 27 33 5 160 1 0 160 800 800 1548 3976 640 640 0 1 1 640 "post-verb" 25 1 1 "a" "mais l'insensible Gabriel" "cdb" 25 1 0 1
"2464" "s14" 27 33 7 332 1 332 332 332 332 332 4716 0 0 0 0 0 332 "pre-sluice" 6 1 1 "a" "encore" "cdb" 6 1 0 1
"2465" "s14" 27 33 8 0 0 0 0 0 0 0 4716 0 0 0 0 0 0 "sluice" 14 1 1 "a" "à quel point," "cdb" 14 1 0 1
"2466" "s14" 27 33 9 0 0 0 0 0 0 0 4716 0 0 0 0 0 0 "spillover1" 8 1 1 "a" "jusqu'à" "cdb" 8 1 0 1
"2467" "s14" 28 34 10 324 1 324 324 324 324 324 10648 0 0 0 0 0 324 "spillover1" 22 -1 -1 "d" "et les instrumentistes" "cdb" 22 0 -1 -1
"2468" "s14" 28 34 3 432 1 0 556 1088 3184 1424 5040 2628 532 2096 1 2 948 "np1_c" 13 -1 -1 "d" "Les notations" "cdb" 13 0 -1 -1
"2469" "s14" 28 34 4 448 1 0 448 448 1600 448 5488 1152 0 1152 0 2 160 "adj" 8 -1 -1 "d" "inverses" "cdb" 8 0 -1 -1
"2470" "s14" 28 34 5 308 1 0 528 1000 1360 2976 8464 832 472 360 1 1 360 "verb" 13 -1 -1 "d" "les rythment," "cdb" 13 0 -1 -1
"2471" "s14" 28 34 6 204 1 0 396 396 1256 396 8860 860 0 860 0 0 472 "post-verb" 20 -1 -1 "d" "mais ni le directeur" "cdb" 20 0 -1 -1
"2472" "s14" 28 34 8 24 1 0 520 520 1276 520 10324 756 0 756 0 1 504 "pre-sluice" 10 -1 -1 "d" "ne peuvent" "cdb" 10 0 -1 -1
"2473" "s14" 28 34 9 0 0 0 0 0 0 0 10324 0 0 0 0 0 0 "sluice" 12 -1 -1 "d" "l'expliquer," "cdb" 12 0 -1 -1
"2474" "s14" 29 49 1 152 1 0 368 368 692 368 368 324 0 324 0 0 324 "np1_1" 14 1 1 "a" "Quel escrimeur" "soi" 14 1 0 1
"2475" "s14" 29 49 2 280 1 0 280 656 656 980 1348 376 376 0 1 1 376 "np1_2" 22 1 1 "a" "de l'équipe nationale" "soi" 22 1 0 1
"2476" "s14" 29 49 3 104 1 104 104 104 104 104 1452 0 0 0 0 0 104 "aux_v" 10 1 1 "a" "ont salué" "soi" 10 1 0 1
"2477" "s14" 29 49 4 340 1 340 340 340 340 340 1792 0 0 0 0 0 340 "np2_1" 15 1 1 "a" "les adversaires" "soi" 15 1 0 1
"2478" "s14" 29 49 5 268 1 268 268 268 268 268 2060 0 0 0 0 0 268 "np2_2" 11 1 1 "a" "du concours" "soi" 11 1 0 1
"2479" "s14" 29 49 6 0 0 0 0 0 0 0 2060 0 0 0 0 0 0 "sluice" 9 1 1 "a" "et quand," "soi" 9 1 0 1
"2480" "s14" 29 49 7 236 1 236 236 236 236 236 2296 0 0 0 0 0 236 "so" 10 1 1 "a" "si je puis" "soi" 10 1 0 1
"2481" "s14" 30 42 1 156 1 0 508 508 508 508 508 0 0 0 0 0 508 "np1_1" 19 -1 -1 "d" "Combien de voitures" "soi" 19 0 -1 -1
"2482" "s14" 30 42 2 260 1 260 260 260 260 260 768 0 0 0 0 0 260 "np1_2" 9 -1 -1 "d" "de course" "soi" 9 0 -1 -1
"2483" "s14" 30 42 3 152 1 0 328 328 328 328 1096 0 0 0 0 0 328 "aux_v" 13 -1 -1 "d" "ont dépassé" "soi" 13 0 -1 -1
"2484" "s14" 30 42 4 212 1 212 212 212 212 212 1308 0 0 0 0 0 212 "np2_1" 7 -1 -1 "d" "le gros" "soi" 7 0 -1 -1
"2485" "s14" 30 42 5 172 1 0 400 400 856 400 1708 456 0 456 0 0 456 "np2_2" 12 -1 -1 "d" "camion rouge" "soi" 12 0 -1 -1
"2486" "s14" 30 42 6 0 0 0 0 0 0 0 1708 0 0 0 0 0 0 "sluice" 8 -1 -1 "d" "en tout," "soi" 8 0 -1 -1
"2487" "s14" 30 42 7 336 1 336 336 336 336 792 2500 0 0 0 1 1 336 "so" 18 -1 -1 "d" "s'il vous plaît ?" "soi" 18 0 -1 -1
"2488" "s14" 31 45 1 140 1 0 396 396 836 396 396 440 0 440 0 0 440 "np1_1" 14 1 1 "a" "Quels fidèles" "soi" 14 1 0 1
"2489" "s14" 31 45 2 88 1 0 264 724 724 1164 1560 460 460 0 1 1 460 "np1_2" 15 1 1 "a" "de l'hindouisme" "soi" 15 1 0 1
"2490" "s14" 31 45 3 264 1 264 264 264 264 264 1824 0 0 0 0 0 264 "aux_v" 10 1 1 "a" "a converti" "soi" 10 1 0 1
"2491" "s14" 31 45 4 328 1 328 328 328 328 328 2152 0 0 0 0 0 328 "np2_1" 10 1 1 "a" "le pasteur" "soi" 10 1 0 1
"2492" "s14" 31 45 5 308 1 0 620 620 620 620 2772 0 0 0 0 0 620 "np2_2" 24 1 1 "a" "de l'église paroissiale" "soi" 24 1 0 1
"2493" "s14" 31 45 6 0 0 0 0 0 0 0 2772 0 0 0 0 0 0 "sluice" 11 1 1 "a" "et comment," "soi" 11 1 0 1
"2494" "s14" 31 45 7 0 0 0 0 0 0 0 2772 0 0 0 0 0 0 "so" 10 1 1 "a" "si je puis" "soi" 10 1 0 1
"2495" "s14" 32 16 1 164 1 0 372 372 372 372 372 0 0 0 0 0 372 "np1" 17 1 -1 "b" "Les dictionnaires" "rrc" 17 -1 0 1
"2496" "s14" 32 16 10 0 0 0 0 0 0 0 2752 0 0 0 0 0 0 "sluice" 11 1 -1 "b" "lesquelles," "rrc" 11 -1 0 1
"2497" "s14" 32 16 2 196 1 0 320 320 320 320 692 0 0 0 0 0 320 "part" 8 1 -1 "b" "traduits" "rrc" 8 -1 0 1
"2498" "s14" 32 16 3 240 1 240 240 240 240 240 932 0 0 0 0 0 240 "pp" 12 1 -1 "b" "de l'anglais" "rrc" 12 -1 0 1
"2499" "s14" 32 16 4 268 1 268 268 268 268 268 1200 0 0 0 0 0 268 "dis" 11 1 -1 "b" "contenaient" "rrc" 11 -1 0 1
"2500" "s14" 32 16 5 200 1 0 556 556 556 556 1756 0 0 0 0 0 556 "post-dis" 20 1 -1 "b" "des familles de mots" "rrc" 20 -1 0 1
"2501" "s14" 32 16 9 324 1 324 324 324 324 324 2752 0 0 0 0 0 324 "pre-sluice" 13 1 -1 "b" "n'indique pas" "rrc" 13 -1 0 1
"2502" "s14" 33 54 1 164 1 0 292 292 292 292 292 0 0 0 0 0 292 "np1_1" 8 -1 -1 "d" "Quel roi" "soi" 8 0 -1 -1
"2503" "s14" 33 54 2 356 1 356 356 356 356 356 648 0 0 0 0 0 356 "np1_2" 15 -1 -1 "d" "de l'Angleterre" "soi" 15 0 -1 -1
"2504" "s14" 33 54 3 428 1 428 428 428 428 428 1076 0 0 0 0 0 428 "aux_v" 9 -1 -1 "d" "a raillé" "soi" 9 0 -1 -1
"2505" "s14" 33 54 4 308 1 308 308 308 308 308 1384 0 0 0 0 0 308 "np2_1" 13 -1 -1 "d" "les ministres" "soi" 13 0 -1 -1
"2506" "s14" 33 54 5 296 1 296 296 296 296 296 1680 0 0 0 0 0 296 "np2_2" 14 -1 -1 "d" "de la Couronne" "soi" 14 0 -1 -1
"2507" "s14" 33 54 6 0 0 0 0 0 0 0 1680 0 0 0 0 0 0 "sluice" 11 -1 -1 "d" "sans cesse," "soi" 11 0 -1 -1
"2508" "s14" 33 54 7 0 0 0 0 0 0 0 1680 0 0 0 0 0 0 "so" 18 -1 -1 "d" "s'il vous plaît ?" "soi" 18 0 -1 -1
"2509" "s14" 34 24 10 0 0 0 0 0 0 0 6692 0 0 0 0 0 0 "spillover1" 8 1 -1 "b" "d'autant" "cdb" 8 -1 0 1
"2510" "s14" 34 24 3 144 1 0 432 432 432 432 4340 0 0 0 0 0 432 "np1_c" 12 1 -1 "b" "Les opinions" "cdb" 12 -1 0 1
"2511" "s14" 34 24 4 164 1 164 164 164 164 164 4504 0 0 0 0 0 164 "adj" 8 1 -1 "b" "aveugles" "cdb" 8 -1 0 1
"2512" "s14" 34 24 5 284 1 284 284 284 284 284 4788 0 0 0 0 0 284 "verb" 15 1 -1 "b" "les avantagent," "cdb" 15 -1 0 1
"2513" "s14" 34 24 6 300 1 0 300 300 692 300 5088 392 0 392 0 0 392 "post-verb" 22 1 -1 "b" "mais les commentateurs" "cdb" 22 -1 0 1
"2514" "s14" 34 24 8 52 1 0 644 644 644 644 6692 0 0 0 0 0 644 "pre-sluice" 16 1 -1 "b" "demandent déjà" "cdb" 16 -1 0 1
"2515" "s14" 34 24 9 0 0 0 0 0 0 0 6692 0 0 0 0 0 0 "sluice" 22 1 -1 "b" "pour combien de temps," "cdb" 22 -1 0 1
"2516" "s1" 44 40 1 132 1 0 132 132 1748 132 132 1616 0 1616 0 0 300 "np1_1" 13 1 -1 "b" "Quels acteurs" "soi" 13 -1 0 1
"2517" "s1" 44 40 2 152 1 0 152 384 728 860 992 576 232 344 1 3 180 "np1_2" 12 1 -1 "b" "du théâtre" "soi" 12 -1 0 1
"2518" "s1" 44 40 3 296 1 0 296 296 1480 296 1288 1184 0 1184 0 2 708 "aux_v" 12 1 -1 "b" "ont insulté" "soi" 12 -1 0 1
"2519" "s1" 44 40 4 196 1 0 344 344 1700 344 1632 1356 0 1356 0 1 356 "np2_1" 11 1 -1 "b" "le critique" "soi" 11 -1 0 1
"2520" "s1" 44 40 5 100 1 0 240 796 796 4820 6452 556 556 0 2 2 188 "np2_2" 12 1 -1 "b" "du quotidien" "soi" 12 -1 0 1
"2521" "s1" 44 40 6 0 0 0 0 0 0 0 6452 0 0 0 0 0 0 "sluice" 11 1 -1 "b" "et comment," "soi" 11 -1 0 1
"2522" "s1" 44 40 7 0 0 0 0 0 0 0 6452 0 0 0 0 0 0 "so" 14 1 -1 "b" "si vous pouvez" "soi" 14 -1 0 1
"2523" "s14" 44 20 10 0 0 0 0 0 0 0 6560 0 0 0 0 0 0 "spillover1" 8 1 -1 "b" "même si" "cdb" 8 -1 0 1
"2524" "s14" 44 20 2 128 1 0 488 488 488 488 3732 0 0 0 0 0 488 "np1_c" 11 1 -1 "b" "Des clients" "cdb" 11 -1 0 1
"2525" "s14" 44 20 3 260 1 260 260 260 260 260 3992 0 0 0 0 0 260 "adj" 7 1 -1 "b" "valides" "cdb" 7 -1 0 1
"2526" "s14" 44 20 4 384 1 384 384 384 384 384 4376 0 0 0 0 0 384 "verb" 15 1 -1 "b" "les produisent," "cdb" 15 -1 0 1
"2527" "s14" 44 20 5 396 1 396 396 396 396 396 4772 0 0 0 0 0 396 "post-verb" 13 1 -1 "b" "mais personne" "cdb" 13 -1 0 1
"2528" "s14" 44 20 8 212 1 212 212 212 212 480 6560 0 0 0 1 1 212 "pre-sluice" 11 1 -1 "b" "déchiffrer" "cdb" 11 -1 0 1
"2529" "s14" 44 20 9 0 0 0 0 0 0 0 6560 0 0 0 0 0 0 "sluice" 8 1 -1 "b" "comment," "cdb" 8 -1 0 1
"2530" "s14" 45 30 10 0 0 0 0 0 0 0 5176 0 0 0 0 0 0 "spillover1" 7 -1 -1 "d" "chacune" "cdb" 7 0 -1 -1
"2531" "s14" 45 30 2 360 1 360 360 360 360 360 3328 0 0 0 0 0 360 "np1_c" 9 -1 -1 "d" "Les robes" "cdb" 9 0 -1 -1
"2532" "s14" 45 30 4 160 1 0 464 464 464 464 3792 0 0 0 0 0 464 "verb" 13 -1 -1 "d" "les charment," "cdb" 13 0 -1 -1
"2533" "s14" 45 30 5 316 1 0 556 556 556 556 4348 0 0 0 0 0 556 "post-verb" 21 -1 -1 "d" "mais comme d'habitude" "cdb" 21 0 -1 -1
"2534" "s14" 45 30 8 240 1 240 240 240 240 240 5176 0 0 0 0 0 240 "pre-sluice" 14 -1 -1 "d" "pour expliquer" "cdb" 14 0 -1 -1
"2535" "s14" 45 30 9 0 0 0 0 0 0 0 5176 0 0 0 0 0 0 "sluice" 17 -1 -1 "d" "cette impression," "cdb" 17 0 -1 -1
"2536" "s14" 47 17 10 0 0 0 0 0 0 0 6168 0 0 0 0 0 0 "spillover1" 8 1 1 "a" "sauf que" "cdb" 8 1 0 1
"2537" "s14" 47 17 2 0 0 0 0 0 688 0 2472 688 0 688 0 1 348 "np1_c" 9 1 1 "a" "La vidéo" "cdb" 9 1 0 1
"2538" "s14" 47 17 3 112 1 0 112 384 384 1836 4308 272 272 0 1 1 272 "adj" 8 1 1 "a" "illustre" "cdb" 8 1 0 1
"2539" "s14" 47 17 4 176 1 0 320 320 320 320 4628 0 0 0 0 0 320 "verb" 11 1 1 "a" "les touche," "cdb" 11 1 0 1
"2540" "s14" 47 17 5 292 1 0 292 292 564 292 4920 272 0 272 0 0 272 "post-verb" 16 1 1 "a" "mais il s'avère" "cdb" 16 1 0 1
"2541" "s14" 47 17 8 292 1 0 536 536 536 536 6168 0 0 0 0 0 536 "pre-sluice" 11 1 1 "a" "de formuler" "cdb" 11 1 0 1
"2542" "s14" 47 17 9 0 0 0 0 0 0 0 6168 0 0 0 0 0 0 "sluice" 9 1 1 "a" "pourquoi," "cdb" 9 1 0 1
"2543" "s14" 4 8 1 200 1 0 516 516 1564 516 516 1048 0 1048 0 0 576 "np1" 16 1 -1 "b" "La fonctionnaire" "rrc" 16 -1 0 1
"2544" "s14" 4 8 10 0 0 0 0 0 0 0 4816 0 0 0 0 0 0 "spillover" 15 1 -1 "b" "jusqu'à ce que" "rrc" 15 -1 0 1
"2545" "s14" 4 8 2 416 1 0 416 416 1080 416 932 664 0 664 0 1 528 "part" 9 1 -1 "b" "interdite" "rrc" 9 -1 0 1
"2546" "s14" 4 8 3 196 1 0 196 196 480 196 1128 284 0 284 0 0 284 "pp" 10 1 -1 "b" "de séance" "rrc" 10 -1 0 1
"2547" "s14" 4 8 4 124 1 0 124 488 488 2484 3612 364 364 0 1 1 364 "dis" 7 1 -1 "b" "a reçu" "rrc" 7 -1 0 1
"2548" "s14" 4 8 9 0 0 0 0 0 0 0 4816 0 0 0 0 0 0 "sluice" 9 1 -1 "b" "pourquoi," "rrc" 9 -1 0 1
"2549" "s14" 49 41 1 44 1 0 420 420 616 420 420 196 0 196 0 0 196 "np1_1" 19 1 1 "a" "Combien de maîtres" "soi" 19 1 0 1
"2550" "s14" 49 41 2 380 1 0 380 380 504 576 996 124 0 124 1 1 124 "np1_2" 10 1 1 "a" "de kung-fu" "soi" 10 1 0 1
"2551" "s14" 49 41 3 332 1 0 332 332 1260 332 1328 928 0 928 0 1 928 "aux_v" 8 1 1 "a" "a vaincu" "soi" 8 1 0 1
"2552" "s14" 49 41 4 220 1 0 220 500 500 1552 2880 280 280 0 1 1 280 "np2_1" 6 1 1 "a" "l'ours" "soi" 6 1 0 1
"2553" "s14" 49 41 5 192 1 192 192 192 192 192 3072 0 0 0 0 0 192 "np2_2" 9 1 1 "a" "du cirque" "soi" 9 1 0 1
"2554" "s14" 49 41 6 0 0 0 0 0 0 0 3072 0 0 0 0 0 0 "sluice" 11 1 1 "a" "et comment," "soi" 11 1 0 1
"2555" "s14" 49 41 7 0 0 0 0 0 0 0 3072 0 0 0 0 0 0 "so" 10 1 1 "a" "si je puis" "soi" 10 1 0 1
"2556" "s14" 51 21 2 312 1 0 544 544 792 544 3300 248 0 248 0 0 248 "np1_c" 9 1 1 "a" "Le renvoi" "cdb" 9 1 0 1
"2557" "s14" 51 21 3 0 0 0 0 0 400 0 3300 400 0 400 0 1 400 "adj" 9 1 1 "a" "explicite" "cdb" 9 1 0 1
"2558" "s14" 51 21 4 228 1 0 436 776 776 1424 4724 340 340 0 1 1 340 "verb" 18 1 1 "a" "les fait discuter," "cdb" 18 1 0 1
"2559" "s14" 51 21 5 288 1 288 288 288 288 288 5012 0 0 0 0 0 288 "post-verb" 18 1 1 "a" "mais le professeur" "cdb" 18 1 0 1
"2560" "s14" 51 21 7 288 1 288 288 288 288 288 5808 0 0 0 0 0 288 "pre-sluice" 11 1 1 "a" "de demander" "cdb" 11 1 0 1
"2561" "s14" 51 21 8 0 0 0 0 0 0 0 5808 0 0 0 0 0 0 "sluice" 20 1 1 "a" "avec quel résultat," "cdb" 20 1 0 1
"2562" "s14" 51 21 9 0 0 0 0 0 0 0 5808 0 0 0 0 0 0 "spillover1" 10 1 1 "a" "car il y a" "cdb" 10 1 0 1
"2563" "s14" 52 1 1 172 1 0 388 388 388 388 388 0 0 0 0 0 388 "np1" 13 1 1 "a" "Le politicien" "rrc" 13 1 0 1
"2564" "s14" 52 1 10 416 1 416 416 416 416 416 3740 0 0 0 0 0 416 "pre-sluice" 14 1 1 "a" "se demandaient" "rrc" 14 1 0 1
"2565" "s14" 52 1 11 0 0 0 0 0 0 0 3740 0 0 0 0 0 0 "sluice" 9 1 1 "a" "pourquoi," "rrc" 9 1 0 1
"2566" "s14" 52 1 2 208 1 0 352 352 352 352 740 0 0 0 0 0 352 "part" 9 1 1 "a" "contredit" "rrc" 9 1 0 1
"2567" "s14" 52 1 3 108 1 0 108 108 284 108 848 176 0 176 0 0 176 "pp" 16 1 1 "a" "durant le débat" "rrc" 16 1 0 1
"2568" "s14" 52 1 4 256 1 256 256 256 256 256 1104 0 0 0 0 0 256 "dis" 10 1 1 "a" "a proposé" "rrc" 10 1 0 1
"2569" "s14" 52 1 5 228 1 228 228 228 228 404 1508 0 0 0 1 1 228 "post-dis" 11 1 1 "a" "des mesures" "rrc" 11 1 0 1
"2570" "s14" 53 46 1 184 1 0 1100 1100 1100 1100 1100 0 0 0 0 0 1100 "np1_1" 20 -1 -1 "d" "Quelles journalistes" "soi" 20 0 -1 -1
"2571" "s14" 53 46 2 232 1 232 232 232 232 232 1332 0 0 0 0 0 232 "np1_2" 13 -1 -1 "d" "de la chaîne" "soi" 13 0 -1 -1
"2572" "s14" 53 46 3 304 1 304 304 304 304 304 1636 0 0 0 0 0 304 "aux_v" 12 -1 -1 "d" "ont soudoyé" "soi" 12 0 -1 -1
"2573" "s14" 53 46 4 372 1 0 552 552 552 552 2188 0 0 0 0 0 552 "np2_1" 13 -1 -1 "d" "le président" "soi" 13 0 -1 -1
"2574" "s14" 53 46 5 348 1 348 348 348 348 348 2536 0 0 0 0 0 348 "np2_2" 8 -1 -1 "d" "du parti" "soi" 8 0 -1 -1
"2575" "s14" 53 46 6 0 0 0 0 0 0 0 2536 0 0 0 0 0 0 "sluice" 19 -1 -1 "d" "l'année dernière," "soi" 19 0 -1 -1
"2576" "s14" 53 46 7 0 0 0 0 0 0 0 2536 0 0 0 0 0 0 "so" 18 -1 -1 "d" "s'il vous plaît ?" "soi" 18 0 -1 -1
"2577" "s14" 5 50 1 96 1 0 96 96 376 96 96 280 0 280 0 0 280 "np1_1" 11 -1 -1 "d" "Quel héros" "soi" 11 0 -1 -1
"2578" "s14" 5 50 2 144 1 0 268 268 268 548 644 0 0 0 1 1 268 "np1_2" 15 -1 -1 "d" "de la gâchette" "soi" 15 0 -1 -1
"2579" "s14" 5 50 3 408 1 408 408 408 408 408 1052 0 0 0 0 0 408 "aux_v" 9 -1 -1 "d" "a inhumé" "soi" 9 0 -1 -1
"2580" "s14" 5 50 4 424 1 424 424 424 424 424 1476 0 0 0 0 0 424 "np2_1" 14 -1 -1 "d" "les compagnons" "soi" 14 0 -1 -1
"2581" "s14" 5 50 5 164 1 0 316 316 316 316 1792 0 0 0 0 0 316 "np2_2" 10 -1 -1 "d" "de bordée" "soi" 10 0 -1 -1
"2582" "s14" 5 50 6 0 0 0 0 0 0 0 1792 0 0 0 0 0 0 "sluice" 16 -1 -1 "d" "dans le désert," "soi" 16 0 -1 -1
"2583" "s14" 5 50 7 0 0 0 0 0 0 0 1792 0 0 0 0 0 0 "so" 18 -1 -1 "d" "s'il vous plaît ?" "soi" 18 0 -1 -1
"2584" "s14" 55 18 10 0 0 0 0 0 0 0 4904 0 0 0 0 0 0 "spillover1" 8 -1 -1 "d" "même si" "cdb" 8 0 -1 -1
"2585" "s14" 55 18 2 304 1 0 796 796 796 796 3620 0 0 0 0 0 796 "np1_c" 12 -1 -1 "d" "Les montages" "cdb" 12 0 -1 -1
"2586" "s14" 55 18 3 168 1 168 168 168 168 168 3788 0 0 0 0 0 168 "adj" 5 -1 -1 "d" "fixes" "cdb" 5 0 -1 -1
"2587" "s14" 55 18 4 332 1 332 332 332 332 332 4120 0 0 0 0 0 332 "verb" 12 -1 -1 "d" "les voilent," "cdb" 12 0 -1 -1
"2588" "s14" 55 18 5 256 1 256 256 256 256 256 4376 0 0 0 0 0 256 "post-verb" 14 -1 -1 "d" "mais le patron" "cdb" 14 0 -1 -1
"2589" "s14" 55 18 8 232 1 232 232 232 232 232 4904 0 0 0 0 0 232 "pre-sluice" 7 -1 -1 "d" "ne peut" "cdb" 7 0 -1 -1
"2590" "s14" 55 18 9 0 0 0 0 0 0 0 4904 0 0 0 0 0 0 "sluice" 12 -1 -1 "d" "le garantir," "cdb" 12 0 -1 -1
"2591" "s14" 56 53 1 164 1 0 584 584 584 584 584 0 0 0 0 0 584 "np1_1" 16 1 1 "a" "Quelle dompteuse" "soi" 16 1 0 1
"2592" "s14" 56 53 2 176 1 0 308 308 308 308 892 0 0 0 0 0 308 "np1_2" 7 1 1 "a" "de lion" "soi" 7 1 0 1
"2593" "s14" 56 53 3 252 1 252 252 252 252 252 1144 0 0 0 0 0 252 "aux_v" 13 1 1 "a" "ont embauché" "soi" 13 1 0 1
"2594" "s14" 56 53 4 272 1 272 272 272 272 272 1416 0 0 0 0 0 272 "np2_1" 13 1 1 "a" "les cracheurs" "soi" 13 1 0 1
"2595" "s14" 56 53 5 248 1 248 248 248 248 248 1664 0 0 0 0 0 248 "np2_2" 6 1 1 "a" "de feu" "soi" 6 1 0 1
"2596" "s14" 56 53 6 0 0 0 0 0 0 0 1664 0 0 0 0 0 0 "sluice" 12 1 1 "a" "et pourquoi," "soi" 12 1 0 1
"2597" "s14" 56 53 7 0 0 0 0 0 0 0 1664 0 0 0 0 0 0 "so" 10 1 1 "a" "si je puis" "soi" 10 1 0 1
"2598" "s14" 57 38 1 164 1 0 472 472 472 472 472 0 0 0 0 0 472 "np1_1" 13 -1 -1 "d" "Quels avocats" "soi" 13 0 -1 -1
"2599" "s14" 57 38 2 288 1 288 288 288 288 288 760 0 0 0 0 0 288 "np1_2" 10 -1 -1 "d" "du cabinet" "soi" 10 0 -1 -1
"2600" "s14" 57 38 3 280 1 0 280 280 524 280 1040 244 0 244 0 0 244 "aux_v" 10 -1 -1 "d" "ont salué" "soi" 10 0 -1 -1
"2601" "s14" 57 38 4 300 1 0 300 608 608 852 1892 308 308 0 1 1 308 "np2_1" 7 -1 -1 "d" "le juge" "soi" 7 0 -1 -1
"2602" "s14" 57 38 5 216 1 216 216 216 216 216 2108 0 0 0 0 0 216 "np2_2" 25 -1 -1 "d" "du tribunal administratif" "soi" 25 0 -1 -1
"2603" "s14" 57 38 6 0 0 0 0 0 0 0 2108 0 0 0 0 0 0 "sluice" 13 -1 -1 "d" "fréquemment," "soi" 13 0 -1 -1
"2604" "s14" 57 38 7 0 0 0 0 0 0 0 2108 0 0 0 0 0 0 "so" 18 -1 -1 "d" "s'il vous plaît ?" "soi" 18 0 -1 -1
"2605" "s14" 58 14 1 160 1 0 312 312 312 312 312 0 0 0 0 0 312 "np1" 11 -1 -1 "d" "Les sultans" "rrc" 11 0 -1 -1
"2606" "s14" 58 14 10 0 0 0 0 0 0 0 3404 0 0 0 0 0 0 "sluice" 14 -1 -1 "d" "l'emplacement," "rrc" 14 0 -1 -1
"2607" "s14" 58 14 11 0 0 0 0 0 0 0 3404 0 0 0 0 0 0 "spillover" 12 -1 -1 "d" "et n'avaient" "rrc" 12 0 -1 -1
"2608" "s14" 58 14 2 344 1 0 564 564 564 564 876 0 0 0 0 0 564 "part" 10 -1 -1 "d" "satisfaits" "rrc" 10 0 -1 -1
"2609" "s14" 58 14 3 244 1 0 244 244 404 244 1120 160 0 160 0 0 160 "pp" 10 -1 -1 "d" "depuis peu" "rrc" 10 0 -1 -1
"2610" "s14" 58 14 4 0 0 0 0 0 352 0 1120 352 0 352 0 1 176 "dis" 7 -1 -1 "d" "avaient" "rrc" 7 0 -1 -1
"2611" "s14" 58 14 5 188 1 0 552 640 640 1152 2272 88 88 0 1 1 88 "post-dis" 15 -1 -1 "d" "un grand harem," "rrc" 15 0 -1 -1
"2612" "s14" 58 14 9 184 1 184 184 184 184 184 3404 0 0 0 0 0 184 "pre-sluice" 10 -1 -1 "d" "en trouver" "rrc" 10 0 -1 -1
"2613" "s14" 60 15 1 164 1 0 288 288 568 288 288 280 0 280 0 0 280 "np1" 8 -1 1 "c" "L'acteur" "rrc" 8 0 1 -1
"2614" "s14" 60 15 2 208 1 0 208 208 636 208 496 428 0 428 0 0 232 "part" 7 -1 1 "c" "séduit" "rrc" 7 0 1 -1
"2615" "s14" 60 15 3 260 1 0 260 452 2280 928 1424 2020 192 1828 1 2 484 "pp" 13 -1 1 "c" "à la soirée" "rrc" 13 0 1 -1
"2616" "s14" 60 15 4 64 1 0 64 64 872 64 1488 808 0 808 0 1 432 "dis" 12 -1 1 "c" "a rencontré" "rrc" 12 0 1 -1
"2617" "s14" 60 15 5 220 1 0 220 624 624 3492 4980 404 404 0 2 2 196 "post-dis" 16 -1 1 "c" "une journaliste," "rrc" 16 0 1 -1
"2618" "s14" 60 15 8 244 1 0 524 524 524 524 6784 0 0 0 0 0 524 "pre-sluice" 19 -1 1 "c" "n'en révèlent pas" "rrc" 19 0 1 -1
"2619" "s14" 60 15 9 0 0 0 0 0 0 0 6784 0 0 0 0 0 0 "sluice" 10 -1 1 "c" "l'endroit," "rrc" 10 0 1 -1
"2620" "s14" 62 6 1 28 1 0 452 452 452 452 452 0 0 0 0 0 452 "np1" 13 -1 -1 "d" "L'enseignante" "rrc" 13 0 -1 -1
"2621" "s14" 62 6 2 140 1 140 140 140 140 140 592 0 0 0 0 0 140 "part" 8 -1 -1 "d" "inscrite" "rrc" 8 0 -1 -1
"2622" "s14" 62 6 3 92 1 0 744 744 744 744 1336 0 0 0 0 0 744 "pp" 36 -1 -1 "d" "au cours de mathématiques avancées" "rrc" 36 0 -1 -1
"2623" "s14" 62 6 4 188 1 0 356 356 356 356 1692 0 0 0 0 0 356 "dis" 15 -1 -1 "d" "s'était tuée," "rrc" 15 0 -1 -1
"2624" "s14" 62 6 5 204 1 0 984 984 984 984 2676 0 0 0 0 0 984 "post-dis" 20 -1 -1 "d" "mais le porte-parole" "rrc" 20 0 -1 -1
"2625" "s14" 62 6 7 232 1 232 232 232 232 232 3208 0 0 0 0 0 232 "pre-sluice" 10 -1 -1 "d" "n'en avait" "rrc" 10 0 -1 -1
"2626" "s14" 62 6 8 0 0 0 0 0 0 0 3208 0 0 0 0 0 0 "sluice" 15 -1 -1 "d" "rien révélé," "rrc" 15 0 -1 -1
"2627" "s14" 62 6 9 0 0 0 0 0 0 0 3208 0 0 0 0 0 0 "spillover" 12 -1 -1 "d" "de sorte que" "rrc" 12 0 -1 -1
"2628" "s14" 63 36 10 184 1 184 184 184 184 184 8328 0 0 0 0 0 184 "spillover1" 12 1 -1 "b" "car le style" "cdb" 12 -1 0 1
"2629" "s14" 63 36 2 128 1 0 884 884 1808 1372 5748 924 0 924 1 1 132 "np1_c" 15 1 -1 "b" "Des enjolivures" "cdb" 15 -1 0 1
"2630" "s14" 63 36 3 176 1 0 176 460 764 1252 7000 588 284 304 1 1 304 "adj" 9 1 -1 "b" "précises" "cdb" 9 -1 0 1
"2631" "s14" 63 36 4 400 1 400 400 400 400 836 7836 0 0 0 1 1 400 "verb" 11 1 -1 "b" "les ornent," "cdb" 11 -1 0 1
"2632" "s14" 63 36 5 308 1 308 308 308 308 308 8144 0 0 0 0 0 308 "post-verb" 16 1 -1 "b" "mais les savants" "cdb" 16 -1 0 1
"2633" "s14" 63 36 8 0 0 0 0 0 284 0 8144 284 0 284 0 0 284 "pre-sluice" 8 1 -1 "b" "d'accord" "cdb" 8 -1 0 1
"2634" "s14" 63 36 9 0 0 0 0 0 0 0 8144 0 0 0 0 0 0 "sluice" 13 1 -1 "b" "depuis quand," "cdb" 13 -1 0 1
"2635" "s14" 66 9 1 168 1 0 536 536 844 536 536 308 0 308 0 0 308 "np1" 17 1 1 "a" "Le fruit exotique" "rrc" 17 1 0 1
"2636" "s14" 66 9 10 0 0 0 0 0 0 0 3084 0 0 0 0 0 0 "sluice" 9 1 1 "a" "pourquoi," "rrc" 9 1 0 1
"2637" "s14" 66 9 11 0 0 0 0 0 0 0 3084 0 0 0 0 0 0 "spillover" 15 1 1 "a" "alors même que" "rrc" 15 1 0 1
"2638" "s14" 66 9 2 200 1 0 200 200 420 200 736 220 0 220 0 0 220 "part" 9 1 1 "a" "introduit" "rrc" 9 1 0 1
"2639" "s14" 66 9 3 204 1 204 204 204 204 204 940 0 0 0 0 0 204 "pp" 10 1 1 "a" "au village" "rrc" 10 1 0 1
"2640" "s14" 66 9 4 272 1 0 272 272 388 272 1212 116 0 116 0 0 116 "dis" 6 1 1 "a" "était" "rrc" 6 1 0 1
"2641" "s14" 66 9 5 108 1 0 108 332 332 976 2188 224 224 0 2 2 224 "post-dis" 18 1 1 "a" "fortement toxique," "rrc" 18 1 0 1
"2642" "s14" 66 9 9 100 1 100 100 100 100 100 3084 0 0 0 0 0 100 "pre-sluice" 10 1 1 "a" "découvert" "rrc" 10 1 0 1
"2643" "s14" 67 7 1 172 1 0 320 320 608 320 320 288 0 288 0 0 288 "np1" 14 -1 1 "c" "Le secrétaire" "rrc" 14 0 1 -1
"2644" "s14" 67 7 2 236 1 0 236 236 944 236 556 708 0 708 0 1 212 "part" 8 -1 1 "c" "instruit" "rrc" 8 0 1 -1
"2645" "s14" 67 7 3 200 1 0 380 380 944 640 1196 564 0 564 1 1 564 "pp" 14 -1 1 "c" "de la défaite" "rrc" 14 0 1 -1
"2646" "s14" 67 7 4 268 1 0 888 888 1604 888 2084 716 0 716 0 0 192 "dis" 20 -1 1 "c" "aurait été trouvé" "rrc" 20 0 1 -1
"2647" "s14" 67 7 5 104 1 0 104 220 220 2236 4320 116 116 0 2 2 116 "post-dis" 12 -1 1 "c" "dans un bar," "rrc" 12 0 1 -1
"2648" "s14" 67 7 7 340 1 340 340 340 340 340 5956 0 0 0 0 0 340 "pre-sluice" 17 -1 1 "c" "il est impossible" "rrc" 17 0 1 -1
"2649" "s14" 67 7 8 0 0 0 0 0 0 0 5956 0 0 0 0 0 0 "sluice" 16 -1 1 "c" "de le vérifier," "rrc" 16 0 1 -1
"2650" "s14" 67 7 9 0 0 0 0 0 0 0 5956 0 0 0 0 0 0 "spillover" 12 -1 1 "c" "d'autant que" "rrc" 12 0 1 -1
"2651" "s14" 69 39 1 172 1 0 464 464 464 464 464 0 0 0 0 0 464 "np1_1" 14 -1 1 "c" "Quels vendeurs" "soi" 14 0 1 -1
"2652" "s14" 69 39 2 196 1 196 196 196 196 196 660 0 0 0 0 0 196 "np1_2" 10 -1 1 "c" "du marché" "soi" 10 0 1 -1
"2653" "s14" 69 39 3 188 1 188 188 188 188 188 848 0 0 0 0 0 188 "aux_v" 7 -1 1 "c" "a dupé" "soi" 7 0 1 -1
"2654" "s14" 69 39 4 228 1 228 228 228 228 228 1076 0 0 0 0 0 228 "np2_1" 7 -1 1 "c" "le fils" "soi" 7 0 1 -1
"2655" "s14" 69 39 5 260 1 260 260 260 260 260 1336 0 0 0 0 0 260 "np2_2" 13 -1 1 "c" "de ma voisine" "soi" 13 0 1 -1
"2656" "s14" 69 39 6 0 0 0 0 0 0 0 1336 0 0 0 0 0 0 "sluice" 12 -1 1 "c" "ce jour-là," "soi" 12 0 1 -1
"2657" "s14" 69 39 7 0 0 0 0 0 0 0 1336 0 0 0 0 0 0 "so" 15 -1 1 "c" "si vous savez ?" "soi" 15 0 1 -1
"2658" "s14" 74 28 10 0 0 0 0 0 0 0 6972 0 0 0 0 0 0 "sluice" 19 1 -1 "b" "pour quelle raison," "cdb" 19 -1 0 1
"2659" "s14" 74 28 11 0 0 0 0 0 0 0 6972 0 0 0 0 0 0 "spillover1" 8 1 -1 "b" "même si" "cdb" 8 -1 0 1
"2660" "s14" 74 28 3 212 1 0 212 212 1020 212 3300 808 0 808 0 0 416 "np1_c" 11 1 -1 "b" "Les flaques" "cdb" 11 -1 0 1
"2661" "s14" 74 28 4 264 1 0 264 264 768 264 3564 504 0 504 0 0 340 "adj" 8 1 -1 "b" "troubles" "cdb" 8 -1 0 1
"2662" "s14" 74 28 5 268 1 0 268 268 608 268 3832 340 0 340 0 1 84 "verb" 12 1 -1 "b" "les calment," "cdb" 12 -1 0 1
"2663" "s14" 74 28 6 236 1 0 236 236 580 236 4068 344 0 344 0 0 344 "post-verb" 19 1 -1 "b" "mais le commissaire" "cdb" 19 -1 0 1
"2664" "s14" 74 28 9 168 1 168 168 168 168 168 6972 0 0 0 0 0 168 "pre-sluice" 12 1 -1 "b" "pas vraiment" "cdb" 12 -1 0 1
"2665" "s14" 7 47 1 152 1 0 416 416 416 416 416 0 0 0 0 0 416 "np1_1" 16 -1 1 "c" "Quelle chanteuse" "soi" 16 0 1 -1
"2666" "s14" 7 47 2 308 1 308 308 308 308 308 724 0 0 0 0 0 308 "np1_2" 8 -1 1 "c" "d'opéra" "soi" 8 0 1 -1
"2667" "s14" 7 47 3 152 1 0 668 668 668 668 1392 0 0 0 0 0 668 "aux_v" 13 -1 1 "c" "ont contacté" "soi" 13 0 1 -1
"2668" "s14" 7 47 4 348 1 348 348 348 348 348 1740 0 0 0 0 0 348 "np2_1" 13 -1 1 "c" "les musiciens" "soi" 13 0 1 -1
"2669" "s14" 7 47 5 288 1 288 288 288 288 288 2028 0 0 0 0 0 288 "np2_2" 9 -1 1 "c" "du groupe" "soi" 9 0 1 -1
"2670" "s14" 7 47 6 0 0 0 0 0 0 0 2028 0 0 0 0 0 0 "sluice" 12 -1 1 "c" "en cachette," "soi" 12 0 1 -1
"2671" "s14" 7 47 7 0 0 0 0 0 0 0 2028 0 0 0 0 0 0 "so" 15 -1 1 "c" "si vous savez ?" "soi" 15 0 1 -1
"2672" "s14" 75 35 10 0 0 0 0 0 0 0 7208 0 0 0 0 0 0 "sluice" 22 -1 1 "c" "la longueur du trajet," "cdb" 22 0 1 -1
"2673" "s14" 75 35 11 0 0 0 0 0 0 0 7208 0 0 0 0 0 0 "spillover1" 9 -1 1 "c" "vu qu'ils" "cdb" 9 0 1 -1
"2674" "s14" 75 35 3 152 1 0 152 456 992 832 2984 840 304 536 1 1 240 "np1_c" 14 -1 1 "c" "Une policière" "cdb" 14 0 1 -1
"2675" "s14" 75 35 4 536 1 0 536 716 716 1012 3996 180 180 0 1 1 180 "adj" 5 -1 1 "c" "sauve" "cdb" 5 0 1 -1
"2676" "s14" 75 35 5 92 1 0 92 400 400 640 4636 308 308 0 1 1 308 "verb" 14 -1 1 "c" "les véhicule," "cdb" 14 0 1 -1
"2677" "s14" 75 35 6 140 1 0 140 140 404 140 4776 264 0 264 0 0 264 "post-verb" 11 -1 1 "c" "mais il est" "cdb" 11 0 1 -1
"2678" "s14" 75 35 9 208 1 208 208 208 208 208 7208 0 0 0 0 0 208 "pre-sluice" 10 -1 1 "c" "exactement" "cdb" 10 0 1 -1
"2679" "s14" 77 5 1 148 1 0 564 564 972 564 564 408 0 408 0 0 408 "np1" 19 1 1 "a" "Le dernier chapitre" "rrc" 19 1 0 1
"2680" "s14" 77 5 10 0 0 0 0 0 0 0 3284 0 0 0 0 0 0 "sluice" 9 1 1 "a" "pourquoi," "rrc" 9 1 0 1
"2681" "s14" 77 5 11 0 0 0 0 0 0 0 3284 0 0 0 0 0 0 "spillover" 12 1 1 "a" "d'autant que" "rrc" 12 1 0 1
"2682" "s14" 77 5 2 292 1 0 292 292 516 292 856 224 0 224 0 0 224 "part" 9 1 1 "a" "soustrait" "rrc" 9 1 0 1
"2683" "s14" 77 5 3 196 1 196 196 196 196 196 1052 0 0 0 0 0 196 "pp" 8 1 1 "a" "du livre" "rrc" 8 1 0 1
"2684" "s14" 77 5 4 140 1 0 140 140 324 140 1192 184 0 184 0 1 184 "dis" 5 1 1 "a" "avait" "rrc" 5 1 0 1
"2685" "s14" 77 5 5 272 1 272 272 272 272 1088 2280 0 0 0 1 1 272 "post-dis" 17 1 1 "a" "l'air ingénieux," "rrc" 17 1 0 1
"2686" "s14" 77 5 9 336 1 336 336 336 336 336 3284 0 0 0 0 0 336 "pre-sluice" 10 1 1 "a" "exactement" "rrc" 10 1 0 1
"2687" "s14" 79 32 10 0 0 0 0 0 0 0 5196 0 0 0 0 0 0 "spillover1" 17 1 -1 "b" "car le journal TV" "cdb" 17 -1 0 1
"2688" "s14" 79 32 2 360 1 360 360 360 360 360 3592 0 0 0 0 0 360 "np1_c" 16 1 -1 "b" "Des modérateurs" "cdb" 16 -1 0 1
"2689" "s14" 79 32 3 280 1 280 280 280 280 280 3872 0 0 0 0 0 280 "adj" 10 1 -1 "b" "célèbres" "cdb" 10 -1 0 1
"2690" "s14" 79 32 4 340 1 340 340 340 340 340 4212 0 0 0 0 0 340 "verb" 14 1 -1 "b" "les annoncent," "cdb" 14 -1 0 1
"2691" "s14" 79 32 5 224 1 0 340 340 340 340 4552 0 0 0 0 0 340 "post-verb" 16 1 -1 "b" "mais les parents" "cdb" 16 -1 0 1
"2692" "s14" 79 32 8 180 1 180 180 180 180 180 5196 0 0 0 0 0 180 "pre-sluice" 10 1 -1 "b" "à deviner" "cdb" 10 -1 0 1
"2693" "s14" 79 32 9 0 0 0 0 0 0 0 5196 0 0 0 0 0 0 "sluice" 15 1 -1 "b" "sur quel canal," "cdb" 15 -1 0 1
"2694" "s14" 80 2 1 232 1 232 232 232 232 232 232 0 0 0 0 0 232 "np1" 10 -1 -1 "d" "Les héros" "rrc" 10 0 -1 -1
"2695" "s14" 80 2 2 228 1 228 228 228 228 228 460 0 0 0 0 0 228 "part" 8 -1 -1 "d" "décrits" "rrc" 8 0 -1 -1
"2696" "s14" 80 2 3 236 1 0 332 332 332 332 792 0 0 0 0 0 332 "pp" 19 -1 -1 "d" "dans cette histoire" "rrc" 19 0 -1 -1
"2697" "s14" 80 2 4 304 1 304 304 304 304 304 1096 0 0 0 0 0 304 "dis" 10 -1 -1 "d" "ont vaincu" "rrc" 10 0 -1 -1
"2698" "s14" 80 2 5 252 1 0 580 580 580 580 1676 0 0 0 0 0 580 "post-dis" 18 -1 -1 "d" "une bête féroce," "rrc" 18 0 -1 -1
"2699" "s14" 80 2 7 312 1 312 312 312 312 312 3264 0 0 0 0 0 312 "pre-sluice" 12 -1 -1 "d" "du romancier" "rrc" 12 0 -1 -1
"2700" "s14" 80 2 8 0 0 0 0 0 0 0 3264 0 0 0 0 0 0 "sluice" 16 -1 -1 "d" "ne le mentionne," "rrc" 16 0 -1 -1
"2701" "s14" 80 2 9 0 0 0 0 0 0 0 3264 0 0 0 0 0 0 "spillover" 10 -1 -1 "d" "peut-être" "rrc" 10 0 -1 -1
"2702" "s14" 81 51 1 184 1 0 316 316 1120 316 316 804 0 804 0 0 504 "np1_1" 11 -1 1 "c" "Quel auteur" "soi" 11 0 1 -1
"2703" "s14" 81 51 2 152 1 0 492 492 1200 492 808 708 0 708 0 0 708 "np1_2" 19 -1 1 "c" "de romans policiers" "soi" 19 0 1 -1
"2704" "s14" 81 51 3 108 1 0 108 328 1008 1036 1844 900 220 680 1 3 196 "aux_v" 13 -1 1 "c" "ont consulté" "soi" 13 0 1 -1
"2705" "s14" 81 51 4 292 1 0 292 708 708 2192 4036 416 416 0 1 1 416 "np2_1" 15 -1 1 "c" "les enquêteurs" "soi" 15 0 1 -1
"2706" "s14" 81 51 5 252 1 252 252 252 252 252 4288 0 0 0 0 0 252 "np2_2" 15 -1 1 "c" "du commissariat" "soi" 15 0 1 -1
"2707" "s14" 81 51 6 0 0 0 0 0 0 0 4288 0 0 0 0 0 0 "sluice" 16 -1 1 "c" "par téléphone," "soi" 16 0 1 -1
"2708" "s14" 81 51 7 0 0 0 0 0 0 0 4288 0 0 0 0 0 0 "so" 15 -1 1 "c" "si vous savez ?" "soi" 15 0 1 -1
"2709" "s14" 83 44 1 152 1 0 408 408 704 408 408 296 0 296 0 0 296 "np1_1" 13 1 -1 "b" "Quels bandits" "soi" 13 -1 0 1
"2710" "s14" 83 44 2 124 1 124 124 124 124 124 532 0 0 0 0 0 124 "np1_2" 10 1 -1 "b" "du désert" "soi" 10 -1 0 1
"2711" "s14" 83 44 3 484 1 0 484 484 652 484 1016 168 0 168 0 0 168 "aux_v" 13 1 -1 "b" "ont assiégé" "soi" 13 -1 0 1
"2712" "s14" 83 44 4 376 1 0 376 592 592 1056 2072 216 216 0 1 1 216 "np2_1" 8 1 -1 "b" "l'armée" "soi" 8 -1 0 1
"2713" "s14" 83 44 5 328 1 328 328 328 328 328 2400 0 0 0 0 0 328 "np2_2" 12 1 -1 "b" "des Croisés" "soi" 12 -1 0 1
"2714" "s14" 83 44 6 0 0 0 0 0 0 0 2400 0 0 0 0 0 0 "sluice" 9 1 -1 "b" "et quand," "soi" 9 -1 0 1
"2715" "s14" 83 44 7 0 0 0 0 0 0 0 2400 0 0 0 0 0 0 "so" 14 1 -1 "b" "si vous pouvez" "soi" 14 -1 0 1
"2716" "s1" 48 56 1 36 1 0 388 388 388 388 388 0 0 0 0 0 388 "np1_1" 16 1 -1 "b" "Quel explorateur" "soi" 16 -1 0 1
"2717" "s1" 48 56 2 196 1 0 1380 1380 1380 1380 1768 0 0 0 0 0 1380 "np1_2" 26 1 -1 "b" "de l'institut ethnologique" "soi" 26 -1 0 1
"2718" "s1" 48 56 3 272 1 272 272 272 272 272 2040 0 0 0 0 0 272 "aux_v" 8 1 -1 "b" "a caché" "soi" 8 -1 0 1
"2719" "s1" 48 56 4 112 1 0 1216 1216 1216 1216 3256 0 0 0 0 0 1216 "np2_1" 15 1 -1 "b" "les autochtones" "soi" 15 -1 0 1
"2720" "s1" 48 56 5 204 1 204 204 204 204 204 3460 0 0 0 0 0 204 "np2_2" 10 1 -1 "b" "du village" "soi" 10 -1 0 1
"2721" "s1" 48 56 6 0 0 0 0 0 0 0 3460 0 0 0 0 0 0 "sluice" 7 1 -1 "b" "et où," "soi" 7 -1 0 1
"2722" "s1" 48 56 7 0 0 0 0 0 0 0 3460 0 0 0 0 0 0 "so" 14 1 -1 "b" "si vous pouvez" "soi" 14 -1 0 1
"2723" "s1" 49 33 2 84 1 0 296 296 1160 296 2684 864 0 864 0 0 696 "np1_c" 11 1 1 "a" "Le soupçon" "cdb" 11 1 0 1
"2724" "s1" 49 33 3 220 1 0 220 220 796 220 2904 576 0 576 0 2 192 "adj" 5 1 1 "a" "grave" "cdb" 5 1 0 1
"2725" "s1" 49 33 4 160 1 0 160 1208 1208 2648 5552 1048 1048 0 4 4 456 "verb" 11 1 1 "a" "les espace," "cdb" 11 1 0 1
"2726" "s1" 49 33 5 148 1 0 656 656 992 656 6208 336 0 336 0 0 336 "post-verb" 25 1 1 "a" "mais l'insensible Gabriel" "cdb" 25 1 0 1
"2727" "s1" 49 33 7 136 1 0 268 268 268 268 7836 0 0 0 0 0 268 "pre-sluice" 6 1 1 "a" "encore" "cdb" 6 1 0 1
"2728" "s1" 49 33 8 0 0 0 0 0 0 0 7836 0 0 0 0 0 0 "sluice" 14 1 1 "a" "à quel point," "cdb" 14 1 0 1
"2729" "s1" 49 33 9 0 0 0 0 0 0 0 7836 0 0 0 0 0 0 "spillover1" 8 1 1 "a" "jusqu'à" "cdb" 8 1 0 1
"2730" "s1" 50 14 1 140 1 0 140 140 712 140 140 572 0 572 0 0 572 "np1" 11 -1 -1 "d" "Les sultans" "rrc" 11 0 -1 -1
"2731" "s1" 50 14 10 0 0 0 0 0 0 0 4192 0 0 0 0 0 0 "sluice" 14 -1 -1 "d" "l'emplacement," "rrc" 14 0 -1 -1
"2732" "s1" 50 14 11 0 0 0 0 0 0 0 4192 0 0 0 0 0 0 "spillover" 12 -1 -1 "d" "et n'avaient" "rrc" 12 0 -1 -1
"2733" "s1" 50 14 2 76 1 0 76 324 324 896 1036 248 248 0 1 1 248 "part" 10 -1 -1 "d" "satisfaits" "rrc" 10 0 -1 -1
"2734" "s1" 50 14 3 200 1 0 412 412 412 412 1448 0 0 0 0 0 412 "pp" 10 -1 -1 "d" "depuis peu" "rrc" 10 0 -1 -1
"2735" "s1" 50 14 4 240 1 0 240 240 336 240 1688 96 0 96 0 0 96 "dis" 7 -1 -1 "d" "avaient" "rrc" 7 0 -1 -1
"2736" "s1" 50 14 5 92 1 0 92 616 616 712 2400 524 524 0 1 1 524 "post-dis" 15 -1 -1 "d" "un grand harem," "rrc" 15 0 -1 -1
"2737" "s1" 50 14 9 204 1 204 204 204 204 204 4192 0 0 0 0 0 204 "pre-sluice" 10 -1 -1 "d" "en trouver" "rrc" 10 0 -1 -1
"2738" "s15" 10 29 10 0 0 0 0 0 0 0 10688 0 0 0 0 0 0 "spillover1" 10 1 -1 "b" "donc il ne" "cdb" 10 -1 0 1
"2739" "s15" 10 29 2 140 1 0 1456 1456 1824 1456 4940 368 0 368 0 0 368 "np1_c" 17 1 -1 "b" "Les techniciennes" "cdb" 17 -1 0 1
"2740" "s15" 10 29 3 252 1 0 252 432 432 800 5740 180 180 0 1 1 180 "adj" 9 1 -1 "b" "intègres" "cdb" 9 -1 0 1
"2741" "s15" 10 29 4 264 1 0 2352 2352 2352 2352 8092 0 0 0 0 0 2352 "verb" 24 1 -1 "b" "les signent normalement," "cdb" 24 -1 0 1
"2742" "s15" 10 29 5 212 1 0 404 404 404 404 8496 0 0 0 0 0 404 "post-verb" 11 1 -1 "b" "mais il est" "cdb" 11 -1 0 1
"2743" "s15" 10 29 8 128 1 0 824 824 824 824 10688 0 0 0 0 0 824 "pre-sluice" 11 1 -1 "b" "de prévoir" "cdb" 11 -1 0 1
"2744" "s15" 10 29 9 0 0 0 0 0 0 0 10688 0 0 0 0 0 0 "sluice" 6 1 -1 "b" "quand," "cdb" 6 -1 0 1
"2745" "s1" 51 20 10 0 0 0 0 0 0 0 9812 0 0 0 0 0 0 "spillover1" 8 1 -1 "b" "même si" "cdb" 8 -1 0 1
"2746" "s1" 51 20 2 88 1 0 380 380 916 380 3356 536 0 536 0 1 164 "np1_c" 11 1 -1 "b" "Des clients" "cdb" 11 -1 0 1
"2747" "s1" 51 20 3 224 1 0 224 224 2088 224 3580 1864 0 1864 0 4 92 "adj" 7 1 -1 "b" "valides" "cdb" 7 -1 0 1
"2748" "s1" 51 20 4 452 1 0 696 1396 1396 4628 8208 700 700 0 3 3 412 "verb" 15 1 -1 "b" "les produisent," "cdb" 15 -1 0 1
"2749" "s1" 51 20 5 192 1 0 292 292 292 292 8500 0 0 0 0 0 292 "post-verb" 13 1 -1 "b" "mais personne" "cdb" 13 -1 0 1
"2750" "s1" 51 20 8 240 1 0 380 380 380 380 9812 0 0 0 0 0 380 "pre-sluice" 11 1 -1 "b" "déchiffrer" "cdb" 11 -1 0 1
"2751" "s1" 51 20 9 0 0 0 0 0 0 0 9812 0 0 0 0 0 0 "sluice" 8 1 -1 "b" "comment," "cdb" 8 -1 0 1
"2752" "s15" 16 52 1 176 1 0 756 756 756 756 756 0 0 0 0 0 756 "np1_1" 18 -1 1 "c" "Quel fonctionnaire" "soi" 18 0 1 -1
"2753" "s15" 16 52 2 180 1 180 180 180 180 180 936 0 0 0 0 0 180 "np1_2" 9 -1 1 "c" "de l'Etat" "soi" 9 0 1 -1
"2754" "s15" 16 52 3 232 1 0 232 232 600 232 1168 368 0 368 0 0 368 "aux_v" 13 -1 1 "c" "ont protégé" "soi" 13 0 1 -1
"2755" "s15" 16 52 4 224 1 0 388 808 808 1176 2344 420 420 0 1 1 420 "np2_1" 14 -1 1 "c" "les magistrats" "soi" 14 0 1 -1
"2756" "s15" 16 52 5 232 1 232 232 232 232 232 2576 0 0 0 0 0 232 "np2_2" 10 -1 1 "c" "du parquet" "soi" 10 0 1 -1
"2757" "s15" 16 52 6 0 0 0 0 0 0 0 2576 0 0 0 0 0 0 "sluice" 17 -1 1 "c" "en août dernier," "soi" 17 0 1 -1
"2758" "s15" 16 52 7 0 0 0 0 0 0 0 2576 0 0 0 0 0 0 "so" 14 -1 1 "c" "si vous pouvez" "soi" 14 0 1 -1
"2759" "s15" 17 46 1 116 1 0 588 588 588 588 588 0 0 0 0 0 588 "np1_1" 20 1 1 "a" "Quelles journalistes" "soi" 20 1 0 1
"2760" "s15" 17 46 2 256 1 0 468 468 468 468 1056 0 0 0 0 0 468 "np1_2" 13 1 1 "a" "de la chaîne" "soi" 13 1 0 1
"2761" "s15" 17 46 3 312 1 0 312 312 728 312 1368 416 0 416 0 0 416 "aux_v" 10 1 1 "a" "a soudoyé" "soi" 10 1 0 1
"2762" "s15" 17 46 4 212 1 0 212 472 472 888 2256 260 260 0 1 1 260 "np2_1" 13 1 1 "a" "le président" "soi" 13 1 0 1
"2763" "s15" 17 46 5 208 1 208 208 208 208 208 2464 0 0 0 0 0 208 "np2_2" 8 1 1 "a" "du parti" "soi" 8 1 0 1
"2764" "s15" 17 46 6 0 0 0 0 0 0 0 2464 0 0 0 0 0 0 "sluice" 9 1 1 "a" "et quand," "soi" 9 1 0 1
"2765" "s15" 17 46 7 0 0 0 0 0 0 0 2464 0 0 0 0 0 0 "so" 18 1 1 "a" "s'il vous plaît ?" "soi" 18 1 0 1
"2766" "s15" 18 56 1 188 1 0 776 776 1852 776 776 1076 0 1076 0 0 764 "np1_1" 16 -1 1 "c" "Quel explorateur" "soi" 16 0 1 -1
"2767" "s15" 18 56 2 160 1 0 352 2248 2248 3324 4100 1896 1896 0 2 2 1692 "np1_2" 26 -1 1 "c" "de l'institut ethnologique" "soi" 26 0 1 -1
"2768" "s15" 18 56 3 188 1 0 352 352 352 352 4452 0 0 0 0 0 352 "aux_v" 10 -1 1 "c" "ont caché" "soi" 10 0 1 -1
"2769" "s15" 18 56 4 212 1 0 708 708 708 708 5160 0 0 0 0 0 708 "np2_1" 15 -1 1 "c" "les autochtones" "soi" 15 0 1 -1
"2770" "s15" 18 56 5 192 1 192 192 192 192 192 5352 0 0 0 0 0 192 "np2_2" 10 -1 1 "c" "du village" "soi" 10 0 1 -1
"2771" "s15" 18 56 6 0 0 0 0 0 0 0 5352 0 0 0 0 0 0 "sluice" 13 -1 1 "c" "quelque part," "soi" 13 0 1 -1
"2772" "s15" 18 56 7 0 0 0 0 0 0 0 5352 0 0 0 0 0 0 "so" 14 -1 1 "c" "si vous pouvez" "soi" 14 0 1 -1
"2773" "s15" 19 35 10 0 0 0 0 0 0 0 8700 0 0 0 0 0 0 "sluice" 22 -1 -1 "d" "la longueur du trajet," "cdb" 22 0 -1 -1
"2774" "s15" 19 35 11 0 0 0 0 0 0 0 8700 0 0 0 0 0 0 "spillover1" 9 -1 -1 "d" "vu qu'ils" "cdb" 9 0 -1 -1
"2775" "s15" 19 35 3 0 0 0 0 0 1028 0 3780 1028 0 1028 0 0 196 "np1_c" 15 -1 -1 "d" "Des policières" "cdb" 15 0 -1 -1
"2776" "s15" 19 35 4 0 0 0 0 0 548 0 3780 548 0 548 0 0 316 "adj" 6 -1 -1 "d" "sauves" "cdb" 6 0 -1 -1
"2777" "s15" 19 35 5 0 0 0 0 0 696 0 3780 696 0 696 0 3 212 "verb" 16 -1 -1 "d" "les véhiculent," "cdb" 16 0 -1 -1
"2778" "s15" 19 35 6 0 0 0 0 0 544 0 3780 544 0 544 0 0 120 "post-verb" 11 -1 -1 "d" "mais il est" "cdb" 11 0 -1 -1
"2779" "s15" 19 35 9 220 1 220 220 220 220 220 8700 0 0 0 0 0 220 "pre-sluice" 10 -1 -1 "d" "exactement" "cdb" 10 0 -1 -1
"2780" "s15" 20 14 1 200 1 0 352 352 596 352 352 244 0 244 0 0 244 "np1" 9 1 1 "a" "Le sultan" "rrc" 9 1 0 1
"2781" "s15" 20 14 10 248 1 248 248 248 248 248 5756 0 0 0 0 0 248 "spillover" 12 1 1 "a" "et n'avaient" "rrc" 12 1 0 1
"2782" "s15" 20 14 2 332 1 0 332 332 1080 332 684 748 0 748 0 1 156 "part" 9 1 1 "a" "satisfait" "rrc" 9 1 0 1
"2783" "s15" 20 14 3 176 1 0 176 176 488 392 1076 312 0 312 1 2 168 "pp" 10 1 1 "a" "depuis peu" "rrc" 10 1 0 1
"2784" "s15" 20 14 4 120 1 0 216 216 1100 216 1292 884 0 884 0 1 144 "dis" 5 1 1 "a" "avait" "rrc" 5 1 0 1
"2785" "s15" 20 14 5 164 1 0 164 852 1500 1516 2808 1336 688 648 1 3 76 "post-dis" 15 1 1 "a" "un grand harem," "rrc" 15 1 0 1
"2786" "s15" 20 14 8 256 1 0 668 668 876 668 5508 208 0 208 0 0 208 "pre-sluice" 15 1 1 "a" "ne savaient pas" "rrc" 15 1 0 1
"2787" "s15" 20 14 9 0 0 0 0 0 0 0 5508 0 0 0 0 0 0 "sluice" 4 1 1 "a" "où," "rrc" 4 1 0 1
"2788" "s15" 21 8 1 176 1 0 616 616 784 616 616 168 0 168 0 0 168 "np1" 16 -1 1 "c" "Le fonctionnaire" "rrc" 16 0 1 -1
"2789" "s15" 21 8 2 200 1 0 200 200 512 368 984 312 0 312 1 1 136 "part" 8 -1 1 "c" "interdit" "rrc" 8 0 1 -1
"2790" "s15" 21 8 3 300 1 0 300 300 476 300 1284 176 0 176 0 1 176 "pp" 10 -1 1 "c" "de séance" "rrc" 10 0 1 -1
"2791" "s15" 21 8 4 184 1 0 184 372 508 724 2008 324 188 136 1 1 136 "dis" 7 -1 1 "c" "a reçu" "rrc" 7 0 1 -1
"2792" "s15" 21 8 5 164 1 0 164 260 260 532 2540 96 96 0 2 2 96 "post-dis" 16 -1 1 "c" "une convocation," "rrc" 16 0 1 -1
"2793" "s15" 21 8 7 224 1 0 416 416 416 416 3692 0 0 0 0 0 416 "pre-sluice" 17 -1 1 "c" "ne pouvait encore" "rrc" 17 0 1 -1
"2794" "s15" 21 8 8 0 0 0 0 0 0 0 3692 0 0 0 0 0 0 "sluice" 12 -1 1 "c" "l'expliquer," "rrc" 12 0 1 -1
"2795" "s15" 21 8 9 0 0 0 0 0 0 0 3692 0 0 0 0 0 0 "spillover" 15 -1 1 "c" "jusqu'à ce que" "rrc" 15 0 1 -1
"2796" "s15" 22 19 10 0 0 0 0 0 0 0 8540 0 0 0 0 0 0 "sluice" 14 -1 -1 "d" "les coupables," "cdb" 14 0 -1 -1
"2797" "s15" 22 19 11 0 0 0 0 0 0 0 8540 0 0 0 0 0 0 "spillover1" 8 -1 -1 "d" "incitant" "cdb" 8 0 -1 -1
"2798" "s15" 22 19 2 0 0 0 0 0 412 0 4904 412 0 412 0 0 412 "np1_c" 11 -1 -1 "d" "Les projets" "cdb" 11 0 -1 -1
"2799" "s15" 22 19 3 132 1 0 132 132 532 544 5448 400 0 400 1 1 236 "adj" 8 -1 -1 "d" "informes" "cdb" 8 0 -1 -1
"2800" "s15" 22 19 4 188 1 0 188 592 592 992 6440 404 404 0 2 2 220 "verb" 11 -1 -1 "d" "les aident," "cdb" 11 0 -1 -1
"2801" "s15" 22 19 5 220 1 220 220 220 220 220 6660 0 0 0 0 0 220 "post-verb" 14 -1 -1 "d" "mais grâce à" "cdb" 14 0 -1 -1
"2802" "s15" 22 19 9 208 1 208 208 208 208 208 8540 0 0 0 0 0 208 "pre-sluice" 11 -1 -1 "d" "d'en saisir" "cdb" 11 0 -1 -1
"2803" "s1" 52 26 2 124 1 0 248 248 420 248 2272 172 0 172 0 0 172 "np1_c" 10 -1 -1 "d" "Des volets" "cdb" 10 0 -1 -1
"2804" "s1" 52 26 3 156 1 0 156 340 340 512 2784 184 184 0 1 1 184 "adj" 5 -1 -1 "d" "fixes" "cdb" 5 0 -1 -1
"2805" "s1" 52 26 4 160 1 0 676 676 676 676 3460 0 0 0 0 0 676 "verb" 13 -1 -1 "d" "les piègent," "cdb" 13 0 -1 -1
"2806" "s1" 52 26 5 184 1 0 596 596 596 596 4056 0 0 0 0 0 596 "post-verb" 23 -1 -1 "d" "mais les jeunes animaux" "cdb" 23 0 -1 -1
"2807" "s1" 52 26 7 264 1 0 440 440 440 440 4760 0 0 0 0 0 440 "pre-sluice" 13 -1 -1 "d" "en comprendre" "cdb" 13 0 -1 -1
"2808" "s1" 52 26 8 0 0 0 0 0 0 0 4760 0 0 0 0 0 0 "sluice" 7 -1 -1 "d" "le but," "cdb" 7 0 -1 -1
"2809" "s1" 52 26 9 0 0 0 0 0 0 0 4760 0 0 0 0 0 0 "spillover1" 8 -1 -1 "d" "jusqu'à" "cdb" 8 0 -1 -1
"2810" "s15" 23 40 1 176 1 0 360 360 428 360 360 68 0 68 0 0 68 "np1_1" 13 -1 1 "c" "Quels acteurs" "soi" 13 0 1 -1
"2811" "s15" 23 40 2 256 1 0 256 256 488 324 684 232 0 232 1 1 232 "np1_2" 12 -1 1 "c" "du théâtre" "soi" 12 0 1 -1
"2812" "s15" 23 40 3 288 1 0 288 472 472 704 1388 184 184 0 1 1 184 "aux_v" 10 -1 1 "c" "a insulté" "soi" 10 0 1 -1
"2813" "s15" 23 40 4 320 1 0 516 516 516 516 1904 0 0 0 0 0 516 "np2_1" 11 -1 1 "c" "le critique" "soi" 11 0 1 -1
"2814" "s15" 23 40 5 288 1 0 568 568 568 568 2472 0 0 0 0 0 568 "np2_2" 12 -1 1 "c" "du quotidien" "soi" 12 0 1 -1
"2815" "s15" 23 40 6 0 0 0 0 0 0 0 2472 0 0 0 0 0 0 "sluice" 13 -1 1 "c" "l'autre jour," "soi" 13 0 1 -1
"2816" "s15" 23 40 7 0 0 0 0 0 0 0 2472 0 0 0 0 0 0 "so" 14 -1 1 "c" "si vous pouvez" "soi" 14 0 1 -1
"2817" "s15" 24 54 1 120 1 0 120 120 268 120 120 148 0 148 0 0 148 "np1_1" 8 1 1 "a" "Quel roi" "soi" 8 1 0 1
"2818" "s15" 24 54 2 140 1 0 140 1372 1372 1520 1640 1232 1232 0 1 1 1232 "np1_2" 15 1 1 "a" "de l'Angleterre" "soi" 15 1 0 1
"2819" "s15" 24 54 3 228 1 0 228 228 436 228 1868 208 0 208 0 0 208 "aux_v" 11 1 1 "a" "ont raillé" "soi" 11 1 0 1
"2820" "s15" 24 54 4 440 1 0 440 592 592 800 2668 152 152 0 1 1 152 "np2_1" 13 1 1 "a" "les ministres" "soi" 13 1 0 1
"2821" "s15" 24 54 5 156 1 0 320 320 320 320 2988 0 0 0 0 0 320 "np2_2" 14 1 1 "a" "de la Couronne" "soi" 14 1 0 1
"2822" "s15" 24 54 6 0 0 0 0 0 0 0 2988 0 0 0 0 0 0 "sluice" 12 1 1 "a" "et pourquoi," "soi" 12 1 0 1
"2823" "s15" 24 54 7 0 0 0 0 0 0 0 2988 0 0 0 0 0 0 "so" 18 1 1 "a" "s'il vous plaît ?" "soi" 18 1 0 1
"2824" "s15" 26 44 1 28 1 0 396 396 532 396 396 136 0 136 0 0 136 "np1_1" 13 -1 1 "c" "Quels bandits" "soi" 13 0 1 -1
"2825" "s15" 26 44 2 192 1 0 192 192 352 328 724 160 0 160 1 1 160 "np1_2" 10 -1 1 "c" "du désert" "soi" 10 0 1 -1
"2826" "s15" 26 44 3 208 1 0 208 560 560 720 1444 352 352 0 1 1 352 "aux_v" 11 -1 1 "c" "a assiégé" "soi" 11 0 1 -1
"2827" "s15" 26 44 4 184 1 184 184 184 184 184 1628 0 0 0 0 0 184 "np2_1" 8 -1 1 "c" "l'armée" "soi" 8 0 1 -1
"2828" "s15" 26 44 5 208 1 0 588 588 588 588 2216 0 0 0 0 0 588 "np2_2" 12 -1 1 "c" "des Croisés" "soi" 12 0 1 -1
"2829" "s15" 26 44 6 0 0 0 0 0 0 0 2216 0 0 0 0 0 0 "sluice" 8 -1 1 "c" "en 1267," "soi" 8 0 1 -1
"2830" "s15" 26 44 7 0 0 0 0 0 0 0 2216 0 0 0 0 0 0 "so" 14 -1 1 "c" "si vous pouvez" "soi" 14 0 1 -1
"2831" "s15" 28 48 1 176 1 0 372 372 500 372 372 128 0 128 0 0 128 "np1_1" 13 -1 1 "c" "Quel chimiste" "soi" 13 0 1 -1
"2832" "s15" 28 48 2 184 1 0 184 724 724 852 1224 540 540 0 1 1 540 "np1_2" 24 -1 1 "c" "du groupe pharmaceutique" "soi" 24 0 1 -1
"2833" "s15" 28 48 3 208 1 0 280 280 280 280 1504 0 0 0 0 0 280 "aux_v" 15 -1 1 "c" "ont empoisonné" "soi" 15 0 1 -1
"2834" "s15" 28 48 4 244 1 0 640 640 640 640 2144 0 0 0 0 0 640 "np2_1" 14 -1 1 "c" "les collègues" "soi" 14 0 1 -1
"2835" "s15" 28 48 5 144 1 0 368 368 368 368 2512 0 0 0 0 0 368 "np2_2" 15 -1 1 "c" "du département" "soi" 15 0 1 -1
"2836" "s15" 28 48 6 0 0 0 0 0 0 0 2512 0 0 0 0 0 0 "sluice" 14 -1 1 "c" "par vengeance," "soi" 14 0 1 -1
"2837" "s15" 28 48 7 0 0 0 0 0 0 0 2512 0 0 0 0 0 0 "so" 14 -1 1 "c" "si vous pouvez" "soi" 14 0 1 -1
"2838" "s15" 29 33 2 132 1 0 464 464 464 464 3556 0 0 0 0 0 464 "np1_c" 13 1 -1 "b" "Les soupçons" "cdb" 13 -1 0 1
"2839" "s15" 29 33 3 196 1 0 196 196 400 196 3752 204 0 204 0 0 204 "adj" 6 1 -1 "b" "graves" "cdb" 6 -1 0 1
"2840" "s15" 29 33 4 196 1 0 196 440 440 644 4396 244 244 0 1 1 244 "verb" 13 1 -1 "b" "les espacent," "cdb" 13 -1 0 1
"2841" "s15" 29 33 5 188 1 0 1044 1044 1044 1044 5440 0 0 0 0 0 1044 "post-verb" 25 1 -1 "b" "mais l'insensible Gabriel" "cdb" 25 -1 0 1
"2842" "s15" 29 33 7 164 1 0 328 328 328 328 6548 0 0 0 0 0 328 "pre-sluice" 6 1 -1 "b" "encore" "cdb" 6 -1 0 1
"2843" "s15" 29 33 8 0 0 0 0 0 0 0 6548 0 0 0 0 0 0 "sluice" 14 1 -1 "b" "à quel point," "cdb" 14 -1 0 1
"2844" "s15" 29 33 9 0 0 0 0 0 0 0 6548 0 0 0 0 0 0 "spillover1" 8 1 -1 "b" "jusqu'à" "cdb" 8 -1 0 1
"2845" "s15" 31 17 10 0 0 0 0 0 0 0 6648 0 0 0 0 0 0 "spillover1" 8 1 -1 "b" "sauf que" "cdb" 8 -1 0 1
"2846" "s15" 31 17 2 144 1 0 480 480 480 480 3808 0 0 0 0 0 480 "np1_c" 11 1 -1 "b" "Les vidéos" "cdb" 11 -1 0 1
"2847" "s15" 31 17 3 256 1 0 440 440 440 440 4248 0 0 0 0 0 440 "adj" 9 1 -1 "b" "illustres" "cdb" 9 -1 0 1
"2848" "s15" 31 17 4 256 1 256 256 256 256 256 4504 0 0 0 0 0 256 "verb" 13 1 -1 "b" "les touchent," "cdb" 13 -1 0 1
"2849" "s15" 31 17 5 188 1 0 856 856 1168 856 5360 312 0 312 0 0 312 "post-verb" 16 1 -1 "b" "mais il s'avère" "cdb" 16 -1 0 1
"2850" "s15" 31 17 8 164 1 164 164 164 164 164 6648 0 0 0 0 0 164 "pre-sluice" 11 1 -1 "b" "de formuler" "cdb" 11 -1 0 1
"2851" "s15" 31 17 9 0 0 0 0 0 0 0 6648 0 0 0 0 0 0 "sluice" 9 1 -1 "b" "pourquoi," "cdb" 9 -1 0 1
"2852" "s15" 33 47 1 176 1 0 896 896 896 896 896 0 0 0 0 0 896 "np1_1" 16 -1 -1 "d" "Quelle chanteuse" "soi" 16 0 -1 -1
"2853" "s15" 33 47 2 0 0 0 0 0 0 0 896 0 0 0 0 0 0 "np1_2" 8 -1 -1 "d" "d'opéra" "soi" 8 0 -1 -1
"2854" "s15" 33 47 3 360 1 360 360 360 360 360 1256 0 0 0 0 0 360 "aux_v" 11 -1 -1 "d" "a contacté" "soi" 11 0 -1 -1
"2855" "s15" 33 47 4 232 1 0 540 540 540 540 1796 0 0 0 0 0 540 "np2_1" 13 -1 -1 "d" "les musiciens" "soi" 13 0 -1 -1
"2856" "s15" 33 47 5 220 1 220 220 220 220 220 2016 0 0 0 0 0 220 "np2_2" 9 -1 -1 "d" "du groupe" "soi" 9 0 -1 -1
"2857" "s15" 33 47 6 0 0 0 0 0 0 0 2016 0 0 0 0 0 0 "sluice" 12 -1 -1 "d" "en cachette," "soi" 12 0 -1 -1
"2858" "s15" 33 47 7 0 0 0 0 0 0 0 2016 0 0 0 0 0 0 "so" 15 -1 -1 "d" "si vous savez ?" "soi" 15 0 -1 -1
"2859" "s15" 34 37 1 168 1 0 428 428 652 428 428 224 0 224 0 0 224 "np1_1" 13 1 -1 "b" "Quels joueurs" "soi" 13 -1 0 1
"2860" "s15" 34 37 2 212 1 0 212 432 432 656 1084 220 220 0 1 1 220 "np1_2" 15 1 -1 "b" "du club de foot" "soi" 15 -1 0 1
"2861" "s15" 34 37 3 212 1 0 212 212 500 212 1296 288 0 288 0 0 288 "aux_v" 6 1 -1 "b" "ont vu" "soi" 6 -1 0 1
"2862" "s15" 34 37 4 280 1 0 280 280 452 280 1576 172 0 172 0 0 172 "np2_1" 8 1 -1 "b" "la femme" "soi" 8 -1 0 1
"2863" "s15" 34 37 5 188 1 0 188 344 344 804 2380 156 156 0 1 1 156 "np2_2" 13 1 -1 "b" "de mon frère" "soi" 13 -1 0 1
"2864" "s15" 34 37 6 0 0 0 0 0 0 0 2380 0 0 0 0 0 0 "sluice" 7 1 -1 "b" "et où," "soi" 7 -1 0 1
"2865" "s15" 34 37 7 0 0 0 0 0 0 0 2380 0 0 0 0 0 0 "so" 10 1 -1 "b" "si je puis" "soi" 10 -1 0 1
"2866" "s15" 35 42 1 176 1 0 564 564 564 564 564 0 0 0 0 0 564 "np1_1" 19 1 1 "a" "Combien de voitures" "soi" 19 1 0 1
"2867" "s15" 35 42 2 84 1 0 220 220 220 220 784 0 0 0 0 0 220 "np1_2" 9 1 1 "a" "de course" "soi" 9 1 0 1
"2868" "s15" 35 42 3 200 1 0 524 524 524 524 1308 0 0 0 0 0 524 "aux_v" 11 1 1 "a" "a dépassé" "soi" 11 1 0 1
"2869" "s15" 35 42 4 200 1 200 200 200 200 200 1508 0 0 0 0 0 200 "np2_1" 7 1 1 "a" "le gros" "soi" 7 1 0 1
"2870" "s15" 35 42 5 180 1 0 348 348 348 348 1856 0 0 0 0 0 348 "np2_2" 12 1 1 "a" "camion rouge" "soi" 12 1 0 1
"2871" "s15" 35 42 6 0 0 0 0 0 0 0 1856 0 0 0 0 0 0 "sluice" 9 1 1 "a" "et quand," "soi" 9 1 0 1
"2872" "s15" 35 42 7 0 0 0 0 0 0 0 1856 0 0 0 0 0 0 "so" 18 1 1 "a" "s'il vous plaît ?" "soi" 18 1 0 1
"2873" "s15" 36 27 10 0 0 0 0 0 0 0 8660 0 0 0 0 0 0 "spillover1" 13 -1 -1 "d" "étant donné" "cdb" 13 0 -1 -1
"2874" "s15" 36 27 3 176 1 0 380 380 380 380 6572 0 0 0 0 0 380 "np1_c" 13 -1 -1 "d" "L'infirmière" "cdb" 13 0 -1 -1
"2875" "s15" 36 27 4 268 1 268 268 268 268 268 6840 0 0 0 0 0 268 "adj" 7 -1 -1 "d" "maudite" "cdb" 7 0 -1 -1
"2876" "s15" 36 27 5 256 1 0 464 464 464 464 7304 0 0 0 0 0 464 "verb" 11 -1 -1 "d" "les mouche," "cdb" 11 0 -1 -1
"2877" "s15" 36 27 6 256 1 0 432 432 432 432 7736 0 0 0 0 0 432 "post-verb" 14 -1 -1 "d" "mais les vieux" "cdb" 14 0 -1 -1
"2878" "s15" 36 27 8 224 1 0 476 476 476 476 8660 0 0 0 0 0 476 "pre-sluice" 7 -1 -1 "d" "souvent" "cdb" 7 0 -1 -1
"2879" "s15" 36 27 9 0 0 0 0 0 0 0 8660 0 0 0 0 0 0 "sluice" 8 -1 -1 "d" "le sens," "cdb" 8 0 -1 -1
"2880" "s15" 37 55 1 180 1 0 396 396 396 396 396 0 0 0 0 0 396 "np1_1" 13 -1 -1 "d" "Quel assassin" "soi" 13 0 -1 -1
"2881" "s15" 37 55 2 172 1 0 488 488 488 488 884 0 0 0 0 0 488 "np1_2" 11 -1 -1 "d" "de la mafia" "soi" 11 0 -1 -1
"2882" "s15" 37 55 3 228 1 0 228 228 628 228 1112 400 0 400 0 0 184 "aux_v" 10 -1 -1 "d" "a observé" "soi" 10 0 -1 -1
"2883" "s15" 37 55 4 276 1 0 276 916 916 1316 2428 640 640 0 2 2 244 "np2_1" 21 -1 -1 "d" "les agents infiltrés" "soi" 21 0 -1 -1
"2884" "s15" 37 55 5 240 1 0 412 412 412 412 2840 0 0 0 0 0 412 "np2_2" 17 -1 -1 "d" "du service secret" "soi" 17 0 -1 -1
"2885" "s15" 37 55 6 0 0 0 0 0 0 0 2840 0 0 0 0 0 0 "sluice" 18 -1 -1 "d" "particulièrement," "soi" 18 0 -1 -1
"2886" "s15" 37 55 7 0 0 0 0 0 0 0 2840 0 0 0 0 0 0 "so" 15 -1 -1 "d" "si vous savez ?" "soi" 15 0 -1 -1
"2887" "s1" 53 8 1 128 1 0 616 616 1240 616 616 624 0 624 0 0 348 "np1" 16 1 -1 "b" "La fonctionnaire" "rrc" 16 -1 0 1
"2888" "s1" 53 8 10 0 0 0 0 0 0 0 5000 0 0 0 0 0 0 "spillover" 15 1 -1 "b" "jusqu'à ce que" "rrc" 15 -1 0 1
"2889" "s15" 38 1 1 36 1 0 260 260 528 260 260 268 0 268 0 0 268 "np1" 15 1 -1 "b" "La politicienne" "rrc" 15 -1 0 1
"2890" "s15" 38 1 10 212 1 0 536 536 536 536 6020 0 0 0 0 0 536 "pre-sluice" 14 1 -1 "b" "se demandaient" "rrc" 14 -1 0 1
"2891" "s15" 38 1 11 0 0 0 0 0 0 0 6020 0 0 0 0 0 0 "sluice" 9 1 -1 "b" "pourquoi," "rrc" 9 -1 0 1
"2892" "s15" 38 1 12 0 0 0 0 0 0 0 6020 0 0 0 0 0 0 "spillover" 6 1 -1 "b" "vu que" "rrc" 6 -1 0 1
"2893" "s15" 38 1 2 260 1 0 488 488 936 488 748 448 0 448 0 0 164 "part" 10 1 -1 "b" "contredite" "rrc" 10 -1 0 1
"2894" "s15" 38 1 3 172 1 0 172 900 900 1616 2364 728 728 0 2 2 396 "pp" 16 1 -1 "b" "durant le débat" "rrc" 16 -1 0 1
"2895" "s15" 38 1 4 212 1 212 212 212 212 212 2576 0 0 0 0 0 212 "dis" 10 1 -1 "b" "a proposé" "rrc" 10 -1 0 1
"2896" "s15" 38 1 5 208 1 0 536 536 536 536 3112 0 0 0 0 0 536 "post-dis" 11 1 -1 "b" "des mesures" "rrc" 11 -1 0 1
"2897" "s1" 53 8 2 136 1 0 136 768 1048 1392 2008 912 632 280 2 2 96 "part" 9 1 -1 "b" "interdite" "rrc" 9 -1 0 1
"2898" "s1" 53 8 3 176 1 0 228 384 444 664 2672 216 156 60 2 2 60 "pp" 10 1 -1 "b" "de séance" "rrc" 10 -1 0 1
"2899" "s1" 53 8 4 216 1 0 216 216 344 216 2888 128 0 128 0 1 92 "dis" 7 1 -1 "b" "a reçu" "rrc" 7 -1 0 1
"2900" "s1" 53 8 5 168 1 0 168 568 568 756 3644 400 400 0 1 1 400 "post-dis" 16 1 -1 "b" "une convocation," "rrc" 16 -1 0 1
"2901" "s1" 53 8 8 148 1 148 148 148 148 148 5000 0 0 0 0 0 148 "pre-sluice" 9 1 -1 "b" "expliquer" "rrc" 9 -1 0 1
"2902" "s1" 53 8 9 0 0 0 0 0 0 0 5000 0 0 0 0 0 0 "sluice" 9 1 -1 "b" "pourquoi," "rrc" 9 -1 0 1
"2903" "s15" 39 38 1 184 1 0 456 456 724 456 456 268 0 268 0 0 268 "np1_1" 13 1 1 "a" "Quels avocats" "soi" 13 1 0 1
"2904" "s15" 39 38 2 172 1 0 172 412 412 680 1136 240 240 0 1 1 240 "np1_2" 10 1 1 "a" "du cabinet" "soi" 10 1 0 1
"2905" "s15" 39 38 3 212 1 0 368 368 368 368 1504 0 0 0 0 0 368 "aux_v" 8 1 1 "a" "a salué" "soi" 8 1 0 1
"2906" "s15" 39 38 4 248 1 248 248 248 248 248 1752 0 0 0 0 0 248 "np2_1" 7 1 1 "a" "le juge" "soi" 7 1 0 1
"2907" "s15" 39 38 5 292 1 0 656 656 656 656 2408 0 0 0 0 0 656 "np2_2" 25 1 1 "a" "du tribunal administratif" "soi" 25 1 0 1
"2908" "s15" 39 38 6 0 0 0 0 0 0 0 2408 0 0 0 0 0 0 "sluice" 9 1 1 "a" "et quand," "soi" 9 1 0 1
"2909" "s15" 39 38 7 0 0 0 0 0 0 0 2408 0 0 0 0 0 0 "so" 18 1 1 "a" "s'il vous plaît ?" "soi" 18 1 0 1
"2910" "s15" 40 51 1 60 1 0 240 240 452 240 240 212 0 212 0 0 212 "np1_1" 11 -1 -1 "d" "Quel auteur" "soi" 11 0 -1 -1
"2911" "s15" 40 51 2 268 1 0 404 1548 1548 1760 2000 1144 1144 0 1 1 1144 "np1_2" 19 -1 -1 "d" "de romans policiers" "soi" 19 0 -1 -1
"2912" "s15" 40 51 3 228 1 228 228 228 228 228 2228 0 0 0 0 0 228 "aux_v" 11 -1 -1 "d" "a consulté" "soi" 11 0 -1 -1
"2913" "s15" 40 51 4 308 1 0 432 432 628 432 2660 196 0 196 0 0 196 "np2_1" 15 -1 -1 "d" "les enquêteurs" "soi" 15 0 -1 -1
"2914" "s15" 40 51 5 180 1 0 180 544 544 740 3400 364 364 0 1 1 364 "np2_2" 15 -1 -1 "d" "du commissariat" "soi" 15 0 -1 -1
"2915" "s15" 40 51 6 0 0 0 0 0 0 0 3400 0 0 0 0 0 0 "sluice" 16 -1 -1 "d" "par téléphone," "soi" 16 0 -1 -1
"2916" "s15" 40 51 7 0 0 0 0 0 0 0 3400 0 0 0 0 0 0 "so" 15 -1 -1 "d" "si vous savez ?" "soi" 15 0 -1 -1
"2917" "s15" 4 10 1 224 1 0 432 432 992 432 432 560 0 560 0 0 236 "np1" 9 1 1 "a" "L'artiste" "rrc" 9 1 0 1
"2918" "s15" 4 10 2 184 1 0 184 184 784 184 616 600 0 600 0 0 244 "part" 5 1 1 "a" "peint" "rrc" 5 1 0 1
"2919" "s15" 4 10 3 280 1 0 472 472 2168 472 1088 1696 0 1696 0 2 652 "pp" 16 1 1 "a" "dans son atelier" "rrc" 16 1 0 1
"2920" "s15" 4 10 4 216 1 0 392 392 2020 392 1480 1628 0 1628 0 2 196 "dis" 16 1 1 "a" "avait rencontré" "rrc" 16 1 0 1
"2921" "s15" 4 10 5 152 1 0 152 928 928 5412 6892 776 776 0 3 3 360 "post-dis" 13 1 1 "a" "une comtesse," "rrc" 13 1 0 1
"2922" "s15" 4 10 7 172 1 0 456 456 456 456 8792 0 0 0 0 0 456 "pre-sluice" 12 1 1 "a" "de vérifier" "rrc" 12 1 0 1
"2923" "s15" 4 10 8 0 0 0 0 0 0 0 8792 0 0 0 0 0 0 "sluice" 4 1 1 "a" "où," "rrc" 4 1 0 1
"2924" "s15" 4 10 9 0 0 0 0 0 0 0 8792 0 0 0 0 0 0 "spillover" 12 1 1 "a" "de sorte que" "rrc" 12 1 0 1
"2925" "s15" 41 34 10 0 0 0 0 0 0 0 8632 0 0 0 0 0 0 "sluice" 17 1 1 "a" "par quelle magie," "cdb" 17 1 0 1
"2926" "s15" 41 34 11 0 0 0 0 0 0 0 8632 0 0 0 0 0 0 "spillover1" 22 1 1 "a" "et les instrumentistes" "cdb" 22 1 0 1
"2927" "s15" 41 34 3 204 1 0 204 204 424 204 4328 220 0 220 0 0 220 "np1_c" 11 1 1 "a" "La notation" "cdb" 11 1 0 1
"2928" "s15" 41 34 4 208 1 0 396 396 396 616 4944 0 0 0 1 1 396 "adj" 7 1 1 "a" "inverse" "cdb" 7 1 0 1
"2929" "s15" 41 34 5 244 1 0 612 612 612 612 5556 0 0 0 0 0 612 "verb" 11 1 1 "a" "les rythme," "cdb" 11 1 0 1
"2930" "s15" 41 34 6 144 1 0 548 548 720 548 6104 172 0 172 0 0 172 "post-verb" 20 1 1 "a" "mais ni le directeur" "cdb" 20 1 0 1
"2931" "s15" 41 34 9 216 1 216 216 216 216 216 8632 0 0 0 0 0 216 "pre-sluice" 9 1 1 "a" "expliquer" "cdb" 9 1 0 1
"2932" "s15" 43 24 10 0 0 0 0 0 0 0 8136 0 0 0 0 0 0 "spillover1" 8 -1 1 "c" "d'autant" "cdb" 8 0 1 -1
"2933" "s15" 43 24 3 316 1 316 316 316 316 316 5112 0 0 0 0 0 316 "np1_c" 9 -1 1 "c" "L'opinion" "cdb" 9 0 1 -1
"2934" "s15" 43 24 4 248 1 0 248 248 456 248 5360 208 0 208 0 0 208 "adj" 7 -1 1 "c" "aveugle" "cdb" 7 0 1 -1
"2935" "s15" 43 24 5 212 1 0 408 572 572 780 6140 164 164 0 1 1 164 "verb" 13 -1 1 "c" "les avantage," "cdb" 13 0 1 -1
"2936" "s15" 43 24 6 200 1 0 384 384 624 384 6524 240 0 240 0 0 240 "post-verb" 22 -1 1 "c" "mais les commentateurs" "cdb" 22 0 1 -1
"2937" "s15" 43 24 8 264 1 0 732 732 732 732 8136 0 0 0 0 0 732 "pre-sluice" 13 -1 1 "c" "en contestent" "cdb" 13 0 1 -1
"2938" "s15" 43 24 9 0 0 0 0 0 0 0 8136 0 0 0 0 0 0 "sluice" 15 -1 1 "c" "la continuité," "cdb" 15 0 1 -1
"2939" "s1" 54 43 1 168 1 0 620 620 620 620 620 0 0 0 0 0 620 "np1_1" 15 -1 1 "c" "Quels grimpeurs" "soi" 15 0 1 -1
"2940" "s1" 54 43 2 220 1 0 340 340 680 340 960 340 0 340 0 0 340 "np1_2" 13 -1 1 "c" "de la région" "soi" 13 0 1 -1
"2941" "s1" 54 43 3 164 1 0 164 396 396 736 1696 232 232 0 1 1 232 "aux_v" 9 -1 1 "c" "a chassé" "soi" 9 0 1 -1
"2942" "s1" 54 43 4 220 1 0 220 220 396 220 1916 176 0 176 0 0 176 "np2_1" 8 -1 1 "c" "l'ermite" "soi" 8 0 1 -1
"2943" "s1" 54 43 5 76 1 0 76 340 340 516 2432 264 264 0 1 1 264 "np2_2" 7 -1 1 "c" "du bois" "soi" 7 0 1 -1
"2944" "s1" 54 43 6 0 0 0 0 0 0 0 2432 0 0 0 0 0 0 "sluice" 9 -1 1 "c" "le matin," "soi" 9 0 1 -1
"2945" "s1" 54 43 7 0 0 0 0 0 0 0 2432 0 0 0 0 0 0 "so" 15 -1 1 "c" "si vous savez ?" "soi" 15 0 1 -1
"2946" "s15" 44 9 1 104 1 0 104 104 712 104 104 608 0 608 0 0 164 "np1" 20 1 -1 "b" "Les fruits exotiques" "rrc" 20 -1 0 1
"2947" "s15" 44 9 10 0 0 0 0 0 0 0 4528 0 0 0 0 0 0 "sluice" 9 1 -1 "b" "pourquoi," "rrc" 9 -1 0 1
"2948" "s15" 44 9 11 0 0 0 0 0 0 0 4528 0 0 0 0 0 0 "spillover" 15 1 -1 "b" "alors même que" "rrc" 15 -1 0 1
"2949" "s15" 44 9 2 0 0 0 0 0 496 0 104 496 0 496 0 1 236 "part" 10 1 -1 "b" "introduits" "rrc" 10 -1 0 1
"2950" "s15" 44 9 3 0 0 0 0 0 344 0 104 344 0 344 0 1 176 "pp" 10 1 -1 "b" "au village" "rrc" 10 -1 0 1
"2951" "s15" 44 9 4 0 0 0 0 0 352 0 104 352 0 352 0 0 164 "dis" 8 1 -1 "b" "étaient" "rrc" 8 -1 0 1
"2952" "s15" 44 9 5 0 0 0 0 0 416 0 104 416 0 416 0 1 416 "post-dis" 19 1 -1 "b" "fortement toxiques," "rrc" 19 -1 0 1
"2953" "s15" 44 9 9 216 1 216 216 216 216 216 4528 0 0 0 0 0 216 "pre-sluice" 10 1 -1 "b" "découvert" "rrc" 10 -1 0 1
"2954" "s15" 46 22 10 0 0 0 0 0 0 0 7040 0 0 0 0 0 0 "pre-sluice" 9 1 1 "a" "révéler" "cdb" 9 1 0 1
"2955" "s15" 46 22 12 0 0 0 0 0 0 0 7040 0 0 0 0 0 0 "spillover1" 11 1 1 "a" "de manière" "cdb" 11 1 0 1
"2956" "s15" 46 22 3 136 1 0 460 460 608 460 4400 148 0 148 0 0 148 "np1_c" 8 1 1 "a" "Un agent" "cdb" 8 1 0 1
"2957" "s15" 46 22 4 0 0 0 0 0 284 0 4400 284 0 284 0 1 160 "adj" 6 1 1 "a" "lâche" "cdb" 6 1 0 1
"2958" "s15" 46 22 5 244 1 0 244 544 544 976 5376 300 300 0 1 1 300 "verb" 14 1 1 "a" "les recherche," "cdb" 14 1 0 1
"2959" "s15" 46 22 6 204 1 204 204 204 204 204 5580 0 0 0 0 0 204 "post-verb" 16 1 1 "a" "mais à présent" "cdb" 16 1 0 1
"2960" "s15" 46 22 9 232 1 0 540 540 540 540 7040 0 0 0 0 0 540 "pre-sluice" 14 1 1 "a" "ne veulent pas" "cdb" 14 1 0 1
"2961" "s15" 48 4 1 120 1 0 120 120 584 120 120 464 0 464 0 0 464 "np1" 11 -1 1 "c" "L'étudiant" "rrc" 11 0 1 -1
"2962" "s15" 48 4 2 140 1 0 140 140 312 604 724 172 0 172 1 1 172 "part" 8 -1 1 "c" "distrait" "rrc" 8 0 1 -1
"2963" "s15" 48 4 3 248 1 0 248 988 1084 1160 1884 836 740 96 1 1 96 "pp" 17 -1 1 "c" "pendant la classe" "rrc" 17 0 1 -1
"2964" "s15" 48 4 4 224 1 224 224 224 224 320 2204 0 0 0 1 1 224 "dis" 13 -1 1 "c" "était parti," "rrc" 13 0 1 -1
"2965" "s15" 48 4 5 252 1 0 884 884 884 884 3088 0 0 0 0 0 884 "post-dis" 23 -1 1 "c" "mais même le directeur" "rrc" 23 0 1 -1
"2966" "s15" 48 4 6 172 1 172 172 172 172 172 3260 0 0 0 0 0 172 "pre-sluice" 11 -1 1 "c" "de l'école" "rrc" 11 0 1 -1
"2967" "s15" 48 4 7 0 0 0 0 0 0 0 3260 0 0 0 0 0 0 "sluice" 17 -1 1 "c" "ne le savait pas," "rrc" 17 0 1 -1
"2968" "s15" 48 4 8 0 0 0 0 0 0 0 3260 0 0 0 0 0 0 "spillover" 9 -1 1 "c" "puisqu'il" "rrc" 9 0 1 -1
"2969" "s15" 50 2 1 92 1 0 316 316 316 316 316 0 0 0 0 0 316 "np1" 9 1 1 "a" "Le héros" "rrc" 9 1 0 1
"2970" "s15" 50 2 10 0 0 0 0 0 0 0 3720 0 0 0 0 0 0 "spillover" 10 1 1 "a" "peut-être" "rrc" 10 1 0 1
"2971" "s15" 50 2 2 208 1 208 208 208 208 208 524 0 0 0 0 0 208 "part" 7 1 1 "a" "décrit" "rrc" 7 1 0 1
"2972" "s15" 50 2 3 232 1 0 388 388 388 388 912 0 0 0 0 0 388 "pp" 19 1 1 "a" "dans cette histoire" "rrc" 19 1 0 1
"2973" "s15" 50 2 4 228 1 0 228 228 340 228 1140 112 0 112 0 0 112 "dis" 8 1 1 "a" "a vaincu" "rrc" 8 1 0 1
"2974" "s15" 50 2 5 204 1 0 204 424 424 536 1676 220 220 0 1 1 220 "post-dis" 18 1 1 "a" "une bête féroce," "rrc" 18 1 0 1
"2975" "s15" 50 2 8 252 1 252 252 252 252 252 3720 0 0 0 0 0 252 "pre-sluice" 12 1 1 "a" "ne mentionne" "rrc" 12 1 0 1
"2976" "s15" 50 2 9 0 0 0 0 0 0 0 3720 0 0 0 0 0 0 "sluice" 8 1 1 "a" "comment," "rrc" 8 1 0 1
"2977" "s15" 51 13 1 160 1 0 508 508 508 508 508 0 0 0 0 0 508 "np1" 10 1 -1 "b" "Les textes" "rrc" 10 -1 0 1
"2978" "s15" 51 13 10 0 0 0 0 0 0 0 4944 0 0 0 0 0 0 "spillover" 16 1 -1 "b" "car les penseurs" "rrc" 16 -1 0 1
"2979" "s15" 51 13 2 244 1 0 444 444 444 444 952 0 0 0 0 0 444 "part" 12 1 -1 "b" "reconstruits" "rrc" 12 -1 0 1
"2980" "s15" 51 13 3 204 1 0 752 752 944 752 1704 192 0 192 0 0 192 "pp" 33 1 -1 "b" "à partir d'anciennes épigraphes" "rrc" 33 -1 0 1
"2981" "s15" 51 13 4 244 1 0 444 640 640 832 2536 196 196 0 1 1 196 "dis" 11 1 -1 "b" "contiennent" "rrc" 11 -1 0 1
"2982" "s15" 51 13 5 204 1 0 412 412 412 412 2948 0 0 0 0 0 412 "post-dis" 19 1 -1 "b" "des contradictions," "rrc" 19 -1 0 1
"2983" "s15" 51 13 8 260 1 0 396 396 396 396 4944 0 0 0 0 0 396 "pre-sluice" 10 1 -1 "b" "d'établir" "rrc" 10 -1 0 1
"2984" "s15" 51 13 9 0 0 0 0 0 0 0 4944 0 0 0 0 0 0 "sluice" 11 1 -1 "b" "lesquelles," "rrc" 11 -1 0 1
"2985" "s15" 5 21 2 0 0 0 0 0 676 0 2816 676 0 676 0 0 208 "np1_c" 11 1 -1 "b" "Les renvois" "cdb" 11 -1 0 1
"2986" "s15" 5 21 3 0 0 0 0 0 796 0 2816 796 0 796 0 2 272 "adj" 10 1 -1 "b" "explicites" "cdb" 10 -1 0 1
"2987" "s15" 5 21 4 0 0 0 0 0 1020 0 2816 1020 0 1020 0 1 432 "verb" 18 1 -1 "b" "les font discuter," "cdb" 18 -1 0 1
"2988" "s15" 5 21 5 0 0 0 0 0 388 0 2816 388 0 388 0 0 388 "post-verb" 18 1 -1 "b" "mais le professeur" "cdb" 18 -1 0 1
"2989" "s15" 5 21 7 172 1 0 332 332 332 332 8780 0 0 0 0 0 332 "pre-sluice" 11 1 -1 "b" "de demander" "cdb" 11 -1 0 1
"2990" "s15" 5 21 8 0 0 0 0 0 0 0 8780 0 0 0 0 0 0 "sluice" 20 1 -1 "b" "avec quel résultat," "cdb" 20 -1 0 1
"2991" "s15" 5 21 9 0 0 0 0 0 0 0 8780 0 0 0 0 0 0 "spillover1" 10 1 -1 "b" "car il y a" "cdb" 10 -1 0 1
"2992" "s15" 52 23 10 196 1 196 196 196 196 196 8768 0 0 0 0 0 196 "pre-sluice" 13 -1 -1 "d" "en comprendre" "cdb" 13 0 -1 -1
"2993" "s15" 52 23 11 0 0 0 0 0 0 0 8768 0 0 0 0 0 0 "sluice" 11 -1 -1 "d" "la justice," "cdb" 11 0 -1 -1
"2994" "s15" 52 23 12 0 0 0 0 0 0 0 8768 0 0 0 0 0 0 "spillover1" 10 -1 -1 "d" "protestant" "cdb" 10 0 -1 -1
"2995" "s15" 52 23 2 128 1 0 772 772 772 772 4112 0 0 0 0 0 772 "np1_c" 13 -1 -1 "d" "Les sentences" "cdb" 13 0 -1 -1
"2996" "s15" 52 23 3 176 1 0 176 176 424 176 4288 248 0 248 0 0 248 "adj" 9 -1 -1 "d" "critiques" "cdb" 9 0 -1 -1
"2997" "s15" 52 23 4 208 1 0 208 1040 1040 1288 5576 832 832 0 1 1 832 "verb" 28 -1 -1 "d" "les jugent non-responsables," "cdb" 28 0 -1 -1
"2998" "s15" 52 23 5 216 1 0 896 896 896 896 6472 0 0 0 0 0 896 "post-verb" 19 -1 -1 "d" "mais les survivants" "cdb" 19 0 -1 -1
"2999" "s1" 55 25 2 116 1 0 284 284 284 284 3200 0 0 0 0 0 284 "np1_c" 9 1 1 "a" "Un camion" "cdb" 9 1 0 1
"3000" "s1" 55 25 3 100 1 0 436 436 436 436 3636 0 0 0 0 0 436 "adj" 8 1 1 "a" "détruit" "cdb" 8 1 0 1
"3001" "s1" 55 25 4 164 1 0 316 316 316 316 3952 0 0 0 0 0 316 "verb" 10 1 1 "a" "les tente," "cdb" 10 1 0 1
"3002" "s1" 55 25 5 204 1 0 428 428 640 428 4380 212 0 212 0 0 212 "post-verb" 16 1 1 "a" "mais les anciens" "cdb" 16 1 0 1
"3003" "s1" 55 25 7 92 1 0 556 556 556 556 6516 0 0 0 0 0 556 "pre-sluice" 13 1 1 "a" "sous-estiment" "cdb" 13 1 0 1
"3004" "s1" 55 25 8 0 0 0 0 0 0 0 6516 0 0 0 0 0 0 "sluice" 14 1 1 "a" "à quel point," "cdb" 14 1 0 1
"3005" "s1" 55 25 9 0 0 0 0 0 0 0 6516 0 0 0 0 0 0 "spillover1" 12 1 1 "a" "de sorte que" "cdb" 12 1 0 1
"3006" "s15" 53 12 1 176 1 0 652 652 652 652 652 0 0 0 0 0 652 "np1" 8 -1 1 "c" "Le robot" "rrc" 8 0 1 -1
"3007" "s15" 53 12 10 0 0 0 0 0 0 0 4208 0 0 0 0 0 0 "spillover" 12 -1 1 "c" "vu qu'il y a" "rrc" 12 0 1 -1
"3008" "s15" 53 12 2 372 1 0 560 560 560 560 1212 0 0 0 0 0 560 "part" 7 -1 1 "c" "produit" "rrc" 7 0 1 -1
"3009" "s15" 53 12 3 332 1 332 332 332 332 332 1544 0 0 0 0 0 332 "pp" 10 -1 1 "c" "à l'usine" "rrc" 10 0 1 -1
"3010" "s15" 53 12 4 212 1 212 212 212 212 212 1756 0 0 0 0 0 212 "dis" 12 -1 1 "c" "doit traiter" "rrc" 12 0 1 -1
"3011" "s15" 53 12 5 272 1 0 656 656 656 656 2412 0 0 0 0 0 656 "post-dis" 20 -1 1 "c" "des pièces uniques," "rrc" 20 0 1 -1
"3012" "s15" 53 12 8 200 1 200 200 200 200 200 4208 0 0 0 0 0 200 "pre-sluice" 12 -1 1 "c" "d'en trouver" "rrc" 12 0 1 -1
"3013" "s15" 53 12 9 0 0 0 0 0 0 0 4208 0 0 0 0 0 0 "sluice" 9 -1 1 "c" "le temps," "rrc" 9 0 1 -1
"3014" "s15" 54 41 1 224 1 0 808 808 808 808 808 0 0 0 0 0 808 "np1_1" 19 1 -1 "b" "Combien de maîtres" "soi" 19 -1 0 1
"3015" "s15" 54 41 2 192 1 192 192 192 192 192 1000 0 0 0 0 0 192 "np1_2" 10 1 -1 "b" "de kung-fu" "soi" 10 -1 0 1
"3016" "s15" 54 41 3 288 1 0 540 540 540 540 1540 0 0 0 0 0 540 "aux_v" 10 1 -1 "b" "ont vaincu" "soi" 10 -1 0 1
"3017" "s15" 54 41 4 328 1 328 328 328 328 328 1868 0 0 0 0 0 328 "np2_1" 6 1 -1 "b" "l'ours" "soi" 6 -1 0 1
"3018" "s15" 54 41 5 140 1 140 140 140 140 140 2008 0 0 0 0 0 140 "np2_2" 9 1 -1 "b" "du cirque" "soi" 9 -1 0 1
"3019" "s15" 54 41 6 0 0 0 0 0 0 0 2008 0 0 0 0 0 0 "sluice" 11 1 -1 "b" "et comment," "soi" 11 -1 0 1
"3020" "s15" 54 41 7 0 0 0 0 0 0 0 2008 0 0 0 0 0 0 "so" 10 1 -1 "b" "si je puis" "soi" 10 -1 0 1
"3021" "s15" 55 32 10 0 0 0 0 0 0 0 7920 0 0 0 0 0 0 "spillover1" 17 -1 1 "c" "car le journal TV" "cdb" 17 0 1 -1
"3022" "s15" 55 32 2 0 0 0 0 0 1088 0 4516 1088 0 1088 0 0 1088 "np1_c" 14 -1 1 "c" "Un modérateur" "cdb" 14 0 1 -1
"3023" "s15" 55 32 3 128 1 0 128 128 512 1216 5732 384 0 384 1 1 384 "adj" 9 -1 1 "c" "célèbre" "cdb" 9 0 1 -1
"3024" "s15" 55 32 4 256 1 0 256 460 460 844 6576 204 204 0 1 1 204 "verb" 12 -1 1 "c" "les annonce," "cdb" 12 0 1 -1
"3025" "s15" 55 32 5 132 1 0 308 308 308 308 6884 0 0 0 0 0 308 "post-verb" 16 -1 1 "c" "mais les parents" "cdb" 16 0 1 -1
"3026" "s15" 55 32 8 236 1 236 236 236 236 236 7920 0 0 0 0 0 236 "pre-sluice" 6 -1 1 "c" "à s'y" "cdb" 6 0 1 -1
"3027" "s15" 55 32 9 0 0 0 0 0 0 0 7920 0 0 0 0 0 0 "sluice" 11 -1 1 "c" "concentrer," "cdb" 11 0 1 -1
"3028" "s15" 56 30 10 0 0 0 0 0 0 0 8288 0 0 0 0 0 0 "spillover1" 7 1 1 "a" "chacune" "cdb" 7 1 0 1
"3029" "s15" 56 30 2 164 1 0 592 592 800 592 4840 208 0 208 0 0 208 "np1_c" 7 1 1 "a" "La robe" "cdb" 7 1 0 1
"3030" "s15" 56 30 3 0 0 0 0 0 168 0 4840 168 0 168 0 0 168 "adj" 7 1 1 "a" "sublime" "cdb" 7 1 0 1
"3031" "s15" 56 30 4 376 1 0 376 768 768 1144 5984 392 392 0 2 2 200 "verb" 11 1 1 "a" "les charme," "cdb" 11 1 0 1
"3032" "s15" 56 30 5 172 1 0 624 624 624 624 6608 0 0 0 0 0 624 "post-verb" 21 1 1 "a" "mais comme d'habitude" "cdb" 21 1 0 1
"3033" "s15" 56 30 8 260 1 0 492 492 492 492 8288 0 0 0 0 0 492 "pre-sluice" 14 1 1 "a" "pour expliquer" "cdb" 14 1 0 1
"3034" "s15" 56 30 9 0 0 0 0 0 0 0 8288 0 0 0 0 0 0 "sluice" 9 1 1 "a" "pourquoi," "cdb" 9 1 0 1
"3035" "s15" 59 28 10 0 0 0 0 0 0 0 8164 0 0 0 0 0 0 "sluice" 10 -1 1 "c" "la raison," "cdb" 10 0 1 -1
"3036" "s15" 59 28 11 0 0 0 0 0 0 0 8164 0 0 0 0 0 0 "spillover1" 8 -1 1 "c" "même si" "cdb" 8 0 1 -1
"3037" "s15" 59 28 3 220 1 0 412 412 552 412 3560 140 0 140 0 0 140 "np1_c" 9 -1 1 "c" "La flaque" "cdb" 9 0 1 -1
"3038" "s15" 59 28 4 180 1 0 320 320 540 320 3880 220 0 220 0 0 220 "adj" 7 -1 1 "c" "trouble" "cdb" 7 0 1 -1
"3039" "s15" 59 28 5 176 1 0 176 376 376 736 4616 200 200 0 1 1 200 "verb" 10 -1 1 "c" "les calme," "cdb" 10 0 1 -1
"3040" "s15" 59 28 6 180 1 0 884 884 2204 884 5500 1320 0 1320 0 0 136 "post-verb" 19 -1 1 "c" "mais le commissaire" "cdb" 19 0 1 -1
"3041" "s15" 59 28 9 200 1 0 432 432 432 432 8164 0 0 0 0 0 432 "pre-sluice" 12 -1 1 "c" "pas vraiment" "cdb" 12 0 1 -1
"3042" "s15" 60 20 10 0 0 0 0 0 0 0 8308 0 0 0 0 0 0 "spillover1" 8 -1 1 "c" "même si" "cdb" 8 0 1 -1
"3043" "s15" 60 20 2 192 1 0 488 488 904 488 3676 416 0 416 0 0 416 "np1_c" 9 -1 1 "c" "Un client" "cdb" 9 0 1 -1
"3044" "s15" 60 20 3 312 1 0 612 612 612 1784 5460 0 0 0 1 1 612 "adj" 6 -1 1 "c" "valide" "cdb" 6 0 1 -1
"3045" "s15" 60 20 4 152 1 0 152 536 536 952 6412 384 384 0 1 1 384 "verb" 12 -1 1 "c" "les produit," "cdb" 12 0 1 -1
"3046" "s15" 60 20 5 192 1 0 356 356 356 356 6768 0 0 0 0 0 356 "post-verb" 13 -1 1 "c" "mais personne" "cdb" 13 0 1 -1
"3047" "s15" 60 20 8 216 1 0 412 412 412 412 8308 0 0 0 0 0 412 "pre-sluice" 14 -1 1 "c" "en déchiffrer" "cdb" 14 0 1 -1
"3048" "s15" 60 20 9 0 0 0 0 0 0 0 8308 0 0 0 0 0 0 "sluice" 10 -1 1 "c" "l'origine," "cdb" 10 0 1 -1
"3049" "s15" 62 49 1 248 1 0 472 472 608 472 472 136 0 136 0 0 136 "np1_1" 14 1 -1 "b" "Quel escrimeur" "soi" 14 -1 0 1
"3050" "s15" 62 49 2 232 1 0 232 744 744 880 1352 512 512 0 1 1 512 "np1_2" 22 1 -1 "b" "de l'équipe nationale" "soi" 22 -1 0 1
"3051" "s15" 62 49 4 304 1 304 304 304 304 304 1656 0 0 0 0 0 304 "np2_1" 15 1 -1 "b" "les adversaires" "soi" 15 -1 0 1
"3052" "s15" 62 49 5 256 1 256 256 256 256 256 1912 0 0 0 0 0 256 "np2_2" 11 1 -1 "b" "du concours" "soi" 11 -1 0 1
"3053" "s15" 62 49 6 0 0 0 0 0 0 0 1912 0 0 0 0 0 0 "sluice" 9 1 -1 "b" "et quand," "soi" 9 -1 0 1
"3054" "s15" 62 49 7 0 0 0 0 0 0 0 1912 0 0 0 0 0 0 "so" 10 1 -1 "b" "si je puis" "soi" 10 -1 0 1
"3055" "s1" 56 28 10 0 0 0 0 0 0 0 8572 0 0 0 0 0 0 "sluice" 19 1 -1 "b" "pour quelle raison," "cdb" 19 -1 0 1
"3056" "s1" 56 28 11 0 0 0 0 0 0 0 8572 0 0 0 0 0 0 "spillover1" 8 1 -1 "b" "même si" "cdb" 8 -1 0 1
"3057" "s1" 56 28 3 152 1 0 272 272 616 272 4748 344 0 344 0 0 344 "np1_c" 11 1 -1 "b" "Les flaques" "cdb" 11 -1 0 1
"3058" "s1" 56 28 4 312 1 0 312 312 980 312 5060 668 0 668 0 0 396 "adj" 8 1 -1 "b" "troubles" "cdb" 8 -1 0 1
"3059" "s1" 56 28 5 236 1 0 684 1140 1140 2152 7212 456 456 0 2 2 272 "verb" 12 1 -1 "b" "les calment," "cdb" 12 -1 0 1
"3060" "s1" 56 28 6 88 1 0 516 516 516 516 7728 0 0 0 0 0 516 "post-verb" 19 1 -1 "b" "mais le commissaire" "cdb" 19 -1 0 1
"3061" "s1" 56 28 9 220 1 220 220 220 220 220 8572 0 0 0 0 0 220 "pre-sluice" 12 1 -1 "b" "pas vraiment" "cdb" 12 -1 0 1
"3062" "s15" 65 18 10 0 0 0 0 0 0 0 5240 0 0 0 0 0 0 "sluice" 22 1 1 "a" "pour combien de temps," "cdb" 22 1 0 1
"3063" "s15" 65 18 11 0 0 0 0 0 0 0 5240 0 0 0 0 0 0 "spillover1" 8 1 1 "a" "même si" "cdb" 8 1 0 1
"3064" "s15" 65 18 2 128 1 0 456 456 648 456 3220 192 0 192 0 0 192 "np1_c" 10 1 1 "a" "Le montage" "cdb" 10 1 0 1
"3065" "s15" 65 18 3 124 1 124 124 124 124 316 3536 0 0 0 1 1 124 "adj" 4 1 1 "a" "fixe" "cdb" 4 1 0 1
"3066" "s15" 65 18 4 216 1 0 456 456 456 456 3992 0 0 0 0 0 456 "verb" 10 1 1 "a" "les voile," "cdb" 10 1 0 1
"3067" "s15" 65 18 5 220 1 0 572 572 572 572 4564 0 0 0 0 0 572 "post-verb" 14 1 1 "a" "mais le patron" "cdb" 14 1 0 1
"3068" "s15" 65 18 9 244 1 244 244 244 244 244 5240 0 0 0 0 0 244 "pre-sluice" 8 1 1 "a" "garantir" "cdb" 8 1 0 1
"3069" "s15" 6 6 1 212 1 0 408 408 540 408 408 132 0 132 0 0 132 "np1" 12 1 1 "a" "L'enseignant" "rrc" 12 1 0 1
"3070" "s15" 6 6 2 224 1 224 224 224 224 356 764 0 0 0 1 1 224 "part" 7 1 1 "a" "inscrit" "rrc" 7 1 0 1
"3071" "s15" 6 6 3 284 1 0 964 964 1412 964 1728 448 0 448 0 0 176 "pp" 36 1 1 "a" "au cours de mathématiques avancées" "rrc" 36 1 0 1
"3072" "s15" 6 6 4 204 1 0 204 796 796 1244 2972 592 592 0 2 2 452 "dis" 14 1 1 "a" "s'était tué," "rrc" 14 1 0 1
"3073" "s15" 66 45 1 192 1 0 404 404 620 404 404 216 0 216 0 0 216 "np1_1" 14 1 -1 "b" "Quels fidèles" "soi" 14 -1 0 1
"3074" "s15" 66 45 2 56 1 0 196 712 712 928 1332 516 516 0 1 1 516 "np1_2" 15 1 -1 "b" "de l'hindouisme" "soi" 15 -1 0 1
"3075" "s15" 66 45 3 232 1 0 456 456 456 456 1788 0 0 0 0 0 456 "aux_v" 12 1 -1 "b" "ont converti" "soi" 12 -1 0 1
"3076" "s15" 66 45 4 228 1 0 228 228 420 228 2016 192 0 192 0 0 192 "np2_1" 10 1 -1 "b" "le pasteur" "soi" 10 -1 0 1
"3077" "s15" 66 45 5 184 1 0 184 544 544 736 2752 360 360 0 1 1 360 "np2_2" 24 1 -1 "b" "de l'église paroissiale" "soi" 24 -1 0 1
"3078" "s15" 66 45 6 0 0 0 0 0 0 0 2752 0 0 0 0 0 0 "sluice" 11 1 -1 "b" "et comment," "soi" 11 -1 0 1
"3079" "s15" 66 45 7 0 0 0 0 0 0 0 2752 0 0 0 0 0 0 "so" 10 1 -1 "b" "si je puis" "soi" 10 -1 0 1
"3080" "s15" 6 6 5 144 1 0 532 532 532 532 3504 0 0 0 0 0 532 "post-dis" 20 1 1 "a" "mais le porte-parole" "rrc" 20 1 0 1
"3081" "s15" 6 6 7 276 1 0 588 588 588 588 4412 0 0 0 0 0 588 "pre-sluice" 15 1 1 "a" "n'avait pas dit" "rrc" 15 1 0 1
"3082" "s15" 6 6 8 0 0 0 0 0 0 0 4412 0 0 0 0 0 0 "sluice" 8 1 1 "a" "comment," "rrc" 8 1 0 1
"3083" "s15" 6 6 9 0 0 0 0 0 0 0 4412 0 0 0 0 0 0 "spillover" 12 1 1 "a" "de sorte que" "rrc" 12 1 0 1
"3084" "s15" 69 39 1 164 1 0 476 476 700 476 476 224 0 224 0 0 224 "np1_1" 14 -1 -1 "d" "Quels vendeurs" "soi" 14 0 -1 -1
"3085" "s15" 69 39 2 256 1 0 256 256 492 256 732 236 0 236 0 0 236 "np1_2" 10 -1 -1 "d" "du marché" "soi" 10 0 -1 -1
"3086" "s15" 69 39 3 68 1 0 232 232 700 232 964 468 0 468 0 1 272 "aux_v" 9 -1 -1 "d" "ont dupé" "soi" 9 0 -1 -1
"3087" "s15" 69 39 4 212 1 0 396 396 604 396 1360 208 0 208 0 0 208 "np2_1" 7 -1 -1 "d" "le fils" "soi" 7 0 -1 -1
"3088" "s15" 69 39 5 232 1 0 556 800 800 1936 3296 244 244 0 1 1 244 "np2_2" 13 -1 -1 "d" "de ma voisine" "soi" 13 0 -1 -1
"3089" "s15" 69 39 6 0 0 0 0 0 0 0 3296 0 0 0 0 0 0 "sluice" 12 -1 -1 "d" "ce jour-là," "soi" 12 0 -1 -1
"3090" "s15" 69 39 7 0 0 0 0 0 0 0 3296 0 0 0 0 0 0 "so" 15 -1 -1 "d" "si vous savez ?" "soi" 15 0 -1 -1
"3091" "s15" 70 7 1 200 1 0 640 640 1332 640 640 692 0 692 0 0 260 "np1" 14 -1 -1 "d" "La secrétaire" "rrc" 14 0 -1 -1
"3092" "s15" 70 7 2 268 1 0 268 268 860 268 908 592 0 592 0 2 144 "part" 9 -1 -1 "d" "instruite" "rrc" 9 0 -1 -1
"3093" "s15" 70 7 3 156 1 0 156 900 1048 1644 2552 892 744 148 2 2 148 "pp" 14 -1 -1 "d" "de la défaite" "rrc" 14 0 -1 -1
"3094" "s15" 70 7 4 220 1 0 688 688 688 688 3240 0 0 0 0 0 688 "dis" 21 -1 -1 "d" "aurait été trouvée" "rrc" 21 0 -1 -1
"3095" "s15" 70 7 5 172 1 0 588 588 588 588 3828 0 0 0 0 0 588 "post-dis" 12 -1 -1 "d" "dans un bar," "rrc" 12 0 -1 -1
"3096" "s15" 70 7 7 276 1 276 276 276 276 276 6688 0 0 0 0 0 276 "pre-sluice" 17 -1 -1 "d" "il est impossible" "rrc" 17 0 -1 -1
"3097" "s15" 70 7 8 0 0 0 0 0 0 0 6688 0 0 0 0 0 0 "sluice" 16 -1 -1 "d" "de le vérifier," "rrc" 16 0 -1 -1
"3098" "s15" 70 7 9 0 0 0 0 0 0 0 6688 0 0 0 0 0 0 "spillover" 12 -1 -1 "d" "d'autant que" "rrc" 12 0 -1 -1
"3099" "s15" 71 15 1 200 1 0 644 644 644 644 644 0 0 0 0 0 644 "np1" 9 -1 -1 "d" "L'actrice" "rrc" 9 0 -1 -1
"3100" "s15" 71 15 10 0 0 0 0 0 0 0 4256 0 0 0 0 0 0 "spillover" 8 -1 -1 "d" "bien que" "rrc" 8 0 -1 -1
"3101" "s15" 71 15 2 0 0 0 0 0 216 0 644 216 0 216 0 0 216 "part" 8 -1 -1 "d" "séduite" "rrc" 8 0 -1 -1
"3102" "s15" 71 15 3 196 1 0 364 364 364 580 1224 0 0 0 1 1 364 "pp" 13 -1 -1 "d" "à la soirée" "rrc" 13 0 -1 -1
"3103" "s15" 71 15 4 248 1 0 620 620 620 620 1844 0 0 0 0 0 620 "dis" 12 -1 -1 "d" "a rencontré" "rrc" 12 0 -1 -1
"3104" "s15" 71 15 5 204 1 0 796 796 796 796 2640 0 0 0 0 0 796 "post-dis" 16 -1 -1 "d" "une journaliste," "rrc" 16 0 -1 -1
"3105" "s15" 71 15 8 264 1 0 456 456 456 456 4256 0 0 0 0 0 456 "pre-sluice" 19 -1 -1 "d" "n'en révèlent pas" "rrc" 19 0 -1 -1
"3106" "s15" 71 15 9 0 0 0 0 0 0 0 4256 0 0 0 0 0 0 "sluice" 10 -1 -1 "d" "l'endroit," "rrc" 10 0 -1 -1
"3107" "s15" 72 3 1 192 1 0 480 480 480 480 480 0 0 0 0 0 480 "np1" 11 -1 -1 "d" "Les navires" "rrc" 11 0 -1 -1
"3108" "s15" 72 3 2 248 1 0 248 248 456 248 728 208 0 208 0 0 208 "part" 9 -1 -1 "d" "détruits" "rrc" 9 0 -1 -1
"3109" "s15" 72 3 3 164 1 0 724 972 972 1180 1908 248 248 0 1 1 248 "pp" 17 -1 -1 "d" "pendant la guerre" "rrc" 17 0 -1 -1
"3110" "s15" 72 3 4 192 1 0 872 872 872 872 2780 0 0 0 0 0 872 "dis" 15 -1 -1 "d" "avaient rejoint" "rrc" 15 0 -1 -1
"3111" "s15" 72 3 5 232 1 232 232 232 232 232 3012 0 0 0 0 0 232 "post-dis" 8 -1 -1 "d" "le port," "rrc" 8 0 -1 -1
"3112" "s15" 72 3 7 188 1 188 188 188 188 188 3692 0 0 0 0 0 188 "pre-sluice" 10 -1 -1 "d" "d'histoire" "rrc" 10 0 -1 -1
"3113" "s15" 72 3 8 0 0 0 0 0 0 0 3692 0 0 0 0 0 0 "sluice" 17 -1 -1 "d" "n'en savait rien," "rrc" 17 0 -1 -1
"3114" "s15" 72 3 9 0 0 0 0 0 0 0 3692 0 0 0 0 0 0 "spillover" 8 -1 -1 "d" "laissant" "rrc" 8 0 -1 -1
"3115" "s1" 57 32 10 0 0 0 0 0 0 0 9220 0 0 0 0 0 0 "spillover1" 17 1 -1 "b" "car le journal TV" "cdb" 17 -1 0 1
"3116" "s1" 57 32 2 80 1 0 496 496 1228 496 4296 732 0 732 0 0 296 "np1_c" 16 1 -1 "b" "Des modérateurs" "cdb" 16 -1 0 1
"3117" "s1" 57 32 3 236 1 0 236 236 1688 236 4532 1452 0 1452 0 1 532 "adj" 10 1 -1 "b" "célèbres" "cdb" 10 -1 0 1
"3118" "s1" 57 32 4 184 1 0 184 1104 1104 3288 7820 920 920 0 5 5 108 "verb" 14 1 -1 "b" "les annoncent," "cdb" 14 -1 0 1
"3119" "s1" 57 32 5 104 1 0 396 396 396 396 8216 0 0 0 0 0 396 "post-verb" 16 1 -1 "b" "mais les parents" "cdb" 16 -1 0 1
"3120" "s15" 73 26 2 244 1 244 244 244 244 244 2036 0 0 0 0 0 244 "np1_c" 8 1 1 "a" "Un volet" "cdb" 8 1 0 1
"3121" "s15" 73 26 3 320 1 0 320 320 604 320 2356 284 0 284 0 0 284 "adj" 4 1 1 "a" "fixe" "cdb" 4 1 0 1
"3122" "s15" 73 26 4 440 1 0 440 440 604 440 2796 164 0 164 0 0 164 "verb" 11 1 1 "a" "les piège," "cdb" 11 1 0 1
"3123" "s15" 73 26 5 216 1 0 316 1360 1360 1808 4604 1044 1044 0 1 1 1044 "post-verb" 23 1 1 "a" "mais les jeunes animaux" "cdb" 23 1 0 1
"3124" "s15" 73 26 7 228 1 228 228 228 228 228 5212 0 0 0 0 0 228 "pre-sluice" 10 1 1 "a" "comprendre" "cdb" 10 1 0 1
"3125" "s15" 73 26 8 0 0 0 0 0 0 0 5212 0 0 0 0 0 0 "sluice" 9 1 1 "a" "pourquoi," "cdb" 9 1 0 1
"3126" "s15" 73 26 9 0 0 0 0 0 0 0 5212 0 0 0 0 0 0 "spillover1" 8 1 1 "a" "jusqu'à" "cdb" 8 1 0 1
"3127" "s1" 57 32 8 192 1 0 368 368 368 368 9220 0 0 0 0 0 368 "pre-sluice" 10 1 -1 "b" "à deviner" "cdb" 10 -1 0 1
"3128" "s1" 57 32 9 0 0 0 0 0 0 0 9220 0 0 0 0 0 0 "sluice" 15 1 -1 "b" "sur quel canal," "cdb" 15 -1 0 1
"3129" "s15" 75 5 1 196 1 0 672 672 888 672 672 216 0 216 0 0 216 "np1" 22 1 -1 "b" "Les derniers chapitres" "rrc" 22 -1 0 1
"3130" "s15" 75 5 10 0 0 0 0 0 0 0 3504 0 0 0 0 0 0 "sluice" 9 1 -1 "b" "pourquoi," "rrc" 9 -1 0 1
"3131" "s15" 75 5 11 0 0 0 0 0 0 0 3504 0 0 0 0 0 0 "spillover" 12 1 -1 "b" "d'autant que" "rrc" 12 -1 0 1
"3132" "s15" 75 5 2 212 1 212 212 212 212 212 884 0 0 0 0 0 212 "part" 10 1 -1 "b" "soustraits" "rrc" 10 -1 0 1
"3133" "s15" 75 5 3 300 1 0 300 300 532 300 1184 232 0 232 0 0 232 "pp" 8 1 -1 "b" "du livre" "rrc" 8 -1 0 1
"3134" "s15" 75 5 4 156 1 0 156 156 316 388 1572 160 0 160 1 2 160 "dis" 7 1 -1 "b" "avaient" "rrc" 7 -1 0 1
"3135" "s15" 75 5 5 212 1 0 480 480 480 856 2428 0 0 0 1 1 480 "post-dis" 17 1 -1 "b" "l'air ingénieux," "rrc" 17 -1 0 1
"3136" "s15" 75 5 9 156 1 0 312 312 312 312 3504 0 0 0 0 0 312 "pre-sluice" 10 1 -1 "b" "exactement" "rrc" 10 -1 0 1
"3137" "s15" 78 31 10 0 0 0 0 0 0 0 7104 0 0 0 0 0 0 "spillover1" 6 -1 -1 "d" "vu que" "cdb" 6 0 -1 -1
"3138" "s15" 78 31 2 308 1 0 308 308 480 308 3972 172 0 172 0 0 172 "np1_c" 12 -1 -1 "d" "Les bouchers" "cdb" 12 0 -1 -1
"3139" "s15" 78 31 3 0 0 0 0 0 236 0 3972 236 0 236 0 1 236 "adj" 5 -1 -1 "d" "sales" "cdb" 5 0 -1 -1
"3140" "s15" 78 31 4 184 1 0 436 436 644 436 4408 208 0 208 0 1 208 "verb" 14 -1 -1 "d" "les tranchent," "cdb" 14 0 -1 -1
"3141" "s15" 78 31 5 280 1 0 280 860 860 1476 5884 580 580 0 1 1 580 "post-verb" 16 -1 -1 "d" "mais les clients" "cdb" 16 0 -1 -1
"3142" "s15" 78 31 8 344 1 0 464 464 464 464 7104 0 0 0 0 0 464 "pre-sluice" 14 -1 -1 "d" "incrédulement" "cdb" 14 0 -1 -1
"3143" "s15" 78 31 9 0 0 0 0 0 0 0 7104 0 0 0 0 0 0 "sluice" 13 -1 -1 "d" "la technique," "cdb" 13 0 -1 -1
"3144" "s15" 79 43 1 172 1 0 352 352 352 352 352 0 0 0 0 0 352 "np1_1" 15 -1 -1 "d" "Quels grimpeurs" "soi" 15 0 -1 -1
"3145" "s15" 79 43 2 272 1 272 272 272 272 272 624 0 0 0 0 0 272 "np1_2" 13 -1 -1 "d" "de la région" "soi" 13 0 -1 -1
"3146" "s15" 79 43 3 240 1 240 240 240 240 240 864 0 0 0 0 0 240 "aux_v" 11 -1 -1 "d" "ont chassé" "soi" 11 0 -1 -1
"3147" "s15" 79 43 4 248 1 0 488 488 488 488 1352 0 0 0 0 0 488 "np2_1" 8 -1 -1 "d" "l'ermite" "soi" 8 0 -1 -1
"3148" "s15" 79 43 5 168 1 168 168 168 168 168 1520 0 0 0 0 0 168 "np2_2" 7 -1 -1 "d" "du bois" "soi" 7 0 -1 -1
"3149" "s15" 79 43 6 0 0 0 0 0 0 0 1520 0 0 0 0 0 0 "sluice" 9 -1 -1 "d" "le matin," "soi" 9 0 -1 -1
"3150" "s15" 79 43 7 0 0 0 0 0 0 0 1520 0 0 0 0 0 0 "so" 15 -1 -1 "d" "si vous savez ?" "soi" 15 0 -1 -1
"3151" "s15" 80 16 1 156 1 0 832 832 832 832 832 0 0 0 0 0 832 "np1" 15 -1 1 "c" "Le dictionnaire" "rrc" 15 0 1 -1
"3152" "s15" 80 16 10 252 1 252 252 252 252 2040 4340 0 0 0 1 1 252 "spillover" 9 -1 1 "c" "de façon" "rrc" 9 0 1 -1
"3153" "s15" 80 16 2 204 1 204 204 204 204 204 1036 0 0 0 0 0 204 "part" 7 -1 1 "c" "traduit" "rrc" 7 0 1 -1
"3154" "s15" 80 16 3 116 1 0 256 256 256 256 1292 0 0 0 0 0 256 "pp" 12 -1 1 "c" "de l'anglais" "rrc" 12 0 1 -1
"3155" "s15" 80 16 4 376 1 0 376 376 1024 376 1668 648 0 648 0 0 220 "dis" 9 -1 1 "c" "contenait" "rrc" 9 0 1 -1
"3156" "s15" 80 16 5 204 1 0 204 204 812 632 2300 608 0 608 1 2 160 "post-dis" 20 -1 1 "c" "des familles de mots" "rrc" 20 0 1 -1
"3157" "s15" 80 16 8 0 0 0 0 0 420 0 2300 420 0 420 0 1 284 "pre-sluice" 13 -1 1 "c" "des matières" "rrc" 13 0 1 -1
"3158" "s15" 80 16 9 0 0 0 0 0 0 0 2300 0 0 0 0 0 0 "sluice" 19 -1 1 "c" "ne les indique pas," "rrc" 19 0 1 -1
"3159" "s1" 58 11 1 84 1 0 772 772 1376 772 772 604 0 604 0 0 604 "np1" 15 -1 1 "c" "Le roi éternel" "rrc" 15 0 1 -1
"3160" "s1" 58 11 2 288 1 0 288 288 672 288 1060 384 0 384 0 1 236 "part" 7 -1 1 "c" "prédit" "rrc" 7 0 1 -1
"3161" "s1" 58 11 3 248 1 0 412 644 1192 792 1852 780 232 548 1 2 128 "pp" 19 -1 1 "c" "dans les écritures" "rrc" 19 0 1 -1
"3162" "s1" 58 11 4 128 1 0 128 1028 1028 2416 4268 900 900 0 2 2 368 "dis" 15 -1 1 "c" "aurait accompli" "rrc" 15 0 1 -1
"3163" "s1" 58 11 5 180 1 0 392 392 392 392 4660 0 0 0 0 0 392 "post-dis" 11 -1 1 "c" "un miracle," "rrc" 11 0 1 -1
"3164" "s1" 58 11 7 176 1 0 176 376 376 516 6412 200 200 0 1 1 200 "pre-sluice" 15 -1 1 "c" "d'en découvrir" "rrc" 15 0 1 -1
"3165" "s1" 58 11 8 0 0 0 0 0 0 0 6412 0 0 0 0 0 0 "sluice" 10 -1 1 "c" "la nature," "rrc" 10 0 1 -1
"3166" "s1" 58 11 9 0 0 0 0 0 0 0 6412 0 0 0 0 0 0 "spillover" 14 -1 1 "c" "en particulier" "rrc" 14 0 1 -1
"3167" "s15" 8 25 2 232 1 232 232 232 232 232 3684 0 0 0 0 0 232 "np1_c" 11 1 -1 "b" "Des camions" "cdb" 11 -1 0 1
"3168" "s15" 8 25 3 236 1 0 236 236 780 236 3920 544 0 544 0 0 544 "adj" 9 1 -1 "b" "détruits" "cdb" 9 -1 0 1
"3169" "s15" 82 53 1 188 1 0 604 604 604 604 604 0 0 0 0 0 604 "np1_1" 16 1 -1 "b" "Quelle dompteuse" "soi" 16 -1 0 1
"3170" "s15" 82 53 2 244 1 0 320 320 320 320 924 0 0 0 0 0 320 "np1_2" 7 1 -1 "b" "de lion" "soi" 7 -1 0 1
"3171" "s15" 82 53 3 280 1 0 280 280 608 280 1204 328 0 328 0 0 328 "aux_v" 11 1 -1 "b" "a embauché" "soi" 11 -1 0 1
"3172" "s15" 82 53 4 200 1 0 200 456 456 784 1988 256 256 0 1 1 256 "np2_1" 13 1 -1 "b" "les cracheurs" "soi" 13 -1 0 1
"3173" "s15" 82 53 5 0 0 0 0 0 0 0 1988 0 0 0 0 0 0 "np2_2" 6 1 -1 "b" "de feu" "soi" 6 -1 0 1
"3174" "s15" 82 53 6 0 0 0 0 0 0 0 1988 0 0 0 0 0 0 "sluice" 12 1 -1 "b" "et pourquoi," "soi" 12 -1 0 1
"3175" "s15" 82 53 7 0 0 0 0 0 0 0 1988 0 0 0 0 0 0 "so" 10 1 -1 "b" "si je puis" "soi" 10 -1 0 1
"3176" "s15" 8 25 4 260 1 0 260 808 808 1352 5272 548 548 0 1 1 548 "verb" 12 1 -1 "b" "les tentent," "cdb" 12 -1 0 1
"3177" "s15" 8 25 5 192 1 0 468 468 824 468 5740 356 0 356 0 0 356 "post-verb" 16 1 -1 "b" "mais les anciens" "cdb" 16 -1 0 1
"3178" "s15" 8 25 7 132 1 0 408 408 408 408 7428 0 0 0 0 0 408 "pre-sluice" 13 1 -1 "b" "sous-estiment" "cdb" 13 -1 0 1
"3179" "s15" 8 25 8 0 0 0 0 0 0 0 7428 0 0 0 0 0 0 "sluice" 14 1 -1 "b" "à quel point," "cdb" 14 -1 0 1
"3180" "s15" 8 25 9 0 0 0 0 0 0 0 7428 0 0 0 0 0 0 "spillover1" 12 1 -1 "b" "de sorte que" "cdb" 12 -1 0 1
"3181" "s15" 9 36 10 0 0 0 0 0 0 0 9984 0 0 0 0 0 0 "spillover1" 12 -1 1 "c" "car le style" "cdb" 12 0 1 -1
"3182" "s15" 9 36 2 0 0 0 0 0 1128 0 5160 1128 0 1128 0 0 1128 "np1_c" 14 -1 1 "c" "Une enjolivure" "cdb" 14 0 1 -1
"3183" "s15" 9 36 3 0 0 0 0 0 444 0 5160 444 0 444 0 0 240 "adj" 8 -1 1 "c" "précise" "cdb" 8 0 1 -1
"3184" "s15" 9 36 4 152 1 0 152 796 796 2368 7528 644 644 0 2 2 644 "verb" 9 -1 1 "c" "les orne," "cdb" 9 0 1 -1
"3185" "s15" 9 36 5 216 1 0 788 788 1012 788 8316 224 0 224 0 0 224 "post-verb" 16 -1 1 "c" "mais les savants" "cdb" 16 0 1 -1
"3186" "s15" 9 36 9 0 0 0 0 0 0 0 9984 0 0 0 0 0 0 "sluice" 14 -1 1 "c" "sur leur âge," "cdb" 14 0 1 -1
"3187" "s1" 59 51 1 144 1 0 340 340 640 340 340 300 0 300 0 0 300 "np1_1" 11 -1 1 "c" "Quel auteur" "soi" 11 0 1 -1
"3188" "s1" 59 51 2 204 1 0 204 776 776 1076 1416 572 572 0 1 1 572 "np1_2" 19 -1 1 "c" "de romans policiers" "soi" 19 0 1 -1
"3189" "s1" 59 51 3 276 1 276 276 276 276 276 1692 0 0 0 0 0 276 "aux_v" 13 -1 1 "c" "ont consulté" "soi" 13 0 1 -1
"3190" "s1" 59 51 4 84 1 0 408 408 408 408 2100 0 0 0 0 0 408 "np2_1" 15 -1 1 "c" "les enquêteurs" "soi" 15 0 1 -1
"3191" "s1" 59 51 5 248 1 248 248 248 248 248 2348 0 0 0 0 0 248 "np2_2" 15 -1 1 "c" "du commissariat" "soi" 15 0 1 -1
"3192" "s1" 59 51 6 0 0 0 0 0 0 0 2348 0 0 0 0 0 0 "sluice" 16 -1 1 "c" "par téléphone," "soi" 16 0 1 -1
"3193" "s1" 59 51 7 0 0 0 0 0 0 0 2348 0 0 0 0 0 0 "so" 15 -1 1 "c" "si vous savez ?" "soi" 15 0 1 -1
"3194" "s16" 10 18 10 0 0 0 0 0 0 0 6976 0 0 0 0 0 0 "sluice" 22 1 1 "a" "pour combien de temps," "cdb" 22 1 0 1
"3195" "s16" 10 18 11 0 0 0 0 0 0 0 6976 0 0 0 0 0 0 "spillover1" 8 1 1 "a" "même si" "cdb" 8 1 0 1
"3196" "s16" 10 18 2 116 1 0 1448 1448 1448 1448 4648 0 0 0 0 0 1448 "np1_c" 10 1 1 "a" "Le montage" "cdb" 10 1 0 1
"3197" "s16" 10 18 3 0 0 0 0 0 252 0 4648 252 0 252 0 0 252 "adj" 4 1 1 "a" "fixe" "cdb" 4 1 0 1
"3198" "s16" 10 18 4 208 1 0 208 724 724 976 5624 516 516 0 1 1 516 "verb" 10 1 1 "a" "les voile," "cdb" 10 1 0 1
"3199" "s16" 10 18 5 152 1 0 620 620 620 620 6244 0 0 0 0 0 620 "post-verb" 14 1 1 "a" "mais le patron" "cdb" 14 1 0 1
"3200" "s16" 10 18 9 200 1 200 200 200 200 200 6976 0 0 0 0 0 200 "pre-sluice" 8 1 1 "a" "garantir" "cdb" 8 1 0 1
"3201" "s16" 11 52 1 172 1 0 552 552 1064 552 552 512 0 512 0 0 512 "np1_1" 18 -1 1 "c" "Quel fonctionnaire" "soi" 18 0 1 -1
"3202" "s16" 11 52 2 204 1 0 288 288 460 288 840 172 0 172 0 0 172 "np1_2" 9 -1 1 "c" "de l'Etat" "soi" 9 0 1 -1
"3203" "s16" 11 52 3 300 1 0 588 996 1168 1680 2520 580 408 172 1 1 172 "aux_v" 13 -1 1 "c" "ont protégé" "soi" 13 0 1 -1
"3204" "s16" 11 52 4 176 1 0 176 176 232 348 2868 56 0 56 1 1 56 "np2_1" 14 -1 1 "c" "les magistrats" "soi" 14 0 1 -1
"3205" "s16" 11 52 5 148 1 0 316 316 316 372 3240 0 0 0 1 1 316 "np2_2" 10 -1 1 "c" "du parquet" "soi" 10 0 1 -1
"3206" "s16" 11 52 6 0 0 0 0 0 0 0 3240 0 0 0 0 0 0 "sluice" 17 -1 1 "c" "en août dernier," "soi" 17 0 1 -1
"3207" "s16" 11 52 7 0 0 0 0 0 0 0 3240 0 0 0 0 0 0 "so" 14 -1 1 "c" "si vous pouvez" "soi" 14 0 1 -1
"3208" "s16" 13 51 1 164 1 0 908 908 908 908 908 0 0 0 0 0 908 "np1_1" 11 -1 -1 "d" "Quel auteur" "soi" 11 0 -1 -1
"3209" "s16" 13 51 2 168 1 0 964 964 964 964 1872 0 0 0 0 0 964 "np1_2" 19 -1 -1 "d" "de romans policiers" "soi" 19 0 -1 -1
"3210" "s16" 13 51 3 400 1 0 536 536 536 536 2408 0 0 0 0 0 536 "aux_v" 11 -1 -1 "d" "a consulté" "soi" 11 0 -1 -1
"3211" "s16" 13 51 4 420 1 0 804 804 804 804 3212 0 0 0 0 0 804 "np2_1" 15 -1 -1 "d" "les enquêteurs" "soi" 15 0 -1 -1
"3212" "s16" 13 51 5 184 1 0 416 416 416 416 3628 0 0 0 0 0 416 "np2_2" 15 -1 -1 "d" "du commissariat" "soi" 15 0 -1 -1
"3213" "s16" 13 51 6 0 0 0 0 0 0 0 3628 0 0 0 0 0 0 "sluice" 16 -1 -1 "d" "par téléphone," "soi" 16 0 -1 -1
"3214" "s16" 13 51 7 0 0 0 0 0 0 0 3628 0 0 0 0 0 0 "so" 15 -1 -1 "d" "si vous savez ?" "soi" 15 0 -1 -1
"3215" "s16" 15 28 10 0 0 0 0 0 0 0 6124 0 0 0 0 0 0 "sluice" 10 -1 1 "c" "la raison," "cdb" 10 0 1 -1
"3216" "s16" 15 28 11 136 1 136 136 136 136 136 6260 0 0 0 0 0 136 "spillover1" 8 -1 1 "c" "même si" "cdb" 8 0 1 -1
"3217" "s16" 15 28 3 80 1 0 164 164 164 164 3748 0 0 0 0 0 164 "np1_c" 9 -1 1 "c" "La flaque" "cdb" 9 0 1 -1
"3218" "s16" 15 28 4 216 1 0 724 724 724 724 4472 0 0 0 0 0 724 "adj" 7 -1 1 "c" "trouble" "cdb" 7 0 1 -1
"3219" "s16" 15 28 5 360 1 360 360 360 360 360 4832 0 0 0 0 0 360 "verb" 10 -1 1 "c" "les calme," "cdb" 10 0 1 -1
"3220" "s16" 15 28 6 144 1 0 408 408 408 408 5240 0 0 0 0 0 408 "post-verb" 19 -1 1 "c" "mais le commissaire" "cdb" 19 0 1 -1
"3221" "s16" 15 28 9 172 1 0 332 332 332 332 6124 0 0 0 0 0 332 "pre-sluice" 12 -1 1 "c" "pas vraiment" "cdb" 12 0 1 -1
"3222" "s16" 16 13 1 156 1 0 312 312 648 312 312 336 0 336 0 0 336 "np1" 10 1 -1 "b" "Les textes" "rrc" 10 -1 0 1
"3223" "s16" 16 13 10 0 0 0 0 0 0 0 6588 0 0 0 0 0 0 "spillover" 16 1 -1 "b" "car les penseurs" "rrc" 16 -1 0 1
"3224" "s16" 16 13 2 100 1 0 208 208 208 208 520 0 0 0 0 0 208 "part" 12 1 -1 "b" "reconstruits" "rrc" 12 -1 0 1
"3225" "s16" 16 13 3 372 1 0 1136 1136 1136 1136 1656 0 0 0 0 0 1136 "pp" 33 1 -1 "b" "à partir d'anciennes épigraphes" "rrc" 33 -1 0 1
"3226" "s16" 16 13 4 348 1 348 348 348 348 348 2004 0 0 0 0 0 348 "dis" 11 1 -1 "b" "contiennent" "rrc" 11 -1 0 1
"3227" "s16" 16 13 5 148 1 0 692 692 1352 692 2696 660 0 660 0 0 660 "post-dis" 19 1 -1 "b" "des contradictions," "rrc" 19 -1 0 1
"3228" "s16" 16 13 8 372 1 372 372 372 372 372 6588 0 0 0 0 0 372 "pre-sluice" 10 1 -1 "b" "d'établir" "rrc" 10 -1 0 1
"3229" "s16" 16 13 9 0 0 0 0 0 0 0 6588 0 0 0 0 0 0 "sluice" 11 1 -1 "b" "lesquelles," "rrc" 11 -1 0 1
"3230" "s16" 19 26 2 168 1 0 168 896 1236 1084 2556 1068 728 340 1 1 340 "np1_c" 8 1 1 "a" "Un volet" "cdb" 8 1 0 1
"3231" "s16" 19 26 3 164 1 164 164 164 164 164 2720 0 0 0 0 0 164 "adj" 4 1 1 "a" "fixe" "cdb" 4 1 0 1
"3232" "s16" 19 26 4 196 1 196 196 196 196 536 3256 0 0 0 1 1 196 "verb" 11 1 1 "a" "les piège," "cdb" 11 1 0 1
"3233" "s16" 19 26 5 252 1 0 580 580 580 580 3836 0 0 0 0 0 580 "post-verb" 23 1 1 "a" "mais les jeunes animaux" "cdb" 23 1 0 1
"3234" "s16" 19 26 7 148 1 0 292 292 292 292 4388 0 0 0 0 0 292 "pre-sluice" 10 1 1 "a" "comprendre" "cdb" 10 1 0 1
"3235" "s16" 19 26 8 0 0 0 0 0 0 0 4388 0 0 0 0 0 0 "sluice" 9 1 1 "a" "pourquoi," "cdb" 9 1 0 1
"3236" "s16" 19 26 9 0 0 0 0 0 0 0 4388 0 0 0 0 0 0 "spillover1" 8 1 1 "a" "jusqu'à" "cdb" 8 1 0 1
"3237" "s16" 20 33 2 416 1 0 632 632 632 632 3100 0 0 0 0 0 632 "np1_c" 13 1 -1 "b" "Les soupçons" "cdb" 13 -1 0 1
"3238" "s16" 20 33 4 508 1 508 508 508 508 508 3608 0 0 0 0 0 508 "verb" 13 1 -1 "b" "les espacent," "cdb" 13 -1 0 1
"3239" "s16" 20 33 5 188 1 0 816 816 816 816 4424 0 0 0 0 0 816 "post-verb" 25 1 -1 "b" "mais l'insensible Gabriel" "cdb" 25 -1 0 1
"3240" "s16" 20 33 7 240 1 240 240 240 240 240 5032 0 0 0 0 0 240 "pre-sluice" 6 1 -1 "b" "encore" "cdb" 6 -1 0 1
"3241" "s16" 20 33 8 0 0 0 0 0 0 0 5032 0 0 0 0 0 0 "sluice" 14 1 -1 "b" "à quel point," "cdb" 14 -1 0 1
"3242" "s16" 22 43 1 148 1 0 884 884 884 884 884 0 0 0 0 0 884 "np1_1" 15 -1 -1 "d" "Quels grimpeurs" "soi" 15 0 -1 -1
"3243" "s16" 22 43 2 352 1 0 680 680 680 680 1564 0 0 0 0 0 680 "np1_2" 13 -1 -1 "d" "de la région" "soi" 13 0 -1 -1
"3244" "s16" 22 43 3 72 1 0 260 260 260 260 1824 0 0 0 0 0 260 "aux_v" 11 -1 -1 "d" "ont chassé" "soi" 11 0 -1 -1
"3245" "s16" 22 43 4 324 1 324 324 324 324 324 2148 0 0 0 0 0 324 "np2_1" 8 -1 -1 "d" "l'ermite" "soi" 8 0 -1 -1
"3246" "s16" 22 43 5 340 1 340 340 340 340 340 2488 0 0 0 0 0 340 "np2_2" 7 -1 -1 "d" "du bois" "soi" 7 0 -1 -1
"3247" "s16" 22 43 6 0 0 0 0 0 0 0 2488 0 0 0 0 0 0 "sluice" 9 -1 -1 "d" "le matin," "soi" 9 0 -1 -1
"3248" "s16" 22 43 7 0 0 0 0 0 0 0 2488 0 0 0 0 0 0 "so" 15 -1 -1 "d" "si vous savez ?" "soi" 15 0 -1 -1
"3249" "s16" 24 50 1 168 1 0 620 620 620 620 620 0 0 0 0 0 620 "np1_1" 11 1 1 "a" "Quel héros" "soi" 11 1 0 1
"3250" "s16" 24 50 2 168 1 0 472 472 472 472 1092 0 0 0 0 0 472 "np1_2" 15 1 1 "a" "de la gâchette" "soi" 15 1 0 1
"3251" "s16" 24 50 3 216 1 0 464 464 876 464 1556 412 0 412 0 0 412 "aux_v" 11 1 1 "a" "ont inhumé" "soi" 11 1 0 1
"3252" "s16" 24 50 4 72 1 0 72 404 404 816 2372 332 332 0 1 1 332 "np2_1" 14 1 1 "a" "les compagnons" "soi" 14 1 0 1
"3253" "s16" 24 50 5 196 1 0 972 972 972 972 3344 0 0 0 0 0 972 "np2_2" 10 1 1 "a" "de bordée" "soi" 10 1 0 1
"3254" "s16" 24 50 6 0 0 0 0 0 0 0 3344 0 0 0 0 0 0 "sluice" 7 1 1 "a" "et où," "soi" 7 1 0 1
"3255" "s16" 27 42 1 152 1 0 460 460 460 460 460 0 0 0 0 0 460 "np1_1" 19 1 1 "a" "Combien de voitures" "soi" 19 1 0 1
"3256" "s16" 27 42 2 200 1 0 200 200 452 200 660 252 0 252 0 0 252 "np1_2" 9 1 1 "a" "de course" "soi" 9 1 0 1
"3257" "s16" 27 42 3 216 1 216 216 216 216 468 1128 0 0 0 1 1 216 "aux_v" 11 1 1 "a" "a dépassé" "soi" 11 1 0 1
"3258" "s16" 27 42 4 196 1 196 196 196 196 196 1324 0 0 0 0 0 196 "np2_1" 7 1 1 "a" "le gros" "soi" 7 1 0 1
"3259" "s16" 27 42 5 156 1 0 304 304 304 304 1628 0 0 0 0 0 304 "np2_2" 12 1 1 "a" "camion rouge" "soi" 12 1 0 1
"3260" "s16" 27 42 6 0 0 0 0 0 0 0 1628 0 0 0 0 0 0 "sluice" 9 1 1 "a" "et quand," "soi" 9 1 0 1
"3261" "s16" 27 42 7 0 0 0 0 0 0 0 1628 0 0 0 0 0 0 "so" 18 1 1 "a" "s'il vous plaît ?" "soi" 18 1 0 1
"3262" "s16" 28 24 3 124 1 0 124 768 1100 1048 4884 976 644 332 2 2 144 "np1_c" 9 -1 1 "c" "L'opinion" "cdb" 9 0 1 -1
"3263" "s16" 28 24 4 92 1 0 92 260 676 448 5332 584 168 416 1 2 416 "adj" 7 -1 1 "c" "aveugle" "cdb" 7 0 1 -1
"3264" "s16" 28 24 5 188 1 0 188 188 684 188 5520 496 0 496 0 0 496 "verb" 13 -1 1 "c" "les avantage," "cdb" 13 0 1 -1
"3265" "s16" 28 24 6 84 1 0 84 512 632 1568 7088 548 428 120 1 1 120 "post-verb" 22 -1 1 "c" "mais les commentateurs" "cdb" 22 0 1 -1
"3266" "s16" 28 24 8 148 1 0 304 304 304 304 7940 0 0 0 0 0 304 "pre-sluice" 13 -1 1 "c" "en contestent" "cdb" 13 0 1 -1
"3267" "s16" 28 24 9 0 0 0 0 0 0 0 7940 0 0 0 0 0 0 "sluice" 15 -1 1 "c" "la continuité," "cdb" 15 0 1 -1
"3268" "s16" 29 29 10 0 0 0 0 0 0 0 7720 0 0 0 0 0 0 "spillover1" 10 1 -1 "b" "donc il ne" "cdb" 10 -1 0 1
"3269" "s16" 29 29 2 100 1 0 808 808 808 808 4444 0 0 0 0 0 808 "np1_c" 17 1 -1 "b" "Les techniciennes" "cdb" 17 -1 0 1
"3270" "s16" 29 29 3 400 1 400 400 400 400 400 4844 0 0 0 0 0 400 "adj" 9 1 -1 "b" "intègres" "cdb" 9 -1 0 1
"3271" "s16" 29 29 4 536 1 0 912 912 912 912 5756 0 0 0 0 0 912 "verb" 24 1 -1 "b" "les signent normalement," "cdb" 24 -1 0 1
"3272" "s16" 29 29 5 152 1 0 320 320 320 320 6076 0 0 0 0 0 320 "post-verb" 11 1 -1 "b" "mais il est" "cdb" 11 -1 0 1
"3273" "s16" 29 29 8 380 1 0 608 964 964 1120 7720 356 356 0 1 1 356 "pre-sluice" 11 1 -1 "b" "de prévoir" "cdb" 11 -1 0 1
"3274" "s16" 29 29 9 0 0 0 0 0 0 0 7720 0 0 0 0 0 0 "sluice" 6 1 -1 "b" "quand," "cdb" 6 -1 0 1
"3275" "s16" 31 53 1 156 1 0 824 824 824 824 824 0 0 0 0 0 824 "np1_1" 16 1 -1 "b" "Quelle dompteuse" "soi" 16 -1 0 1
"3276" "s16" 31 53 2 320 1 320 320 320 320 320 1144 0 0 0 0 0 320 "np1_2" 7 1 -1 "b" "de lion" "soi" 7 -1 0 1
"3277" "s16" 31 53 3 368 1 0 368 368 540 368 1512 172 0 172 0 0 172 "aux_v" 11 1 -1 "b" "a embauché" "soi" 11 -1 0 1
"3278" "s16" 31 53 4 156 1 0 156 268 268 440 1952 112 112 0 1 1 112 "np2_1" 13 1 -1 "b" "les cracheurs" "soi" 13 -1 0 1
"3279" "s16" 31 53 5 148 1 148 148 148 148 148 2100 0 0 0 0 0 148 "np2_2" 6 1 -1 "b" "de feu" "soi" 6 -1 0 1
"3280" "s16" 31 53 6 0 0 0 0 0 0 0 2100 0 0 0 0 0 0 "sluice" 12 1 -1 "b" "et pourquoi," "soi" 12 -1 0 1
"3281" "s16" 31 53 7 0 0 0 0 0 0 0 2100 0 0 0 0 0 0 "so" 10 1 -1 "b" "si je puis" "soi" 10 -1 0 1
"3282" "s16" 33 56 1 168 1 0 604 604 1016 604 604 412 0 412 0 0 412 "np1_1" 16 -1 1 "c" "Quel explorateur" "soi" 16 0 1 -1
"3283" "s16" 33 56 2 256 1 0 624 624 2364 624 1228 1740 0 1740 0 1 916 "np1_2" 26 -1 1 "c" "de l'institut ethnologique" "soi" 26 0 1 -1
"3284" "s16" 33 56 3 204 1 0 356 356 832 356 1584 476 0 476 0 1 364 "aux_v" 10 -1 1 "c" "ont caché" "soi" 10 0 1 -1
"3285" "s16" 33 56 4 168 1 0 692 1136 1136 3764 5348 444 444 0 1 1 444 "np2_1" 15 -1 1 "c" "les autochtones" "soi" 15 0 1 -1
"3286" "s16" 33 56 5 196 1 0 392 392 392 392 5740 0 0 0 0 0 392 "np2_2" 10 -1 1 "c" "du village" "soi" 10 0 1 -1
"3287" "s16" 33 56 6 0 0 0 0 0 0 0 5740 0 0 0 0 0 0 "sluice" 13 -1 1 "c" "quelque part," "soi" 13 0 1 -1
"3288" "s16" 33 56 7 0 0 0 0 0 0 0 5740 0 0 0 0 0 0 "so" 14 -1 1 "c" "si vous pouvez" "soi" 14 0 1 -1
"3289" "s16" 34 38 1 164 1 0 492 492 876 492 492 384 0 384 0 0 384 "np1_1" 13 1 1 "a" "Quels avocats" "soi" 13 1 0 1
"3290" "s16" 34 38 2 156 1 0 156 840 840 1224 1716 684 684 0 1 1 684 "np1_2" 10 1 1 "a" "du cabinet" "soi" 10 1 0 1
"3291" "s16" 34 38 3 160 1 0 556 556 556 556 2272 0 0 0 0 0 556 "aux_v" 8 1 1 "a" "a salué" "soi" 8 1 0 1
"3292" "s16" 34 38 4 0 0 0 0 0 344 0 2272 344 0 344 0 0 344 "np2_1" 7 1 1 "a" "le juge" "soi" 7 1 0 1
"3293" "s16" 34 38 5 72 1 0 72 556 556 900 3172 484 484 0 1 1 484 "np2_2" 25 1 1 "a" "du tribunal administratif" "soi" 25 1 0 1
"3294" "s16" 34 38 6 0 0 0 0 0 0 0 3172 0 0 0 0 0 0 "sluice" 9 1 1 "a" "et quand," "soi" 9 1 0 1
"3295" "s16" 34 38 7 0 0 0 0 0 0 0 3172 0 0 0 0 0 0 "so" 18 1 1 "a" "s'il vous plaît ?" "soi" 18 1 0 1
"3296" "s1" 63 54 1 168 1 0 396 396 396 396 396 0 0 0 0 0 396 "np1_1" 8 -1 -1 "d" "Quel roi" "soi" 8 0 -1 -1
"3297" "s1" 63 54 2 212 1 212 212 212 212 212 608 0 0 0 0 0 212 "np1_2" 15 -1 -1 "d" "de l'Angleterre" "soi" 15 0 -1 -1
"3298" "s1" 63 54 3 196 1 196 196 196 196 196 804 0 0 0 0 0 196 "aux_v" 9 -1 -1 "d" "a raillé" "soi" 9 0 -1 -1
"3299" "s1" 63 54 4 188 1 0 432 432 796 432 1236 364 0 364 0 0 364 "np2_1" 13 -1 -1 "d" "les ministres" "soi" 13 0 -1 -1
"3300" "s1" 63 54 5 172 1 0 376 592 592 956 2192 216 216 0 1 1 216 "np2_2" 14 -1 -1 "d" "de la Couronne" "soi" 14 0 -1 -1
"3301" "s1" 63 54 6 0 0 0 0 0 0 0 2192 0 0 0 0 0 0 "sluice" 11 -1 -1 "d" "sans cesse," "soi" 11 0 -1 -1
"3302" "s1" 63 54 7 0 0 0 0 0 0 0 2192 0 0 0 0 0 0 "so" 18 -1 -1 "d" "s'il vous plaît ?" "soi" 18 0 -1 -1
"3303" "s16" 36 6 1 164 1 0 424 424 452 424 424 28 0 28 0 0 28 "np1" 12 1 1 "a" "L'enseignant" "rrc" 12 1 0 1
"3304" "s16" 36 6 2 276 1 276 276 276 276 276 700 0 0 0 0 0 276 "part" 7 1 1 "a" "inscrit" "rrc" 7 1 0 1
"3305" "s16" 36 6 3 88 1 0 696 696 696 696 1396 0 0 0 0 0 696 "pp" 36 1 1 "a" "au cours de mathématiques avancées" "rrc" 36 1 0 1
"3306" "s16" 36 6 4 296 1 0 1296 1296 1908 1296 2692 612 0 612 0 0 612 "dis" 14 1 1 "a" "s'était tué," "rrc" 14 1 0 1
"3307" "s16" 36 6 5 120 1 0 220 1236 1236 1876 4568 1016 1016 0 2 2 492 "post-dis" 20 1 1 "a" "mais le porte-parole" "rrc" 20 1 0 1
"3308" "s16" 36 6 7 252 1 0 400 400 400 400 5260 0 0 0 0 0 400 "pre-sluice" 15 1 1 "a" "n'avait pas dit" "rrc" 15 1 0 1
"3309" "s16" 36 6 8 0 0 0 0 0 0 0 5260 0 0 0 0 0 0 "sluice" 8 1 1 "a" "comment," "rrc" 8 1 0 1
"3310" "s16" 36 6 9 0 0 0 0 0 0 0 5260 0 0 0 0 0 0 "spillover" 12 1 1 "a" "de sorte que" "rrc" 12 1 0 1
"3311" "s16" 38 48 1 180 1 0 1368 1368 1820 1368 1368 452 0 452 0 0 452 "np1_1" 13 -1 1 "c" "Quel chimiste" "soi" 13 0 1 -1
"3312" "s16" 38 48 2 228 1 0 828 828 1340 828 2196 512 0 512 0 1 208 "np1_2" 24 -1 1 "c" "du groupe pharmaceutique" "soi" 24 0 1 -1
"3313" "s16" 38 48 3 184 1 0 332 968 1364 1932 4128 1032 636 396 2 2 396 "aux_v" 15 -1 1 "c" "ont empoisonné" "soi" 15 0 1 -1
"3314" "s16" 38 48 4 96 1 0 96 312 312 708 4836 216 216 0 1 1 216 "np2_1" 14 -1 1 "c" "les collègues" "soi" 14 0 1 -1
"3315" "s16" 38 48 5 380 1 0 668 668 668 668 5504 0 0 0 0 0 668 "np2_2" 15 -1 1 "c" "du département" "soi" 15 0 1 -1
"3316" "s16" 38 48 6 0 0 0 0 0 0 0 5504 0 0 0 0 0 0 "sluice" 14 -1 1 "c" "par vengeance," "soi" 14 0 1 -1
"3317" "s16" 39 30 10 0 0 0 0 0 0 0 5900 0 0 0 0 0 0 "spillover1" 7 1 1 "a" "chacune" "cdb" 7 1 0 1
"3318" "s16" 39 30 2 132 1 0 292 292 292 292 2716 0 0 0 0 0 292 "np1_c" 7 1 1 "a" "La robe" "cdb" 7 1 0 1
"3319" "s16" 39 30 3 224 1 0 224 224 412 224 2940 188 0 188 0 0 188 "adj" 7 1 1 "a" "sublime" "cdb" 7 1 0 1
"3320" "s16" 39 30 4 160 1 0 160 404 404 592 3532 244 244 0 1 1 244 "verb" 11 1 1 "a" "les charme," "cdb" 11 1 0 1
"3321" "s16" 39 30 5 180 1 0 268 268 712 268 3800 444 0 444 0 0 352 "post-verb" 21 1 1 "a" "mais comme d'habitude" "cdb" 21 1 0 1
"3322" "s16" 39 30 8 212 1 0 372 372 372 372 5900 0 0 0 0 0 372 "pre-sluice" 14 1 1 "a" "pour expliquer" "cdb" 14 1 0 1
"3323" "s16" 39 30 9 0 0 0 0 0 0 0 5900 0 0 0 0 0 0 "sluice" 9 1 1 "a" "pourquoi," "cdb" 9 1 0 1
"3324" "s16" 40 36 10 0 0 0 0 0 0 0 8984 0 0 0 0 0 0 "spillover1" 12 -1 1 "c" "car le style" "cdb" 12 0 1 -1
"3325" "s16" 40 36 2 104 1 0 1168 1168 1168 1168 5040 0 0 0 0 0 1168 "np1_c" 14 -1 1 "c" "Une enjolivure" "cdb" 14 0 1 -1
"3326" "s16" 40 36 3 184 1 0 184 184 1176 184 5224 992 0 992 0 0 276 "adj" 8 -1 1 "c" "précise" "cdb" 8 0 1 -1
"3327" "s16" 40 36 4 212 1 0 212 1184 1184 2176 7400 972 972 0 3 3 336 "verb" 9 -1 1 "c" "les orne," "cdb" 9 0 1 -1
"3328" "s16" 40 36 5 88 1 0 308 308 308 308 7708 0 0 0 0 0 308 "post-verb" 16 -1 1 "c" "mais les savants" "cdb" 16 0 1 -1
"3329" "s16" 40 36 8 184 1 184 184 184 184 184 8984 0 0 0 0 0 184 "pre-sluice" 8 -1 1 "c" "d'accord" "cdb" 8 0 1 -1
"3330" "s16" 40 36 9 0 0 0 0 0 0 0 8984 0 0 0 0 0 0 "sluice" 14 -1 1 "c" "sur leur âge," "cdb" 14 0 1 -1
"3331" "s16" 41 21 2 132 1 0 288 288 288 288 2808 0 0 0 0 0 288 "np1_c" 11 1 -1 "b" "Les renvois" "cdb" 11 -1 0 1
"3332" "s16" 41 21 3 184 1 0 356 356 356 356 3164 0 0 0 0 0 356 "adj" 10 1 -1 "b" "explicites" "cdb" 10 -1 0 1
"3333" "s16" 41 21 4 196 1 0 532 532 532 532 3696 0 0 0 0 0 532 "verb" 18 1 -1 "b" "les font discuter," "cdb" 18 -1 0 1
"3334" "s16" 41 21 5 152 1 0 316 316 316 316 4012 0 0 0 0 0 316 "post-verb" 18 1 -1 "b" "mais le professeur" "cdb" 18 -1 0 1
"3335" "s16" 41 21 7 144 1 0 368 368 368 368 4648 0 0 0 0 0 368 "pre-sluice" 11 1 -1 "b" "de demander" "cdb" 11 -1 0 1
"3336" "s16" 41 21 8 0 0 0 0 0 0 0 4648 0 0 0 0 0 0 "sluice" 20 1 -1 "b" "avec quel résultat," "cdb" 20 -1 0 1
"3337" "s16" 41 21 9 0 0 0 0 0 0 0 4648 0 0 0 0 0 0 "spillover1" 10 1 -1 "b" "car il y a" "cdb" 10 -1 0 1
"3338" "s16" 42 49 1 164 1 0 676 676 676 676 676 0 0 0 0 0 676 "np1_1" 14 1 -1 "b" "Quel escrimeur" "soi" 14 -1 0 1
"3339" "s16" 42 49 2 352 1 0 816 816 816 816 1492 0 0 0 0 0 816 "np1_2" 22 1 -1 "b" "de l'équipe nationale" "soi" 22 -1 0 1
"3340" "s16" 42 49 3 248 1 248 248 248 248 248 1740 0 0 0 0 0 248 "aux_v" 8 1 -1 "b" "a salué" "soi" 8 -1 0 1
"3341" "s16" 42 49 4 388 1 0 500 500 500 500 2240 0 0 0 0 0 500 "np2_1" 15 1 -1 "b" "les adversaires" "soi" 15 -1 0 1
"3342" "s16" 42 49 5 152 1 0 304 304 304 304 2544 0 0 0 0 0 304 "np2_2" 11 1 -1 "b" "du concours" "soi" 11 -1 0 1
"3343" "s16" 42 49 6 0 0 0 0 0 0 0 2544 0 0 0 0 0 0 "sluice" 9 1 -1 "b" "et quand," "soi" 9 -1 0 1
"3344" "s16" 42 49 7 0 0 0 0 0 0 0 2544 0 0 0 0 0 0 "so" 10 1 -1 "b" "si je puis" "soi" 10 -1 0 1
"3345" "s16" 43 32 10 0 0 0 0 0 0 0 6488 0 0 0 0 0 0 "spillover1" 17 -1 1 "c" "car le journal TV" "cdb" 17 0 1 -1
"3346" "s16" 43 32 2 112 1 0 1492 1492 1492 1492 4608 0 0 0 0 0 1492 "np1_c" 14 -1 1 "c" "Un modérateur" "cdb" 14 0 1 -1
"3347" "s16" 43 32 3 0 0 0 0 0 168 0 4608 168 0 168 0 0 168 "adj" 9 -1 1 "c" "célèbre" "cdb" 9 0 1 -1
"3348" "s16" 43 32 4 172 1 0 172 328 328 496 5104 156 156 0 1 1 156 "verb" 12 -1 1 "c" "les annonce," "cdb" 12 0 1 -1
"3349" "s16" 43 32 5 228 1 0 460 460 460 460 5564 0 0 0 0 0 460 "post-verb" 16 -1 1 "c" "mais les parents" "cdb" 16 0 1 -1
"3350" "s16" 43 32 8 380 1 380 380 380 380 380 6488 0 0 0 0 0 380 "pre-sluice" 6 -1 1 "c" "à s'y" "cdb" 6 0 1 -1
"3351" "s16" 43 32 9 0 0 0 0 0 0 0 6488 0 0 0 0 0 0 "sluice" 11 -1 1 "c" "concentrer," "cdb" 11 0 1 -1
"3352" "s1" 64 37 1 84 1 0 412 412 600 412 412 188 0 188 0 0 188 "np1_1" 13 1 1 "a" "Quels joueurs" "soi" 13 1 0 1
"3353" "s1" 64 37 2 108 1 0 108 604 604 792 1204 496 496 0 1 1 496 "np1_2" 15 1 1 "a" "du club de foot" "soi" 15 1 0 1
"3354" "s1" 64 37 4 264 1 0 484 484 484 484 1688 0 0 0 0 0 484 "np2_1" 8 1 1 "a" "la femme" "soi" 8 1 0 1
"3355" "s1" 64 37 5 192 1 0 360 360 360 360 2048 0 0 0 0 0 360 "np2_2" 13 1 1 "a" "de mon frère" "soi" 13 1 0 1
"3356" "s1" 64 37 6 0 0 0 0 0 0 0 2048 0 0 0 0 0 0 "sluice" 7 1 1 "a" "et où," "soi" 7 1 0 1
"3357" "s1" 64 37 7 0 0 0 0 0 0 0 2048 0 0 0 0 0 0 "so" 10 1 1 "a" "si je puis" "soi" 10 1 0 1
"3358" "s16" 45 39 1 160 1 0 476 476 476 476 476 0 0 0 0 0 476 "np1_1" 14 -1 -1 "d" "Quels vendeurs" "soi" 14 0 -1 -1
"3359" "s16" 45 39 2 208 1 0 208 208 572 208 684 364 0 364 0 0 364 "np1_2" 10 -1 -1 "d" "du marché" "soi" 10 0 -1 -1
"3360" "s16" 45 39 3 436 1 0 580 1192 1192 1556 2240 612 612 0 1 1 612 "aux_v" 9 -1 -1 "d" "ont dupé" "soi" 9 0 -1 -1
"3361" "s16" 45 39 5 156 1 0 340 340 340 340 2580 0 0 0 0 0 340 "np2_2" 13 -1 -1 "d" "de ma voisine" "soi" 13 0 -1 -1
"3362" "s16" 45 39 6 0 0 0 0 0 0 0 2580 0 0 0 0 0 0 "sluice" 12 -1 -1 "d" "ce jour-là," "soi" 12 0 -1 -1
"3363" "s16" 45 39 7 0 0 0 0 0 0 0 2580 0 0 0 0 0 0 "so" 15 -1 -1 "d" "si vous savez ?" "soi" 15 0 -1 -1
"3364" "s16" 47 25 2 104 1 0 692 692 1112 692 3024 420 0 420 0 0 420 "np1_c" 11 1 -1 "b" "Des camions" "cdb" 11 -1 0 1
"3365" "s16" 47 25 3 180 1 0 180 180 520 180 3204 340 0 340 0 0 340 "adj" 9 1 -1 "b" "détruits" "cdb" 9 -1 0 1
"3366" "s16" 47 25 4 292 1 0 292 732 732 1492 4696 440 440 0 2 2 384 "verb" 12 1 -1 "b" "les tentent," "cdb" 12 -1 0 1
"3367" "s16" 47 25 5 236 1 0 392 392 392 392 5088 0 0 0 0 0 392 "post-verb" 16 1 -1 "b" "mais les anciens" "cdb" 16 -1 0 1
"3368" "s16" 47 25 7 180 1 0 504 504 504 504 5904 0 0 0 0 0 504 "pre-sluice" 13 1 -1 "b" "sous-estiment" "cdb" 13 -1 0 1
"3369" "s16" 47 25 8 0 0 0 0 0 0 0 5904 0 0 0 0 0 0 "sluice" 14 1 -1 "b" "à quel point," "cdb" 14 -1 0 1
"3370" "s16" 47 25 9 0 0 0 0 0 0 0 5904 0 0 0 0 0 0 "spillover1" 12 1 -1 "b" "de sorte que" "cdb" 12 -1 0 1
"3371" "s16" 49 17 10 0 0 0 0 0 0 0 5344 0 0 0 0 0 0 "spillover1" 8 1 -1 "b" "sauf que" "cdb" 8 -1 0 1
"3372" "s16" 49 17 2 192 1 0 260 260 356 260 3064 96 0 96 0 0 96 "np1_c" 11 1 -1 "b" "Les vidéos" "cdb" 11 -1 0 1
"3373" "s16" 49 17 3 236 1 236 236 236 236 236 3300 0 0 0 0 0 236 "adj" 9 1 -1 "b" "illustres" "cdb" 9 -1 0 1
"3374" "s16" 49 17 4 320 1 320 320 320 320 320 3620 0 0 0 0 0 320 "verb" 13 1 -1 "b" "les touchent," "cdb" 13 -1 0 1
"3375" "s16" 49 17 5 316 1 0 316 736 736 832 4452 420 420 0 1 1 420 "post-verb" 16 1 -1 "b" "mais il s'avère" "cdb" 16 -1 0 1
"3376" "s16" 49 17 8 216 1 0 432 432 432 432 5344 0 0 0 0 0 432 "pre-sluice" 11 1 -1 "b" "de formuler" "cdb" 11 -1 0 1
"3377" "s16" 49 17 9 0 0 0 0 0 0 0 5344 0 0 0 0 0 0 "sluice" 9 1 -1 "b" "pourquoi," "cdb" 9 -1 0 1
"3378" "s16" 50 46 1 340 1 0 812 812 1372 812 812 560 0 560 0 0 560 "np1_1" 20 1 1 "a" "Quelles journalistes" "soi" 20 1 0 1
"3379" "s16" 50 46 2 152 1 0 152 152 536 152 964 384 0 384 0 0 144 "np1_2" 13 1 1 "a" "de la chaîne" "soi" 13 1 0 1
"3380" "s16" 50 46 3 120 1 0 408 408 1932 408 1372 1524 0 1524 0 2 300 "aux_v" 10 1 1 "a" "a soudoyé" "soi" 10 1 0 1
"3381" "s16" 50 46 4 300 1 0 300 788 940 3256 4628 640 488 152 2 2 152 "np2_1" 13 1 1 "a" "le président" "soi" 13 1 0 1
"3382" "s16" 50 46 5 264 1 264 264 264 264 416 5044 0 0 0 1 1 264 "np2_2" 8 1 1 "a" "du parti" "soi" 8 1 0 1
"3383" "s16" 50 46 6 0 0 0 0 0 0 0 5044 0 0 0 0 0 0 "sluice" 9 1 1 "a" "et quand," "soi" 9 1 0 1
"3384" "s16" 50 46 7 0 0 0 0 0 0 0 5044 0 0 0 0 0 0 "so" 18 1 1 "a" "s'il vous plaît ?" "soi" 18 1 0 1
"3385" "s16" 51 55 1 156 1 0 604 604 1160 604 604 556 0 556 0 0 556 "np1_1" 13 -1 -1 "d" "Quel assassin" "soi" 13 0 -1 -1
"3386" "s16" 51 55 2 184 1 0 184 444 444 1000 1604 260 260 0 1 1 260 "np1_2" 11 -1 -1 "d" "de la mafia" "soi" 11 0 -1 -1
"3387" "s16" 51 55 3 316 1 0 800 800 1156 800 2404 356 0 356 0 0 192 "aux_v" 10 -1 -1 "d" "a observé" "soi" 10 0 -1 -1
"3388" "s16" 51 55 4 96 1 0 212 1224 1224 1580 3984 1012 1012 0 2 2 1012 "np2_1" 21 -1 -1 "d" "les agents infiltrés" "soi" 21 0 -1 -1
"3389" "s16" 51 55 5 440 1 0 672 672 672 672 4656 0 0 0 0 0 672 "np2_2" 17 -1 -1 "d" "du service secret" "soi" 17 0 -1 -1
"3390" "s16" 51 55 6 0 0 0 0 0 0 0 4656 0 0 0 0 0 0 "sluice" 18 -1 -1 "d" "particulièrement," "soi" 18 0 -1 -1
"3391" "s16" 51 55 7 0 0 0 0 0 0 0 4656 0 0 0 0 0 0 "so" 15 -1 -1 "d" "si vous savez ?" "soi" 15 0 -1 -1
"3392" "s1" 65 19 10 0 0 0 0 0 0 0 7872 0 0 0 0 0 0 "sluice" 14 -1 1 "c" "les coupables," "cdb" 14 0 1 -1
"3393" "s1" 65 19 11 0 0 0 0 0 0 0 7872 0 0 0 0 0 0 "spillover1" 8 -1 1 "c" "incitant" "cdb" 8 0 1 -1
"3394" "s1" 65 19 2 292 1 0 292 292 604 292 3460 312 0 312 0 0 312 "np1_c" 9 -1 1 "c" "Le projet" "cdb" 9 0 1 -1
"3395" "s1" 65 19 3 300 1 0 300 300 1504 300 3760 1204 0 1204 0 1 436 "adj" 7 -1 1 "c" "informe" "cdb" 7 0 1 -1
"3396" "s1" 65 19 4 80 1 0 464 784 784 2300 6060 320 320 0 3 3 200 "verb" 9 -1 1 "c" "les aide," "cdb" 9 0 1 -1
"3397" "s1" 65 19 5 276 1 0 396 396 508 396 6456 112 0 112 0 0 112 "post-verb" 14 -1 1 "c" "mais grâce à" "cdb" 14 0 1 -1
"3398" "s1" 65 19 9 208 1 208 208 208 208 208 7872 0 0 0 0 0 208 "pre-sluice" 11 -1 1 "c" "d'en saisir" "cdb" 11 0 1 -1
"3399" "s16" 52 19 10 0 0 0 0 0 0 0 5504 0 0 0 0 0 0 "sluice" 14 -1 -1 "d" "les coupables," "cdb" 14 0 -1 -1
"3400" "s16" 52 19 11 0 0 0 0 0 0 0 5504 0 0 0 0 0 0 "spillover1" 8 -1 -1 "d" "incitant" "cdb" 8 0 -1 -1
"3401" "s16" 52 19 2 108 1 0 340 340 340 340 3444 0 0 0 0 0 340 "np1_c" 11 -1 -1 "d" "Les projets" "cdb" 11 0 -1 -1
"3402" "s16" 52 19 3 316 1 316 316 316 316 316 3760 0 0 0 0 0 316 "adj" 8 -1 -1 "d" "informes" "cdb" 8 0 -1 -1
"3403" "s16" 52 19 4 168 1 0 328 328 328 328 4088 0 0 0 0 0 328 "verb" 11 -1 -1 "d" "les aident," "cdb" 11 0 -1 -1
"3404" "s16" 52 19 5 256 1 0 384 384 384 384 4472 0 0 0 0 0 384 "post-verb" 14 -1 -1 "d" "mais grâce à" "cdb" 14 0 -1 -1
"3405" "s16" 52 19 9 212 1 212 212 212 212 212 5504 0 0 0 0 0 212 "pre-sluice" 11 -1 -1 "d" "d'en saisir" "cdb" 11 0 -1 -1
"3406" "s16" 5 27 10 0 0 0 0 0 0 0 9232 0 0 0 0 0 0 "spillover1" 13 -1 -1 "d" "étant donné" "cdb" 13 0 -1 -1
"3407" "s16" 5 27 3 272 1 0 272 272 1008 272 5472 736 0 736 0 0 460 "np1_c" 13 -1 -1 "d" "L'infirmière" "cdb" 13 0 -1 -1
"3408" "s16" 5 27 4 236 1 0 236 236 864 236 5708 628 0 628 0 2 340 "adj" 7 -1 -1 "d" "maudite" "cdb" 7 0 -1 -1
"3409" "s16" 5 27 5 196 1 0 196 404 468 1768 7476 272 208 64 1 1 64 "verb" 11 -1 -1 "d" "les mouche," "cdb" 11 0 -1 -1
"3410" "s16" 5 27 6 184 1 0 184 280 280 344 7820 96 96 0 1 1 96 "post-verb" 14 -1 -1 "d" "mais les vieux" "cdb" 14 0 -1 -1
"3411" "s16" 5 27 8 144 1 0 976 976 976 976 9232 0 0 0 0 0 976 "pre-sluice" 7 -1 -1 "d" "souvent" "cdb" 7 0 -1 -1
"3412" "s16" 5 27 9 0 0 0 0 0 0 0 9232 0 0 0 0 0 0 "sluice" 8 -1 -1 "d" "le sens," "cdb" 8 0 -1 -1
"3413" "s16" 55 7 1 136 1 0 340 340 340 340 340 0 0 0 0 0 340 "np1" 14 -1 -1 "d" "La secrétaire" "rrc" 14 0 -1 -1
"3414" "s16" 55 7 2 280 1 280 280 280 280 280 620 0 0 0 0 0 280 "part" 9 -1 -1 "d" "instruite" "rrc" 9 0 -1 -1
"3415" "s16" 55 7 3 184 1 0 524 524 524 524 1144 0 0 0 0 0 524 "pp" 14 -1 -1 "d" "de la défaite" "rrc" 14 0 -1 -1
"3416" "s16" 55 7 4 196 1 0 592 592 696 592 1736 104 0 104 0 0 104 "dis" 21 -1 -1 "d" "aurait été trouvée" "rrc" 21 0 -1 -1
"3417" "s16" 55 7 5 144 1 0 248 248 248 352 2088 0 0 0 1 1 248 "post-dis" 12 -1 -1 "d" "dans un bar," "rrc" 12 0 -1 -1
"3418" "s16" 55 7 7 108 1 0 604 604 604 604 3588 0 0 0 0 0 604 "pre-sluice" 17 -1 -1 "d" "il est impossible" "rrc" 17 0 -1 -1
"3419" "s16" 55 7 8 0 0 0 0 0 0 0 3588 0 0 0 0 0 0 "sluice" 16 -1 -1 "d" "de le vérifier," "rrc" 16 0 -1 -1
"3420" "s16" 55 7 9 0 0 0 0 0 0 0 3588 0 0 0 0 0 0 "spillover" 12 -1 -1 "d" "d'autant que" "rrc" 12 0 -1 -1
"3421" "s16" 57 34 10 0 0 0 0 0 0 0 9672 0 0 0 0 0 0 "sluice" 17 1 1 "a" "par quelle magie," "cdb" 17 1 0 1
"3422" "s16" 57 34 11 0 0 0 0 0 0 0 9672 0 0 0 0 0 0 "spillover1" 22 1 1 "a" "et les instrumentistes" "cdb" 22 1 0 1
"3423" "s16" 57 34 3 84 1 0 1320 1320 2196 1320 4700 876 0 876 0 0 876 "np1_c" 11 1 1 "a" "La notation" "cdb" 11 1 0 1
"3424" "s16" 57 34 4 0 0 0 0 0 640 0 4700 640 0 640 0 1 528 "adj" 7 1 1 "a" "inverse" "cdb" 7 1 0 1
"3425" "s16" 57 34 5 232 1 0 232 956 1228 2472 7172 996 724 272 2 2 272 "verb" 11 1 1 "a" "les rythme," "cdb" 11 1 0 1
"3426" "s16" 57 34 6 116 1 0 436 788 788 1060 8232 352 352 0 1 1 352 "post-verb" 20 1 1 "a" "mais ni le directeur" "cdb" 20 1 0 1
"3427" "s16" 57 34 9 180 1 0 208 208 208 208 9672 0 0 0 0 0 208 "pre-sluice" 9 1 1 "a" "expliquer" "cdb" 9 1 0 1
"3428" "s16" 60 31 10 0 0 0 0 0 0 0 7656 0 0 0 0 0 0 "spillover1" 6 -1 -1 "d" "vu que" "cdb" 6 0 -1 -1
"3429" "s16" 60 31 2 100 1 0 540 540 1308 540 3412 768 0 768 0 0 452 "np1_c" 12 -1 -1 "d" "Les bouchers" "cdb" 12 0 -1 -1
"3430" "s16" 60 31 3 152 1 0 152 152 512 152 3564 360 0 360 0 1 180 "adj" 5 -1 -1 "d" "sales" "cdb" 5 0 -1 -1
"3431" "s16" 60 31 4 320 1 0 320 320 604 320 3884 284 0 284 0 0 284 "verb" 14 -1 -1 "d" "les tranchent," "cdb" 14 0 -1 -1
"3432" "s16" 60 31 5 140 1 0 680 680 1080 680 4564 400 0 400 0 0 400 "post-verb" 16 -1 -1 "d" "mais les clients" "cdb" 16 0 -1 -1
"3433" "s16" 60 31 8 212 1 0 380 380 380 380 7656 0 0 0 0 0 380 "pre-sluice" 14 -1 -1 "d" "incrédulement" "cdb" 14 0 -1 -1
"3434" "s16" 60 31 9 0 0 0 0 0 0 0 7656 0 0 0 0 0 0 "sluice" 13 -1 -1 "d" "la technique," "cdb" 13 0 -1 -1
"3435" "s16" 61 9 1 596 1 0 1116 1116 1776 1116 1116 660 0 660 0 0 404 "np1" 20 1 -1 "b" "Les fruits exotiques" "rrc" 20 -1 0 1
"3436" "s16" 61 9 10 0 0 0 0 0 0 0 5360 0 0 0 0 0 0 "sluice" 9 1 -1 "b" "pourquoi," "rrc" 9 -1 0 1
"3437" "s16" 61 9 11 0 0 0 0 0 0 0 5360 0 0 0 0 0 0 "spillover" 15 1 -1 "b" "alors même que" "rrc" 15 -1 0 1
"3438" "s16" 61 9 2 164 1 0 724 724 724 980 2096 0 0 0 1 1 724 "part" 10 1 -1 "b" "introduits" "rrc" 10 -1 0 1
"3439" "s16" 61 9 3 304 1 304 304 304 304 304 2400 0 0 0 0 0 304 "pp" 10 1 -1 "b" "au village" "rrc" 10 -1 0 1
"3440" "s16" 61 9 4 192 1 192 192 192 192 192 2592 0 0 0 0 0 192 "dis" 8 1 -1 "b" "étaient" "rrc" 8 -1 0 1
"3441" "s16" 61 9 5 216 1 0 332 332 752 332 2924 420 0 420 0 1 316 "post-dis" 19 1 -1 "b" "fortement toxiques," "rrc" 19 -1 0 1
"3442" "s16" 61 9 9 260 1 260 260 260 260 260 5360 0 0 0 0 0 260 "pre-sluice" 10 1 -1 "b" "découvert" "rrc" 10 -1 0 1
"3443" "s16" 64 8 1 164 1 0 288 288 1044 288 288 756 0 756 0 0 124 "np1" 16 -1 1 "c" "Le fonctionnaire" "rrc" 16 0 1 -1
"3444" "s16" 64 8 2 168 1 0 280 688 1524 1164 1452 1244 408 836 1 2 416 "part" 8 -1 1 "c" "interdit" "rrc" 8 0 1 -1
"3445" "s16" 64 8 3 148 1 0 148 428 676 652 2104 528 280 248 1 1 248 "pp" 10 -1 1 "c" "de séance" "rrc" 10 0 1 -1
"3446" "s16" 64 8 4 0 0 0 0 0 160 0 2104 160 0 160 0 0 160 "dis" 7 -1 1 "c" "a reçu" "rrc" 7 0 1 -1
"3447" "s16" 64 8 5 252 1 0 304 304 496 464 2568 192 0 192 1 1 192 "post-dis" 16 -1 1 "c" "une convocation," "rrc" 16 0 1 -1
"3448" "s16" 64 8 7 168 1 168 168 168 168 168 5328 0 0 0 0 0 168 "pre-sluice" 17 -1 1 "c" "ne pouvait encore" "rrc" 17 0 1 -1
"3449" "s16" 64 8 8 0 0 0 0 0 0 0 5328 0 0 0 0 0 0 "sluice" 12 -1 1 "c" "l'expliquer," "rrc" 12 0 1 -1
"3450" "s16" 64 8 9 0 0 0 0 0 0 0 5328 0 0 0 0 0 0 "spillover" 15 -1 1 "c" "jusqu'à ce que" "rrc" 15 0 1 -1
"3451" "s16" 65 11 1 168 1 0 940 940 940 940 940 0 0 0 0 0 940 "np1" 19 -1 -1 "d" "La reine éternelle" "rrc" 19 0 -1 -1
"3452" "s16" 65 11 2 388 1 388 388 388 388 388 1328 0 0 0 0 0 388 "part" 8 -1 -1 "d" "prédite" "rrc" 8 0 -1 -1
"3453" "s16" 65 11 3 184 1 0 608 608 608 608 1936 0 0 0 0 0 608 "pp" 19 -1 -1 "d" "dans les écritures" "rrc" 19 0 -1 -1
"3454" "s16" 65 11 4 144 1 0 996 996 996 996 2932 0 0 0 0 0 996 "dis" 15 -1 -1 "d" "aurait accompli" "rrc" 15 0 -1 -1
"3455" "s16" 65 11 5 148 1 148 148 148 148 148 3080 0 0 0 0 0 148 "post-dis" 11 -1 -1 "d" "un miracle," "rrc" 11 0 -1 -1
"3456" "s16" 65 11 7 168 1 0 268 268 268 268 4144 0 0 0 0 0 268 "pre-sluice" 15 -1 -1 "d" "d'en découvrir" "rrc" 15 0 -1 -1
"3457" "s16" 65 11 8 0 0 0 0 0 0 0 4144 0 0 0 0 0 0 "sluice" 10 -1 -1 "d" "la nature," "rrc" 10 0 -1 -1
"3458" "s16" 65 11 9 0 0 0 0 0 0 0 4144 0 0 0 0 0 0 "spillover" 14 -1 -1 "d" "en particulier" "rrc" 14 0 -1 -1
"3459" "s16" 66 41 1 148 1 0 1072 1072 1072 1072 1072 0 0 0 0 0 1072 "np1_1" 19 1 -1 "b" "Combien de maîtres" "soi" 19 -1 0 1
"3460" "s16" 66 41 2 228 1 228 228 228 228 228 1300 0 0 0 0 0 228 "np1_2" 10 1 -1 "b" "de kung-fu" "soi" 10 -1 0 1
"3461" "s16" 66 41 3 244 1 0 428 428 428 428 1728 0 0 0 0 0 428 "aux_v" 10 1 -1 "b" "ont vaincu" "soi" 10 -1 0 1
"3462" "s16" 66 41 4 200 1 200 200 200 200 200 1928 0 0 0 0 0 200 "np2_1" 6 1 -1 "b" "l'ours" "soi" 6 -1 0 1
"3463" "s16" 66 41 5 352 1 352 352 352 352 352 2280 0 0 0 0 0 352 "np2_2" 9 1 -1 "b" "du cirque" "soi" 9 -1 0 1
"3464" "s16" 66 41 6 0 0 0 0 0 0 0 2280 0 0 0 0 0 0 "sluice" 11 1 -1 "b" "et comment," "soi" 11 -1 0 1
"3465" "s16" 66 41 7 0 0 0 0 0 0 0 2280 0 0 0 0 0 0 "so" 10 1 -1 "b" "si je puis" "soi" 10 -1 0 1
"3466" "s16" 67 47 1 144 1 0 816 816 816 816 816 0 0 0 0 0 816 "np1_1" 16 -1 -1 "d" "Quelle chanteuse" "soi" 16 0 -1 -1
"3467" "s16" 67 47 2 180 1 180 180 180 180 180 996 0 0 0 0 0 180 "np1_2" 8 -1 -1 "d" "d'opéra" "soi" 8 0 -1 -1
"3468" "s16" 67 47 3 448 1 448 448 448 448 448 1444 0 0 0 0 0 448 "aux_v" 11 -1 -1 "d" "a contacté" "soi" 11 0 -1 -1
"3469" "s16" 67 47 4 376 1 0 520 520 520 520 1964 0 0 0 0 0 520 "np2_1" 13 -1 -1 "d" "les musiciens" "soi" 13 0 -1 -1
"3470" "s16" 67 47 5 148 1 148 148 148 148 148 2112 0 0 0 0 0 148 "np2_2" 9 -1 -1 "d" "du groupe" "soi" 9 0 -1 -1
"3471" "s16" 67 47 6 0 0 0 0 0 0 0 2112 0 0 0 0 0 0 "sluice" 12 -1 -1 "d" "en cachette," "soi" 12 0 -1 -1
"3472" "s16" 67 47 7 0 0 0 0 0 0 0 2112 0 0 0 0 0 0 "so" 15 -1 -1 "d" "si vous savez ?" "soi" 15 0 -1 -1
"3473" "s16" 70 45 1 168 1 0 564 564 564 564 564 0 0 0 0 0 564 "np1_1" 14 1 -1 "b" "Quels fidèles" "soi" 14 -1 0 1
"3474" "s16" 70 45 2 176 1 0 476 476 476 476 1040 0 0 0 0 0 476 "np1_2" 15 1 -1 "b" "de l'hindouisme" "soi" 15 -1 0 1
"3475" "s16" 70 45 3 152 1 0 424 424 544 424 1464 120 0 120 0 0 120 "aux_v" 12 1 -1 "b" "ont converti" "soi" 12 -1 0 1
"3476" "s16" 70 45 4 436 1 436 436 436 436 556 2020 0 0 0 1 1 436 "np2_1" 10 1 -1 "b" "le pasteur" "soi" 10 -1 0 1
"3477" "s16" 70 45 5 344 1 0 656 656 656 656 2676 0 0 0 0 0 656 "np2_2" 24 1 -1 "b" "de l'église paroissiale" "soi" 24 -1 0 1
"3478" "s16" 70 45 6 0 0 0 0 0 0 0 2676 0 0 0 0 0 0 "sluice" 11 1 -1 "b" "et comment," "soi" 11 -1 0 1
"3479" "s16" 70 45 7 0 0 0 0 0 0 0 2676 0 0 0 0 0 0 "so" 10 1 -1 "b" "si je puis" "soi" 10 -1 0 1
"3480" "s16" 71 44 1 128 1 0 656 656 656 656 656 0 0 0 0 0 656 "np1_1" 13 -1 1 "c" "Quels bandits" "soi" 13 0 1 -1
"3481" "s16" 71 44 2 180 1 0 180 180 372 180 836 192 0 192 0 0 192 "np1_2" 10 -1 1 "c" "du désert" "soi" 10 0 1 -1
"3482" "s16" 71 44 3 172 1 172 172 172 172 364 1200 0 0 0 1 1 172 "aux_v" 11 -1 1 "c" "a assiégé" "soi" 11 0 1 -1
"3483" "s16" 71 44 4 76 1 0 292 292 292 292 1492 0 0 0 0 0 292 "np2_1" 8 -1 1 "c" "l'armée" "soi" 8 0 1 -1
"3484" "s16" 71 44 5 376 1 376 376 376 376 376 1868 0 0 0 0 0 376 "np2_2" 12 -1 1 "c" "des Croisés" "soi" 12 0 1 -1
"3485" "s16" 71 44 6 0 0 0 0 0 0 0 1868 0 0 0 0 0 0 "sluice" 8 -1 1 "c" "en 1267," "soi" 8 0 1 -1
"3486" "s16" 71 44 7 0 0 0 0 0 0 0 1868 0 0 0 0 0 0 "so" 14 -1 1 "c" "si vous pouvez" "soi" 14 0 1 -1
"3487" "s16" 72 16 1 160 1 0 784 784 784 784 784 0 0 0 0 0 784 "np1" 15 -1 1 "c" "Le dictionnaire" "rrc" 15 0 1 -1
"3488" "s16" 72 16 10 0 0 0 0 0 0 0 3196 0 0 0 0 0 0 "spillover" 9 -1 1 "c" "de façon" "rrc" 9 0 1 -1
"3489" "s16" 72 16 2 208 1 208 208 208 208 208 992 0 0 0 0 0 208 "part" 7 -1 1 "c" "traduit" "rrc" 7 0 1 -1
"3490" "s16" 72 16 3 152 1 152 152 152 152 152 1144 0 0 0 0 0 152 "pp" 12 -1 1 "c" "de l'anglais" "rrc" 12 0 1 -1
"3491" "s16" 72 16 4 292 1 292 292 292 292 292 1436 0 0 0 0 0 292 "dis" 9 -1 1 "c" "contenait" "rrc" 9 0 1 -1
"3492" "s16" 72 16 5 148 1 0 844 844 844 844 2280 0 0 0 0 0 844 "post-dis" 20 -1 1 "c" "des familles de mots" "rrc" 20 0 1 -1
"3493" "s16" 72 16 8 348 1 348 348 348 348 348 3196 0 0 0 0 0 348 "pre-sluice" 13 -1 1 "c" "des matières" "rrc" 13 0 1 -1
"3494" "s16" 72 16 9 0 0 0 0 0 0 0 3196 0 0 0 0 0 0 "sluice" 19 -1 1 "c" "ne les indique pas," "rrc" 19 0 1 -1
"3495" "s1" 67 35 10 0 0 0 0 0 0 0 7340 0 0 0 0 0 0 "sluice" 22 -1 1 "c" "la longueur du trajet," "cdb" 22 0 1 -1
"3496" "s1" 67 35 11 0 0 0 0 0 0 0 7340 0 0 0 0 0 0 "spillover1" 9 -1 1 "c" "vu qu'ils" "cdb" 9 0 1 -1
"3497" "s1" 67 35 3 264 1 0 264 264 716 264 3368 452 0 452 0 0 452 "np1_c" 14 -1 1 "c" "Une policière" "cdb" 14 0 1 -1
"3498" "s1" 67 35 4 112 1 0 112 312 312 764 4132 200 200 0 1 1 200 "adj" 5 -1 1 "c" "sauve" "cdb" 5 0 1 -1
"3499" "s1" 67 35 5 172 1 0 400 400 400 400 4532 0 0 0 0 0 400 "verb" 14 -1 1 "c" "les véhicule," "cdb" 14 0 1 -1
"3500" "s1" 67 35 6 136 1 0 648 648 648 648 5180 0 0 0 0 0 648 "post-verb" 11 -1 1 "c" "mais il est" "cdb" 11 0 1 -1
"3501" "s1" 67 35 9 176 1 176 176 176 176 176 7340 0 0 0 0 0 176 "pre-sluice" 10 -1 1 "c" "exactement" "cdb" 10 0 1 -1
"3502" "s16" 7 5 1 168 1 0 640 640 764 640 640 124 0 124 0 0 124 "np1" 22 1 -1 "b" "Les derniers chapitres" "rrc" 22 -1 0 1
"3503" "s16" 7 5 10 0 0 0 0 0 0 0 4656 0 0 0 0 0 0 "sluice" 9 1 -1 "b" "pourquoi," "rrc" 9 -1 0 1
"3504" "s16" 7 5 11 0 0 0 0 0 0 0 4656 0 0 0 0 0 0 "spillover" 12 1 -1 "b" "d'autant que" "rrc" 12 -1 0 1
"3505" "s16" 7 5 2 292 1 0 816 816 1120 816 1456 304 0 304 0 1 304 "part" 10 1 -1 "b" "soustraits" "rrc" 10 -1 0 1
"3506" "s16" 7 5 3 232 1 0 232 648 648 1076 2532 416 416 0 1 1 416 "pp" 8 1 -1 "b" "du livre" "rrc" 8 -1 0 1
"3507" "s16" 75 35 10 0 0 0 0 0 0 0 11360 0 0 0 0 0 0 "sluice" 22 -1 -1 "d" "la longueur du trajet," "cdb" 22 0 -1 -1
"3508" "s16" 75 35 11 0 0 0 0 0 0 0 11360 0 0 0 0 0 0 "spillover1" 9 -1 -1 "d" "vu qu'ils" "cdb" 9 0 -1 -1
"3509" "s16" 75 35 3 108 1 0 380 1464 1464 1696 6848 1084 1084 0 1 1 1084 "np1_c" 15 -1 -1 "d" "Des policières" "cdb" 15 0 -1 -1
"3510" "s16" 75 35 4 284 1 0 284 284 992 284 7132 708 0 708 0 0 372 "adj" 6 -1 -1 "d" "sauves" "cdb" 6 0 -1 -1
"3511" "s16" 75 35 5 188 1 0 348 540 972 876 8008 624 192 432 1 2 176 "verb" 16 -1 -1 "d" "les véhiculent," "cdb" 16 0 -1 -1
"3512" "s16" 75 35 6 176 1 0 176 176 508 176 8184 332 0 332 0 1 152 "post-verb" 11 -1 -1 "d" "mais il est" "cdb" 11 0 -1 -1
"3513" "s16" 75 35 9 184 1 0 328 328 328 328 11360 0 0 0 0 0 328 "pre-sluice" 10 -1 -1 "d" "exactement" "cdb" 10 0 -1 -1
"3514" "s16" 7 5 4 160 1 0 160 160 292 160 2692 132 0 132 0 0 132 "dis" 7 1 -1 "b" "avaient" "rrc" 7 -1 0 1
"3515" "s16" 7 5 5 192 1 0 192 452 452 584 3276 260 260 0 1 1 260 "post-dis" 17 1 -1 "b" "l'air ingénieux," "rrc" 17 -1 0 1
"3516" "s16" 7 5 9 172 1 172 172 172 172 172 4656 0 0 0 0 0 172 "pre-sluice" 10 1 -1 "b" "exactement" "rrc" 10 -1 0 1
"3517" "s16" 76 2 1 176 1 0 788 788 788 788 788 0 0 0 0 0 788 "np1" 9 1 1 "a" "Le héros" "rrc" 9 1 0 1
"3518" "s16" 76 2 10 0 0 0 0 0 0 0 8388 0 0 0 0 0 0 "spillover" 10 1 1 "a" "peut-être" "rrc" 10 1 0 1
"3519" "s16" 76 2 2 332 1 0 332 332 1416 332 1120 1084 0 1084 0 0 308 "part" 7 1 1 "a" "décrit" "rrc" 7 1 0 1
"3520" "s16" 76 2 3 152 1 0 356 512 1116 812 1932 760 156 604 1 1 428 "pp" 19 1 1 "a" "dans cette histoire" "rrc" 19 1 0 1
"3521" "s16" 76 2 4 156 1 0 156 156 308 156 2088 152 0 152 0 0 152 "dis" 8 1 1 "a" "a vaincu" "rrc" 8 1 0 1
"3522" "s16" 76 2 5 152 1 0 152 988 988 2528 4616 836 836 0 3 3 696 "post-dis" 18 1 1 "a" "une bête féroce," "rrc" 18 1 0 1
"3523" "s16" 76 2 8 196 1 0 368 368 368 368 8388 0 0 0 0 0 368 "pre-sluice" 12 1 1 "a" "ne mentionne" "rrc" 12 1 0 1
"3524" "s16" 76 2 9 0 0 0 0 0 0 0 8388 0 0 0 0 0 0 "sluice" 8 1 1 "a" "comment," "rrc" 8 1 0 1
"3525" "s16" 78 22 10 0 0 0 0 0 0 0 8428 0 0 0 0 0 0 "pre-sluice" 9 1 1 "a" "révéler" "cdb" 9 1 0 1
"3526" "s16" 78 22 12 0 0 0 0 0 0 0 8428 0 0 0 0 0 0 "spillover1" 11 1 1 "a" "de manière" "cdb" 11 1 0 1
"3527" "s16" 78 22 3 184 1 0 652 652 1092 652 4360 440 0 440 0 0 148 "np1_c" 8 1 1 "a" "Un agent" "cdb" 8 1 0 1
"3528" "s16" 78 22 4 196 1 0 196 196 888 196 4556 692 0 692 0 1 224 "adj" 6 1 1 "a" "lâche" "cdb" 6 1 0 1
"3529" "s16" 78 22 5 96 1 0 96 96 516 856 5412 420 0 420 1 2 272 "verb" 14 1 1 "a" "les recherche," "cdb" 14 1 0 1
"3530" "s16" 78 22 6 296 1 0 296 860 860 1652 7064 564 564 0 1 1 564 "post-verb" 16 1 1 "a" "mais à présent" "cdb" 16 1 0 1
"3531" "s16" 78 22 9 120 1 0 632 632 632 632 8428 0 0 0 0 0 632 "pre-sluice" 14 1 1 "a" "ne veulent pas" "cdb" 14 1 0 1
"3532" "s16" 79 1 1 160 1 0 944 944 944 944 944 0 0 0 0 0 944 "np1" 15 1 -1 "b" "La politicienne" "rrc" 15 -1 0 1
"3533" "s16" 79 1 10 296 1 0 436 436 436 436 4484 0 0 0 0 0 436 "pre-sluice" 14 1 -1 "b" "se demandaient" "rrc" 14 -1 0 1
"3534" "s16" 79 1 11 0 0 0 0 0 0 0 4484 0 0 0 0 0 0 "sluice" 9 1 -1 "b" "pourquoi," "rrc" 9 -1 0 1
"3535" "s16" 79 1 12 0 0 0 0 0 0 0 4484 0 0 0 0 0 0 "spillover" 6 1 -1 "b" "vu que" "rrc" 6 -1 0 1
"3536" "s16" 79 1 2 288 1 288 288 288 288 288 1232 0 0 0 0 0 288 "part" 10 1 -1 "b" "contredite" "rrc" 10 -1 0 1
"3537" "s16" 79 1 3 96 1 0 360 360 360 360 1592 0 0 0 0 0 360 "pp" 16 1 -1 "b" "durant le débat" "rrc" 16 -1 0 1
"3538" "s16" 79 1 4 208 1 0 388 388 388 388 1980 0 0 0 0 0 388 "dis" 10 1 -1 "b" "a proposé" "rrc" 10 -1 0 1
"3539" "s16" 79 1 5 232 1 232 232 232 232 232 2212 0 0 0 0 0 232 "post-dis" 11 1 -1 "b" "des mesures" "rrc" 11 -1 0 1
"3540" "s16" 80 12 1 164 1 0 344 344 524 344 344 180 0 180 0 0 180 "np1" 8 -1 1 "c" "Le robot" "rrc" 8 0 1 -1
"3541" "s16" 80 12 10 0 0 0 0 0 0 0 5492 0 0 0 0 0 0 "spillover" 12 -1 1 "c" "vu qu'il y a" "rrc" 12 0 1 -1
"3542" "s16" 80 12 2 316 1 0 400 596 896 776 1120 496 196 300 1 1 300 "part" 7 -1 1 "c" "produit" "rrc" 7 0 1 -1
"3543" "s16" 80 12 3 196 1 0 196 336 336 636 1756 140 140 0 1 1 140 "pp" 10 -1 1 "c" "à l'usine" "rrc" 10 0 1 -1
[truncated: 1,312,682 more chars]
