# Supplementary material for: Processing of ellipsis with garden-path antecedents in French and German: Evidence from eye tracking
Source: PLoS One. 2018 Jun 13;13(6):e0198620. doi: 10.1371/journal.pone.0198620 (PMC5999118; doi:10.1371/journal.pone.0198620)
Supplement: S7 File — (TXT) [file pone.0198620.s007.txt]

item word acount vcount
17 illustre 272 554
18 fixe 1004 536
19 informe 73 98
20 valide 265 41
21 explicite 276 20
22 lâche 139 52
23 critique 1375 263
24 aveugle 279 12
25 détruit 1 466
26 fixe 1004 536
27 maudit 102 1
28 trouble 122 36
29 intègre 241 656
30 sublime 74 17
31 sale 160 9
32 célèbre 6261 132
33 grave 1405 27
34 inverse 579 73
35 sauve 174 197
36 précise 1227 339
