# Supplementary material for: Processing of ellipsis with garden-path antecedents in French and German: Evidence from eye tracking
Source: PLoS One. 2018 Jun 13;13(6):e0198620. doi: 10.1371/journal.pone.0198620 (PMC5999118; doi:10.1371/journal.pone.0198620)
Supplement: S8 File — (R) [file pone.0198620.s008.R]

library(rstan)
library(dplyr)
library(lme4)

data<-read.table("data_fr_ratings.txt")

by_subj <- data.frame(data %>% filter(stype==3&cond==1) %>% group_by(Subj) %>% summarise(mn=mean(as.numeric(Judgment)),mx=max(as.numeric(Judgment))))
by_subj
hist(by_subj$mn)
by_subj<-by_subj[order(by_subj$mn),]
plot(by_subj$mn)
d<-filter(data,stype==3&cond==1)
b <- with(d, reorder(Subj, Judgment, mean))
table(filter(data,Subj=="5 _4")$Judgment)

tiff("ratings_box.tif",width=10,height=4,units="in",res=300,compression="lzw",family="Times New Roman")
par(las=2)
boxplot(d$Judgment~as.numeric(b),xlab="Subject",ylab="Rating")
axis(side = 2, at = 1:10)
dev.off()

params<-c("alpha","beta","sigma_u","sigma_w","sigma_x","sigma_y")

dat1 <- list(subject=as.integer(factor(data$Subj)),
               itemsoi=as.integer(data$item_num),
               itemrrc=as.integer(data$item_num),
               itemcdb=as.integer(data$item_num),
               rating=as.integer(data$Judgment),   
               stype=as.integer(data$stype),
               cond=data$cond,
               N_obs = nrow(data),
               G = 10,
               I = length(unique(data$Subj)),
               J = 20,
               K = 16,
               L = 20
               )

ratings<- stan(file="ratings_big.stan",
                control=list(adapt_delta=.99),
                iter=4000,
                chains=4,
                init=0,
                cores=4,
                warmup=2000,
                data=dat1,
                pars=params)
                
print(round(data.frame(summary(ratings,digits=3,probs=c(0.025,0.975))),3))
save(ratings,file="ratings.Rda") 
