# Supplementary material for: Processing of ellipsis with garden-path antecedents in French and German: Evidence from eye tracking
Source: PLoS One. 2018 Jun 13;13(6):e0198620. doi: 10.1371/journal.pone.0198620 (PMC5999118; doi:10.1371/journal.pone.0198620)
Supplement: S16 File — (TXT) [file pone.0198620.s016.txt]

"subj" "avefps" "dwellt" "firsfd" "firsfp" "firrdt" "id" "text" "lasrdt" "legal" "maxfps" "regrei" "regric" "regreo" "regroc" "regrof" "regofc" "regrpd" "secofd" "secrdt" "secret" "selrpd" "skip" "trial" "block" "item" "identifier" "practice" "counterbalancing" "condition" "roi" "gender" "order" "length" "c1" "c2" "rereadt" "regprd" "roi_num"
"53" 10 "783,00" 874 476 1 874 1 "Eine Beraterin des Präsidenten" 874 1 "799,00" 0 0 0 0 0 0 874 "239" "." "." 874 0 6 "2" 4 "4b" "N" "a" "b" "np1" 1 -1 30 -1 0 0 874 1
"54" 10 "783,00" 235 235 1 235 2 "hatte" 235 1 "783,00" 0 0 0 0 0 0 235 "." "." "." 235 0 6 "2" 4 "4b" "N" "a" "b" "aux" 1 -1 5 -1 0 0 235 2
"55" 10 "770,50" 376 223 1 376 3 "die Ermittler" 376 1 "773,00" 0 0 0 0 0 0 376 "153" "." "." 376 0 6 "2" 4 "4b" "N" "a" "b" "np2" 1 -1 13 -1 0 0 376 3
"56" 10 "780,00" 655 506 1 655 4 "offensichtlich" 655 1 "785,00" 0 0 0 0 0 0 655 "149" "." "." 655 0 6 "2" 4 "4b" "N" "a" "b" "adj" 1 -1 14 -1 0 0 655 4
"57" 10 "805,50" 700 220 1 700 5 "mit Erfolg getäuscht," 700 1 "818,00" 0 0 0 0 0 0 700 "92" "." "." 700 0 6 "2" 4 "4b" "N" "a" "b" "vp" 1 -1 21 -1 0 0 700 5
"59" 10 "842,00" 271 271 0 271 7 "man" 271 0 "842,00" 1 1 0 0 0 0 271 "." "." "." 271 1 6 "2" 4 "4b" "N" "a" "b" "other" 1 -1 3 -1 0 0 271 8
"60" 10 "833,00" 133 133 1 133 8 "fand" 133 0 "833,00" 0 0 1 1 1 1 404 "." "." "." 133 0 6 "2" 4 "4b" "N" "a" "b" "other" 1 -1 4 -1 0 0 404 8
"62" 10 "811,00" 198 198 1 198 10 "heraus," 198 0 "811,00" 0 0 0 0 0 0 198 "." "." "." 198 0 6 "2" 4 "4b" "N" "a" "b" "wh-1" 1 -1 7 -1 0 0 198 6
"63" 10 "769,00" 188 188 1 188 11 "wie," 188 1 "769,00" 0 0 0 0 0 0 188 "." "." "." 188 0 6 "2" 4 "4b" "N" "a" "b" "wh" 1 -1 4 -1 0 0 188 7
"64" 10 "738,00" 310 310 0 310 12 "denn" 310 0 "738,00" 1 1 0 0 0 0 310 "." "." "." 310 1 6 "2" 4 "4b" "N" "a" "b" "wh+1" 1 -1 4 -1 0 0 310 8
"65" 10 "761,00" 475 241 1 241 13 "es" 234 0 "775,00" 0 0 0 0 0 0 241 "234" "234" "5128" 241 0 6 "2" 4 "4b" "N" "a" "b" "wh+2" 1 -1 2 -1 0 234 241 8
"67" 10 "754,67" 560 171 1 171 15 "nach wie vor" 389 0 "772,00" 0 0 1 1 1 1 1104 "137" "389" "5565" 560 0 6 "2" 4 "4b" "N" "a" "b" "other" 1 -1 12 -1 0 389 1104 8
"68" 10 "745,00" 579 222 1 579 16 "die höchste Geheimhaltungsstufe." 579 1 "750,00" 0 0 0 0 0 0 579 "239" "." "." 579 0 6 "2" 4 "4b" "N" "a" "b" "end" 1 -1 32 -1 0 0 579 8
"111" 10 "726,25" 1617 208 1 1426 1 "Eine Angestellte des städtischen Verkehrsunternehmens" 191 1 "751,00" 1 1 0 0 0 0 1426 "156" "191" "1963" 1426 0 11 "2" 13 "13a" "N" "a" "a" "np1" 1 1 53 1 0 191 1426 1
"112" 10 "711,50" 232 156 1 156 2 "hatten" 76 1 "719,00" 0 0 1 1 1 1 423 "76" "76" "2060" 232 0 11 "2" 13 "13a" "N" "a" "a" "aux" 1 1 6 1 0 76 423 2
"113" 10 "724,50" 525 321 1 525 3 "die Fahrgäste" 525 1 "729,00" 0 0 0 0 0 0 525 "204" "." "." 525 0 11 "2" 13 "13a" "N" "a" "a" "np2" 1 1 13 1 0 0 525 3
"114" 10 "674,33" 666 240 1 666 4 "mit unverschämten Äußerungen" 666 1 "694,00" 0 0 0 0 0 0 666 "184" "." "." 666 0 11 "2" 13 "13a" "N" "a" "a" "adj" 1 1 28 1 0 0 666 4
"115" 10 "708,50" 590 283 1 590 5 "belästigt," 590 1 "731,00" 0 0 0 0 0 0 590 "307" "." "." 590 0 11 "2" 13 "13a" "N" "a" "a" "vp" 1 1 10 1 0 0 590 5
"117" 10 "813,50" 438 132 1 438 7 "das Team" 438 0 "819,00" 0 0 0 0 0 0 438 "306" "." "." 438 0 11 "2" 13 "13a" "N" "a" "a" "other" 1 1 8 1 0 0 438 8
"118" 10 "850,00" 283 283 1 283 8 "von Soziologen" 283 1 "850,00" 0 0 0 0 0 0 283 "." "." "." 283 0 11 "2" 13 "13a" "N" "a" "a" "other" 1 1 14 1 0 0 283 8
"119" 10 "873,00" 245 245 1 245 9 "konnte" 245 1 "873,00" 0 0 0 0 0 0 245 "." "." "." 245 0 11 "2" 13 "13a" "N" "a" "a" "other" 1 1 6 1 0 0 245 8
"121" 10 "868,00" 227 227 1 227 11 "erklären," 227 0 "868,00" 0 0 0 0 0 0 227 "." "." "." 227 0 11 "2" 13 "13a" "N" "a" "a" "wh-1" 1 1 9 1 0 0 227 6
"122" 10 "853,00" 194 194 1 194 12 "wieso," 194 1 "853,00" 0 0 0 0 0 0 194 "." "." "." 194 0 11 "2" 13 "13a" "N" "a" "a" "wh" 1 1 6 1 0 0 194 7
"123" 10 "805,00" 322 322 0 322 13 "sodass" 322 0 "805,00" 1 1 0 0 0 0 322 "." "." "." 322 1 11 "2" 13 "13a" "N" "a" "a" "wh+1" 1 1 6 1 0 0 322 8
"124" 10 "781,00" 593 242 1 242 14 "der Zwischenfall" 351 0 "833,00" 0 0 1 1 1 1 915 "234" "351" "6642" 593 0 11 "2" 13 "13a" "N" "a" "a" "wh+2" 1 1 16 1 0 351 915 8
"125" 10 "728,00" 369 203 1 369 15 "für die Wissenschaft" 369 1 "731,00" 0 0 0 0 0 0 369 "166" "." "." 369 0 11 "2" 13 "13a" "N" "a" "a" "other" 1 1 20 1 0 0 369 8
"126" 10 "718,00" 399 399 1 399 16 "bis heute" 399 1 "718,00" 0 0 0 0 0 0 399 "." "." "." 399 0 11 "2" 13 "13a" "N" "a" "a" "other" 1 1 9 1 0 0 399 8
"127" 10 "716,00" 190 190 1 190 17 "rätselhaft bleibt." 190 1 "716,00" 0 0 0 0 0 0 190 "." "." "." 190 0 11 "2" 13 "13a" "N" "a" "a" "end" 1 1 18 1 0 0 190 8
"196" 10 "767,29" 1320 179 1 1018 1 "Eine Sachverständige aus Osteuropa" 302 1 "826,00" 1 1 0 0 0 0 1018 "171" "302" "4045" 1018 0 17 "2" 17 "17a" "N" "a" "a" "np1" 1 1 34 1 0 302 1018 1
"197" 10 "748,00" 201 201 1 201 2 "hatten" 201 1 "748,00" 0 0 0 0 0 0 201 "." "." "." 201 0 17 "2" 17 "17a" "N" "a" "a" "aux" 1 1 6 1 0 0 201 2
"198" 10 "712,50" 379 197 1 379 3 "die Investoren" 379 1 "728,00" 0 0 0 0 0 0 379 "182" "." "." 379 0 17 "2" 17 "17a" "N" "a" "a" "np2" 1 1 14 1 0 0 379 3
"199" 10 "659,00" 659 221 1 659 4 "in der Planungsphase" 659 1 "671,00" 0 0 0 0 0 0 659 "189" "." "." 659 0 17 "2" 17 "17a" "N" "a" "a" "adj" 1 1 20 1 0 0 659 4
"200" 10 "648,40" 1009 211 1 1009 5 "eigenständig hinzugezogen," 1009 1 "666,00" 0 0 1 1 1 1 1311 "222" "." "." 1009 0 17 "2" 17 "17a" "N" "a" "a" "vp" 1 1 26 1 0 0 1311 5
"202" 10 "723,00" 530 316 1 530 7 "im Nachhinein" 530 0 "735,00" 0 0 0 0 0 0 530 "214" "." "." 530 0 17 "2" 17 "17a" "N" "a" "a" "other" 1 1 13 1 0 0 530 8
"203" 10 "712,00" 188 188 1 188 8 "fragte" 188 1 "712,00" 0 0 0 0 0 0 188 "." "." "." 188 0 17 "2" 17 "17a" "N" "a" "a" "other" 1 1 6 1 0 0 188 8
"204" 10 "656,00" 243 243 0 243 9 "sich" 243 0 "656,00" 1 1 0 0 0 0 243 "." "." "." 243 1 17 "2" 17 "17a" "N" "a" "a" "other" 1 1 4 1 0 0 243 8
"205" 10 "669,50" 427 254 1 254 10 "so mancher Gutachter," 173 0 "685,00" 0 0 1 1 1 1 670 "173" "173" "5594" 427 0 17 "2" 17 "17a" "N" "a" "a" "wh-1" 1 1 21 1 0 173 670 6
"206" 10 "636,00" 171 171 0 171 11 "wieso," 171 0 "636,00" 1 1 0 0 0 0 171 "." "." "." 171 1 17 "2" 17 "17a" "N" "a" "a" "wh" 1 1 6 1 0 0 171 7
"207" 10 "662,00" 228 228 1 228 12 "da" 228 0 "662,00" 0 0 0 0 0 0 228 "." "." "." 228 0 17 "2" 17 "17a" "N" "a" "a" "wh+1" 1 1 2 1 0 0 228 8
"208" 10 "646,00" 469 159 1 159 13 "das Ergebnis" 310 1 "651,00" 0 0 1 1 1 1 640 "310" "310" "6577" 469 0 17 "2" 17 "17a" "N" "a" "a" "wh+2" 1 1 12 1 0 310 640 8
"209" 10 "657,00" 231 231 1 231 14 "augenscheinlich" 231 1 "657,00" 0 0 0 0 0 0 231 "." "." "." 231 0 17 "2" 17 "17a" "N" "a" "a" "other" 1 1 15 1 0 0 231 8
"211" 10 "642,67" 520 282 1 520 16 "verbessert wurde." 520 0 "652,00" 0 0 0 0 0 0 520 "155" "." "." 520 0 17 "2" 17 "17a" "N" "a" "a" "end" 1 1 17 1 0 0 520 8
"212" 10 "748,67" 1296 231 1 1296 1 "Einen Mathematiker mit Programmierkenntnissen" 1296 1 "812,00" 0 0 0 0 0 0 1296 "180" "." "." 1296 0 18 "2" 27 "27c" "N" "a" "c" "np1" -1 1 45 0 1 0 1296 1
"213" 10 "695,00" 242 242 1 242 2 "hatten" 242 1 "695,00" 0 0 0 0 0 0 242 "." "." "." 242 0 18 "2" 27 "27c" "N" "a" "c" "aux" -1 1 6 0 1 0 242 2
"214" 10 "674,75" 872 209 1 872 3 "die Seitenbetreiber" 872 1 "704,00" 0 0 0 0 0 0 872 "191" "." "." 872 0 18 "2" 27 "27c" "N" "a" "c" "np2" -1 1 19 0 1 0 872 3
"215" 10 "680,50" 592 273 1 592 4 "über die Sicherheitslücke" 592 1 "711,00" 0 0 0 0 0 0 592 "319" "." "." 592 0 18 "2" 27 "27c" "N" "a" "c" "adj" -1 1 25 0 1 0 592 4
"216" 10 "679,00" 543 175 1 543 5 "informiert," 543 1 "700,00" 0 0 0 0 0 0 543 "234" "." "." 543 0 18 "2" 27 "27c" "N" "a" "c" "vp" -1 1 11 0 1 0 543 5
"218" 10 "738,00" 288 288 1 288 7 "der Staatsanwalt" 288 0 "738,00" 0 0 0 0 0 0 288 "." "." "." 288 0 18 "2" 27 "27c" "N" "a" "c" "other" -1 1 16 0 1 0 288 8
"219" 10 "732,00" 206 206 1 206 8 "wollte" 206 1 "732,00" 0 0 0 0 0 0 206 "." "." "." 206 0 18 "2" 27 "27c" "N" "a" "c" "other" -1 1 6 0 1 0 206 8
"220" 10 "723,00" 213 213 1 213 9 "genau" 213 1 "723,00" 0 0 0 0 0 0 213 "." "." "." 213 0 18 "2" 27 "27c" "N" "a" "c" "other" -1 1 5 0 1 0 213 8
"222" 10 "727,00" 237 237 1 237 11 "wann," 237 0 "727,00" 0 0 0 0 0 0 237 "." "." "." 237 0 18 "2" 27 "27c" "N" "a" "c" "wh" -1 1 5 0 1 0 237 7
"224" 10 "737,00" 300 300 1 300 13 "dies" 300 0 "737,00" 0 0 0 0 0 0 300 "." "." "." 300 0 18 "2" 27 "27c" "N" "a" "c" "wh+2" -1 1 4 0 1 0 300 8
"225" 10 "742,00" 227 227 1 227 14 "für den Tathergang" 227 1 "742,00" 0 0 0 0 0 0 227 "." "." "." 227 0 18 "2" 27 "27c" "N" "a" "c" "other" -1 1 18 0 1 0 227 8
"226" 10 "747,00" 265 265 1 265 15 "womöglich" 265 1 "747,00" 0 0 0 0 0 0 265 "." "." "." 265 0 18 "2" 27 "27c" "N" "a" "c" "other" -1 1 9 0 1 0 265 8
"227" 10 "711,33" 513 166 1 513 16 "äußerst entscheidend war." 513 1 "724,00" 0 0 0 0 0 0 513 "205" "." "." 513 0 18 "2" 27 "27c" "N" "a" "c" "end" -1 1 25 0 1 0 513 8
"242" 10 "774,00" 825 212 1 825 1 "Einen Gönner des Künstlers" 825 1 "797,00" 0 0 0 0 0 0 825 "181" "." "." 825 0 20 "2" 7 "7c" "N" "a" "c" "np1" -1 1 26 0 1 0 825 1
"243" 10 "786,00" 180 180 1 180 2 "hatten" 180 1 "786,00" 0 0 0 0 0 0 180 "." "." "." 180 0 20 "2" 7 "7c" "N" "a" "c" "aux" -1 1 6 0 1 0 180 2
"244" 10 "757,40" 1292 534 1 1292 3 "die etwas seltsamen Verwandten" 1292 1 "785,00" 0 0 0 0 0 0 1292 "170" "." "." 1292 0 20 "2" 7 "7c" "N" "a" "c" "np2" -1 1 30 0 1 0 1292 3
"245" 10 "718,00" 264 264 1 264 4 "zu Anfang" 264 1 "718,00" 0 0 0 0 0 0 264 "." "." "." 264 0 20 "2" 7 "7c" "N" "a" "c" "adj" -1 1 9 0 1 0 264 4
"246" 10 "702,00" 655 205 1 655 5 "des Mordes verdächtigt," 655 1 "716,00" 0 0 0 0 0 0 655 "63" "." "." 655 0 20 "2" 7 "7c" "N" "a" "c" "vp" -1 1 23 0 1 0 655 5
"248" 10 "685,00" 233 233 1 233 7 "aus den Tagebüchern" 233 0 "685,00" 0 0 0 0 0 0 233 "." "." "." 233 0 20 "2" 7 "7c" "N" "a" "c" "other" -1 1 19 0 1 0 233 8
"249" 10 "680,00" 248 248 1 248 8 "geht" 248 1 "680,00" 0 0 0 0 0 0 248 "." "." "." 248 0 20 "2" 7 "7c" "N" "a" "c" "other" -1 1 4 0 1 0 248 8
"251" 10 "682,00" 178 178 1 178 10 "hervor," 178 0 "682,00" 0 0 0 0 0 0 178 "." "." "." 178 0 20 "2" 7 "7c" "N" "a" "c" "wh-1" -1 1 7 0 1 0 178 6
"252" 10 "708,00" 218 218 1 218 11 "warum," 218 1 "708,00" 0 0 0 0 0 0 218 "." "." "." 218 0 20 "2" 7 "7c" "N" "a" "c" "wh" -1 1 6 0 1 0 218 7
"253" 10 "724,00" 189 189 1 189 12 "zumal" 189 1 "724,00" 0 0 0 0 0 0 189 "." "." "." 189 0 20 "2" 7 "7c" "N" "a" "c" "wh+1" -1 1 5 0 1 0 189 8
"255" 10 "728,00" 177 177 1 177 14 "sich" 177 0 "728,00" 0 0 0 0 0 0 177 "." "." "." 177 0 20 "2" 7 "7c" "N" "a" "c" "other" -1 1 4 0 1 0 177 8
"256" 10 "704,50" 315 120 1 315 15 "relativ eindeutig" 315 1 "713,00" 0 0 0 0 0 0 315 "195" "." "." 315 0 20 "2" 7 "7c" "N" "a" "c" "other" -1 1 17 0 1 0 315 8
"257" 10 "660,50" 454 285 1 454 16 "um Suizid handelte." 454 1 "667,00" 0 0 0 0 0 0 454 "169" "." "." 454 0 20 "2" 7 "7c" "N" "a" "c" "end" -1 1 19 0 1 0 454 8
"270" 10 "712,33" 1233 191 1 1233 1 "Ein Schwimmer mit zwei Beinprothesen" 1233 1 "731,00" 0 0 0 0 0 0 1233 "143" "." "." 1233 0 22 "2" 26 "26d" "N" "a" "d" "np1" -1 -1 36 0 -1 0 1233 1
"271" 10 "654,00" 220 220 1 220 2 "hatte" 220 1 "654,00" 0 0 0 0 0 0 220 "." "." "." 220 0 22 "2" 26 "26d" "N" "a" "d" "aux" -1 -1 5 0 -1 0 220 2
"272" 10 "642,00" 477 180 1 477 3 "die Komiteemitglieder" 477 1 "645,00" 0 0 0 0 0 0 477 "297" "." "." 477 0 22 "2" 26 "26d" "N" "a" "d" "np2" -1 -1 21 0 -1 0 477 3
"273" 10 "597,50" 1010 199 1 874 4 "bezüglich der geplanten Werbekampagne" 136 1 "616,00" 1 1 0 0 0 0 874 "216" "136" "3588" 874 0 22 "2" 26 "26d" "N" "a" "d" "adj" -1 -1 37 0 -1 136 874 4
"274" 10 "586,00" 305 305 1 305 5 "kontaktiert," 305 1 "586,00" 0 0 1 1 1 1 441 "." "." "." 305 0 22 "2" 26 "26d" "N" "a" "d" "vp" -1 -1 12 0 -1 0 441 5
"276" 10 "647,00" 313 313 0 313 7 "es" 313 0 "647,00" 1 1 0 0 0 0 313 "." "." "." 313 1 22 "2" 26 "26d" "N" "a" "d" "other" -1 -1 2 0 -1 0 313 8
"277" 10 "638,00" 366 134 1 134 8 "bleibt" 232 0 "656,00" 0 0 1 1 1 1 679 "232" "232" "4385" 366 0 22 "2" 26 "26d" "N" "a" "d" "other" -1 -1 6 0 -1 232 679 8
"278" 10 "665,00" 248 248 1 248 9 "äußerst schleierhaft," 248 1 "665,00" 0 0 0 0 0 0 248 "." "." "." 248 0 22 "2" 26 "26d" "N" "a" "d" "wh-1" -1 -1 21 0 -1 0 248 6
"279" 10 "648,00" 199 199 1 199 10 "wann," 199 1 "648,00" 0 0 0 0 0 0 199 "." "." "." 199 0 22 "2" 26 "26d" "N" "a" "d" "wh" -1 -1 5 0 -1 0 199 7
"280" 10 "621,00" 242 242 1 242 11 "zumal" 242 1 "621,00" 0 0 0 0 0 0 242 "." "." "." 242 0 22 "2" 26 "26d" "N" "a" "d" "wh+1" -1 -1 5 0 -1 0 242 8
"281" 10 "616,00" 189 189 1 189 12 "das Schriftstück" 189 1 "616,00" 0 0 0 0 0 0 189 "." "." "." 189 0 22 "2" 26 "26d" "N" "a" "d" "wh+2" -1 -1 16 0 -1 0 189 8
"282" 10 "614,00" 247 247 1 247 13 "angeblich" 247 1 "614,00" 0 0 0 0 0 0 247 "." "." "." 247 0 22 "2" 26 "26d" "N" "a" "d" "other" -1 -1 9 0 -1 0 247 8
"283" 10 "614,00" 177 177 1 177 14 "zwischenzeitlich" 177 1 "614,00" 0 0 0 0 0 0 177 "." "." "." 177 0 22 "2" 26 "26d" "N" "a" "d" "other" -1 -1 16 0 -1 0 177 8
"284" 10 "627,50" 421 244 1 421 15 "verloren gegangen ist." 421 1 "634,00" 0 0 0 0 0 0 421 "177" "." "." 421 0 22 "2" 26 "26d" "N" "a" "d" "end" -1 -1 22 0 -1 0 421 8
"285" 10 "758,17" 1199 209 1 803 1 "Ein Dolmetscher des Botschafters" 396 1 "777,00" 1 1 0 0 0 0 803 "191" "396" "1568" 803 0 23 "2" 14 "14d" "N" "a" "d" "np1" -1 -1 32 0 -1 396 803 1
"286" 10 "725,00" 218 218 1 218 2 "hatte" 218 1 "725,00" 0 0 1 1 1 1 614 "." "." "." 218 0 23 "2" 14 "14d" "N" "a" "d" "aux" -1 -1 5 0 -1 0 614 2
"287" 10 "815,00" 263 263 1 263 3 "die Gastgeber" 263 1 "815,00" 0 0 0 0 0 0 263 "." "." "." 263 0 23 "2" 14 "14d" "N" "a" "d" "np2" -1 -1 13 0 -1 0 263 3
"288" 10 "708,75" 682 222 1 682 4 "während der Begrüßungszeremonie" 682 1 "776,00" 0 0 0 0 0 0 682 "106" "." "." 682 0 23 "2" 14 "14d" "N" "a" "d" "adj" -1 -1 31 0 -1 0 682 4
"289" 10 "627,25" 679 168 1 679 5 "empfindlich gekränkt," 679 1 "638,00" 0 0 0 0 0 0 679 "224" "." "." 679 0 23 "2" 14 "14d" "N" "a" "d" "vp" -1 -1 21 0 -1 0 679 5
"291" 10 "691,00" 471 132 1 471 7 "damals" 471 0 "692,00" 0 0 0 0 0 0 471 "339" "." "." 471 0 23 "2" 14 "14d" "N" "a" "d" "other" -1 -1 6 0 -1 0 471 8
"292" 10 "704,00" 528 528 1 528 8 "konnte" 528 1 "704,00" 0 0 0 0 0 0 528 "." "." "." 528 0 23 "2" 14 "14d" "N" "a" "d" "other" -1 -1 6 0 -1 0 528 8
"294" 10 "700,00" 240 240 1 240 10 "nachvollziehen," 240 0 "700,00" 0 0 0 0 0 0 240 "." "." "." 240 0 23 "2" 14 "14d" "N" "a" "d" "wh-1" -1 -1 15 0 -1 0 240 6
"295" 10 "748,00" 182 182 1 182 11 "womit," 182 1 "748,00" 0 0 0 0 0 0 182 "." "." "." 182 0 23 "2" 14 "14d" "N" "a" "d" "wh" -1 -1 6 0 -1 0 182 7
"296" 10 "713,50" 551 229 1 229 12 "obwohl" 322 1 "741,00" 1 1 0 0 0 0 229 "322" "322" "5866" 229 0 23 "2" 14 "14d" "N" "a" "d" "wh+1" -1 -1 6 0 -1 322 229 8
"297" 10 "687,67" 549 183 1 183 13 "die kulturellen Gepflogenheiten" 366 1 "710,00" 0 0 1 1 1 1 871 "168" "366" "6283" 549 0 23 "2" 14 "14d" "N" "a" "d" "wh+2" -1 -1 31 0 -1 366 871 8
"298" 10 "626,00" 498 245 1 498 14 "der jeweils anderen Seite" 498 1 "653,00" 0 0 0 0 0 0 498 "221" "." "." 498 0 23 "2" 14 "14d" "N" "a" "d" "other" -1 -1 25 0 -1 0 498 8
"299" 10 "600,00" 258 258 1 258 15 "auf jeden Fall" 258 1 "600,00" 0 0 0 0 0 0 258 "." "." "." 258 0 23 "2" 14 "14d" "N" "a" "d" "other" -1 -1 14 0 -1 0 258 8
"300" 10 "626,33" 624 231 1 624 16 "hinreichend bekannt waren." 624 1 "632,00" 0 0 0 0 0 0 624 "213" "." "." 624 0 23 "2" 14 "14d" "N" "a" "d" "end" -1 -1 26 0 -1 0 624 8
"312" 10 "711,50" 1333 199 1 1333 1 "Ein Violinist des Nationalorchesters" 1333 1 "728,00" 0 0 0 0 0 0 1333 "310" "." "." 1333 0 25 "2" 22 "22d" "N" "a" "d" "np1" -1 -1 36 0 -1 0 1333 1
"313" 10 "697,00" 241 241 1 241 2 "hatte" 241 1 "697,00" 0 0 0 0 0 0 241 "." "." "." 241 0 25 "2" 22 "22d" "N" "a" "d" "aux" -1 -1 5 0 -1 0 241 2
"314" 10 "654,00" 564 199 1 564 3 "die Konzertbesucher" 564 1 "676,00" 0 0 0 0 0 0 564 "119" "." "." 564 0 25 "2" 22 "22d" "N" "a" "d" "np2" -1 -1 19 0 -1 0 564 3
"315" 10 "629,67" 660 211 1 660 4 "während der halbstündigen Pause" 660 1 "642,00" 0 0 0 0 0 0 660 "271" "." "." 660 0 25 "2" 22 "22d" "N" "a" "d" "adj" -1 -1 31 0 -1 0 660 4
"316" 10 "588,00" 366 171 1 366 5 "heimlich fotografiert," 366 1 "589,00" 0 0 0 0 0 0 366 "195" "." "." 366 0 25 "2" 22 "22d" "N" "a" "d" "vp" -1 -1 22 0 -1 0 366 5
"318" 10 "616,50" 414 129 1 414 7 "der Beitrag" 414 0 "624,00" 0 0 0 0 0 0 414 "285" "." "." 414 0 25 "2" 22 "22d" "N" "a" "d" "other" -1 -1 11 0 -1 0 414 8
"319" 10 "644,00" 180 180 1 180 8 "verriet" 180 1 "644,00" 0 0 0 0 0 0 180 "." "." "." 180 0 25 "2" 22 "22d" "N" "a" "d" "other" -1 -1 7 0 -1 0 180 8
"320" 10 "652,00" 267 267 1 267 9 "leider" 267 1 "652,00" 0 0 0 0 0 0 267 "." "." "." 267 0 25 "2" 22 "22d" "N" "a" "d" "other" -1 -1 6 0 -1 0 267 8
"321" 10 "661,00" 159 159 1 159 10 "nicht," 159 1 "661,00" 0 0 0 0 0 0 159 "." "." "." 159 0 25 "2" 22 "22d" "N" "a" "d" "wh-1" -1 -1 6 0 -1 0 159 6
"322" 10 "646,00" 191 191 1 191 11 "weshalb," 191 1 "646,00" 0 0 0 0 0 0 191 "." "." "." 191 0 25 "2" 22 "22d" "N" "a" "d" "wh" -1 -1 8 0 -1 0 191 7
"323" 10 "636,00" 229 229 1 229 12 "sondern" 229 1 "636,00" 0 0 0 0 0 0 229 "." "." "." 229 0 25 "2" 22 "22d" "N" "a" "d" "wh+1" -1 -1 7 0 -1 0 229 8
"324" 10 "633,00" 215 215 1 215 13 "befasste" 215 1 "633,00" 0 0 0 0 0 0 215 "." "." "." 215 0 25 "2" 22 "22d" "N" "a" "d" "wh+2" -1 -1 8 0 -1 0 215 8
"326" 10 "637,00" 441 441 1 441 15 "eher" 441 0 "637,00" 0 0 0 0 0 0 441 "." "." "." 441 0 25 "2" 22 "22d" "N" "a" "d" "other" -1 -1 4 0 -1 0 441 8
"327" 10 "628,33" 504 216 1 504 16 "mit der Bildqualität." 504 1 "638,00" 0 0 0 0 0 0 504 "207" "." "." 504 0 25 "2" 22 "22d" "N" "a" "d" "end" -1 -1 21 0 -1 0 504 8
"328" 10 "688,00" 825 196 1 825 1 "Eine Redakteurin der Tageszeitung" 825 1 "699,00" 0 0 0 0 0 0 825 "217" "." "." 825 0 26 "2" 16 "16b" "N" "a" "b" "np1" 1 -1 33 -1 0 0 825 1
"330" 10 "671,25" 1181 254 1 952 3 "die maskierten Aktivisten" 229 0 "692,00" 1 1 0 0 0 0 952 "266" "229" "2538" 952 0 26 "2" 16 "16b" "N" "a" "b" "np2" 1 -1 25 -1 0 229 952 3
"331" 10 "653,83" 1198 319 1 319 4 "zu einer geheimen Videokonferenz" 879 1 "679,00" 0 0 1 1 1 1 1427 "196" "879" "3539" 1198 0 26 "2" 16 "16b" "N" "a" "b" "adj" 1 -1 32 -1 0 879 1427 4
"332" 10 "631,00" 388 262 1 388 5 "eingeladen," 388 1 "631,00" 0 0 0 0 0 0 388 "126" "." "." 388 0 26 "2" 16 "16b" "N" "a" "b" "vp" 1 -1 11 -1 0 0 388 5
"334" 10 "634,00" 322 322 1 322 7 "niemand" 322 0 "634,00" 0 0 0 0 0 0 322 "." "." "." 322 0 26 "2" 16 "16b" "N" "a" "b" "other" 1 -1 7 -1 0 0 322 8
"336" 10 "660,00" 261 261 1 261 9 "überzeugend" 261 0 "660,00" 0 0 0 0 0 0 261 "." "." "." 261 0 26 "2" 16 "16b" "N" "a" "b" "other" 1 -1 11 -1 0 0 261 8
"337" 10 "661,00" 229 229 1 229 10 "begründen," 229 1 "661,00" 0 0 0 0 0 0 229 "." "." "." 229 0 26 "2" 16 "16b" "N" "a" "b" "wh-1" 1 -1 10 -1 0 0 229 6
"338" 10 "663,00" 158 158 1 158 11 "wieso," 158 1 "663,00" 0 0 0 0 0 0 158 "." "." "." 158 0 26 "2" 16 "16b" "N" "a" "b" "wh" 1 -1 6 -1 0 0 158 7
"339" 10 "666,00" 256 256 1 256 12 "nachdem" 256 1 "666,00" 0 0 0 0 0 0 256 "." "." "." 256 0 26 "2" 16 "16b" "N" "a" "b" "wh+1" 1 -1 7 -1 0 0 256 8
"340" 10 "664,00" 148 148 1 148 13 "das Vorhaben" 148 1 "664,00" 0 0 0 0 0 0 148 "." "." "." 148 0 26 "2" 16 "16b" "N" "a" "b" "wh+2" 1 -1 12 -1 0 0 148 8
"341" 10 "666,00" 288 116 1 288 14 "unbeabsichtigterweise" 288 1 "669,00" 0 0 0 0 0 0 288 "172" "." "." 288 0 26 "2" 16 "16b" "N" "a" "b" "other" 1 -1 21 -1 0 0 288 8
"342" 10 "668,00" 401 222 1 401 15 "der Öffentlichkeit" 401 1 "676,00" 0 0 0 0 0 0 401 "179" "." "." 401 0 26 "2" 16 "16b" "N" "a" "b" "other" 1 -1 18 -1 0 0 401 8
"343" 10 "703,67" 545 224 1 545 16 "bekannt geworden war." 545 1 "713,00" 0 0 0 0 0 0 545 "184" "." "." 545 0 26 "2" 16 "16b" "N" "a" "b" "end" 1 -1 21 -1 0 0 545 8
"358" 10 "719,20" 961 215 1 961 1 "Eine Sprecherin des Pharmakonzerns" 961 1 "748,00" 0 0 0 0 0 0 961 "184" "." "." 961 0 28 "2" 5 "5a" "N" "a" "a" "np1" 1 1 34 1 0 0 961 1
"359" 10 "726,00" 222 222 1 222 2 "hatten" 222 1 "726,00" 0 0 0 0 0 0 222 "." "." "." 222 0 28 "2" 5 "5a" "N" "a" "a" "aux" 1 1 6 1 0 0 222 2
"360" 10 "676,00" 209 209 1 209 3 "die Sportler" 209 1 "676,00" 0 0 0 0 0 0 209 "." "." "." 209 0 28 "2" 5 "5a" "N" "a" "a" "np2" 1 1 12 1 0 0 209 3
"361" 10 "615,00" 625 171 1 625 4 "nach Angaben der Presse" 625 1 "637,00" 0 0 0 0 0 0 625 "143" "." "." 625 0 28 "2" 5 "5a" "N" "a" "a" "adj" 1 1 23 1 0 0 625 4
"362" 10 "587,25" 698 237 1 698 5 "persönlich getroffen," 698 1 "595,00" 0 0 0 0 0 0 698 "149" "." "." 698 0 28 "2" 5 "5a" "N" "a" "a" "vp" 1 1 21 1 0 0 698 5
"364" 10 "652,00" 351 181 1 351 7 "die Quelle" 351 0 "661,00" 0 0 0 0 0 0 351 "170" "." "." 351 0 28 "2" 5 "5a" "N" "a" "a" "other" 1 1 10 1 0 0 351 8
"366" 10 "677,00" 223 223 1 223 9 "nicht" 223 0 "677,00" 0 0 0 0 0 0 223 "." "." "." 223 0 28 "2" 5 "5a" "N" "a" "a" "other" 1 1 5 1 0 0 223 8
"367" 10 "671,00" 146 146 1 146 10 "mitteilen," 146 1 "671,00" 0 0 0 0 0 0 146 "." "." "." 146 0 28 "2" 5 "5a" "N" "a" "a" "wh-1" 1 1 10 1 0 0 146 6
"369" 10 "614,00" 704 271 1 271 12 "sodass" 433 0 "644,00" 1 1 0 0 0 0 271 "286" "433" "4822" 271 0 28 "2" 5 "5a" "N" "a" "a" "wh+1" 1 1 6 1 0 433 271 8
"370" 10 "636,33" 568 122 1 122 13 "die Geschichte" 272 1 "660,00" 1 1 1 1 1 1 729 "174" "174" "5017" 296 0 28 "2" 5 "5a" "N" "a" "a" "wh+2" 1 1 14 1 0 446 729 8
"371" 10 "669,00" 299 155 1 155 14 "den meisten Lesern" 144 1 "706,00" 0 0 1 1 1 1 571 "144" "144" "5660" 299 0 28 "2" 5 "5a" "N" "a" "a" "other" 1 1 18 1 0 144 571 8
"372" 10 "734,00" 219 219 1 219 15 "wahrscheinlich" 219 1 "734,00" 0 0 0 0 0 0 219 "." "." "." 219 0 28 "2" 5 "5a" "N" "a" "a" "other" 1 1 14 1 0 0 219 8
"373" 10 "663,60" 877 181 1 877 16 "nicht sehr glaubwürdig erschien." 877 1 "708,00" 0 0 0 0 0 0 877 "167" "." "." 877 0 28 "2" 5 "5a" "N" "a" "a" "end" 1 1 32 1 0 0 877 8
"481" 10 "706,50" 850 213 1 850 1 "Ein Geschworener des Gerichts" 850 1 "716,00" 0 0 0 0 0 0 850 "230" "." "." 850 0 39 "2" 10 "10d" "N" "a" "d" "np1" -1 -1 29 0 -1 0 850 1
"482" 10 "739,00" 116 116 0 116 2 "hatte" 116 0 "739,00" 1 1 0 0 0 0 116 "." "." "." 116 1 39 "2" 10 "10d" "N" "a" "d" "aux" -1 -1 5 0 -1 0 116 2
"483" 10 "721,00" 676 155 1 155 3 "die beiden Angeklagten" 521 0 "737,00" 0 0 1 1 1 1 792 "283" "521" "1798" 676 0 39 "2" 10 "10d" "N" "a" "d" "np2" -1 -1 22 0 -1 521 792 3
"484" 10 "665,00" 1108 277 1 1108 4 "trotz richterlicher Verwarnung" 1108 1 "682,00" 0 0 0 0 0 0 1108 "301" "." "." 1108 0 39 "2" 10 "10d" "N" "a" "d" "adj" -1 -1 30 0 -1 0 1108 4
"485" 10 "660,67" 840 274 1 840 5 "direkt angesprochen," 840 1 "674,00" 0 0 0 0 0 0 840 "278" "." "." 840 0 39 "2" 10 "10d" "N" "a" "d" "vp" -1 -1 20 0 -1 0 840 5
"486" 10 "700,00" 161 161 0 161 6 "aber" 161 0 "700,00" 1 1 0 0 0 0 161 "." "." "." 161 1 39 "2" 10 "10d" "N" "a" "d" "other" -1 -1 4 0 -1 0 161 8
"487" 10 "713,00" 326 144 1 144 7 "niemand im Saal" 182 0 "730,00" 0 0 1 1 1 1 487 "182" "182" "4644" 326 0 39 "2" 10 "10d" "N" "a" "d" "other" -1 -1 15 0 -1 182 487 8
"488" 10 "704,00" 182 182 1 182 8 "verstand" 182 1 "704,00" 0 0 0 0 0 0 182 "." "." "." 182 0 39 "2" 10 "10d" "N" "a" "d" "other" -1 -1 8 0 -1 0 182 8
"490" 10 "717,00" 265 265 1 265 10 "so recht," 265 0 "717,00" 0 0 0 0 0 0 265 "." "." "." 265 0 39 "2" 10 "10d" "N" "a" "d" "wh-1" -1 -1 9 0 -1 0 265 6
"491" 10 "710,00" 176 176 1 176 11 "weshalb," 176 1 "710,00" 0 0 0 0 0 0 176 "." "." "." 176 0 39 "2" 10 "10d" "N" "a" "d" "wh" -1 -1 8 0 -1 0 176 7
"492" 10 "704,00" 260 260 1 260 12 "bevor" 260 1 "704,00" 0 0 0 0 0 0 260 "." "." "." 260 0 39 "2" 10 "10d" "N" "a" "d" "wh+1" -1 -1 5 0 -1 0 260 8
"493" 10 "683,00" 177 177 1 177 13 "die Verhandlung" 177 1 "683,00" 0 0 0 0 0 0 177 "." "." "." 177 0 39 "2" 10 "10d" "N" "a" "d" "wh+2" -1 -1 15 0 -1 0 177 8
"494" 10 "676,00" 189 189 1 189 14 "überraschend" 189 1 "676,00" 0 0 0 0 0 0 189 "." "." "." 189 0 39 "2" 10 "10d" "N" "a" "d" "other" -1 -1 12 0 -1 0 189 8
"495" 10 "660,00" 312 312 1 312 15 "auf unbestimmte Zeit" 312 1 "660,00" 0 0 0 0 0 0 312 "." "." "." 312 0 39 "2" 10 "10d" "N" "a" "d" "other" -1 -1 20 0 -1 0 312 8
"496" 10 "685,00" 675 250 1 675 16 "vertagt wurde." 675 1 "707,00" 0 0 0 0 0 0 675 "425" "." "." 675 0 39 "2" 10 "10d" "N" "a" "d" "end" -1 -1 14 0 -1 0 675 8
"511" 10 "672,00" 1027 181 1 1027 1 "Einen Patienten mit unklaren Symptomen" 1027 1 "703,00" 0 0 0 0 0 0 1027 "182" "." "." 1027 0 41 "2" 19 "19c" "N" "a" "c" "np1" -1 1 38 0 1 0 1027 1
"512" 10 "695,00" 246 246 1 246 2 "hatten" 246 1 "695,00" 0 0 0 0 0 0 246 "." "." "." 246 0 41 "2" 19 "19c" "N" "a" "c" "aux" -1 1 6 0 1 0 246 2
"513" 10 "671,00" 116 116 1 116 3 "die Krankenschwestern" 116 1 "671,00" 0 0 0 0 0 0 116 "." "." "." 116 0 41 "2" 19 "19c" "N" "a" "c" "np2" -1 1 21 0 1 0 116 3
"514" 10 "655,00" 532 259 1 532 4 "dem behandelnden Arzt zufolge" 532 1 "662,00" 0 0 0 0 0 0 532 "54" "." "." 532 0 41 "2" 19 "19c" "N" "a" "c" "adj" -1 1 29 0 1 0 532 4
"515" 10 "626,00" 743 198 1 743 5 "mehrfach angeschrien," 743 1 "627,00" 0 0 0 0 0 0 743 "340" "." "." 743 0 41 "2" 19 "19c" "N" "a" "c" "vp" -1 1 21 0 1 0 743 5
"517" 10 "671,00" 272 272 0 272 7 "es" 272 0 "671,00" 1 1 0 0 0 0 272 "." "." "." 272 1 41 "2" 19 "19c" "N" "a" "c" "other" -1 1 2 0 1 0 272 8
"518" 10 "659,00" 115 115 1 115 8 "war" 115 0 "659,00" 0 0 1 1 1 1 387 "." "." "." 115 0 41 "2" 19 "19c" "N" "a" "c" "other" -1 1 3 0 1 0 387 8
"519" 10 "689,00" 208 208 1 208 9 "nicht" 208 1 "689,00" 0 0 0 0 0 0 208 "." "." "." 208 0 41 "2" 19 "19c" "N" "a" "c" "other" -1 1 5 0 1 0 208 8
"520" 10 "664,00" 160 160 1 160 10 "zu ergründen," 160 1 "664,00" 0 0 0 0 0 0 160 "." "." "." 160 0 41 "2" 19 "19c" "N" "a" "c" "wh-1" -1 1 13 0 1 0 160 6
"521" 10 "641,00" 245 245 1 245 11 "wieso," 245 1 "641,00" 0 0 0 0 0 0 245 "." "." "." 245 0 41 "2" 19 "19c" "N" "a" "c" "wh" -1 1 6 0 1 0 245 7
"522" 10 "633,00" 251 251 0 251 12 "obwohl" 251 0 "633,00" 1 1 0 0 0 0 251 "." "." "." 251 1 41 "2" 19 "19c" "N" "a" "c" "wh+1" -1 1 6 0 1 0 251 8
"523" 10 "647,00" 457 302 1 302 13 "seitdem" 155 0 "660,00" 0 0 1 1 1 1 708 "155" "155" "4952" 457 0 41 "2" 19 "19c" "N" "a" "c" "wh+2" -1 1 7 0 1 155 708 8
"525" 10 "654,00" 450 287 1 450 15 "mehrere Gespräche" 450 0 "665,00" 0 0 0 0 0 0 450 "163" "." "." 450 0 41 "2" 19 "19c" "N" "a" "c" "other" -1 1 17 0 1 0 450 8
"526" 10 "654,50" 349 190 1 349 16 "geführt wurden." 349 1 "660,00" 0 0 0 0 0 0 349 "159" "." "." 349 0 41 "2" 19 "19c" "N" "a" "c" "end" -1 1 15 0 1 0 349 8
"561" 10 "704,83" 1383 62 1 1164 1 "Eine Schülerin des Schachmeisters" 219 1 "723,00" 1 1 0 0 0 0 1164 "145" "219" "3957" 1164 0 45 "2" 8 "8b" "N" "a" "b" "np1" 1 -1 33 -1 0 219 1164 1
"562" 10 "672,00" 309 309 1 309 2 "hatte" 309 1 "672,00" 0 0 0 0 0 0 309 "." "." "." 309 0 45 "2" 8 "8b" "N" "a" "b" "aux" 1 -1 5 -1 0 0 309 2
"563" 10 "653,50" 460 193 1 460 3 "die Schiedsrichter" 460 1 "672,00" 0 0 0 0 0 0 460 "267" "." "." 460 0 45 "2" 8 "8b" "N" "a" "b" "np2" 1 -1 18 -1 0 0 460 3
"564" 10 "610,00" 787 252 1 787 4 "während des Turniers" 787 1 "615,00" 0 0 0 0 0 0 787 "224" "." "." 787 0 45 "2" 8 "8b" "N" "a" "b" "adj" 1 -1 20 -1 0 0 787 4
"565" 10 "670,67" 644 237 1 644 5 "sehr genau beobachtet," 644 1 "686,00" 0 0 1 1 1 1 863 "312" "." "." 644 0 45 "2" 8 "8b" "N" "a" "b" "vp" 1 -1 22 -1 0 0 863 5
"567" 10 "765,00" 698 205 1 698 7 "der aufmerksame Zuschauer" 698 0 "782,00" 0 0 0 0 0 0 698 "272" "." "." 698 0 45 "2" 8 "8b" "N" "a" "b" "other" 1 -1 25 -1 0 0 698 8
"568" 10 "778,00" 196 196 1 196 8 "fragte" 196 1 "778,00" 0 0 0 0 0 0 196 "." "." "." 196 0 45 "2" 8 "8b" "N" "a" "b" "other" 1 -1 6 -1 0 0 196 8
"570" 10 "761,00" 218 218 1 218 10 "noch immer," 218 0 "761,00" 0 0 0 0 0 0 218 "." "." "." 218 0 45 "2" 8 "8b" "N" "a" "b" "wh-1" 1 -1 11 -1 0 0 218 6
"572" 10 "729,00" 299 299 1 299 12 "als" 299 0 "729,00" 0 0 0 0 0 0 299 "." "." "." 299 0 45 "2" 8 "8b" "N" "a" "b" "wh+1" 1 -1 3 -1 0 0 299 8
"574" 10 "708,00" 398 271 1 398 14 "am Abend" 398 0 "716,00" 0 0 0 0 0 0 398 "127" "." "." 398 0 45 "2" 8 "8b" "N" "a" "b" "other" 1 -1 8 -1 0 0 398 8
"576" 10 "672,50" 362 244 1 362 16 "nach Hause kam." 362 0 "686,00" 0 0 0 0 0 0 362 "118" "." "." 362 0 45 "2" 8 "8b" "N" "a" "b" "end" 1 -1 15 -1 0 0 362 8
"651" 10 "710,75" 723 183 1 723 1 "Eine Spielerin des Vereins" 723 1 "726,00" 0 0 0 0 0 0 723 "208" "." "." 723 0 53 "2" 9 "9a" "N" "a" "a" "np1" 1 1 26 1 0 0 723 1
"652" 10 "707,00" 145 145 1 145 2 "hatten" 145 1 "707,00" 0 0 0 0 0 0 145 "." "." "." 145 0 53 "2" 9 "9a" "N" "a" "a" "aux" 1 1 6 1 0 0 145 2
"653" 10 "663,50" 439 303 1 439 3 "die aufdringlichen Fans" 439 1 "675,00" 0 0 0 0 0 0 439 "136" "." "." 439 0 53 "2" 9 "9a" "N" "a" "a" "np2" 1 1 23 1 0 0 439 3
"654" 10 "620,50" 444 238 1 444 4 "nach dem Auswärtsspiel" 444 1 "631,00" 0 0 0 0 0 0 444 "206" "." "." 444 0 53 "2" 9 "9a" "N" "a" "a" "adj" 1 1 22 1 0 0 444 4
"655" 10 "592,00" 247 247 1 247 5 "grob beleidigt," 247 1 "592,00" 0 0 0 0 0 0 247 "." "." "." 247 0 53 "2" 9 "9a" "N" "a" "a" "vp" 1 1 15 1 0 0 247 5
"657" 10 "595,00" 374 374 1 374 7 "der Trainer" 374 0 "595,00" 0 0 0 0 0 0 374 "." "." "." 374 0 53 "2" 9 "9a" "N" "a" "a" "other" 1 1 11 1 0 0 374 8
"658" 10 "630,00" 217 217 1 217 8 "konnte" 217 1 "630,00" 0 0 0 0 0 0 217 "." "." "." 217 0 53 "2" 9 "9a" "N" "a" "a" "other" 1 1 6 1 0 0 217 8
"659" 10 "665,00" 190 190 0 190 9 "nicht" 190 0 "665,00" 1 1 0 0 0 0 190 "." "." "." 190 1 53 "2" 9 "9a" "N" "a" "a" "other" 1 1 5 1 0 0 190 8
"660" 10 "649,00" 216 216 1 216 10 "verstehen," 216 0 "649,00" 0 0 1 1 1 1 406 "." "." "." 216 0 53 "2" 9 "9a" "N" "a" "a" "wh-1" 1 1 10 1 0 0 406 6
"661" 10 "655,00" 202 202 1 202 11 "warum," 202 1 "655,00" 0 0 0 0 0 0 202 "." "." "." 202 0 53 "2" 9 "9a" "N" "a" "a" "wh" 1 1 6 1 0 0 202 7
"662" 10 "659,00" 122 122 1 122 12 "sodass" 122 1 "659,00" 0 0 0 0 0 0 122 "." "." "." 122 0 53 "2" 9 "9a" "N" "a" "a" "wh+1" 1 1 6 1 0 0 122 8
"664" 10 "671,00" 213 213 1 213 14 "nur" 213 0 "671,00" 0 0 0 0 0 0 213 "." "." "." 213 0 53 "2" 9 "9a" "N" "a" "a" "other" 1 1 3 1 0 0 213 8
"665" 10 "653,00" 159 159 1 159 15 "enttäuscht" 159 1 "653,00" 0 0 0 0 0 0 159 "." "." "." 159 0 53 "2" 9 "9a" "N" "a" "a" "other" 1 1 10 1 0 0 159 8
"666" 10 "662,00" 379 231 1 379 16 "den Kopf schüttelte." 379 1 "675,00" 0 0 0 0 0 0 379 "148" "." "." 379 0 53 "2" 9 "9a" "N" "a" "a" "end" 1 1 20 1 0 0 379 8
"717" 10 "745,00" 743 206 1 743 1 "Eine Aufseherin des Gefängnisses" 743 1 "773,00" 0 0 0 0 0 0 743 "218" "." "." 743 0 59 "2" 12 "12b" "N" "a" "b" "np1" 1 -1 32 -1 0 0 743 1
"718" 10 "706,00" 191 191 1 191 2 "hatte" 191 1 "706,00" 0 0 0 0 0 0 191 "." "." "." 191 0 59 "2" 12 "12b" "N" "a" "b" "aux" 1 -1 5 -1 0 0 191 2
"719" 10 "660,67" 737 277 1 737 3 "die verdächtigen Häftlinge" 737 1 "693,00" 0 0 0 0 0 0 737 "293" "." "." 737 0 59 "2" 12 "12b" "N" "a" "b" "np2" 1 -1 26 -1 0 0 737 3
"720" 10 "603,33" 615 220 1 615 4 "durch ein erfundenes Alibi" 615 1 "617,00" 0 0 0 0 0 0 615 "156" "." "." 615 0 59 "2" 12 "12b" "N" "a" "b" "adj" 1 -1 26 -1 0 0 615 4
"721" 10 "599,00" 360 159 1 360 5 "gedeckt," 360 1 "610,00" 0 0 0 0 0 0 360 "201" "." "." 360 0 59 "2" 12 "12b" "N" "a" "b" "vp" 1 -1 8 -1 0 0 360 5
"723" 10 "652,33" 790 128 1 790 7 "keinem der Beteiligten" 790 0 "656,00" 0 0 0 0 0 0 790 "276" "." "." 790 0 59 "2" 12 "12b" "N" "a" "b" "other" 1 -1 22 -1 0 0 790 8
"725" 10 "676,00" 280 280 1 280 9 "damals" 280 0 "676,00" 0 0 0 0 0 0 280 "." "." "." 280 0 59 "2" 12 "12b" "N" "a" "b" "other" 1 -1 6 -1 0 0 280 8
"726" 10 "685,00" 217 217 1 217 10 "zu entlocken," 217 1 "685,00" 0 0 0 0 0 0 217 "." "." "." 217 0 59 "2" 12 "12b" "N" "a" "b" "wh-1" 1 -1 13 -1 0 0 217 6
"727" 10 "673,00" 232 232 1 232 11 "wieso," 232 1 "673,00" 0 0 0 0 0 0 232 "." "." "." 232 0 59 "2" 12 "12b" "N" "a" "b" "wh" 1 -1 6 -1 0 0 232 7
"728" 10 "668,00" 183 183 1 183 12 "denn" 183 1 "668,00" 0 0 0 0 0 0 183 "." "." "." 183 0 59 "2" 12 "12b" "N" "a" "b" "wh+1" 1 -1 4 -1 0 0 183 8
"729" 10 "679,00" 187 187 1 187 13 "eine Aussage" 187 1 "679,00" 0 0 0 0 0 0 187 "." "." "." 187 0 59 "2" 12 "12b" "N" "a" "b" "wh+2" 1 -1 12 -1 0 0 187 8
"731" 10 "709,00" 263 263 1 263 15 "wohl" 263 0 "709,00" 0 0 0 0 0 0 263 "." "." "." 263 0 59 "2" 12 "12b" "N" "a" "b" "other" 1 -1 4 -1 0 0 263 8
"732" 10 "681,33" 548 200 1 548 16 "gegen die Ehre verstoßen." 548 1 "690,00" 0 0 0 0 0 0 548 "234" "." "." 548 0 59 "2" 12 "12b" "N" "a" "b" "end" 1 -1 25 -1 0 0 548 8
"733" 10 "770,20" 902 19 1 902 1 "Ein Sympathisant der Opposition" 902 1 "813,00" 0 0 0 0 0 0 902 "223" "." "." 902 0 60 "2" 6 "6d" "N" "a" "d" "np1" -1 -1 31 0 -1 0 902 1
"734" 10 "766,00" 222 222 1 222 2 "hatte" 222 1 "766,00" 0 0 0 0 0 0 222 "." "." "." 222 0 60 "2" 6 "6d" "N" "a" "d" "aux" -1 -1 5 0 -1 0 222 2
"735" 10 "741,50" 425 227 1 425 3 "die Rebellen" 425 1 "747,00" 0 0 0 0 0 0 425 "198" "." "." 425 0 60 "2" 6 "6d" "N" "a" "d" "np2" -1 -1 12 0 -1 0 425 3
"736" 10 "730,00" 389 197 1 389 4 "laut einem Bericht" 389 1 "734,00" 0 0 0 0 0 0 389 "192" "." "." 389 0 60 "2" 6 "6d" "N" "a" "d" "adj" -1 -1 18 0 -1 0 389 4
"737" 10 "697,50" 536 305 1 536 5 "maßgeblich unterstützt," 536 1 "710,00" 0 0 0 0 0 0 536 "231" "." "." 536 0 60 "2" 6 "6d" "N" "a" "d" "vp" -1 -1 23 0 -1 0 536 5
"739" 10 "723,00" 358 211 1 358 7 "die Regierung" 358 0 "733,00" 0 0 0 0 0 0 358 "147" "." "." 358 0 60 "2" 6 "6d" "N" "a" "d" "other" -1 -1 13 0 -1 0 358 8
"740" 10 "741,00" 212 212 1 212 8 "konnte" 212 1 "741,00" 0 0 0 0 0 0 212 "." "." "." 212 0 60 "2" 6 "6d" "N" "a" "d" "other" -1 -1 6 0 -1 0 212 8
"742" 10 "734,00" 197 197 1 197 10 "nachweisen," 197 0 "734,00" 0 0 0 0 0 0 197 "." "." "." 197 0 60 "2" 6 "6d" "N" "a" "d" "wh-1" -1 -1 11 0 -1 0 197 6
"743" 10 "716,00" 244 244 1 244 11 "wie," 244 1 "716,00" 0 0 0 0 0 0 244 "." "." "." 244 0 60 "2" 6 "6d" "N" "a" "d" "wh" -1 -1 4 0 -1 0 244 7
"744" 10 "706,00" 184 184 1 184 12 "so sehr" 184 1 "706,00" 0 0 0 0 0 0 184 "." "." "." 184 0 60 "2" 6 "6d" "N" "a" "d" "wh+1" -1 -1 7 0 -1 0 184 8
"746" 10 "656,25" 714 167 1 540 14 "die Untersuchungskommission" 174 0 "687,00" 1 1 0 0 0 0 540 "181" "174" "5296" 540 0 60 "2" 6 "6d" "N" "a" "d" "other" -1 -1 27 0 -1 174 540 8
"748" 10 "630,50" 279 155 1 155 16 "bemühte." 124 0 "639,00" 0 0 1 1 1 1 453 "124" "124" "5449" 279 0 60 "2" 6 "6d" "N" "a" "d" "end" -1 -1 8 0 -1 124 453 8
"749" 10 "761,00" 1130 202 1 1130 1 "Eine Soldatin der gegnerischen Streitkräfte" 1130 1 "791,00" 0 0 0 0 0 0 1130 "152" "." "." 1130 0 61 "2" 32 "32b" "N" "a" "b" "np1" 1 -1 43 -1 0 0 1130 1
"750" 10 "802,00" 114 114 1 114 2 "hatte" 114 1 "802,00" 0 0 0 0 0 0 114 "." "." "." 114 0 61 "2" 32 "32b" "N" "a" "b" "aux" 1 -1 5 -1 0 0 114 2
"751" 10 "728,40" 1271 254 1 1271 3 "die ausgesandten Kundschafter" 1271 1 "801,00" 0 0 0 0 0 0 1271 "258" "." "." 1271 0 61 "2" 32 "32b" "N" "a" "b" "np2" 1 -1 29 -1 0 0 1271 3
"752" 10 "683,00" 188 188 1 188 4 "offenbar" 188 1 "683,00" 0 0 0 0 0 0 188 "." "." "." 188 0 61 "2" 32 "32b" "N" "a" "b" "adj" 1 -1 8 -1 0 0 188 4
"753" 10 "682,50" 428 205 1 428 5 "in die Irre geführt," 428 1 "688,00" 0 0 0 0 0 0 428 "223" "." "." 428 0 61 "2" 32 "32b" "N" "a" "b" "vp" 1 -1 20 -1 0 0 428 5
"755" 10 "659,00" 617 127 1 617 7 "der Befehlshaber" 617 0 "663,00" 0 0 0 0 0 0 617 "295" "." "." 617 0 61 "2" 32 "32b" "N" "a" "b" "other" 1 -1 16 -1 0 0 617 8
"756" 10 "654,00" 209 209 1 209 8 "begriff" 209 1 "654,00" 0 0 0 0 0 0 209 "." "." "." 209 0 61 "2" 32 "32b" "N" "a" "b" "other" 1 -1 7 -1 0 0 209 8
"757" 10 "641,00" 285 285 1 285 9 "einfach" 285 1 "641,00" 0 0 0 0 0 0 285 "." "." "." 285 0 61 "2" 32 "32b" "N" "a" "b" "other" 1 -1 7 -1 0 0 285 8
"758" 10 "641,00" 205 205 1 205 10 "nicht," 205 1 "641,00" 0 0 0 0 0 0 205 "." "." "." 205 0 61 "2" 32 "32b" "N" "a" "b" "wh-1" 1 -1 6 -1 0 0 205 6
"759" 10 "639,00" 243 243 1 243 11 "wie," 243 1 "639,00" 0 0 0 0 0 0 243 "." "." "." 243 0 61 "2" 32 "32b" "N" "a" "b" "wh" 1 -1 4 -1 0 0 243 7
"761" 10 "625,00" 236 236 1 236 13 "ihm" 236 0 "625,00" 0 0 0 0 0 0 236 "." "." "." 236 0 61 "2" 32 "32b" "N" "a" "b" "wh+2" 1 -1 3 -1 0 0 236 8
"762" 10 "605,00" 160 160 1 160 14 "die Finte" 160 1 "605,00" 0 0 0 0 0 0 160 "." "." "." 160 0 61 "2" 32 "32b" "N" "a" "b" "other" 1 -1 9 -1 0 0 160 8
"763" 10 "591,00" 219 219 1 219 15 "mehrmals" 219 1 "591,00" 0 0 0 0 0 0 219 "." "." "." 219 0 61 "2" 32 "32b" "N" "a" "b" "other" 1 -1 8 -1 0 0 219 8
"764" 10 "584,00" 519 186 1 519 16 "erklärt worden war." 519 1 "588,00" 0 0 0 0 0 0 519 "333" "." "." 519 0 61 "2" 32 "32b" "N" "a" "b" "end" 1 -1 19 -1 0 0 519 8
"856" 10 "715,14" 1120 57 1 1120 1 "Eine Teenagerin ohne Schulabschluss" 1120 1 "738,00" 0 0 0 0 0 0 1120 "139" "." "." 1120 0 69 "2" 20 "20b" "N" "a" "b" "np1" 1 -1 35 -1 0 0 1120 1
"858" 10 "709,50" 406 236 1 406 3 "die Talentsucher" 406 0 "714,00" 0 0 0 0 0 0 406 "170" "." "." 406 0 69 "2" 20 "20b" "N" "a" "b" "np2" 1 -1 16 -1 0 0 406 3
"859" 10 "653,00" 570 237 1 570 4 "in der Bewerbungsphase" 570 1 "682,00" 0 0 0 0 0 0 570 "206" "." "." 570 0 69 "2" 20 "20b" "N" "a" "b" "adj" 1 -1 22 -1 0 0 570 4
"860" 10 "630,00" 197 197 1 197 5 "angeschrieben," 197 1 "630,00" 0 0 0 0 0 0 197 "." "." "." 197 0 69 "2" 20 "20b" "N" "a" "b" "vp" 1 -1 14 -1 0 0 197 5
"862" 10 "640,75" 848 161 1 848 7 "der Programmverantwortliche" 848 0 "656,00" 0 0 0 0 0 0 848 "206" "." "." 848 0 69 "2" 20 "20b" "N" "a" "b" "other" 1 -1 27 -1 0 0 848 8
"863" 10 "659,00" 181 181 1 181 8 "fragte" 181 1 "659,00" 0 0 0 0 0 0 181 "." "." "." 181 0 69 "2" 20 "20b" "N" "a" "b" "other" 1 -1 6 -1 0 0 181 8
"865" 10 "654,00" 242 242 1 242 10 "ernsthaft," 242 0 "654,00" 0 0 0 0 0 0 242 "." "." "." 242 0 69 "2" 20 "20b" "N" "a" "b" "wh-1" 1 -1 10 -1 0 0 242 6
"867" 10 "646,00" 197 197 1 197 12 "denn" 197 0 "646,00" 0 0 0 0 0 0 197 "." "." "." 197 0 69 "2" 20 "20b" "N" "a" "b" "wh+1" 1 -1 4 -1 0 0 197 8
"868" 10 "625,00" 676 292 1 676 13 "bemerkenswerte Fähigkeiten" 676 1 "628,00" 0 0 0 0 0 0 676 "196" "." "." 676 0 69 "2" 20 "20b" "N" "a" "b" "wh+2" 1 -1 26 -1 0 0 676 8
"870" 10 "635,00" 461 209 1 461 15 "an keiner Stelle" 461 0 "638,00" 0 0 0 0 0 0 461 "252" "." "." 461 0 69 "2" 20 "20b" "N" "a" "b" "other" 1 -1 16 -1 0 0 461 8
"871" 10 "645,00" 196 196 1 196 16 "erwähnt." 196 1 "645,00" 0 0 0 0 0 0 196 "." "." "." 196 0 69 "2" 20 "20b" "N" "a" "b" "end" 1 -1 8 -1 0 0 196 8
"1068" 10 "759,17" 1456 199 1 1456 1 "Eine Abgeordnete der Landtagsfraktion" 1456 1 "801,00" 0 0 0 0 0 0 1456 "220" "." "." 1456 0 86 "2" 28 "28b" "N" "a" "b" "np1" 1 -1 37 -1 0 0 1456 1
"1070" 10 "655,00" 502 287 1 502 3 "die Finanzbeamten" 502 0 "671,00" 0 0 0 0 0 0 502 "215" "." "." 502 0 86 "2" 28 "28b" "N" "a" "b" "np2" 1 -1 17 -1 0 0 502 3
"1071" 10 "608,00" 477 219 1 477 4 "in einem offenen Brief" 477 1 "615,00" 0 0 0 0 0 0 477 "258" "." "." 477 0 86 "2" 28 "28b" "N" "a" "b" "adj" 1 -1 22 -1 0 0 477 4
"1072" 10 "610,00" 169 169 1 169 5 "gemaßregelt," 169 1 "610,00" 0 0 0 0 0 0 169 "." "." "." 169 0 86 "2" 28 "28b" "N" "a" "b" "vp" 1 -1 12 -1 0 0 169 5
"1074" 10 "686,00" 610 418 1 610 7 "fünfzig Jahre später" 610 0 "726,00" 0 0 0 0 0 0 610 "192" "." "." 610 0 86 "2" 28 "28b" "N" "a" "b" "other" 1 -1 20 -1 0 0 610 8
"1075" 10 "750,00" 286 286 1 286 8 "erscheint" 286 1 "750,00" 0 0 0 0 0 0 286 "." "." "." 286 0 86 "2" 28 "28b" "N" "a" "b" "other" 1 -1 9 -1 0 0 286 8
"1077" 10 "739,00" 245 245 1 245 10 "unverständlich," 245 0 "739,00" 0 0 0 0 0 0 245 "." "." "." 245 0 86 "2" 28 "28b" "N" "a" "b" "wh-1" 1 -1 15 -1 0 0 245 6
"1078" 10 "711,00" 266 266 1 266 11 "weshalb," 266 1 "711,00" 0 0 0 0 0 0 266 "." "." "." 266 0 86 "2" 28 "28b" "N" "a" "b" "wh" 1 -1 8 -1 0 0 266 7
"1079" 10 "689,00" 224 224 1 224 12 "da" 224 1 "689,00" 0 0 0 0 0 0 224 "." "." "." 224 0 86 "2" 28 "28b" "N" "a" "b" "wh+1" 1 -1 2 -1 0 0 224 8
"1080" 10 "688,00" 188 188 1 188 13 "aus heutiger Sicht" 188 1 "688,00" 0 0 0 0 0 0 188 "." "." "." 188 0 86 "2" 28 "28b" "N" "a" "b" "wh+2" 1 -1 18 -1 0 0 188 8
"1081" 10 "684,00" 191 191 1 191 14 "wohl" 191 1 "684,00" 0 0 0 0 0 0 191 "." "." "." 191 0 86 "2" 28 "28b" "N" "a" "b" "other" 1 -1 4 -1 0 0 191 8
"1082" 10 "658,00" 210 210 1 210 15 "kein Fehlverhalten" 210 1 "658,00" 0 0 0 0 0 0 210 "." "." "." 210 0 86 "2" 28 "28b" "N" "a" "b" "other" 1 -1 18 -1 0 0 210 8
"1083" 10 "641,00" 160 160 1 160 16 "vorlag." 160 1 "641,00" 0 0 0 0 0 0 160 "." "." "." 160 0 86 "2" 28 "28b" "N" "a" "b" "end" 1 -1 7 -1 0 0 160 8
"1094" 10 "755,14" 1388 49 1 1388 1 "Eine Sanitäterin des Rettungsteams" 1388 1 "857,00" 0 0 0 0 0 0 1388 "162" "." "." 1388 0 88 "2" 29 "29a" "N" "a" "a" "np1" 1 1 34 1 0 0 1388 1
"1095" 10 "685,00" 139 139 1 139 2 "hatten" 139 1 "685,00" 0 0 0 0 0 0 139 "." "." "." 139 0 88 "2" 29 "29a" "N" "a" "a" "aux" 1 1 6 1 0 0 139 2
"1096" 10 "680,00" 429 249 1 429 3 "die Feuerwehrleute" 429 1 "690,00" 0 0 0 0 0 0 429 "180" "." "." 429 0 88 "2" 29 "29a" "N" "a" "a" "np2" 1 1 18 1 0 0 429 3
"1097" 10 "652,00" 200 200 1 200 4 "nachdrücklich" 200 1 "652,00" 0 0 0 0 0 0 200 "." "." "." 200 0 88 "2" 29 "29a" "N" "a" "a" "adj" 1 1 13 1 0 0 200 4
"1098" 10 "620,50" 317 201 1 317 5 "um Hilfe gebeten," 317 1 "627,00" 0 0 0 0 0 0 317 "116" "." "." 317 0 88 "2" 29 "29a" "N" "a" "a" "vp" 1 1 17 1 0 0 317 5
"1100" 10 "645,00" 217 217 0 217 7 "man" 217 0 "645,00" 1 1 0 0 0 0 217 "." "." "." 217 1 88 "2" 29 "29a" "N" "a" "a" "other" 1 1 3 1 0 0 217 8
"1101" 10 "622,00" 152 152 1 152 8 "verstand" 152 0 "622,00" 0 0 1 1 1 1 369 "." "." "." 152 0 88 "2" 29 "29a" "N" "a" "a" "other" 1 1 8 1 0 0 369 8
"1102" 10 "698,00" 261 261 1 261 9 "später" 261 1 "698,00" 0 0 0 0 0 0 261 "." "." "." 261 0 88 "2" 29 "29a" "N" "a" "a" "other" 1 1 6 1 0 0 261 8
"1104" 10 "689,00" 331 331 1 331 11 "warum," 331 0 "689,00" 0 0 0 0 0 0 331 "." "." "." 331 0 88 "2" 29 "29a" "N" "a" "a" "wh" 1 1 6 1 0 0 331 7
"1105" 10 "689,00" 120 120 1 120 12 "bis" 120 1 "689,00" 0 0 0 0 0 0 120 "." "." "." 120 0 88 "2" 29 "29a" "N" "a" "a" "wh+1" 1 1 3 1 0 0 120 8
"1106" 10 "709,00" 245 245 1 245 13 "schließlich" 245 1 "709,00" 0 0 0 0 0 0 245 "." "." "." 245 0 88 "2" 29 "29a" "N" "a" "a" "wh+2" 1 1 11 1 0 0 245 8
"1107" 10 "687,50" 432 204 1 432 14 "Bildmaterial vom Unglücksort" 432 1 "697,00" 0 0 0 0 0 0 432 "228" "." "." 432 0 88 "2" 29 "29a" "N" "a" "a" "other" 1 1 28 1 0 0 432 8
"1108" 10 "638,00" 437 248 1 437 15 "das Ausmaß der Verwüstung" 437 1 "650,00" 0 0 0 0 0 0 437 "189" "." "." 437 0 88 "2" 29 "29a" "N" "a" "a" "other" 1 1 25 1 0 0 437 8
"1109" 10 "588,00" 360 229 1 360 16 "verständlich machte." 360 1 "594,00" 0 0 0 0 0 0 360 "131" "." "." 360 0 88 "2" 29 "29a" "N" "a" "a" "end" 1 1 20 1 0 0 360 8
"1124" 10 "741,80" 842 205 1 842 1 "Ein Vertrauter des Bürgermeisters" 842 1 "776,00" 0 0 0 0 0 0 842 "174" "." "." 842 0 90 "2" 2 "2d" "N" "a" "d" "np1" -1 -1 33 0 -1 0 842 1
"1125" 10 "778,00" 289 289 1 289 2 "hatte" 289 1 "778,00" 0 0 0 0 0 0 289 "." "." "." 289 0 90 "2" 2 "2d" "N" "a" "d" "aux" -1 -1 5 0 -1 0 289 2
"1126" 10 "732,00" 244 244 1 244 3 "die Ratsmitglieder" 244 1 "732,00" 0 0 0 0 0 0 244 "." "." "." 244 0 90 "2" 2 "2d" "N" "a" "d" "np2" -1 -1 18 0 -1 0 244 3
"1127" 10 "696,00" 413 206 1 413 4 "kurz vor der Wahl" 413 1 "705,00" 0 0 0 0 0 0 413 "207" "." "." 413 0 90 "2" 2 "2d" "N" "a" "d" "adj" -1 -1 17 0 -1 0 413 4
"1128" 10 "674,25" 804 187 1 804 5 "auffallend häufig angerufen," 804 1 "679,00" 0 0 0 0 0 0 804 "192" "." "." 804 0 90 "2" 2 "2d" "N" "a" "d" "vp" -1 -1 28 0 -1 0 804 5
"1130" 10 "695,00" 359 164 1 359 7 "heute" 359 0 "699,00" 0 0 0 0 0 0 359 "195" "." "." 359 0 90 "2" 2 "2d" "N" "a" "d" "other" -1 -1 5 0 -1 0 359 8
"1132" 10 "735,00" 146 146 1 146 9 "niemand" 146 0 "735,00" 0 0 0 0 0 0 146 "." "." "." 146 0 90 "2" 2 "2d" "N" "a" "d" "other" -1 -1 7 0 -1 0 146 8
"1133" 10 "745,00" 172 172 1 172 10 "mehr," 172 1 "745,00" 0 0 0 0 0 0 172 "." "." "." 172 0 90 "2" 2 "2d" "N" "a" "d" "wh-1" -1 -1 5 0 -1 0 172 6
"1134" 10 "694,00" 273 273 0 273 11 "warum," 273 0 "694,00" 1 1 0 0 0 0 273 "." "." "." 273 1 90 "2" 2 "2d" "N" "a" "d" "wh" -1 -1 6 0 -1 0 273 7
"1135" 10 "733,00" 151 151 1 151 12 "wie" 151 0 "733,00" 0 0 1 1 1 1 424 "." "." "." 151 0 90 "2" 2 "2d" "N" "a" "d" "wh+1" -1 -1 3 0 -1 0 424 8
"1136" 10 "674,00" 117 117 1 117 13 "eine Zeitung" 117 1 "674,00" 0 0 0 0 0 0 117 "." "." "." 117 0 90 "2" 2 "2d" "N" "a" "d" "wh+2" -1 -1 12 0 -1 0 117 8
"1137" 10 "675,00" 310 310 1 310 14 "kürzlich" 310 1 "675,00" 0 0 0 0 0 0 310 "." "." "." 310 0 90 "2" 2 "2d" "N" "a" "d" "other" -1 -1 8 0 -1 0 310 8
"1138" 10 "703,50" 393 182 1 393 15 "in einem Kommentar" 393 1 "705,00" 0 0 0 0 0 0 393 "211" "." "." 393 0 90 "2" 2 "2d" "N" "a" "d" "other" -1 -1 18 0 -1 0 393 8
"1139" 10 "730,00" 114 114 1 114 16 "schrieb." 114 1 "730,00" 0 0 0 0 0 0 114 "." "." "." 114 0 90 "2" 2 "2d" "N" "a" "d" "end" -1 -1 8 0 -1 0 114 8
"1149" 10 "798,80" 1074 214 1 1074 1 "Eine Studentin mit außergewöhnlichen Leistungen" 1074 1 "820,00" 0 0 0 0 0 0 1074 "176" "." "." 1074 0 92 "2" 25 "25a" "N" "a" "a" "np1" 1 1 47 1 0 0 1074 1
"1150" 10 "769,00" 231 231 1 231 2 "hatten" 231 1 "769,00" 0 0 0 0 0 0 231 "." "." "." 231 0 92 "2" 25 "25a" "N" "a" "a" "aux" 1 1 6 1 0 0 231 2
"1151" 10 "740,50" 336 130 1 130 3 "die Professoren" 206 1 "764,00" 1 1 0 0 0 0 130 "206" "206" "2218" 130 0 92 "2" 25 "25a" "N" "a" "a" "np2" 1 1 15 1 0 206 130 3
"1152" 10 "738,80" 890 157 1 306 4 "laut Stellungnahme des Instituts" 584 1 "760,00" 0 0 1 1 1 1 1096 "149" "584" "2878" 890 0 92 "2" 25 "25a" "N" "a" "a" "adj" 1 1 32 1 0 584 1096 4
"1153" 10 "684,00" 284 154 1 284 5 "tatkräftig unterstützt," 284 1 "691,00" 0 0 0 0 0 0 284 "130" "." "." 284 0 92 "2" 25 "25a" "N" "a" "a" "vp" 1 1 23 1 0 0 284 5
"1154" 10 "697,00" 177 177 0 177 6 "aber" 177 0 "697,00" 1 1 0 0 0 0 177 "." "." "." 177 1 92 "2" 25 "25a" "N" "a" "a" "other" 1 1 4 1 0 0 177 8
"1155" 10 "705,00" 102 102 1 102 7 "es" 102 0 "705,00" 0 0 1 1 1 1 279 "." "." "." 102 0 92 "2" 25 "25a" "N" "a" "a" "other" 1 1 2 1 0 0 279 8
"1157" 10 "707,00" 215 215 1 215 9 "nicht" 215 0 "707,00" 0 0 0 0 0 0 215 "." "." "." 215 0 92 "2" 25 "25a" "N" "a" "a" "other" 1 1 5 1 0 0 215 8
"1158" 10 "705,00" 83 83 1 83 10 "zu erfahren," 83 1 "705,00" 0 0 0 0 0 0 83 "." "." "." 83 0 92 "2" 25 "25a" "N" "a" "a" "wh-1" 1 1 12 1 0 0 83 6
"1160" 10 "693,50" 486 236 1 236 12 "da" 250 0 "694,00" 1 1 0 0 0 0 236 "250" "250" "4736" 236 0 92 "2" 25 "25a" "N" "a" "a" "wh+1" 1 1 2 1 0 250 236 8
"1161" 10 "714,00" 591 198 1 198 13 "der Projektverantwortliche" 393 1 "736,00" 0 0 1 1 1 1 841 "206" "393" "5176" 591 0 92 "2" 25 "25a" "N" "a" "a" "wh+2" 1 1 26 1 0 393 841 8
"1163" 10 "712,50" 399 278 1 399 15 "für Nachfragen" 399 0 "730,00" 0 0 0 0 0 0 399 "121" "." "." 399 0 92 "2" 25 "25a" "N" "a" "a" "other" 1 1 14 1 0 0 399 8
"1164" 10 "677,00" 178 178 1 178 16 "zu erreichen ist." 178 1 "677,00" 0 0 0 0 0 0 178 "." "." "." 178 0 92 "2" 25 "25a" "N" "a" "a" "end" 1 1 17 1 0 0 178 8
"1176" 10 "713,57" 1367 61 1 1367 1 "Einen Gegner des umstrittenen Staudammprojekts" 1367 1 "772,00" 0 0 0 0 0 0 1367 "218" "." "." 1367 0 94 "2" 31 "31c" "N" "a" "c" "np1" -1 1 46 0 1 0 1367 1
"1177" 10 "606,00" 391 195 1 391 2 "hatten" 391 1 "608,00" 0 0 0 0 0 0 391 "196" "." "." 391 0 94 "2" 31 "31c" "N" "a" "c" "aux" -1 1 6 0 1 0 391 2
"1178" 10 "642,00" 222 222 1 222 3 "die Planer" 222 1 "642,00" 0 0 0 0 0 0 222 "." "." "." 222 0 94 "2" 31 "31c" "N" "a" "c" "np2" -1 1 10 0 1 0 222 3
"1179" 10 "669,00" 214 214 1 214 4 "schließlich" 214 1 "669,00" 0 0 0 0 0 0 214 "." "." "." 214 0 94 "2" 31 "31c" "N" "a" "c" "adj" -1 1 11 0 1 0 214 4
"1180" 10 "657,50" 314 242 1 314 5 "doch noch überzeugt," 314 1 "661,00" 0 0 0 0 0 0 314 "72" "." "." 314 0 94 "2" 31 "31c" "N" "a" "c" "vp" -1 1 20 0 1 0 314 5
"1182" 10 "688,00" 175 175 0 175 7 "es" 175 0 "688,00" 1 1 0 0 0 0 175 "." "." "." 175 1 94 "2" 31 "31c" "N" "a" "c" "other" -1 1 2 0 1 0 175 8
"1183" 10 "652,00" 243 243 1 243 8 "herrscht" 243 0 "652,00" 0 0 1 1 1 1 418 "." "." "." 243 0 94 "2" 31 "31c" "N" "a" "c" "other" -1 1 8 0 1 0 418 8
"1184" 10 "728,00" 191 191 1 191 9 "Stillschweigen" 191 1 "728,00" 0 0 0 0 0 0 191 "." "." "." 191 0 94 "2" 31 "31c" "N" "a" "c" "other" -1 1 14 0 1 0 191 8
"1185" 10 "737,00" 174 174 1 174 10 "darüber," 174 1 "737,00" 0 0 0 0 0 0 174 "." "." "." 174 0 94 "2" 31 "31c" "N" "a" "c" "wh-1" -1 1 8 0 1 0 174 6
"1186" 10 "697,00" 215 215 0 215 11 "wie," 215 0 "697,00" 1 1 0 0 0 0 215 "." "." "." 215 1 94 "2" 31 "31c" "N" "a" "c" "wh" -1 1 4 0 1 0 215 7
"1187" 10 "713,00" 480 411 1 411 12 "weil" 69 0 "721,00" 0 0 1 1 1 1 695 "69" "69" "4478" 480 0 94 "2" 31 "31c" "N" "a" "c" "wh+1" -1 1 4 0 1 69 695 8
"1188" 10 "715,00" 223 223 1 223 13 "niemand" 223 1 "715,00" 0 0 0 0 0 0 223 "." "." "." 223 0 94 "2" 31 "31c" "N" "a" "c" "wh+2" -1 1 7 0 1 0 223 8
"1190" 10 "682,67" 564 191 1 564 15 "dem Verdacht der Bestechlichkeit" 564 0 "699,00" 0 0 0 0 0 0 564 "212" "." "." 564 0 94 "2" 31 "31c" "N" "a" "c" "other" -1 1 32 0 1 0 564 8
"1191" 10 "644,00" 149 149 1 149 16 "aussetzen will." 149 1 "644,00" 0 0 0 0 0 0 149 "." "." "." 149 0 94 "2" 31 "31c" "N" "a" "c" "end" -1 1 15 0 1 0 149 8
"1222" 10 "685,50" 762 207 1 762 1 "Eine Autorin aus Bolivien" 762 1 "715,00" 0 0 0 0 0 0 762 "200" "." "." 762 0 98 "2" 24 "24b" "N" "a" "b" "np1" 1 -1 25 -1 0 0 762 1
"1224" 10 "699,60" 988 260 1 988 3 "die vier Literaturwissenschaftler" 988 0 "705,00" 0 0 0 0 0 0 988 "173" "." "." 988 0 98 "2" 24 "24b" "N" "a" "b" "np2" 1 -1 33 -1 0 0 988 3
"1225" 10 "716,00" 556 198 1 556 4 "in einem 2500-Seiten-Werk" 556 1 "720,00" 0 0 0 0 0 0 556 "234" "." "." 556 0 98 "2" 24 "24b" "N" "a" "b" "adj" 1 -1 25 -1 0 0 556 4
"1226" 10 "706,00" 214 214 1 214 5 "zitiert," 214 1 "706,00" 0 0 0 0 0 0 214 "." "." "." 214 0 98 "2" 24 "24b" "N" "a" "b" "vp" 1 -1 8 -1 0 0 214 5
"1228" 10 "698,00" 285 285 1 285 7 "noch" 285 0 "698,00" 0 0 0 0 0 0 285 "." "." "." 285 0 98 "2" 24 "24b" "N" "a" "b" "other" 1 -1 4 -1 0 0 285 8
"1229" 10 "705,00" 204 204 1 204 8 "kann" 204 1 "705,00" 0 0 0 0 0 0 204 "." "." "." 204 0 98 "2" 24 "24b" "N" "a" "b" "other" 1 -1 4 -1 0 0 204 8
"1230" 10 "705,00" 186 186 1 186 9 "niemand" 186 1 "705,00" 0 0 0 0 0 0 186 "." "." "." 186 0 98 "2" 24 "24b" "N" "a" "b" "other" 1 -1 7 -1 0 0 186 8
"1233" 10 "683,00" 335 335 0 335 12 "da" 335 0 "683,00" 1 1 0 0 0 0 335 "." "." "." 335 1 98 "2" 24 "24b" "N" "a" "b" "wh+1" 1 -1 2 -1 0 0 335 8
"1234" 10 "690,00" 301 159 1 159 13 "der Text" 142 0 "704,00" 0 0 1 1 1 1 636 "142" "142" "4443" 301 0 98 "2" 24 "24b" "N" "a" "b" "wh+2" 1 -1 8 -1 0 142 636 8
"1236" 10 "668,50" 400 245 1 400 15 "seltsamerweise" 400 0 "670,00" 0 0 0 0 0 0 400 "155" "." "." 400 0 98 "2" 24 "24b" "N" "a" "b" "other" 1 -1 14 -1 0 0 400 8
"1237" 10 "672,00" 357 189 1 357 16 "verschollen blieb." 357 1 "674,00" 0 0 0 0 0 0 357 "168" "." "." 357 0 98 "2" 24 "24b" "N" "a" "b" "end" 1 -1 18 -1 0 0 357 8
"1238" 10 "695,17" 1262 185 1 1262 1 "Einen Kellner des Lokals" 1262 1 "724,00" 0 0 0 0 0 0 1262 "155" "." "." 1262 0 99 "2" 3 "3c" "N" "a" "c" "np1" -1 1 24 0 1 0 1262 1
"1239" 10 "745,00" 245 245 1 245 2 "hatten" 245 1 "745,00" 0 0 0 0 0 0 245 "." "." "." 245 0 99 "2" 3 "3c" "N" "a" "c" "aux" -1 1 6 0 1 0 245 2
"1240" 10 "737,00" 172 172 1 172 3 "die Stammgäste" 172 1 "737,00" 0 0 0 0 0 0 172 "." "." "." 172 0 99 "2" 3 "3c" "N" "a" "c" "np2" -1 1 14 0 1 0 172 3
"1241" 10 "701,67" 607 172 1 607 4 "über das geplante Skatturnier" 607 1 "727,00" 0 0 0 0 0 0 607 "230" "." "." 607 0 99 "2" 3 "3c" "N" "a" "c" "adj" -1 1 29 0 1 0 607 4
"1242" 10 "665,00" 399 399 1 399 5 "ausgefragt," 399 1 "665,00" 0 0 0 0 0 0 399 "." "." "." 399 0 99 "2" 3 "3c" "N" "a" "c" "vp" -1 1 11 0 1 0 399 5
"1244" 10 "709,00" 386 151 1 386 7 "der Wirt" 386 0 "713,00" 0 0 0 0 0 0 386 "235" "." "." 386 0 99 "2" 3 "3c" "N" "a" "c" "other" -1 1 8 0 1 0 386 8
"1245" 10 "738,00" 189 189 1 189 8 "konnte" 189 1 "738,00" 0 0 0 0 0 0 189 "." "." "." 189 0 99 "2" 3 "3c" "N" "a" "c" "other" -1 1 6 0 1 0 189 8
"1246" 10 "725,00" 158 158 1 158 9 "nicht" 158 1 "725,00" 0 0 0 0 0 0 158 "." "." "." 158 0 99 "2" 3 "3c" "N" "a" "c" "other" -1 1 5 0 1 0 158 8
"1248" 10 "676,00" 286 286 0 286 11 "warum," 286 0 "676,00" 1 1 0 0 0 0 286 "." "." "." 286 1 99 "2" 3 "3c" "N" "a" "c" "wh" -1 1 6 0 1 0 286 7
"1249" 10 "710,00" 150 150 1 150 12 "da" 150 0 "710,00" 0 0 1 1 1 1 436 "." "." "." 150 0 99 "2" 3 "3c" "N" "a" "c" "wh+1" -1 1 2 0 1 0 436 8
"1250" 10 "657,00" 326 326 1 326 13 "er" 326 1 "657,00" 0 0 0 0 0 0 326 "." "." "." 326 0 99 "2" 3 "3c" "N" "a" "c" "wh+2" -1 1 2 0 1 0 326 8
"1251" 10 "687,00" 211 211 1 211 14 "offenbar" 211 1 "687,00" 0 0 0 0 0 0 211 "." "." "." 211 0 99 "2" 3 "3c" "N" "a" "c" "other" -1 1 8 0 1 0 211 8
"1252" 10 "703,00" 258 258 1 258 15 "an jenem Abend" 258 1 "703,00" 0 0 0 0 0 0 258 "." "." "." 258 0 99 "2" 3 "3c" "N" "a" "c" "other" -1 1 14 0 1 0 258 8
"1253" 10 "664,33" 506 150 1 506 16 "sehr beschäftigt gewesen war." 506 1 "683,00" 0 0 0 0 0 0 506 "209" "." "." 506 0 99 "2" 3 "3c" "N" "a" "c" "end" -1 1 29 0 1 0 506 8
"1278" 10 "738,75" 821 185 1 821 1 "Ein Biologe mit Doktortitel" 821 1 "750,00" 0 0 0 0 0 0 821 "205" "." "." 821 0 102 "2" 18 "18d" "N" "a" "d" "np1" -1 -1 27 0 -1 0 821 1
"1279" 10 "735,00" 344 344 1 344 2 "hatte" 344 1 "735,00" 0 0 0 0 0 0 344 "." "." "." 344 0 102 "2" 18 "18d" "N" "a" "d" "aux" -1 -1 5 0 -1 0 344 2
"1280" 10 "690,00" 446 257 1 446 3 "die Naturschützer" 446 1 "699,00" 0 0 0 0 0 0 446 "189" "." "." 446 0 102 "2" 18 "18d" "N" "a" "d" "np2" -1 -1 17 0 -1 0 446 3
"1281" 10 "640,00" 498 259 1 498 4 "auf einer Fachkonferenz" 498 1 "655,00" 0 0 0 0 0 0 498 "239" "." "." 498 0 102 "2" 18 "18d" "N" "a" "d" "adj" -1 -1 23 0 -1 0 498 4
"1282" 10 "594,67" 440 171 1 440 5 "äußerst heftig kritisiert," 440 1 "605,00" 0 0 0 0 0 0 440 "216" "." "." 440 0 102 "2" 18 "18d" "N" "a" "d" "vp" -1 -1 26 0 -1 0 440 5
"1284" 10 "690,75" 823 163 1 823 7 "die anderen Teilnehmer" 823 0 "735,00" 0 0 0 0 0 0 823 "239" "." "." 823 0 102 "2" 18 "18d" "N" "a" "d" "other" -1 -1 22 0 -1 0 823 8
"1285" 10 "717,00" 215 215 1 215 8 "erinnerten" 215 1 "717,00" 0 0 0 0 0 0 215 "." "." "." 215 0 102 "2" 18 "18d" "N" "a" "d" "other" -1 -1 10 0 -1 0 215 8
"1287" 10 "736,00" 232 232 1 232 10 "nicht," 232 0 "736,00" 0 0 0 0 0 0 232 "." "." "." 232 0 102 "2" 18 "18d" "N" "a" "d" "wh-1" -1 -1 6 0 -1 0 232 6
"1288" 10 "725,00" 258 258 1 258 11 "wieso," 258 1 "725,00" 0 0 0 0 0 0 258 "." "." "." 258 0 102 "2" 18 "18d" "N" "a" "d" "wh" -1 -1 6 0 -1 0 258 7
"1289" 10 "678,00" 184 184 1 184 12 "zumal" 184 1 "678,00" 0 0 0 0 0 0 184 "." "." "." 184 0 102 "2" 18 "18d" "N" "a" "d" "wh+1" -1 -1 5 0 -1 0 184 8
"1290" 10 "637,00" 173 173 1 173 13 "die Diskussion" 173 1 "637,00" 0 0 0 0 0 0 173 "." "." "." 173 0 102 "2" 18 "18d" "N" "a" "d" "wh+2" -1 -1 14 0 -1 0 173 8
"1291" 10 "606,00" 222 222 1 222 14 "offenbar" 222 1 "606,00" 0 0 0 0 0 0 222 "." "." "." 222 0 102 "2" 18 "18d" "N" "a" "d" "other" -1 -1 8 0 -1 0 222 8
"1292" 10 "593,00" 474 262 1 474 15 "abseits des Podiums" 474 1 "598,00" 0 0 0 0 0 0 474 "212" "." "." 474 0 102 "2" 18 "18d" "N" "a" "d" "other" -1 -1 19 0 -1 0 474 8
"1293" 10 "662,50" 304 206 1 304 16 "stattfand." 304 1 "682,00" 0 0 0 0 0 0 304 "98" "." "." 304 0 102 "2" 18 "18d" "N" "a" "d" "end" -1 -1 10 0 -1 0 304 8
"1341" 10 "746,25" 774 190 1 774 1 "Einen Mitarbeiter der maroden Firma" 774 1 "753,00" 0 0 0 0 0 0 774 "172" "." "." 774 0 107 "2" 11 "11c" "N" "a" "c" "np1" -1 1 35 0 1 0 774 1
"1342" 10 "742,00" 351 351 1 351 2 "hatten" 351 1 "742,00" 0 0 0 0 0 0 351 "." "." "." 351 0 107 "2" 11 "11c" "N" "a" "c" "aux" -1 1 6 0 1 0 351 2
"1343" 10 "744,00" 188 188 1 188 3 "die Geschäftsführer" 188 1 "744,00" 0 0 0 0 0 0 188 "." "." "." 188 0 107 "2" 11 "11c" "N" "a" "c" "np2" -1 1 19 0 1 0 188 3
"1344" 10 "714,33" 668 291 1 668 4 "in das raffinierte Veruntreuungssystem" 668 1 "735,00" 0 0 0 0 0 0 668 "109" "." "." 668 0 107 "2" 11 "11c" "N" "a" "c" "adj" -1 1 38 0 1 0 668 4
"1345" 10 "687,00" 211 211 1 211 5 "eingeweiht," 211 1 "687,00" 0 0 0 0 0 0 211 "." "." "." 211 0 107 "2" 11 "11c" "N" "a" "c" "vp" -1 1 11 0 1 0 211 5
"1347" 10 "695,00" 335 335 1 335 7 "es" 335 0 "695,00" 0 0 0 0 0 0 335 "." "." "." 335 0 107 "2" 11 "11c" "N" "a" "c" "other" -1 1 2 0 1 0 335 8
"1349" 10 "717,00" 176 176 1 176 9 "Uneinigkeit" 176 0 "717,00" 0 0 0 0 0 0 176 "." "." "." 176 0 107 "2" 11 "11c" "N" "a" "c" "other" -1 1 11 0 1 0 176 8
"1350" 10 "722,50" 389 170 1 170 10 "darüber," 219 1 "723,00" 1 1 0 0 0 0 170 "219" "219" "4097" 170 0 107 "2" 11 "11c" "N" "a" "c" "wh-1" -1 1 8 0 1 219 170 6
"1351" 10 "732,00" 277 142 0 142 11 "wann," 135 0 "744,00" 1 1 0 0 1 1 496 "135" "135" "4257" 277 1 107 "2" 11 "11c" "N" "a" "c" "wh" -1 1 5 0 1 135 496 7
"1352" 10 "721,00" 237 237 1 237 12 "denn" 237 0 "721,00" 0 0 1 1 1 1 733 "." "." "." 237 0 107 "2" 11 "11c" "N" "a" "c" "wh+1" -1 1 4 0 1 0 733 8
"1353" 10 "732,33" 626 206 1 626 13 "von den belastenden Dokumenten" 626 1 "757,00" 0 0 0 0 0 0 626 "200" "." "." 626 0 107 "2" 11 "11c" "N" "a" "c" "wh+2" -1 1 30 0 1 0 626 8
"1355" 10 "702,00" 255 255 1 255 15 "keines" 255 0 "702,00" 0 0 0 0 0 0 255 "." "." "." 255 0 107 "2" 11 "11c" "N" "a" "c" "other" -1 1 6 0 1 0 255 8
"1356" 10 "702,00" 252 252 1 252 16 "ein Datum." 252 1 "702,00" 0 0 0 0 0 0 252 "." "." "." 252 0 107 "2" 11 "11c" "N" "a" "c" "end" -1 1 10 0 1 0 252 8
"1377" 10 "665,50" 1401 192 1 1401 1 "Einen Korrespondenten des erfolgreichen Nachrichtensenders" 1401 1 "675,00" 0 0 0 0 0 0 1401 "193" "." "." 1401 0 110 "2" 23 "23c" "N" "a" "c" "np1" -1 1 58 0 1 0 1401 1
"1378" 10 "642,00" 211 211 1 211 2 "hatten" 211 1 "642,00" 0 0 0 0 0 0 211 "." "." "." 211 0 110 "2" 23 "23c" "N" "a" "c" "aux" -1 1 6 0 1 0 211 2
"1379" 10 "671,00" 217 217 1 217 3 "die Kollegen" 217 1 "671,00" 0 0 0 0 0 0 217 "." "." "." 217 0 110 "2" 23 "23c" "N" "a" "c" "np2" -1 1 12 0 1 0 217 3
"1380" 10 "686,00" 464 358 1 464 4 "vor laufender Kamera" 464 1 "692,00" 0 0 0 0 0 0 464 "106" "." "." 464 0 110 "2" 23 "23c" "N" "a" "c" "adj" -1 1 20 0 1 0 464 4
"1381" 10 "664,50" 435 286 1 435 5 "schlechtgemacht," 435 1 "665,00" 0 0 0 0 0 0 435 "149" "." "." 435 0 110 "2" 23 "23c" "N" "a" "c" "vp" -1 1 16 0 1 0 435 5
"1382" 10 "692,00" 201 201 1 201 6 "aber" 201 1 "692,00" 0 0 0 0 0 0 201 "." "." "." 201 0 110 "2" 23 "23c" "N" "a" "c" "other" -1 1 4 0 1 0 201 8
"1383" 10 "686,00" 192 192 1 192 7 "in einem Gespräch" 192 1 "686,00" 0 0 0 0 0 0 192 "." "." "." 192 0 110 "2" 23 "23c" "N" "a" "c" "other" -1 1 17 0 1 0 192 8
"1384" 10 "670,00" 188 188 1 188 8 "konnte" 188 1 "670,00" 0 0 0 0 0 0 188 "." "." "." 188 0 110 "2" 23 "23c" "N" "a" "c" "other" -1 1 6 0 1 0 188 8
"1386" 10 "655,00" 195 195 1 195 10 "festgestellt werden," 195 0 "655,00" 0 0 0 0 0 0 195 "." "." "." 195 0 110 "2" 23 "23c" "N" "a" "c" "wh-1" -1 1 20 0 1 0 195 6
"1387" 10 "657,00" 237 237 1 237 11 "weshalb," 237 1 "657,00" 0 0 0 0 0 0 237 "." "." "." 237 0 110 "2" 23 "23c" "N" "a" "c" "wh" -1 1 8 0 1 0 237 7
"1388" 10 "655,00" 234 234 1 234 12 "sodass" 234 1 "655,00" 0 0 0 0 0 0 234 "." "." "." 234 0 110 "2" 23 "23c" "N" "a" "c" "wh+1" -1 1 6 0 1 0 234 8
"1389" 10 "670,50" 330 216 1 330 13 "der Konflikt" 330 1 "674,00" 0 0 0 0 0 0 330 "114" "." "." 330 0 110 "2" 23 "23c" "N" "a" "c" "wh+2" -1 1 12 0 1 0 330 8
"1390" 10 "658,00" 354 260 1 354 14 "trotz aller Entschuldigungen" 354 1 "661,00" 0 0 0 0 0 0 354 "94" "." "." 354 0 110 "2" 23 "23c" "N" "a" "c" "other" -1 1 28 0 1 0 354 8
"1391" 10 "640,00" 189 189 1 189 15 "ohne Zweifel" 189 1 "640,00" 0 0 0 0 0 0 189 "." "." "." 189 0 110 "2" 23 "23c" "N" "a" "c" "other" -1 1 12 0 1 0 189 8
"1392" 10 "643,50" 407 146 1 407 16 "weiterhin bestehen blieb." 407 1 "654,00" 0 0 0 0 0 0 407 "261" "." "." 407 0 110 "2" 23 "23c" "N" "a" "c" "end" -1 1 25 0 1 0 407 8
"1393" 10 "825,57" 1366 276 1 1366 1 "Einen Spion des Inlandsgeheimdienstes" 1366 1 "872,00" 0 0 0 0 0 0 1366 "158" "." "." 1366 0 111 "2" 15 "15c" "N" "a" "c" "np1" -1 1 37 0 1 0 1366 1
"1394" 10 "737,00" 173 173 1 173 2 "hatten" 173 1 "737,00" 0 0 0 0 0 0 173 "." "." "." 173 0 111 "2" 15 "15c" "N" "a" "c" "aux" -1 1 6 0 1 0 173 2
"1395" 10 "710,00" 465 175 1 465 3 "die Informanten" 465 1 "729,00" 0 0 0 0 0 0 465 "290" "." "." 465 0 111 "2" 15 "15c" "N" "a" "c" "np2" -1 1 15 0 1 0 465 3
"1396" 10 "613,33" 816 329 1 602 4 "im Vorfeld der Verhandlungen" 214 1 "632,00" 1 1 0 0 0 0 602 "273" "214" "3314" 602 0 111 "2" 15 "15c" "N" "a" "c" "adj" -1 1 28 0 1 214 602 4
"1397" 10 "613,00" 466 169 1 169 5 "enttarnt," 297 1 "633,00" 0 0 1 1 1 1 680 "297" "297" "3643" 466 0 111 "2" 15 "15c" "N" "a" "c" "vp" -1 1 9 0 1 297 680 5
"1399" 10 "712,00" 612 140 1 612 7 "nicht einmal Experten" 612 0 "738,00" 0 0 0 0 0 0 612 "171" "." "." 612 0 111 "2" 15 "15c" "N" "a" "c" "other" -1 1 21 0 1 0 612 8
"1400" 10 "711,00" 383 191 1 383 8 "wussten" 383 1 "725,00" 0 0 0 0 0 0 383 "192" "." "." 383 0 111 "2" 15 "15c" "N" "a" "c" "other" -1 1 7 0 1 0 383 8
"1401" 10 "677,00" 221 221 1 221 9 "letztlich" 221 1 "677,00" 0 0 0 0 0 0 221 "." "." "." 221 0 111 "2" 15 "15c" "N" "a" "c" "other" -1 1 9 0 1 0 221 8
"1402" 10 "676,00" 171 171 1 171 10 "zu sagen," 171 1 "676,00" 0 0 0 0 0 0 171 "." "." "." 171 0 111 "2" 15 "15c" "N" "a" "c" "wh-1" -1 1 9 0 1 0 171 6
"1403" 10 "692,00" 259 259 0 259 11 "wie," 259 0 "692,00" 1 1 0 0 0 0 259 "." "." "." 259 1 111 "2" 15 "15c" "N" "a" "c" "wh" -1 1 4 0 1 0 259 7
"1405" 10 "694,50" 384 216 1 216 13 "irgendwann" 168 0 "695,00" 0 0 1 1 1 1 643 "168" "168" "5964" 384 0 111 "2" 15 "15c" "N" "a" "c" "wh+2" -1 1 10 0 1 168 643 8
"1406" 10 "689,00" 322 188 1 322 14 "eine Reinigungskraft" 322 1 "696,00" 0 0 0 0 0 0 322 "134" "." "." 322 0 111 "2" 15 "15c" "N" "a" "c" "other" -1 1 20 0 1 0 322 8
"1407" 10 "699,33" 671 233 1 671 15 "im Schutz der Anonymität" 671 1 "711,00" 0 0 0 0 0 0 671 "227" "." "." 671 0 111 "2" 15 "15c" "N" "a" "c" "other" -1 1 24 0 1 0 671 8
"1408" 10 "659,67" 668 280 1 668 16 "den entscheidenden Hinweis gab." 668 1 "667,00" 0 0 0 0 0 0 668 "165" "." "." 668 0 111 "2" 15 "15c" "N" "a" "c" "end" -1 1 31 0 1 0 668 8
"1506" 10 "698,83" 1353 194 1 1353 1 "Eine Straßenhündin mit schwarzem Fell" 1353 1 "763,00" 0 0 0 0 0 0 1353 "161" "." "." 1353 0 121 "2" 21 "21a" "N" "a" "a" "np1" 1 1 37 1 0 0 1353 1
"1507" 10 "707,00" 188 188 1 188 2 "hatten" 188 1 "707,00" 0 0 0 0 0 0 188 "." "." "." 188 0 121 "2" 21 "21a" "N" "a" "a" "aux" 1 1 6 1 0 0 188 2
"1508" 10 "688,00" 186 186 1 186 3 "die Kinder" 186 1 "688,00" 0 0 0 0 0 0 186 "." "." "." 186 0 121 "2" 21 "21a" "N" "a" "a" "np2" 1 1 10 1 0 0 186 3
"1509" 10 "656,00" 812 210 1 812 4 "bis an den Rand des Dorfes" 812 1 "675,00" 0 0 0 0 0 0 812 "142" "." "." 812 0 121 "2" 21 "21a" "N" "a" "a" "adj" 1 1 26 1 0 0 812 4
"1510" 10 "645,50" 506 314 1 506 5 "verfolgt," 506 1 "651,00" 0 0 0 0 0 0 506 "192" "." "." 506 0 121 "2" 21 "21a" "N" "a" "a" "vp" 1 1 9 1 0 0 506 5
"1511" 10 "652,00" 186 186 0 186 6 "aber" 186 0 "652,00" 1 1 0 0 0 0 186 "." "." "." 186 1 121 "2" 21 "21a" "N" "a" "a" "other" 1 1 4 1 0 0 186 8
"1512" 10 "655,00" 283 152 1 152 7 "niemand" 131 0 "668,00" 0 0 1 1 1 1 469 "131" "131" "3904" 283 0 121 "2" 21 "21a" "N" "a" "a" "other" 1 1 7 1 0 131 469 8
"1514" 10 "634,00" 240 240 1 240 9 "sich" 240 0 "634,00" 0 0 0 0 0 0 240 "." "." "." 240 0 121 "2" 21 "21a" "N" "a" "a" "other" 1 1 4 1 0 0 240 8
"1516" 10 "613,00" 216 216 1 216 11 "weshalb," 216 0 "613,00" 0 0 0 0 0 0 216 "." "." "." 216 0 121 "2" 21 "21a" "N" "a" "a" "wh" 1 1 8 1 0 0 216 7
"1517" 10 "598,00" 195 195 1 195 12 "zumal" 195 1 "598,00" 0 0 0 0 0 0 195 "." "." "." 195 0 121 "2" 21 "21a" "N" "a" "a" "wh+1" 1 1 5 1 0 0 195 8
"1518" 10 "602,00" 173 173 1 173 13 "das Tier" 173 1 "602,00" 0 0 0 0 0 0 173 "." "." "." 173 0 121 "2" 21 "21a" "N" "a" "a" "wh+2" 1 1 8 1 0 0 173 8
"1520" 10 "601,00" 240 240 1 240 15 "normalerweise" 240 0 "601,00" 0 0 0 0 0 0 240 "." "." "." 240 0 121 "2" 21 "21a" "N" "a" "a" "other" 1 1 13 1 0 0 240 8
"1521" 10 "597,00" 454 225 1 454 16 "vor Menschen versteckte." 454 1 "598,00" 0 0 0 0 0 0 454 "229" "." "." 454 0 121 "2" 21 "21a" "N" "a" "a" "end" 1 1 24 1 0 0 454 8
"1596" 10 "783,25" 838 29 1 838 1 "Ein Befürworter der Steuerreform" 838 1 "805,00" 0 0 0 0 0 0 838 "273" "." "." 838 0 128 "2" 30 "30d" "N" "a" "d" "np1" -1 -1 32 0 -1 0 838 1
"1597" 10 "822,00" 185 185 1 185 2 "hatte" 185 1 "822,00" 0 0 0 0 0 0 185 "." "." "." 185 0 128 "2" 30 "30d" "N" "a" "d" "aux" -1 -1 5 0 -1 0 185 2
"1598" 10 "791,00" 348 156 1 348 3 "die Leiter" 348 1 "802,00" 0 0 0 0 0 0 348 "192" "." "." 348 0 128 "2" 30 "30d" "N" "a" "d" "np2" -1 -1 10 0 -1 0 348 3
"1599" 10 "724,50" 496 309 1 496 4 "der betroffenen Behörden" 496 1 "731,00" 0 0 0 0 0 0 496 "187" "." "." 496 0 128 "2" 30 "30d" "N" "a" "d" "adj" -1 -1 24 0 -1 0 496 4
"1600" 10 "736,00" 432 228 1 228 5 "wiederholt" 204 1 "742,00" 1 1 0 0 0 0 228 "204" "204" "2751" 228 0 128 "2" 30 "30d" "N" "a" "d" "vp" -1 -1 10 0 -1 204 228 5
"1601" 10 "754,00" 513 187 1 187 6 "verbal angegriffen," 326 1 "774,00" 0 0 1 1 1 1 717 "146" "326" "3125" 513 0 128 "2" 30 "30d" "N" "a" "d" "other" -1 -1 19 0 -1 326 717 8
"1604" 10 "751,00" 366 366 1 366 9 "bleibt" 366 0 "751,00" 0 0 0 0 0 0 366 "." "." "." 366 0 128 "2" 30 "30d" "N" "a" "d" "other" -1 -1 6 0 -1 0 366 8
"1605" 10 "749,00" 159 159 1 159 10 "völlig" 159 1 "749,00" 0 0 0 0 0 0 159 "." "." "." 159 0 128 "2" 30 "30d" "N" "a" "d" "other" -1 -1 6 0 -1 0 159 8
"1606" 10 "743,00" 158 158 1 158 11 "im Dunkeln," 158 1 "743,00" 0 0 0 0 0 0 158 "." "." "." 158 0 128 "2" 30 "30d" "N" "a" "d" "wh-1" -1 -1 11 0 -1 0 158 6
"1607" 10 "741,00" 227 227 1 227 12 "weshalb," 227 1 "741,00" 0 0 0 0 0 0 227 "." "." "." 227 0 128 "2" 30 "30d" "N" "a" "d" "wh" -1 -1 8 0 -1 0 227 7
"1609" 10 "735,50" 535 177 1 535 14 "das Wortgefecht" 535 0 "736,00" 0 0 0 0 0 0 535 "358" "." "." 535 0 128 "2" 30 "30d" "N" "a" "d" "wh+2" -1 -1 15 0 -1 0 535 8
"1610" 10 "726,00" 327 144 1 327 15 "von beiden Seiten" 327 1 "737,00" 0 0 0 0 0 0 327 "183" "." "." 327 0 128 "2" 30 "30d" "N" "a" "d" "other" -1 -1 17 0 -1 0 327 8
"1611" 10 "688,00" 136 136 1 136 16 "überaus unsachlich" 136 1 "688,00" 0 0 0 0 0 0 136 "." "." "." 136 0 128 "2" 30 "30d" "N" "a" "d" "other" -1 -1 18 0 -1 0 136 8
"1612" 10 "670,00" 432 196 1 432 17 "geführt wurde." 432 1 "673,00" 0 0 0 0 0 0 432 "236" "." "." 432 0 128 "2" 30 "30d" "N" "a" "d" "end" -1 -1 14 0 -1 0 432 8
"1629" 10 "763,75" 759 41 1 759 1 "Eine Vertreterin der Gewerkschaft" 759 1 "774,00" 0 0 0 0 0 0 759 "289" "." "." 759 0 130 "2" 1 "1a" "N" "a" "a" "np1" 1 1 33 1 0 0 759 1
"1630" 10 "755,00" 207 207 1 207 2 "hatten" 207 1 "755,00" 0 0 0 0 0 0 207 "." "." "." 207 0 130 "2" 1 "1a" "N" "a" "a" "aux" 1 1 6 1 0 0 207 2
"1631" 10 "728,50" 804 221 1 804 3 "die anwesenden Minister" 804 1 "755,00" 0 0 0 0 0 0 804 "242" "." "." 804 0 130 "2" 1 "1a" "N" "a" "a" "np2" 1 1 23 1 0 0 804 3
"1632" 10 "752,00" 387 197 1 387 4 "während der Sitzung" 387 1 "753,00" 0 0 0 0 0 0 387 "190" "." "." 387 0 130 "2" 1 "1a" "N" "a" "a" "adj" 1 1 19 1 0 0 387 4
"1633" 10 "742,00" 569 210 1 569 5 "scharf attackiert," 569 1 "755,00" 0 0 0 0 0 0 569 "251" "." "." 569 0 130 "2" 1 "1a" "N" "a" "a" "vp" 1 1 18 1 0 0 569 5
"1635" 10 "721,25" 961 169 1 961 7 "der gesprächige Parlamentarier" 961 0 "735,00" 0 0 0 0 0 0 961 "193" "." "." 961 0 130 "2" 1 "1a" "N" "a" "a" "other" 1 1 30 1 0 0 961 8
"1636" 10 "695,00" 192 192 1 192 8 "wusste" 192 1 "695,00" 0 0 0 0 0 0 192 "." "." "." 192 0 130 "2" 1 "1a" "N" "a" "a" "other" 1 1 6 1 0 0 192 8
"1637" 10 "676,00" 267 267 1 267 9 "selbst" 267 1 "676,00" 0 0 0 0 0 0 267 "." "." "." 267 0 130 "2" 1 "1a" "N" "a" "a" "other" 1 1 6 1 0 0 267 8
"1639" 10 "685,00" 160 160 1 160 11 "warum," 160 0 "685,00" 0 0 0 0 0 0 160 "." "." "." 160 0 130 "2" 1 "1a" "N" "a" "a" "wh" 1 1 6 1 0 0 160 7
"1641" 10 "693,00" 253 253 1 253 13 "er" 253 0 "693,00" 0 0 0 0 0 0 253 "." "." "." 253 0 130 "2" 1 "1a" "N" "a" "a" "wh+2" 1 1 2 1 0 0 253 8
"1642" 10 "704,00" 135 135 1 135 14 "war" 135 1 "704,00" 0 0 0 0 0 0 135 "." "." "." 135 0 130 "2" 1 "1a" "N" "a" "a" "other" 1 1 3 1 0 0 135 8
"1644" 10 "700,00" 337 262 1 337 16 "dabei gewesen." 337 0 "706,00" 0 0 0 0 0 0 337 "75" "." "." 337 0 130 "2" 1 "1a" "N" "a" "a" "end" 1 1 14 1 0 0 337 8
"1660" 11 "1285,43" 1609 208 1 1465 1 "Ein Straßenhund mit schwarzem Fell" 144 1 "1495,00" 1 1 0 0 0 0 1465 "233" "144" "5172" 1465 0 3 "2" 21 "21d" "N" "d" "d" "np1" -1 -1 34 0 -1 144 1465 1
"1661" 11 "1325,50" 413 212 1 212 2 "hatte" 201 1 "1345,00" 1 1 0 0 0 0 212 "201" "201" "2244" 212 0 3 "2" 21 "21d" "N" "d" "d" "aux" -1 -1 5 0 -1 201 212 2
"1662" 11 "1328,00" 699 175 1 175 3 "die Kinder" 298 1 "1350,00" 1 1 1 1 1 1 602 "226" "226" "2491" 401 0 3 "2" 21 "21d" "N" "d" "d" "np2" -1 -1 10 0 -1 524 602 3
"1663" 11 "1307,88" 1804 333 1 1072 4 "bis an den Rand des Dorfes" 272 1 "1492,00" 1 2 0 0 1 2 1072 "212" "197" "4981" 1072 0 3 "2" 21 "21d" "N" "d" "d" "adj" -1 -1 26 0 -1 732 1072 4
"1664" 11 "1292,00" 1277 497 1 1013 5 "verfolgt," 264 1 "1419,00" 1 1 1 2 1 2 1354 "516" "264" "15207" 1013 0 3 "2" 21 "21d" "N" "d" "d" "vp" -1 -1 9 0 -1 264 1354 5
"1665" 11 "1400,00" 220 220 0 220 6 "aber" 220 0 "1400,00" 1 1 0 0 0 0 220 "." "." "." 220 1 3 "2" 21 "21d" "N" "d" "d" "other" -1 -1 4 0 -1 0 220 8
"1666" 11 "1349,00" 606 132 1 132 7 "niemand" 308 0 "1469,00" 1 1 1 1 1 1 518 "166" "166" "5803" 298 0 3 "2" 21 "21d" "N" "d" "d" "other" -1 -1 7 0 -1 474 518 8
"1667" 11 "1206,50" 349 176 1 176 8 "konnte" 173 1 "1223,00" 0 0 0 0 0 0 176 "173" "173" "11396" 176 0 3 "2" 21 "21d" "N" "d" "d" "other" -1 -1 6 0 -1 173 176 8
"1668" 11 "1298,00" 344 111 0 111 9 "sich" 233 0 "1450,00" 1 1 0 0 1 1 825 "233" "233" "11649" 344 1 3 "2" 21 "21d" "N" "d" "d" "other" -1 -1 4 0 -1 233 825 8
"1669" 11 "1156,00" 871 279 1 417 10 "erklären," 454 0 "1234,00" 0 0 0 0 0 0 417 "138" "454" "12127" 417 0 3 "2" 21 "21d" "N" "d" "d" "wh-1" -1 -1 9 0 -1 454 417 6
"1670" 11 "1180,00" 802 258 1 258 11 "weshalb," 544 1 "1275,00" 0 0 0 0 0 0 258 "544" "544" "12697" 258 0 3 "2" 21 "21d" "N" "d" "d" "wh" -1 -1 8 0 -1 544 258 7
"1671" 11 "1200,50" 742 221 1 221 12 "zumal" 521 1 "1329,00" 0 0 0 0 0 0 221 "521" "521" "13242" 221 0 3 "2" 21 "21d" "N" "d" "d" "wh+1" -1 -1 5 0 -1 521 221 8
"1672" 11 "1181,33" 605 202 1 401 13 "das Tier" 204 1 "1298,00" 0 0 0 0 0 0 401 "199" "204" "13469" 401 0 3 "2" 21 "21d" "N" "d" "d" "wh+2" -1 -1 8 0 -1 204 401 8
"1673" 11 "1080,00" 139 139 0 139 14 "sich" 139 0 "1080,00" 1 1 0 0 0 0 139 "." "." "." 139 1 3 "2" 21 "21d" "N" "d" "d" "other" -1 -1 4 0 -1 0 139 8
"1674" 11 "1071,50" 1277 293 1 557 15 "normalerweise" 560 0 "1189,00" 0 0 1 1 1 1 856 "93" "160" "8570" 717 0 3 "2" 21 "21d" "N" "d" "d" "other" -1 -1 13 0 -1 720 856 8
"1675" 11 "1294,60" 2726 311 1 1961 16 "vor Menschen versteckte." 765 1 "1549,00" 0 0 1 2 1 2 6931 "1411" "765" "14905" 2726 0 3 "2" 21 "21d" "N" "d" "d" "end" -1 -1 24 0 -1 765 6931 8
"1731" 11 "1092,36" 3188 76 1 2140 1 "Einen Dolmetscher des Botschafters" 1048 1 "1213,00" 1 1 0 0 0 0 2140 "565" "1048" "9352" 2140 0 8 "2" 14 "14c" "N" "d" "c" "np1" -1 1 34 0 1 1048 2140 1
"1732" 11 "1013,00" 203 203 1 203 2 "hatten" 203 1 "1013,00" 0 0 0 0 0 0 203 "." "." "." 203 0 8 "2" 14 "14c" "N" "d" "c" "aux" -1 1 6 0 1 0 203 2
"1733" 11 "1159,20" 1232 394 1 1042 3 "die Gastgeber" 190 1 "1368,00" 1 1 0 0 0 0 1042 "191" "190" "5161" 1042 0 8 "2" 14 "14c" "N" "d" "c" "np2" -1 1 13 0 1 190 1042 3
"1734" 11 "1133,78" 2894 443 1 1233 4 "während der Begrüßungszeremonie" 156 1 "1317,00" 1 1 1 1 1 2 2928 "790" "1505" "6894" 2738 0 8 "2" 14 "14c" "N" "d" "c" "adj" -1 1 31 0 1 1661 2928 4
"1735" 11 "1037,67" 923 377 1 923 5 "empfindlich gekränkt," 923 1 "1114,00" 0 0 1 1 1 1 2127 "289" "." "." 923 0 8 "2" 14 "14c" "N" "d" "c" "vp" -1 1 21 0 1 0 2127 5
"1736" 11 "1207,00" 223 223 0 223 6 "aber" 223 0 "1207,00" 1 1 0 0 0 0 223 "." "." "." 223 1 8 "2" 14 "14c" "N" "d" "c" "other" -1 1 4 0 1 0 223 8
"1737" 11 "1193,00" 367 144 1 144 7 "damals" 223 0 "1215,00" 0 0 1 1 1 1 590 "223" "223" "10055" 367 0 8 "2" 14 "14c" "N" "d" "c" "other" -1 1 6 0 1 223 590 8
"1738" 11 "1368,00" 234 234 0 234 8 "konnte" 234 0 "1368,00" 1 1 0 0 0 0 234 "." "." "." 234 1 8 "2" 14 "14c" "N" "d" "c" "other" -1 1 6 0 1 0 234 8
"1739" 11 "1130,50" 360 171 1 360 9 "niemand" 360 0 "1133,00" 0 0 0 0 0 0 360 "189" "." "." 360 0 8 "2" 14 "14c" "N" "d" "c" "other" -1 1 7 0 1 0 360 8
"1740" 11 "1333,00" 752 263 1 263 10 "nachvollziehen," 351 1 "1459,00" 1 1 0 0 1 1 263 "138" "138" "16962" 263 0 8 "2" 14 "14c" "N" "d" "c" "wh-1" -1 1 15 0 1 489 263 6
"1741" 11 "1253,00" 219 219 1 219 11 "womit," 219 1 "1253,00" 0 0 0 0 0 0 219 "." "." "." 219 0 8 "2" 14 "14c" "N" "d" "c" "wh" -1 1 6 0 1 0 219 7
"1742" 11 "1219,00" 904 319 1 753 12 "obwohl" 151 1 "1288,00" 0 0 0 0 0 0 753 "434" "151" "17845" 753 0 8 "2" 14 "14c" "N" "d" "c" "wh+1" -1 1 6 0 1 151 753 8
"1743" 11 "1185,57" 1838 628 1 1483 13 "die kulturellen Gepflogenheiten" 206 1 "1523,00" 1 1 0 0 1 1 1483 "179" "149" "16758" 1483 0 8 "2" 14 "14c" "N" "d" "c" "wh+2" -1 1 31 0 1 355 1483 8
"1744" 11 "1254,40" 1073 264 1 737 14 "der jeweils anderen Seite" 83 1 "1501,00" 1 1 0 0 0 0 737 "171" "253" "18534" 737 0 8 "2" 14 "14c" "N" "d" "c" "other" -1 1 25 0 1 336 737 8
"1745" 11 "1211,00" 590 234 1 590 15 "auf jeden Fall" 590 1 "1235,00" 0 0 0 0 0 0 590 "245" "." "." 590 0 8 "2" 14 "14c" "N" "d" "c" "other" -1 1 14 0 1 0 590 8
"1746" 11 "1329,00" 2068 267 1 1366 16 "hinreichend bekannt waren." 702 1 "1376,00" 0 0 1 2 1 2 3633 "265" "702" "19335" 2068 0 8 "2" 14 "14c" "N" "d" "c" "end" -1 1 26 0 1 702 3633 8
"1787" 11 "1052,69" 3309 190 1 2458 1 "Einen Befürworter der Steuerreform" 851 1 "1266,00" 1 1 0 0 0 0 2458 "200" "851" "10325" 2458 0 12 "2" 30 "30c" "N" "d" "c" "np1" -1 1 34 0 1 851 2458 1
"1788" 11 "1056,00" 278 278 1 278 2 "hatten" 278 1 "1056,00" 0 0 0 0 0 0 278 "." "." "." 278 0 12 "2" 30 "30c" "N" "d" "c" "aux" -1 1 6 0 1 0 278 2
"1789" 11 "1148,00" 549 549 1 549 3 "die Leiter" 549 1 "1148,00" 0 0 0 0 0 0 549 "." "." "." 549 0 12 "2" 30 "30c" "N" "d" "c" "np2" -1 1 10 0 1 0 549 3
"1790" 11 "1281,75" 2581 457 1 1689 4 "der betroffenen Behörden" 598 1 "1432,00" 1 2 0 0 1 1 1689 "385" "294" "7217" 1689 0 12 "2" 30 "30c" "N" "d" "c" "adj" -1 1 24 0 1 892 1689 4
"1791" 11 "1313,50" 455 286 1 286 5 "wiederholt" 169 1 "1434,00" 1 1 0 0 1 1 286 "169" "169" "8648" 286 0 12 "2" 30 "30c" "N" "d" "c" "vp" -1 1 10 0 1 169 286 5
"1792" 11 "1210,50" 2350 262 1 1188 6 "verbal angegriffen," 1162 1 "1265,00" 0 0 1 2 1 2 4262 "247" "1162" "8428" 2350 0 12 "2" 30 "30c" "N" "d" "c" "other" -1 1 19 0 1 1162 4262 8
"1793" 11 "1090,00" 193 193 1 193 7 "aber" 193 1 "1090,00" 0 0 0 0 0 0 193 "." "." "." 193 0 12 "2" 30 "30c" "N" "d" "c" "other" -1 1 4 0 1 0 193 8
"1794" 11 "1033,00" 218 218 1 218 8 "es" 218 1 "1033,00" 0 0 0 0 0 0 218 "." "." "." 218 0 12 "2" 30 "30c" "N" "d" "c" "other" -1 1 2 0 1 0 218 8
"1795" 11 "863,50" 574 241 1 574 9 "bleibt" 574 1 "904,00" 0 0 0 0 0 0 574 "333" "." "." 574 0 12 "2" 30 "30c" "N" "d" "c" "other" -1 1 6 0 1 0 574 8
"1796" 11 "883,00" 300 154 1 154 10 "völlig" 146 1 "929,00" 1 1 0 0 0 0 154 "146" "146" "12050" 154 0 12 "2" 30 "30c" "N" "d" "c" "other" -1 1 6 0 1 146 154 8
"1797" 11 "892,00" 343 154 1 154 11 "im Dunkeln," 189 1 "897,00" 0 0 1 1 1 1 489 "189" "189" "12261" 343 0 12 "2" 30 "30c" "N" "d" "c" "wh-1" -1 1 11 0 1 189 489 6
"1798" 11 "820,50" 430 195 1 430 12 "weshalb," 430 1 "831,00" 0 0 0 0 0 0 430 "235" "." "." 430 0 12 "2" 30 "30c" "N" "d" "c" "wh" -1 1 8 0 1 0 430 7
"1799" 11 "786,00" 548 548 1 548 13 "da" 548 1 "786,00" 0 0 0 0 0 0 548 "." "." "." 548 0 12 "2" 30 "30c" "N" "d" "c" "wh+1" -1 1 2 0 1 0 548 8
"1800" 11 "1037,25" 1341 783 1 1341 14 "das Wortgefecht" 1341 1 "1106,00" 0 0 0 0 0 0 1341 "97" "." "." 1341 0 12 "2" 30 "30c" "N" "d" "c" "wh+2" -1 1 15 0 1 0 1341 8
"1801" 11 "1101,50" 438 261 1 438 15 "von beiden Seiten" 438 1 "1114,00" 0 0 0 0 0 0 438 "177" "." "." 438 0 12 "2" 30 "30c" "N" "d" "c" "other" -1 1 17 0 1 0 438 8
"1802" 11 "1155,50" 380 179 1 380 16 "überaus unsachlich" 380 1 "1160,00" 0 0 0 0 0 0 380 "201" "." "." 380 0 12 "2" 30 "30c" "N" "d" "c" "other" -1 1 18 0 1 0 380 8
"1803" 11 "920,00" 654 293 1 654 17 "geführt wurde." 654 1 "1008,00" 0 0 0 0 0 0 654 "361" "." "." 654 0 12 "2" 30 "30c" "N" "d" "c" "end" -1 1 14 0 1 0 654 8
"1813" 11 "1067,00" 3833 197 1 2436 1 "Einen Geschworenen des Gerichts" 1258 1 "1286,00" 1 2 0 0 0 0 2436 "227" "139" "2997" 2436 0 14 "2" 10 "10c" "N" "d" "c" "np1" -1 1 31 0 1 1397 2436 1
"1814" 11 "1121,75" 801 179 1 179 2 "hatten" 97 1 "1201,00" 0 0 1 1 1 1 843 "318" "525" "3563" 704 0 14 "2" 10 "10c" "N" "d" "c" "aux" -1 1 6 0 1 622 843 2
"1815" 11 "1263,29" 1455 316 1 904 3 "die beiden Angeklagten" 390 1 "1491,00" 1 2 0 0 1 1 904 "177" "161" "7888" 904 0 14 "2" 10 "10c" "N" "d" "c" "np2" -1 1 22 0 1 551 904 3
"1816" 11 "1224,00" 2127 251 1 2127 4 "trotz richterlicher Verwarnung" 2127 1 "1322,00" 0 0 0 0 0 0 2127 "281" "." "." 2127 0 14 "2" 10 "10c" "N" "d" "c" "adj" -1 1 30 0 1 0 2127 4
"1817" 11 "1247,33" 2015 248 1 729 5 "direkt angesprochen," 1286 1 "1390,00" 0 0 1 2 1 2 3921 "481" "1286" "9243" 2015 0 14 "2" 10 "10c" "N" "d" "c" "vp" -1 1 20 0 1 1286 3921 5
"1818" 11 "1141,00" 219 219 1 219 6 "aber" 219 1 "1141,00" 0 0 0 0 0 0 219 "." "." "." 219 0 14 "2" 10 "10c" "N" "d" "c" "other" -1 1 4 0 1 0 219 8
"1819" 11 "1101,50" 910 205 1 910 7 "niemand im Saal" 910 1 "1161,00" 0 0 0 0 0 0 910 "259" "." "." 910 0 14 "2" 10 "10c" "N" "d" "c" "other" -1 1 15 0 1 0 910 8
"1820" 11 "1191,00" 303 303 1 303 8 "verstand" 303 1 "1191,00" 0 0 0 0 0 0 303 "." "." "." 303 0 14 "2" 10 "10c" "N" "d" "c" "other" -1 1 8 0 1 0 303 8
"1821" 11 "1167,00" 442 442 1 442 9 "wohl" 442 1 "1167,00" 0 0 0 0 0 0 442 "." "." "." 442 0 14 "2" 10 "10c" "N" "d" "c" "other" -1 1 4 0 1 0 442 8
"1822" 11 "1142,33" 509 206 1 509 10 "so recht," 509 1 "1173,00" 0 0 0 0 0 0 509 "63" "." "." 509 0 14 "2" 10 "10c" "N" "d" "c" "wh-1" -1 1 9 0 1 0 509 6
"1823" 11 "1102,00" 322 322 1 322 11 "weshalb," 322 1 "1102,00" 0 0 0 0 0 0 322 "." "." "." 322 0 14 "2" 10 "10c" "N" "d" "c" "wh" -1 1 8 0 1 0 322 7
"1824" 11 "1087,50" 687 523 1 523 12 "bevor" 164 1 "1126,00" 1 1 0 0 0 0 523 "164" "164" "15449" 523 0 14 "2" 10 "10c" "N" "d" "c" "wh+1" -1 1 5 0 1 164 523 8
"1825" 11 "1014,50" 824 169 1 169 13 "die Verhandlung" 655 1 "1104,00" 0 0 1 1 1 1 988 "129" "655" "16308" 824 0 14 "2" 10 "10c" "N" "d" "c" "wh+2" -1 1 15 0 1 655 988 8
"1826" 11 "915,50" 408 259 1 408 14 "überraschend" 408 1 "939,00" 0 0 0 0 0 0 408 "149" "." "." 408 0 14 "2" 10 "10c" "N" "d" "c" "other" -1 1 12 0 1 0 408 8
"1827" 11 "1156,00" 781 201 1 781 15 "auf unbestimmte Zeit" 781 1 "1264,00" 0 0 0 0 0 0 781 "315" "." "." 781 0 14 "2" 10 "10c" "N" "d" "c" "other" -1 1 20 0 1 0 781 8
"1828" 11 "1370,00" 484 243 1 484 16 "vertagt wurde." 484 1 "1395,00" 0 0 0 0 0 0 484 "241" "." "." 484 0 14 "2" 10 "10c" "N" "d" "c" "end" -1 1 14 0 1 0 484 8
"1875" 11 "1017,67" 3170 176 1 2239 1 "Ein Vertreter der Gewerkschaft" 931 1 "1137,00" 1 1 0 0 0 0 2239 "47" "931" "7859" 2239 0 19 "2" 1 "1d" "N" "d" "d" "np1" -1 -1 30 0 -1 931 2239 1
"1876" 11 "1049,50" 377 228 1 228 2 "hatte" 149 1 "1063,00" 0 0 0 0 0 0 228 "149" "149" "8040" 228 0 19 "2" 1 "1d" "N" "d" "d" "aux" -1 -1 5 0 -1 149 228 2
"1877" 11 "955,80" 1972 620 1 1270 3 "die anwesenden Minister" 702 1 "1110,00" 1 1 0 0 1 1 1270 "165" "702" "6761" 1270 0 19 "2" 1 "1d" "N" "d" "d" "np2" -1 -1 23 0 -1 702 1270 3
"1878" 11 "814,50" 545 239 1 545 4 "während der Sitzung" 545 1 "827,00" 0 0 0 0 0 0 545 "306" "." "." 545 0 19 "2" 1 "1d" "N" "d" "d" "adj" -1 -1 19 0 -1 0 545 4
"1879" 11 "912,00" 842 294 1 842 5 "scharf attackiert," 842 1 "932,00" 0 0 1 1 1 1 2624 "302" "." "." 842 0 19 "2" 1 "1d" "N" "d" "d" "vp" -1 -1 18 0 -1 0 2624 5
"1880" 11 "1068,00" 718 718 1 718 6 "aber" 718 1 "1068,00" 0 0 0 0 0 0 718 "." "." "." 718 0 19 "2" 1 "1d" "N" "d" "d" "other" -1 -1 4 0 -1 0 718 8
"1881" 11 "976,56" 1947 272 1 1947 7 "der gesprächige Parlamentarier" 1947 1 "1064,00" 0 0 0 0 0 0 1947 "253" "." "." 1947 0 19 "2" 1 "1d" "N" "d" "d" "other" -1 -1 30 0 -1 0 1947 8
"1882" 11 "950,00" 212 212 1 212 8 "wusste" 212 1 "950,00" 0 0 0 0 0 0 212 "." "." "." 212 0 19 "2" 1 "1d" "N" "d" "d" "other" -1 -1 6 0 -1 0 212 8
"1883" 11 "970,50" 532 285 1 285 9 "selbst" 247 1 "1001,00" 1 1 0 0 0 0 285 "247" "247" "12244" 285 0 19 "2" 1 "1d" "N" "d" "d" "other" -1 -1 6 0 -1 247 285 8
"1884" 11 "1013,00" 540 146 1 146 10 "nicht," 394 1 "1039,00" 0 0 1 1 1 1 787 "394" "394" "12659" 540 0 19 "2" 1 "1d" "N" "d" "d" "wh-1" -1 -1 6 0 -1 394 787 6
"1885" 11 "967,50" 481 224 1 224 11 "warum," 257 1 "982,00" 1 1 0 0 0 0 224 "257" "257" "13375" 224 0 19 "2" 1 "1d" "N" "d" "d" "wh" -1 -1 6 0 -1 257 224 7
"1886" 11 "947,50" 372 170 1 170 12 "denn" 202 1 "957,00" 0 0 1 1 1 1 629 "202" "202" "13599" 372 0 19 "2" 1 "1d" "N" "d" "d" "wh+1" -1 -1 4 0 -1 202 629 8
"1888" 11 "935,00" 295 295 1 295 14 "war" 295 0 "935,00" 0 0 0 0 0 0 295 "." "." "." 295 0 19 "2" 1 "1d" "N" "d" "d" "other" -1 -1 3 0 -1 0 295 8
"1889" 11 "891,00" 216 216 1 216 15 "nicht" 216 1 "891,00" 0 0 0 0 0 0 216 "." "." "." 216 0 19 "2" 1 "1d" "N" "d" "d" "other" -1 -1 5 0 -1 0 216 8
"1890" 11 "912,50" 629 364 1 629 16 "dabei gewesen." 629 1 "941,00" 0 0 0 0 0 0 629 "265" "." "." 629 0 19 "2" 1 "1d" "N" "d" "d" "end" -1 -1 14 0 -1 0 629 8
"1923" 11 "1107,32" 4775 199 1 2565 1 "Eine Aufseherin des Gefängnisses" 727 1 "1315,00" 1 4 0 0 0 0 2565 "296" "211" "3515" 2565 0 23 "2" 12 "12a" "N" "d" "a" "np1" 1 1 32 1 0 2210 2565 1
"1924" 11 "1064,25" 1023 502 1 502 2 "hatten" 128 1 "1158,00" 1 2 1 1 1 2 933 "220" "220" "3899" 722 0 23 "2" 12 "12a" "N" "d" "a" "aux" 1 1 6 1 0 521 933 2
"1925" 11 "1101,25" 3144 195 1 195 3 "die verdächtigen Häftlinge" 760 1 "1324,00" 1 2 1 2 1 4 2801 "276" "563" "4906" 1956 0 23 "2" 12 "12a" "N" "d" "a" "np2" 1 1 26 1 0 2949 2801 3
"1926" 11 "928,75" 1178 226 1 959 4 "durch ein erfundenes Alibi" 219 1 "1035,00" 1 1 0 0 0 0 959 "301" "219" "8589" 959 0 23 "2" 12 "12a" "N" "d" "a" "adj" 1 1 26 1 0 219 959 4
"1927" 11 "1091,00" 863 274 1 274 5 "gedeckt," 589 1 "1225,00" 0 0 1 2 1 2 1899 "295" "589" "9225" 863 0 23 "2" 12 "12a" "N" "d" "a" "vp" 1 1 8 1 0 589 1899 5
"1929" 11 "1213,80" 1652 579 1 1652 7 "keinem der Beteiligten" 1652 0 "1248,00" 0 0 0 0 0 0 1652 "340" "." "." 1652 0 23 "2" 12 "12a" "N" "d" "a" "other" 1 1 22 1 0 0 1652 8
"1931" 11 "1153,00" 414 414 1 414 9 "damals" 414 0 "1153,00" 0 0 0 0 0 0 414 "." "." "." 414 0 23 "2" 12 "12a" "N" "d" "a" "other" 1 1 6 1 0 0 414 8
"1932" 11 "1084,33" 705 180 1 705 10 "zu entlocken," 705 1 "1100,00" 0 0 0 0 0 0 705 "310" "." "." 705 0 23 "2" 12 "12a" "N" "d" "a" "wh-1" 1 1 13 1 0 0 705 6
"1933" 11 "1117,00" 263 263 1 263 11 "wieso," 263 1 "1117,00" 0 0 0 0 0 0 263 "." "." "." 263 0 23 "2" 12 "12a" "N" "d" "a" "wh" 1 1 6 1 0 0 263 7
"1935" 11 "1152,00" 800 550 1 800 13 "eine Aussage" 800 0 "1165,00" 0 0 0 0 0 0 800 "250" "." "." 800 0 23 "2" 12 "12a" "N" "d" "a" "wh+2" 1 1 12 1 0 0 800 8
"1936" 11 "1180,00" 177 177 1 177 14 "hätte" 177 1 "1180,00" 0 0 0 0 0 0 177 "." "." "." 177 0 23 "2" 12 "12a" "N" "d" "a" "other" 1 1 5 1 0 0 177 8
"1937" 11 "1155,00" 400 215 1 400 15 "wohl" 400 1 "1160,00" 0 0 0 0 0 0 400 "185" "." "." 400 0 23 "2" 12 "12a" "N" "d" "a" "other" 1 1 4 1 0 0 400 8
"1938" 11 "1105,00" 936 334 1 936 16 "gegen die Ehre verstoßen." 936 1 "1116,00" 0 0 1 1 1 1 2762 "205" "." "." 936 0 23 "2" 12 "12a" "N" "d" "a" "end" 1 1 25 1 0 0 2762 8
"1947" 11 "1090,48" 5588 263 1 3207 1 "Eine Spionin des Inlandsgeheimdienstes" 622 1 "1282,00" 1 2 0 0 0 0 3207 "228" "1759" "22005" 3207 0 25 "2" 15 "15b" "N" "d" "b" "np1" 1 -1 38 -1 0 2381 3207 1
"1948" 11 "1020,50" 468 277 1 277 2 "hatte" 191 1 "1035,00" 0 0 0 0 0 0 277 "191" "191" "22233" 277 0 25 "2" 15 "15b" "N" "d" "b" "aux" 1 -1 5 -1 0 191 277 2
"1949" 11 "1064,33" 2982 383 1 1150 3 "die Informanten" 425 1 "1179,00" 1 3 0 0 1 1 1150 "276" "283" "5750" 1150 0 25 "2" 15 "15b" "N" "d" "b" "np2" 1 -1 15 -1 0 1832 1150 3
"1950" 11 "1122,60" 3935 164 1 328 4 "im Vorfeld der Verhandlungen" 171 1 "1235,00" 1 2 1 1 1 4 2132 "164" "1521" "7381" 1849 0 25 "2" 15 "15b" "N" "d" "b" "adj" 1 -1 28 -1 0 3607 2132 4
"1951" 11 "1051,00" 1603 1246 1 1246 5 "enttarnt," 357 1 "1163,00" 0 0 0 0 1 1 1246 "165" "357" "25828" 1246 0 25 "2" 15 "15b" "N" "d" "b" "vp" 1 -1 9 -1 0 357 1246 5
"1952" 11 "1039,00" 353 353 0 353 6 "aber" 353 0 "1039,00" 1 1 0 0 0 0 353 "." "." "." 353 1 25 "2" 15 "15b" "N" "d" "b" "other" 1 -1 4 -1 0 0 353 8
"1953" 11 "1051,46" 2760 89 1 89 7 "nicht einmal Experten" 1209 0 "1151,00" 1 2 1 1 1 1 1184 "184" "742" "10191" 831 0 25 "2" 15 "15b" "N" "d" "b" "other" 1 -1 21 -1 0 2671 1184 8
"1954" 11 "1054,50" 920 289 1 289 8 "wussten" 274 1 "1133,00" 0 0 1 2 1 2 1366 "79" "79" "11013" 646 0 25 "2" 15 "15b" "N" "d" "b" "other" 1 -1 7 -1 0 631 1366 8
"1955" 11 "1126,00" 856 234 1 234 9 "letztlich" 265 1 "1135,00" 1 1 0 0 0 0 234 "357" "357" "12640" 234 0 25 "2" 15 "15b" "N" "d" "b" "other" 1 -1 9 -1 0 622 234 8
"1956" 11 "1112,50" 1026 237 1 237 10 "zu sagen," 256 1 "1132,00" 0 0 1 1 1 1 1127 "172" "533" "13212" 770 0 25 "2" 15 "15b" "N" "d" "b" "wh-1" 1 -1 9 -1 0 789 1127 6
"1957" 11 "1095,00" 523 272 1 272 11 "wie," 251 1 "1113,00" 0 0 0 0 0 0 272 "251" "251" "29723" 272 0 25 "2" 15 "15b" "N" "d" "b" "wh" 1 -1 4 -1 0 251 272 7
"1958" 11 "1029,00" 206 206 0 206 12 "bis" 206 0 "1029,00" 1 1 0 0 0 0 206 "." "." "." 206 1 25 "2" 15 "15b" "N" "d" "b" "wh+1" 1 -1 3 -1 0 0 206 8
"1959" 11 "1018,00" 1516 358 1 358 13 "irgendwann" 532 0 "1052,00" 0 0 1 1 1 1 1190 "419" "626" "14768" 984 0 25 "2" 15 "15b" "N" "d" "b" "wh+2" 1 -1 10 -1 0 1158 1190 8
"1960" 11 "953,80" 1005 213 1 623 14 "eine Reinigungskraft" 382 1 "1014,00" 0 0 0 0 0 0 623 "216" "382" "30713" 623 0 25 "2" 15 "15b" "N" "d" "b" "other" 1 -1 20 -1 0 382 623 8
"1961" 11 "1053,12" 2089 187 1 1524 15 "im Schutz der Anonymität" 565 1 "1209,00" 0 0 0 0 0 0 1524 "197" "565" "31356" 1524 0 25 "2" 15 "15b" "N" "d" "b" "other" 1 -1 24 -1 0 565 1524 8
"1962" 11 "951,31" 2855 206 1 2144 16 "den entscheidenden Hinweis gab." 711 1 "1157,00" 0 0 1 1 1 1 13153 "291" "711" "32174" 2855 0 25 "2" 15 "15b" "N" "d" "b" "end" 1 -1 31 -1 0 711 13153 8
"2004" 11 "1098,14" 3426 193 1 1623 1 "Eine Redakteurin der Tageszeitung" 830 1 "1242,00" 1 3 0 0 0 0 1623 "242" "282" "2533" 1623 0 29 "2" 16 "16a" "N" "d" "a" "np1" 1 1 33 1 0 1803 1623 1
"2005" 11 "1077,00" 858 232 1 446 2 "hatten" 201 1 "1156,00" 1 1 1 1 1 1 939 "214" "211" "2766" 657 0 29 "2" 16 "16a" "N" "d" "a" "aux" 1 1 6 1 0 412 939 2
"2006" 11 "1110,27" 2982 178 1 1743 3 "die maskierten Aktivisten" 1113 1 "1297,00" 0 0 0 0 1 1 1743 "283" "126" "18178" 1743 0 29 "2" 16 "16a" "N" "d" "a" "np2" 1 1 25 1 0 1239 1743 3
"2007" 11 "1102,77" 2903 169 1 1778 4 "zu einer geheimen Videokonferenz" 950 1 "1206,00" 1 1 0 0 1 1 1778 "169" "175" "7670" 1778 0 29 "2" 16 "16a" "N" "d" "a" "adj" 1 1 32 1 0 1125 1778 4
"2008" 11 "997,33" 1022 252 1 841 5 "eingeladen," 181 1 "1034,00" 0 0 1 1 1 1 1122 "589" "181" "20932" 841 0 29 "2" 16 "16a" "N" "d" "a" "vp" 1 1 11 1 0 181 1122 5
"2009" 11 "1076,00" 310 115 1 115 6 "aber" 195 1 "1163,00" 0 0 1 1 1 1 895 "195" "195" "9031" 310 0 29 "2" 16 "16a" "N" "d" "a" "other" 1 1 4 1 0 195 895 8
"2010" 11 "994,00" 154 154 1 154 7 "niemand" 154 1 "994,00" 0 0 0 0 0 0 154 "." "." "." 154 0 29 "2" 16 "16a" "N" "d" "a" "other" 1 1 7 1 0 0 154 8
"2011" 11 "965,00" 206 206 1 206 8 "konnte" 206 1 "965,00" 0 0 0 0 0 0 206 "." "." "." 206 0 29 "2" 16 "16a" "N" "d" "a" "other" 1 1 6 1 0 0 206 8
"2012" 11 "968,00" 387 218 1 387 9 "überzeugend" 387 1 "1003,00" 0 0 0 0 0 0 387 "169" "." "." 387 0 29 "2" 16 "16a" "N" "d" "a" "other" 1 1 11 1 0 0 387 8
"2013" 11 "973,00" 384 384 1 384 10 "begründen," 384 1 "973,00" 0 0 0 0 0 0 384 "." "." "." 384 0 29 "2" 16 "16a" "N" "d" "a" "wh-1" 1 1 10 1 0 0 384 6
"2014" 11 "1056,00" 476 283 1 283 11 "wieso," 193 1 "1109,00" 1 1 0 0 0 0 283 "193" "193" "11158" 283 0 29 "2" 16 "16a" "N" "d" "a" "wh" 1 1 6 1 0 193 283 7
"2015" 11 "1112,50" 915 160 1 160 12 "nachdem" 755 1 "1152,00" 0 0 1 1 1 1 1108 "755" "755" "11946" 915 0 29 "2" 16 "16a" "N" "d" "a" "wh+1" 1 1 7 1 0 755 1108 8
"2016" 11 "1209,50" 738 549 1 738 13 "das Vorhaben" 738 1 "1213,00" 0 0 0 0 0 0 738 "189" "." "." 738 0 29 "2" 16 "16a" "N" "d" "a" "wh+2" 1 1 12 1 0 0 738 8
"2017" 11 "1098,33" 1543 183 1 1543 14 "unbeabsichtigterweise" 1543 1 "1188,00" 0 0 0 0 0 0 1543 "557" "." "." 1543 0 29 "2" 16 "16a" "N" "d" "a" "other" 1 1 21 1 0 0 1543 8
"2018" 11 "1216,00" 531 531 1 531 15 "der Öffentlichkeit" 531 1 "1216,00" 0 0 0 0 0 0 531 "." "." "." 531 0 29 "2" 16 "16a" "N" "d" "a" "other" 1 1 18 1 0 0 531 8
"2019" 11 "1191,22" 1632 153 1 1632 16 "bekannt geworden war." 1632 1 "1227,00" 0 0 0 0 0 0 5033 "240" "." "." 1632 0 29 "2" 16 "16a" "N" "d" "a" "end" 1 1 21 1 0 0 5033 8
"2118" 11 "1007,41" 5937 202 1 3821 1 "Eine Gegnerin des umstrittenen Staudammprojekts" 2116 1 "1203,00" 1 1 0 0 0 0 3821 "287" "2116" "18611" 3821 0 40 "2" 31 "31b" "N" "d" "b" "np1" 1 -1 47 -1 0 2116 3821 1
"2119" 11 "1073,50" 434 167 1 167 2 "hatte" 267 1 "1086,00" 0 0 0 0 0 0 167 "267" "267" "18903" 167 0 40 "2" 31 "31b" "N" "d" "b" "aux" 1 -1 5 -1 0 267 167 2
"2120" 11 "1095,25" 875 194 1 712 3 "die Planer" 163 1 "1188,00" 0 0 0 0 0 0 712 "182" "163" "19088" 712 0 40 "2" 31 "31b" "N" "d" "b" "np2" 1 -1 10 -1 0 163 712 3
"2121" 11 "1149,00" 801 305 1 305 4 "schließlich" 496 1 "1210,00" 0 0 0 0 0 0 305 "166" "496" "19643" 305 0 40 "2" 31 "31b" "N" "d" "b" "adj" 1 -1 11 -1 0 496 305 4
"2122" 11 "1002,12" 1836 223 1 1356 5 "doch noch überzeugt," 480 1 "1129,00" 0 0 0 0 0 0 1356 "198" "480" "20166" 1356 0 40 "2" 31 "31b" "N" "d" "b" "vp" 1 -1 20 -1 0 480 1356 5
"2123" 11 "1000,00" 715 203 1 203 6 "aber" 259 1 "1141,00" 1 2 0 0 0 0 203 "253" "253" "8495" 203 0 40 "2" 31 "31b" "N" "d" "b" "other" 1 -1 4 -1 0 512 203 8
"2124" 11 "988,50" 422 207 1 207 7 "es" 215 1 "1041,00" 1 1 0 0 0 0 207 "215" "215" "8961" 207 0 40 "2" 31 "31b" "N" "d" "b" "other" 1 -1 2 -1 0 215 207 8
"2125" 11 "1047,22" 1850 127 1 127 8 "herrscht" 404 1 "1146,00" 0 0 1 2 1 3 1791 "211" "211" "8728" 1323 0 40 "2" 31 "31b" "N" "d" "b" "other" 1 -1 8 -1 0 1723 1791 8
"2126" 11 "1150,67" 670 188 1 340 9 "Stillschweigen" 330 1 "1199,00" 0 0 0 0 0 0 340 "152" "330" "21512" 340 0 40 "2" 31 "31b" "N" "d" "b" "other" 1 -1 14 -1 0 330 340 8
"2127" 11 "1217,00" 678 350 1 350 10 "darüber," 328 1 "1242,00" 0 0 0 0 0 0 350 "328" "328" "21881" 350 0 40 "2" 31 "31b" "N" "d" "b" "wh-1" 1 -1 8 -1 0 328 350 6
"2128" 11 "1255,00" 879 267 1 267 11 "wie," 444 1 "1280,00" 1 1 0 0 0 0 267 "168" "168" "11700" 267 0 40 "2" 31 "31b" "N" "d" "b" "wh" 1 -1 4 -1 0 612 267 7
"2129" 11 "1303,33" 543 135 1 135 12 "weil" 234 1 "1326,00" 0 0 1 1 1 1 477 "174" "174" "11897" 309 0 40 "2" 31 "31b" "N" "d" "b" "wh+1" 1 -1 4 -1 0 408 477 8
"2130" 11 "1328,67" 903 266 1 266 13 "niemand" 316 1 "1371,00" 1 1 0 0 0 0 266 "321" "321" "12673" 266 0 40 "2" 31 "31b" "N" "d" "b" "wh+2" 1 -1 7 -1 0 637 266 8
"2131" 11 "1389,00" 888 125 1 125 14 "sich" 394 1 "1494,00" 0 0 1 1 1 1 815 "369" "369" "13075" 494 0 40 "2" 31 "31b" "N" "d" "b" "other" 1 -1 4 -1 0 763 815 8
"2132" 11 "1388,50" 2180 242 1 1354 15 "dem Verdacht der Bestechlichkeit" 826 1 "1534,00" 0 0 0 0 0 0 1354 "222" "826" "24286" 1354 0 40 "2" 31 "31b" "N" "d" "b" "other" 1 -1 32 -1 0 826 1354 8
"2133" 11 "1242,75" 1798 297 1 1372 16 "aussetzen will." 426 1 "1350,00" 0 0 1 1 1 1 8978 "162" "426" "24763" 1798 0 40 "2" 31 "31b" "N" "d" "b" "end" 1 -1 15 -1 0 426 8978 8
"2197" 11 "1067,47" 3528 214 1 2323 1 "Einen Schwimmer mit zwei Beinprothesen" 826 1 "1285,00" 1 2 0 0 0 0 2323 "137" "379" "4849" 2323 0 46 "2" 26 "26c" "N" "d" "c" "np1" -1 1 38 0 1 1205 2323 1
"2198" 11 "1080,00" 758 267 1 267 2 "hatten" 491 1 "1149,00" 1 1 0 0 0 0 267 "491" "491" "3601" 267 0 46 "2" 26 "26c" "N" "d" "c" "aux" -1 1 6 0 1 491 267 2
"2199" 11 "1189,92" 3104 279 1 279 3 "die Komiteemitglieder" 499 1 "1278,00" 1 1 1 2 1 2 3475 "647" "766" "4405" 2605 0 46 "2" 26 "26c" "N" "d" "c" "np2" -1 1 21 0 1 2825 3475 3
"2200" 11 "1073,50" 2397 131 1 2070 4 "bezüglich der geplanten Werbekampagne" 327 1 "1176,00" 1 1 0 0 0 0 2070 "259" "327" "9795" 2070 0 46 "2" 26 "26c" "N" "d" "c" "adj" -1 1 37 0 1 327 2070 4
"2201" 11 "1183,00" 1543 207 1 559 5 "kontaktiert," 984 1 "1196,00" 0 0 1 2 1 2 2369 "352" "984" "10839" 1543 0 46 "2" 26 "26c" "N" "d" "c" "vp" -1 1 12 0 1 984 2369 5
"2203" 11 "1029,00" 295 295 1 295 7 "es" 295 0 "1029,00" 0 0 0 0 0 0 295 "." "." "." 295 0 46 "2" 26 "26c" "N" "d" "c" "other" -1 1 2 0 1 0 295 8
"2204" 11 "931,00" 400 400 1 400 8 "bleibt" 400 1 "931,00" 0 0 0 0 0 0 400 "." "." "." 400 0 46 "2" 26 "26c" "N" "d" "c" "other" -1 1 6 0 1 0 400 8
"2205" 11 "949,80" 1289 318 1 1289 9 "äußerst schleierhaft," 1289 1 "993,00" 0 0 0 0 0 0 1289 "363" "." "." 1289 0 46 "2" 26 "26c" "N" "d" "c" "wh-1" -1 1 21 0 1 0 1289 6
"2206" 11 "1007,00" 470 226 1 226 10 "wann," 244 1 "1054,00" 1 1 0 0 0 0 226 "244" "244" "14501" 226 0 46 "2" 26 "26c" "N" "d" "c" "wh" -1 1 5 0 1 244 226 7
"2207" 11 "1100,00" 430 303 1 303 11 "zumal" 127 1 "1199,00" 1 1 1 1 1 1 547 "127" "127" "15873" 303 0 46 "2" 26 "26c" "N" "d" "c" "wh+1" -1 1 5 0 1 127 547 8
"2208" 11 "1145,00" 1264 199 1 1096 12 "das Schriftstück" 168 1 "1234,00" 0 0 1 1 1 1 1391 "254" "168" "16071" 1264 0 46 "2" 26 "26c" "N" "d" "c" "wh+2" -1 1 16 0 1 168 1391 8
"2209" 11 "1187,50" 397 213 1 397 13 "angeblich" 397 1 "1214,00" 0 0 0 0 0 0 397 "184" "." "." 397 0 46 "2" 26 "26c" "N" "d" "c" "other" -1 1 9 0 1 0 397 8
"2210" 11 "1112,50" 1435 246 1 1435 14 "zwischenzeitlich" 1435 1 "1211,00" 0 0 0 0 0 0 1435 "188" "." "." 1435 0 46 "2" 26 "26c" "N" "d" "c" "other" -1 1 16 0 1 0 1435 8
"2211" 11 "1200,67" 1116 275 1 1116 15 "verloren gegangen ist." 1116 1 "1214,00" 0 0 1 1 1 1 1942 "203" "." "." 1116 0 46 "2" 26 "26c" "N" "d" "c" "end" -1 1 22 0 1 0 1942 8
"2212" 11 "1048,29" 4377 426 1 3326 1 "Ein Angestellter des städtischen Verkehrsunternehmens" 1051 1 "1147,00" 1 1 0 0 0 0 3326 "180" "1051" "14960" 3326 0 47 "2" 13 "13d" "N" "d" "d" "np1" -1 -1 53 0 -1 1051 3326 1
"2213" 11 "896,00" 259 259 1 259 2 "hatte" 259 1 "896,00" 0 0 0 0 0 0 259 "." "." "." 259 0 47 "2" 13 "13d" "N" "d" "d" "aux" -1 -1 5 0 -1 0 259 2
"2214" 11 "995,00" 921 603 1 921 3 "die Fahrgäste" 921 1 "1064,00" 0 0 0 0 0 0 921 "318" "." "." 921 0 47 "2" 13 "13d" "N" "d" "d" "np2" -1 -1 13 0 -1 0 921 3
"2215" 11 "1124,75" 1279 437 1 1279 4 "mit unverschämten Äußerungen" 1279 1 "1138,00" 0 0 0 0 0 0 1279 "375" "." "." 1279 0 47 "2" 13 "13d" "N" "d" "d" "adj" -1 -1 28 0 -1 0 1279 4
"2216" 11 "1173,00" 452 452 1 452 5 "belästigt," 452 1 "1173,00" 0 0 0 0 0 0 452 "." "." "." 452 0 47 "2" 13 "13d" "N" "d" "d" "vp" -1 -1 10 0 -1 0 452 5
"2218" 11 "1111,67" 803 108 1 803 7 "das Team" 803 0 "1191,00" 0 0 0 0 0 0 803 "425" "." "." 803 0 47 "2" 13 "13d" "N" "d" "d" "other" -1 -1 8 0 -1 0 803 8
"2219" 11 "1084,50" 506 273 1 506 8 "von Soziologen" 506 1 "1121,00" 0 0 0 0 0 0 506 "233" "." "." 506 0 47 "2" 13 "13d" "N" "d" "d" "other" -1 -1 14 0 -1 0 506 8
"2220" 11 "1103,00" 417 225 1 417 9 "konnte" 417 1 "1137,00" 0 0 0 0 0 0 417 "192" "." "." 417 0 47 "2" 13 "13d" "N" "d" "d" "other" -1 -1 6 0 -1 0 417 8
"2222" 11 "1050,50" 475 224 1 475 11 "erklären," 475 0 "1051,00" 0 0 0 0 0 0 475 "251" "." "." 475 0 47 "2" 13 "13d" "N" "d" "d" "wh-1" -1 -1 9 0 -1 0 475 6
"2223" 11 "1106,00" 191 191 1 191 12 "wieso," 191 1 "1106,00" 0 0 0 0 0 0 191 "." "." "." 191 0 47 "2" 13 "13d" "N" "d" "d" "wh" -1 -1 6 0 -1 0 191 7
"2224" 11 "1125,00" 717 717 1 717 13 "sodass" 717 1 "1125,00" 0 0 0 0 0 0 717 "." "." "." 717 0 47 "2" 13 "13d" "N" "d" "d" "wh+1" -1 -1 6 0 -1 0 717 8
"2225" 11 "1170,00" 570 171 1 570 14 "der Zwischenfall" 570 1 "1196,00" 0 0 0 0 0 0 570 "183" "." "." 570 0 47 "2" 13 "13d" "N" "d" "d" "wh+2" -1 -1 16 0 -1 0 570 8
"2226" 11 "1142,00" 1569 228 1 1321 15 "für die Wissenschaft" 248 1 "1244,00" 1 1 0 0 0 0 1321 "332" "248" "12560" 1321 0 47 "2" 13 "13d" "N" "d" "d" "other" -1 -1 20 0 -1 248 1321 8
"2227" 11 "1208,50" 310 132 1 132 16 "bis heute" 178 1 "1218,00" 0 0 1 1 1 1 558 "178" "178" "12774" 310 0 47 "2" 13 "13d" "N" "d" "d" "other" -1 -1 9 0 -1 178 558 8
"2228" 11 "1133,67" 796 347 1 796 17 "rätselhaft bleibt." 796 1 "1185,00" 0 0 1 1 1 1 1847 "152" "." "." 796 0 47 "2" 13 "13d" "N" "d" "d" "end" -1 -1 18 0 -1 0 1847 8
"2243" 11 "1163,22" 4573 242 1 3213 1 "Eine Mitarbeiterin der maroden Firma" 1360 1 "1350,00" 1 1 0 0 0 0 3213 "175" "1360" "22034" 3213 0 49 "2" 11 "11b" "N" "d" "b" "np1" 1 -1 36 -1 0 1360 3213 1
"2244" 11 "1101,50" 338 196 1 196 2 "hatte" 142 1 "1234,00" 0 0 0 0 0 0 196 "142" "142" "22203" 196 0 49 "2" 11 "11b" "N" "d" "b" "aux" 1 -1 5 -1 0 142 196 2
"2245" 11 "1058,14" 1728 293 1 887 3 "die Geschäftsführer" 380 1 "1208,00" 1 2 0 0 1 1 887 "228" "274" "5364" 887 0 49 "2" 11 "11b" "N" "d" "b" "np2" 1 -1 19 -1 0 841 887 3
"2246" 11 "1109,22" 5573 217 1 292 4 "in das raffinierte Veruntreuungssystem" 3416 1 "1260,00" 1 1 1 1 1 1 2431 "75" "1865" "7379" 2157 0 49 "2" 11 "11b" "N" "d" "b" "adj" 1 -1 38 -1 0 5281 2431 4
"2247" 11 "1065,40" 1260 186 1 186 5 "eingeweiht," 1074 1 "1180,00" 0 0 1 1 1 1 4676 "363" "1074" "12343" 1260 0 49 "2" 11 "11b" "N" "d" "b" "vp" 1 -1 11 -1 0 1074 4676 5
"2248" 11 "1093,00" 242 242 0 242 6 "aber" 242 0 "1093,00" 1 1 0 0 0 0 242 "." "." "." 242 1 49 "2" 11 "11b" "N" "d" "b" "other" 1 -1 4 -1 0 0 242 8
"2249" 11 "1183,00" 121 121 0 121 7 "es" 121 0 "1183,00" 1 1 0 0 1 1 363 "." "." "." 121 1 49 "2" 11 "11b" "N" "d" "b" "other" 1 -1 2 -1 0 0 363 8
"2250" 11 "978,50" 605 285 0 605 8 "herrscht" 605 0 "981,00" 0 0 0 0 0 0 605 "320" "." "." 605 1 49 "2" 11 "11b" "N" "d" "b" "other" 1 -1 8 -1 0 0 605 8
"2251" 11 "1116,00" 557 94 1 94 9 "Uneinigkeit" 463 0 "1182,00" 0 0 1 1 1 1 1525 "257" "463" "14151" 557 0 49 "2" 11 "11b" "N" "d" "b" "other" 1 -1 11 -1 0 463 1525 8
"2252" 11 "1077,00" 301 301 1 301 10 "darüber," 301 1 "1077,00" 0 0 0 0 0 0 301 "." "." "." 301 0 49 "2" 11 "11b" "N" "d" "b" "wh-1" 1 -1 8 -1 0 0 301 6
"2253" 11 "1135,00" 796 275 1 275 11 "wann," 521 1 "1141,00" 1 1 0 0 0 0 275 "521" "521" "15553" 275 0 49 "2" 11 "11b" "N" "d" "b" "wh" 1 -1 5 -1 0 521 275 7
"2254" 11 "1134,00" 216 216 1 216 12 "denn" 216 1 "1134,00" 0 0 1 1 1 1 737 "." "." "." 216 0 49 "2" 11 "11b" "N" "d" "b" "wh+1" 1 -1 4 -1 0 0 737 8
"2255" 11 "1106,50" 3000 750 1 3000 13 "von den belastenden Dokumenten" 3000 1 "1205,00" 0 0 0 0 0 0 3000 "289" "." "." 3000 0 49 "2" 11 "11b" "N" "d" "b" "wh+2" 1 -1 30 -1 0 0 3000 8
"2257" 11 "947,00" 917 285 1 917 15 "keines" 917 0 "1033,00" 0 0 0 0 0 0 917 "632" "." "." 917 0 49 "2" 11 "11b" "N" "d" "b" "other" 1 -1 6 -1 0 0 917 8
"2258" 11 "768,00" 460 288 1 460 16 "ein Datum." 460 1 "774,00" 0 0 1 1 1 1 2529 "172" "." "." 460 0 49 "2" 11 "11b" "N" "d" "b" "end" 1 -1 10 -1 0 0 2529 8
"2343" 11 "1037,50" 6898 183 1 4662 1 "Eine Korrespondentin des erfolgreichen Nachrichtensenders" 108 1 "1174,00" 1 2 0 0 0 0 4662 "159" "2128" "11105" 4662 0 57 "2" 23 "23b" "N" "d" "b" "np1" 1 -1 57 -1 0 2236 4662 1
"2344" 11 "969,50" 733 188 1 188 2 "hatte" 203 1 "1070,00" 1 1 0 0 1 1 188 "152" "152" "11282" 188 0 57 "2" 23 "23b" "N" "d" "b" "aux" 1 -1 5 -1 0 545 188 2
"2345" 11 "1078,20" 1399 419 1 748 3 "die Kollegen" 227 1 "1129,00" 1 1 0 0 0 0 748 "329" "424" "6654" 748 0 57 "2" 23 "23b" "N" "d" "b" "np2" 1 -1 12 -1 0 651 748 3
"2346" 11 "1059,83" 1369 145 1 145 4 "vor laufender Kamera" 140 1 "1116,00" 0 0 1 1 1 1 1653 "177" "1084" "7831" 1229 0 57 "2" 23 "23b" "N" "d" "b" "adj" 1 -1 20 -1 0 1224 1653 4
"2347" 11 "917,67" 1124 144 1 683 5 "schlechtgemacht," 338 1 "1016,00" 0 0 1 2 1 2 4272 "450" "103" "11872" 1124 0 57 "2" 23 "23b" "N" "d" "b" "vp" 1 -1 16 -1 0 441 4272 5
"2348" 11 "996,00" 263 263 0 263 6 "aber" 263 0 "996,00" 1 1 0 0 0 0 263 "." "." "." 263 1 57 "2" 23 "23b" "N" "d" "b" "other" 1 -1 4 -1 0 0 263 8
"2349" 11 "950,00" 585 117 1 117 7 "in einem Gespräch" 468 0 "1011,00" 0 0 1 1 1 1 848 "329" "468" "14025" 585 0 57 "2" 23 "23b" "N" "d" "b" "other" 1 -1 17 -1 0 468 848 8
"2350" 11 "976,00" 212 212 1 212 8 "konnte" 212 1 "976,00" 0 0 0 0 0 0 212 "." "." "." 212 0 57 "2" 23 "23b" "N" "d" "b" "other" 1 -1 6 -1 0 0 212 8
"2351" 11 "1043,00" 404 404 1 404 9 "nicht" 404 1 "1043,00" 0 0 0 0 0 0 404 "." "." "." 404 0 57 "2" 23 "23b" "N" "d" "b" "other" 1 -1 5 -1 0 0 404 8
"2352" 11 "1036,00" 162 162 1 162 10 "festgestellt werden," 162 1 "1036,00" 0 0 0 0 0 0 162 "." "." "." 162 0 57 "2" 23 "23b" "N" "d" "b" "wh-1" 1 -1 20 -1 0 0 162 6
"2353" 11 "1126,00" 390 143 1 390 11 "weshalb," 390 1 "1168,00" 0 0 0 0 0 0 390 "247" "." "." 390 0 57 "2" 23 "23b" "N" "d" "b" "wh" 1 -1 8 -1 0 0 390 7
"2354" 11 "1083,00" 648 365 1 365 12 "sodass" 283 1 "1118,00" 1 1 0 0 0 0 365 "283" "283" "16204" 365 0 57 "2" 23 "23b" "N" "d" "b" "wh+1" 1 -1 6 -1 0 283 365 8
"2355" 11 "1038,00" 532 154 1 154 13 "der Konflikt" 378 1 "1086,00" 0 0 1 1 1 1 815 "378" "378" "16604" 532 0 57 "2" 23 "23b" "N" "d" "b" "wh+2" 1 -1 12 -1 0 378 815 8
"2356" 11 "933,20" 1377 289 1 1377 14 "trotz aller Entschuldigungen" 1377 1 "991,00" 0 0 0 0 0 0 1377 "256" "." "." 1377 0 57 "2" 23 "23b" "N" "d" "b" "other" 1 -1 28 -1 0 0 1377 8
"2357" 11 "997,00" 349 349 1 349 15 "ohne Zweifel" 349 1 "997,00" 0 0 0 0 0 0 349 "." "." "." 349 0 57 "2" 23 "23b" "N" "d" "b" "other" 1 -1 12 -1 0 0 349 8
"2358" 11 "1030,67" 1212 188 1 1212 16 "weiterhin bestehen blieb." 1212 1 "1091,00" 0 0 0 0 0 0 1212 "200" "." "." 1212 0 57 "2" 23 "23b" "N" "d" "b" "end" 1 -1 25 -1 0 0 1212 8
"2359" 11 "879,50" 3623 191 1 3237 1 "Eine Patientin mit unklaren Symptomen" 386 1 "927,00" 1 1 0 0 0 0 3237 "184" "386" "7031" 3237 0 58 "2" 19 "19b" "N" "d" "b" "np1" 1 -1 37 -1 0 386 3237 1
"2360" 11 "915,50" 580 258 1 258 2 "hatte" 322 1 "916,00" 1 1 0 0 0 0 258 "322" "322" "4604" 258 0 58 "2" 19 "19b" "N" "d" "b" "aux" 1 -1 5 -1 0 322 258 2
"2361" 11 "943,22" 2120 142 1 514 3 "die Krankenschwestern" 120 1 "1157,00" 1 1 1 1 1 1 2322 "372" "1486" "6207" 2000 0 58 "2" 19 "19b" "N" "d" "b" "np2" 1 -1 21 -1 0 1606 2322 3
"2362" 11 "956,22" 2134 327 1 327 4 "dem behandelnden Arzt zufolge" 338 1 "1154,00" 1 1 1 1 1 2 2182 "195" "1469" "8857" 1796 0 58 "2" 19 "19b" "N" "d" "b" "adj" 1 -1 29 -1 0 1807 2182 4
"2363" 11 "958,50" 1626 438 1 1626 5 "mehrfach angeschrien," 1626 1 "1120,00" 0 0 1 1 1 1 2084 "608" "." "." 1626 0 58 "2" 19 "19b" "N" "d" "b" "vp" 1 -1 21 -1 0 0 2084 5
"2364" 11 "989,00" 241 241 0 241 6 "aber" 241 0 "989,00" 1 1 0 0 0 0 241 "." "." "." 241 1 58 "2" 19 "19b" "N" "d" "b" "other" 1 -1 4 -1 0 0 241 8
"2365" 11 "968,00" 418 148 1 148 7 "es" 270 0 "1078,00" 0 0 1 1 1 1 659 "270" "270" "11923" 418 0 58 "2" 19 "19b" "N" "d" "b" "other" 1 -1 2 -1 0 270 659 8
"2367" 11 "797,00" 272 272 1 272 9 "nicht" 272 0 "797,00" 0 0 0 0 0 0 272 "." "." "." 272 0 58 "2" 19 "19b" "N" "d" "b" "other" 1 -1 5 -1 0 0 272 8
"2368" 11 "896,75" 995 298 1 995 10 "zu ergründen," 995 1 "946,00" 0 0 0 0 0 0 995 "224" "." "." 995 0 58 "2" 19 "19b" "N" "d" "b" "wh-1" 1 -1 13 -1 0 0 995 6
"2369" 11 "955,00" 530 530 1 530 11 "wieso," 530 1 "955,00" 0 0 0 0 0 0 530 "." "." "." 530 0 58 "2" 19 "19b" "N" "d" "b" "wh" 1 -1 6 -1 0 0 530 7
"2370" 11 "995,50" 557 296 1 557 12 "obwohl" 557 1 "1018,00" 0 0 0 0 0 0 557 "261" "." "." 557 0 58 "2" 19 "19b" "N" "d" "b" "wh+1" 1 -1 6 -1 0 0 557 8
"2371" 11 "1041,00" 327 327 1 327 13 "seitdem" 327 1 "1041,00" 0 0 0 0 0 0 327 "." "." "." 327 0 58 "2" 19 "19b" "N" "d" "b" "wh+2" 1 -1 7 -1 0 0 327 8
"2372" 11 "1018,00" 458 243 1 458 14 "schon" 458 1 "1029,00" 0 0 0 0 0 0 458 "215" "." "." 458 0 58 "2" 19 "19b" "N" "d" "b" "other" 1 -1 5 -1 0 0 458 8
"2373" 11 "1037,50" 665 337 1 665 15 "mehrere Gespräche" 665 1 "1040,00" 0 0 0 0 0 0 665 "328" "." "." 665 0 58 "2" 19 "19b" "N" "d" "b" "other" 1 -1 17 -1 0 0 665 8
"2374" 11 "939,33" 693 288 1 693 16 "geführt wurden." 693 1 "961,00" 0 0 0 0 0 0 693 "164" "." "." 693 0 58 "2" 19 "19b" "N" "d" "b" "end" 1 -1 15 -1 0 0 693 8
"2375" 11 "952,11" 7468 248 1 2134 1 "Ein Sprecher des Pharmakonzerns" 367 1 "1093,00" 1 2 0 0 0 0 2134 "231" "4967" "11771" 2134 0 59 "2" 5 "5d" "N" "d" "d" "np1" -1 -1 31 0 -1 5334 2134 1
"2376" 11 "812,67" 850 311 1 311 2 "hatte" 231 1 "850,00" 0 0 0 0 1 1 311 "308" "308" "12093" 311 0 59 "2" 5 "5d" "N" "d" "d" "aux" -1 -1 5 0 -1 539 311 2
"2377" 11 "936,00" 1568 750 1 972 3 "die Sportler" 287 1 "982,00" 1 1 0 0 0 0 972 "222" "309" "13079" 972 0 59 "2" 5 "5d" "N" "d" "d" "np2" -1 -1 12 0 -1 596 972 3
"2378" 11 "957,73" 2685 319 1 1097 4 "nach Angaben der Presse" 1216 1 "1036,00" 1 1 0 0 1 2 1097 "264" "172" "6399" 1097 0 59 "2" 5 "5d" "N" "d" "d" "adj" -1 -1 23 0 -1 1588 1097 4
"2379" 11 "975,33" 1833 346 1 1138 5 "persönlich getroffen," 695 1 "1047,00" 0 0 1 1 1 1 9890 "172" "695" "15742" 1833 0 59 "2" 5 "5d" "N" "d" "d" "vp" -1 -1 21 0 -1 695 9890 5
"2380" 11 "1045,00" 249 249 0 249 6 "aber" 249 0 "1045,00" 1 1 0 0 0 0 249 "." "." "." 249 1 59 "2" 5 "5d" "N" "d" "d" "other" -1 -1 4 0 -1 0 249 8
"2381" 11 "1039,00" 836 148 0 148 7 "die Quelle" 688 0 "1091,00" 1 1 0 0 1 1 1085 "688" "688" "17134" 836 1 59 "2" 5 "5d" "N" "d" "d" "other" -1 -1 10 0 -1 688 1085 8
"2382" 11 "1060,67" 573 269 0 360 8 "konnte" 213 0 "1076,00" 1 1 0 0 0 0 360 "91" "213" "17969" 360 1 59 "2" 5 "5d" "N" "d" "d" "other" -1 -1 6 0 -1 213 360 8
"2383" 11 "1036,50" 514 169 0 169 9 "nicht" 345 0 "1072,00" 0 0 0 0 1 1 727 "345" "345" "18346" 514 1 59 "2" 5 "5d" "N" "d" "d" "other" -1 -1 5 0 -1 345 727 8
"2384" 11 "1027,50" 231 108 1 108 10 "mitteilen," 123 0 "1100,00" 1 1 1 1 1 1 2280 "123" "123" "18692" 108 0 59 "2" 5 "5d" "N" "d" "d" "wh-1" -1 -1 10 0 -1 123 2280 6
"2385" 11 "974,00" 181 181 1 181 11 "wo," 181 1 "974,00" 0 0 1 1 1 1 304 "." "." "." 181 0 59 "2" 5 "5d" "N" "d" "d" "wh" -1 -1 3 0 -1 0 304 7
"2386" 11 "931,50" 888 231 1 888 12 "sodass" 888 1 "954,00" 0 0 0 0 0 0 888 "124" "." "." 888 0 59 "2" 5 "5d" "N" "d" "d" "wh+1" -1 -1 6 0 -1 0 888 8
"2387" 11 "895,00" 186 186 1 186 13 "die Geschichte" 186 1 "895,00" 0 0 0 0 0 0 186 "." "." "." 186 0 59 "2" 5 "5d" "N" "d" "d" "wh+2" -1 -1 14 0 -1 0 186 8
"2388" 11 "813,25" 870 197 1 870 14 "den meisten Lesern" 870 1 "891,00" 0 0 0 0 0 0 870 "219" "." "." 870 0 59 "2" 5 "5d" "N" "d" "d" "other" -1 -1 18 0 -1 0 870 8
"2389" 11 "779,50" 355 188 1 355 15 "wahrscheinlich" 355 1 "817,00" 0 0 0 0 0 0 355 "167" "." "." 355 0 59 "2" 5 "5d" "N" "d" "d" "other" -1 -1 14 0 -1 0 355 8
"2390" 11 "855,00" 869 252 1 869 16 "nicht sehr glaubwürdig erschien." 869 1 "896,00" 0 0 0 0 0 0 869 "188" "." "." 869 0 59 "2" 5 "5d" "N" "d" "d" "end" -1 -1 32 0 -1 0 869 8
"2405" 11 "857,58" 4256 48 1 2560 1 "Einen Biologen mit Doktortitel" 1696 1 "984,00" 0 0 0 0 0 0 2560 "175" "1696" "18658" 2560 0 61 "2" 18 "18c" "N" "d" "c" "np1" -1 1 30 0 1 1696 2560 1
"2406" 11 "896,00" 1467 727 1 931 2 "hatten" 289 1 "933,00" 1 1 0 0 0 0 931 "204" "247" "4343" 931 0 61 "2" 18 "18c" "N" "d" "c" "aux" -1 1 6 0 1 536 931 2
"2407" 11 "910,71" 1700 159 1 270 3 "die Naturschützer" 437 1 "993,00" 0 0 1 1 1 1 1510 "111" "993" "5396" 1263 0 61 "2" 18 "18c" "N" "d" "c" "np2" -1 1 17 0 1 1430 1510 3
"2408" 11 "966,38" 3435 764 1 2429 4 "auf einer Fachkonferenz" 1006 1 "1049,00" 0 0 0 0 0 0 2429 "278" "1006" "20579" 2429 0 61 "2" 18 "18c" "N" "d" "c" "adj" -1 1 23 0 1 1006 2429 4
"2409" 11 "991,12" 2723 322 1 2086 5 "äußerst heftig kritisiert," 637 1 "1108,00" 0 0 0 0 0 0 2086 "223" "637" "21298" 2086 0 61 "2" 18 "18c" "N" "d" "c" "vp" -1 1 26 0 1 637 2086 5
"2410" 11 "966,00" 456 183 0 183 6 "aber" 273 0 "1091,00" 1 2 0 0 0 0 183 "273" "273" "21803" 183 1 61 "2" 18 "18c" "N" "d" "c" "other" -1 1 4 0 1 273 183 8
"2411" 11 "964,67" 3085 130 1 273 7 "die anderen Teilnehmer" 1712 0 "1154,00" 0 0 1 1 1 2 1452 "143" "996" "11833" 1269 0 61 "2" 18 "18c" "N" "d" "c" "other" -1 1 22 0 1 2812 1452 8
"2412" 11 "973,00" 1309 359 1 635 8 "erinnerten" 674 1 "1105,00" 0 0 0 0 0 0 635 "276" "674" "24351" 635 0 61 "2" 18 "18c" "N" "d" "c" "other" -1 1 10 0 1 674 635 8
"2414" 11 "876,33" 845 297 1 629 10 "nicht," 216 0 "1015,00" 0 0 0 0 0 0 629 "332" "216" "24593" 629 0 61 "2" 18 "18c" "N" "d" "c" "wh-1" -1 1 6 0 1 216 629 6
"2415" 11 "862,00" 616 418 1 418 11 "wieso," 198 1 "970,00" 0 0 0 0 0 0 418 "198" "198" "24814" 418 0 61 "2" 18 "18c" "N" "d" "c" "wh" -1 1 6 0 1 198 418 7
"2416" 11 "911,00" 291 291 0 291 12 "zumal" 291 0 "911,00" 0 0 0 0 0 0 291 "." "." "." 291 1 61 "2" 18 "18c" "N" "d" "c" "wh+1" -1 1 5 0 1 0 291 8
"2417" 11 "855,25" 1215 340 1 687 13 "die Diskussion" 528 0 "994,00" 0 0 0 0 0 0 687 "347" "528" "25694" 687 0 61 "2" 18 "18c" "N" "d" "c" "wh+2" -1 1 14 0 1 528 687 8
"2418" 11 "882,75" 874 175 1 424 14 "offenbar" 450 1 "1014,00" 0 0 0 0 0 0 424 "249" "450" "26199" 424 0 61 "2" 18 "18c" "N" "d" "c" "other" -1 1 8 0 1 450 424 8
"2419" 11 "814,50" 2239 154 1 1410 15 "abseits des Podiums" 829 1 "953,00" 0 0 0 0 0 0 1410 "270" "829" "27086" 1410 0 61 "2" 18 "18c" "N" "d" "c" "other" -1 1 19 0 1 829 1410 8
"2420" 11 "923,00" 722 259 1 259 16 "stattfand." 463 1 "1023,00" 0 0 0 0 0 0 10062 "176" "463" "27631" 722 0 61 "2" 18 "18c" "N" "d" "c" "end" -1 1 10 0 1 463 10062 8
"2513" 11 "981,44" 2476 384 1 2170 1 "Eine Kellnerin des Lokals" 306 1 "1031,00" 1 1 0 0 0 0 2170 "181" "306" "7893" 2170 0 70 "2" 3 "3b" "N" "d" "b" "np1" 1 -1 25 -1 0 306 2170 1
"2514" 11 "1083,00" 491 491 1 491 2 "hatte" 491 1 "1083,00" 0 0 0 0 0 0 491 "." "." "." 491 0 70 "2" 3 "3b" "N" "d" "b" "aux" 1 -1 5 -1 0 0 491 2
"2515" 11 "1076,50" 519 329 1 519 3 "die Stammgäste" 519 1 "1083,00" 0 0 0 0 0 0 519 "190" "." "." 519 0 70 "2" 3 "3b" "N" "d" "b" "np2" 1 -1 14 -1 0 0 519 3
"2516" 11 "939,00" 1758 171 1 1758 4 "über das geplante Skatturnier" 1758 1 "1037,00" 0 0 0 0 0 0 1758 "235" "." "." 1758 0 70 "2" 3 "3b" "N" "d" "b" "adj" 1 -1 29 -1 0 0 1758 4
"2517" 11 "1017,67" 1401 350 1 1401 5 "ausgefragt," 1401 1 "1097,00" 0 0 0 0 0 0 1401 "224" "." "." 1401 0 70 "2" 3 "3b" "N" "d" "b" "vp" 1 -1 11 -1 0 0 1401 5
"2518" 11 "1013,00" 240 240 0 240 6 "aber" 240 0 "1013,00" 1 1 0 0 0 0 240 "." "." "." 240 1 70 "2" 3 "3b" "N" "d" "b" "other" 1 -1 4 -1 0 0 240 8
"2519" 11 "994,00" 982 165 1 165 7 "der Wirt" 544 0 "1108,00" 0 0 1 2 1 2 1528 "273" "273" "7562" 982 0 70 "2" 3 "3b" "N" "d" "b" "other" 1 -1 8 -1 0 817 1528 8
"2520" 11 "995,00" 283 283 1 283 8 "konnte" 283 1 "995,00" 0 0 0 0 0 0 283 "." "." "." 283 0 70 "2" 3 "3b" "N" "d" "b" "other" 1 -1 6 -1 0 0 283 8
"2521" 11 "960,00" 299 299 1 299 9 "nicht" 299 1 "960,00" 0 0 0 0 0 0 299 "." "." "." 299 0 70 "2" 3 "3b" "N" "d" "b" "other" 1 -1 5 -1 0 0 299 8
"2522" 11 "957,00" 164 164 1 164 10 "sagen," 164 1 "957,00" 0 0 0 0 0 0 164 "." "." "." 164 0 70 "2" 3 "3b" "N" "d" "b" "wh-1" 1 -1 6 -1 0 0 164 6
"2523" 11 "916,00" 428 171 1 171 11 "warum," 257 1 "936,00" 1 1 0 0 0 0 171 "257" "257" "9937" 171 0 70 "2" 3 "3b" "N" "d" "b" "wh" 1 -1 6 -1 0 257 171 7
"2524" 11 "910,50" 363 151 1 151 12 "da" 212 1 "924,00" 0 0 1 1 1 1 620 "212" "212" "10165" 363 0 70 "2" 3 "3b" "N" "d" "b" "wh+1" 1 -1 2 -1 0 212 620 8
"2526" 11 "930,00" 238 238 1 238 14 "offenbar" 238 0 "930,00" 0 0 0 0 0 0 238 "." "." "." 238 0 70 "2" 3 "3b" "N" "d" "b" "other" 1 -1 8 -1 0 0 238 8
"2527" 11 "952,50" 865 565 1 865 15 "an jenem Abend" 865 1 "976,00" 0 0 0 0 0 0 865 "300" "." "." 865 0 70 "2" 3 "3b" "N" "d" "b" "other" 1 -1 14 -1 0 0 865 8
"2528" 11 "921,86" 2375 371 1 2375 16 "sehr beschäftigt gewesen war." 2375 1 "1023,00" 0 0 0 0 0 0 2375 "262" "." "." 2375 0 70 "2" 3 "3b" "N" "d" "b" "end" 1 -1 29 -1 0 0 2375 8
"2576" 11 "1091,59" 4038 211 1 2108 1 "Ein Sanitäter des Rettungsteams" 257 1 "1319,00" 1 3 0 0 0 0 2108 "277" "731" "5869" 2108 0 75 "2" 29 "29d" "N" "d" "d" "np1" -1 -1 31 0 -1 1930 2108 1
"2577" 11 "1064,25" 784 251 1 251 2 "hatte" 211 1 "1103,00" 1 1 0 0 1 2 251 "116" "116" "12732" 251 0 75 "2" 29 "29d" "N" "d" "d" "aux" -1 -1 5 0 -1 533 251 2
"2578" 11 "1112,75" 1454 195 1 1122 3 "die Feuerwehrleute" 332 1 "1167,00" 0 0 0 0 0 0 1122 "202" "332" "14998" 1122 0 75 "2" 29 "29d" "N" "d" "d" "np2" -1 -1 18 0 -1 332 1122 3
"2579" 11 "1075,00" 622 251 1 443 4 "nachdrücklich" 179 1 "1102,00" 0 0 0 0 0 0 443 "192" "179" "15204" 443 0 75 "2" 29 "29d" "N" "d" "d" "adj" -1 -1 13 0 -1 179 443 4
"2580" 11 "1039,00" 667 322 1 667 5 "um Hilfe gebeten," 667 1 "1073,00" 0 0 1 1 1 1 1398 "345" "." "." 667 0 75 "2" 29 "29d" "N" "d" "d" "vp" -1 -1 17 0 -1 0 1398 5
"2581" 11 "954,00" 96 96 1 96 6 "aber" 96 1 "954,00" 0 0 0 0 0 0 96 "." "." "." 96 0 75 "2" 29 "29d" "N" "d" "d" "other" -1 -1 4 0 -1 0 96 8
"2582" 11 "979,00" 232 232 1 232 7 "man" 232 1 "979,00" 0 0 0 0 0 0 232 "." "." "." 232 0 75 "2" 29 "29d" "N" "d" "d" "other" -1 -1 3 0 -1 0 232 8
"2583" 11 "916,00" 606 425 1 606 8 "verstand" 606 1 "937,00" 0 0 0 0 0 0 606 "181" "." "." 606 0 75 "2" 29 "29d" "N" "d" "d" "other" -1 -1 8 0 -1 0 606 8
"2584" 11 "982,00" 565 565 1 565 9 "später" 565 1 "982,00" 0 0 0 0 0 0 565 "." "." "." 565 0 75 "2" 29 "29d" "N" "d" "d" "other" -1 -1 6 0 -1 0 565 8
"2585" 11 "1050,00" 281 281 1 281 10 "nicht," 281 1 "1050,00" 0 0 0 0 0 0 281 "." "." "." 281 0 75 "2" 29 "29d" "N" "d" "d" "wh-1" -1 -1 6 0 -1 0 281 6
"2586" 11 "1129,00" 288 288 1 288 11 "warum," 288 1 "1129,00" 0 0 0 0 0 0 288 "." "." "." 288 0 75 "2" 29 "29d" "N" "d" "d" "wh" -1 -1 6 0 -1 0 288 7
"2587" 11 "1189,00" 756 169 1 446 12 "bis" 310 1 "1216,00" 1 1 0 0 0 0 446 "277" "310" "9243" 446 0 75 "2" 29 "29d" "N" "d" "d" "wh+1" -1 -1 3 0 -1 310 446 8
"2588" 11 "1195,50" 509 276 1 276 13 "schließlich" 233 1 "1200,00" 0 0 1 1 1 1 819 "233" "233" "9502" 509 0 75 "2" 29 "29d" "N" "d" "d" "wh+2" -1 -1 11 0 -1 233 819 8
"2589" 11 "1108,80" 1247 349 1 1247 14 "Bildmaterial vom Unglücksort" 1247 1 "1176,00" 0 0 0 0 0 0 1247 "172" "." "." 1247 0 75 "2" 29 "29d" "N" "d" "d" "other" -1 -1 28 0 -1 0 1247 8
"2590" 11 "1106,75" 1042 296 1 1042 15 "das Ausmaß der Verwüstung" 1042 1 "1154,00" 0 0 0 0 0 0 1042 "269" "." "." 1042 0 75 "2" 29 "29d" "N" "d" "d" "other" -1 -1 25 0 -1 0 1042 8
"2591" 11 "1049,50" 472 265 1 472 16 "verständlich machte." 472 1 "1055,00" 0 0 1 1 1 1 2715 "207" "." "." 472 0 75 "2" 29 "29d" "N" "d" "d" "end" -1 -1 20 0 -1 0 2715 8
"2592" 11 "1005,40" 3839 206 1 1915 1 "Einen Vertrauten des Bürgermeisters" 1073 1 "1178,00" 1 2 0 0 0 0 1915 "464" "851" "4116" 1915 0 76 "2" 2 "2c" "N" "d" "c" "np1" -1 1 35 0 1 1924 1915 1
"2593" 11 "934,67" 1884 261 1 261 2 "hatten" 250 1 "1028,00" 1 2 0 0 1 1 261 "368" "668" "3209" 261 0 76 "2" 2 "2c" "N" "d" "c" "aux" -1 1 6 0 1 1623 261 2
"2594" 11 "900,33" 3345 141 1 141 3 "die Ratsmitglieder" 1189 1 "1018,00" 0 0 1 1 1 2 3770 "259" "1606" "6412" 1747 0 76 "2" 2 "2c" "N" "d" "c" "np2" -1 1 18 0 1 3204 3770 3
"2595" 11 "938,17" 1405 309 1 782 4 "kurz vor der Wahl" 155 1 "983,00" 1 1 0 0 0 0 782 "281" "468" "19073" 782 0 76 "2" 2 "2c" "N" "d" "c" "adj" -1 1 17 0 1 623 782 4
"2596" 11 "977,50" 2877 552 1 1603 5 "auffallend häufig angerufen," 1058 1 "1040,00" 0 0 0 0 1 1 1603 "163" "216" "19321" 1603 0 76 "2" 2 "2c" "N" "d" "c" "vp" -1 1 28 0 1 1274 1603 5
"2597" 11 "942,00" 479 182 0 182 6 "aber" 297 0 "944,00" 1 2 0 0 0 0 182 "297" "297" "21207" 182 1 76 "2" 2 "2c" "N" "d" "c" "other" -1 1 4 0 1 297 182 8
"2598" 11 "926,00" 412 200 0 200 7 "heute" 212 0 "1009,00" 1 1 0 0 1 1 594 "212" "212" "9804" 412 1 76 "2" 2 "2c" "N" "d" "c" "other" -1 1 5 0 1 212 594 8
"2599" 11 "898,00" 771 360 0 360 8 "weiß" 269 0 "1055,00" 0 0 0 0 1 1 360 "142" "142" "20880" 360 1 76 "2" 2 "2c" "N" "d" "c" "other" -1 1 4 0 1 411 360 8
"2600" 11 "900,67" 507 96 1 96 9 "niemand" 225 0 "1040,00" 0 0 1 1 1 1 1236 "186" "186" "10389" 282 0 76 "2" 2 "2c" "N" "d" "c" "other" -1 1 7 0 1 411 1236 8
"2601" 11 "877,33" 593 271 1 271 10 "mehr," 140 1 "911,00" 1 1 0 0 0 0 271 "182" "182" "21949" 271 0 76 "2" 2 "2c" "N" "d" "c" "wh-1" -1 1 5 0 1 322 271 6
"2602" 11 "913,33" 486 174 1 174 11 "warum," 191 1 "947,00" 0 0 0 0 1 1 174 "121" "121" "22093" 174 0 76 "2" 2 "2c" "N" "d" "c" "wh" -1 1 6 0 1 312 174 7
"2603" 11 "930,40" 1553 161 1 1057 12 "wie" 496 1 "978,00" 0 0 0 0 0 0 1057 "325" "496" "23015" 1057 0 76 "2" 2 "2c" "N" "d" "c" "wh+1" -1 1 3 0 1 496 1057 8
"2604" 11 "946,50" 1161 463 1 688 13 "eine Zeitung" 173 1 "967,00" 1 1 0 0 0 0 688 "225" "300" "13251" 688 0 76 "2" 2 "2c" "N" "d" "c" "wh+2" -1 1 12 0 1 473 688 8
"2605" 11 "950,00" 700 159 1 159 14 "kürzlich" 288 1 "1002,00" 0 0 1 1 1 1 712 "253" "253" "13529" 412 0 76 "2" 2 "2c" "N" "d" "c" "other" -1 1 8 0 1 541 712 8
"2606" 11 "1030,40" 1324 349 1 1106 15 "in einem Kommentar" 218 1 "1144,00" 0 0 0 0 0 0 1106 "290" "218" "23769" 1106 0 76 "2" 2 "2c" "N" "d" "c" "other" -1 1 18 0 1 218 1106 8
"2607" 11 "1011,00" 465 346 1 346 16 "schrieb." 119 1 "1033,00" 0 0 1 1 1 1 8226 "119" "119" "23927" 465 0 76 "2" 2 "2c" "N" "d" "c" "end" -1 1 8 0 1 119 8226 8
"2619" 11 "1058,94" 3851 107 1 2418 1 "Eine Abgeordnete der Landtagsfraktion" 643 1 "1192,00" 1 2 0 0 0 0 2418 "156" "790" "4274" 2418 0 78 "2" 28 "28a" "N" "d" "a" "np1" 1 1 37 1 0 1433 2418 1
"2620" 11 "1123,80" 1523 689 1 689 2 "hatten" 519 1 "1181,00" 0 0 1 2 1 2 2956 "197" "315" "4670" 1523 0 78 "2" 28 "28a" "N" "d" "a" "aux" 1 1 6 1 0 834 2956 2
"2621" 11 "1081,00" 689 314 0 314 3 "die Finanzbeamten" 375 0 "1169,00" 1 2 0 0 0 0 314 "375" "375" "7172" 314 1 78 "2" 28 "28a" "N" "d" "a" "np2" 1 1 17 1 0 375 314 3
"2622" 11 "1064,60" 1394 210 0 210 4 "in einem offenen Brief" 1184 0 "1101,00" 0 0 0 0 1 1 1769 "387" "1184" "8441" 1394 1 78 "2" 28 "28a" "N" "d" "a" "adj" 1 1 22 1 0 1184 1769 4
"2623" 11 "1094,50" 713 352 0 713 5 "gemaßregelt," 713 0 "1112,00" 0 0 0 0 0 0 713 "361" "." "." 713 1 78 "2" 28 "28a" "N" "d" "a" "vp" 1 1 12 1 0 0 713 5
"2624" 11 "1062,00" 414 414 0 414 6 "aber" 414 0 "1062,00" 1 1 0 0 0 0 414 "." "." "." 414 1 78 "2" 28 "28a" "N" "d" "a" "other" 1 1 4 1 0 0 414 8
"2625" 11 "1042,43" 1549 106 0 106 7 "fünfzig Jahre später" 1443 0 "1129,00" 0 0 0 0 1 1 1963 "347" "1443" "11423" 1549 1 78 "2" 28 "28a" "N" "d" "a" "other" 1 1 20 1 0 1443 1963 8
"2626" 11 "1115,00" 415 217 0 415 8 "erscheint" 415 0 "1155,00" 0 0 0 0 0 0 415 "198" "." "." 415 1 78 "2" 28 "28a" "N" "d" "a" "other" 1 1 9 1 0 0 415 8
"2628" 11 "1137,50" 595 176 1 176 10 "unverständlich," 419 0 "1211,00" 0 0 1 1 1 1 5769 "419" "419" "12329" 595 0 78 "2" 28 "28a" "N" "d" "a" "wh-1" 1 1 15 1 0 419 5769 6
"2629" 11 "1036,67" 833 206 1 438 11 "weshalb," 395 1 "1060,00" 1 1 0 0 0 0 438 "232" "395" "13686" 438 0 78 "2" 28 "28a" "N" "d" "a" "wh" 1 1 8 1 0 395 438 7
"2630" 11 "1027,00" 158 158 1 158 12 "da" 158 1 "1027,00" 0 0 1 1 1 1 553 "." "." "." 158 0 78 "2" 28 "28a" "N" "d" "a" "wh+1" 1 1 2 1 0 0 553 8
"2631" 11 "1010,00" 653 329 1 653 13 "aus heutiger Sicht" 653 1 "1018,00" 0 0 0 0 0 0 653 "174" "." "." 653 0 78 "2" 28 "28a" "N" "d" "a" "wh+2" 1 1 18 1 0 0 653 8
"2633" 11 "986,50" 868 180 1 868 15 "kein Fehlverhalten" 868 0 "1035,00" 0 0 0 0 0 0 868 "189" "." "." 868 0 78 "2" 28 "28a" "N" "d" "a" "other" 1 1 18 1 0 0 868 8
"2634" 11 "1007,00" 181 181 1 181 16 "vorlag." 181 1 "1007,00" 0 0 0 0 0 0 181 "." "." "." 181 0 78 "2" 28 "28a" "N" "d" "a" "end" 1 1 7 1 0 0 181 8
"2716" 11 "1140,00" 1849 263 1 1149 1 "Ein Spieler des Vereins" 700 1 "1226,00" 1 1 0 0 0 0 1149 "329" "700" "6645" 1149 0 86 "." 9 "9d" "N" "d" "d" "np1" -1 -1 23 0 -1 700 1149 1
"2717" 11 "1045,00" 261 261 1 261 2 "hatte" 261 1 "1045,00" 0 0 0 0 0 0 261 "." "." "." 261 0 86 "." 9 "9d" "N" "d" "d" "aux" -1 -1 5 0 -1 0 261 2
"2718" 11 "986,12" 1966 271 1 1251 3 "die aufdringlichen Fans" 715 1 "1094,00" 0 0 0 0 0 0 1251 "264" "715" "7435" 1251 0 86 "." 9 "9d" "N" "d" "d" "np2" -1 -1 23 0 -1 715 1251 3
"2719" 11 "967,50" 1668 544 1 1668 4 "nach dem Auswärtsspiel" 1668 1 "1007,00" 0 0 0 0 0 0 1668 "331" "." "." 1668 0 86 "." 9 "9d" "N" "d" "d" "adj" -1 -1 22 0 -1 0 1668 4
"2720" 11 "1052,00" 1077 338 1 1077 5 "grob beleidigt," 1077 1 "1115,00" 0 0 1 1 1 1 2492 "274" "." "." 1077 0 86 "." 9 "9d" "N" "d" "d" "vp" -1 -1 15 0 -1 0 2492 5
"2721" 11 "1134,00" 200 200 0 200 6 "aber" 200 0 "1134,00" 1 1 0 0 0 0 200 "." "." "." 200 1 86 "." 9 "9d" "N" "d" "d" "other" -1 -1 4 0 -1 0 200 8
"2722" 11 "1080,00" 656 154 1 154 7 "der Trainer" 502 0 "1134,00" 0 0 1 1 1 1 856 "177" "502" "8414" 656 0 86 "." 9 "9d" "N" "d" "d" "other" -1 -1 11 0 -1 502 856 8
"2723" 11 "1029,00" 198 198 1 198 8 "konnte" 198 1 "1029,00" 0 0 0 0 0 0 198 "." "." "." 198 0 86 "." 9 "9d" "N" "d" "d" "other" -1 -1 6 0 -1 0 198 8
"2724" 11 "1078,00" 277 277 1 277 9 "nicht" 277 1 "1078,00" 0 0 0 0 0 0 277 "." "." "." 277 0 86 "." 9 "9d" "N" "d" "d" "other" -1 -1 5 0 -1 0 277 8
"2725" 11 "1128,00" 169 169 1 169 10 "verstehen," 169 1 "1128,00" 0 0 0 0 0 0 169 "." "." "." 169 0 86 "." 9 "9d" "N" "d" "d" "wh-1" -1 -1 10 0 -1 0 169 6
"2726" 11 "1126,00" 297 297 1 297 11 "warum," 297 1 "1126,00" 0 0 0 0 0 0 297 "." "." "." 297 0 86 "." 9 "9d" "N" "d" "d" "wh" -1 -1 6 0 -1 0 297 7
"2727" 11 "1184,00" 231 231 1 231 12 "sodass" 231 1 "1184,00" 0 0 0 0 0 0 231 "." "." "." 231 0 86 "." 9 "9d" "N" "d" "d" "wh+1" -1 -1 6 0 -1 0 231 8
"2729" 11 "1166,00" 415 320 1 320 14 "nur" 95 0 "1171,00" 1 1 0 0 0 0 320 "95" "95" "10572" 320 0 86 "." 9 "9d" "N" "d" "d" "other" -1 -1 3 0 -1 95 320 8
"2730" 11 "1161,00" 524 363 1 363 15 "enttäuscht" 161 1 "1180,00" 0 0 1 1 1 1 619 "161" "161" "10771" 524 0 86 "." 9 "9d" "N" "d" "d" "other" -1 -1 10 0 -1 161 619 8
"2731" 11 "1284,00" 351 187 1 351 16 "den Kopf schüttelte." 351 1 "1305,00" 0 0 0 0 0 0 351 "164" "." "." 351 0 86 "." 9 "9d" "N" "d" "d" "end" -1 -1 20 0 -1 0 351 8
"2732" 11 "1216,17" 3653 300 1 2137 1 "Eine Teenagerin ohne Schulabschluss" 1407 1 "1482,00" 1 2 0 0 0 0 2137 "160" "109" "6648" 2137 0 87 "2" 20 "20a" "N" "d" "a" "np1" 1 1 35 1 0 1516 2137 1
"2733" 11 "1239,00" 1087 253 1 253 2 "hatten" 436 1 "1426,00" 1 1 0 0 0 0 253 "398" "398" "3179" 253 0 87 "2" 20 "20a" "N" "d" "a" "aux" 1 1 6 1 0 834 253 2
"2734" 11 "1237,86" 1454 98 1 98 3 "die Talentsucher" 493 1 "1375,00" 0 0 1 1 1 1 1359 "378" "863" "4106" 961 0 87 "2" 20 "20a" "N" "d" "a" "np2" 1 1 16 1 0 1356 1359 3
"2735" 11 "1250,00" 2077 769 1 1494 4 "in der Bewerbungsphase" 583 1 "1381,00" 0 0 0 0 0 0 1494 "325" "583" "17477" 1494 0 87 "2" 20 "20a" "N" "d" "a" "adj" 1 1 22 1 0 583 1494 4
"2736" 11 "1205,75" 938 216 1 704 5 "angeschrieben," 234 1 "1306,00" 0 0 1 1 1 1 813 "203" "234" "17736" 704 0 87 "2" 20 "20a" "N" "d" "a" "vp" 1 1 14 1 0 234 813 5
"2737" 11 "1103,00" 223 223 0 223 6 "aber" 223 0 "1103,00" 1 1 0 0 0 0 223 "." "." "." 223 1 87 "2" 20 "20a" "N" "d" "a" "other" 1 1 4 1 0 0 223 8
"2738" 11 "1022,00" 2855 139 1 139 7 "der Programmverantwortliche" 874 0 "1123,00" 0 0 1 1 1 1 2204 "291" "1842" "9046" 1981 0 87 "2" 20 "20a" "N" "d" "a" "other" 1 1 27 1 0 2716 2204 8
"2739" 11 "944,50" 683 358 1 358 8 "fragte" 325 1 "980,00" 0 0 0 0 0 0 358 "325" "325" "19166" 358 0 87 "2" 20 "20a" "N" "d" "a" "other" 1 1 6 1 0 325 358 8
"2740" 11 "991,00" 426 260 1 260 9 "sich" 166 1 "1028,00" 0 0 0 0 0 0 260 "166" "166" "19355" 260 0 87 "2" 20 "20a" "N" "d" "a" "other" 1 1 4 1 0 166 260 8
"2741" 11 "999,00" 198 198 1 198 10 "ernsthaft," 198 1 "999,00" 0 0 0 0 0 0 198 "." "." "." 198 0 87 "2" 20 "20a" "N" "d" "a" "wh-1" 1 1 10 1 0 0 198 6
"2742" 11 "1014,50" 440 251 1 251 11 "wozu," 189 1 "1088,00" 0 0 0 0 0 0 251 "189" "189" "19573" 251 0 87 "2" 20 "20a" "N" "d" "a" "wh" 1 1 5 1 0 189 251 7
"2743" 11 "1006,00" 739 395 1 395 12 "denn" 344 1 "1087,00" 0 0 0 0 0 0 395 "344" "344" "19944" 395 0 87 "2" 20 "20a" "N" "d" "a" "wh+1" 1 1 4 1 0 344 395 8
"2744" 11 "1074,57" 1659 312 1 1243 13 "bemerkenswerte Fähigkeiten" 416 1 "1152,00" 0 0 0 0 0 0 1243 "221" "416" "20428" 1243 0 87 "2" 20 "20a" "N" "d" "a" "wh+2" 1 1 26 1 0 416 1243 8
"2745" 11 "1053,00" 205 205 1 205 14 "wurden" 205 1 "1053,00" 0 0 0 0 0 0 205 "." "." "." 205 0 87 "2" 20 "20a" "N" "d" "a" "other" 1 1 6 1 0 0 205 8
"2746" 11 "1040,17" 1303 226 1 743 15 "an keiner Stelle" 218 1 "1146,00" 1 1 0 0 0 0 743 "149" "342" "13577" 743 0 87 "2" 20 "20a" "N" "d" "a" "other" 1 1 16 1 0 560 743 8
"2747" 11 "1082,00" 599 174 1 174 16 "erwähnt." 425 1 "1143,00" 0 0 1 2 1 2 6626 "169" "425" "14051" 599 0 87 "2" 20 "20a" "N" "d" "a" "end" 1 1 8 1 0 425 6626 8
"2847" 11 "1059,64" 5826 478 1 2697 1 "Ein Sachverständiger aus Osteuropa" 671 1 "1225,00" 1 4 0 0 0 0 2697 "269" "1077" "8610" 2697 0 97 "2" 17 "17d" "N" "d" "d" "np1" -1 -1 34 0 -1 3129 2697 1
"2848" 11 "1047,33" 705 373 1 569 2 "hatte" 136 1 "1139,00" 0 0 0 0 1 1 569 "196" "136" "18424" 569 0 97 "2" 17 "17d" "N" "d" "d" "aux" -1 -1 5 0 -1 136 569 2
"2849" 11 "1094,17" 2242 419 1 1197 3 "die Investoren" 523 1 "1228,00" 1 1 0 0 1 1 1197 "445" "522" "19257" 1197 0 97 "2" 17 "17d" "N" "d" "d" "np2" -1 -1 14 0 -1 1045 1197 3
"2850" 11 "977,57" 1446 268 1 889 4 "in der Planungsphase" 557 1 "1233,00" 0 0 0 0 0 0 889 "213" "557" "19886" 889 0 97 "2" 17 "17d" "N" "d" "d" "adj" -1 -1 20 0 -1 557 889 4
"2851" 11 "963,62" 2264 510 1 1599 5 "eigenständig hinzugezogen," 665 1 "1097,00" 0 0 1 2 1 2 2676 "307" "665" "20625" 1599 0 97 "2" 17 "17d" "N" "d" "d" "vp" -1 -1 26 0 -1 665 2676 5
"2852" 11 "949,00" 320 320 1 320 6 "aber" 320 1 "949,00" 0 0 0 0 0 0 320 "." "." "." 320 0 97 "2" 17 "17d" "N" "d" "d" "other" -1 -1 4 0 -1 0 320 8
"2853" 11 "1036,33" 1007 304 1 1007 7 "im Nachhinein" 1007 1 "1073,00" 0 0 0 0 0 0 1007 "421" "." "." 1007 0 97 "2" 17 "17d" "N" "d" "d" "other" -1 -1 13 0 -1 0 1007 8
"2854" 11 "1050,00" 340 186 1 186 8 "fragte" 154 1 "1074,00" 1 1 0 0 1 1 186 "154" "154" "16947" 186 0 97 "2" 17 "17d" "N" "d" "d" "other" -1 -1 6 0 -1 154 186 8
"2855" 11 "1061,00" 487 283 0 283 9 "sich" 204 0 "1078,00" 1 2 0 0 1 1 283 "204" "204" "16770" 283 1 97 "2" 17 "17d" "N" "d" "d" "other" -1 -1 4 0 -1 204 283 8
"2856" 11 "1016,33" 1248 177 1 177 10 "so mancher Gutachter," 124 0 "1114,00" 1 1 1 1 1 2 1407 "306" "947" "11793" 1124 0 97 "2" 17 "17d" "N" "d" "d" "wh-1" -1 -1 21 0 -1 1071 1407 6
"2857" 11 "934,00" 467 467 1 467 11 "wieso," 467 1 "934,00" 0 0 0 0 0 0 467 "." "." "." 467 0 97 "2" 17 "17d" "N" "d" "d" "wh" -1 -1 6 0 -1 0 467 7
"2859" 11 "777,25" 1488 521 1 1488 13 "das Ergebnis" 1488 0 "859,00" 0 0 0 0 0 0 1488 "329" "." "." 1488 0 97 "2" 17 "17d" "N" "d" "d" "wh+2" -1 -1 12 0 -1 0 1488 8
"2860" 11 "721,00" 462 164 1 462 14 "augenscheinlich" 462 1 "725,00" 0 0 0 0 0 0 462 "298" "." "." 462 0 97 "2" 17 "17d" "N" "d" "d" "other" -1 -1 15 0 -1 0 462 8
"2861" 11 "705,00" 263 263 1 263 15 "nicht" 263 1 "705,00" 0 0 0 0 0 0 263 "." "." "." 263 0 97 "2" 17 "17d" "N" "d" "d" "other" -1 -1 5 0 -1 0 263 8
"2862" 11 "772,50" 1462 273 1 1462 16 "verbessert wurde." 1462 1 "834,00" 0 0 1 1 1 1 6399 "1189" "." "." 1462 0 97 "2" 17 "17d" "N" "d" "d" "end" -1 -1 17 0 -1 0 6399 8
"2919" 11 "993,04" 5531 197 1 4627 1 "Eine Mathematikerin mit Programmierkenntnissen" 904 1 "1097,00" 0 0 0 0 0 0 4627 "186" "904" "16559" 4627 0 102 "." 27 "27b" "N" "d" "b" "np1" 1 -1 46 -1 0 904 4627 1
"2920" 11 "1010,00" 213 213 0 213 2 "hatte" 213 0 "1010,00" 1 1 0 0 0 0 213 "." "." "." 213 1 102 "." 27 "27b" "N" "d" "b" "aux" 1 -1 5 -1 0 0 213 2
"2921" 11 "937,08" 2482 157 1 157 3 "die Seitenbetreiber" 1097 0 "1006,00" 0 0 1 1 1 1 1598 "220" "1228" "6797" 1385 0 102 "." 27 "27b" "N" "d" "b" "np2" 1 -1 19 -1 0 2325 1598 3
"2922" 11 "833,44" 2536 422 1 1203 4 "über die Sicherheitslücke" 153 1 "1031,00" 1 1 0 0 0 0 1203 "207" "1180" "19227" 1203 0 102 "." 27 "27b" "N" "d" "b" "adj" 1 -1 25 -1 0 1333 1203 4
"2923" 11 "903,00" 1475 612 1 612 5 "informiert," 863 1 "948,00" 0 0 0 0 1 1 612 "863" "863" "20116" 612 0 102 "." 27 "27b" "N" "d" "b" "vp" 1 -1 11 -1 0 863 612 5
"2924" 11 "839,00" 282 282 0 282 6 "aber" 282 0 "839,00" 1 1 0 0 0 0 282 "." "." "." 282 1 102 "." 27 "27b" "N" "d" "b" "other" 1 -1 4 -1 0 0 282 8
"2925" 11 "885,83" 1151 161 0 161 7 "der Staatsanwalt" 375 0 "1047,00" 1 1 0 0 1 1 1058 "243" "615" "10123" 776 1 102 "." 27 "27b" "N" "d" "b" "other" 1 -1 16 -1 0 990 1058 8
"2926" 11 "870,00" 414 414 0 414 8 "wollte" 414 0 "870,00" 0 0 0 0 0 0 414 "." "." "." 414 1 102 "." 27 "27b" "N" "d" "b" "other" 1 -1 6 -1 0 0 414 8
"2927" 11 "904,00" 473 200 0 200 9 "genau" 273 0 "907,00" 0 0 0 0 0 0 200 "273" "273" "21149" 200 1 102 "." 27 "27b" "N" "d" "b" "other" 1 -1 5 -1 0 273 200 8
"2928" 11 "921,00" 220 220 0 220 10 "wissen," 220 0 "921,00" 0 0 0 0 0 0 220 "." "." "." 220 1 102 "." 27 "27b" "N" "d" "b" "wh-1" 1 -1 7 -1 0 0 220 6
"2929" 11 "945,50" 573 434 0 434 11 "wann," 139 0 "953,00" 0 0 0 0 0 0 434 "139" "139" "21325" 434 1 102 "." 27 "27b" "N" "d" "b" "wh" 1 -1 5 -1 0 139 434 7
"2930" 11 "966,00" 124 124 1 124 12 "da" 124 0 "966,00" 0 0 1 1 1 1 2450 "." "." "." 124 0 102 "." 27 "27b" "N" "d" "b" "wh+1" 1 -1 2 -1 0 0 2450 8
"2931" 11 "887,67" 898 217 1 898 13 "dies" 898 1 "893,00" 0 0 0 0 0 0 898 "221" "." "." 898 0 102 "." 27 "27b" "N" "d" "b" "wh+2" 1 -1 4 -1 0 0 898 8
"2932" 11 "1037,00" 1655 243 1 1464 14 "für den Tathergang" 191 1 "1138,00" 0 0 0 0 0 0 1464 "172" "191" "21555" 1464 0 102 "." 27 "27b" "N" "d" "b" "other" 1 -1 18 -1 0 191 1464 8
"2933" 11 "1179,50" 409 137 1 409 15 "womöglich" 409 1 "1192,00" 0 0 0 0 0 0 409 "272" "." "." 409 0 102 "." 27 "27b" "N" "d" "b" "other" 1 -1 9 -1 0 0 409 8
"2934" 11 "1110,33" 737 252 1 737 16 "äußerst entscheidend war." 737 1 "1175,00" 0 0 0 0 0 0 5912 "324" "." "." 737 0 102 "." 27 "27b" "N" "d" "b" "end" 1 -1 25 -1 0 0 5912 8
"2962" 11 "914,00" 4936 26 1 4108 1 "Einen Sympathisanten der Opposition" 595 1 "1053,00" 1 2 0 0 0 0 4108 "391" "233" "5666" 4108 0 105 "2" 6 "6c" "N" "d" "c" "np1" -1 1 35 0 1 828 4108 1
"2963" 11 "929,40" 1674 270 1 270 2 "hatten" 225 1 "970,00" 1 2 0 0 1 1 270 "479" "479" "5390" 270 0 105 "2" 6 "6c" "N" "d" "c" "aux" -1 1 6 0 1 1404 270 2
"2964" 11 "926,50" 1290 133 1 133 3 "die Rebellen" 177 1 "962,00" 1 1 1 2 1 3 2750 "319" "476" "7062" 1113 0 105 "2" 6 "6c" "N" "d" "c" "np2" -1 1 12 0 1 1157 2750 3
"2965" 11 "912,00" 767 270 1 767 4 "laut einem Bericht" 767 1 "949,00" 0 0 0 0 0 0 767 "330" "." "." 767 0 105 "2" 6 "6c" "N" "d" "c" "adj" -1 1 18 0 1 0 767 4
"2966" 11 "870,75" 1212 225 1 1212 5 "maßgeblich unterstützt," 1212 1 "889,00" 0 0 1 1 1 1 1984 "346" "." "." 1212 0 105 "2" 6 "6c" "N" "d" "c" "vp" -1 1 23 0 1 0 1984 5
"2967" 11 "993,00" 542 367 0 367 6 "aber" 175 0 "1011,00" 1 2 0 0 0 0 367 "175" "175" "11949" 367 1 105 "2" 6 "6c" "N" "d" "c" "other" -1 1 4 0 1 175 367 8
"2968" 11 "1003,50" 840 201 1 201 7 "die Regierung" 439 0 "1034,00" 0 0 1 2 1 2 1382 "200" "200" "11756" 840 0 105 "2" 6 "6c" "N" "d" "c" "other" -1 1 13 0 1 639 1382 8
"2969" 11 "958,00" 204 204 1 204 8 "konnte" 204 1 "958,00" 0 0 0 0 0 0 204 "." "." "." 204 0 105 "2" 6 "6c" "N" "d" "c" "other" -1 1 6 0 1 0 204 8
"2971" 11 "978,00" 451 177 1 451 10 "nachweisen," 451 0 "990,00" 0 0 0 0 0 0 451 "274" "." "." 451 0 105 "2" 6 "6c" "N" "d" "c" "wh-1" -1 1 11 0 1 0 451 6
"2973" 11 "953,20" 1237 266 1 777 12 "so sehr" 234 0 "1002,00" 1 2 0 0 0 0 777 "109" "226" "15445" 777 0 105 "2" 6 "6c" "N" "d" "c" "wh+1" -1 1 7 0 1 460 777 8
"2974" 11 "982,50" 1198 316 1 316 13 "sich" 375 1 "1030,00" 1 1 0 0 1 2 316 "196" "196" "15196" 316 0 105 "2" 6 "6c" "N" "d" "c" "wh+2" -1 1 4 0 1 882 316 8
"2975" 11 "1004,29" 1515 226 1 617 14 "die Untersuchungskommission" 898 1 "1030,00" 0 0 1 1 1 1 2857 "391" "898" "17436" 1515 0 105 "2" 6 "6c" "N" "d" "c" "other" -1 1 27 0 1 898 2857 8
"2977" 11 "1017,00" 354 261 1 354 16 "bemühte." 354 0 "1028,00" 0 0 0 0 0 0 354 "93" "." "." 354 0 105 "2" 6 "6c" "N" "d" "c" "end" -1 1 8 0 1 0 354 8
"2996" 11 "1058,50" 3098 188 1 2408 1 "Eine Schülerin des Schachmeisters" 352 1 "1146,00" 1 2 0 0 0 0 2408 "469" "338" "3206" 2408 0 108 "2" 8 "8a" "N" "d" "a" "np1" 1 1 33 1 0 690 2408 1
"2997" 11 "1011,75" 1241 246 1 246 2 "hatten" 120 1 "1033,00" 1 2 1 1 1 2 1357 "773" "773" "4001" 1019 0 108 "2" 8 "8a" "N" "d" "a" "aux" 1 1 6 1 0 995 1357 2
"2998" 11 "1016,14" 1534 276 1 276 3 "die Schiedsrichter" 314 1 "1077,00" 1 1 1 2 1 2 1794 "160" "160" "5093" 1220 0 108 "2" 8 "8a" "N" "d" "a" "np2" 1 1 18 1 0 1258 1794 3
"2999" 11 "977,00" 1439 831 1 1200 4 "während des Turniers" 125 1 "1028,00" 1 1 0 0 1 1 1200 "213" "114" "15742" 1200 0 108 "2" 8 "8a" "N" "d" "a" "adj" 1 1 20 1 0 239 1200 4
"3000" 11 "862,00" 1939 264 1 1939 5 "sehr genau beobachtet," 1939 1 "926,00" 0 0 0 0 0 0 1939 "231" "." "." 1939 0 108 "2" 8 "8a" "N" "d" "a" "vp" 1 1 22 1 0 0 1939 5
"3001" 11 "727,00" 435 435 1 435 6 "aber" 435 1 "727,00" 0 0 0 0 0 0 435 "." "." "." 435 0 108 "2" 8 "8a" "N" "d" "a" "other" 1 1 4 1 0 0 435 8
"3002" 11 "911,20" 1251 490 1 1064 7 "der aufmerksame Zuschauer" 187 1 "1032,00" 1 1 0 0 0 0 1064 "174" "187" "11669" 1064 0 108 "2" 8 "8a" "N" "d" "a" "other" 1 1 25 1 0 187 1064 8
"3003" 11 "1008,33" 993 239 1 239 8 "fragte" 754 1 "1044,00" 0 0 1 1 1 1 1180 "514" "754" "12461" 993 0 108 "2" 8 "8a" "N" "d" "a" "other" 1 1 6 1 0 754 1180 8
"3005" 11 "1005,50" 514 279 1 514 10 "noch immer," 514 0 "1008,00" 0 0 0 0 0 0 514 "235" "." "." 514 0 108 "2" 8 "8a" "N" "d" "a" "wh-1" 1 1 11 1 0 0 514 6
"3006" 11 "976,00" 238 238 1 238 11 "warum," 238 1 "976,00" 0 0 0 0 0 0 238 "." "." "." 238 0 108 "2" 8 "8a" "N" "d" "a" "wh" 1 1 6 1 0 0 238 7
"3007" 11 "943,00" 339 339 0 339 12 "als" 339 0 "943,00" 1 1 0 0 0 0 339 "." "." "." 339 1 108 "2" 8 "8a" "N" "d" "a" "wh+1" 1 1 3 1 0 0 339 8
"3008" 11 "966,00" 370 370 1 370 13 "er" 370 0 "966,00" 0 0 1 1 1 1 709 "." "." "." 370 0 108 "2" 8 "8a" "N" "d" "a" "wh+2" 1 1 2 1 0 0 709 8
"3009" 11 "1004,00" 519 519 1 519 14 "am Abend" 519 1 "1004,00" 0 0 0 0 0 0 519 "." "." "." 519 0 108 "2" 8 "8a" "N" "d" "a" "other" 1 1 8 1 0 0 519 8
"3010" 11 "1030,00" 341 168 1 341 15 "endlich" 341 1 "1046,00" 0 0 0 0 0 0 341 "173" "." "." 341 0 108 "2" 8 "8a" "N" "d" "a" "other" 1 1 7 1 0 0 341 8
"3011" 11 "1043,00" 568 170 1 568 16 "nach Hause kam." 568 1 "1085,00" 0 0 1 1 1 1 1121 "398" "." "." 568 0 108 "2" 8 "8a" "N" "d" "a" "end" 1 1 15 1 0 0 1121 8
"3012" 11 "808,69" 3249 238 1 2100 1 "Ein Student mit außergewöhnlichen Leistungen" 1149 1 "881,00" 1 1 0 0 0 0 2100 "354" "1149" "8387" 2100 0 109 "2" 25 "25d" "N" "d" "d" "np1" -1 -1 44 0 -1 1149 2100 1
"3013" 11 "950,00" 1231 515 1 515 2 "hatte" 147 1 "1052,00" 1 2 0 0 0 0 515 "234" "234" "8659" 515 0 109 "2" 25 "25d" "N" "d" "d" "aux" -1 -1 5 0 -1 716 515 2
"3014" 11 "992,60" 2500 217 1 593 3 "die Professoren" 631 1 "1087,00" 1 3 0 0 1 2 593 "161" "24" "6687" 593 0 109 "2" 25 "25d" "N" "d" "d" "np2" -1 -1 15 0 -1 1907 593 3
"3015" 11 "921,31" 3375 294 1 1538 4 "laut Stellungnahme des Instituts" 922 1 "1073,00" 0 0 0 0 1 2 1538 "363" "710" "10689" 1538 0 109 "2" 25 "25d" "N" "d" "d" "adj" -1 -1 32 0 -1 1837 1538 4
"3016" 11 "816,80" 1732 512 1 985 5 "tatkräftig unterstützt," 747 1 "960,00" 0 0 1 1 1 1 1009 "256" "747" "14072" 985 0 109 "2" 25 "25d" "N" "d" "d" "vp" -1 -1 23 0 -1 747 1009 5
"3017" 11 "914,50" 762 319 1 319 6 "aber" 443 1 "994,00" 1 1 1 1 1 1 6651 "443" "443" "14756" 319 0 109 "2" 25 "25d" "N" "d" "d" "other" -1 -1 4 0 -1 443 6651 8
"3018" 11 "943,00" 222 222 0 222 7 "es" 222 0 "943,00" 1 1 0 0 0 0 222 "." "." "." 222 1 109 "2" 25 "25d" "N" "d" "d" "other" -1 -1 2 0 -1 0 222 8
"3019" 11 "954,00" 404 152 0 152 8 "war" 252 0 "992,00" 0 0 0 0 1 1 626 "252" "252" "15442" 404 1 109 "2" 25 "25d" "N" "d" "d" "other" -1 -1 3 0 -1 252 626 8
"3020" 11 "1024,50" 295 95 1 95 9 "nicht" 200 0 "1100,00" 0 0 1 1 1 1 1364 "200" "200" "15663" 295 0 109 "2" 25 "25d" "N" "d" "d" "other" -1 -1 5 0 -1 200 1364 8
"3021" 11 "924,00" 279 279 1 279 10 "zu erfahren," 279 1 "924,00" 0 0 0 0 0 0 279 "." "." "." 279 0 109 "2" 25 "25d" "N" "d" "d" "wh-1" -1 -1 12 0 -1 0 279 6
"3022" 11 "984,50" 441 231 1 231 11 "wobei," 210 1 "1014,00" 1 1 0 0 0 0 231 "210" "210" "16931" 231 0 109 "2" 25 "25d" "N" "d" "d" "wh" -1 -1 6 0 -1 210 231 7
"3023" 11 "983,00" 276 276 0 276 12 "da" 276 0 "983,00" 1 1 0 0 1 1 486 "." "." "." 276 1 109 "2" 25 "25d" "N" "d" "d" "wh+1" -1 -1 2 0 -1 0 486 8
"3024" 11 "965,40" 1372 164 1 164 13 "der Projektverantwortliche" 1208 0 "1049,00" 0 0 1 1 1 1 1858 "481" "1208" "18242" 1372 0 109 "2" 25 "25d" "N" "d" "d" "wh+2" -1 -1 26 0 -1 1208 1858 8
"3025" 11 "835,00" 354 354 0 354 14 "nicht" 354 0 "835,00" 1 1 0 0 0 0 354 "." "." "." 354 1 109 "2" 25 "25d" "N" "d" "d" "other" -1 -1 5 0 -1 0 354 8
"3026" 11 "892,67" 762 270 1 270 15 "für Nachfragen" 492 0 "962,00" 0 0 1 1 1 1 1116 "183" "492" "19438" 762 0 109 "2" 25 "25d" "N" "d" "d" "other" -1 -1 14 0 -1 492 1116 8
"3027" 11 "1006,00" 410 290 1 410 16 "zu erreichen ist." 410 1 "1016,00" 0 0 0 0 0 0 410 "120" "." "." 410 0 109 "2" 25 "25d" "N" "d" "d" "end" -1 -1 17 0 -1 0 410 8
"3040" 11 "1050,75" 3821 237 1 3290 1 "Eine Autorin aus Bolivien" 531 1 "1301,00" 1 1 0 0 0 0 3290 "168" "531" "12722" 3290 0 111 "2" 24 "24a" "N" "d" "a" "np1" 1 1 25 1 0 531 3290 1
"3041" 11 "983,00" 165 165 0 165 2 "hatten" 165 0 "983,00" 1 1 0 0 0 0 165 "." "." "." 165 1 111 "2" 24 "24a" "N" "d" "a" "aux" 1 1 6 1 0 0 165 2
"3042" 11 "940,33" 1559 236 1 236 3 "die vier Literaturwissenschaftler" 1323 0 "966,00" 0 0 1 1 1 1 1724 "367" "1323" "5311" 1559 0 111 "2" 24 "24a" "N" "d" "a" "np2" 1 1 33 1 0 1323 1724 3
"3043" 11 "835,83" 1773 575 1 1329 4 "in einem 2500-Seiten-Werk" 444 1 "864,00" 1 1 0 0 0 0 1329 "155" "444" "7671" 1329 0 111 "2" 24 "24a" "N" "d" "a" "adj" 1 1 25 1 0 444 1329 4
"3044" 11 "792,00" 429 226 1 429 5 "zitiert," 429 1 "793,00" 0 0 1 1 1 1 873 "203" "." "." 429 0 111 "2" 24 "24a" "N" "d" "a" "vp" 1 1 8 1 0 0 873 5
"3045" 11 "872,00" 365 365 1 365 6 "aber" 365 1 "872,00" 0 0 0 0 0 0 365 "." "." "." 365 0 111 "2" 24 "24a" "N" "d" "a" "other" 1 1 4 1 0 0 365 8
"3047" 11 "864,00" 438 219 1 219 8 "kann" 219 0 "877,00" 1 1 0 0 0 0 219 "219" "219" "8793" 219 0 111 "2" 24 "24a" "N" "d" "a" "other" 1 1 4 1 0 219 219 8
"3048" 11 "891,00" 356 151 1 151 9 "niemand" 205 1 "914,00" 0 0 1 1 1 1 575 "205" "205" "9022" 356 0 111 "2" 24 "24a" "N" "d" "a" "other" 1 1 7 1 0 205 575 8
"3049" 11 "955,00" 250 250 1 250 10 "sagen," 250 1 "955,00" 0 0 0 0 0 0 250 "." "." "." 250 0 111 "2" 24 "24a" "N" "d" "a" "wh-1" 1 1 6 1 0 0 250 6
"3051" 11 "926,00" 495 495 1 495 12 "da" 495 0 "926,00" 0 0 0 0 0 0 495 "." "." "." 495 0 111 "2" 24 "24a" "N" "d" "a" "wh+1" 1 1 2 1 0 0 495 8
"3052" 11 "960,00" 444 238 1 444 13 "der Text" 444 1 "961,00" 0 0 0 0 0 0 444 "206" "." "." 444 0 111 "2" 24 "24a" "N" "d" "a" "wh+2" 1 1 8 1 0 0 444 8
"3053" 11 "937,00" 318 318 1 318 14 "bislang" 318 1 "937,00" 0 0 0 0 0 0 318 "." "." "." 318 0 111 "2" 24 "24a" "N" "d" "a" "other" 1 1 7 1 0 0 318 8
"3054" 11 "858,50" 633 441 1 633 15 "seltsamerweise" 633 1 "889,00" 0 0 0 0 0 0 633 "192" "." "." 633 0 111 "2" 24 "24a" "N" "d" "a" "other" 1 1 14 1 0 0 633 8
"3055" 11 "926,00" 657 303 1 657 16 "verschollen blieb." 657 1 "963,00" 0 0 1 1 1 1 1188 "354" "." "." 657 0 111 "2" 24 "24a" "N" "d" "a" "end" 1 1 18 1 0 0 1188 8
"3156" 11 "914,25" 4734 206 1 3563 1 "Einen Violinisten des Nationalorchesters" 1171 1 "1020,00" 1 1 0 0 0 0 3563 "172" "1171" "16715" 3563 0 121 "2" 22 "22c" "N" "d" "c" "np1" -1 1 40 0 1 1171 3563 1
"3157" 11 "935,25" 1326 238 1 238 2 "hatten" 1088 1 "1021,00" 1 1 0 0 0 0 238 "354" "1088" "5625" 238 0 121 "2" 22 "22c" "N" "d" "c" "aux" -1 1 6 0 1 1088 238 2
"3158" 11 "969,44" 1882 211 1 211 3 "die Konzertbesucher" 489 1 "1046,00" 1 1 1 1 1 2 1924 "214" "625" "6316" 836 0 121 "2" 22 "22c" "N" "d" "c" "np2" -1 1 19 0 1 1671 1924 3
"3159" 11 "889,57" 2073 259 1 1493 4 "während der halbstündigen Pause" 580 1 "1012,00" 0 0 0 0 0 0 1493 "295" "580" "17930" 1493 0 121 "2" 22 "22c" "N" "d" "c" "adj" -1 1 31 0 1 580 1493 4
"3160" 11 "959,00" 761 389 1 761 5 "heimlich fotografiert," 761 1 "962,00" 0 0 0 0 0 0 761 "372" "." "." 761 0 121 "2" 22 "22c" "N" "d" "c" "vp" -1 1 22 0 1 0 761 5
"3161" 11 "945,00" 410 410 0 410 6 "aber" 410 0 "945,00" 1 1 0 0 0 0 410 "." "." "." 410 1 121 "2" 22 "22c" "N" "d" "c" "other" -1 1 4 0 1 0 410 8
"3162" 11 "937,25" 1726 291 0 1726 7 "der Beitrag" 1726 0 "1043,00" 0 0 0 0 0 0 1726 "174" "." "." 1726 1 121 "2" 22 "22c" "N" "d" "c" "other" -1 1 11 0 1 0 1726 8
"3163" 11 "1050,00" 705 137 1 137 8 "verriet" 568 0 "1083,00" 0 0 1 1 1 1 2841 "568" "568" "11848" 705 0 121 "2" 22 "22c" "N" "d" "c" "other" -1 1 7 0 1 568 2841 8
"3164" 11 "1035,00" 334 334 1 334 9 "leider" 334 1 "1035,00" 0 0 0 0 0 0 334 "." "." "." 334 0 121 "2" 22 "22c" "N" "d" "c" "other" -1 1 6 0 1 0 334 8
"3165" 11 "1093,00" 219 219 1 219 10 "nicht," 219 1 "1093,00" 0 0 0 0 0 0 219 "." "." "." 219 0 121 "2" 22 "22c" "N" "d" "c" "wh-1" -1 1 6 0 1 0 219 6
"3166" 11 "1084,00" 333 333 1 333 11 "weshalb," 333 1 "1084,00" 0 0 0 0 0 0 333 "." "." "." 333 0 121 "2" 22 "22c" "N" "d" "c" "wh" -1 1 8 0 1 0 333 7
"3167" 11 "1037,00" 219 219 1 219 12 "sondern" 219 1 "1037,00" 0 0 0 0 0 0 219 "." "." "." 219 0 121 "2" 22 "22c" "N" "d" "c" "wh+1" -1 1 7 0 1 0 219 8
"3168" 11 "1088,00" 331 331 1 331 13 "befasste" 331 1 "1088,00" 0 0 0 0 0 0 331 "." "." "." 331 0 121 "2" 22 "22c" "N" "d" "c" "wh+2" -1 1 8 0 1 0 331 8
"3169" 11 "1056,00" 199 199 1 199 14 "sich" 199 1 "1056,00" 0 0 0 0 0 0 199 "." "." "." 199 0 121 "2" 22 "22c" "N" "d" "c" "other" -1 1 4 0 1 0 199 8
"3171" 11 "1044,75" 915 249 1 915 16 "mit der Bildqualität." 915 0 "1057,00" 0 0 1 1 1 1 3712 "276" "." "." 915 0 121 "2" 22 "22c" "N" "d" "c" "end" -1 1 21 0 1 0 3712 8
"3222" 11 "860,23" 6018 165 1 2631 1 "Eine Soldatin der gegnerischen Streitkräfte" 306 1 "1052,00" 1 3 0 0 0 0 2631 "261" "478" "4463" 2631 0 126 "2" 32 "32a" "N" "d" "a" "np1" 1 1 43 1 0 3387 2631 1
"3223" 11 "902,80" 2242 864 1 1061 2 "hatten" 385 1 "969,00" 1 1 1 1 1 1 2095 "197" "556" "5039" 1617 0 126 "2" 32 "32a" "N" "d" "a" "aux" 1 1 6 1 0 1181 2095 2
"3224" 11 "927,86" 3405 316 1 1568 3 "die ausgesandten Kundschafter" 1281 1 "1029,00" 0 0 0 0 1 2 1568 "289" "208" "11469" 1568 0 126 "2" 32 "32a" "N" "d" "a" "np2" 1 1 29 1 0 1837 1568 3
"3225" 11 "842,50" 501 250 1 250 4 "offenbar" 251 1 "931,00" 0 0 0 0 0 0 250 "251" "251" "14409" 250 0 126 "2" 32 "32a" "N" "d" "a" "adj" 1 1 8 1 0 251 250 4
"3226" 11 "778,14" 1317 336 1 820 5 "in die Irre geführt," 497 1 "950,00" 0 0 1 1 1 1 6939 "244" "497" "14968" 1317 0 126 "2" 32 "32a" "N" "d" "a" "vp" 1 1 20 1 0 497 6939 5
"3227" 11 "982,00" 326 326 0 326 6 "aber" 326 0 "982,00" 1 1 0 0 0 0 326 "." "." "." 326 1 126 "2" 32 "32a" "N" "d" "a" "other" 1 1 4 1 0 0 326 8
"3228" 11 "966,25" 699 85 1 85 7 "der Befehlshaber" 614 0 "1002,00" 0 0 1 1 1 1 1025 "264" "614" "16202" 699 0 126 "2" 32 "32a" "N" "d" "a" "other" 1 1 16 1 0 614 1025 8
"3229" 11 "998,50" 401 139 1 401 8 "begriff" 401 1 "1009,00" 0 0 0 0 0 0 401 "262" "." "." 401 0 126 "2" 32 "32a" "N" "d" "a" "other" 1 1 7 1 0 0 401 8
"3230" 11 "1034,00" 594 594 1 594 9 "einfach" 594 1 "1034,00" 0 0 0 0 0 0 594 "." "." "." 594 0 126 "2" 32 "32a" "N" "d" "a" "other" 1 1 7 1 0 0 594 8
"3231" 11 "1020,00" 207 207 1 207 10 "nicht," 207 1 "1020,00" 0 0 0 0 0 0 207 "." "." "." 207 0 126 "2" 32 "32a" "N" "d" "a" "wh-1" 1 1 6 1 0 0 207 6
"3232" 11 "1041,50" 477 239 1 477 11 "wie," 477 1 "1053,00" 0 0 0 0 0 0 477 "238" "." "." 477 0 126 "2" 32 "32a" "N" "d" "a" "wh" 1 1 4 1 0 0 477 7
"3233" 11 "963,00" 276 276 1 276 12 "obwohl" 276 1 "963,00" 0 0 0 0 0 0 276 "." "." "." 276 0 126 "2" 32 "32a" "N" "d" "a" "wh+1" 1 1 6 1 0 0 276 8
"3234" 11 "959,00" 354 354 1 354 13 "ihm" 354 1 "959,00" 0 0 0 0 0 0 354 "." "." "." 354 0 126 "2" 32 "32a" "N" "d" "a" "wh+2" 1 1 3 1 0 0 354 8
"3235" 11 "975,67" 610 191 1 610 14 "die Finte" 610 1 "986,00" 0 0 0 0 0 0 610 "211" "." "." 610 0 126 "2" 32 "32a" "N" "d" "a" "other" 1 1 9 1 0 0 610 8
"3236" 11 "1037,00" 276 276 1 276 15 "mehrmals" 276 1 "1037,00" 0 0 0 0 0 0 276 "." "." "." 276 0 126 "2" 32 "32a" "N" "d" "a" "other" 1 1 8 1 0 0 276 8
"3237" 11 "1009,33" 768 302 1 768 16 "erklärt worden war." 768 1 "1069,00" 0 0 0 0 0 0 768 "295" "." "." 768 0 126 "2" 32 "32a" "N" "d" "a" "end" 1 1 19 1 0 0 768 8
"3248" 11 "915,70" 2492 391 1 1586 1 "Eine Beraterin des Präsidenten" 906 1 "1038,00" 1 1 0 0 0 0 1586 "154" "906" "5016" 1586 0 128 "2" 4 "4a" "N" "d" "a" "np1" 1 1 30 1 0 906 1586 1
"3249" 11 "867,00" 258 258 1 258 2 "hatten" 258 1 "867,00" 0 0 0 0 0 0 258 "." "." "." 258 0 128 "2" 4 "4a" "N" "d" "a" "aux" 1 1 6 1 0 0 258 2
"3250" 11 "856,00" 743 382 1 743 3 "die Ermittler" 743 1 "877,00" 0 0 0 0 0 0 743 "188" "." "." 743 0 128 "2" 4 "4a" "N" "d" "a" "np2" 1 1 13 1 0 0 743 3
"3251" 11 "888,50" 654 326 1 326 4 "offensichtlich" 328 1 "892,00" 0 0 0 0 0 0 326 "328" "328" "5398" 326 0 128 "2" 4 "4a" "N" "d" "a" "adj" 1 1 14 1 0 328 326 4
"3252" 11 "922,43" 2153 383 1 784 5 "mit Erfolg getäuscht," 1369 1 "1005,00" 0 0 1 1 1 1 3387 "161" "1369" "6893" 2153 0 128 "2" 4 "4a" "N" "d" "a" "vp" 1 1 21 1 0 1369 3387 5
"3253" 11 "926,00" 240 240 0 240 6 "aber" 240 0 "926,00" 1 1 0 0 0 0 240 "." "." "." 240 1 128 "2" 4 "4a" "N" "d" "a" "other" 1 1 4 1 0 0 240 8
"3254" 11 "902,50" 218 122 1 122 7 "man" 96 0 "1001,00" 1 1 1 1 1 1 362 "96" "96" "7686" 122 0 128 "2" 4 "4a" "N" "d" "a" "other" 1 1 3 1 0 96 362 8
"3255" 11 "829,00" 194 194 1 194 8 "fand" 194 1 "829,00" 0 0 1 1 1 1 290 "." "." "." 194 0 128 "2" 4 "4a" "N" "d" "a" "other" 1 1 4 1 0 0 290 8
"3256" 11 "830,00" 349 349 1 349 9 "nie" 349 1 "830,00" 0 0 0 0 0 0 349 "." "." "." 349 0 128 "2" 4 "4a" "N" "d" "a" "other" 1 1 3 1 0 0 349 8
"3258" 11 "903,00" 154 154 1 154 11 "wie," 154 0 "903,00" 0 0 0 0 0 0 154 "." "." "." 154 0 128 "2" 4 "4a" "N" "d" "a" "wh" 1 1 4 1 0 0 154 7
"3260" 11 "929,00" 593 593 1 593 13 "es" 593 0 "929,00" 0 0 0 0 0 0 593 "." "." "." 593 0 128 "2" 4 "4a" "N" "d" "a" "wh+2" 1 1 2 1 0 0 593 8
"3261" 11 "945,00" 392 392 1 392 14 "galt" 392 1 "945,00" 0 0 0 0 0 0 392 "." "." "." 392 0 128 "2" 4 "4a" "N" "d" "a" "other" 1 1 4 1 0 0 392 8
"3262" 11 "1037,50" 588 396 1 588 15 "nach wie vor" 588 1 "1046,00" 0 0 0 0 0 0 588 "192" "." "." 588 0 128 "2" 4 "4a" "N" "d" "a" "other" 1 1 12 1 0 0 588 8
"3263" 11 "1003,14" 1460 211 1 1460 16 "die höchste Geheimhaltungsstufe." 1460 1 "1072,00" 0 0 0 0 0 0 1460 "159" "." "." 1460 0 128 "2" 4 "4a" "N" "d" "a" "end" 1 1 32 1 0 0 1460 8
"3273" 11 "1146,07" 2509 46 1 1646 1 "Eine Gönnerin des Künstlers" 153 1 "1350,00" 1 2 0 0 0 0 1646 "183" "710" "13802" 1646 0 130 "2" 7 "7b" "N" "d" "b" "np1" 1 -1 27 -1 0 863 1646 1
"3274" 11 "1178,33" 685 344 1 344 2 "hatte" 179 1 "1310,00" 1 1 0 0 1 1 344 "162" "162" "3031" 344 0 130 "2" 7 "7b" "N" "d" "b" "aux" 1 -1 5 -1 0 341 344 2
"3275" 11 "1136,40" 3305 229 1 558 3 "die etwas seltsamen Verwandten" 1376 1 "1295,00" 0 0 1 1 1 1 2091 "146" "1371" "4568" 1929 0 130 "2" 7 "7b" "N" "d" "b" "np2" 1 -1 30 -1 0 2747 2091 3
"3276" 11 "1108,00" 615 261 1 261 4 "zu Anfang" 354 1 "1202,00" 0 0 0 0 0 0 261 "354" "354" "16067" 261 0 130 "2" 7 "7b" "N" "d" "b" "adj" 1 -1 9 -1 0 354 261 4
"3277" 11 "1137,29" 2098 399 1 1178 5 "des Mordes verdächtigt," 920 1 "1238,00" 0 0 0 0 0 0 1178 "216" "920" "17070" 1178 0 130 "2" 7 "7b" "N" "d" "b" "vp" 1 -1 23 -1 0 920 1178 5
"3278" 11 "1091,00" 421 421 0 421 6 "aber" 421 0 "1091,00" 1 1 0 0 0 0 421 "." "." "." 421 1 130 "2" 7 "7b" "N" "d" "b" "other" 1 -1 4 -1 0 0 421 8
"3279" 11 "1034,50" 2588 110 1 1510 7 "aus den Tagebüchern" 974 0 "1236,00" 0 0 0 0 1 1 1510 "380" "104" "17267" 1510 0 130 "2" 7 "7b" "N" "d" "b" "other" 1 -1 19 -1 0 1078 1510 8
"3280" 11 "918,00" 465 346 1 465 8 "geht" 465 1 "938,00" 0 0 0 0 0 0 465 "119" "." "." 465 0 130 "2" 7 "7b" "N" "d" "b" "other" 1 -1 4 -1 0 0 465 8
"3281" 11 "1122,67" 636 242 1 242 9 "nicht" 394 1 "1213,00" 0 0 0 0 0 0 242 "187" "394" "19203" 242 0 130 "2" 7 "7b" "N" "d" "b" "other" 1 -1 5 -1 0 394 242 8
"3282" 11 "1059,50" 369 178 1 178 10 "hervor," 191 1 "1156,00" 0 0 0 0 0 0 178 "191" "191" "19416" 178 0 130 "2" 7 "7b" "N" "d" "b" "wh-1" 1 -1 7 -1 0 191 178 6
"3283" 11 "977,67" 852 206 1 591 11 "warum," 261 1 "1135,00" 0 0 0 0 0 0 591 "385" "261" "19700" 591 0 130 "2" 7 "7b" "N" "d" "b" "wh" 1 -1 6 -1 0 261 591 7
"3284" 11 "967,00" 559 300 1 300 12 "zumal" 259 1 "1135,00" 0 0 0 0 0 0 300 "259" "259" "19982" 300 0 130 "2" 7 "7b" "N" "d" "b" "wh+1" 1 -1 5 -1 0 259 300 8
"3285" 11 "1054,00" 198 198 0 198 13 "es" 198 0 "1054,00" 0 0 0 0 0 0 198 "." "." "." 198 1 130 "2" 7 "7b" "N" "d" "b" "wh+2" 1 -1 2 -1 0 0 198 8
"3286" 11 "757,00" 266 266 1 266 14 "sich" 266 0 "757,00" 0 0 0 0 0 0 266 "." "." "." 266 0 130 "2" 7 "7b" "N" "d" "b" "other" 1 -1 4 -1 0 0 266 8
"3287" 11 "864,00" 1782 235 1 853 15 "relativ eindeutig" 929 1 "1011,00" 0 0 0 0 0 0 853 "181" "929" "21218" 853 0 130 "2" 7 "7b" "N" "d" "b" "other" 1 -1 17 -1 0 929 853 8
"3288" 11 "814,88" 2521 365 1 1826 16 "um Suizid handelte." 695 1 "1030,00" 0 0 1 1 1 1 9944 "252" "695" "21977" 2521 0 130 "2" 7 "7b" "N" "d" "b" "end" 1 -1 19 -1 0 695 9944 8
"3328" 12 "1575,75" 2811 220 1 2330 1 "Einen Angestellten des städtischen Verkehrsunternehmens" 481 1 "1727,00" 1 1 0 0 0 0 2330 "174" "481" "4482" 2330 0 5 "2" 13 "13c" "N" "c" "c" "np1" -1 1 55 0 1 481 2330 1
"3329" 12 "1603,00" 181 181 1 181 2 "hatten" 181 1 "1603,00" 0 0 0 0 0 0 181 "." "." "." 181 0 5 "2" 13 "13c" "N" "c" "c" "aux" -1 1 6 0 1 0 181 2
"3330" 12 "1548,75" 722 179 1 179 3 "die Fahrgäste" 422 1 "1593,00" 1 1 0 0 1 1 179 "121" "121" "3936" 179 0 5 "2" 13 "13c" "N" "c" "c" "np2" -1 1 13 0 1 543 179 3
"3331" 12 "1539,83" 1779 160 1 356 4 "mit unverschämten Äußerungen" 1423 1 "1603,00" 0 0 0 0 0 0 356 "196" "1423" "6477" 356 0 5 "2" 13 "13c" "N" "c" "c" "adj" -1 1 28 0 1 1423 356 4
"3332" 12 "1586,50" 499 213 1 213 5 "belästigt," 286 1 "1651,00" 0 0 1 1 1 1 2946 "286" "286" "6790" 499 0 5 "2" 13 "13c" "N" "c" "c" "vp" -1 1 10 0 1 286 2946 5
"3334" 12 "1758,00" 300 300 0 300 7 "das Team" 300 0 "1758,00" 1 1 0 0 0 0 300 "." "." "." 300 1 5 "2" 13 "13c" "N" "c" "c" "other" -1 1 8 0 1 0 300 8
"3335" 12 "1618,00" 677 114 1 114 8 "von Soziologen" 563 0 "1743,00" 0 0 1 1 1 1 977 "279" "563" "7987" 677 0 5 "2" 13 "13c" "N" "c" "c" "other" -1 1 14 0 1 563 977 8
"3336" 12 "1512,00" 196 196 1 196 9 "konnte" 196 1 "1512,00" 0 0 0 0 0 0 196 "." "." "." 196 0 5 "2" 13 "13c" "N" "c" "c" "other" -1 1 6 0 1 0 196 8
"3338" 12 "1472,00" 911 91 1 911 11 "erklären," 911 0 "1529,00" 0 0 0 0 0 0 911 "628" "." "." 911 0 5 "2" 13 "13c" "N" "c" "c" "wh-1" -1 1 9 0 1 0 911 6
"3340" 12 "1425,00" 189 189 1 189 13 "sodass" 189 0 "1425,00" 0 0 0 0 0 0 189 "." "." "." 189 0 5 "2" 13 "13c" "N" "c" "c" "wh+1" -1 1 6 0 1 0 189 8
"3341" 12 "1483,00" 63 63 1 63 14 "der Zwischenfall" 63 1 "1483,00" 0 0 0 0 0 0 63 "." "." "." 63 0 5 "2" 13 "13c" "N" "c" "c" "wh+2" -1 1 16 0 1 0 63 8
"3342" 12 "1444,67" 438 64 1 252 15 "für die Wissenschaft" 186 1 "1513,00" 1 1 0 0 0 0 252 "188" "186" "10947" 252 0 5 "2" 13 "13c" "N" "c" "c" "other" -1 1 20 0 1 186 252 8
"3344" 12 "1329,50" 664 331 1 664 17 "rätselhaft bleibt." 664 0 "1390,00" 0 0 1 1 1 1 850 "333" "." "." 664 0 5 "2" 13 "13c" "N" "c" "c" "end" -1 1 18 0 1 0 850 8
"3357" 12 "1438,07" 3402 200 1 1546 1 "Eine Spionin des Inlandsgeheimdienstes" 495 1 "1580,00" 1 2 0 0 0 0 1546 "264" "1361" "14081" 1546 0 7 "2" 15 "15a" "N" "c" "a" "np1" 1 1 38 1 0 1856 1546 1
"3358" 12 "1518,50" 247 177 1 177 2 "hatten" 70 1 "1585,00" 0 0 0 0 0 0 177 "70" "70" "14180" 177 0 7 "2" 15 "15a" "N" "c" "a" "aux" 1 1 6 1 0 70 177 2
"3359" 12 "1512,00" 1446 165 1 165 3 "die Informanten" 280 1 "1628,00" 1 2 0 0 0 0 165 "318" "318" "3569" 165 0 7 "2" 15 "15a" "N" "c" "a" "np2" 1 1 15 1 0 1281 165 3
"3360" 12 "1459,08" 2847 216 1 547 4 "im Vorfeld der Verhandlungen" 360 1 "1585,00" 1 2 0 0 1 2 547 "147" "786" "4432" 547 0 7 "2" 15 "15a" "N" "c" "a" "adj" 1 1 28 1 0 2300 547 4
"3361" 12 "1451,33" 746 294 1 294 5 "enttarnt," 249 1 "1535,00" 0 0 1 1 1 3 1398 "203" "203" "16106" 294 0 7 "2" 15 "15a" "N" "c" "a" "vp" 1 1 9 1 0 452 1398 5
"3362" 12 "1433,00" 131 131 0 131 6 "aber" 131 0 "1433,00" 1 1 0 0 0 0 131 "." "." "." 131 1 7 "2" 15 "15a" "N" "c" "a" "other" 1 1 4 1 0 0 131 8
"3363" 12 "1430,40" 838 133 1 133 7 "nicht einmal Experten" 316 0 "1506,00" 1 1 1 1 1 1 337 "73" "73" "4910" 206 0 7 "2" 15 "15a" "N" "c" "a" "other" 1 1 21 1 0 705 337 8
"3364" 12 "1442,33" 611 195 1 195 8 "wussten" 139 1 "1536,00" 1 1 0 0 1 1 195 "277" "277" "9646" 195 0 7 "2" 15 "15a" "N" "c" "a" "other" 1 1 7 1 0 416 195 8
"3365" 12 "1387,00" 256 256 0 256 9 "letztlich" 256 0 "1387,00" 0 0 0 0 0 0 256 "." "." "." 256 1 7 "2" 15 "15a" "N" "c" "a" "other" 1 1 9 1 0 0 256 8
"3366" 12 "1485,67" 691 177 1 177 10 "zu sagen," 107 0 "1521,00" 1 1 0 0 0 0 177 "407" "407" "7493" 177 0 7 "2" 15 "15a" "N" "c" "a" "wh-1" 1 1 9 1 0 514 177 6
"3367" 12 "1417,00" 388 209 0 209 11 "wie," 179 0 "1527,00" 0 0 0 0 0 0 209 "179" "179" "19256" 209 1 7 "2" 15 "15a" "N" "c" "a" "wh" 1 1 4 1 0 179 209 7
"3368" 12 "1458,00" 332 135 0 135 12 "bis" 197 0 "1471,00" 1 1 0 0 1 1 135 "197" "197" "9311" 135 1 7 "2" 15 "15a" "N" "c" "a" "wh+1" 1 1 3 1 0 197 135 8
"3369" 12 "1416,50" 1167 243 1 243 13 "irgendwann" 217 0 "1525,00" 1 1 0 0 1 1 243 "235" "235" "6466" 243 0 7 "2" 15 "15a" "N" "c" "a" "wh+2" 1 1 10 1 0 924 243 8
"3370" 12 "1411,20" 941 275 1 275 14 "eine Reinigungskraft" 137 1 "1518,00" 0 0 0 0 1 1 275 "276" "319" "7016" 275 0 7 "2" 15 "15a" "N" "c" "a" "other" 1 1 20 1 0 666 275 8
"3371" 12 "1451,25" 639 155 1 155 15 "im Schutz der Anonymität" 360 1 "1537,00" 0 0 1 1 1 1 3523 "124" "124" "8591" 639 0 7 "2" 15 "15a" "N" "c" "a" "other" 1 1 24 1 0 484 3523 8
"3372" 12 "1371,67" 1034 296 1 1034 16 "den entscheidenden Hinweis gab." 1034 1 "1401,00" 0 0 1 1 1 1 7133 "447" "." "." 1034 0 7 "2" 15 "15a" "N" "c" "a" "end" 1 1 31 1 0 0 7133 8
"3373" 12 "1524,73" 6705 275 1 1443 1 "Eine Dolmetscherin des Botschafters" 3940 1 "1689,00" 1 2 0 0 0 0 1443 "282" "1322" "3812" 1443 0 8 "2" 14 "14b" "N" "c" "b" "np1" 1 -1 35 -1 0 5262 1443 1
"3374" 12 "1518,00" 458 252 1 252 2 "hatte" 206 1 "1647,00" 0 0 0 0 0 0 252 "206" "206" "4181" 252 0 8 "2" 14 "14b" "N" "c" "b" "aux" 1 -1 5 -1 0 206 252 2
"3375" 12 "1554,71" 1638 94 1 94 3 "die Gastgeber" 414 1 "1698,00" 1 1 1 1 1 1 2076 "249" "454" "4681" 548 0 8 "2" 14 "14b" "N" "c" "b" "np2" 1 -1 13 -1 0 1544 2076 3
"3376" 12 "1457,33" 1774 220 1 605 4 "während der Begrüßungszeremonie" 1169 1 "1632,00" 0 0 0 0 1 1 605 "192" "1169" "12602" 605 0 8 "2" 14 "14b" "N" "c" "b" "adj" 1 -1 31 -1 0 1169 605 4
"3377" 12 "1364,75" 917 257 1 527 5 "empfindlich gekränkt," 390 1 "1430,00" 0 0 1 1 1 1 7116 "270" "390" "13543" 917 0 8 "2" 14 "14b" "N" "c" "b" "vp" 1 -1 21 -1 0 390 7116 5
"3379" 12 "1551,00" 180 180 0 180 7 "damals" 180 0 "1551,00" 1 1 0 0 0 0 180 "." "." "." 180 1 8 "2" 14 "14b" "N" "c" "b" "other" 1 -1 6 -1 0 0 180 8
"3380" 12 "1539,00" 173 173 0 173 8 "konnte" 173 0 "1539,00" 0 0 0 0 0 0 173 "." "." "." 173 1 8 "2" 14 "14b" "N" "c" "b" "other" 1 -1 6 -1 0 0 173 8
"3381" 12 "1496,00" 287 129 1 129 9 "niemand" 158 0 "1510,00" 0 0 1 1 1 1 640 "158" "158" "14382" 287 0 8 "2" 14 "14b" "N" "c" "b" "other" 1 -1 7 -1 0 158 640 8
"3382" 12 "1465,00" 197 197 1 197 10 "nachvollziehen," 197 1 "1465,00" 0 0 0 0 0 0 197 "." "." "." 197 0 8 "2" 14 "14b" "N" "c" "b" "wh-1" 1 -1 15 -1 0 0 197 6
"3383" 12 "1464,00" 241 241 1 241 11 "womit," 241 1 "1464,00" 0 0 0 0 0 0 241 "." "." "." 241 0 8 "2" 14 "14b" "N" "c" "b" "wh" 1 -1 6 -1 0 0 241 7
"3385" 12 "1370,00" 700 308 1 700 13 "die kulturellen Gepflogenheiten" 700 0 "1411,00" 0 0 0 0 0 0 700 "195" "." "." 700 0 8 "2" 14 "14b" "N" "c" "b" "wh+2" 1 -1 31 -1 0 0 700 8
"3386" 12 "1374,00" 212 212 1 212 14 "der jeweils anderen Seite" 212 1 "1374,00" 0 0 0 0 0 0 212 "." "." "." 212 0 8 "2" 14 "14b" "N" "c" "b" "other" 1 -1 25 -1 0 0 212 8
"3387" 12 "1355,00" 149 149 1 149 15 "auf jeden Fall" 149 1 "1355,00" 0 0 0 0 0 0 149 "." "." "." 149 0 8 "2" 14 "14b" "N" "c" "b" "other" 1 -1 14 -1 0 0 149 8
"3388" 12 "1252,33" 681 159 1 681 16 "hinreichend bekannt waren." 681 1 "1291,00" 0 0 0 0 0 0 681 "274" "." "." 681 0 8 "2" 14 "14b" "N" "c" "b" "end" 1 -1 26 -1 0 0 681 8
"3389" 12 "1509,00" 2616 193 1 2053 1 "Eine Kellnerin des Lokals" 563 1 "1567,00" 1 1 0 0 0 0 2053 "367" "563" "4681" 2053 0 9 "2" 3 "3a" "N" "c" "a" "np1" 1 1 25 1 0 563 2053 1
"3390" 12 "1535,33" 1366 288 1 288 2 "hatten" 357 1 "1618,00" 1 1 0 0 0 0 288 "721" "721" "5509" 288 0 9 "2" 3 "3a" "N" "c" "a" "aux" 1 1 6 1 0 1078 288 2
"3391" 12 "1433,40" 856 302 1 302 3 "die Stammgäste" 152 1 "1585,00" 1 1 0 0 1 2 302 "97" "97" "3984" 302 0 9 "2" 3 "3a" "N" "c" "a" "np2" 1 1 14 1 0 554 302 3
"3392" 12 "1473,40" 2951 218 1 385 4 "über das geplante Skatturnier" 2566 1 "1644,00" 0 0 0 0 0 0 385 "167" "2566" "9428" 385 0 9 "2" 3 "3a" "N" "c" "a" "adj" 1 1 29 1 0 2566 385 4
"3393" 12 "1553,00" 1308 434 1 434 5 "ausgefragt," 874 1 "1605,00" 0 0 1 1 1 1 6069 "571" "874" "10343" 1308 0 9 "2" 3 "3a" "N" "c" "a" "vp" 1 1 11 1 0 874 6069 5
"3395" 12 "1656,50" 373 239 1 373 7 "der Wirt" 373 0 "1658,00" 0 0 0 0 0 0 373 "134" "." "." 373 0 9 "2" 3 "3a" "N" "c" "a" "other" 1 1 8 1 0 0 373 8
"3397" 12 "1613,00" 88 88 1 88 9 "nicht" 88 0 "1613,00" 0 0 0 0 0 0 88 "." "." "." 88 0 9 "2" 3 "3a" "N" "c" "a" "other" 1 1 5 1 0 0 88 8
"3398" 12 "1516,00" 115 115 1 115 10 "sagen," 115 1 "1516,00" 0 0 0 0 0 0 115 "." "." "." 115 0 9 "2" 3 "3a" "N" "c" "a" "wh-1" 1 1 6 1 0 0 115 6
"3399" 12 "1529,00" 203 203 1 203 11 "warum," 203 1 "1529,00" 0 0 0 0 0 0 203 "." "." "." 203 0 9 "2" 3 "3a" "N" "c" "a" "wh" 1 1 6 1 0 0 203 7
"3402" 12 "1456,00" 258 258 1 258 14 "offenbar" 258 0 "1456,00" 0 0 0 0 0 0 258 "." "." "." 258 0 9 "2" 3 "3a" "N" "c" "a" "other" 1 1 8 1 0 0 258 8
"3403" 12 "1435,00" 447 176 1 176 15 "an jenem Abend" 271 1 "1483,00" 1 1 0 0 0 0 176 "271" "271" "12517" 176 0 9 "2" 3 "3a" "N" "c" "a" "other" 1 1 14 1 0 271 176 8
"3404" 12 "1455,50" 489 248 1 248 16 "sehr beschäftigt gewesen war." 241 1 "1508,00" 0 0 1 1 1 1 760 "241" "241" "12801" 489 0 9 "2" 3 "3a" "N" "c" "a" "end" 1 1 29 1 0 241 760 8
"3505" 12 "1585,55" 7347 232 1 4370 1 "Eine Mitarbeiterin der maroden Firma" 546 1 "1761,00" 1 4 0 0 0 0 4370 "353" "502" "5937" 4370 0 19 "2" 11 "11a" "N" "c" "a" "np1" 1 1 36 1 0 2977 4370 1
"3506" 12 "1586,25" 735 176 1 176 2 "hatten" 110 1 "1707,00" 0 0 1 1 1 1 884 "206" "206" "6184" 382 0 19 "2" 11 "11a" "N" "c" "a" "aux" 1 1 6 1 0 559 884 2
"3507" 12 "1598,57" 1310 225 1 225 3 "die Geschäftsführer" 280 1 "1702,00" 1 2 0 0 1 3 225 "124" "124" "7185" 225 0 19 "2" 11 "11a" "N" "c" "a" "np2" 1 1 19 1 0 1085 225 3
"3508" 12 "1486,00" 1190 102 1 242 4 "in das raffinierte Veruntreuungssystem" 572 1 "1624,00" 1 1 0 0 0 0 242 "140" "376" "11180" 242 0 19 "2" 11 "11a" "N" "c" "a" "adj" 1 1 38 1 0 948 242 4
"3509" 12 "1497,50" 1498 130 1 130 5 "eingeweiht," 1207 1 "1551,00" 0 0 1 3 1 3 6359 "161" "161" "11371" 1498 0 19 "2" 11 "11a" "N" "c" "a" "vp" 1 1 11 1 0 1368 6359 5
"3513" 12 "1597,00" 242 77 1 242 9 "Uneinigkeit" 242 0 "1616,00" 0 0 0 0 0 0 242 "165" "." "." 242 0 19 "2" 11 "11a" "N" "c" "a" "other" 1 1 11 1 0 0 242 8
"3515" 12 "1559,00" 210 210 1 210 11 "wann," 210 0 "1559,00" 0 0 0 0 0 0 210 "." "." "." 210 0 19 "2" 11 "11a" "N" "c" "a" "wh" 1 1 5 1 0 0 210 7
"3516" 12 "1370,00" 221 221 0 221 12 "denn" 221 0 "1370,00" 1 1 0 0 0 0 221 "." "." "." 221 1 19 "2" 11 "11a" "N" "c" "a" "wh+1" 1 1 4 1 0 0 221 8
"3517" 12 "1464,00" 665 285 1 285 13 "von den belastenden Dokumenten" 380 0 "1529,00" 0 0 1 1 1 1 886 "186" "380" "16300" 665 0 19 "2" 11 "11a" "N" "c" "a" "wh+2" 1 1 30 1 0 380 886 8
"3519" 12 "1503,00" 320 320 1 320 15 "keines" 320 0 "1503,00" 0 0 0 0 0 0 320 "." "." "." 320 0 19 "2" 11 "11a" "N" "c" "a" "other" 1 1 6 1 0 0 320 8
"3520" 12 "1409,00" 613 398 1 613 16 "ein Datum." 613 1 "1411,00" 0 0 0 0 0 0 613 "215" "." "." 613 0 19 "2" 11 "11a" "N" "c" "a" "end" 1 1 10 1 0 0 613 8
"3567" 12 "1555,40" 3689 203 1 3356 1 "Ein Redakteur der Tageszeitung" 333 1 "1688,00" 1 1 0 0 0 0 3356 "664" "333" "7879" 3356 0 24 "2" 16 "16d" "N" "c" "d" "np1" -1 -1 30 0 -1 333 3356 1
"3568" 12 "1427,00" 179 179 0 179 2 "hatte" 179 0 "1427,00" 1 1 0 0 1 1 512 "." "." "." 179 1 24 "2" 16 "16d" "N" "c" "d" "aux" -1 -1 5 0 -1 0 512 2
"3569" 12 "1398,40" 1173 188 1 766 3 "die maskierten Aktivisten" 407 0 "1464,00" 1 1 0 0 0 0 766 "170" "407" "6202" 766 0 24 "2" 16 "16d" "N" "c" "d" "np2" -1 -1 25 0 -1 407 766 3
"3570" 12 "1345,00" 1504 185 1 345 4 "zu einer geheimen Videokonferenz" 741 1 "1399,00" 1 1 0 0 1 2 345 "160" "418" "5749" 345 0 24 "2" 16 "16d" "N" "c" "d" "adj" -1 -1 32 0 -1 1159 345 4
"3571" 12 "1284,00" 171 171 1 171 5 "eingeladen," 171 1 "1284,00" 0 0 1 1 1 1 2249 "." "." "." 171 0 24 "2" 16 "16d" "N" "c" "d" "vp" -1 -1 11 0 -1 0 2249 5
"3573" 12 "1232,00" 169 169 1 169 7 "niemand" 169 0 "1232,00" 0 0 0 0 0 0 169 "." "." "." 169 0 24 "2" 16 "16d" "N" "c" "d" "other" -1 -1 7 0 -1 0 169 8
"3574" 12 "1256,00" 180 180 1 180 8 "konnte" 180 1 "1256,00" 0 0 0 0 0 0 180 "." "." "." 180 0 24 "2" 16 "16d" "N" "c" "d" "other" -1 -1 6 0 -1 0 180 8
"3576" 12 "1311,00" 183 183 1 183 10 "begründen," 183 0 "1311,00" 0 0 0 0 0 0 183 "." "." "." 183 0 24 "2" 16 "16d" "N" "c" "d" "wh-1" -1 -1 10 0 -1 0 183 6
"3577" 12 "1327,00" 207 207 1 207 11 "wieso," 207 1 "1327,00" 0 0 0 0 0 0 207 "." "." "." 207 0 24 "2" 16 "16d" "N" "c" "d" "wh" -1 -1 6 0 -1 0 207 7
"3578" 12 "1308,00" 314 160 1 160 12 "nachdem" 154 1 "1333,00" 1 1 0 0 0 0 160 "154" "154" "9381" 160 0 24 "2" 16 "16d" "N" "c" "d" "wh+1" -1 -1 7 0 -1 154 160 8
"3579" 12 "1292,00" 395 237 1 237 13 "das Vorhaben" 158 1 "1311,00" 0 0 1 1 1 1 549 "158" "158" "9564" 395 0 24 "2" 16 "16d" "N" "c" "d" "wh+2" -1 -1 12 0 -1 158 549 8
"3580" 12 "1318,00" 214 214 1 214 14 "unbeabsichtigterweise" 214 1 "1318,00" 0 0 0 0 0 0 214 "." "." "." 214 0 24 "2" 16 "16d" "N" "c" "d" "other" -1 -1 21 0 -1 0 214 8
"3581" 12 "1344,50" 325 175 1 175 15 "der Öffentlichkeit" 150 1 "1353,00" 1 1 0 0 0 0 175 "150" "150" "11544" 175 0 24 "2" 16 "16d" "N" "c" "d" "other" -1 -1 18 0 -1 150 175 8
"3582" 12 "1238,25" 1223 211 1 1223 16 "bekannt geworden war." 1223 1 "1272,00" 0 0 1 1 1 1 1373 "230" "." "." 1223 0 24 "2" 16 "16d" "N" "c" "d" "end" -1 -1 21 0 -1 0 1373 8
"3583" 12 "1516,50" 3235 204 1 1334 1 "Eine Schwimmerin mit zwei Beinprothesen" 490 1 "1651,00" 1 2 0 0 0 0 1334 "106" "1411" "6782" 1334 0 25 "2" 26 "26b" "N" "c" "b" "np1" 1 -1 39 -1 0 1901 1334 1
"3584" 12 "1350,00" 399 399 0 399 2 "hatte" 399 0 "1350,00" 0 0 0 0 0 0 399 "." "." "." 399 1 25 "2" 26 "26b" "N" "c" "b" "aux" 1 -1 5 -1 0 0 399 2
"3585" 12 "1445,00" 1573 203 1 500 3 "die Komiteemitglieder" 228 0 "1560,00" 1 1 0 0 0 0 500 "297" "145" "3314" 500 0 25 "2" 26 "26b" "N" "c" "b" "np2" 1 -1 21 -1 0 1073 500 3
"3586" 12 "1438,00" 2701 211 1 566 4 "bezüglich der geplanten Werbekampagne" 324 1 "1522,00" 1 1 0 0 0 0 566 "173" "941" "4512" 566 0 25 "2" 26 "26b" "N" "c" "b" "adj" 1 -1 37 -1 0 2135 566 4
"3587" 12 "1367,00" 1596 191 1 191 5 "kontaktiert," 155 1 "1542,00" 0 0 1 4 1 4 7104 "226" "444" "5002" 1596 0 25 "2" 26 "26b" "N" "c" "b" "vp" 1 -1 12 -1 0 1405 7104 5
"3589" 12 "1586,00" 133 133 1 133 7 "es" 133 0 "1586,00" 0 0 0 0 0 0 133 "." "." "." 133 0 25 "2" 26 "26b" "N" "c" "b" "other" 1 -1 2 -1 0 0 133 8
"3591" 12 "1539,00" 250 83 1 250 9 "äußerst schleierhaft," 250 0 "1595,00" 0 0 0 0 0 0 250 "167" "." "." 250 0 25 "2" 26 "26b" "N" "c" "b" "wh-1" 1 -1 21 -1 0 0 250 6
"3593" 12 "1432,00" 348 348 1 348 11 "zumal" 348 0 "1432,00" 0 0 0 0 0 0 348 "." "." "." 348 0 25 "2" 26 "26b" "N" "c" "b" "wh+1" 1 -1 5 -1 0 0 348 8
"3594" 12 "1313,00" 160 160 1 160 12 "das Schriftstück" 160 1 "1313,00" 0 0 0 0 0 0 160 "." "." "." 160 0 25 "2" 26 "26b" "N" "c" "b" "wh+2" 1 -1 16 -1 0 0 160 8
"3595" 12 "1292,00" 193 193 1 193 13 "angeblich" 193 1 "1292,00" 0 0 0 0 0 0 193 "." "." "." 193 0 25 "2" 26 "26b" "N" "c" "b" "other" 1 -1 9 -1 0 0 193 8
"3596" 12 "1359,00" 191 191 1 191 14 "zwischenzeitlich" 191 1 "1359,00" 0 0 0 0 0 0 191 "." "." "." 191 0 25 "2" 26 "26b" "N" "c" "b" "other" 1 -1 16 -1 0 0 191 8
"3597" 12 "1385,50" 398 279 1 398 15 "verloren gegangen ist." 398 1 "1392,00" 0 0 0 0 0 0 398 "119" "." "." 398 0 25 "2" 26 "26b" "N" "c" "b" "end" 1 -1 22 -1 0 0 398 8
"3598" 12 "1540,82" 2120 179 1 896 1 "Eine Patientin mit unklaren Symptomen" 406 1 "1671,00" 1 2 0 0 0 0 896 "158" "818" "2534" 896 0 26 "2" 19 "19a" "N" "c" "a" "np1" 1 1 37 1 0 1224 896 1
"3599" 12 "1539,00" 171 171 0 171 2 "hatten" 171 0 "1539,00" 0 0 0 0 0 0 171 "." "." "." 171 1 26 "2" 19 "19a" "N" "c" "a" "aux" 1 1 6 1 0 0 171 2
"3600" 12 "1619,40" 1109 275 0 889 3 "die Krankenschwestern" 220 0 "1750,00" 0 0 0 0 0 0 889 "102" "220" "5757" 889 1 26 "2" 19 "19a" "N" "c" "a" "np2" 1 1 21 1 0 220 889 3
"3601" 12 "1396,25" 807 200 0 403 4 "dem behandelnden Arzt zufolge" 404 0 "1456,00" 0 0 0 0 0 0 403 "203" "404" "6234" 403 1 26 "2" 19 "19a" "N" "c" "a" "adj" 1 1 29 1 0 404 403 4
"3602" 12 "1387,00" 1200 212 0 587 5 "mehrfach angeschrien," 613 0 "1437,00" 0 0 0 0 1 1 2401 "375" "613" "7037" 1200 1 26 "2" 19 "19a" "N" "c" "a" "vp" 1 1 21 1 0 613 2401 5
"3605" 12 "1342,00" 254 254 0 254 8 "war" 254 0 "1342,00" 0 0 0 0 0 0 254 "." "." "." 254 1 26 "2" 19 "19a" "N" "c" "a" "other" 1 1 3 1 0 0 254 8
"3607" 12 "1369,00" 360 209 1 209 10 "zu ergründen," 151 0 "1435,00" 0 0 0 0 0 0 209 "151" "151" "7562" 209 0 26 "2" 19 "19a" "N" "c" "a" "wh-1" 1 1 13 1 0 151 209 6
"3608" 12 "1387,00" 221 221 1 221 11 "wieso," 221 1 "1387,00" 0 0 1 1 1 1 5137 "." "." "." 221 0 26 "2" 19 "19a" "N" "c" "a" "wh" 1 1 6 1 0 0 5137 7
"3609" 12 "1472,00" 204 204 1 204 12 "obwohl" 204 1 "1472,00" 0 0 0 0 0 0 204 "." "." "." 204 0 26 "2" 19 "19a" "N" "c" "a" "wh+1" 1 1 6 1 0 0 204 8
"3610" 12 "1494,00" 165 165 1 165 13 "seitdem" 165 1 "1494,00" 0 0 0 0 0 0 165 "." "." "." 165 0 26 "2" 19 "19a" "N" "c" "a" "wh+2" 1 1 7 1 0 0 165 8
"3612" 12 "1468,00" 203 203 1 203 15 "mehrere Gespräche" 203 0 "1468,00" 0 0 0 0 0 0 203 "." "." "." 203 0 26 "2" 19 "19a" "N" "c" "a" "other" 1 1 17 1 0 0 203 8
"3613" 12 "1493,00" 142 142 1 142 16 "geführt wurden." 142 1 "1493,00" 0 0 0 0 0 0 142 "." "." "." 142 0 26 "2" 19 "19a" "N" "c" "a" "end" 1 1 15 1 0 0 142 8
"3614" 12 "1546,79" 4863 189 1 1483 1 "Eine Geschworene des Gerichts" 461 1 "1690,00" 1 3 0 0 0 0 1483 "251" "2096" "4251" 1483 0 27 "2" 10 "10b" "N" "c" "b" "np1" 1 -1 29 -1 0 3380 1483 1
"3615" 12 "1519,00" 604 374 0 374 2 "hatte" 230 0 "1529,00" 0 0 0 0 0 0 374 "230" "230" "8237" 374 1 27 "2" 10 "10b" "N" "c" "b" "aux" 1 -1 5 -1 0 230 374 2
"3616" 12 "1559,00" 1199 172 1 172 3 "die beiden Angeklagten" 401 0 "1682,00" 1 1 1 1 1 2 3007 "211" "365" "5064" 537 0 27 "2" 10 "10b" "N" "c" "b" "np2" 1 -1 22 -1 0 1027 3007 3
"3617" 12 "1488,08" 2586 106 1 492 4 "trotz richterlicher Verwarnung" 205 1 "1592,00" 1 3 0 0 1 2 492 "148" "338" "7023" 492 0 27 "2" 10 "10b" "N" "c" "b" "adj" 1 -1 30 -1 0 2094 492 4
"3618" 12 "1348,44" 2092 266 1 772 5 "direkt angesprochen," 113 1 "1613,00" 0 0 1 2 1 2 6044 "82" "1032" "10974" 1979 0 27 "2" 10 "10b" "N" "c" "b" "vp" 1 -1 20 -1 0 1320 6044 5
"3620" 12 "1518,00" 271 137 1 271 7 "niemand im Saal" 271 0 "1520,00" 0 0 0 0 0 0 271 "134" "." "." 271 0 27 "2" 10 "10b" "N" "c" "b" "other" 1 -1 15 -1 0 0 271 8
"3621" 12 "1531,00" 68 68 1 68 8 "verstand" 68 1 "1531,00" 0 0 0 0 0 0 68 "." "." "." 68 0 27 "2" 10 "10b" "N" "c" "b" "other" 1 -1 8 -1 0 0 68 8
"3623" 12 "1453,00" 268 268 1 268 10 "so recht," 268 0 "1453,00" 0 0 0 0 0 0 268 "." "." "." 268 0 27 "2" 10 "10b" "N" "c" "b" "wh-1" 1 -1 9 -1 0 0 268 6
"3624" 12 "1402,00" 262 262 1 262 11 "weshalb," 262 1 "1402,00" 0 0 0 0 0 0 262 "." "." "." 262 0 27 "2" 10 "10b" "N" "c" "b" "wh" 1 -1 8 -1 0 0 262 7
"3625" 12 "1296,00" 255 255 1 255 12 "bevor" 255 1 "1296,00" 0 0 0 0 0 0 255 "." "." "." 255 0 27 "2" 10 "10b" "N" "c" "b" "wh+1" 1 -1 5 -1 0 0 255 8
"3626" 12 "1368,33" 976 192 1 192 13 "die Verhandlung" 784 1 "1472,00" 1 1 0 0 1 1 192 "254" "784" "16284" 192 0 27 "2" 10 "10b" "N" "c" "b" "wh+2" 1 -1 15 -1 0 784 192 8
"3627" 12 "1349,00" 102 102 1 102 14 "überraschend" 102 1 "1349,00" 0 0 0 0 0 0 102 "." "." "." 102 0 27 "2" 10 "10b" "N" "c" "b" "other" 1 -1 12 -1 0 0 102 8
"3628" 12 "1455,00" 106 106 1 106 15 "auf unbestimmte Zeit" 106 1 "1455,00" 0 0 0 0 0 0 106 "." "." "." 106 0 27 "2" 10 "10b" "N" "c" "b" "other" 1 -1 20 -1 0 0 106 8
"3629" 12 "1447,00" 410 410 1 410 16 "vertagt wurde." 410 1 "1447,00" 0 0 1 1 1 1 1512 "." "." "." 410 0 27 "2" 10 "10b" "N" "c" "b" "end" 1 -1 14 -1 0 0 1512 8
"3644" 12 "1611,28" 5486 193 1 639 1 "Ein Soldat der gegnerischen Streitkräfte" 4150 1 "2004,00" 1 2 0 0 0 0 639 "271" "697" "2636" 639 0 29 "2" 32 "32d" "N" "c" "d" "np1" -1 -1 40 0 -1 4847 639 1
"3645" 12 "1578,00" 321 102 1 102 2 "hatte" 219 1 "1725,00" 0 0 0 0 0 0 102 "219" "219" "8329" 102 0 29 "2" 32 "32d" "N" "c" "d" "aux" -1 -1 5 0 -1 219 102 2
"3646" 12 "1519,00" 1735 151 1 334 3 "die ausgesandten Kundschafter" 795 1 "1671,00" 0 0 0 0 1 1 334 "183" "606" "3286" 334 0 29 "2" 32 "32d" "N" "c" "d" "np2" -1 -1 29 0 -1 1401 334 3
"3647" 12 "1437,50" 367 196 1 196 4 "offenbar" 171 1 "1521,00" 0 0 1 1 1 1 6834 "171" "171" "9401" 367 0 29 "2" 32 "32d" "N" "c" "d" "adj" -1 -1 8 0 -1 171 6834 4
"3648" 12 "1452,00" 756 202 1 756 5 "in die Irre geführt," 756 1 "1489,00" 0 0 0 0 0 0 756 "192" "." "." 756 0 29 "2" 32 "32d" "N" "c" "d" "vp" -1 -1 20 0 -1 0 756 5
"3650" 12 "1352,00" 264 264 1 264 7 "der Befehlshaber" 264 0 "1352,00" 0 0 0 0 0 0 264 "." "." "." 264 0 29 "2" 32 "32d" "N" "c" "d" "other" -1 -1 16 0 -1 0 264 8
"3652" 12 "1446,00" 255 255 1 255 9 "einfach" 255 0 "1446,00" 0 0 0 0 0 0 255 "." "." "." 255 0 29 "2" 32 "32d" "N" "c" "d" "other" -1 -1 7 0 -1 0 255 8
"3653" 12 "1453,00" 174 174 1 174 10 "nicht," 174 1 "1453,00" 0 0 0 0 0 0 174 "." "." "." 174 0 29 "2" 32 "32d" "N" "c" "d" "wh-1" -1 -1 6 0 -1 0 174 6
"3655" 12 "1425,00" 329 329 1 329 12 "obwohl" 329 0 "1425,00" 0 0 0 0 0 0 329 "." "." "." 329 0 29 "2" 32 "32d" "N" "c" "d" "wh+1" -1 -1 6 0 -1 0 329 8
"3656" 12 "1459,00" 178 178 1 178 13 "ihm" 178 1 "1459,00" 0 0 0 0 0 0 178 "." "." "." 178 0 29 "2" 32 "32d" "N" "c" "d" "wh+2" -1 -1 3 0 -1 0 178 8
"3658" 12 "1443,00" 87 87 1 87 15 "mehrmals" 87 0 "1443,00" 0 0 0 0 0 0 87 "." "." "." 87 0 29 "2" 32 "32d" "N" "c" "d" "other" -1 -1 8 0 -1 0 87 8
"3659" 12 "1405,00" 680 229 1 680 16 "erklärt worden war." 680 1 "1474,00" 0 0 0 0 0 0 680 "305" "." "." 680 0 29 "2" 32 "32d" "N" "c" "d" "end" -1 -1 19 0 -1 0 680 8
"3696" 12 "1479,43" 1181 178 1 708 1 "Eine Gönnerin des Künstlers" 473 1 "1527,00" 1 1 0 0 0 0 708 "238" "473" "4427" 708 0 33 "2" 7 "7a" "N" "c" "a" "np1" 1 1 27 1 0 473 708 1
"3697" 12 "1441,00" 375 375 0 375 2 "hatten" 375 0 "1441,00" 0 0 0 0 0 0 375 "." "." "." 375 1 33 "2" 7 "7a" "N" "c" "a" "aux" 1 1 6 1 0 0 375 2
"3698" 12 "1469,86" 1558 252 1 961 3 "die etwas seltsamen Verwandten" 121 0 "1574,00" 1 1 0 0 1 1 961 "249" "476" "3833" 961 0 33 "2" 7 "7a" "N" "c" "a" "np2" 1 1 30 1 0 597 961 3
"3699" 12 "1450,50" 341 82 1 82 4 "zu Anfang" 259 1 "1482,00" 1 1 0 0 0 0 82 "259" "259" "2967" 82 0 33 "2" 7 "7a" "N" "c" "a" "adj" 1 1 9 1 0 259 82 4
"3700" 12 "1519,25" 629 72 1 362 5 "des Mordes verdächtigt," 267 1 "1576,00" 0 0 1 2 1 2 2333 "167" "267" "3262" 629 0 33 "2" 7 "7a" "N" "c" "a" "vp" 1 1 23 1 0 267 2333 5
"3702" 12 "1244,00" 268 268 1 268 7 "aus den Tagebüchern" 268 0 "1244,00" 0 0 0 0 0 0 268 "." "." "." 268 0 33 "2" 7 "7a" "N" "c" "a" "other" 1 1 19 1 0 0 268 8
"3703" 12 "1298,00" 92 92 1 92 8 "geht" 92 1 "1298,00" 0 0 0 0 0 0 92 "." "." "." 92 0 33 "2" 7 "7a" "N" "c" "a" "other" 1 1 4 1 0 0 92 8
"3704" 12 "1338,00" 114 114 1 114 9 "nicht" 114 1 "1338,00" 0 0 0 0 0 0 114 "." "." "." 114 0 33 "2" 7 "7a" "N" "c" "a" "other" 1 1 5 1 0 0 114 8
"3707" 12 "1405,00" 261 261 1 261 12 "zumal" 261 0 "1405,00" 0 0 0 0 0 0 261 "." "." "." 261 0 33 "2" 7 "7a" "N" "c" "a" "wh+1" 1 1 5 1 0 0 261 8
"3709" 12 "1380,00" 119 119 1 119 14 "sich" 119 0 "1380,00" 0 0 0 0 0 0 119 "." "." "." 119 0 33 "2" 7 "7a" "N" "c" "a" "other" 1 1 4 1 0 0 119 8
"3710" 12 "1359,00" 206 206 1 206 15 "relativ eindeutig" 206 1 "1359,00" 0 0 0 0 0 0 206 "." "." "." 206 0 33 "2" 7 "7a" "N" "c" "a" "other" 1 1 17 1 0 0 206 8
"3711" 12 "1536,50" 679 457 1 679 16 "um Suizid handelte." 679 1 "1588,00" 0 0 0 0 0 0 679 "222" "." "." 679 0 33 "2" 7 "7a" "N" "c" "a" "end" 1 1 19 1 0 0 679 8
"3891" 12 "1344,30" 1692 195 1 1109 1 "Einen Straßenhund mit schwarzem Fell" 583 1 "1451,00" 1 1 0 0 0 0 1109 "177" "583" "3149" 1109 0 49 "2" 21 "21c" "N" "c" "c" "np1" -1 1 36 0 1 583 1109 1
"3892" 12 "1259,00" 324 190 1 190 2 "hatten" 134 1 "1292,00" 0 0 0 0 0 0 190 "134" "134" "3512" 190 0 49 "2" 21 "21c" "N" "c" "c" "aux" -1 1 6 0 1 134 190 2
"3893" 12 "1293,00" 332 150 1 150 3 "die Kinder" 182 1 "1352,00" 0 0 0 0 0 0 150 "182" "182" "3718" 150 0 49 "2" 21 "21c" "N" "c" "c" "np2" -1 1 10 0 1 182 150 3
"3894" 12 "1230,50" 803 172 1 400 4 "bis an den Rand des Dorfes" 403 1 "1301,00" 0 0 0 0 0 0 400 "228" "403" "4178" 400 0 49 "2" 21 "21c" "N" "c" "c" "adj" -1 1 26 0 1 403 400 4
"3895" 12 "1326,00" 172 172 1 172 5 "verfolgt," 172 1 "1326,00" 0 0 1 1 1 1 1474 "." "." "." 172 0 49 "2" 21 "21c" "N" "c" "c" "vp" -1 1 9 0 1 0 1474 5
"3897" 12 "1099,00" 292 292 1 292 7 "niemand" 292 0 "1099,00" 0 0 0 0 0 0 292 "." "." "." 292 0 49 "2" 21 "21c" "N" "c" "c" "other" -1 1 7 0 1 0 292 8
"3900" 12 "1222,00" 139 139 1 139 10 "erklären," 139 0 "1222,00" 0 0 0 0 0 0 139 "." "." "." 139 0 49 "2" 21 "21c" "N" "c" "c" "wh-1" -1 1 9 0 1 0 139 6
"3902" 12 "1254,00" 205 205 1 205 12 "zumal" 205 0 "1254,00" 0 0 0 0 0 0 205 "." "." "." 205 0 49 "2" 21 "21c" "N" "c" "c" "wh+1" -1 1 5 0 1 0 205 8
"3904" 12 "1230,00" 366 366 1 366 14 "sich" 366 0 "1230,00" 0 0 0 0 0 0 366 "." "." "." 366 0 49 "2" 21 "21c" "N" "c" "c" "other" -1 1 4 0 1 0 366 8
"3905" 12 "1225,00" 154 154 1 154 15 "normalerweise" 154 1 "1225,00" 0 0 0 0 0 0 154 "." "." "." 154 0 49 "2" 21 "21c" "N" "c" "c" "other" -1 1 13 0 1 0 154 8
"3906" 12 "1215,00" 178 178 1 178 16 "vor Menschen versteckte." 178 1 "1215,00" 0 0 0 0 0 0 178 "." "." "." 178 0 49 "2" 21 "21c" "N" "c" "c" "end" -1 1 24 0 1 0 178 8
"3907" 12 "1347,73" 2477 201 1 1939 1 "Eine Violinistin des Nationalorchesters" 538 1 "1508,00" 1 1 0 0 0 0 1939 "170" "538" "7756" 1939 0 50 "2" 22 "22b" "N" "c" "b" "np1" 1 -1 39 -1 0 538 1939 1
"3908" 12 "1523,00" 179 179 1 179 2 "hatte" 179 1 "1523,00" 0 0 0 0 0 0 179 "." "." "." 179 0 50 "2" 22 "22b" "N" "c" "b" "aux" 1 -1 5 -1 0 0 179 2
"3909" 12 "1345,20" 763 230 1 373 3 "die Konzertbesucher" 256 1 "1517,00" 1 1 0 0 1 1 373 "143" "134" "7102" 373 0 50 "2" 22 "22b" "N" "c" "b" "np2" 1 -1 19 -1 0 390 373 3
"3910" 12 "1259,62" 1538 198 1 389 4 "während der halbstündigen Pause" 445 1 "1406,00" 1 2 0 0 1 1 389 "191" "356" "4159" 389 0 50 "2" 22 "22b" "N" "c" "b" "adj" 1 -1 31 -1 0 1149 389 4
"3911" 12 "1178,75" 793 192 1 440 5 "heimlich fotografiert," 353 1 "1271,00" 0 0 1 1 1 1 796 "248" "353" "9128" 440 0 50 "2" 22 "22b" "N" "c" "b" "vp" 1 -1 22 -1 0 353 796 5
"3913" 12 "1255,00" 535 256 0 256 7 "der Beitrag" 279 0 "1266,00" 1 1 0 0 0 0 256 "279" "279" "9497" 256 1 50 "2" 22 "22b" "N" "c" "b" "other" 1 -1 11 -1 0 279 256 8
"3914" 12 "1309,00" 110 110 0 110 8 "verriet" 110 0 "1309,00" 0 0 0 0 0 0 110 "." "." "." 110 1 50 "2" 22 "22b" "N" "c" "b" "other" 1 -1 7 -1 0 0 110 8
"3915" 12 "1335,00" 343 98 1 98 9 "leider" 245 0 "1406,00" 0 0 1 1 1 1 464 "245" "245" "9769" 98 0 50 "2" 22 "22b" "N" "c" "b" "other" 1 -1 6 -1 0 245 464 8
"3917" 12 "1385,50" 445 217 1 217 11 "weshalb," 228 0 "1485,00" 0 0 0 0 0 0 217 "228" "228" "10036" 217 0 50 "2" 22 "22b" "N" "c" "b" "wh" 1 -1 8 -1 0 228 217 7
"3918" 12 "1284,00" 161 161 1 161 12 "sondern" 161 1 "1284,00" 0 0 0 0 0 0 161 "." "." "." 161 0 50 "2" 22 "22b" "N" "c" "b" "wh+1" 1 -1 7 -1 0 0 161 8
"3919" 12 "1397,50" 307 75 1 75 13 "befasste" 232 1 "1509,00" 0 0 0 0 0 0 75 "232" "232" "10296" 75 0 50 "2" 22 "22b" "N" "c" "b" "wh+2" 1 -1 8 -1 0 232 75 8
"3920" 12 "1534,00" 168 168 0 168 14 "sich" 168 0 "1534,00" 0 0 0 0 0 0 168 "." "." "." 168 1 50 "2" 22 "22b" "N" "c" "b" "other" 1 -1 4 -1 0 0 168 8
"3921" 12 "1279,00" 233 233 1 233 15 "eher" 233 0 "1279,00" 0 0 0 0 0 0 233 "." "." "." 233 0 50 "2" 22 "22b" "N" "c" "b" "other" 1 -1 4 -1 0 0 233 8
"3922" 12 "1262,00" 957 274 1 787 16 "mit der Bildqualität." 170 1 "1547,00" 0 0 1 1 1 1 4183 "338" "170" "10692" 957 0 50 "2" 22 "22b" "N" "c" "b" "end" 1 -1 21 -1 0 170 4183 8
"3923" 12 "1417,43" 6079 185 1 929 1 "Eine Befürworterin der Steuerreform" 1329 1 "1710,00" 1 3 0 0 0 0 929 "313" "3542" "6327" 929 0 51 "." 30 "30b" "N" "c" "b" "np1" 1 -1 35 -1 0 5150 929 1
"3924" 12 "1439,33" 601 77 1 77 2 "hatte" 205 1 "1567,00" 1 1 0 0 1 1 77 "319" "319" "7317" 77 0 51 "." 30 "30b" "N" "c" "b" "aux" 1 -1 5 -1 0 524 77 2
"3925" 12 "1495,33" 439 183 1 183 3 "die Leiter" 256 1 "1539,00" 0 0 0 0 0 0 183 "89" "256" "6730" 183 0 51 "." 30 "30b" "N" "c" "b" "np2" 1 -1 10 -1 0 256 183 3
"3926" 12 "1429,88" 2238 138 1 138 4 "der betroffenen Behörden" 1213 1 "1565,00" 1 1 0 0 1 1 138 "183" "183" "6950" 138 0 51 "." 30 "30b" "N" "c" "b" "adj" 1 -1 24 -1 0 2100 138 4
"3927" 12 "1332,50" 1035 176 1 176 5 "wiederholt" 409 1 "1404,00" 1 1 0 0 0 0 176 "207" "207" "8471" 176 0 51 "." 30 "30b" "N" "c" "b" "vp" 1 -1 10 -1 0 859 176 5
"3928" 12 "1360,33" 1412 236 1 236 6 "verbal angegriffen," 206 1 "1568,00" 0 0 1 2 1 3 6478 "52" "224" "8864" 745 0 51 "." 30 "30b" "N" "c" "b" "other" 1 -1 19 -1 0 1176 6478 8
"3931" 12 "1503,50" 631 343 0 343 9 "bleibt" 288 0 "1562,00" 1 2 0 0 0 0 343 "288" "288" "18493" 343 1 51 "." 30 "30b" "N" "c" "b" "other" 1 -1 6 -1 0 288 343 8
"3932" 12 "1494,00" 560 159 1 159 10 "völlig" 191 0 "1592,00" 0 0 1 1 1 2 712 "210" "210" "10587" 369 0 51 "." 30 "30b" "N" "c" "b" "other" 1 -1 6 -1 0 401 712 8
"3933" 12 "1473,67" 745 451 1 639 11 "im Dunkeln," 106 1 "1526,00" 0 0 0 0 0 0 639 "188" "106" "18625" 639 0 51 "." 30 "30b" "N" "c" "b" "wh-1" 1 -1 11 -1 0 106 639 6
"3934" 12 "1527,00" 218 218 1 218 12 "weshalb," 218 1 "1527,00" 0 0 0 0 0 0 218 "." "." "." 218 0 51 "." 30 "30b" "N" "c" "b" "wh" 1 -1 8 -1 0 0 218 7
"3935" 12 "1340,00" 220 220 0 220 13 "da" 220 0 "1340,00" 0 0 0 0 0 0 220 "." "." "." 220 1 51 "." 30 "30b" "N" "c" "b" "wh+1" 1 -1 2 -1 0 0 220 8
"3936" 12 "1539,50" 305 188 1 305 14 "das Wortgefecht" 305 0 "1563,00" 0 0 0 0 0 0 305 "117" "." "." 305 0 51 "." 30 "30b" "N" "c" "b" "wh+2" 1 -1 15 -1 0 0 305 8
"3937" 12 "1409,00" 284 145 1 145 15 "von beiden Seiten" 139 1 "1480,00" 0 0 0 0 0 0 145 "139" "139" "19058" 145 0 51 "." 30 "30b" "N" "c" "b" "other" 1 -1 17 -1 0 139 145 8
"3938" 12 "1395,00" 1338 155 1 390 16 "überaus unsachlich" 180 1 "1456,00" 1 1 0 0 1 1 390 "235" "768" "13568" 390 0 51 "." 30 "30b" "N" "c" "b" "other" 1 -1 18 -1 0 948 390 8
"3939" 12 "1318,50" 371 205 1 205 17 "geführt wurde." 166 1 "1339,00" 0 0 1 1 1 1 6086 "166" "166" "19497" 371 0 51 "." 30 "30b" "N" "c" "b" "end" 1 -1 14 -1 0 166 6086 8
"3958" 12 "1426,60" 1199 193 1 1199 1 "Ein Teenager ohne Schulabschluss" 1199 1 "1490,00" 0 0 0 0 0 0 1199 "449" "." "." 1199 0 54 "2" 20 "20d" "N" "c" "d" "np1" -1 -1 32 0 -1 0 1199 1
"3960" 12 "1272,50" 885 225 1 422 3 "die Talentsucher" 219 0 "1362,00" 1 2 0 0 0 0 422 "197" "244" "2648" 422 0 54 "2" 20 "20d" "N" "c" "d" "np2" -1 -1 16 0 -1 463 422 3
"3961" 12 "1298,40" 1325 219 1 219 4 "in der Bewerbungsphase" 990 1 "1366,00" 0 0 0 0 1 1 219 "116" "116" "2790" 219 0 54 "2" 20 "20d" "N" "c" "d" "adj" -1 -1 22 0 -1 1106 219 4
"3962" 12 "1296,00" 330 166 1 166 5 "angeschrieben," 164 1 "1319,00" 0 0 1 1 1 1 1899 "164" "164" "4353" 330 0 54 "2" 20 "20d" "N" "c" "d" "vp" -1 -1 14 0 -1 164 1899 5
"3964" 12 "1291,50" 555 322 1 555 7 "der Programmverantwortliche" 555 0 "1302,00" 0 0 0 0 0 0 555 "233" "." "." 555 0 54 "2" 20 "20d" "N" "c" "d" "other" -1 -1 27 0 -1 0 555 8
"3966" 12 "1246,00" 291 291 1 291 9 "sich" 291 0 "1246,00" 0 0 0 0 0 0 291 "." "." "." 291 0 54 "2" 20 "20d" "N" "c" "d" "other" -1 -1 4 0 -1 0 291 8
"3967" 12 "1214,00" 91 91 1 91 10 "ernsthaft," 91 1 "1214,00" 0 0 0 0 0 0 91 "." "." "." 91 0 54 "2" 20 "20d" "N" "c" "d" "wh-1" -1 -1 10 0 -1 0 91 6
"3970" 12 "1182,67" 517 231 1 517 13 "bemerkenswerte Fähigkeiten" 517 0 "1195,00" 0 0 0 0 0 0 517 "134" "." "." 517 0 54 "2" 20 "20d" "N" "c" "d" "wh+2" -1 -1 26 0 -1 0 517 8
"3972" 12 "1129,00" 183 183 1 183 15 "an keiner Stelle" 183 0 "1129,00" 0 0 0 0 0 0 183 "." "." "." 183 0 54 "2" 20 "20d" "N" "c" "d" "other" -1 -1 16 0 -1 0 183 8
"3973" 12 "1125,00" 355 355 1 355 16 "erwähnt." 355 1 "1125,00" 0 0 0 0 0 0 355 "." "." "." 355 0 54 "2" 20 "20d" "N" "c" "d" "end" -1 -1 8 0 -1 0 355 8
"4016" 12 "1482,90" 1981 208 1 1053 1 "Eine Sympathisantin der Opposition" 444 1 "1624,00" 1 2 0 0 0 0 1053 "123" "484" "3045" 1053 0 59 "2" 6 "6b" "N" "c" "b" "np1" 1 -1 34 -1 0 928 1053 1
"4017" 12 "1458,50" 484 163 1 163 2 "hatte" 321 1 "1548,00" 1 1 0 0 0 0 163 "321" "321" "3864" 163 0 59 "2" 6 "6b" "N" "c" "b" "aux" 1 -1 5 -1 0 321 163 2
"4018" 12 "1566,00" 588 202 1 202 3 "die Rebellen" 386 1 "1648,00" 0 0 0 0 1 1 202 "188" "386" "3505" 202 0 59 "2" 6 "6b" "N" "c" "b" "np2" 1 -1 12 -1 0 386 202 3
"4019" 12 "1539,50" 384 159 1 159 4 "laut einem Bericht" 225 1 "1556,00" 0 0 0 0 0 0 159 "225" "225" "4132" 159 0 59 "2" 6 "6b" "N" "c" "b" "adj" 1 -1 18 -1 0 225 159 4
"4020" 12 "1485,00" 550 170 1 342 5 "maßgeblich unterstützt," 208 1 "1503,00" 0 0 0 0 1 1 342 "172" "208" "4369" 342 0 59 "2" 6 "6b" "N" "c" "b" "vp" 1 -1 23 -1 0 208 342 5
"4022" 12 "1393,00" 252 252 0 252 7 "die Regierung" 252 0 "1393,00" 0 0 0 0 0 0 252 "." "." "." 252 1 59 "2" 6 "6b" "N" "c" "b" "other" 1 -1 13 -1 0 0 252 8
"4023" 12 "1438,00" 105 105 1 105 8 "konnte" 105 0 "1438,00" 0 0 1 1 1 1 2425 "." "." "." 105 0 59 "2" 6 "6b" "N" "c" "b" "other" 1 -1 6 -1 0 0 2425 8
"4024" 12 "1353,00" 229 229 1 229 9 "nicht" 229 1 "1353,00" 0 0 0 0 0 0 229 "." "." "." 229 0 59 "2" 6 "6b" "N" "c" "b" "other" 1 -1 5 -1 0 0 229 8
"4025" 12 "1281,00" 252 252 1 252 10 "nachweisen," 252 1 "1281,00" 0 0 0 0 0 0 252 "." "." "." 252 0 59 "2" 6 "6b" "N" "c" "b" "wh-1" 1 -1 11 -1 0 0 252 6
"4026" 12 "1245,00" 217 217 1 217 11 "wie," 217 1 "1245,00" 0 0 0 0 0 0 217 "." "." "." 217 0 59 "2" 6 "6b" "N" "c" "b" "wh" 1 -1 4 -1 0 0 217 7
"4027" 12 "1232,00" 73 73 1 73 12 "so sehr" 73 1 "1232,00" 0 0 0 0 0 0 73 "." "." "." 73 0 59 "2" 6 "6b" "N" "c" "b" "wh+1" 1 -1 7 -1 0 0 73 8
"4028" 12 "1145,00" 426 69 1 69 13 "sich" 357 1 "1239,00" 1 1 0 0 0 0 69 "357" "357" "7259" 69 0 59 "2" 6 "6b" "N" "c" "b" "wh+2" 1 -1 4 -1 0 357 69 8
"4029" 12 "1146,25" 691 245 1 245 14 "die Untersuchungskommission" 446 1 "1234,00" 0 0 0 0 0 0 245 "144" "446" "7773" 245 0 59 "2" 6 "6b" "N" "c" "b" "other" 1 -1 27 -1 0 446 245 8
"4031" 12 "1175,00" 389 138 1 138 16 "bemühte." 251 0 "1177,00" 0 0 1 1 1 1 1192 "251" "251" "8052" 389 0 59 "2" 6 "6b" "N" "c" "b" "end" 1 -1 8 -1 0 251 1192 8
"4079" 12 "1559,60" 669 172 1 669 1 "Ein Autor aus Bolivien" 669 1 "1619,00" 0 0 0 0 0 0 669 "155" "." "." 669 0 65 "2" 24 "24d" "N" "c" "d" "np1" -1 -1 22 0 -1 0 669 1
"4080" 12 "1466,00" 150 150 1 150 2 "hatte" 150 1 "1466,00" 0 0 0 0 0 0 150 "." "." "." 150 0 65 "2" 24 "24d" "N" "c" "d" "aux" -1 -1 5 0 -1 0 150 2
"4081" 12 "1379,00" 1193 183 1 444 3 "die vier Literaturwissenschaftler" 749 1 "1516,00" 1 1 0 0 0 0 444 "99" "749" "3026" 444 0 65 "2" 24 "24d" "N" "c" "d" "np2" -1 -1 33 0 -1 749 444 3
"4082" 12 "1423,50" 793 175 1 417 4 "in einem 2500-Seiten-Werk" 376 1 "1520,00" 0 0 1 1 1 1 1542 "242" "376" "3471" 793 0 65 "2" 24 "24d" "N" "c" "d" "adj" -1 -1 25 0 -1 376 1542 4
"4083" 12 "1474,00" 492 492 1 492 5 "zitiert," 492 1 "1474,00" 0 0 0 0 0 0 492 "." "." "." 492 0 65 "2" 24 "24d" "N" "c" "d" "vp" -1 -1 8 0 -1 0 492 5
"4085" 12 "1472,00" 134 134 0 134 7 "noch" 134 0 "1472,00" 1 1 0 0 0 0 134 "." "." "." 134 1 65 "2" 24 "24d" "N" "c" "d" "other" -1 -1 4 0 -1 0 134 8
"4087" 12 "1480,00" 121 121 1 121 9 "niemand" 121 0 "1480,00" 0 0 1 1 1 1 255 "." "." "." 121 0 65 "2" 24 "24d" "N" "c" "d" "other" -1 -1 7 0 -1 0 255 8
"4089" 12 "1520,00" 101 101 1 101 11 "wo," 101 0 "1520,00" 0 0 0 0 0 0 101 "." "." "." 101 0 65 "2" 24 "24d" "N" "c" "d" "wh" -1 -1 3 0 -1 0 101 7
"4091" 12 "1485,00" 199 199 1 199 13 "der Text" 199 0 "1485,00" 0 0 0 0 0 0 199 "." "." "." 199 0 65 "2" 24 "24d" "N" "c" "d" "wh+2" -1 -1 8 0 -1 0 199 8
"4093" 12 "1386,50" 392 255 1 392 15 "seltsamerweise" 392 0 "1403,00" 0 0 0 0 0 0 392 "137" "." "." 392 0 65 "2" 24 "24d" "N" "c" "d" "other" -1 -1 14 0 -1 0 392 8
"4094" 12 "1354,50" 503 331 1 503 16 "verschollen blieb." 503 1 "1355,00" 0 0 0 0 0 0 503 "172" "." "." 503 0 65 "2" 24 "24d" "N" "c" "d" "end" -1 -1 18 0 -1 0 503 8
"4105" 12 "1532,29" 1786 195 1 1368 1 "Eine Gegnerin des umstrittenen Staudammprojekts" 418 1 "1637,00" 1 1 0 0 0 0 1368 "220" "418" "3284" 1368 0 67 "2" 31 "31a" "N" "c" "a" "np1" 1 1 47 1 0 418 1368 1
"4106" 12 "1363,00" 172 172 1 172 2 "hatten" 172 1 "1363,00" 0 0 0 0 0 0 172 "." "." "." 172 0 67 "2" 31 "31a" "N" "c" "a" "aux" 1 1 6 1 0 0 172 2
"4107" 12 "1381,00" 143 143 1 143 3 "die Planer" 143 1 "1381,00" 0 0 0 0 0 0 143 "." "." "." 143 0 67 "2" 31 "31a" "N" "c" "a" "np2" 1 1 10 1 0 0 143 3
"4108" 12 "1422,00" 161 161 1 161 4 "schließlich" 161 1 "1422,00" 0 0 0 0 0 0 161 "." "." "." 161 0 67 "2" 31 "31a" "N" "c" "a" "adj" 1 1 11 1 0 0 161 4
"4109" 12 "1478,50" 484 214 1 484 5 "doch noch überzeugt," 484 1 "1505,00" 0 0 0 0 0 0 484 "270" "." "." 484 0 67 "2" 31 "31a" "N" "c" "a" "vp" 1 1 20 1 0 0 484 5
"4112" 12 "1595,00" 312 83 1 83 8 "herrscht" 229 0 "1630,00" 0 0 1 1 1 1 730 "229" "229" "3538" 312 0 67 "2" 31 "31a" "N" "c" "a" "other" 1 1 8 1 0 229 730 8
"4113" 12 "1589,00" 168 168 1 168 9 "Stillschweigen" 168 1 "1589,00" 0 0 0 0 0 0 168 "." "." "." 168 0 67 "2" 31 "31a" "N" "c" "a" "other" 1 1 14 1 0 0 168 8
"4114" 12 "1546,00" 156 156 1 156 10 "darüber," 156 1 "1546,00" 0 0 0 0 0 0 156 "." "." "." 156 0 67 "2" 31 "31a" "N" "c" "a" "wh-1" 1 1 8 1 0 0 156 6
"4116" 12 "1474,00" 258 258 1 258 12 "weil" 258 0 "1474,00" 0 0 0 0 0 0 258 "." "." "." 258 0 67 "2" 31 "31a" "N" "c" "a" "wh+1" 1 1 4 1 0 0 258 8
"4117" 12 "1408,00" 174 174 1 174 13 "niemand" 174 1 "1408,00" 0 0 0 0 0 0 174 "." "." "." 174 0 67 "2" 31 "31a" "N" "c" "a" "wh+2" 1 1 7 1 0 0 174 8
"4119" 12 "1347,00" 415 130 1 415 15 "dem Verdacht der Bestechlichkeit" 415 0 "1357,00" 0 0 0 0 0 0 415 "285" "." "." 415 0 67 "2" 31 "31a" "N" "c" "a" "other" 1 1 32 1 0 0 415 8
"4120" 12 "1335,00" 373 373 1 373 16 "aussetzen will." 373 1 "1335,00" 0 0 0 0 0 0 373 "." "." "." 373 0 67 "2" 31 "31a" "N" "c" "a" "end" 1 1 15 1 0 0 373 8
"4121" 12 "1498,38" 1222 208 1 1222 1 "Einen Studenten mit außergewöhnlichen Leistungen" 1222 1 "1570,00" 0 0 0 0 0 0 1222 "185" "." "." 1222 0 68 "2" 25 "25c" "N" "c" "c" "np1" -1 1 48 0 1 0 1222 1
"4122" 12 "1422,00" 166 166 1 166 2 "hatten" 166 1 "1422,00" 0 0 0 0 0 0 166 "." "." "." 166 0 68 "2" 25 "25c" "N" "c" "c" "aux" -1 1 6 0 1 0 166 2
"4123" 12 "1462,00" 151 151 1 151 3 "die Professoren" 151 1 "1462,00" 0 0 0 0 0 0 151 "." "." "." 151 0 68 "2" 25 "25c" "N" "c" "c" "np2" -1 1 15 0 1 0 151 3
"4124" 12 "1371,00" 391 183 1 391 4 "laut Stellungnahme des Instituts" 391 1 "1409,00" 0 0 0 0 0 0 391 "208" "." "." 391 0 68 "2" 25 "25c" "N" "c" "c" "adj" -1 1 32 0 1 0 391 4
"4125" 12 "1358,00" 477 254 1 477 5 "tatkräftig unterstützt," 477 1 "1380,00" 0 0 0 0 0 0 477 "223" "." "." 477 0 68 "2" 25 "25c" "N" "c" "c" "vp" -1 1 23 0 1 0 477 5
"4128" 12 "1536,00" 300 300 0 300 8 "war" 300 0 "1536,00" 1 1 0 0 0 0 300 "." "." "." 300 1 68 "2" 25 "25c" "N" "c" "c" "other" -1 1 3 0 1 0 300 8
"4130" 12 "1525,50" 208 103 1 103 10 "zu erfahren," 105 0 "1568,00" 0 0 1 1 1 1 508 "105" "105" "3622" 208 0 68 "2" 25 "25c" "N" "c" "c" "wh-1" -1 1 12 0 1 105 508 6
"4131" 12 "1512,00" 178 178 1 178 11 "wobei," 178 1 "1512,00" 0 0 0 0 0 0 178 "." "." "." 178 0 68 "2" 25 "25c" "N" "c" "c" "wh" -1 1 6 0 1 0 178 7
"4133" 12 "1420,50" 602 225 1 225 13 "der Projektverantwortliche" 377 0 "1488,00" 1 1 0 0 0 0 225 "377" "377" "5160" 225 0 68 "2" 25 "25c" "N" "c" "c" "wh+2" -1 1 26 0 1 377 225 8
"4134" 12 "1441,00" 224 224 1 224 14 "nicht" 224 1 "1441,00" 0 0 0 0 0 0 224 "." "." "." 224 0 68 "2" 25 "25c" "N" "c" "c" "other" -1 1 5 0 1 0 224 8
"4135" 12 "1407,00" 199 199 1 199 15 "für Nachfragen" 199 1 "1407,00" 0 0 0 0 0 0 199 "." "." "." 199 0 68 "2" 25 "25c" "N" "c" "c" "other" -1 1 14 0 1 0 199 8
"4136" 12 "1377,00" 146 146 1 146 16 "zu erreichen ist." 146 1 "1377,00" 0 0 1 1 1 1 523 "." "." "." 146 0 68 "2" 25 "25c" "N" "c" "c" "end" -1 1 17 0 1 0 523 8
"4137" 12 "1475,00" 2838 190 1 1591 1 "Eine Korrespondentin des erfolgreichen Nachrichtensenders" 1247 1 "1594,00" 1 1 0 0 0 0 1591 "295" "1247" "4483" 1591 0 69 "2" 23 "23a" "N" "c" "a" "np1" 1 1 57 1 0 1247 1591 1
"4138" 12 "1525,00" 174 174 0 174 2 "hatten" 174 0 "1525,00" 0 0 0 0 0 0 174 "." "." "." 174 1 69 "2" 23 "23a" "N" "c" "a" "aux" 1 1 6 1 0 0 174 2
"4139" 12 "1552,67" 479 226 1 377 3 "die Kollegen" 102 0 "1575,00" 0 0 0 0 0 0 377 "151" "102" "4819" 377 0 69 "2" 23 "23a" "N" "c" "a" "np2" 1 1 12 1 0 102 377 3
"4140" 12 "1558,33" 452 90 1 240 4 "vor laufender Kamera" 212 1 "1565,00" 0 0 0 0 0 0 240 "150" "212" "5057" 240 0 69 "2" 23 "23a" "N" "c" "a" "adj" 1 1 20 1 0 212 240 4
"4141" 12 "1506,67" 461 112 1 320 5 "schlechtgemacht," 141 1 "1558,00" 0 0 1 1 1 1 2196 "208" "141" "5230" 461 0 69 "2" 23 "23a" "N" "c" "a" "vp" 1 1 16 1 0 141 2196 5
"4143" 12 "1482,50" 250 135 1 250 7 "in einem Gespräch" 250 0 "1496,00" 0 0 0 0 0 0 250 "115" "." "." 250 0 69 "2" 23 "23a" "N" "c" "a" "other" 1 1 17 1 0 0 250 8
"4144" 12 "1556,00" 140 140 1 140 8 "konnte" 140 1 "1556,00" 0 0 0 0 0 0 140 "." "." "." 140 0 69 "2" 23 "23a" "N" "c" "a" "other" 1 1 6 1 0 0 140 8
"4146" 12 "1530,00" 185 185 1 185 10 "festgestellt werden," 185 0 "1530,00" 0 0 0 0 0 0 185 "." "." "." 185 0 69 "2" 23 "23a" "N" "c" "a" "wh-1" 1 1 20 1 0 0 185 6
"4148" 12 "1494,00" 285 285 1 285 12 "sodass" 285 0 "1494,00" 0 0 0 0 0 0 285 "." "." "." 285 0 69 "2" 23 "23a" "N" "c" "a" "wh+1" 1 1 6 1 0 0 285 8
"4149" 12 "1463,00" 235 235 1 235 13 "der Konflikt" 235 1 "1463,00" 0 0 0 0 0 0 235 "." "." "." 235 0 69 "2" 23 "23a" "N" "c" "a" "wh+2" 1 1 12 1 0 0 235 8
"4150" 12 "1425,50" 340 177 1 340 14 "trotz aller Entschuldigungen" 340 1 "1435,00" 0 0 0 0 0 0 340 "163" "." "." 340 0 69 "2" 23 "23a" "N" "c" "a" "other" 1 1 28 1 0 0 340 8
"4151" 12 "1384,00" 194 194 1 194 15 "ohne Zweifel" 194 1 "1384,00" 0 0 0 0 0 0 194 "." "." "." 194 0 69 "2" 23 "23a" "N" "c" "a" "other" 1 1 12 1 0 0 194 8
"4152" 12 "1321,00" 407 246 1 407 16 "weiterhin bestehen blieb." 407 1 "1343,00" 0 0 0 0 0 0 407 "161" "." "." 407 0 69 "2" 23 "23a" "N" "c" "a" "end" 1 1 25 1 0 0 407 8
"4153" 12 "1571,86" 1481 179 1 947 1 "Ein Abgeordneter der Landtagsfraktion" 534 1 "1732,00" 1 1 0 0 0 0 947 "192" "534" "2868" 947 0 70 "2" 28 "28d" "N" "c" "d" "np1" -1 -1 37 0 -1 534 947 1
"4155" 12 "1551,00" 635 206 1 400 3 "die Finanzbeamten" 235 0 "1611,00" 0 0 0 0 0 0 400 "194" "235" "3131" 400 0 70 "2" 28 "28d" "N" "c" "d" "np2" -1 -1 17 0 -1 235 400 3
"4156" 12 "1465,00" 671 202 1 202 4 "in einem offenen Brief" 469 1 "1595,00" 0 0 0 0 0 0 202 "231" "469" "3662" 202 0 70 "2" 28 "28d" "N" "c" "d" "adj" -1 -1 22 0 -1 469 202 4
"4157" 12 "1468,00" 430 292 1 430 5 "gemaßregelt," 430 1 "1508,00" 0 0 1 1 1 1 1668 "138" "." "." 430 0 70 "2" 28 "28d" "N" "c" "d" "vp" -1 -1 12 0 -1 0 1668 5
"4159" 12 "1396,00" 278 174 1 278 7 "fünfzig Jahre später" 278 0 "1409,00" 0 0 0 0 0 0 278 "104" "." "." 278 0 70 "2" 28 "28d" "N" "c" "d" "other" -1 -1 20 0 -1 0 278 8
"4160" 12 "1430,00" 195 195 1 195 8 "erscheint" 195 1 "1430,00" 0 0 0 0 0 0 195 "." "." "." 195 0 70 "2" 28 "28d" "N" "c" "d" "other" -1 -1 9 0 -1 0 195 8
"4162" 12 "1362,00" 170 170 1 170 10 "unverständlich," 170 0 "1362,00" 0 0 0 0 0 0 170 "." "." "." 170 0 70 "2" 28 "28d" "N" "c" "d" "wh-1" -1 -1 15 0 -1 0 170 6
"4163" 12 "1321,00" 325 183 1 183 11 "weshalb," 142 1 "1328,00" 1 1 0 0 0 0 183 "142" "142" "6126" 183 0 70 "2" 28 "28d" "N" "c" "d" "wh" -1 -1 8 0 -1 142 183 7
"4165" 12 "1284,25" 949 309 1 599 13 "aus heutiger Sicht" 161 0 "1330,00" 1 1 0 0 1 1 599 "290" "189" "5958" 599 0 70 "2" 28 "28d" "N" "c" "d" "wh+2" -1 -1 18 0 -1 350 599 8
"4167" 12 "1242,00" 207 207 1 207 15 "kein Fehlverhalten" 207 0 "1242,00" 0 0 0 0 0 0 207 "." "." "." 207 0 70 "2" 28 "28d" "N" "c" "d" "other" -1 -1 18 0 -1 0 207 8
"4168" 12 "1265,00" 119 119 1 119 16 "vorlag." 119 1 "1265,00" 0 0 1 1 1 1 611 "." "." "." 119 0 70 "2" 28 "28d" "N" "c" "d" "end" -1 -1 7 0 -1 0 611 8
"4205" 12 "1495,00" 2083 193 1 840 1 "Einen Vertreter der Gewerkschaft" 1100 1 "1702,00" 1 2 0 0 0 0 840 "338" "143" "1520" 840 0 74 "2" 1 "1c" "N" "c" "c" "np1" -1 1 32 0 1 1243 840 1
"4206" 12 "1484,33" 527 296 1 296 2 "hatten" 149 1 "1641,00" 1 2 1 1 1 2 439 "82" "82" "2985" 296 0 74 "2" 1 "1c" "N" "c" "c" "aux" -1 1 6 0 1 231 439 2
"4207" 12 "1428,00" 1928 220 1 653 3 "die anwesenden Minister" 1027 1 "1522,00" 0 0 0 0 1 1 653 "230" "248" "4604" 653 0 74 "2" 1 "1c" "N" "c" "c" "np2" -1 1 23 0 1 1275 653 3
"4208" 12 "1439,33" 405 175 1 175 4 "während der Sitzung" 230 1 "1469,00" 0 0 0 0 0 0 175 "94" "230" "6394" 175 0 74 "2" 1 "1c" "N" "c" "c" "adj" -1 1 19 0 1 230 175 4
"4209" 12 "1435,00" 633 236 1 320 5 "scharf attackiert," 313 1 "1456,00" 0 0 1 1 1 1 3469 "84" "313" "6733" 633 0 74 "2" 1 "1c" "N" "c" "c" "vp" -1 1 18 0 1 313 3469 5
"4211" 12 "1353,00" 692 124 1 692 7 "der gesprächige Parlamentarier" 692 0 "1446,00" 0 0 0 0 0 0 692 "141" "." "." 692 0 74 "2" 1 "1c" "N" "c" "c" "other" -1 1 30 0 1 0 692 8
"4212" 12 "1524,00" 154 154 1 154 8 "wusste" 154 1 "1524,00" 0 0 0 0 0 0 154 "." "." "." 154 0 74 "2" 1 "1c" "N" "c" "c" "other" -1 1 6 0 1 0 154 8
"4214" 12 "1575,00" 220 220 1 220 10 "nicht," 220 0 "1575,00" 0 0 0 0 0 0 220 "." "." "." 220 0 74 "2" 1 "1c" "N" "c" "c" "wh-1" -1 1 6 0 1 0 220 6
"4216" 12 "1552,00" 177 177 1 177 12 "denn" 177 0 "1552,00" 0 0 0 0 0 0 177 "." "." "." 177 0 74 "2" 1 "1c" "N" "c" "c" "wh+1" -1 1 4 0 1 0 177 8
"4219" 12 "1528,00" 238 238 1 238 15 "nicht" 238 0 "1528,00" 0 0 0 0 0 0 238 "." "." "." 238 0 74 "2" 1 "1c" "N" "c" "c" "other" -1 1 5 0 1 0 238 8
"4220" 12 "1515,00" 510 510 1 510 16 "dabei gewesen." 510 1 "1515,00" 0 0 0 0 0 0 510 "." "." "." 510 0 74 "2" 1 "1c" "N" "c" "c" "end" -1 1 14 0 1 0 510 8
"4247" 12 "1540,36" 2204 180 1 990 1 "Ein Berater des Präsidenten" 652 1 "1597,00" 1 2 0 0 0 0 990 "435" "562" "2582" 990 0 77 "2" 4 "4d" "N" "c" "d" "np1" -1 -1 27 0 -1 1214 990 1
"4248" 12 "1429,00" 376 376 0 376 2 "hatte" 376 0 "1429,00" 0 0 0 0 0 0 376 "." "." "." 376 1 77 "2" 4 "4d" "N" "c" "d" "aux" -1 -1 5 0 -1 0 376 2
"4249" 12 "1476,33" 722 220 1 220 3 "die Ermittler" 102 0 "1531,00" 0 0 0 0 0 0 220 "400" "400" "3017" 220 0 77 "2" 4 "4d" "N" "c" "d" "np2" -1 -1 13 0 -1 502 220 3
"4250" 12 "1456,00" 714 186 1 186 4 "offensichtlich" 169 1 "1546,00" 0 0 0 0 0 0 186 "359" "359" "3405" 186 0 77 "2" 4 "4d" "N" "c" "d" "adj" -1 -1 14 0 -1 528 186 4
"4251" 12 "1489,67" 555 294 1 294 5 "mit Erfolg getäuscht," 145 1 "1553,00" 0 0 1 2 1 2 3175 "116" "116" "3547" 555 0 77 "2" 4 "4d" "N" "c" "d" "vp" -1 -1 21 0 -1 261 3175 5
"4253" 12 "1387,00" 108 108 0 108 7 "man" 108 0 "1387,00" 1 1 0 0 0 0 108 "." "." "." 108 1 77 "2" 4 "4d" "N" "c" "d" "other" -1 -1 3 0 -1 0 108 8
"4254" 12 "1384,00" 199 199 1 199 8 "fand" 199 0 "1384,00" 0 0 1 1 1 1 307 "." "." "." 199 0 77 "2" 4 "4d" "N" "c" "d" "other" -1 -1 4 0 -1 0 307 8
"4257" 12 "1412,00" 125 125 1 125 11 "wie," 125 0 "1412,00" 0 0 0 0 0 0 125 "." "." "." 125 0 77 "2" 4 "4d" "N" "c" "d" "wh" -1 -1 4 0 -1 0 125 7
"4260" 12 "1365,00" 254 254 1 254 14 "galt" 254 0 "1365,00" 0 0 0 0 0 0 254 "." "." "." 254 0 77 "2" 4 "4d" "N" "c" "d" "other" -1 -1 4 0 -1 0 254 8
"4261" 12 "1335,00" 180 180 1 180 15 "nach wie vor" 180 1 "1335,00" 0 0 0 0 0 0 180 "." "." "." 180 0 77 "2" 4 "4d" "N" "c" "d" "other" -1 -1 12 0 -1 0 180 8
"4262" 12 "1299,00" 367 204 1 367 16 "die höchste Geheimhaltungsstufe." 367 1 "1305,00" 0 0 0 0 0 0 367 "163" "." "." 367 0 77 "2" 4 "4d" "N" "c" "d" "end" -1 -1 32 0 -1 0 367 8
"4385" 12 "1640,25" 3156 178 1 1783 1 "Eine Biologin mit Doktortitel" 593 1 "1746,00" 1 2 0 0 0 0 1783 "364" "780" "5198" 1783 0 88 "2" 18 "18b" "N" "c" "b" "np1" 1 -1 29 -1 0 1373 1783 1
"4386" 12 "1706,00" 461 259 1 259 2 "hatte" 202 1 "1780,00" 0 0 0 0 0 0 259 "202" "202" "5434" 259 0 88 "2" 18 "18b" "N" "c" "b" "aux" 1 -1 5 -1 0 202 259 2
"4387" 12 "1715,00" 1376 250 1 352 3 "die Naturschützer" 511 1 "1762,00" 1 1 0 0 0 0 352 "102" "294" "3302" 352 0 88 "2" 18 "18b" "N" "c" "b" "np2" 1 -1 17 -1 0 1024 352 3
"4388" 12 "1721,75" 770 184 1 184 4 "auf einer Fachkonferenz" 386 1 "1811,00" 0 0 1 1 1 1 678 "200" "200" "3553" 384 0 88 "2" 18 "18b" "N" "c" "b" "adj" 1 -1 23 -1 0 586 678 4
"4389" 12 "1468,75" 908 181 1 618 5 "äußerst heftig kritisiert," 290 1 "1532,00" 0 0 1 2 1 2 3599 "225" "290" "6597" 908 0 88 "2" 18 "18b" "N" "c" "b" "vp" 1 -1 26 -1 0 290 3599 5
"4390" 12 "1592,00" 217 217 0 217 6 "aber" 217 0 "1592,00" 1 1 0 0 0 0 217 "." "." "." 217 1 88 "2" 18 "18b" "N" "c" "b" "other" 1 -1 4 -1 0 0 217 8
"4391" 12 "1690,25" 918 258 1 452 7 "die anderen Teilnehmer" 466 0 "1762,00" 0 0 0 0 0 0 452 "194" "466" "12056" 452 0 88 "2" 18 "18b" "N" "c" "b" "other" 1 -1 22 -1 0 466 452 8
"4392" 12 "1652,50" 500 233 1 233 8 "erinnerten" 267 1 "1660,00" 0 0 0 0 0 0 233 "267" "267" "12349" 233 0 88 "2" 18 "18b" "N" "c" "b" "other" 1 -1 10 -1 0 267 233 8
"4393" 12 "1621,50" 291 169 1 169 9 "sich" 122 1 "1677,00" 0 0 0 0 0 0 169 "122" "122" "12496" 169 0 88 "2" 18 "18b" "N" "c" "b" "other" 1 -1 4 -1 0 122 169 8
"4395" 12 "1651,50" 385 149 0 149 11 "wieso," 236 0 "1686,00" 1 1 0 0 1 1 1457 "236" "236" "12758" 385 1 88 "2" 18 "18b" "N" "c" "b" "wh" 1 -1 6 -1 0 236 1457 7
"4396" 12 "1530,00" 265 265 1 265 12 "zumal" 265 0 "1530,00" 0 0 0 0 0 0 265 "." "." "." 265 0 88 "2" 18 "18b" "N" "c" "b" "wh+1" 1 -1 5 -1 0 0 265 8
"4397" 12 "1687,33" 374 176 1 176 13 "die Diskussion" 198 1 "1765,00" 0 0 0 0 0 0 176 "104" "198" "13104" 176 0 88 "2" 18 "18b" "N" "c" "b" "wh+2" 1 -1 14 -1 0 198 176 8
"4398" 12 "1548,00" 176 176 1 176 14 "offenbar" 176 1 "1548,00" 0 0 0 0 0 0 176 "." "." "." 176 0 88 "2" 18 "18b" "N" "c" "b" "other" 1 -1 8 -1 0 0 176 8
"4399" 12 "1633,40" 1269 463 1 721 15 "abseits des Podiums" 429 1 "1736,00" 1 1 0 0 1 1 721 "258" "119" "11026" 721 0 88 "2" 18 "18b" "N" "c" "b" "other" 1 -1 19 -1 0 548 721 8
"4400" 12 "1538,67" 485 59 1 365 16 "stattfand." 120 1 "1613,00" 0 0 1 1 1 1 2688 "306" "120" "13738" 485 0 88 "2" 18 "18b" "N" "c" "b" "end" 1 -1 10 -1 0 120 2688 8
"4427" 12 "1664,57" 1535 194 1 1139 1 "Einen Sprecher des Pharmakonzerns" 396 1 "1777,00" 1 1 0 0 0 0 1139 "311" "396" "4051" 1139 0 91 "2" 5 "5c" "N" "c" "c" "np1" -1 1 33 0 1 396 1139 1
"4428" 12 "1532,00" 450 319 0 319 2 "hatten" 131 0 "1555,00" 1 2 0 0 1 1 319 "131" "131" "3563" 319 1 91 "2" 5 "5c" "N" "c" "c" "aux" -1 1 6 0 1 131 319 2
"4429" 12 "1612,25" 696 118 1 502 3 "die Sportler" 194 0 "1677,00" 0 0 0 0 1 1 502 "232" "194" "3393" 502 0 91 "2" 5 "5c" "N" "c" "c" "np2" -1 1 12 0 1 194 502 3
"4430" 12 "1506,50" 305 173 1 173 4 "nach Angaben der Presse" 132 1 "1568,00" 1 1 0 0 1 1 173 "132" "132" "2803" 173 0 91 "2" 5 "5c" "N" "c" "c" "adj" -1 1 23 0 1 132 173 4
"4431" 12 "1439,67" 523 198 1 523 5 "persönlich getroffen," 523 1 "1486,00" 0 0 1 1 1 1 1695 "177" "." "." 523 0 91 "2" 5 "5c" "N" "c" "c" "vp" -1 1 21 0 1 0 1695 5
"4432" 12 "1523,00" 162 162 1 162 6 "aber" 162 1 "1523,00" 0 0 0 0 0 0 162 "." "." "." 162 0 91 "2" 5 "5c" "N" "c" "c" "other" -1 1 4 0 1 0 162 8
"4434" 12 "1475,00" 183 183 1 183 8 "konnte" 183 0 "1475,00" 0 0 0 0 0 0 183 "." "." "." 183 0 91 "2" 5 "5c" "N" "c" "c" "other" -1 1 6 0 1 0 183 8
"4436" 12 "1371,00" 402 175 1 175 10 "mitteilen," 227 0 "1433,00" 1 1 0 0 0 0 175 "227" "227" "5461" 175 0 91 "2" 5 "5c" "N" "c" "c" "wh-1" -1 1 10 0 1 227 175 6
"4437" 12 "1353,00" 367 156 0 156 11 "wo," 211 0 "1398,00" 1 1 0 0 1 1 594 "211" "211" "5698" 367 1 91 "2" 5 "5c" "N" "c" "c" "wh" -1 1 3 0 1 211 594 7
"4438" 12 "1386,00" 529 334 1 334 12 "sodass" 195 0 "1412,00" 0 0 1 1 1 1 1123 "195" "195" "5917" 529 0 91 "2" 5 "5c" "N" "c" "c" "wh+1" -1 1 6 0 1 195 1123 8
"4439" 12 "1412,00" 149 149 1 149 13 "die Geschichte" 149 1 "1412,00" 0 0 0 0 0 0 149 "." "." "." 149 0 91 "2" 5 "5c" "N" "c" "c" "wh+2" -1 1 14 0 1 0 149 8
"4440" 12 "1399,00" 167 167 1 167 14 "den meisten Lesern" 167 1 "1399,00" 0 0 0 0 0 0 167 "." "." "." 167 0 91 "2" 5 "5c" "N" "c" "c" "other" -1 1 18 0 1 0 167 8
"4441" 12 "1296,00" 494 212 1 212 15 "wahrscheinlich" 282 1 "1349,00" 1 1 0 0 0 0 212 "282" "282" "7413" 212 0 91 "2" 5 "5c" "N" "c" "c" "other" -1 1 14 0 1 282 212 8
"4442" 12 "1245,50" 509 207 1 509 16 "nicht sehr glaubwürdig erschien." 509 1 "1272,00" 0 0 1 1 1 1 791 "302" "." "." 509 0 91 "2" 5 "5c" "N" "c" "c" "end" -1 1 32 0 1 0 791 8
"4443" 12 "1449,45" 2546 249 1 2546 1 "Eine Vertraute des Bürgermeisters" 2546 1 "1660,00" 0 0 0 0 0 0 2546 "356" "." "." 2546 0 92 "2" 2 "2b" "N" "c" "b" "np1" 1 -1 33 -1 0 0 2546 1
"4444" 12 "1250,00" 516 516 1 516 2 "hatte" 516 1 "1250,00" 0 0 0 0 0 0 516 "." "." "." 516 0 92 "2" 2 "2b" "N" "c" "b" "aux" 1 -1 5 -1 0 0 516 2
"4445" 12 "1417,00" 352 207 1 352 3 "die Ratsmitglieder" 352 1 "1449,00" 0 0 0 0 0 0 352 "145" "." "." 352 0 92 "2" 2 "2b" "N" "c" "b" "np2" 1 -1 18 -1 0 0 352 3
"4446" 12 "1505,00" 234 234 1 234 4 "kurz vor der Wahl" 234 1 "1505,00" 0 0 0 0 0 0 234 "." "." "." 234 0 92 "2" 2 "2b" "N" "c" "b" "adj" 1 -1 17 -1 0 0 234 4
"4447" 12 "1449,00" 1286 244 1 1286 5 "auffallend häufig angerufen," 1286 1 "1490,00" 0 0 0 0 0 0 1286 "104" "." "." 1286 0 92 "2" 2 "2b" "N" "c" "b" "vp" 1 -1 28 -1 0 0 1286 5
"4449" 12 "1611,00" 183 183 0 183 7 "heute" 183 0 "1611,00" 1 1 0 0 0 0 183 "." "." "." 183 1 92 "2" 2 "2b" "N" "c" "b" "other" 1 -1 5 -1 0 0 183 8
"4450" 12 "1547,00" 177 177 1 177 8 "weiß" 177 0 "1547,00" 0 0 1 1 1 1 360 "." "." "." 177 0 92 "2" 2 "2b" "N" "c" "b" "other" 1 -1 4 -1 0 0 360 8
"4451" 12 "1572,00" 118 118 1 118 9 "niemand" 118 1 "1572,00" 0 0 0 0 0 0 118 "." "." "." 118 0 92 "2" 2 "2b" "N" "c" "b" "other" 1 -1 7 -1 0 0 118 8
"4453" 12 "1480,00" 226 226 1 226 11 "warum," 226 0 "1480,00" 0 0 0 0 0 0 226 "." "." "." 226 0 92 "2" 2 "2b" "N" "c" "b" "wh" 1 -1 6 -1 0 0 226 7
"4454" 12 "1446,00" 198 198 0 198 12 "wie" 198 0 "1446,00" 1 1 0 0 0 0 198 "." "." "." 198 1 92 "2" 2 "2b" "N" "c" "b" "wh+1" 1 -1 3 -1 0 0 198 8
"4455" 12 "1445,50" 358 160 1 160 13 "eine Zeitung" 198 0 "1479,00" 1 1 0 0 1 1 160 "198" "198" "7475" 160 0 92 "2" 2 "2b" "N" "c" "b" "wh+2" 1 -1 12 -1 0 198 160 8
"4457" 12 "1481,33" 477 177 1 308 15 "in einem Kommentar" 169 0 "1512,00" 0 0 1 1 1 1 873 "131" "169" "7920" 477 0 92 "2" 2 "2b" "N" "c" "b" "other" 1 -1 18 -1 0 169 873 8
"4458" 12 "1501,00" 154 154 1 154 16 "schrieb." 154 1 "1501,00" 0 0 0 0 0 0 154 "." "." "." 154 0 92 "2" 2 "2b" "N" "c" "b" "end" 1 -1 8 -1 0 0 154 8
"4493" 12 "1567,40" 2265 235 1 1479 1 "Ein Schüler des Schachmeisters" 786 1 "1708,00" 1 1 0 0 0 0 1479 "207" "786" "4112" 1479 0 96 "2" 8 "8d" "N" "c" "d" "np1" -1 -1 30 0 -1 786 1479 1
"4494" 12 "1429,00" 460 261 0 261 2 "hatte" 199 0 "1447,00" 1 1 0 0 0 0 261 "199" "199" "5261" 261 1 96 "2" 8 "8d" "N" "c" "d" "aux" -1 -1 5 0 -1 199 261 2
"4495" 12 "1542,20" 1041 271 1 679 3 "die Schiedsrichter" 362 0 "1674,00" 0 0 0 0 0 0 679 "265" "362" "4823" 679 0 96 "2" 8 "8d" "N" "c" "d" "np2" -1 -1 18 0 -1 362 679 3
"4496" 12 "1544,50" 333 169 1 169 4 "während des Turniers" 164 1 "1672,00" 0 0 0 0 1 1 169 "164" "164" "5029" 169 0 96 "2" 8 "8d" "N" "c" "d" "adj" -1 -1 20 0 -1 164 169 4
"4497" 12 "1572,67" 517 146 1 517 5 "sehr genau beobachtet," 517 1 "1644,00" 0 0 1 1 1 1 2289 "237" "." "." 517 0 96 "2" 8 "8d" "N" "c" "d" "vp" -1 -1 22 0 -1 0 2289 5
"4499" 12 "1424,00" 871 193 1 555 7 "der aufmerksame Zuschauer" 316 0 "1505,00" 1 1 0 0 0 0 555 "128" "316" "8104" 555 0 96 "2" 8 "8d" "N" "c" "d" "other" -1 -1 25 0 -1 316 555 8
"4500" 12 "1460,50" 428 201 1 201 8 "fragte" 227 1 "1495,00" 0 0 0 0 0 0 201 "227" "227" "8378" 201 0 96 "2" 8 "8d" "N" "c" "d" "other" -1 -1 6 0 -1 227 201 8
"4502" 12 "1443,00" 237 128 1 128 10 "noch immer," 109 0 "1480,00" 0 0 0 0 0 0 128 "109" "109" "8522" 128 0 96 "2" 8 "8d" "N" "c" "d" "wh-1" -1 -1 11 0 -1 109 128 6
"4503" 12 "1375,00" 233 233 1 233 11 "warum," 233 1 "1375,00" 0 0 0 0 0 0 233 "." "." "." 233 0 96 "2" 8 "8d" "N" "c" "d" "wh" -1 -1 6 0 -1 0 233 7
"4505" 12 "1359,00" 181 181 1 181 13 "er" 181 0 "1359,00" 0 0 0 0 0 0 181 "." "." "." 181 0 96 "2" 8 "8d" "N" "c" "d" "wh+2" -1 -1 2 0 -1 0 181 8
"4506" 12 "1375,50" 497 127 1 127 14 "am Abend" 370 1 "1414,00" 0 0 0 0 0 0 127 "370" "370" "8925" 127 0 96 "2" 8 "8d" "N" "c" "d" "other" -1 -1 8 0 -1 370 127 8
"4508" 12 "1383,25" 1414 708 1 708 16 "nach Hause kam." 706 0 "1427,00" 0 0 1 1 1 1 2436 "230" "706" "9724" 1414 0 96 "2" 8 "8d" "N" "c" "d" "end" -1 -1 15 0 -1 706 2436 8
"4509" 12 "1649,20" 2511 205 1 1150 1 "Ein Aufseher des Gefängnisses" 805 1 "1738,00" 1 2 0 0 0 0 1150 "665" "556" "3944" 1150 0 97 "2" 12 "12d" "N" "c" "d" "np1" -1 -1 29 0 -1 1361 1150 1
"4510" 12 "1795,00" 225 225 1 225 2 "hatte" 225 1 "1795,00" 0 0 0 0 0 0 225 "." "." "." 225 0 97 "2" 12 "12d" "N" "c" "d" "aux" -1 -1 5 0 -1 0 225 2
"4511" 12 "1738,38" 1559 220 1 748 3 "die verdächtigen Häftlinge" 250 1 "1862,00" 1 1 0 0 1 1 748 "107" "413" "4422" 748 0 97 "2" 12 "12d" "N" "c" "d" "np2" -1 -1 26 0 -1 811 748 3
"4512" 12 "1660,50" 1162 185 1 370 4 "durch ein erfundenes Alibi" 364 1 "1861,00" 0 0 0 0 0 0 370 "185" "428" "4909" 370 0 97 "2" 12 "12d" "N" "c" "d" "adj" -1 -1 26 0 -1 792 370 4
"4513" 12 "1510,00" 535 290 1 362 5 "gedeckt," 173 1 "1643,00" 0 0 1 1 1 1 1932 "72" "173" "5121" 535 0 97 "2" 12 "12d" "N" "c" "d" "vp" -1 -1 8 0 -1 173 1932 5
"4515" 12 "1587,67" 1009 142 1 450 7 "keinem der Beteiligten" 273 0 "1690,00" 1 2 0 0 0 0 450 "143" "286" "6692" 450 0 97 "2" 12 "12d" "N" "c" "d" "other" -1 -1 22 0 -1 559 450 8
"4517" 12 "1569,00" 586 376 1 376 9 "damals" 210 0 "1581,00" 0 0 0 0 0 0 376 "210" "210" "6936" 376 0 97 "2" 12 "12d" "N" "c" "d" "other" -1 -1 6 0 -1 210 376 8
"4518" 12 "1522,00" 197 197 0 197 10 "zu entlocken," 197 0 "1522,00" 0 0 0 0 1 1 470 "." "." "." 197 1 97 "2" 12 "12d" "N" "c" "d" "wh-1" -1 -1 13 0 -1 0 470 6
"4519" 12 "1517,00" 140 140 1 140 11 "wieso," 140 0 "1517,00" 0 0 1 1 1 1 1106 "." "." "." 140 0 97 "2" 12 "12d" "N" "c" "d" "wh" -1 -1 6 0 -1 0 1106 7
"4521" 12 "1504,00" 197 197 1 197 13 "eine Aussage" 197 0 "1504,00" 0 0 0 0 0 0 197 "." "." "." 197 0 97 "2" 12 "12d" "N" "c" "d" "wh+2" -1 -1 12 0 -1 0 197 8
"4522" 12 "1493,00" 131 131 1 131 14 "hätte" 131 1 "1493,00" 0 0 0 0 0 0 131 "." "." "." 131 0 97 "2" 12 "12d" "N" "c" "d" "other" -1 -1 5 0 -1 0 131 8
"4524" 12 "1521,86" 1436 184 1 1033 16 "gegen die Ehre verstoßen." 91 0 "1856,00" 0 0 1 1 1 1 3003 "238" "312" "13597" 1436 0 97 "2" 12 "12d" "N" "c" "d" "end" -1 -1 25 0 -1 403 3003 8
"4587" 12 "1399,62" 1519 189 1 920 1 "Einen Sanitäter des Rettungsteams" 599 1 "1638,00" 1 1 0 0 0 0 920 "158" "599" "2791" 920 0 103 "2" 29 "29c" "N" "c" "c" "np1" -1 1 33 0 1 599 920 1
"4588" 12 "1398,00" 108 108 0 108 2 "hatten" 108 0 "1398,00" 0 0 0 0 0 0 108 "." "." "." 108 1 103 "2" 29 "29c" "N" "c" "c" "aux" -1 1 6 0 1 0 108 2
"4589" 12 "1390,67" 593 83 1 388 3 "die Feuerwehrleute" 205 0 "1453,00" 0 0 0 0 0 0 388 "305" "205" "3242" 388 0 103 "2" 29 "29c" "N" "c" "c" "np2" -1 1 18 0 1 205 388 3
"4590" 12 "1342,00" 360 181 1 181 4 "nachdrücklich" 179 1 "1480,00" 0 0 0 0 0 0 181 "179" "179" "3451" 181 0 103 "2" 29 "29c" "N" "c" "c" "adj" -1 1 13 0 1 179 181 4
"4591" 12 "1249,50" 358 193 1 193 5 "um Hilfe gebeten," 165 1 "1358,00" 0 0 1 1 1 1 1449 "165" "165" "3642" 358 0 103 "2" 29 "29c" "N" "c" "c" "vp" -1 1 17 0 1 165 1449 5
"4593" 12 "1433,00" 134 134 0 134 7 "man" 134 0 "1433,00" 1 1 0 0 0 0 134 "." "." "." 134 1 103 "2" 29 "29c" "N" "c" "c" "other" -1 1 3 0 1 0 134 8
"4594" 12 "1319,00" 225 225 1 225 8 "verstand" 225 0 "1319,00" 0 0 1 1 1 1 359 "." "." "." 225 0 103 "2" 29 "29c" "N" "c" "c" "other" -1 1 8 0 1 0 359 8
"4595" 12 "1485,00" 154 154 1 154 9 "später" 154 1 "1485,00" 0 0 0 0 0 0 154 "." "." "." 154 0 103 "2" 29 "29c" "N" "c" "c" "other" -1 1 6 0 1 0 154 8
"4597" 12 "1449,00" 223 223 1 223 11 "warum," 223 0 "1449,00" 0 0 0 0 0 0 223 "." "." "." 223 0 103 "2" 29 "29c" "N" "c" "c" "wh" -1 1 6 0 1 0 223 7
"4599" 12 "1392,50" 634 208 1 208 13 "schließlich" 426 0 "1429,00" 1 1 0 0 0 0 208 "426" "426" "6603" 208 0 103 "2" 29 "29c" "N" "c" "c" "wh+2" -1 1 11 0 1 426 208 8
"4600" 12 "1441,00" 454 198 1 454 14 "Bildmaterial vom Unglücksort" 454 1 "1447,00" 0 0 0 0 0 0 454 "256" "." "." 454 0 103 "2" 29 "29c" "N" "c" "c" "other" -1 1 28 0 1 0 454 8
"4601" 12 "1407,50" 281 197 1 281 15 "das Ausmaß der Verwüstung" 281 1 "1428,00" 0 0 0 0 0 0 281 "84" "." "." 281 0 103 "2" 29 "29c" "N" "c" "c" "other" -1 1 25 0 1 0 281 8
"4602" 12 "1420,00" 310 174 1 310 16 "verständlich machte." 310 1 "1431,00" 0 0 1 1 1 1 736 "136" "." "." 310 0 103 "2" 29 "29c" "N" "c" "c" "end" -1 1 20 0 1 0 736 8
"4653" 12 "1711,78" 1532 223 1 1006 1 "Einen Sachverständigen aus Osteuropa" 414 1 "1837,00" 1 2 0 0 0 0 1006 "257" "112" "4678" 1006 0 108 "2" 17 "17c" "N" "c" "c" "np1" -1 1 36 0 1 526 1006 1
"4654" 12 "1892,00" 91 91 1 91 2 "hatten" 91 1 "1892,00" 0 0 0 0 0 0 91 "." "." "." 91 0 108 "2" 17 "17c" "N" "c" "c" "aux" -1 1 6 0 1 0 91 2
"4655" 12 "1675,33" 575 131 1 131 3 "die Investoren" 215 1 "1724,00" 0 0 0 0 1 1 131 "229" "229" "4937" 131 0 108 "2" 17 "17c" "N" "c" "c" "np2" -1 1 14 0 1 444 131 3
"4656" 12 "1587,50" 461 211 1 211 4 "in der Planungsphase" 250 1 "1641,00" 0 0 0 0 0 0 211 "250" "250" "6018" 211 0 108 "2" 17 "17c" "N" "c" "c" "adj" -1 1 20 0 1 250 211 4
"4657" 12 "1436,75" 578 200 1 339 5 "eigenständig hinzugezogen," 239 1 "1589,00" 0 0 0 0 0 0 339 "139" "239" "6319" 339 0 108 "2" 17 "17c" "N" "c" "c" "vp" -1 1 26 0 1 239 339 5
"4659" 12 "1453,50" 622 143 1 246 7 "im Nachhinein" 376 0 "1628,00" 0 0 0 0 0 0 246 "103" "376" "6819" 246 0 108 "2" 17 "17c" "N" "c" "c" "other" -1 1 13 0 1 376 246 8
"4660" 12 "1579,00" 316 171 1 171 8 "fragte" 145 1 "1645,00" 0 0 0 0 0 0 171 "145" "145" "6990" 171 0 108 "2" 17 "17c" "N" "c" "c" "other" -1 1 6 0 1 145 171 8
"4662" 12 "1597,33" 557 141 1 324 10 "so mancher Gutachter," 233 0 "1616,00" 0 0 0 0 0 0 324 "183" "233" "7251" 324 0 108 "2" 17 "17c" "N" "c" "c" "wh-1" -1 1 21 0 1 233 324 6
"4663" 12 "1519,50" 241 114 0 114 11 "wieso," 127 0 "1536,00" 1 1 0 0 1 1 2454 "127" "127" "7405" 241 1 108 "2" 17 "17c" "N" "c" "c" "wh" -1 1 6 0 1 127 2454 7
"4664" 12 "1660,00" 206 206 1 206 12 "da" 206 0 "1660,00" 0 0 0 0 0 0 206 "." "." "." 206 0 108 "2" 17 "17c" "N" "c" "c" "wh+1" -1 1 2 0 1 0 206 8
"4665" 12 "1608,00" 332 149 1 149 13 "das Ergebnis" 183 1 "1722,00" 0 0 0 0 0 0 149 "183" "183" "7627" 149 0 108 "2" 17 "17c" "N" "c" "c" "wh+2" -1 1 12 0 1 183 149 8
"4666" 12 "1606,00" 208 72 1 72 14 "augenscheinlich" 136 1 "1749,00" 0 0 0 0 0 0 72 "136" "136" "7805" 72 0 108 "2" 17 "17c" "N" "c" "c" "other" -1 1 15 0 1 136 72 8
"4668" 12 "1616,67" 616 203 1 489 16 "verbessert wurde." 127 0 "1750,00" 0 0 1 1 1 1 3389 "286" "127" "7967" 616 0 108 "2" 17 "17c" "N" "c" "c" "end" -1 1 17 0 1 127 3389 8
"4854" 12 "1485,67" 2171 188 1 2171 1 "Eine Mathematikerin mit Programmierkenntnissen" 2171 1 "1582,00" 0 0 0 0 0 0 2171 "231" "." "." 2171 0 124 "2" 27 "27a" "N" "c" "a" "np1" 1 1 46 1 0 0 2171 1
"4855" 12 "1423,33" 615 199 1 199 2 "hatten" 146 1 "1459,00" 1 2 0 0 0 0 199 "270" "270" "3108" 199 0 124 "2" 27 "27a" "N" "c" "a" "aux" 1 1 6 1 0 416 199 2
"4856" 12 "1413,00" 879 184 1 184 3 "die Seitenbetreiber" 229 1 "1488,00" 1 1 1 1 1 2 665 "211" "211" "3344" 395 0 124 "2" 27 "27a" "N" "c" "a" "np2" 1 1 19 1 0 695 665 3
"4857" 12 "1256,00" 823 200 1 823 4 "über die Sicherheitslücke" 823 1 "1307,00" 0 0 0 0 0 0 823 "375" "." "." 823 0 124 "2" 27 "27a" "N" "c" "a" "adj" 1 1 25 1 0 0 823 4
"4860" 12 "1330,67" 637 154 1 354 7 "der Staatsanwalt" 283 0 "1428,00" 1 1 0 0 0 0 354 "200" "283" "9340" 354 0 124 "2" 27 "27a" "N" "c" "a" "other" 1 1 16 1 0 283 354 8
"4862" 12 "1418,50" 401 235 1 235 9 "genau" 166 0 "1474,00" 0 0 0 0 0 0 235 "166" "166" "9541" 235 0 124 "2" 27 "27a" "N" "c" "a" "other" 1 1 5 1 0 166 235 8
"4863" 12 "1281,00" 297 297 0 297 10 "wissen," 297 0 "1281,00" 1 1 0 0 0 0 297 "." "." "." 297 1 124 "2" 27 "27a" "N" "c" "a" "wh-1" 1 1 7 1 0 0 297 6
"4865" 12 "1334,50" 393 173 1 173 12 "da" 220 0 "1341,00" 0 0 1 1 1 1 690 "220" "220" "5772" 393 0 124 "2" 27 "27a" "N" "c" "a" "wh+1" 1 1 2 1 0 220 690 8
"4867" 12 "1397,00" 519 168 1 347 14 "für den Tathergang" 172 0 "1427,00" 0 0 0 0 0 0 347 "179" "172" "9760" 347 0 124 "2" 27 "27a" "N" "c" "a" "other" 1 1 18 1 0 172 347 8
"4868" 12 "1423,50" 401 175 1 175 15 "womöglich" 226 1 "1444,00" 1 1 0 0 0 0 175 "226" "226" "7720" 175 0 124 "2" 27 "27a" "N" "c" "a" "other" 1 1 9 1 0 226 175 8
"4869" 12 "1383,83" 1782 216 1 1018 16 "äußerst entscheidend war." 320 1 "1437,00" 0 0 1 3 1 3 3259 "665" "215" "7960" 1782 0 124 "2" 27 "27a" "N" "c" "a" "end" 1 1 25 1 0 764 3259 8
"4901" 12 "1481,14" 1882 204 1 1340 1 "Einen Spieler des Vereins" 542 1 "1688,00" 1 1 0 0 0 0 1340 "344" "542" "3478" 1340 0 128 "2" 9 "9c" "N" "c" "c" "np1" -1 1 25 0 1 542 1340 1
"4903" 12 "1497,50" 1073 293 1 728 3 "die aufdringlichen Fans" 345 0 "1569,00" 0 0 0 0 0 0 728 "234" "345" "3849" 728 0 128 "2" 9 "9c" "N" "c" "c" "np2" -1 1 23 0 1 345 728 3
"4904" 12 "1471,25" 893 192 1 192 4 "nach dem Auswärtsspiel" 701 1 "1482,00" 0 0 0 0 0 0 192 "172" "701" "4636" 192 0 128 "2" 9 "9c" "N" "c" "c" "adj" -1 1 22 0 1 701 192 4
"4905" 12 "1400,00" 417 288 1 288 5 "grob beleidigt," 129 1 "1428,00" 0 0 1 1 1 1 2005 "129" "129" "4787" 417 0 128 "2" 9 "9c" "N" "c" "c" "vp" -1 1 15 0 1 129 2005 5
"4907" 12 "1392,50" 322 164 1 322 7 "der Trainer" 322 0 "1407,00" 0 0 0 0 0 0 322 "158" "." "." 322 0 128 "2" 9 "9c" "N" "c" "c" "other" -1 1 11 0 1 0 322 8
"4909" 12 "1389,00" 195 195 1 195 9 "nicht" 195 0 "1389,00" 0 0 0 0 0 0 195 "." "." "." 195 0 128 "2" 9 "9c" "N" "c" "c" "other" -1 1 5 0 1 0 195 8
"4910" 12 "1337,00" 111 111 1 111 10 "verstehen," 111 1 "1337,00" 0 0 0 0 0 0 111 "." "." "." 111 0 128 "2" 9 "9c" "N" "c" "c" "wh-1" -1 1 10 0 1 0 111 6
"4911" 12 "1302,00" 192 192 1 192 11 "warum," 192 1 "1302,00" 0 0 0 0 0 0 192 "." "." "." 192 0 128 "2" 9 "9c" "N" "c" "c" "wh" -1 1 6 0 1 0 192 7
"4912" 12 "1279,00" 182 182 1 182 12 "sodass" 182 1 "1279,00" 0 0 0 0 0 0 182 "." "." "." 182 0 128 "2" 9 "9c" "N" "c" "c" "wh+1" -1 1 6 0 1 0 182 8
"4915" 12 "1290,00" 213 213 1 213 15 "enttäuscht" 213 0 "1290,00" 0 0 0 0 0 0 213 "." "." "." 213 0 128 "2" 9 "9c" "N" "c" "c" "other" -1 1 10 0 1 0 213 8
"4916" 12 "1316,50" 334 168 1 334 16 "den Kopf schüttelte." 334 1 "1328,00" 0 0 0 0 0 0 334 "166" "." "." 334 0 128 "2" 9 "9c" "N" "c" "c" "end" -1 1 20 0 1 0 334 8
"4957" 13 "1253,50" 3583 203 1 3583 1 "Ein Schüler des Schachmeisters" 3583 1 "1460,00" 0 0 0 0 0 0 3583 "98" "." "." 3583 0 4 "2" 8 "8d" "N" "c" "d" "np1" -1 -1 30 0 -1 0 3583 1
"4959" 13 "1300,80" 915 187 1 915 3 "die Schiedsrichter" 915 0 "1388,00" 0 0 0 0 0 0 915 "224" "." "." 915 0 4 "2" 8 "8d" "N" "c" "d" "np2" -1 -1 18 0 -1 0 915 3
"4960" 13 "1414,25" 381 196 1 381 4 "während des Turniers" 381 1 "1492,00" 0 0 0 0 0 0 381 "80" "." "." 381 0 4 "2" 8 "8d" "N" "c" "d" "adj" -1 -1 20 0 -1 0 381 4
"4961" 13 "1286,75" 856 173 1 856 5 "sehr genau beobachtet," 856 1 "1397,00" 0 0 0 0 0 0 856 "306" "." "." 856 0 4 "2" 8 "8d" "N" "c" "d" "vp" -1 -1 22 0 -1 0 856 5
"4962" 13 "1336,00" 410 245 0 245 6 "aber" 165 0 "1363,00" 1 2 0 0 0 0 245 "165" "165" "8244" 245 1 4 "2" 8 "8d" "N" "c" "d" "other" -1 -1 4 0 -1 165 245 8
"4963" 13 "1284,00" 1279 138 1 138 7 "der aufmerksame Zuschauer" 706 0 "1381,00" 0 0 1 2 1 2 1689 "198" "435" "8065" 1279 0 4 "2" 8 "8d" "N" "c" "d" "other" -1 -1 25 0 -1 1141 1689 8
"4964" 13 "1319,00" 278 278 1 278 8 "fragte" 278 1 "1319,00" 0 0 0 0 0 0 278 "." "." "." 278 0 4 "2" 8 "8d" "N" "c" "d" "other" -1 -1 6 0 -1 0 278 8
"4966" 13 "1327,50" 269 101 1 269 10 "noch immer," 269 0 "1344,00" 0 0 0 0 0 0 269 "168" "." "." 269 0 4 "2" 8 "8d" "N" "c" "d" "wh-1" -1 -1 11 0 -1 0 269 6
"4968" 13 "1348,00" 265 265 1 265 12 "als" 265 0 "1348,00" 0 0 0 0 0 0 265 "." "." "." 265 0 4 "2" 8 "8d" "N" "c" "d" "wh+1" -1 -1 3 0 -1 0 265 8
"4969" 13 "1220,00" 465 465 1 465 13 "er" 465 1 "1220,00" 0 0 0 0 0 0 465 "." "." "." 465 0 4 "2" 8 "8d" "N" "c" "d" "wh+2" -1 -1 2 0 -1 0 465 8
"4970" 13 "1219,00" 96 96 1 96 14 "am Abend" 96 1 "1219,00" 0 0 0 0 0 0 96 "." "." "." 96 0 4 "2" 8 "8d" "N" "c" "d" "other" -1 -1 8 0 -1 0 96 8
"4971" 13 "1279,00" 254 254 1 254 15 "endlich" 254 1 "1279,00" 0 0 0 0 0 0 254 "." "." "." 254 0 4 "2" 8 "8d" "N" "c" "d" "other" -1 -1 7 0 -1 0 254 8
"4972" 13 "1383,00" 1489 246 1 1489 16 "nach Hause kam." 1489 1 "1465,00" 0 0 0 0 0 0 1489 "189" "." "." 1489 0 4 "2" 8 "8d" "N" "c" "d" "end" -1 -1 15 0 -1 0 1489 8
"5017" 13 "1129,86" 1677 206 1 1677 1 "Eine Dolmetscherin des Botschafters" 1677 1 "1161,00" 0 0 0 0 0 0 1677 "136" "." "." 1677 0 9 "2" 14 "14b" "N" "c" "b" "np1" 1 -1 35 -1 0 0 1677 1
"5018" 13 "1141,00" 584 335 1 335 2 "hatte" 155 1 "1163,00" 1 2 0 0 0 0 335 "94" "94" "2657" 335 0 9 "2" 14 "14b" "N" "c" "b" "aux" 1 -1 5 -1 0 249 335 2
"5019" 13 "1150,75" 879 168 1 168 3 "die Gastgeber" 413 1 "1204,00" 0 0 1 2 1 2 1128 "27" "298" "3100" 879 0 9 "2" 14 "14b" "N" "c" "b" "np2" 1 -1 13 -1 0 711 1128 3
"5020" 13 "1200,25" 1052 201 1 1052 4 "während der Begrüßungszeremonie" 1052 1 "1252,00" 0 0 0 0 0 0 1052 "391" "." "." 1052 0 9 "2" 14 "14b" "N" "c" "b" "adj" 1 -1 31 -1 0 0 1052 4
"5021" 13 "1120,50" 1022 319 1 728 5 "empfindlich gekränkt," 294 1 "1149,00" 1 1 0 0 0 0 728 "179" "294" "18082" 728 0 9 "2" 14 "14b" "N" "c" "b" "vp" 1 -1 21 -1 0 294 728 5
"5022" 13 "1034,50" 822 129 1 822 6 "aber" 822 1 "1107,00" 0 0 0 0 0 0 822 "281" "." "." 822 0 9 "2" 14 "14b" "N" "c" "b" "other" 1 -1 4 -1 0 0 822 8
"5023" 13 "1145,50" 882 238 1 238 7 "damals" 644 1 "1158,00" 1 1 0 0 0 0 238 "644" "644" "8301" 238 0 9 "2" 14 "14b" "N" "c" "b" "other" 1 -1 6 -1 0 644 238 8
"5024" 13 "1135,67" 767 445 1 445 8 "konnte" 322 1 "1162,00" 0 0 1 1 1 1 1411 "267" "322" "8823" 767 0 9 "2" 14 "14b" "N" "c" "b" "other" 1 -1 6 -1 0 322 1411 8
"5025" 13 "1154,00" 246 246 1 246 9 "niemand" 246 1 "1154,00" 0 0 0 0 0 0 246 "." "." "." 246 0 9 "2" 14 "14b" "N" "c" "b" "other" 1 -1 7 -1 0 0 246 8
"5026" 13 "1124,00" 428 173 1 319 10 "nachvollziehen," 109 1 "1245,00" 1 1 0 0 0 0 319 "146" "109" "16454" 319 0 9 "2" 14 "14b" "N" "c" "b" "wh-1" 1 -1 15 -1 0 109 319 6
"5027" 13 "1126,33" 676 268 1 507 11 "womit," 169 1 "1211,00" 0 0 0 0 0 0 507 "239" "169" "16646" 507 0 9 "2" 14 "14b" "N" "c" "b" "wh" 1 -1 6 -1 0 169 507 7
"5028" 13 "1110,83" 1432 336 1 793 12 "obwohl" 639 1 "1155,00" 0 0 0 0 0 0 793 "239" "639" "17323" 793 0 9 "2" 14 "14b" "N" "c" "b" "wh+1" 1 -1 6 -1 0 639 793 8
"5029" 13 "1114,40" 1019 257 1 641 13 "die kulturellen Gepflogenheiten" 378 1 "1200,00" 0 0 0 0 1 1 641 "185" "378" "17765" 641 0 9 "2" 14 "14b" "N" "c" "b" "wh+2" 1 -1 31 -1 0 378 641 8
"5030" 13 "1136,50" 971 338 1 777 14 "der jeweils anderen Seite" 194 1 "1176,00" 1 1 0 0 0 0 777 "197" "194" "15057" 777 0 9 "2" 14 "14b" "N" "c" "b" "other" 1 -1 25 -1 0 194 777 8
"5031" 13 "1151,00" 199 199 1 199 15 "auf jeden Fall" 199 1 "1151,00" 0 0 0 0 0 0 199 "." "." "." 199 0 9 "2" 14 "14b" "N" "c" "b" "other" 1 -1 14 -1 0 0 199 8
"5032" 13 "1093,30" 2269 196 1 1298 16 "hinreichend bekannt waren." 971 1 "1230,00" 0 0 1 2 1 2 4052 "71" "971" "16120" 2269 0 9 "2" 14 "14b" "N" "c" "b" "end" 1 -1 26 -1 0 971 4052 8
"5059" 13 "1027,50" 1904 193 1 1904 1 "Eine Geschworene des Gerichts" 1904 1 "1158,00" 0 0 0 0 0 0 1904 "397" "." "." 1904 0 12 "2" 10 "10b" "N" "c" "b" "np1" 1 -1 29 -1 0 0 1904 1
"5061" 13 "925,33" 760 277 1 760 3 "die beiden Angeklagten" 760 0 "981,00" 0 0 0 0 0 0 760 "265" "." "." 760 0 12 "2" 10 "10b" "N" "c" "b" "np2" 1 -1 22 -1 0 0 760 3
"5062" 13 "1094,47" 2931 315 1 1841 4 "trotz richterlicher Verwarnung" 1090 1 "1263,00" 1 1 0 0 0 0 1841 "70" "1090" "8005" 1841 0 12 "2" 10 "10b" "N" "c" "b" "adj" 1 -1 30 -1 0 1090 1841 4
"5063" 13 "982,40" 1377 226 1 1377 5 "direkt angesprochen," 1377 1 "1093,00" 0 0 1 1 1 1 2467 "308" "." "." 1377 0 12 "2" 10 "10b" "N" "c" "b" "vp" 1 -1 20 -1 0 0 2467 5
"5065" 13 "962,67" 674 399 1 674 7 "niemand im Saal" 674 0 "1022,00" 0 0 0 0 0 0 674 "167" "." "." 674 0 12 "2" 10 "10b" "N" "c" "b" "other" 1 -1 15 -1 0 0 674 8
"5066" 13 "955,00" 186 186 1 186 8 "verstand" 186 1 "955,00" 0 0 0 0 0 0 186 "." "." "." 186 0 12 "2" 10 "10b" "N" "c" "b" "other" 1 -1 8 -1 0 0 186 8
"5067" 13 "1083,33" 382 79 1 382 9 "wohl" 382 1 "1147,00" 0 0 0 0 0 0 382 "265" "." "." 382 0 12 "2" 10 "10b" "N" "c" "b" "other" 1 -1 4 -1 0 0 382 8
"5069" 13 "1063,00" 286 286 1 286 11 "weshalb," 286 0 "1063,00" 0 0 0 0 0 0 286 "." "." "." 286 0 12 "2" 10 "10b" "N" "c" "b" "wh" 1 -1 8 -1 0 0 286 7
"5070" 13 "1024,50" 341 258 1 341 12 "bevor" 341 1 "1029,00" 0 0 0 0 0 0 341 "83" "." "." 341 0 12 "2" 10 "10b" "N" "c" "b" "wh+1" 1 -1 5 -1 0 0 341 8
"5071" 13 "1101,00" 150 150 1 150 13 "die Verhandlung" 150 1 "1101,00" 0 0 0 0 0 0 150 "." "." "." 150 0 12 "2" 10 "10b" "N" "c" "b" "wh+2" 1 -1 15 -1 0 0 150 8
"5072" 13 "1120,00" 332 206 1 332 14 "überraschend" 332 1 "1154,00" 0 0 0 0 0 0 332 "126" "." "." 332 0 12 "2" 10 "10b" "N" "c" "b" "other" 1 -1 12 -1 0 0 332 8
"5073" 13 "1179,25" 1307 198 1 1307 15 "auf unbestimmte Zeit" 1307 1 "1292,00" 0 0 0 0 0 0 1307 "322" "." "." 1307 0 12 "2" 10 "10b" "N" "c" "b" "other" 1 -1 20 -1 0 0 1307 8
"5074" 13 "1149,00" 762 280 1 762 16 "vertagt wurde." 762 1 "1254,00" 0 0 0 0 0 0 762 "169" "." "." 762 0 12 "2" 10 "10b" "N" "c" "b" "end" 1 -1 14 -1 0 0 762 8
"5090" 13 "1157,40" 1123 193 1 1123 1 "Eine Kellnerin des Lokals" 1123 1 "1210,00" 0 0 0 0 0 0 1123 "93" "." "." 1123 0 14 "2" 3 "3a" "N" "c" "a" "np1" 1 1 25 1 0 0 1123 1
"5091" 13 "1064,00" 183 183 1 183 2 "hatten" 183 1 "1064,00" 0 0 0 0 0 0 183 "." "." "." 183 0 14 "2" 3 "3a" "N" "c" "a" "aux" 1 1 6 1 0 0 183 2
"5092" 13 "1042,00" 787 240 1 787 3 "die Stammgäste" 787 1 "1052,00" 0 0 0 0 0 0 787 "317" "." "." 787 0 14 "2" 3 "3a" "N" "c" "a" "np2" 1 1 14 1 0 0 787 3
"5093" 13 "1103,45" 3362 118 1 3362 4 "über das geplante Skatturnier" 3362 1 "1238,00" 0 0 0 0 0 0 3362 "261" "." "." 3362 0 14 "2" 3 "3a" "N" "c" "a" "adj" 1 1 29 1 0 0 3362 4
"5094" 13 "1065,00" 344 228 1 344 5 "ausgefragt," 344 1 "1079,00" 0 0 0 0 0 0 344 "116" "." "." 344 0 14 "2" 3 "3a" "N" "c" "a" "vp" 1 1 11 1 0 0 344 5
"5095" 13 "948,00" 405 162 1 405 6 "aber" 405 1 "955,00" 0 0 0 0 0 0 405 "243" "." "." 405 0 14 "2" 3 "3a" "N" "c" "a" "other" 1 1 4 1 0 0 405 8
"5096" 13 "873,00" 145 145 1 145 7 "der Wirt" 145 1 "873,00" 0 0 0 0 0 0 145 "." "." "." 145 0 14 "2" 3 "3a" "N" "c" "a" "other" 1 1 8 1 0 0 145 8
"5097" 13 "844,00" 229 229 1 229 8 "konnte" 229 1 "844,00" 0 0 0 0 0 0 229 "." "." "." 229 0 14 "2" 3 "3a" "N" "c" "a" "other" 1 1 6 1 0 0 229 8
"5098" 13 "886,00" 355 355 1 355 9 "nicht" 355 1 "886,00" 0 0 0 0 0 0 355 "." "." "." 355 0 14 "2" 3 "3a" "N" "c" "a" "other" 1 1 5 1 0 0 355 8
"5099" 13 "953,00" 217 217 1 217 10 "sagen," 217 1 "953,00" 0 0 0 0 0 0 217 "." "." "." 217 0 14 "2" 3 "3a" "N" "c" "a" "wh-1" 1 1 6 1 0 0 217 6
"5100" 13 "1033,00" 215 89 1 215 11 "warum," 215 1 "1058,00" 0 0 0 0 0 0 215 "126" "." "." 215 0 14 "2" 3 "3a" "N" "c" "a" "wh" 1 1 6 1 0 0 215 7
"5101" 13 "1107,00" 257 257 1 257 12 "da" 257 1 "1107,00" 0 0 0 0 0 0 257 "." "." "." 257 0 14 "2" 3 "3a" "N" "c" "a" "wh+1" 1 1 2 1 0 0 257 8
"5103" 13 "1061,00" 414 192 1 414 14 "offenbar" 414 0 "1067,00" 0 0 0 0 0 0 414 "222" "." "." 414 0 14 "2" 3 "3a" "N" "c" "a" "other" 1 1 8 1 0 0 414 8
"5104" 13 "1174,67" 754 257 1 754 15 "an jenem Abend" 754 1 "1213,00" 0 0 0 0 0 0 754 "305" "." "." 754 0 14 "2" 3 "3a" "N" "c" "a" "other" 1 1 14 1 0 0 754 8
"5105" 13 "1011,33" 1669 245 1 1669 16 "sehr beschäftigt gewesen war." 1669 1 "1177,00" 0 0 0 0 0 0 1669 "288" "." "." 1669 0 14 "2" 3 "3a" "N" "c" "a" "end" 1 1 29 1 0 0 1669 8
"5126" 13 "1062,88" 1337 193 1 1337 1 "Eine Vertraute des Bürgermeisters" 1337 1 "1147,00" 0 0 0 0 0 0 1337 "100" "." "." 1337 0 17 "2" 2 "2b" "N" "c" "b" "np1" 1 -1 33 -1 0 0 1337 1
"5127" 13 "1072,00" 244 244 1 244 2 "hatte" 244 1 "1072,00" 0 0 0 0 0 0 244 "." "." "." 244 0 17 "2" 2 "2b" "N" "c" "b" "aux" 1 -1 5 -1 0 0 244 2
"5128" 13 "1142,50" 454 187 1 454 3 "die Ratsmitglieder" 454 1 "1170,00" 0 0 0 0 0 0 454 "267" "." "." 454 0 17 "2" 2 "2b" "N" "c" "b" "np2" 1 -1 18 -1 0 0 454 3
"5129" 13 "1170,00" 727 79 1 548 4 "kurz vor der Wahl" 179 1 "1224,00" 1 1 0 0 0 0 548 "231" "179" "11343" 548 0 17 "2" 2 "2b" "N" "c" "b" "adj" 1 -1 17 -1 0 179 548 4
"5130" 13 "1102,00" 1367 254 1 1367 5 "auffallend häufig angerufen," 1367 1 "1139,00" 0 0 0 0 0 0 1367 "219" "." "." 1367 0 17 "2" 2 "2b" "N" "c" "b" "vp" 1 -1 28 -1 0 0 1367 5
"5131" 13 "1010,00" 237 237 0 237 6 "aber" 237 0 "1010,00" 1 1 0 0 0 0 237 "." "." "." 237 1 17 "2" 2 "2b" "N" "c" "b" "other" 1 -1 4 -1 0 0 237 8
"5132" 13 "1014,50" 500 91 1 91 7 "heute" 409 0 "1081,00" 0 0 1 1 1 1 737 "409" "409" "5735" 500 0 17 "2" 2 "2b" "N" "c" "b" "other" 1 -1 5 -1 0 409 737 8
"5133" 13 "1026,00" 391 286 1 286 8 "weiß" 105 1 "1105,00" 1 1 0 0 0 0 286 "105" "105" "6349" 286 0 17 "2" 2 "2b" "N" "c" "b" "other" 1 -1 4 -1 0 105 286 8
"5134" 13 "1105,50" 286 165 1 165 9 "niemand" 121 1 "1177,00" 0 0 1 1 1 1 391 "121" "121" "6589" 286 0 17 "2" 2 "2b" "N" "c" "b" "other" 1 -1 7 -1 0 121 391 8
"5135" 13 "1231,00" 126 126 1 126 10 "mehr," 126 1 "1231,00" 0 0 0 0 0 0 126 "." "." "." 126 0 17 "2" 2 "2b" "N" "c" "b" "wh-1" 1 -1 5 -1 0 0 126 6
"5136" 13 "1105,50" 390 124 1 390 11 "warum," 390 1 "1127,00" 0 0 0 0 0 0 390 "266" "." "." 390 0 17 "2" 2 "2b" "N" "c" "b" "wh" 1 -1 6 -1 0 0 390 7
"5137" 13 "1088,50" 374 201 1 201 12 "wie" 173 1 "1115,00" 1 1 0 0 0 0 201 "173" "173" "8151" 201 0 17 "2" 2 "2b" "N" "c" "b" "wh+1" 1 -1 3 -1 0 173 201 8
"5138" 13 "1115,33" 836 356 1 356 13 "eine Zeitung" 480 1 "1165,00" 0 0 1 1 1 1 1009 "290" "480" "8673" 836 0 17 "2" 2 "2b" "N" "c" "b" "wh+2" 1 -1 12 -1 0 480 1009 8
"5139" 13 "1101,67" 628 224 1 224 14 "kürzlich" 124 1 "1163,00" 1 2 0 0 0 0 224 "280" "280" "9597" 224 0 17 "2" 2 "2b" "N" "c" "b" "other" 1 -1 8 -1 0 404 224 8
"5140" 13 "1049,00" 1009 104 1 163 15 "in einem Kommentar" 369 1 "1129,00" 1 1 1 1 1 3 813 "59" "370" "10012" 533 0 17 "2" 2 "2b" "N" "c" "b" "other" 1 -1 18 -1 0 846 813 8
"5141" 13 "996,50" 258 167 1 258 16 "schrieb." 258 1 "1016,00" 0 0 1 1 1 1 1037 "91" "." "." 258 0 17 "2" 2 "2b" "N" "c" "b" "end" 1 -1 8 -1 0 0 1037 8
"5153" 13 "1012,60" 1956 280 1 1153 1 "Ein Teenager ohne Schulabschluss" 803 1 "1092,00" 1 1 0 0 0 0 1153 "212" "803" "13879" 1153 0 19 "." 20 "20d" "N" "c" "d" "np1" -1 -1 32 0 -1 803 1153 1
"5154" 13 "1053,00" 494 226 1 226 2 "hatte" 268 1 "1142,00" 0 0 0 0 0 0 226 "268" "268" "14177" 226 0 19 "." 20 "20d" "N" "c" "d" "aux" -1 -1 5 0 -1 268 226 2
"5155" 13 "1126,44" 1868 220 1 719 3 "die Talentsucher" 513 1 "1176,00" 1 1 0 0 0 0 719 "266" "636" "3402" 719 0 19 "." 20 "20d" "N" "c" "d" "np2" -1 -1 16 0 -1 1149 719 3
"5156" 13 "1062,50" 1789 77 1 77 4 "in der Bewerbungsphase" 175 1 "1159,00" 1 1 1 1 1 1 1628 "240" "915" "4399" 992 0 19 "." 20 "20d" "N" "c" "d" "adj" -1 -1 22 0 -1 1712 1628 4
"5157" 13 "1073,40" 986 257 1 774 5 "angeschrieben," 212 1 "1192,00" 0 0 0 0 1 1 774 "84" "212" "15873" 774 0 19 "." 20 "20d" "N" "c" "d" "vp" -1 -1 14 0 -1 212 774 5
"5158" 13 "919,00" 355 182 0 355 6 "aber" 355 0 "919,00" 1 1 0 0 0 0 355 "173" "." "." 355 1 19 "." 20 "20d" "N" "c" "d" "other" -1 -1 4 0 -1 0 355 8
"5159" 13 "1022,38" 1422 129 1 129 7 "der Programmverantwortliche" 426 0 "1238,00" 0 0 1 1 1 1 1351 "191" "867" "7112" 996 0 19 "." 20 "20d" "N" "c" "d" "other" -1 -1 27 0 -1 1293 1351 8
"5160" 13 "1123,50" 420 244 1 244 8 "fragte" 176 1 "1255,00" 0 0 0 0 0 0 244 "176" "176" "16915" 244 0 19 "." 20 "20d" "N" "c" "d" "other" -1 -1 6 0 -1 176 244 8
"5161" 13 "1189,00" 188 188 1 188 9 "sich" 188 1 "1189,00" 0 0 0 0 0 0 188 "." "." "." 188 0 19 "." 20 "20d" "N" "c" "d" "other" -1 -1 4 0 -1 0 188 8
"5162" 13 "1176,50" 386 90 1 386 10 "ernsthaft," 386 1 "1195,00" 0 0 0 0 0 0 386 "296" "." "." 386 0 19 "." 20 "20d" "N" "c" "d" "wh-1" -1 -1 10 0 -1 0 386 6
"5163" 13 "1067,00" 144 144 0 144 11 "wozu," 144 0 "1067,00" 0 0 0 0 0 0 144 "." "." "." 144 1 19 "." 20 "20d" "N" "c" "d" "wh" -1 -1 5 0 -1 0 144 7
"5164" 13 "1174,00" 580 453 1 453 12 "denn" 127 0 "1239,00" 1 1 0 0 0 0 453 "127" "127" "8935" 453 0 19 "." 20 "20d" "N" "c" "d" "wh+1" -1 -1 4 0 -1 127 453 8
"5165" 13 "1061,71" 1265 263 1 263 13 "bemerkenswerte Fähigkeiten" 378 1 "1150,00" 0 0 1 1 1 1 1014 "168" "624" "9794" 887 0 19 "." 20 "20d" "N" "c" "d" "wh+2" -1 -1 26 0 -1 1002 1014 8
"5166" 13 "1032,00" 344 186 1 186 14 "wurden" 158 1 "1129,00" 0 0 0 0 0 0 186 "158" "158" "17719" 186 0 19 "." 20 "20d" "N" "c" "d" "other" -1 -1 6 0 -1 158 186 8
"5167" 13 "1089,71" 1559 208 1 861 15 "an keiner Stelle" 73 1 "1179,00" 1 1 0 0 1 1 861 "299" "310" "11833" 861 0 19 "." 20 "20d" "N" "c" "d" "other" -1 -1 16 0 -1 698 861 8
"5168" 13 "1144,67" 664 112 1 344 16 "erwähnt." 320 1 "1200,00" 0 0 1 1 1 1 5237 "232" "320" "12184" 664 0 19 "." 20 "20d" "N" "c" "d" "end" -1 -1 8 0 -1 320 5237 8
"5226" 13 "1225,00" 2015 197 1 2015 1 "Eine Schwimmerin mit zwei Beinprothesen" 2015 1 "1321,00" 0 0 0 0 0 0 2015 "62" "." "." 2015 0 25 "2" 26 "26b" "N" "c" "b" "np1" 1 -1 39 -1 0 0 2015 1
"5227" 13 "1341,00" 151 151 1 151 2 "hatte" 151 1 "1341,00" 0 0 0 0 0 0 151 "." "." "." 151 0 25 "2" 26 "26b" "N" "c" "b" "aux" 1 -1 5 -1 0 0 151 2
"5228" 13 "1161,40" 1460 236 1 1075 3 "die Komiteemitglieder" 385 1 "1270,00" 1 1 0 0 0 0 1075 "277" "385" "4401" 1075 0 25 "2" 26 "26b" "N" "c" "b" "np2" 1 -1 21 -1 0 385 1075 3
"5229" 13 "1220,38" 1557 208 1 208 4 "bezüglich der geplanten Werbekampagne" 1349 1 "1309,00" 0 0 1 1 1 1 1942 "166" "1349" "6082" 1557 0 25 "2" 26 "26b" "N" "c" "b" "adj" 1 -1 37 -1 0 1349 1942 4
"5230" 13 "1252,50" 411 251 1 411 5 "kontaktiert," 411 1 "1269,00" 0 0 0 0 0 0 411 "160" "." "." 411 0 25 "2" 26 "26b" "N" "c" "b" "vp" 1 -1 12 -1 0 0 411 5
"5231" 13 "1100,67" 433 88 0 433 6 "aber" 433 0 "1159,00" 1 1 0 0 0 0 433 "184" "." "." 433 1 25 "2" 26 "26b" "N" "c" "b" "other" 1 -1 4 -1 0 0 433 8
"5232" 13 "1185,00" 117 117 1 117 7 "es" 117 0 "1185,00" 0 0 1 1 1 1 550 "." "." "." 117 0 25 "2" 26 "26b" "N" "c" "b" "other" 1 -1 2 -1 0 0 550 8
"5233" 13 "1056,00" 262 262 1 262 8 "bleibt" 262 1 "1056,00" 0 0 0 0 0 0 262 "." "." "." 262 0 25 "2" 26 "26b" "N" "c" "b" "other" 1 -1 6 -1 0 0 262 8
"5234" 13 "1252,67" 1212 247 1 1212 9 "äußerst schleierhaft," 1212 1 "1341,00" 0 0 0 0 0 0 1212 "202" "." "." 1212 0 25 "2" 26 "26b" "N" "c" "b" "wh-1" 1 -1 21 -1 0 0 1212 6
"5236" 13 "1310,00" 256 79 1 256 11 "zumal" 256 0 "1343,00" 0 0 0 0 0 0 256 "177" "." "." 256 0 25 "2" 26 "26b" "N" "c" "b" "wh+1" 1 -1 5 -1 0 0 256 8
"5237" 13 "1143,67" 587 189 1 587 12 "das Schriftstück" 587 1 "1240,00" 0 0 0 0 0 0 587 "219" "." "." 587 0 25 "2" 26 "26b" "N" "c" "b" "wh+2" 1 -1 16 -1 0 0 587 8
"5238" 13 "1179,50" 409 230 1 230 13 "angeblich" 179 1 "1242,00" 1 1 0 0 0 0 230 "179" "179" "10714" 230 0 25 "2" 26 "26b" "N" "c" "b" "other" 1 -1 9 -1 0 179 230 8
"5239" 13 "1255,67" 679 218 1 218 14 "zwischenzeitlich" 461 1 "1301,00" 0 0 1 1 1 1 858 "192" "461" "11214" 679 0 25 "2" 26 "26b" "N" "c" "b" "other" 1 -1 16 -1 0 461 858 8
"5240" 13 "1258,67" 1407 138 1 1407 15 "verloren gegangen ist." 1407 1 "1299,00" 0 0 0 0 0 0 1407 "136" "." "." 1407 0 25 "2" 26 "26b" "N" "c" "b" "end" 1 -1 22 -1 0 0 1407 8
"5241" 13 "1212,57" 1327 66 1 935 1 "Ein Aufseher des Gefängnisses" 392 1 "1374,00" 1 1 0 0 0 0 935 "156" "392" "2009" 935 0 26 "2" 12 "12d" "N" "c" "d" "np1" -1 -1 29 0 -1 392 935 1
"5242" 13 "1201,00" 204 204 0 204 2 "hatte" 204 0 "1201,00" 0 0 0 0 0 0 204 "." "." "." 204 1 26 "2" 12 "12d" "N" "c" "d" "aux" -1 -1 5 0 -1 0 204 2
"5243" 13 "1198,83" 1071 148 1 148 3 "die verdächtigen Häftlinge" 305 0 "1282,00" 1 1 1 1 1 1 1362 "219" "618" "3082" 766 0 26 "2" 12 "12d" "N" "c" "d" "np2" -1 -1 26 0 -1 923 1362 3
"5244" 13 "1277,00" 2082 347 1 1839 4 "durch ein erfundenes Alibi" 243 1 "1349,00" 1 1 0 0 1 1 1839 "167" "243" "6768" 1839 0 26 "2" 12 "12d" "N" "c" "d" "adj" -1 -1 26 0 -1 243 1839 4
"5245" 13 "1186,67" 1036 649 1 1036 5 "gedeckt," 1036 1 "1215,00" 0 0 1 1 1 1 1584 "214" "." "." 1036 0 26 "2" 12 "12d" "N" "c" "d" "vp" -1 -1 8 0 -1 0 1584 5
"5246" 13 "1135,00" 124 124 1 124 6 "aber" 124 1 "1135,00" 0 0 0 0 0 0 124 "." "." "." 124 0 26 "2" 12 "12d" "N" "c" "d" "other" -1 -1 4 0 -1 0 124 8
"5247" 13 "1112,00" 782 454 1 782 7 "keinem der Beteiligten" 782 1 "1124,00" 0 0 0 0 0 0 782 "147" "." "." 782 0 26 "2" 12 "12d" "N" "c" "d" "other" -1 -1 22 0 -1 0 782 8
"5248" 13 "1152,00" 98 98 1 98 8 "war" 98 1 "1152,00" 0 0 0 0 0 0 98 "." "." "." 98 0 26 "2" 12 "12d" "N" "c" "d" "other" -1 -1 3 0 -1 0 98 8
"5249" 13 "1195,00" 434 140 1 140 9 "damals" 294 1 "1211,00" 1 1 0 0 0 0 140 "294" "294" "9320" 140 0 26 "2" 12 "12d" "N" "c" "d" "other" -1 -1 6 0 -1 294 140 8
"5250" 13 "1208,50" 314 187 1 314 10 "zu entlocken," 314 1 "1223,00" 0 0 1 1 1 1 608 "127" "." "." 314 0 26 "2" 12 "12d" "N" "c" "d" "wh-1" -1 -1 13 0 -1 0 608 6
"5251" 13 "1281,00" 307 307 1 307 11 "wieso," 307 1 "1281,00" 0 0 0 0 0 0 307 "." "." "." 307 0 26 "2" 12 "12d" "N" "c" "d" "wh" -1 -1 6 0 -1 0 307 7
"5252" 13 "1297,00" 84 84 1 84 12 "denn" 84 1 "1297,00" 0 0 0 0 0 0 84 "." "." "." 84 0 26 "2" 12 "12d" "N" "c" "d" "wh+1" -1 -1 4 0 -1 0 84 8
"5253" 13 "1247,50" 423 110 1 423 13 "eine Aussage" 423 1 "1248,00" 0 0 0 0 0 0 423 "313" "." "." 423 0 26 "2" 12 "12d" "N" "c" "d" "wh+2" -1 -1 12 0 -1 0 423 8
"5254" 13 "1132,00" 259 259 1 259 14 "hätte" 259 1 "1132,00" 0 0 0 0 0 0 259 "." "." "." 259 0 26 "2" 12 "12d" "N" "c" "d" "other" -1 -1 5 0 -1 0 259 8
"5255" 13 "1191,50" 510 289 1 289 15 "wohl" 221 1 "1246,00" 1 1 0 0 0 0 289 "221" "221" "11468" 289 0 26 "2" 12 "12d" "N" "c" "d" "other" -1 -1 4 0 -1 221 289 8
"5256" 13 "1247,43" 1369 173 1 173 16 "gegen die Ehre verstoßen." 1196 1 "1294,00" 0 0 1 1 1 1 1590 "62" "1196" "13010" 1369 0 26 "2" 12 "12d" "N" "c" "d" "end" -1 -1 25 0 -1 1196 1590 8
"5314" 13 "1078,50" 1223 288 1 1223 1 "Eine Patientin mit unklaren Symptomen" 1223 1 "1126,00" 0 0 0 0 0 0 1223 "82" "." "." 1223 0 31 "2" 19 "19a" "N" "c" "a" "np1" 1 1 37 1 0 0 1223 1
"5315" 13 "1114,00" 268 268 1 268 2 "hatten" 268 1 "1114,00" 0 0 0 0 0 0 268 "." "." "." 268 0 31 "2" 19 "19a" "N" "c" "a" "aux" 1 1 6 1 0 0 268 2
"5316" 13 "1099,00" 817 246 1 817 3 "die Krankenschwestern" 817 1 "1128,00" 0 0 0 0 0 0 817 "190" "." "." 817 0 31 "2" 19 "19a" "N" "c" "a" "np2" 1 1 21 1 0 0 817 3
"5317" 13 "1016,00" 813 104 1 813 4 "dem behandelnden Arzt zufolge" 813 1 "1046,00" 0 0 0 0 0 0 813 "324" "." "." 813 0 31 "2" 19 "19a" "N" "c" "a" "adj" 1 1 29 1 0 0 813 4
"5318" 13 "1102,33" 976 248 1 976 5 "mehrfach angeschrien," 976 1 "1186,00" 0 0 0 0 0 0 976 "163" "." "." 976 0 31 "2" 19 "19a" "N" "c" "a" "vp" 1 1 21 1 0 0 976 5
"5320" 13 "1168,00" 675 348 0 348 7 "es" 327 0 "1204,00" 1 2 0 0 0 0 348 "327" "327" "6033" 348 1 31 "2" 19 "19a" "N" "c" "a" "other" 1 1 2 1 0 327 348 8
"5321" 13 "1135,33" 416 113 1 113 8 "war" 197 0 "1230,00" 0 0 1 2 1 2 1091 "106" "106" "5683" 416 0 31 "2" 19 "19a" "N" "c" "a" "other" 1 1 3 1 0 303 1091 8
"5322" 13 "1133,00" 271 271 1 271 9 "nicht" 271 1 "1133,00" 0 0 0 0 0 0 271 "." "." "." 271 0 31 "2" 19 "19a" "N" "c" "a" "other" 1 1 5 1 0 0 271 8
"5323" 13 "1194,00" 246 246 1 246 10 "zu ergründen," 246 1 "1194,00" 0 0 0 0 0 0 246 "." "." "." 246 0 31 "2" 19 "19a" "N" "c" "a" "wh-1" 1 1 13 1 0 0 246 6
"5324" 13 "1221,00" 288 288 1 288 11 "wieso," 288 1 "1221,00" 0 0 0 0 0 0 288 "." "." "." 288 0 31 "2" 19 "19a" "N" "c" "a" "wh" 1 1 6 1 0 0 288 7
"5325" 13 "1160,25" 520 82 1 520 12 "obwohl" 520 1 "1206,00" 0 0 0 0 0 0 520 "22" "." "." 520 0 31 "2" 19 "19a" "N" "c" "a" "wh+1" 1 1 6 1 0 0 520 8
"5326" 13 "1021,00" 230 230 1 230 13 "seitdem" 230 1 "1021,00" 0 0 0 0 0 0 230 "." "." "." 230 0 31 "2" 19 "19a" "N" "c" "a" "wh+2" 1 1 7 1 0 0 230 8
"5327" 13 "1014,00" 202 202 1 202 14 "schon" 202 1 "1014,00" 0 0 0 0 0 0 202 "." "." "." 202 0 31 "2" 19 "19a" "N" "c" "a" "other" 1 1 5 1 0 0 202 8
"5328" 13 "1080,00" 590 167 1 590 15 "mehrere Gespräche" 590 1 "1109,00" 0 0 0 0 0 0 590 "204" "." "." 590 0 31 "2" 19 "19a" "N" "c" "a" "other" 1 1 17 1 0 0 590 8
"5329" 13 "1149,50" 643 209 1 643 16 "geführt wurden." 643 1 "1152,00" 0 0 0 0 0 0 643 "434" "." "." 643 0 31 "2" 19 "19a" "N" "c" "a" "end" 1 1 15 1 0 0 643 8
"5370" 13 "1270,82" 3503 180 1 1945 1 "Ein Soldat der gegnerischen Streitkräfte" 1558 1 "1403,00" 1 1 0 0 0 0 1945 "225" "1558" "14408" 1945 0 36 "2" 32 "32d" "N" "c" "d" "np1" -1 -1 40 0 -1 1558 1945 1
"5371" 13 "1397,00" 214 214 0 214 2 "hatte" 214 0 "1397,00" 0 0 0 0 0 0 214 "." "." "." 214 1 36 "2" 32 "32d" "N" "c" "d" "aux" -1 -1 5 0 -1 0 214 2
"5372" 13 "1182,50" 2296 263 1 1460 3 "die ausgesandten Kundschafter" 168 0 "1363,00" 1 1 0 0 0 0 1460 "147" "668" "15562" 1460 0 36 "2" 32 "32d" "N" "c" "d" "np2" -1 -1 29 0 -1 836 1460 3
"5373" 13 "1136,50" 432 213 1 213 4 "offenbar" 219 1 "1189,00" 0 0 0 0 1 1 213 "219" "219" "15807" 213 0 36 "2" 32 "32d" "N" "c" "d" "adj" -1 -1 8 0 -1 219 213 4
"5374" 13 "1266,83" 1459 313 1 960 5 "in die Irre geführt," 499 1 "1313,00" 0 0 0 0 0 0 960 "307" "499" "16556" 960 0 36 "2" 32 "32d" "N" "c" "d" "vp" -1 -1 20 0 -1 499 960 5
"5376" 13 "1229,62" 1757 133 1 721 7 "der Befehlshaber" 1036 0 "1320,00" 1 1 0 0 0 0 721 "402" "1036" "7754" 721 0 36 "2" 32 "32d" "N" "c" "d" "other" -1 -1 16 0 -1 1036 721 8
"5377" 13 "1200,50" 579 384 1 384 8 "begriff" 195 1 "1220,00" 0 0 1 1 1 1 1615 "195" "195" "7969" 579 0 36 "2" 32 "32d" "N" "c" "d" "other" -1 -1 7 0 -1 195 1615 8
"5378" 13 "1210,00" 373 88 1 373 9 "einfach" 373 1 "1211,00" 0 0 0 0 0 0 373 "285" "." "." 373 0 36 "2" 32 "32d" "N" "c" "d" "other" -1 -1 7 0 -1 0 373 8
"5379" 13 "1161,00" 267 267 1 267 10 "nicht," 267 1 "1161,00" 0 0 0 0 0 0 267 "." "." "." 267 0 36 "2" 32 "32d" "N" "c" "d" "wh-1" -1 -1 6 0 -1 0 267 6
"5380" 13 "1154,00" 98 98 0 98 11 "wie," 98 0 "1154,00" 1 1 0 0 0 0 98 "." "." "." 98 1 36 "2" 32 "32d" "N" "c" "d" "wh" -1 -1 4 0 -1 0 98 7
"5381" 13 "1177,33" 615 400 1 400 12 "obwohl" 215 0 "1225,00" 0 0 1 1 1 1 713 "34" "215" "9778" 615 0 36 "2" 32 "32d" "N" "c" "d" "wh+1" -1 -1 6 0 -1 215 713 8
"5382" 13 "1216,00" 261 261 1 261 13 "ihm" 261 1 "1216,00" 0 0 0 0 0 0 261 "." "." "." 261 0 36 "2" 32 "32d" "N" "c" "d" "wh+2" -1 -1 3 0 -1 0 261 8
"5383" 13 "1267,75" 958 205 1 205 14 "die Finte" 375 1 "1354,00" 1 2 0 0 0 0 205 "378" "378" "10958" 205 0 36 "2" 32 "32d" "N" "c" "d" "other" -1 -1 9 0 -1 753 205 8
"5384" 13 "1289,33" 567 250 1 250 15 "mehrmals" 238 1 "1381,00" 0 0 1 2 1 2 1320 "79" "79" "11055" 567 0 36 "2" 32 "32d" "N" "c" "d" "other" -1 -1 8 0 -1 317 1320 8
"5385" 13 "1220,33" 637 227 1 637 16 "erklärt worden war." 637 1 "1315,00" 0 0 1 1 1 1 3963 "265" "." "." 637 0 36 "2" 32 "32d" "N" "c" "d" "end" -1 -1 19 0 -1 0 3963 8
"5396" 13 "1268,54" 2553 103 1 2553 1 "Ein Abgeordneter der Landtagsfraktion" 2553 1 "1510,00" 0 0 0 0 0 0 2553 "199" "." "." 2553 0 38 "." 28 "28d" "N" "c" "d" "np1" -1 -1 37 0 -1 0 2553 1
"5397" 13 "1350,00" 464 236 1 236 2 "hatte" 228 1 "1463,00" 1 1 0 0 0 0 236 "228" "228" "3819" 236 0 38 "." 28 "28d" "N" "c" "d" "aux" -1 -1 5 0 -1 228 236 2
"5398" 13 "1147,23" 2284 115 1 144 3 "die Finanzbeamten" 1500 1 "1409,00" 1 1 1 1 1 1 1012 "29" "640" "4508" 784 0 38 "." 28 "28d" "N" "c" "d" "np2" -1 -1 17 0 -1 2140 1012 3
"5399" 13 "1167,80" 881 152 1 152 4 "in einem offenen Brief" 729 1 "1199,00" 0 0 1 1 1 1 2381 "77" "729" "7387" 881 0 38 "." 28 "28d" "N" "c" "d" "adj" -1 -1 22 0 -1 729 2381 4
"5400" 13 "1189,25" 448 71 1 448 5 "gemaßregelt," 448 1 "1209,00" 0 0 0 0 0 0 448 "158" "." "." 448 0 38 "." 28 "28d" "N" "c" "d" "vp" -1 -1 12 0 -1 0 448 5
"5402" 13 "1201,40" 1165 441 1 827 7 "fünfzig Jahre später" 220 0 "1332,00" 1 2 0 0 0 0 827 "201" "118" "9537" 827 0 38 "." 28 "28d" "N" "c" "d" "other" -1 -1 20 0 -1 338 827 8
"5403" 13 "1255,83" 1109 210 1 316 8 "erscheint" 386 1 "1341,00" 1 1 1 2 1 2 1061 "106" "152" "9887" 723 0 38 "." 28 "28d" "N" "c" "d" "other" -1 -1 9 0 -1 793 1061 8
"5404" 13 "1181,00" 329 329 1 329 9 "es" 329 1 "1181,00" 0 0 1 1 1 1 715 "." "." "." 329 0 38 "." 28 "28d" "N" "c" "d" "other" -1 -1 2 0 -1 0 715 8
"5405" 13 "1242,00" 699 299 1 699 10 "unverständlich," 699 1 "1261,00" 0 0 0 0 0 0 699 "306" "." "." 699 0 38 "." 28 "28d" "N" "c" "d" "wh-1" -1 -1 15 0 -1 0 699 6
"5406" 13 "1144,00" 190 190 1 190 11 "weshalb," 190 1 "1144,00" 0 0 0 0 0 0 190 "." "." "." 190 0 38 "." 28 "28d" "N" "c" "d" "wh" -1 -1 8 0 -1 0 190 7
"5408" 13 "1043,67" 490 280 1 490 13 "aus heutiger Sicht" 490 0 "1111,00" 0 0 0 0 0 0 490 "157" "." "." 490 0 38 "." 28 "28d" "N" "c" "d" "wh+2" -1 -1 18 0 -1 0 490 8
"5409" 13 "1066,00" 230 230 1 230 14 "wohl" 230 1 "1066,00" 0 0 0 0 0 0 230 "." "." "." 230 0 38 "." 28 "28d" "N" "c" "d" "other" -1 -1 4 0 -1 0 230 8
"5410" 13 "1238,25" 792 202 1 792 15 "kein Fehlverhalten" 792 1 "1278,00" 0 0 0 0 0 0 792 "209" "." "." 792 0 38 "." 28 "28d" "N" "c" "d" "other" -1 -1 18 0 -1 0 792 8
"5411" 13 "1237,00" 300 300 1 300 16 "vorlag." 300 1 "1237,00" 0 0 0 0 0 0 300 "." "." "." 300 0 38 "." 28 "28d" "N" "c" "d" "end" -1 -1 7 0 -1 0 300 8
"5427" 13 "1253,37" 4411 193 1 3322 1 "Eine Sympathisantin der Opposition" 963 1 "1400,00" 1 2 0 0 0 0 3322 "279" "126" "7332" 3322 0 40 "2" 6 "6b" "N" "c" "b" "np1" 1 -1 34 -1 0 1089 3322 1
"5428" 13 "1245,00" 790 301 1 301 2 "hatte" 234 1 "1305,00" 1 1 0 0 0 0 301 "255" "255" "4557" 301 0 40 "2" 6 "6b" "N" "c" "b" "aux" 1 -1 5 -1 0 489 301 2
"5429" 13 "1322,71" 1429 118 1 118 3 "die Rebellen" 592 1 "1344,00" 0 0 1 1 1 1 1092 "166" "719" "5354" 837 0 40 "2" 6 "6b" "N" "c" "b" "np2" 1 -1 12 -1 0 1311 1092 3
"5430" 13 "1263,50" 1043 24 1 553 4 "laut einem Bericht" 490 1 "1380,00" 0 0 0 0 0 0 553 "295" "490" "14311" 553 0 40 "2" 6 "6b" "N" "c" "b" "adj" 1 -1 18 -1 0 490 553 4
"5431" 13 "1085,57" 1719 211 1 843 5 "maßgeblich unterstützt," 876 1 "1183,00" 0 0 1 1 1 1 969 "319" "876" "15283" 843 0 40 "2" 6 "6b" "N" "c" "b" "vp" 1 -1 23 -1 0 876 969 5
"5432" 13 "1120,00" 267 267 0 267 6 "aber" 267 0 "1120,00" 1 1 0 0 0 0 267 "." "." "." 267 1 40 "2" 6 "6b" "N" "c" "b" "other" 1 -1 4 -1 0 0 267 8
"5433" 13 "1142,50" 612 478 1 478 7 "die Regierung" 134 0 "1159,00" 0 0 1 1 1 1 879 "134" "134" "8265" 612 0 40 "2" 6 "6b" "N" "c" "b" "other" 1 -1 13 -1 0 134 879 8
"5434" 13 "1175,00" 284 284 1 284 8 "konnte" 284 1 "1175,00" 0 0 0 0 0 0 284 "." "." "." 284 0 40 "2" 6 "6b" "N" "c" "b" "other" 1 -1 6 -1 0 0 284 8
"5435" 13 "1182,00" 282 282 1 282 9 "nicht" 282 1 "1182,00" 0 0 0 0 0 0 282 "." "." "." 282 0 40 "2" 6 "6b" "N" "c" "b" "other" 1 -1 5 -1 0 0 282 8
"5436" 13 "1174,00" 80 80 1 80 10 "nachweisen," 80 1 "1174,00" 0 0 0 0 0 0 80 "." "." "." 80 0 40 "2" 6 "6b" "N" "c" "b" "wh-1" 1 -1 11 -1 0 0 80 6
"5437" 13 "1196,50" 63 33 1 63 11 "wie," 63 1 "1225,00" 0 0 0 0 0 0 63 "30" "." "." 63 0 40 "2" 6 "6b" "N" "c" "b" "wh" 1 -1 4 -1 0 0 63 7
"5438" 13 "1143,00" 658 335 1 658 12 "so sehr" 658 1 "1193,00" 0 0 0 0 0 0 658 "323" "." "." 658 0 40 "2" 6 "6b" "N" "c" "b" "wh+1" 1 -1 7 -1 0 0 658 8
"5439" 13 "1143,00" 213 213 1 213 13 "sich" 213 1 "1143,00" 0 0 0 0 0 0 213 "." "." "." 213 0 40 "2" 6 "6b" "N" "c" "b" "wh+2" 1 -1 4 -1 0 0 213 8
"5440" 13 "1277,00" 815 222 1 815 14 "die Untersuchungskommission" 815 1 "1317,00" 0 0 0 0 0 0 815 "210" "." "." 815 0 40 "2" 6 "6b" "N" "c" "b" "other" 1 -1 27 -1 0 0 815 8
"5441" 13 "1217,00" 201 201 1 201 15 "auch" 201 1 "1217,00" 0 0 0 0 0 0 201 "." "." "." 201 0 40 "2" 6 "6b" "N" "c" "b" "other" 1 -1 4 -1 0 0 201 8
"5442" 13 "1209,00" 126 126 1 126 16 "bemühte." 126 1 "1209,00" 0 0 1 1 1 1 3281 "." "." "." 126 0 40 "2" 6 "6b" "N" "c" "b" "end" 1 -1 8 -1 0 0 3281 8
"5560" 13 "1468,22" 1612 249 1 328 1 "Ein Berater des Präsidenten" 807 1 "1832,00" 1 1 0 0 0 0 805 "79" "477" "1064" 805 0 51 "2" 4 "4d" "N" "c" "d" "np1" -1 -1 27 0 -1 1284 328 1
"5561" 13 "1328,33" 560 246 1 246 2 "hatte" 96 1 "1422,00" 1 1 0 0 0 0 246 "218" "218" "8992" 246 0 51 "2" 4 "4d" "N" "c" "d" "aux" -1 -1 5 0 -1 314 246 2
"5562" 13 "1400,86" 1025 241 1 427 3 "die Ermittler" 137 1 "1449,00" 1 2 0 0 1 1 427 "186" "34" "4445" 427 0 51 "2" 4 "4d" "N" "c" "d" "np2" -1 -1 13 0 -1 598 427 3
"5563" 13 "1411,33" 711 209 1 209 4 "offensichtlich" 318 1 "1485,00" 0 0 0 0 1 1 209 "184" "184" "9486" 209 0 51 "2" 4 "4d" "N" "c" "d" "adj" -1 -1 14 0 -1 502 209 4
"5564" 13 "1370,00" 1106 301 1 458 5 "mit Erfolg getäuscht," 648 1 "1571,00" 0 0 0 0 0 0 458 "157" "648" "11145" 458 0 51 "2" 4 "4d" "N" "c" "d" "vp" -1 -1 21 0 -1 648 458 5
"5565" 13 "1486,00" 174 174 0 174 6 "aber" 174 0 "1486,00" 1 1 0 0 0 0 174 "." "." "." 174 1 51 "2" 4 "4d" "N" "c" "d" "other" -1 -1 4 0 -1 0 174 8
"5566" 13 "1388,00" 636 115 1 115 7 "man" 333 0 "1471,00" 0 0 1 1 1 1 477 "188" "188" "3314" 303 0 51 "2" 4 "4d" "N" "c" "d" "other" -1 -1 3 0 -1 521 477 8
"5567" 13 "1296,00" 359 359 1 359 8 "fand" 359 1 "1296,00" 0 0 0 0 0 0 359 "." "." "." 359 0 51 "2" 4 "4d" "N" "c" "d" "other" -1 -1 4 0 -1 0 359 8
"5568" 13 "1289,00" 163 163 0 163 9 "nie" 163 0 "1289,00" 0 0 0 0 0 0 163 "." "." "." 163 1 51 "2" 4 "4d" "N" "c" "d" "other" -1 -1 3 0 -1 0 163 8
"5569" 13 "1298,50" 286 144 1 144 10 "heraus," 142 0 "1333,00" 0 0 0 0 0 0 144 "142" "142" "11903" 144 0 51 "2" 4 "4d" "N" "c" "d" "wh-1" -1 -1 7 0 -1 142 144 6
"5570" 13 "1373,33" 588 331 1 331 11 "wie," 257 1 "1391,00" 1 1 0 0 0 0 331 "117" "257" "12697" 331 0 51 "2" 4 "4d" "N" "c" "d" "wh" -1 -1 4 0 -1 257 331 7
"5571" 13 "1384,50" 799 88 1 88 12 "denn" 273 1 "1428,00" 0 0 1 1 1 2 277 "155" "155" "4617" 243 0 51 "2" 4 "4d" "N" "c" "d" "wh+1" -1 -1 4 0 -1 711 277 8
"5572" 13 "1334,00" 321 160 1 160 13 "es" 161 1 "1376,00" 0 0 0 0 0 0 160 "161" "161" "13168" 160 0 51 "2" 4 "4d" "N" "c" "d" "wh+2" -1 -1 2 0 -1 161 160 8
"5574" 13 "1280,11" 1855 318 1 1539 15 "nach wie vor" 316 0 "1337,00" 0 0 0 0 0 0 1539 "162" "316" "13509" 1539 0 51 "2" 4 "4d" "N" "c" "d" "other" -1 -1 12 0 -1 316 1539 8
"5575" 13 "1317,14" 1629 230 1 973 16 "die höchste Geheimhaltungsstufe." 656 1 "1358,00" 0 0 1 1 1 1 6392 "177" "656" "14247" 1629 0 51 "2" 4 "4d" "N" "c" "d" "end" -1 -1 32 0 -1 656 6392 8
"5608" 13 "1328,92" 2348 195 1 1477 1 "Eine Befürworterin der Steuerreform" 871 1 "1454,00" 1 1 0 0 0 0 1477 "113" "871" "10856" 1477 0 55 "2" 30 "30b" "N" "c" "b" "np1" 1 -1 35 -1 0 871 1477 1
"5609" 13 "1521,00" 274 274 1 274 2 "hatte" 274 1 "1521,00" 0 0 0 0 0 0 274 "." "." "." 274 0 55 "2" 30 "30b" "N" "c" "b" "aux" 1 -1 5 -1 0 0 274 2
"5610" 13 "1376,33" 559 201 1 201 3 "die Leiter" 207 1 "1525,00" 1 1 0 0 0 0 201 "151" "151" "2664" 201 0 55 "2" 30 "30b" "N" "c" "b" "np2" 1 -1 10 -1 0 358 201 3
"5611" 13 "1407,17" 1016 210 1 210 4 "der betroffenen Behörden" 133 1 "1539,00" 0 0 1 1 1 1 1034 "23" "673" "3595" 883 0 55 "2" 30 "30b" "N" "c" "b" "adj" 1 -1 24 -1 0 806 1034 4
"5612" 13 "1263,00" 278 278 1 278 5 "wiederholt" 278 1 "1263,00" 0 0 0 0 0 0 278 "." "." "." 278 0 55 "2" 30 "30b" "N" "c" "b" "vp" 1 -1 10 -1 0 0 278 5
"5613" 13 "1272,50" 907 223 1 907 6 "verbal angegriffen," 907 1 "1326,00" 0 0 0 0 0 0 907 "227" "." "." 907 0 55 "2" 30 "30b" "N" "c" "b" "other" 1 -1 19 -1 0 0 907 8
"5615" 13 "1358,00" 255 255 0 255 8 "es" 255 0 "1358,00" 1 1 0 0 0 0 255 "." "." "." 255 1 55 "2" 30 "30b" "N" "c" "b" "other" 1 -1 2 -1 0 0 255 8
"5616" 13 "1299,50" 347 103 1 103 9 "bleibt" 244 0 "1384,00" 0 0 1 1 1 1 602 "244" "244" "5698" 347 0 55 "2" 30 "30b" "N" "c" "b" "other" 1 -1 6 -1 0 244 602 8
"5617" 13 "1174,00" 208 208 1 208 10 "völlig" 208 1 "1174,00" 0 0 0 0 0 0 208 "." "." "." 208 0 55 "2" 30 "30b" "N" "c" "b" "other" 1 -1 6 -1 0 0 208 8
"5618" 13 "1235,00" 158 158 1 158 11 "im Dunkeln," 158 1 "1235,00" 0 0 0 0 0 0 158 "." "." "." 158 0 55 "2" 30 "30b" "N" "c" "b" "wh-1" 1 -1 11 -1 0 0 158 6
"5619" 13 "1360,50" 463 231 1 463 12 "weshalb," 463 1 "1398,00" 0 0 0 0 0 0 463 "232" "." "." 463 0 55 "2" 30 "30b" "N" "c" "b" "wh" 1 -1 8 -1 0 0 463 7
"5621" 13 "1358,67" 596 220 1 596 14 "das Wortgefecht" 596 0 "1369,00" 0 0 0 0 0 0 596 "198" "." "." 596 0 55 "2" 30 "30b" "N" "c" "b" "wh+2" 1 -1 15 -1 0 0 596 8
"5622" 13 "1365,00" 140 104 1 140 15 "von beiden Seiten" 140 1 "1373,00" 0 0 0 0 0 0 140 "36" "." "." 140 0 55 "2" 30 "30b" "N" "c" "b" "other" 1 -1 17 -1 0 0 140 8
"5623" 13 "1316,00" 1543 199 1 644 16 "überaus unsachlich" 899 1 "1376,00" 1 1 0 0 0 0 644 "163" "899" "9367" 644 0 55 "2" 30 "30b" "N" "c" "b" "other" 1 -1 18 -1 0 899 644 8
"5624" 13 "1355,33" 466 74 1 74 17 "geführt wurde." 392 1 "1419,00" 0 0 1 2 1 2 2576 "219" "392" "9808" 466 0 55 "2" 30 "30b" "N" "c" "b" "end" 1 -1 14 -1 0 392 2576 8
"5673" 13 "1493,59" 4473 100 1 3245 1 "Einen Sanitäter des Rettungsteams" 950 1 "1682,00" 1 2 0 0 0 0 3245 "117" "278" "6069" 3245 0 60 "2" 29 "29c" "N" "c" "c" "np1" -1 1 33 0 1 1228 3245 1
"5674" 13 "1468,33" 418 27 1 147 2 "hatten" 271 1 "1496,00" 0 0 0 0 0 0 147 "120" "271" "12432" 147 0 60 "2" 29 "29c" "N" "c" "c" "aux" -1 1 6 0 1 271 147 2
"5675" 13 "1357,50" 797 223 1 671 3 "die Feuerwehrleute" 126 1 "1475,00" 0 0 0 0 0 0 671 "266" "126" "12582" 671 0 60 "2" 29 "29c" "N" "c" "c" "np2" -1 1 18 0 1 126 671 3
"5676" 13 "1296,00" 585 292 1 474 4 "nachdrücklich" 111 1 "1349,00" 0 0 0 0 0 0 474 "182" "111" "12886" 474 0 60 "2" 29 "29c" "N" "c" "c" "adj" -1 1 13 0 1 111 474 4
"5677" 13 "1272,67" 458 143 1 143 5 "um Hilfe gebeten," 315 1 "1326,00" 0 0 1 1 1 1 421 "168" "315" "13255" 143 0 60 "2" 29 "29c" "N" "c" "c" "vp" -1 1 17 0 1 315 421 5
"5678" 13 "1266,00" 207 207 1 207 6 "aber" 207 1 "1266,00" 0 0 0 0 0 0 207 "." "." "." 207 0 60 "2" 29 "29c" "N" "c" "c" "other" -1 1 4 0 1 0 207 8
"5679" 13 "1143,50" 410 212 1 212 7 "man" 198 1 "1199,00" 0 0 0 0 0 0 212 "198" "198" "13538" 212 0 60 "2" 29 "29c" "N" "c" "c" "other" -1 1 3 0 1 198 212 8
"5680" 13 "1291,50" 571 457 1 571 8 "verstand" 571 1 "1324,00" 0 0 0 0 0 0 571 "114" "." "." 571 0 60 "2" 29 "29c" "N" "c" "c" "other" -1 1 8 0 1 0 571 8
"5681" 13 "1245,00" 411 206 1 206 9 "später" 205 1 "1359,00" 0 0 0 0 0 0 206 "205" "205" "13767" 206 0 60 "2" 29 "29c" "N" "c" "c" "other" -1 1 6 0 1 205 206 8
"5682" 13 "1331,00" 309 309 1 309 10 "nicht," 309 1 "1331,00" 0 0 0 0 0 0 309 "." "." "." 309 0 60 "2" 29 "29c" "N" "c" "c" "wh-1" -1 1 6 0 1 0 309 6
"5683" 13 "1204,50" 440 279 1 279 11 "warum," 161 1 "1230,00" 0 0 0 0 0 0 279 "161" "161" "13954" 279 0 60 "2" 29 "29c" "N" "c" "c" "wh" -1 1 6 0 1 161 279 7
"5684" 13 "1239,00" 305 305 1 305 12 "bis" 305 1 "1239,00" 0 0 0 0 0 0 305 "." "." "." 305 0 60 "2" 29 "29c" "N" "c" "c" "wh+1" -1 1 3 0 1 0 305 8
"5685" 13 "1237,00" 188 188 1 188 13 "schließlich" 188 1 "1237,00" 0 0 0 0 0 0 188 "." "." "." 188 0 60 "2" 29 "29c" "N" "c" "c" "wh+2" -1 1 11 0 1 0 188 8
"5686" 13 "1319,33" 1088 289 1 929 14 "Bildmaterial vom Unglücksort" 159 1 "1400,00" 0 0 0 0 0 0 929 "158" "159" "14148" 929 0 60 "2" 29 "29c" "N" "c" "c" "other" -1 1 28 0 1 159 929 8
"5687" 13 "1266,00" 674 215 1 638 15 "das Ausmaß der Verwüstung" 36 1 "1273,00" 0 0 0 0 0 0 638 "250" "36" "14234" 638 0 60 "2" 29 "29c" "N" "c" "c" "other" -1 1 25 0 1 36 638 8
"5688" 13 "1350,00" 320 208 1 320 16 "verständlich machte." 320 1 "1377,00" 0 0 1 1 1 1 2852 "112" "." "." 320 0 60 "2" 29 "29c" "N" "c" "c" "end" -1 1 20 0 1 0 2852 8
"5689" 13 "1285,45" 2208 278 1 824 1 "Einen Vertreter der Gewerkschaft" 837 1 "1369,00" 1 2 0 0 0 0 824 "177" "547" "2132" 824 0 61 "2" 1 "1c" "N" "c" "c" "np1" -1 1 32 0 1 1384 824 1
"5690" 13 "1380,25" 1188 374 1 374 2 "hatten" 177 1 "1538,00" 1 1 1 1 1 1 1099 "178" "178" "2328" 552 0 61 "2" 1 "1c" "N" "c" "c" "aux" -1 1 6 0 1 814 1099 2
"5691" 13 "1550,12" 1477 342 1 342 3 "die anwesenden Minister" 360 1 "1703,00" 0 0 1 1 1 1 1576 "204" "775" "4223" 1117 0 61 "2" 1 "1c" "N" "c" "c" "np2" -1 1 23 0 1 1135 1576 3
"5692" 13 "1288,00" 839 229 1 839 4 "während der Sitzung" 839 1 "1310,00" 0 0 0 0 0 0 839 "386" "." "." 839 0 61 "2" 1 "1c" "N" "c" "c" "adj" -1 1 19 0 1 0 839 4
"5693" 13 "1433,60" 1021 284 1 944 5 "scharf attackiert," 77 1 "1454,00" 0 0 0 0 0 0 944 "144" "77" "14338" 944 0 61 "2" 1 "1c" "N" "c" "c" "vp" -1 1 18 0 1 77 944 5
"5694" 13 "1417,00" 256 256 0 256 6 "aber" 256 0 "1417,00" 0 0 0 0 0 0 256 "." "." "." 256 1 61 "2" 1 "1c" "N" "c" "c" "other" -1 1 4 0 1 0 256 8
"5695" 13 "1365,67" 2224 104 1 104 7 "der gesprächige Parlamentarier" 2120 0 "1434,00" 0 0 0 0 0 0 2480 "201" "2120" "9084" 2224 0 61 "2" 1 "1c" "N" "c" "c" "other" -1 1 30 0 1 2120 2480 8
"5696" 13 "1450,25" 422 252 1 422 8 "wusste" 422 1 "1509,00" 0 0 0 0 0 0 422 "94" "." "." 422 0 61 "2" 1 "1c" "N" "c" "c" "other" -1 1 6 0 1 0 422 8
"5698" 13 "1305,33" 678 267 1 267 10 "nicht," 411 0 "1409,00" 1 1 0 0 0 0 267 "251" "411" "10711" 267 0 61 "2" 1 "1c" "N" "c" "c" "wh-1" -1 1 6 0 1 411 267 6
"5699" 13 "1306,00" 496 249 1 249 11 "warum," 247 1 "1306,00" 0 0 1 1 1 1 907 "247" "247" "10980" 496 0 61 "2" 1 "1c" "N" "c" "c" "wh" -1 1 6 0 1 247 907 7
"5700" 13 "1303,50" 481 204 1 481 12 "denn" 481 1 "1306,00" 0 0 0 0 0 0 481 "277" "." "." 481 0 61 "2" 1 "1c" "N" "c" "c" "wh+1" -1 1 4 0 1 0 481 8
"5702" 13 "1309,00" 295 295 1 295 14 "war" 295 0 "1309,00" 0 0 0 0 0 0 295 "." "." "." 295 0 61 "2" 1 "1c" "N" "c" "c" "other" -1 1 3 0 1 0 295 8
"5703" 13 "1309,00" 283 283 1 283 15 "nicht" 283 1 "1309,00" 0 0 0 0 0 0 283 "." "." "." 283 0 61 "2" 1 "1c" "N" "c" "c" "other" -1 1 5 0 1 0 283 8
"5704" 13 "1304,00" 338 199 1 338 16 "dabei gewesen." 338 1 "1316,00" 0 0 1 1 1 1 1789 "139" "." "." 338 0 61 "2" 1 "1c" "N" "c" "c" "end" -1 1 14 0 1 0 1789 8
"5705" 13 "1455,53" 3157 360 1 471 1 "Eine Mathematikerin mit Programmierkenntnissen" 1016 1 "1628,00" 1 1 0 0 0 0 2141 "111" "1670" "2698" 2141 0 62 "2" 27 "27a" "N" "c" "a" "np1" 1 1 46 1 0 2686 471 1
"5706" 13 "1634,00" 392 152 1 152 2 "hatten" 213 1 "1750,00" 1 1 0 0 0 0 152 "27" "27" "8971" 152 0 62 "2" 27 "27a" "N" "c" "a" "aux" 1 1 6 1 0 240 152 2
"5707" 13 "1486,38" 2829 721 1 1484 3 "die Seitenbetreiber" 1345 1 "1587,00" 0 0 0 0 0 0 1484 "210" "1345" "17233" 1484 0 62 "2" 27 "27a" "N" "c" "a" "np2" 1 1 19 1 0 1345 1484 3
"5708" 13 "1441,50" 758 219 1 758 4 "über die Sicherheitslücke" 758 1 "1622,00" 0 0 0 0 0 0 758 "194" "." "." 758 0 62 "2" 27 "27a" "N" "c" "a" "adj" 1 1 25 1 0 0 758 4
"5709" 13 "1429,00" 415 415 1 415 5 "informiert," 415 1 "1429,00" 0 0 0 0 0 0 415 "." "." "." 415 0 62 "2" 27 "27a" "N" "c" "a" "vp" 1 1 11 1 0 0 415 5
"5710" 13 "1342,00" 641 493 1 641 6 "aber" 641 1 "1410,00" 0 0 0 0 0 0 641 "148" "." "." 641 0 62 "2" 27 "27a" "N" "c" "a" "other" 1 1 4 1 0 0 641 8
"5711" 13 "1286,00" 311 311 1 311 7 "der Staatsanwalt" 311 1 "1286,00" 0 0 0 0 0 0 311 "." "." "." 311 0 62 "2" 27 "27a" "N" "c" "a" "other" 1 1 16 1 0 0 311 8
"5713" 13 "1377,00" 340 340 1 340 9 "genau" 340 0 "1377,00" 0 0 0 0 0 0 340 "." "." "." 340 0 62 "2" 27 "27a" "N" "c" "a" "other" 1 1 5 1 0 0 340 8
"5714" 13 "1535,00" 337 157 0 337 10 "wissen," 337 0 "1548,00" 1 1 0 0 0 0 337 "180" "." "." 337 1 62 "2" 27 "27a" "N" "c" "a" "wh-1" 1 1 7 1 0 0 337 6
"5715" 13 "1505,00" 593 593 1 593 11 "wann," 593 0 "1505,00" 0 0 1 1 1 1 930 "." "." "." 593 0 62 "2" 27 "27a" "N" "c" "a" "wh" 1 1 5 1 0 0 930 7
"5716" 13 "1635,50" 313 102 1 102 12 "da" 211 1 "1663,00" 0 0 1 1 1 1 340 "211" "211" "9199" 313 0 62 "2" 27 "27a" "N" "c" "a" "wh+1" 1 1 2 1 0 211 340 8
"5717" 13 "1582,00" 303 303 1 303 13 "dies" 303 1 "1582,00" 0 0 0 0 0 0 303 "." "." "." 303 0 62 "2" 27 "27a" "N" "c" "a" "wh+2" 1 1 4 1 0 0 303 8
"5718" 13 "1439,00" 2089 182 1 2089 14 "für den Tathergang" 2089 1 "1501,00" 0 0 0 0 0 0 2089 "192" "." "." 2089 0 62 "2" 27 "27a" "N" "c" "a" "other" 1 1 18 1 0 0 2089 8
"5719" 13 "1437,50" 518 264 1 264 15 "womöglich" 254 1 "1455,00" 1 1 0 0 0 0 264 "88" "254" "12865" 264 0 62 "2" 27 "27a" "N" "c" "a" "other" 1 1 9 1 0 254 264 8
"5720" 13 "1356,80" 1386 137 1 137 16 "äußerst entscheidend war." 1249 1 "1444,00" 0 0 1 2 1 2 4214 "238" "1249" "14204" 1386 0 62 "2" 27 "27a" "N" "c" "a" "end" 1 1 25 1 0 1249 4214 8
"5721" 13 "1282,94" 4154 204 1 2791 1 "Einen Sachverständigen aus Osteuropa" 1363 1 "1383,00" 1 1 0 0 0 0 2791 "271" "1363" "12812" 2791 0 63 "2" 17 "17c" "N" "c" "c" "np1" -1 1 36 0 1 1363 2791 1
"5722" 13 "1300,00" 461 255 1 255 2 "hatten" 206 1 "1359,00" 0 0 0 0 0 0 255 "206" "206" "13047" 255 0 63 "2" 17 "17c" "N" "c" "c" "aux" -1 1 6 0 1 206 255 2
"5723" 13 "1345,00" 1041 298 1 298 3 "die Investoren" 424 1 "1435,00" 1 1 0 0 0 0 298 "319" "319" "13395" 298 0 63 "2" 17 "17c" "N" "c" "c" "np2" -1 1 14 0 1 743 298 3
"5724" 13 "1398,55" 2083 279 1 1090 4 "in der Planungsphase" 376 1 "1508,00" 0 0 0 0 1 1 1090 "300" "617" "14271" 1090 0 63 "2" 17 "17c" "N" "c" "c" "adj" -1 1 20 0 1 993 1090 4
"5725" 13 "1309,78" 2017 494 1 1361 5 "eigenständig hinzugezogen," 656 1 "1416,00" 0 0 0 0 0 0 1361 "256" "656" "15888" 1361 0 63 "2" 17 "17c" "N" "c" "c" "vp" -1 1 26 0 1 656 1361 5
"5726" 13 "1426,50" 368 139 1 368 6 "aber" 368 1 "1432,00" 0 0 0 0 0 0 368 "229" "." "." 368 0 63 "2" 17 "17c" "N" "c" "c" "other" -1 1 4 0 1 0 368 8
"5727" 13 "1251,50" 315 106 1 315 7 "im Nachhinein" 315 1 "1299,00" 0 0 0 0 0 0 315 "209" "." "." 315 0 63 "2" 17 "17c" "N" "c" "c" "other" -1 1 13 0 1 0 315 8
"5728" 13 "1226,00" 372 372 1 372 8 "fragte" 372 1 "1226,00" 0 0 0 0 0 0 372 "." "." "." 372 0 63 "2" 17 "17c" "N" "c" "c" "other" -1 1 6 0 1 0 372 8
"5730" 13 "1347,75" 723 226 1 723 10 "so mancher Gutachter," 723 0 "1370,00" 0 0 0 0 0 0 723 "207" "." "." 723 0 63 "2" 17 "17c" "N" "c" "c" "wh-1" -1 1 21 0 1 0 723 6
"5731" 13 "1314,00" 177 177 1 177 11 "wieso," 177 1 "1314,00" 0 0 0 0 0 0 177 "." "." "." 177 0 63 "2" 17 "17c" "N" "c" "c" "wh" -1 1 6 0 1 0 177 7
"5733" 13 "1336,00" 247 247 1 247 13 "das Ergebnis" 247 0 "1336,00" 0 0 0 0 0 0 247 "." "." "." 247 0 63 "2" 17 "17c" "N" "c" "c" "wh+2" -1 1 12 0 1 0 247 8
"5734" 13 "1251,33" 540 211 1 540 14 "augenscheinlich" 540 1 "1309,00" 0 0 0 0 0 0 540 "283" "." "." 540 0 63 "2" 17 "17c" "N" "c" "c" "other" -1 1 15 0 1 0 540 8
"5735" 13 "1368,00" 250 250 1 250 15 "nicht" 250 1 "1368,00" 0 0 0 0 0 0 250 "." "." "." 250 0 63 "2" 17 "17c" "N" "c" "c" "other" -1 1 5 0 1 0 250 8
"5736" 13 "1459,00" 381 168 1 381 16 "verbessert wurde." 381 1 "1475,00" 0 0 1 1 1 1 4342 "213" "." "." 381 0 63 "2" 17 "17c" "N" "c" "c" "end" -1 1 17 0 1 0 4342 8
"5737" 13 "1180,77" 5690 138 1 3753 1 "Eine Korrespondentin des erfolgreichen Nachrichtensenders" 1937 1 "1349,00" 1 1 0 0 0 0 3753 "239" "1937" "17206" 3753 0 64 "2" 23 "23a" "N" "c" "a" "np1" 1 1 57 1 0 1937 3753 1
"5738" 13 "1202,33" 592 91 1 345 2 "hatten" 247 1 "1266,00" 0 0 0 0 0 0 345 "254" "247" "17477" 345 0 64 "2" 23 "23a" "N" "c" "a" "aux" 1 1 6 1 0 247 345 2
"5739" 13 "1151,00" 413 299 1 299 3 "die Kollegen" 114 1 "1199,00" 0 0 0 0 0 0 299 "114" "114" "17613" 299 0 64 "2" 23 "23a" "N" "c" "a" "np2" 1 1 12 1 0 114 299 3
"5740" 13 "1103,00" 1121 179 1 645 4 "vor laufender Kamera" 161 1 "1261,00" 1 2 0 0 0 0 645 "152" "315" "6323" 645 0 64 "2" 23 "23a" "N" "c" "a" "adj" 1 1 20 1 0 476 645 4
"5741" 13 "1202,67" 980 158 1 158 5 "schlechtgemacht," 490 1 "1282,00" 0 0 1 2 1 2 1456 "235" "332" "6701" 980 0 64 "2" 23 "23a" "N" "c" "a" "vp" 1 1 16 1 0 822 1456 5
"5742" 13 "1068,00" 300 300 0 300 6 "aber" 300 0 "1068,00" 1 1 0 0 0 0 300 "." "." "." 300 1 64 "2" 23 "23a" "N" "c" "a" "other" 1 1 4 1 0 0 300 8
"5743" 13 "1073,33" 1059 90 1 90 7 "in einem Gespräch" 969 0 "1172,00" 0 0 1 1 1 1 1359 "214" "969" "9312" 1059 0 64 "2" 23 "23a" "N" "c" "a" "other" 1 1 17 1 0 969 1359 8
"5744" 13 "1085,00" 229 229 1 229 8 "konnte" 229 1 "1085,00" 0 0 0 0 0 0 229 "." "." "." 229 0 64 "2" 23 "23a" "N" "c" "a" "other" 1 1 6 1 0 0 229 8
"5745" 13 "1085,00" 246 246 1 246 9 "nicht" 246 1 "1085,00" 0 0 0 0 0 0 246 "." "." "." 246 0 64 "2" 23 "23a" "N" "c" "a" "other" 1 1 5 1 0 0 246 8
"5746" 13 "1191,00" 294 130 1 294 10 "festgestellt werden," 294 1 "1222,00" 0 0 0 0 0 0 294 "164" "." "." 294 0 64 "2" 23 "23a" "N" "c" "a" "wh-1" 1 1 20 1 0 0 294 6
"5747" 13 "1261,00" 255 255 1 255 11 "weshalb," 255 1 "1261,00" 0 0 0 0 0 0 255 "." "." "." 255 0 64 "2" 23 "23a" "N" "c" "a" "wh" 1 1 8 1 0 0 255 7
"5748" 13 "1189,67" 644 106 1 358 12 "sodass" 286 1 "1247,00" 1 1 0 0 0 0 358 "252" "286" "11503" 358 0 64 "2" 23 "23a" "N" "c" "a" "wh+1" 1 1 6 1 0 286 358 8
"5749" 13 "1163,50" 348 172 1 172 13 "der Konflikt" 176 1 "1207,00" 0 0 1 1 1 1 634 "176" "176" "11702" 348 0 64 "2" 23 "23a" "N" "c" "a" "wh+2" 1 1 12 1 0 176 634 8
"5750" 13 "1188,67" 708 270 1 708 14 "trotz aller Entschuldigungen" 708 1 "1201,00" 0 0 0 0 0 0 708 "228" "." "." 708 0 64 "2" 23 "23a" "N" "c" "a" "other" 1 1 28 1 0 0 708 8
"5751" 13 "1255,00" 397 248 1 248 15 "ohne Zweifel" 149 1 "1288,00" 1 1 0 0 0 0 248 "149" "149" "13252" 248 0 64 "2" 23 "23a" "N" "c" "a" "other" 1 1 12 1 0 149 248 8
"5752" 13 "1180,00" 1646 295 1 295 16 "weiterhin bestehen blieb." 1351 1 "1275,00" 0 0 1 2 1 2 4093 "182" "1351" "14894" 1646 0 64 "2" 23 "23a" "N" "c" "a" "end" 1 1 25 1 0 1351 4093 8
"5800" 13 "1433,86" 1721 285 1 1721 1 "Ein Redakteur der Tageszeitung" 1721 1 "1482,00" 0 0 0 0 0 0 1721 "306" "." "." 1721 0 69 "2" 16 "16d" "N" "c" "d" "np1" -1 -1 30 0 -1 0 1721 1
"5802" 13 "1234,31" 2775 76 1 1448 3 "die maskierten Aktivisten" 1327 0 "1400,00" 1 1 0 0 0 0 1448 "156" "1327" "5235" 1448 0 69 "2" 16 "16d" "N" "c" "d" "np2" -1 -1 25 0 -1 1327 1448 3
"5803" 13 "1151,00" 1373 178 1 178 4 "zu einer geheimen Videokonferenz" 1195 1 "1234,00" 0 0 1 1 1 1 2700 "102" "1195" "6672" 1373 0 69 "2" 16 "16d" "N" "c" "d" "adj" -1 -1 32 0 -1 1195 2700 4
"5804" 13 "1288,00" 437 437 1 437 5 "eingeladen," 437 1 "1288,00" 0 0 0 0 0 0 437 "." "." "." 437 0 69 "2" 16 "16d" "N" "c" "d" "vp" -1 -1 11 0 -1 0 437 5
"5805" 13 "1231,00" 83 83 0 83 6 "aber" 83 0 "1231,00" 1 1 0 0 0 0 83 "." "." "." 83 1 69 "2" 16 "16d" "N" "c" "d" "other" -1 -1 4 0 -1 0 83 8
"5806" 13 "1189,00" 544 143 1 143 7 "niemand" 401 0 "1268,00" 0 0 1 1 1 1 627 "218" "401" "8041" 544 0 69 "2" 16 "16d" "N" "c" "d" "other" -1 -1 7 0 -1 401 627 8
"5807" 13 "1073,00" 215 215 1 215 8 "konnte" 215 1 "1073,00" 0 0 0 0 0 0 215 "." "." "." 215 0 69 "2" 16 "16d" "N" "c" "d" "other" -1 -1 6 0 -1 0 215 8
"5808" 13 "1082,00" 376 376 1 376 9 "überzeugend" 376 1 "1082,00" 0 0 0 0 0 0 376 "." "." "." 376 0 69 "2" 16 "16d" "N" "c" "d" "other" -1 -1 11 0 -1 0 376 8
"5809" 13 "1147,50" 500 248 1 500 10 "begründen," 500 1 "1148,00" 0 0 0 0 0 0 500 "252" "." "." 500 0 69 "2" 16 "16d" "N" "c" "d" "wh-1" -1 -1 10 0 -1 0 500 6
"5810" 13 "1226,00" 225 225 1 225 11 "wieso," 225 1 "1226,00" 0 0 0 0 0 0 225 "." "." "." 225 0 69 "2" 16 "16d" "N" "c" "d" "wh" -1 -1 6 0 -1 0 225 7
"5811" 13 "1170,00" 368 287 1 368 12 "nachdem" 368 1 "1210,00" 0 0 0 0 0 0 368 "81" "." "." 368 0 69 "2" 16 "16d" "N" "c" "d" "wh+1" -1 -1 7 0 -1 0 368 8
"5812" 13 "1094,00" 185 185 1 185 13 "das Vorhaben" 185 1 "1094,00" 0 0 0 0 0 0 185 "." "." "." 185 0 69 "2" 16 "16d" "N" "c" "d" "wh+2" -1 -1 12 0 -1 0 185 8
"5813" 13 "1080,20" 1276 230 1 955 14 "unbeabsichtigterweise" 321 1 "1203,00" 1 1 0 0 0 0 955 "203" "321" "12804" 955 0 69 "2" 16 "16d" "N" "c" "d" "other" -1 -1 21 0 -1 321 955 8
"5814" 13 "1173,50" 354 307 1 307 15 "der Öffentlichkeit" 47 1 "1176,00" 1 1 0 0 1 1 307 "47" "47" "12455" 307 0 69 "2" 16 "16d" "N" "c" "d" "other" -1 -1 18 0 -1 47 307 8
"5815" 13 "1157,20" 836 164 1 524 16 "bekannt geworden war." 312 1 "1233,00" 0 0 1 1 1 1 1204 "191" "312" "13203" 836 0 69 "2" 16 "16d" "N" "c" "d" "end" -1 -1 21 0 -1 312 1204 8
"5854" 13 "1208,85" 3043 175 1 3043 1 "Einen Studenten mit außergewöhnlichen Leistungen" 3043 1 "1287,00" 0 0 0 0 0 0 3043 "193" "." "." 3043 0 73 "2" 25 "25c" "N" "c" "c" "np1" -1 1 48 0 1 0 3043 1
"5855" 13 "1102,33" 610 91 1 91 2 "hatten" 519 1 "1127,00" 1 1 0 0 0 0 91 "294" "519" "4384" 91 0 73 "2" 25 "25c" "N" "c" "c" "aux" -1 1 6 0 1 519 91 2
"5856" 13 "1117,67" 563 156 1 156 3 "die Professoren" 407 1 "1167,00" 0 0 1 1 1 1 1082 "207" "407" "4844" 563 0 73 "2" 25 "25c" "N" "c" "c" "np2" -1 1 15 0 1 407 1082 3
"5857" 13 "1221,12" 1159 102 1 880 4 "laut Stellungnahme des Instituts" 24 1 "1342,00" 1 2 0 0 0 0 880 "228" "255" "6679" 880 0 73 "2" 25 "25c" "N" "c" "c" "adj" -1 1 32 0 1 279 880 4
"5858" 13 "1152,67" 1514 189 1 357 5 "tatkräftig unterstützt," 1157 1 "1246,00" 0 0 1 1 1 1 1769 "168" "1157" "7944" 1514 0 73 "2" 25 "25c" "N" "c" "c" "vp" -1 1 23 0 1 1157 1769 5
"5859" 13 "1085,00" 303 303 0 303 6 "aber" 303 0 "1085,00" 1 1 0 0 0 0 303 "." "." "." 303 1 73 "2" 25 "25c" "N" "c" "c" "other" -1 1 4 0 1 0 303 8
"5861" 13 "1076,00" 322 129 1 129 8 "war" 193 0 "1148,00" 0 0 1 1 1 1 625 "193" "193" "8778" 322 0 73 "2" 25 "25c" "N" "c" "c" "other" -1 1 3 0 1 193 625 8
"5862" 13 "1023,00" 302 302 1 302 9 "nicht" 302 1 "1023,00" 0 0 0 0 0 0 302 "." "." "." 302 0 73 "2" 25 "25c" "N" "c" "c" "other" -1 1 5 0 1 0 302 8
"5863" 13 "1096,00" 150 150 1 150 10 "zu erfahren," 150 1 "1096,00" 0 0 0 0 0 0 150 "." "." "." 150 0 73 "2" 25 "25c" "N" "c" "c" "wh-1" -1 1 12 0 1 0 150 6
"5864" 13 "1183,00" 233 85 1 233 11 "wobei," 233 1 "1220,00" 0 0 0 0 0 0 233 "148" "." "." 233 0 73 "2" 25 "25c" "N" "c" "c" "wh" -1 1 6 0 1 0 233 7
"5866" 13 "1174,40" 1097 300 1 1097 13 "der Projektverantwortliche" 1097 0 "1254,00" 0 0 0 0 0 0 1097 "210" "." "." 1097 0 73 "2" 25 "25c" "N" "c" "c" "wh+2" -1 1 26 0 1 0 1097 8
"5867" 13 "1319,00" 369 170 1 369 14 "nicht" 369 1 "1351,00" 0 0 0 0 0 0 369 "199" "." "." 369 0 73 "2" 25 "25c" "N" "c" "c" "other" -1 1 5 0 1 0 369 8
"5868" 13 "1301,00" 260 190 1 260 15 "für Nachfragen" 260 1 "1311,00" 0 0 0 0 0 0 260 "70" "." "." 260 0 73 "2" 25 "25c" "N" "c" "c" "other" -1 1 14 0 1 0 260 8
"5869" 13 "1241,25" 769 208 1 309 16 "zu erreichen ist." 460 1 "1267,00" 0 0 1 1 1 1 793 "101" "460" "12640" 769 0 73 "2" 25 "25c" "N" "c" "c" "end" -1 1 17 0 1 460 793 8
"5908" 13 "1248,95" 3653 261 1 1903 1 "Eine Gegnerin des umstrittenen Staudammprojekts" 1677 1 "1485,00" 1 2 0 0 0 0 1903 "326" "73" "10729" 1903 0 77 "2" 31 "31a" "N" "c" "a" "np1" 1 1 47 1 0 1750 1903 1
"5909" 13 "1161,50" 565 249 1 249 2 "hatten" 316 1 "1209,00" 0 0 0 0 0 0 249 "316" "316" "14061" 249 0 77 "2" 31 "31a" "N" "c" "a" "aux" 1 1 6 1 0 316 249 2
"5910" 13 "1284,00" 419 204 1 419 3 "die Planer" 419 1 "1319,00" 0 0 0 0 0 0 419 "215" "." "." 419 0 77 "2" 31 "31a" "N" "c" "a" "np2" 1 1 10 1 0 0 419 3
"5911" 13 "1322,00" 306 306 1 306 4 "schließlich" 306 1 "1322,00" 0 0 0 0 0 0 306 "." "." "." 306 0 77 "2" 31 "31a" "N" "c" "a" "adj" 1 1 11 1 0 0 306 4
"5912" 13 "1175,57" 1369 501 1 1369 5 "doch noch überzeugt," 1369 1 "1274,00" 0 0 0 0 0 0 1369 "265" "." "." 1369 0 77 "2" 31 "31a" "N" "c" "a" "vp" 1 1 20 1 0 0 1369 5
"5913" 13 "1107,00" 357 357 0 357 6 "aber" 357 0 "1107,00" 1 1 0 0 0 0 357 "." "." "." 357 1 77 "2" 31 "31a" "N" "c" "a" "other" 1 1 4 1 0 0 357 8
"5915" 13 "1143,33" 498 138 1 138 8 "herrscht" 360 0 "1174,00" 0 0 1 1 1 1 855 "180" "360" "5988" 498 0 77 "2" 31 "31a" "N" "c" "a" "other" 1 1 8 1 0 360 855 8
"5916" 13 "1201,00" 145 145 1 145 9 "Stillschweigen" 145 1 "1201,00" 0 0 0 0 0 0 145 "." "." "." 145 0 77 "2" 31 "31a" "N" "c" "a" "other" 1 1 14 1 0 0 145 8
"5917" 13 "1241,00" 213 213 1 213 10 "darüber," 213 1 "1241,00" 0 0 0 0 0 0 213 "." "." "." 213 0 77 "2" 31 "31a" "N" "c" "a" "wh-1" 1 1 8 1 0 0 213 6
"5918" 13 "1245,00" 353 353 1 353 11 "wie," 353 1 "1245,00" 0 0 0 0 0 0 353 "." "." "." 353 0 77 "2" 31 "31a" "N" "c" "a" "wh" 1 1 4 1 0 0 353 7
"5919" 13 "1214,00" 291 291 1 291 12 "weil" 291 1 "1214,00" 0 0 0 0 0 0 291 "." "." "." 291 0 77 "2" 31 "31a" "N" "c" "a" "wh+1" 1 1 4 1 0 0 291 8
"5920" 13 "1207,50" 325 139 1 325 13 "niemand" 325 1 "1219,00" 0 0 0 0 0 0 325 "186" "." "." 325 0 77 "2" 31 "31a" "N" "c" "a" "wh+2" 1 1 7 1 0 0 325 8
"5922" 13 "1219,44" 2208 435 1 2208 15 "dem Verdacht der Bestechlichkeit" 2208 0 "1313,00" 0 0 0 0 0 0 2208 "325" "." "." 2208 0 77 "2" 31 "31a" "N" "c" "a" "other" 1 1 32 1 0 0 2208 8
"5923" 13 "1136,57" 1267 204 1 424 16 "aussetzen will." 843 1 "1193,00" 0 0 1 2 1 2 3333 "188" "843" "11688" 1267 0 77 "2" 31 "31a" "N" "c" "a" "end" 1 1 15 1 0 843 3333 8
"5962" 13 "1235,86" 2517 27 1 1516 1 "Einen Sprecher des Pharmakonzerns" 1001 1 "1450,00" 1 1 0 0 0 0 1516 "200" "1001" "12606" 1516 0 81 "2" 5 "5c" "N" "c" "c" "np1" -1 1 33 0 1 1001 1516 1
"5963" 13 "1305,33" 721 240 1 240 2 "hatten" 481 1 "1446,00" 0 0 0 0 0 0 240 "304" "481" "13129" 240 0 81 "2" 5 "5c" "N" "c" "c" "aux" -1 1 6 0 1 481 240 2
"5964" 13 "1390,67" 818 427 1 624 3 "die Sportler" 194 1 "1490,00" 0 0 0 0 0 0 624 "197" "194" "13346" 624 0 81 "2" 5 "5c" "N" "c" "c" "np2" -1 1 12 0 1 194 624 3
"5965" 13 "1306,33" 1087 207 1 696 4 "nach Angaben der Presse" 391 1 "1431,00" 0 0 0 0 0 0 696 "229" "391" "13790" 696 0 81 "2" 5 "5c" "N" "c" "c" "adj" -1 1 23 0 1 391 696 4
"5966" 13 "1130,50" 1783 426 1 980 5 "persönlich getroffen," 660 1 "1175,00" 0 0 0 0 0 0 980 "284" "143" "13966" 980 0 81 "2" 5 "5c" "N" "c" "c" "vp" -1 1 21 0 1 803 980 5
"5967" 13 "1177,00" 219 219 0 219 6 "aber" 219 0 "1177,00" 1 1 0 0 0 0 219 "." "." "." 219 1 81 "2" 5 "5c" "N" "c" "c" "other" -1 1 4 0 1 0 219 8
"5968" 13 "1132,00" 342 168 1 168 7 "die Quelle" 174 0 "1191,00" 0 0 1 1 1 1 561 "174" "174" "5508" 342 0 81 "2" 5 "5c" "N" "c" "c" "other" -1 1 10 0 1 174 561 8
"5969" 13 "1109,00" 221 221 0 221 8 "konnte" 221 0 "1109,00" 1 1 0 0 0 0 221 "." "." "." 221 1 81 "2" 5 "5c" "N" "c" "c" "other" -1 1 6 0 1 0 221 8
"5970" 13 "1209,25" 620 229 1 229 9 "nicht" 220 0 "1322,00" 1 1 1 1 1 1 621 "171" "171" "6198" 400 0 81 "2" 5 "5c" "N" "c" "c" "other" -1 1 5 0 1 391 621 8
"5971" 13 "1253,00" 369 202 1 202 10 "mitteilen," 167 1 "1276,00" 0 0 1 1 1 1 589 "167" "167" "6998" 369 0 81 "2" 5 "5c" "N" "c" "c" "wh-1" -1 1 10 0 1 167 589 6
"5972" 13 "1246,00" 219 219 1 219 11 "wo," 219 1 "1246,00" 0 0 0 0 0 0 219 "." "." "." 219 0 81 "2" 5 "5c" "N" "c" "c" "wh" -1 1 3 0 1 0 219 7
"5973" 13 "1165,00" 202 202 1 202 12 "sodass" 202 1 "1165,00" 0 0 0 0 0 0 202 "." "." "." 202 0 81 "2" 5 "5c" "N" "c" "c" "wh+1" -1 1 6 0 1 0 202 8
"5974" 13 "1120,33" 895 354 1 895 13 "die Geschichte" 895 1 "1129,00" 0 0 0 0 0 0 895 "230" "." "." 895 0 81 "2" 5 "5c" "N" "c" "c" "wh+2" -1 1 14 0 1 0 895 8
"5975" 13 "1179,50" 364 207 1 364 14 "den meisten Lesern" 364 1 "1180,00" 0 0 0 0 0 0 364 "157" "." "." 364 0 81 "2" 5 "5c" "N" "c" "c" "other" -1 1 18 0 1 0 364 8
"5976" 13 "1148,00" 504 240 1 396 15 "wahrscheinlich" 108 1 "1174,00" 1 1 0 0 0 0 396 "156" "108" "9787" 396 0 81 "2" 5 "5c" "N" "c" "c" "other" -1 1 14 0 1 108 396 8
"5977" 13 "1048,75" 1548 244 1 333 16 "nicht sehr glaubwürdig erschien." 1215 1 "1139,00" 0 0 1 2 1 2 4526 "89" "1215" "11347" 1548 0 81 "2" 5 "5c" "N" "c" "c" "end" -1 1 32 0 1 1215 4526 8
"6006" 13 "1362,50" 1820 90 1 1185 1 "Eine Biologin mit Doktortitel" 635 1 "1575,00" 1 1 0 0 0 0 1185 "188" "635" "5965" 1185 0 85 "2" 18 "18b" "N" "c" "b" "np1" 1 -1 29 -1 0 635 1185 1
"6007" 13 "1327,00" 285 285 1 285 2 "hatte" 285 1 "1327,00" 0 0 0 0 0 0 285 "." "." "." 285 0 85 "2" 18 "18b" "N" "c" "b" "aux" 1 -1 5 -1 0 0 285 2
"6008" 13 "1244,20" 913 165 1 371 3 "die Naturschützer" 542 1 "1338,00" 0 0 0 0 0 0 371 "206" "542" "6572" 371 0 85 "2" 18 "18b" "N" "c" "b" "np2" 1 -1 17 -1 0 542 371 3
"6009" 13 "1328,60" 998 352 1 998 4 "auf einer Fachkonferenz" 998 1 "1418,00" 0 0 0 0 0 0 998 "216" "." "." 998 0 85 "2" 18 "18b" "N" "c" "b" "adj" 1 -1 23 -1 0 0 998 4
"6010" 13 "1213,00" 1521 259 1 1521 5 "äußerst heftig kritisiert," 1521 1 "1304,00" 0 0 1 1 1 1 2698 "234" "." "." 1521 0 85 "2" 18 "18b" "N" "c" "b" "vp" 1 -1 26 -1 0 0 2698 5
"6011" 13 "1300,50" 264 149 1 149 6 "aber" 115 1 "1309,00" 0 0 0 0 0 0 264 "115" "115" "7187" 264 0 85 "2" 18 "18b" "N" "c" "b" "other" 1 -1 4 -1 0 115 264 8
"6012" 13 "1267,00" 234 234 1 234 7 "die anderen Teilnehmer" 234 1 "1267,00" 0 0 0 0 0 0 234 "." "." "." 234 0 85 "2" 18 "18b" "N" "c" "b" "other" 1 -1 22 -1 0 0 234 8
"6013" 13 "1156,00" 577 294 1 577 8 "erinnerten" 577 1 "1156,00" 0 0 0 0 0 0 577 "283" "." "." 577 0 85 "2" 18 "18b" "N" "c" "b" "other" 1 -1 10 -1 0 0 577 8
"6014" 13 "1190,00" 204 204 1 204 9 "sich" 204 1 "1190,00" 0 0 0 0 0 0 204 "." "." "." 204 0 85 "2" 18 "18b" "N" "c" "b" "other" 1 -1 4 -1 0 0 204 8
"6015" 13 "1256,00" 52 52 1 52 10 "nicht," 52 1 "1256,00" 0 0 0 0 0 0 52 "." "." "." 52 0 85 "2" 18 "18b" "N" "c" "b" "wh-1" 1 -1 6 -1 0 0 52 6
"6016" 13 "1263,50" 268 135 1 268 11 "wieso," 268 1 "1280,00" 0 0 0 0 0 0 268 "133" "." "." 268 0 85 "2" 18 "18b" "N" "c" "b" "wh" 1 -1 6 -1 0 0 268 7
"6017" 13 "1238,00" 177 177 1 177 12 "zumal" 177 1 "1238,00" 0 0 0 0 0 0 177 "." "." "." 177 0 85 "2" 18 "18b" "N" "c" "b" "wh+1" 1 -1 5 -1 0 0 177 8
"6018" 13 "1211,50" 372 196 1 372 13 "die Diskussion" 372 1 "1226,00" 0 0 0 0 0 0 372 "176" "." "." 372 0 85 "2" 18 "18b" "N" "c" "b" "wh+2" 1 -1 14 -1 0 0 372 8
"6019" 13 "1288,00" 266 266 1 266 14 "offenbar" 266 1 "1288,00" 0 0 0 0 0 0 266 "." "." "." 266 0 85 "2" 18 "18b" "N" "c" "b" "other" 1 -1 8 -1 0 0 266 8
"6020" 13 "1306,33" 1578 698 1 914 15 "abseits des Podiums" 226 1 "1381,00" 1 1 0 0 0 0 1352 "111" "438" "11376" 1352 0 85 "2" 18 "18b" "N" "c" "b" "other" 1 -1 19 -1 0 664 1352 8
"6021" 13 "1114,00" 481 268 1 481 16 "stattfand." 481 1 "1130,00" 0 0 1 1 1 1 707 "213" "." "." 481 0 85 "2" 18 "18b" "N" "c" "b" "end" 1 -1 10 -1 0 0 707 8
"6111" 13 "1305,29" 1247 188 1 1247 1 "Einen Straßenhund mit schwarzem Fell" 1247 1 "1422,00" 0 0 0 0 0 0 1247 "63" "." "." 1247 0 94 "2" 21 "21c" "N" "c" "c" "np1" -1 1 36 0 1 0 1247 1
"6112" 13 "1311,50" 528 282 1 528 2 "hatten" 528 1 "1343,00" 0 0 0 0 0 0 528 "246" "." "." 528 0 94 "2" 21 "21c" "N" "c" "c" "aux" -1 1 6 0 1 0 528 2
"6113" 13 "1343,00" 384 384 1 384 3 "die Kinder" 384 1 "1343,00" 0 0 0 0 0 0 384 "." "." "." 384 0 94 "2" 21 "21c" "N" "c" "c" "np2" -1 1 10 0 1 0 384 3
"6114" 13 "1294,67" 485 175 1 485 4 "bis an den Rand des Dorfes" 485 1 "1315,00" 0 0 0 0 0 0 485 "219" "." "." 485 0 94 "2" 21 "21c" "N" "c" "c" "adj" -1 1 26 0 1 0 485 4
"6115" 13 "1366,00" 347 134 1 347 5 "verfolgt," 347 1 "1379,00" 0 0 0 0 0 0 347 "213" "." "." 347 0 94 "2" 21 "21c" "N" "c" "c" "vp" -1 1 9 0 1 0 347 5
"6116" 13 "1126,00" 198 198 0 198 6 "aber" 198 0 "1126,00" 1 1 0 0 0 0 198 "." "." "." 198 1 94 "2" 21 "21c" "N" "c" "c" "other" -1 1 4 0 1 0 198 8
"6117" 13 "1148,00" 285 138 1 138 7 "niemand" 147 0 "1204,00" 0 0 1 1 1 1 483 "147" "147" "4143" 285 0 94 "2" 21 "21c" "N" "c" "c" "other" -1 1 7 0 1 147 483 8
"6118" 13 "1099,00" 222 222 1 222 8 "konnte" 222 1 "1099,00" 0 0 0 0 0 0 222 "." "." "." 222 0 94 "2" 21 "21c" "N" "c" "c" "other" -1 1 6 0 1 0 222 8
"6119" 13 "1171,00" 169 169 1 169 9 "sich" 169 1 "1171,00" 0 0 0 0 0 0 169 "." "." "." 169 0 94 "2" 21 "21c" "N" "c" "c" "other" -1 1 4 0 1 0 169 8
"6121" 13 "1329,50" 430 235 1 430 11 "weshalb," 430 0 "1373,00" 0 0 0 0 0 0 430 "195" "." "." 430 0 94 "2" 21 "21c" "N" "c" "c" "wh" -1 1 8 0 1 0 430 7
"6122" 13 "1248,67" 526 201 1 201 12 "zumal" 325 1 "1352,00" 1 1 0 0 0 0 201 "148" "325" "7143" 201 0 94 "2" 21 "21c" "N" "c" "c" "wh+1" -1 1 5 0 1 325 201 8
"6123" 13 "1229,67" 452 146 0 374 13 "das Tier" 78 0 "1277,00" 1 1 0 0 1 1 777 "228" "78" "7249" 452 1 94 "2" 21 "21c" "N" "c" "c" "wh+2" -1 1 8 0 1 78 777 8
"6124" 13 "1305,00" 575 271 1 271 14 "sich" 304 0 "1357,00" 0 0 0 0 0 0 271 "304" "304" "7575" 271 0 94 "2" 21 "21c" "N" "c" "c" "other" -1 1 4 0 1 304 271 8
"6125" 13 "1319,33" 462 209 1 286 15 "normalerweise" 176 1 "1379,00" 0 0 0 0 0 0 286 "77" "176" "7774" 286 0 94 "2" 21 "21c" "N" "c" "c" "other" -1 1 13 0 1 176 286 8
"6126" 13 "1239,80" 625 144 1 207 16 "vor Menschen versteckte." 418 1 "1270,00" 0 0 1 1 1 1 1882 "63" "418" "8440" 625 0 94 "2" 21 "21c" "N" "c" "c" "end" -1 1 24 0 1 418 1882 8
"6151" 13 "1293,22" 1626 274 1 1626 1 "Eine Mitarbeiterin der maroden Firma" 1626 1 "1324,00" 0 0 0 0 0 0 1626 "217" "." "." 1626 0 97 "2" 11 "11a" "N" "c" "a" "np1" 1 1 36 1 0 0 1626 1
"6152" 13 "1351,00" 176 176 1 176 2 "hatten" 176 1 "1351,00" 0 0 0 0 0 0 176 "." "." "." 176 0 97 "2" 11 "11a" "N" "c" "a" "aux" 1 1 6 1 0 0 176 2
"6153" 13 "1271,00" 1102 208 1 661 3 "die Geschäftsführer" 441 1 "1376,00" 1 1 0 0 0 0 661 "244" "441" "3767" 661 0 97 "2" 11 "11a" "N" "c" "a" "np2" 1 1 19 1 0 441 661 3
"6154" 13 "1295,93" 2922 258 1 258 4 "in das raffinierte Veruntreuungssystem" 322 1 "1400,00" 1 1 1 1 1 1 3041 "241" "2342" "6473" 2600 0 97 "2" 11 "11a" "N" "c" "a" "adj" 1 1 38 1 0 2664 3041 4
"6155" 13 "1320,00" 413 291 1 413 5 "eingeweiht," 413 1 "1336,00" 0 0 0 0 0 0 413 "122" "." "." 413 0 97 "2" 11 "11a" "N" "c" "a" "vp" 1 1 11 1 0 0 413 5
"6156" 13 "1257,00" 136 136 0 136 6 "aber" 136 0 "1257,00" 1 1 0 0 0 0 136 "." "." "." 136 1 97 "2" 11 "11a" "N" "c" "a" "other" 1 1 4 1 0 0 136 8
"6157" 13 "1299,00" 144 144 1 144 7 "es" 144 0 "1299,00" 0 0 1 1 1 1 280 "." "." "." 144 0 97 "2" 11 "11a" "N" "c" "a" "other" 1 1 2 1 0 0 280 8
"6158" 13 "1156,00" 252 252 1 252 8 "herrscht" 252 1 "1156,00" 0 0 0 0 0 0 252 "." "." "." 252 0 97 "2" 11 "11a" "N" "c" "a" "other" 1 1 8 1 0 0 252 8
"6159" 13 "1181,00" 281 281 1 281 9 "Uneinigkeit" 281 1 "1181,00" 0 0 0 0 0 0 281 "." "." "." 281 0 97 "2" 11 "11a" "N" "c" "a" "other" 1 1 11 1 0 0 281 8
"6160" 13 "1125,00" 202 202 1 202 10 "darüber," 202 1 "1125,00" 0 0 0 0 0 0 202 "." "." "." 202 0 97 "2" 11 "11a" "N" "c" "a" "wh-1" 1 1 8 1 0 0 202 6
"6161" 13 "1197,50" 569 397 1 569 11 "wann," 569 1 "1220,00" 0 0 0 0 0 0 569 "172" "." "." 569 0 97 "2" 11 "11a" "N" "c" "a" "wh" 1 1 5 1 0 0 569 7
"6162" 13 "1234,33" 640 125 1 359 12 "denn" 281 1 "1241,00" 1 1 0 0 0 0 359 "234" "281" "10649" 359 0 97 "2" 11 "11a" "N" "c" "a" "wh+1" 1 1 4 1 0 281 359 8
"6163" 13 "1197,50" 1492 277 1 729 13 "von den belastenden Dokumenten" 763 1 "1269,00" 0 0 1 1 1 1 1773 "119" "763" "11493" 1492 0 97 "2" 11 "11a" "N" "c" "a" "wh+2" 1 1 30 1 0 763 1773 8
"6164" 13 "1257,50" 725 393 1 393 14 "trägt" 332 1 "1280,00" 1 1 0 0 1 1 393 "332" "332" "13053" 393 0 97 "2" 11 "11a" "N" "c" "a" "other" 1 1 5 1 0 332 393 8
"6165" 13 "1341,00" 420 112 1 247 15 "keines" 173 1 "1490,00" 0 0 0 0 0 0 247 "135" "173" "13819" 247 0 97 "2" 11 "11a" "N" "c" "a" "other" 1 1 6 1 0 173 247 8
"6166" 13 "1433,00" 388 319 1 319 16 "ein Datum." 69 1 "1532,00" 0 0 1 1 1 1 1215 "69" "69" "13925" 388 0 97 "2" 11 "11a" "N" "c" "a" "end" 1 1 10 1 0 69 1215 8
"6178" 13 "1359,00" 1535 173 1 1480 1 "Eine Gönnerin des Künstlers" 55 1 "1470,00" 1 1 0 0 0 0 1480 "83" "55" "5969" 1480 0 99 "2" 7 "7a" "N" "c" "a" "np1" 1 1 27 1 0 55 1480 1
"6179" 13 "1317,00" 184 184 1 184 2 "hatten" 184 1 "1317,00" 0 0 0 0 0 0 184 "." "." "." 184 0 99 "2" 7 "7a" "N" "c" "a" "aux" 1 1 6 1 0 0 184 2
"6180" 13 "1299,55" 2238 117 1 1774 3 "die etwas seltsamen Verwandten" 464 1 "1384,00" 0 0 0 0 0 0 1774 "199" "464" "6537" 1774 0 99 "2" 7 "7a" "N" "c" "a" "np2" 1 1 30 1 0 464 1774 3
"6181" 13 "1271,67" 708 286 1 479 4 "zu Anfang" 229 1 "1304,00" 0 0 0 0 0 0 479 "193" "229" "6804" 479 0 99 "2" 7 "7a" "N" "c" "a" "adj" 1 1 9 1 0 229 479 4
"6182" 13 "1256,00" 932 207 1 932 5 "des Mordes verdächtigt," 932 1 "1387,00" 0 0 1 1 1 1 1680 "193" "." "." 932 0 99 "2" 7 "7a" "N" "c" "a" "vp" 1 1 23 1 0 0 1680 5
"6183" 13 "1155,00" 280 280 0 280 6 "aber" 280 0 "1155,00" 1 1 0 0 0 0 280 "." "." "." 280 1 99 "2" 7 "7a" "N" "c" "a" "other" 1 1 4 1 0 0 280 8
"6184" 13 "1236,83" 1068 139 1 700 7 "aus den Tagebüchern" 368 0 "1278,00" 0 0 1 1 1 1 1348 "339" "368" "8439" 1068 0 99 "2" 7 "7a" "N" "c" "a" "other" 1 1 19 1 0 368 1348 8
"6185" 13 "1326,00" 231 231 1 231 8 "geht" 231 1 "1326,00" 0 0 0 0 0 0 231 "." "." "." 231 0 99 "2" 7 "7a" "N" "c" "a" "other" 1 1 4 1 0 0 231 8
"6186" 13 "1315,50" 471 196 1 196 9 "nicht" 275 1 "1330,00" 1 1 0 0 0 0 196 "275" "275" "9355" 196 0 99 "2" 7 "7a" "N" "c" "a" "other" 1 1 5 1 0 275 196 8
"6188" 13 "1343,00" 333 111 1 111 11 "warum," 222 0 "1422,00" 0 0 1 1 1 1 608 "222" "222" "9604" 333 0 99 "2" 7 "7a" "N" "c" "a" "wh" 1 1 6 1 0 222 608 7
"6189" 13 "1392,00" 550 405 1 550 12 "zumal" 550 1 "1434,00" 0 0 0 0 0 0 550 "145" "." "." 550 0 99 "2" 7 "7a" "N" "c" "a" "wh+1" 1 1 5 1 0 0 550 8
"6190" 13 "1323,00" 179 179 1 179 13 "es" 179 1 "1323,00" 0 0 0 0 0 0 179 "." "." "." 179 0 99 "2" 7 "7a" "N" "c" "a" "wh+2" 1 1 2 1 0 0 179 8
"6192" 13 "1318,00" 550 230 1 550 15 "relativ eindeutig" 550 0 "1344,00" 0 0 0 0 0 0 550 "320" "." "." 550 0 99 "2" 7 "7a" "N" "c" "a" "other" 1 1 17 1 0 0 550 8
"6193" 13 "1240,75" 637 78 1 637 16 "um Suizid handelte." 637 1 "1269,00" 0 0 0 0 0 0 637 "134" "." "." 637 0 99 "2" 7 "7a" "N" "c" "a" "end" 1 1 19 1 0 0 637 8
"6222" 13 "1332,00" 2980 64 1 1878 1 "Eine Violinistin des Nationalorchesters" 1102 1 "1488,00" 1 1 0 0 0 0 1878 "223" "1102" "11079" 1878 0 103 "." 22 "22b" "N" "c" "b" "np1" 1 -1 39 -1 0 1102 1878 1
"6223" 13 "1402,50" 481 250 1 250 2 "hatte" 231 1 "1524,00" 0 0 0 0 0 0 250 "231" "231" "11338" 250 0 103 "." 22 "22b" "N" "c" "b" "aux" 1 -1 5 -1 0 231 250 2
"6224" 13 "1465,67" 1057 119 1 698 3 "die Konzertbesucher" 359 1 "1579,00" 0 0 0 0 0 0 698 "185" "359" "11745" 698 0 103 "." 22 "22b" "N" "c" "b" "np2" 1 -1 19 -1 0 359 698 3
"6225" 13 "1537,12" 1558 295 1 1015 4 "während der halbstündigen Pause" 543 1 "1697,00" 0 0 0 0 0 0 1015 "276" "543" "12374" 1015 0 103 "." 22 "22b" "N" "c" "b" "adj" 1 -1 31 -1 0 543 1015 4
"6226" 13 "1591,80" 964 197 1 861 5 "heimlich fotografiert," 103 1 "1705,00" 0 0 0 0 0 0 861 "163" "103" "12509" 861 0 103 "." 22 "22b" "N" "c" "b" "vp" 1 -1 22 -1 0 103 861 5
"6227" 13 "1740,00" 89 89 0 89 6 "aber" 89 0 "1740,00" 1 1 0 0 0 0 89 "." "." "." 89 1 103 "." 22 "22b" "N" "c" "b" "other" 1 -1 4 -1 0 0 89 8
"6228" 13 "1679,50" 311 152 1 152 7 "der Beitrag" 159 0 "1786,00" 0 0 1 1 1 1 400 "159" "159" "6452" 311 0 103 "." 22 "22b" "N" "c" "b" "other" 1 -1 11 -1 0 159 400 8
"6229" 13 "1509,00" 347 347 1 347 8 "verriet" 347 1 "1509,00" 0 0 0 0 0 0 347 "." "." "." 347 0 103 "." 22 "22b" "N" "c" "b" "other" 1 -1 7 -1 0 0 347 8
"6230" 13 "1468,00" 181 181 1 181 9 "leider" 181 1 "1468,00" 0 0 0 0 0 0 181 "." "." "." 181 0 103 "." 22 "22b" "N" "c" "b" "other" 1 -1 6 -1 0 0 181 8
"6231" 13 "1507,00" 213 213 1 213 10 "nicht," 213 1 "1507,00" 0 0 0 0 0 0 213 "." "." "." 213 0 103 "." 22 "22b" "N" "c" "b" "wh-1" 1 -1 6 -1 0 0 213 6
"6232" 13 "1563,00" 236 236 1 236 11 "weshalb," 236 1 "1563,00" 0 0 0 0 0 0 236 "." "." "." 236 0 103 "." 22 "22b" "N" "c" "b" "wh" 1 -1 8 -1 0 0 236 7
"6233" 13 "1565,00" 245 67 1 67 12 "sondern" 178 1 "1593,00" 1 1 0 0 0 0 67 "178" "178" "8154" 67 0 103 "." 22 "22b" "N" "c" "b" "wh+1" 1 -1 7 -1 0 178 67 8
"6234" 13 "1546,33" 262 23 1 186 13 "befasste" 76 1 "1638,00" 0 0 1 1 1 1 440 "163" "76" "8245" 262 0 103 "." 22 "22b" "N" "c" "b" "wh+2" 1 -1 8 -1 0 76 440 8
"6235" 13 "1372,00" 218 218 1 218 14 "sich" 218 1 "1372,00" 0 0 0 0 0 0 218 "." "." "." 218 0 103 "." 22 "22b" "N" "c" "b" "other" 1 -1 4 -1 0 0 218 8
"6236" 13 "1433,50" 387 195 1 195 15 "eher" 192 1 "1444,00" 1 1 0 0 0 0 195 "192" "192" "9115" 195 0 103 "." 22 "22b" "N" "c" "b" "other" 1 -1 4 -1 0 192 195 8
"6237" 13 "1437,00" 715 194 1 194 16 "mit der Bildqualität." 521 1 "1452,00" 0 0 1 2 1 2 3245 "285" "521" "9678" 715 0 103 "." 22 "22b" "N" "c" "b" "end" 1 -1 21 -1 0 521 3245 8
"6249" 13 "1442,12" 1692 2 1 1692 1 "Eine Spionin des Inlandsgeheimdienstes" 1692 1 "1615,00" 0 0 0 0 0 0 1692 "103" "." "." 1692 0 105 "2" 15 "15a" "N" "c" "a" "np1" 1 1 38 1 0 0 1692 1
"6250" 13 "1463,00" 161 161 1 161 2 "hatten" 161 1 "1463,00" 0 0 0 0 0 0 161 "." "." "." 161 0 105 "2" 15 "15a" "N" "c" "a" "aux" 1 1 6 1 0 0 161 2
"6251" 13 "1430,50" 310 133 1 310 3 "die Informanten" 310 1 "1447,00" 0 0 0 0 0 0 310 "177" "." "." 310 0 105 "2" 15 "15a" "N" "c" "a" "np2" 1 1 15 1 0 0 310 3
"6252" 13 "1400,83" 1363 317 1 1063 4 "im Vorfeld der Verhandlungen" 300 1 "1556,00" 1 1 0 0 0 0 1063 "232" "300" "4689" 1063 0 105 "2" 15 "15a" "N" "c" "a" "adj" 1 1 28 1 0 300 1063 4
"6253" 13 "1485,00" 277 277 1 277 5 "enttarnt," 277 1 "1485,00" 0 0 1 1 1 1 577 "." "." "." 277 0 105 "2" 15 "15a" "N" "c" "a" "vp" 1 1 9 1 0 0 577 5
"6254" 13 "1377,00" 268 268 0 268 6 "aber" 268 0 "1377,00" 1 1 0 0 0 0 268 "." "." "." 268 1 105 "2" 15 "15a" "N" "c" "a" "other" 1 1 4 1 0 0 268 8
"6255" 13 "1454,00" 765 114 1 114 7 "nicht einmal Experten" 651 0 "1535,00" 0 0 1 1 1 1 1033 "189" "651" "5882" 765 0 105 "2" 15 "15a" "N" "c" "a" "other" 1 1 21 1 0 651 1033 8
"6256" 13 "1613,00" 266 266 1 266 8 "wussten" 266 1 "1613,00" 0 0 0 0 0 0 266 "." "." "." 266 0 105 "2" 15 "15a" "N" "c" "a" "other" 1 1 7 1 0 0 266 8
"6257" 13 "1666,00" 106 106 1 106 9 "letztlich" 106 1 "1666,00" 0 0 0 0 0 0 106 "." "." "." 106 0 105 "2" 15 "15a" "N" "c" "a" "other" 1 1 9 1 0 0 106 8
"6258" 13 "1714,50" 163 38 1 163 10 "zu sagen," 163 1 "1745,00" 0 0 0 0 0 0 163 "125" "." "." 163 0 105 "2" 15 "15a" "N" "c" "a" "wh-1" 1 1 9 1 0 0 163 6
"6259" 13 "1606,00" 547 547 1 547 11 "wie," 547 1 "1606,00" 0 0 0 0 0 0 547 "." "." "." 547 0 105 "2" 15 "15a" "N" "c" "a" "wh" 1 1 4 1 0 0 547 7
"6260" 13 "1482,00" 254 254 1 254 12 "bis" 254 1 "1482,00" 0 0 0 0 0 0 254 "." "." "." 254 0 105 "2" 15 "15a" "N" "c" "a" "wh+1" 1 1 3 1 0 0 254 8
"6261" 13 "1702,00" 475 231 1 231 13 "irgendwann" 244 1 "1777,00" 1 1 0 0 0 0 231 "113" "244" "8496" 231 0 105 "2" 15 "15a" "N" "c" "a" "wh+2" 1 1 10 1 0 244 231 8
"6262" 13 "1644,00" 720 148 1 148 14 "eine Reinigungskraft" 572 1 "1714,00" 0 0 1 1 1 1 964 "226" "572" "9110" 720 0 105 "2" 15 "15a" "N" "c" "a" "other" 1 1 20 1 0 572 964 8
"6263" 13 "1660,00" 601 272 1 601 15 "im Schutz der Anonymität" 601 1 "1710,00" 0 0 0 0 0 0 601 "206" "." "." 601 0 105 "2" 15 "15a" "N" "c" "a" "other" 1 1 24 1 0 0 601 8
"6264" 13 "1583,75" 747 170 1 747 16 "den entscheidenden Hinweis gab." 747 1 "1682,00" 0 0 0 0 0 0 747 "204" "." "." 747 0 105 "2" 15 "15a" "N" "c" "a" "end" 1 1 31 1 0 0 747 8
"6384" 13 "1456,17" 1036 172 1 784 1 "Einen Spieler des Vereins" 252 1 "1501,00" 1 1 0 0 0 0 784 "165" "252" "4034" 784 0 116 "2" 9 "9c" "N" "c" "c" "np1" -1 1 25 0 1 252 784 1
"6385" 13 "1419,00" 233 233 1 233 2 "hatten" 233 1 "1419,00" 0 0 0 0 0 0 233 "." "." "." 233 0 116 "2" 9 "9c" "N" "c" "c" "aux" -1 1 6 0 1 0 233 2
"6386" 13 "1220,50" 852 200 1 852 3 "die aufdringlichen Fans" 852 1 "1299,00" 0 0 0 0 0 0 852 "303" "." "." 852 0 116 "2" 9 "9c" "N" "c" "c" "np2" -1 1 23 0 1 0 852 3
"6387" 13 "1331,67" 574 202 1 574 4 "nach dem Auswärtsspiel" 574 1 "1347,00" 0 0 0 0 0 0 574 "168" "." "." 574 0 116 "2" 9 "9c" "N" "c" "c" "adj" -1 1 22 0 1 0 574 4
"6388" 13 "1388,00" 805 245 1 643 5 "grob beleidigt," 162 1 "1451,00" 1 1 0 0 0 0 643 "159" "162" "6686" 643 0 116 "2" 9 "9c" "N" "c" "c" "vp" -1 1 15 0 1 162 643 5
"6389" 13 "1363,00" 424 424 0 424 6 "aber" 424 0 "1363,00" 0 0 0 0 0 0 424 "." "." "." 424 1 116 "2" 9 "9c" "N" "c" "c" "other" -1 1 4 0 1 0 424 8
"6390" 13 "1480,00" 169 169 1 169 7 "der Trainer" 169 0 "1480,00" 0 0 1 1 1 1 845 "." "." "." 169 0 116 "2" 9 "9c" "N" "c" "c" "other" -1 1 11 0 1 0 845 8
"6391" 13 "1364,00" 221 221 1 221 8 "konnte" 221 1 "1364,00" 0 0 0 0 0 0 221 "." "." "." 221 0 116 "2" 9 "9c" "N" "c" "c" "other" -1 1 6 0 1 0 221 8
"6392" 13 "1373,00" 250 250 1 250 9 "nicht" 250 1 "1373,00" 0 0 0 0 0 0 250 "." "." "." 250 0 116 "2" 9 "9c" "N" "c" "c" "other" -1 1 5 0 1 0 250 8
"6394" 13 "1390,00" 232 232 1 232 11 "warum," 232 0 "1390,00" 0 0 0 0 0 0 232 "." "." "." 232 0 116 "2" 9 "9c" "N" "c" "c" "wh" -1 1 6 0 1 0 232 7
"6395" 13 "1403,00" 79 79 1 79 12 "sodass" 79 1 "1403,00" 0 0 0 0 0 0 79 "." "." "." 79 0 116 "2" 9 "9c" "N" "c" "c" "wh+1" -1 1 6 0 1 0 79 8
"6396" 13 "1358,00" 184 184 1 184 13 "er" 184 1 "1358,00" 0 0 0 0 0 0 184 "." "." "." 184 0 116 "2" 9 "9c" "N" "c" "c" "wh+2" -1 1 2 0 1 0 184 8
"6398" 13 "1314,50" 283 160 1 283 15 "enttäuscht" 283 0 "1358,00" 0 0 0 0 0 0 283 "123" "." "." 283 0 116 "2" 9 "9c" "N" "c" "c" "other" -1 1 10 0 1 0 283 8
"6399" 13 "1232,00" 392 195 1 392 16 "den Kopf schüttelte." 392 1 "1254,00" 0 0 1 1 1 1 554 "197" "." "." 392 0 116 "2" 9 "9c" "N" "c" "c" "end" -1 1 20 0 1 0 554 8
"6400" 13 "1396,78" 1993 181 1 1993 1 "Ein Autor aus Bolivien" 1993 1 "1506,00" 0 0 0 0 0 0 1993 "226" "." "." 1993 0 117 "2" 24 "24d" "N" "c" "d" "np1" -1 -1 22 0 -1 0 1993 1
"6401" 13 "1395,50" 434 216 1 216 2 "hatte" 218 1 "1479,00" 1 1 0 0 0 0 216 "218" "218" "3121" 216 0 117 "2" 24 "24d" "N" "c" "d" "aux" -1 -1 5 0 -1 218 216 2
"6402" 13 "1313,00" 2554 302 1 302 3 "die vier Literaturwissenschaftler" 206 1 "1404,00" 1 1 1 1 1 1 2566 "279" "2046" "5331" 2348 0 117 "2" 24 "24d" "N" "c" "d" "np2" -1 -1 33 0 -1 2252 2566 3
"6403" 13 "1286,25" 1831 179 1 1673 4 "in einem 2500-Seiten-Werk" 158 1 "1422,00" 1 1 0 0 1 1 1673 "154" "158" "7802" 1673 0 117 "2" 24 "24d" "N" "c" "d" "adj" -1 -1 25 0 -1 158 1673 4
"6404" 13 "1387,50" 339 153 1 339 5 "zitiert," 339 1 "1395,00" 0 0 1 1 1 1 703 "186" "." "." 339 0 117 "2" 24 "24d" "N" "c" "d" "vp" -1 -1 8 0 -1 0 703 5
"6405" 13 "1313,00" 207 207 0 207 6 "aber" 207 0 "1313,00" 1 1 0 0 0 0 207 "." "." "." 207 1 117 "2" 24 "24d" "N" "c" "d" "other" -1 -1 4 0 -1 0 207 8
"6406" 13 "1231,00" 192 192 0 192 7 "noch" 192 0 "1231,00" 0 0 0 0 0 0 192 "." "." "." 192 1 117 "2" 24 "24d" "N" "c" "d" "other" -1 -1 4 0 -1 0 192 8
"6407" 13 "1354,00" 70 70 1 70 8 "kann" 70 0 "1354,00" 0 0 1 1 1 1 469 "." "." "." 70 0 117 "2" 24 "24d" "N" "c" "d" "other" -1 -1 4 0 -1 0 469 8
"6408" 13 "1192,00" 193 193 1 193 9 "niemand" 193 1 "1192,00" 0 0 0 0 0 0 193 "." "." "." 193 0 117 "2" 24 "24d" "N" "c" "d" "other" -1 -1 7 0 -1 0 193 8
"6409" 13 "1212,00" 149 149 1 149 10 "sagen," 149 1 "1212,00" 0 0 0 0 0 0 149 "." "." "." 149 0 117 "2" 24 "24d" "N" "c" "d" "wh-1" -1 -1 6 0 -1 0 149 6
"6410" 13 "1293,00" 411 411 0 411 11 "wo," 411 0 "1293,00" 1 1 0 0 0 0 411 "." "." "." 411 1 117 "2" 24 "24d" "N" "c" "d" "wh" -1 -1 3 0 -1 0 411 7
"6411" 13 "1272,25" 490 37 1 207 12 "da" 283 0 "1331,00" 0 0 1 1 1 1 901 "76" "283" "10225" 490 0 117 "2" 24 "24d" "N" "c" "d" "wh+1" -1 -1 2 0 -1 283 901 8
"6412" 13 "1297,00" 68 68 1 68 13 "der Text" 68 1 "1297,00" 0 0 0 0 0 0 68 "." "." "." 68 0 117 "2" 24 "24d" "N" "c" "d" "wh+2" -1 -1 8 0 -1 0 68 8
"6413" 13 "1389,00" 222 222 1 222 14 "bislang" 222 1 "1389,00" 0 0 0 0 0 0 222 "." "." "." 222 0 117 "2" 24 "24d" "N" "c" "d" "other" -1 -1 7 0 -1 0 222 8
"6414" 13 "1471,00" 240 240 1 240 15 "seltsamerweise" 240 1 "1471,00" 0 0 0 0 0 0 240 "." "." "." 240 0 117 "2" 24 "24d" "N" "c" "d" "other" -1 -1 14 0 -1 0 240 8
"6415" 13 "1458,33" 478 184 1 478 16 "verschollen blieb." 478 1 "1480,00" 0 0 0 0 0 0 478 "167" "." "." 478 0 117 "2" 24 "24d" "N" "c" "d" "end" -1 -1 18 0 -1 0 478 8
"6525" 13 "1332,75" 3183 290 1 1326 1 "Einen Angestellten des städtischen Verkehrsunternehmens" 1823 1 "1753,00" 1 2 0 0 0 0 1326 "167" "34" "6862" 1326 0 127 "2" 13 "13c" "N" "c" "c" "np1" -1 1 55 0 1 1857 1326 1
"6526" 13 "1444,00" 276 222 1 222 2 "hatten" 54 1 "1516,00" 1 1 0 0 1 1 222 "54" "54" "10747" 222 0 127 "2" 13 "13c" "N" "c" "c" "aux" -1 1 6 0 1 54 222 2
"6527" 13 "1438,00" 789 301 1 466 3 "die Fahrgäste" 323 1 "1455,00" 0 0 0 0 0 0 466 "165" "323" "13208" 466 0 127 "2" 13 "13c" "N" "c" "c" "np2" -1 1 13 0 1 323 466 3
"6528" 13 "1404,00" 1685 228 1 1109 4 "mit unverschämten Äußerungen" 404 1 "1463,00" 1 1 0 0 1 1 1109 "427" "172" "10628" 1109 0 127 "2" 13 "13c" "N" "c" "c" "adj" -1 1 28 0 1 576 1109 4
"6529" 13 "1409,00" 530 530 1 530 5 "belästigt," 530 1 "1409,00" 0 0 0 0 0 0 530 "." "." "." 530 0 127 "2" 13 "13c" "N" "c" "c" "vp" -1 1 10 0 1 0 530 5
"6530" 13 "1159,67" 759 218 1 759 6 "aber" 759 1 "1252,00" 0 0 0 0 0 0 759 "334" "." "." 759 0 127 "2" 13 "13c" "N" "c" "c" "other" -1 1 4 0 1 0 759 8
"6531" 13 "1102,00" 164 164 1 164 7 "das Team" 164 1 "1102,00" 0 0 0 0 0 0 164 "." "." "." 164 0 127 "2" 13 "13c" "N" "c" "c" "other" -1 1 8 0 1 0 164 8
"6532" 13 "1258,00" 532 238 1 532 8 "von Soziologen" 532 1 "1322,00" 0 0 0 0 0 0 532 "294" "." "." 532 0 127 "2" 13 "13c" "N" "c" "c" "other" -1 1 14 0 1 0 532 8
"6533" 13 "1423,00" 253 253 1 253 9 "konnte" 253 1 "1423,00" 0 0 0 0 0 0 253 "." "." "." 253 0 127 "2" 13 "13c" "N" "c" "c" "other" -1 1 6 0 1 0 253 8
"6534" 13 "1536,00" 302 302 1 302 10 "nicht" 302 1 "1536,00" 0 0 0 0 0 0 302 "." "." "." 302 0 127 "2" 13 "13c" "N" "c" "c" "other" -1 1 5 0 1 0 302 8
"6535" 13 "1656,00" 66 66 0 66 11 "erklären," 66 0 "1656,00" 0 0 0 0 0 0 66 "." "." "." 66 1 127 "2" 13 "13c" "N" "c" "c" "wh-1" -1 1 9 0 1 0 66 6
"6536" 13 "1630,50" 371 123 1 123 12 "wieso," 248 0 "1664,00" 0 0 1 1 1 1 471 "248" "248" "7218" 371 0 127 "2" 13 "13c" "N" "c" "c" "wh" -1 1 6 0 1 248 471 7
"6537" 13 "1369,00" 623 623 1 623 13 "sodass" 623 1 "1369,00" 0 0 0 0 0 0 623 "." "." "." 623 0 127 "2" 13 "13c" "N" "c" "c" "wh+1" -1 1 6 0 1 0 623 8
"6538" 13 "1452,33" 664 252 1 664 14 "der Zwischenfall" 664 1 "1468,00" 0 0 0 0 0 0 664 "140" "." "." 664 0 127 "2" 13 "13c" "N" "c" "c" "wh+2" -1 1 16 0 1 0 664 8
"6539" 13 "1413,00" 605 211 1 605 15 "für die Wissenschaft" 605 1 "1444,00" 0 0 0 0 0 0 605 "215" "." "." 605 0 127 "2" 13 "13c" "N" "c" "c" "other" -1 1 20 0 1 0 605 8
"6540" 13 "1378,00" 184 184 1 184 16 "bis heute" 184 1 "1378,00" 0 0 0 0 0 0 184 "." "." "." 184 0 127 "2" 13 "13c" "N" "c" "c" "other" -1 1 9 0 1 0 184 8
"6541" 13 "1370,67" 653 328 1 653 17 "rätselhaft bleibt." 653 1 "1387,00" 0 0 1 1 1 1 3429 "181" "." "." 653 0 127 "2" 13 "13c" "N" "c" "c" "end" -1 1 18 0 1 0 3429 8
"6592" 14 "1114,60" 1925 198 1 1422 1 "Eine Schülerin des Schachmeisters" 503 1 "1195,00" 1 1 0 0 0 0 1422 "140" "503" "9839" 1422 0 3 "2" 8 "8b" "N" "a" "b" "np1" 1 -1 33 -1 0 503 1422 1
"6593" 14 "1075,33" 811 327 1 327 2 "hatte" 255 1 "1115,00" 1 1 0 0 0 0 327 "229" "229" "2448" 327 0 3 "2" 8 "8b" "N" "a" "b" "aux" 1 -1 5 -1 0 484 327 2
"6594" 14 "1081,33" 767 219 1 219 3 "die Schiedsrichter" 361 1 "1115,00" 0 0 1 1 1 1 635 "187" "187" "2671" 406 0 3 "2" 8 "8b" "N" "a" "b" "np2" 1 -1 18 -1 0 548 635 3
"6595" 14 "1069,50" 964 293 1 435 4 "während des Turniers" 341 1 "1132,00" 1 1 0 0 1 1 435 "142" "188" "9190" 435 0 3 "2" 8 "8b" "N" "a" "b" "adj" 1 -1 20 -1 0 529 435 4
"6596" 14 "1025,67" 1340 214 1 933 5 "sehr genau beobachtet," 264 1 "1111,00" 1 1 0 0 1 1 933 "236" "143" "8955" 933 0 3 "2" 8 "8b" "N" "a" "b" "vp" 1 -1 22 -1 0 407 933 5
"6597" 14 "1001,00" 277 277 1 277 6 "aber" 277 1 "1001,00" 0 0 0 0 0 0 277 "." "." "." 277 0 3 "2" 8 "8b" "N" "a" "b" "other" 1 -1 4 -1 0 0 277 8
"6598" 14 "1025,40" 1180 218 1 761 7 "der aufmerksame Zuschauer" 419 1 "1053,00" 0 0 0 0 0 0 761 "212" "419" "11763" 761 0 3 "2" 8 "8b" "N" "a" "b" "other" 1 -1 25 -1 0 419 761 8
"6599" 14 "1014,00" 305 178 1 305 8 "fragte" 305 1 "1019,00" 0 0 0 0 0 0 305 "127" "." "." 305 0 3 "2" 8 "8b" "N" "a" "b" "other" 1 -1 6 -1 0 0 305 8
"6600" 14 "1025,50" 460 200 0 200 9 "sich" 260 0 "1033,00" 1 1 0 0 0 0 200 "260" "260" "12059" 200 1 3 "2" 8 "8b" "N" "a" "b" "other" 1 -1 4 -1 0 260 200 8
"6601" 14 "1033,00" 523 314 1 314 10 "noch immer," 209 0 "1033,00" 0 0 0 0 0 0 314 "209" "209" "12294" 314 0 3 "2" 8 "8b" "N" "a" "b" "wh-1" 1 -1 11 -1 0 209 314 6
"6602" 14 "1048,00" 302 124 1 124 11 "warum," 178 1 "1049,00" 0 0 1 1 1 1 502 "178" "178" "6905" 302 0 3 "2" 8 "8b" "N" "a" "b" "wh" 1 -1 6 -1 0 178 502 7
"6603" 14 "1074,00" 517 242 0 242 12 "als" 275 0 "1119,00" 1 2 0 0 0 0 242 "275" "275" "12846" 242 1 3 "2" 8 "8b" "N" "a" "b" "wh+1" 1 -1 3 -1 0 275 242 8
"6604" 14 "1029,00" 502 209 1 209 13 "er" 293 0 "1046,00" 0 0 1 1 1 1 744 "293" "293" "7733" 502 0 3 "2" 8 "8b" "N" "a" "b" "wh+2" 1 -1 2 -1 0 293 744 8
"6605" 14 "1047,00" 192 192 0 192 14 "am Abend" 192 0 "1047,00" 1 1 0 0 0 0 192 "." "." "." 192 1 3 "2" 8 "8b" "N" "a" "b" "other" 1 -1 8 -1 0 0 192 8
"6606" 14 "1044,33" 637 158 1 158 15 "endlich" 179 0 "1076,00" 0 0 1 1 1 2 650 "300" "300" "8497" 458 0 3 "2" 8 "8b" "N" "a" "b" "other" 1 -1 7 -1 0 479 650 8
"6607" 14 "1107,00" 361 253 1 253 16 "nach Hause kam." 108 1 "1133,00" 0 0 1 1 1 1 3758 "108" "108" "13008" 361 0 3 "2" 8 "8b" "N" "a" "b" "end" 1 -1 15 -1 0 108 3758 8
"6743" 14 "972,58" 2419 182 1 1304 1 "Eine Soldatin der gegnerischen Streitkräfte" 900 1 "1048,00" 1 2 0 0 0 0 1304 "110" "215" "2355" 1304 0 16 "2" 32 "32b" "N" "a" "b" "np1" 1 -1 43 -1 0 1115 1304 1
"6744" 14 "1000,00" 431 280 1 280 2 "hatte" 151 1 "1047,00" 1 1 1 1 1 1 495 "151" "151" "2810" 280 0 16 "2" 32 "32b" "N" "a" "b" "aux" 1 -1 5 -1 0 151 495 2
"6745" 14 "987,67" 1847 254 1 254 3 "die ausgesandten Kundschafter" 795 1 "1041,00" 1 1 1 1 1 2 1042 "254" "637" "3552" 891 0 16 "2" 32 "32b" "N" "a" "b" "np2" 1 -1 29 -1 0 1593 1042 3
"6746" 14 "982,25" 767 200 0 200 4 "offenbar" 122 0 "1047,00" 1 4 0 0 1 1 200 "220" "220" "4537" 200 1 16 "2" 32 "32b" "N" "a" "b" "adj" 1 -1 8 -1 0 567 200 4
"6747" 14 "968,40" 1057 285 1 285 5 "in die Irre geführt," 248 0 "995,00" 0 0 1 2 1 3 1229 "149" "149" "4281" 809 0 16 "2" 32 "32b" "N" "a" "b" "vp" 1 -1 20 -1 0 772 1229 5
"6748" 14 "987,00" 305 305 0 305 6 "aber" 305 0 "987,00" 1 1 0 0 0 0 305 "." "." "." 305 1 16 "2" 32 "32b" "N" "a" "b" "other" 1 -1 4 -1 0 0 305 8
"6749" 14 "968,00" 1095 182 1 182 7 "der Befehlshaber" 179 0 "1009,00" 1 1 1 1 1 1 1009 "522" "522" "6139" 704 0 16 "2" 32 "32b" "N" "a" "b" "other" 1 -1 16 -1 0 913 1009 8
"6750" 14 "976,00" 372 372 1 372 8 "begriff" 372 1 "976,00" 0 0 0 0 0 0 372 "." "." "." 372 0 16 "2" 32 "32b" "N" "a" "b" "other" 1 -1 7 -1 0 0 372 8
"6751" 14 "987,67" 591 125 1 125 9 "einfach" 194 1 "1006,00" 1 1 1 1 1 1 609 "272" "272" "7265" 397 0 16 "2" 32 "32b" "N" "a" "b" "other" 1 -1 7 -1 0 466 609 8
"6752" 14 "931,00" 191 191 0 191 10 "nicht," 191 0 "931,00" 0 0 0 0 0 0 191 "." "." "." 191 1 16 "2" 32 "32b" "N" "a" "b" "wh-1" 1 -1 6 -1 0 0 191 6
"6753" 14 "1003,00" 261 261 1 261 11 "wie," 261 0 "1003,00" 0 0 1 1 1 1 455 "." "." "." 261 0 16 "2" 32 "32b" "N" "a" "b" "wh" 1 -1 4 -1 0 0 455 7
"6754" 14 "1011,33" 609 266 1 266 12 "obwohl" 184 1 "1018,00" 1 2 0 0 0 0 266 "159" "159" "8472" 266 0 16 "2" 32 "32b" "N" "a" "b" "wh+1" 1 -1 6 -1 0 343 266 8
"6755" 14 "1006,00" 155 155 1 155 13 "ihm" 155 1 "1006,00" 0 0 1 1 1 1 314 "." "." "." 155 0 16 "2" 32 "32b" "N" "a" "b" "wh+2" 1 -1 3 -1 0 0 314 8
"6756" 14 "1015,00" 279 279 1 279 14 "die Finte" 279 1 "1015,00" 0 0 1 1 1 1 463 "." "." "." 279 0 16 "2" 32 "32b" "N" "a" "b" "other" 1 -1 9 -1 0 0 463 8
"6757" 14 "1004,00" 326 186 1 326 15 "mehrmals" 326 1 "1009,00" 0 0 0 0 0 0 326 "140" "." "." 326 0 16 "2" 32 "32b" "N" "a" "b" "other" 1 -1 8 -1 0 0 326 8
"6758" 14 "981,25" 519 199 1 374 16 "erklärt worden war." 145 1 "1058,00" 0 0 1 1 1 1 3340 "175" "145" "13491" 519 0 16 "2" 32 "32b" "N" "a" "b" "end" 1 -1 19 -1 0 145 3340 8
"6779" 14 "983,50" 2997 232 1 1028 1 "Eine Aufseherin des Gefängnisses" 303 1 "1049,00" 1 3 0 0 0 0 1028 "122" "827" "6101" 1028 0 19 "2" 12 "12b" "N" "a" "b" "np1" 1 -1 32 -1 0 1969 1028 1
"6780" 14 "925,00" 343 343 1 343 2 "hatte" 343 1 "925,00" 0 0 0 0 0 0 343 "." "." "." 343 0 19 "2" 12 "12b" "N" "a" "b" "aux" 1 -1 5 -1 0 0 343 2
"6781" 14 "944,67" 1430 291 1 618 3 "die verdächtigen Häftlinge" 231 1 "976,00" 0 0 0 0 0 0 618 "327" "581" "6774" 618 0 19 "2" 12 "12b" "N" "a" "b" "np2" 1 -1 26 -1 0 812 618 3
"6782" 14 "938,12" 2208 552 1 948 4 "durch ein erfundenes Alibi" 216 1 "1014,00" 1 1 0 0 1 1 948 "396" "260" "4405" 948 0 19 "2" 12 "12b" "N" "a" "b" "adj" 1 -1 26 -1 0 1260 948 4
"6783" 14 "948,00" 917 377 1 568 5 "gedeckt," 195 1 "1022,00" 0 0 1 1 1 1 982 "191" "154" "4583" 722 0 19 "2" 12 "12b" "N" "a" "b" "vp" 1 -1 8 -1 0 349 982 5
"6784" 14 "971,00" 550 328 0 328 6 "aber" 222 0 "978,00" 1 2 0 0 1 1 2469 "222" "222" "8118" 328 1 19 "2" 12 "12b" "N" "a" "b" "other" 1 -1 4 -1 0 222 2469 8
"6785" 14 "981,75" 586 124 1 124 7 "keinem der Beteiligten" 325 0 "1038,00" 0 0 1 2 1 2 3277 "137" "137" "7862" 586 0 19 "2" 12 "12b" "N" "a" "b" "other" 1 -1 22 -1 0 462 3277 8
"6786" 14 "1017,00" 160 160 0 160 8 "war" 160 0 "1017,00" 1 1 0 0 0 0 160 "." "." "." 160 1 19 "2" 12 "12b" "N" "a" "b" "other" 1 -1 3 -1 0 0 160 8
"6787" 14 "1013,00" 286 286 1 286 9 "damals" 286 0 "1013,00" 0 0 1 1 1 1 446 "." "." "." 286 0 19 "2" 12 "12b" "N" "a" "b" "other" 1 -1 6 -1 0 0 446 8
"6788" 14 "1011,00" 189 189 1 189 10 "zu entlocken," 189 1 "1011,00" 0 0 0 0 0 0 189 "." "." "." 189 0 19 "2" 12 "12b" "N" "a" "b" "wh-1" 1 -1 13 -1 0 0 189 6
"6789" 14 "989,00" 242 242 1 242 11 "wieso," 242 1 "989,00" 0 0 0 0 0 0 242 "." "." "." 242 0 19 "2" 12 "12b" "N" "a" "b" "wh" 1 -1 6 -1 0 0 242 7
"6790" 14 "961,00" 267 267 0 267 12 "denn" 267 0 "961,00" 1 1 0 0 0 0 267 "." "." "." 267 1 19 "2" 12 "12b" "N" "a" "b" "wh+1" 1 -1 4 -1 0 0 267 8
"6791" 14 "964,50" 347 182 1 182 13 "eine Aussage" 165 0 "967,00" 0 0 1 1 1 1 614 "165" "165" "10245" 347 0 19 "2" 12 "12b" "N" "a" "b" "wh+2" 1 -1 12 -1 0 165 614 8
"6792" 14 "987,00" 264 264 0 264 14 "hätte" 264 0 "987,00" 1 1 0 0 0 0 264 "." "." "." 264 1 19 "2" 12 "12b" "N" "a" "b" "other" 1 -1 5 -1 0 0 264 8
"6794" 14 "960,33" 1217 185 1 185 16 "gegen die Ehre verstoßen." 254 0 "1004,00" 0 0 1 2 1 2 3316 "220" "778" "11689" 1217 0 19 "2" 12 "12b" "N" "a" "b" "end" 1 -1 25 -1 0 1032 3316 8
"6885" 14 "973,31" 2954 199 1 1646 1 "Einen Mathematiker mit Programmierkenntnissen" 921 1 "1071,00" 1 2 0 0 0 0 1646 "255" "387" "3068" 1646 0 28 "2" 27 "27c" "N" "a" "c" "np1" -1 1 45 0 1 1308 1646 1
"6886" 14 "965,50" 1068 291 0 291 2 "hatten" 261 0 "1017,00" 1 2 0 0 1 1 1005 "327" "327" "3433" 618 1 28 "2" 27 "27c" "N" "a" "c" "aux" -1 1 6 0 1 777 1005 2
"6887" 14 "969,30" 2484 152 1 152 3 "die Seitenbetreiber" 1035 0 "992,00" 0 0 1 2 1 2 2643 "312" "312" "3771" 1449 0 28 "2" 27 "27c" "N" "a" "c" "np2" -1 1 19 0 1 2332 2643 3
"6888" 14 "947,50" 2032 195 1 1196 4 "über die Sicherheitslücke" 376 1 "983,00" 1 1 0 0 0 0 1196 "295" "460" "7309" 1196 0 28 "2" 27 "27c" "N" "a" "c" "adj" -1 1 25 0 1 836 1196 4
"6889" 14 "906,33" 620 276 1 276 5 "informiert," 149 1 "931,00" 0 0 1 1 1 1 931 "195" "195" "7541" 471 0 28 "2" 27 "27c" "N" "a" "c" "vp" -1 1 11 0 1 344 931 5
"6890" 14 "869,00" 200 200 1 200 6 "aber" 200 1 "869,00" 0 0 0 0 0 0 200 "." "." "." 200 0 28 "2" 27 "27c" "N" "a" "c" "other" -1 1 4 0 1 0 200 8
"6891" 14 "895,25" 1006 287 1 450 7 "der Staatsanwalt" 184 1 "943,00" 1 1 0 0 0 0 450 "163" "372" "17025" 450 0 28 "2" 27 "27c" "N" "a" "c" "other" -1 1 16 0 1 556 450 8
"6892" 14 "923,00" 669 186 1 352 8 "wollte" 180 1 "978,00" 1 1 0 0 1 1 352 "166" "137" "17416" 352 0 28 "2" 27 "27c" "N" "a" "c" "other" -1 1 6 0 1 317 352 8
"6893" 14 "889,00" 323 177 0 177 9 "genau" 146 0 "904,00" 1 1 0 0 1 1 678 "146" "146" "18524" 177 1 28 "2" 27 "27c" "N" "a" "c" "other" -1 1 5 0 1 146 678 8
"6894" 14 "976,00" 132 132 1 132 10 "wissen," 132 0 "976,00" 0 0 0 0 0 0 132 "." "." "." 132 0 28 "2" 27 "27c" "N" "a" "c" "wh-1" -1 1 7 0 1 0 132 6
"6895" 14 "919,33" 729 251 0 251 11 "wann," 241 0 "972,00" 1 2 0 0 0 0 251 "237" "237" "10920" 251 1 28 "2" 27 "27c" "N" "a" "c" "wh" -1 1 5 0 1 478 251 7
"6896" 14 "920,67" 747 178 1 178 12 "da" 276 0 "968,00" 0 0 1 2 1 2 1235 "293" "293" "10650" 747 0 28 "2" 27 "27c" "N" "a" "c" "wh+1" -1 1 2 0 1 569 1235 8
"6898" 14 "921,80" 1362 261 1 839 14 "für den Tathergang" 368 0 "932,00" 1 1 0 0 1 1 839 "277" "155" "18324" 839 0 28 "2" 27 "27c" "N" "a" "c" "other" -1 1 18 0 1 523 839 8
"6899" 14 "921,50" 530 349 1 349 15 "womöglich" 181 1 "942,00" 0 0 0 0 1 1 349 "181" "181" "18122" 349 0 28 "2" 27 "27c" "N" "a" "c" "other" -1 1 9 0 1 181 349 8
"6900" 14 "968,00" 932 227 1 668 16 "äußerst entscheidend war." 264 1 "1010,00" 0 0 1 1 1 1 5815 "242" "264" "19551" 932 0 28 "2" 27 "27c" "N" "a" "c" "end" -1 1 25 0 1 264 5815 8
"6928" 14 "929,48" 5613 201 1 586 1 "Einen Mitarbeiter der maroden Firma" 295 1 "1033,00" 1 6 0 0 0 0 586 "385" "1709" "2984" 586 0 31 "2" 11 "11c" "N" "a" "c" "np1" -1 1 35 0 1 5027 586 1
"6929" 14 "954,33" 711 314 0 314 2 "hatten" 229 0 "1001,00" 1 3 0 0 0 0 314 "168" "168" "8592" 314 1 31 "2" 11 "11c" "N" "a" "c" "aux" -1 1 6 0 1 397 314 2
"6930" 14 "926,90" 2148 240 0 240 3 "die Geschäftsführer" 153 0 "1013,00" 0 0 0 0 1 5 932 "238" "378" "4037" 618 1 31 "2" 11 "11c" "N" "a" "c" "np2" -1 1 19 0 1 1908 932 3
"6931" 14 "944,50" 4856 181 0 2427 4 "in das raffinierte Veruntreuungssystem" 843 0 "1019,00" 0 0 0 0 1 1 2427 "250" "961" "10074" 2427 1 31 "2" 11 "11c" "N" "a" "c" "adj" -1 1 38 0 1 2429 2427 4
"6932" 14 "983,33" 385 172 0 311 5 "eingeweiht," 74 0 "1027,00" 0 0 0 0 1 1 2802 "139" "74" "20618" 311 1 31 "2" 11 "11c" "N" "a" "c" "vp" -1 1 11 0 1 74 2802 5
"6933" 14 "927,67" 535 159 1 159 6 "aber" 376 0 "978,00" 0 0 1 1 1 1 8405 "172" "376" "10570" 535 0 31 "2" 11 "11c" "N" "a" "c" "other" -1 1 4 0 1 376 8405 8
"6935" 14 "904,00" 540 270 1 270 8 "herrscht" 270 0 "933,00" 0 0 0 0 0 0 270 "270" "270" "20981" 270 0 31 "2" 11 "11c" "N" "a" "c" "other" -1 1 8 0 1 270 270 8
"6936" 14 "877,50" 374 169 1 374 9 "Uneinigkeit" 374 1 "878,00" 0 0 0 0 0 0 374 "205" "." "." 374 0 31 "2" 11 "11c" "N" "a" "c" "other" -1 1 11 0 1 0 374 8
"6937" 14 "896,33" 762 159 1 159 10 "darüber," 341 1 "956,00" 1 1 0 0 0 0 159 "262" "262" "12148" 159 0 31 "2" 11 "11c" "N" "a" "c" "wh-1" -1 1 8 0 1 603 159 6
"6939" 14 "881,50" 612 326 1 326 12 "denn" 286 0 "902,00" 0 0 1 1 1 1 874 "286" "286" "12467" 612 0 31 "2" 11 "11c" "N" "a" "c" "wh+1" -1 1 4 0 1 286 874 8
"6940" 14 "934,00" 1217 279 1 830 13 "von den belastenden Dokumenten" 387 1 "952,00" 0 0 0 0 0 0 830 "275" "387" "21796" 830 0 31 "2" 11 "11c" "N" "a" "c" "wh+2" -1 1 30 0 1 387 830 8
"6941" 14 "897,00" 335 335 0 335 14 "trägt" 335 0 "897,00" 1 1 0 0 0 0 335 "." "." "." 335 1 31 "2" 11 "11c" "N" "a" "c" "other" -1 1 5 0 1 0 335 8
"6942" 14 "919,00" 204 204 1 204 15 "keines" 204 0 "919,00" 0 0 1 1 1 1 539 "." "." "." 204 0 31 "2" 11 "11c" "N" "a" "c" "other" -1 1 6 0 1 0 539 8
"6943" 14 "891,50" 430 216 1 216 16 "ein Datum." 214 1 "898,00" 0 0 1 1 1 1 6685 "214" "214" "22046" 430 0 31 "2" 11 "11c" "N" "a" "c" "end" -1 1 10 0 1 214 6685 8
"6956" 14 "868,27" 2604 236 1 593 1 "Eine Spielerin des Vereins" 666 1 "918,00" 1 3 0 0 0 0 593 "207" "198" "4213" 593 0 33 "2" 9 "9a" "N" "a" "a" "np1" 1 1 26 1 0 2011 593 1
"6957" 14 "906,75" 1307 488 1 488 2 "hatten" 641 1 "947,00" 1 1 0 0 1 1 488 "178" "178" "4717" 488 0 33 "2" 9 "9a" "N" "a" "a" "aux" 1 1 6 1 0 819 488 2
"6958" 14 "891,75" 1745 232 1 873 3 "die aufdringlichen Fans" 206 1 "956,00" 0 0 0 0 1 1 873 "209" "230" "4492" 873 0 33 "2" 9 "9a" "N" "a" "a" "np2" 1 1 23 1 0 872 873 3
"6959" 14 "851,33" 792 389 1 792 4 "nach dem Auswärtsspiel" 792 1 "864,00" 0 0 0 0 0 0 792 "197" "." "." 792 0 33 "2" 9 "9a" "N" "a" "a" "adj" 1 1 22 1 0 0 792 4
"6960" 14 "909,00" 1124 209 1 539 5 "grob beleidigt," 190 1 "943,00" 0 0 1 1 1 1 3764 "166" "395" "7765" 934 0 33 "2" 9 "9a" "N" "a" "a" "vp" 1 1 15 1 0 585 3764 5
"6961" 14 "922,00" 267 267 1 267 6 "aber" 267 1 "922,00" 0 0 0 0 0 0 267 "." "." "." 267 0 33 "2" 9 "9a" "N" "a" "a" "other" 1 1 4 1 0 0 267 8
"6962" 14 "889,00" 270 270 1 270 7 "der Trainer" 270 1 "889,00" 0 0 0 0 0 0 270 "." "." "." 270 0 33 "2" 9 "9a" "N" "a" "a" "other" 1 1 11 1 0 0 270 8
"6965" 14 "925,50" 415 312 1 312 10 "verstehen," 103 0 "933,00" 1 1 0 0 0 0 312 "103" "103" "9291" 312 0 33 "2" 9 "9a" "N" "a" "a" "wh-1" 1 1 10 1 0 103 312 6
"6966" 14 "932,00" 357 357 1 357 11 "warum," 357 1 "932,00" 0 0 1 1 1 1 460 "." "." "." 357 0 33 "2" 9 "9a" "N" "a" "a" "wh" 1 1 6 1 0 0 460 7
"6967" 14 "928,00" 175 175 0 175 12 "sodass" 175 0 "928,00" 1 1 0 0 0 0 175 "." "." "." 175 1 33 "2" 9 "9a" "N" "a" "a" "wh+1" 1 1 6 1 0 0 175 8
"6969" 14 "991,00" 170 170 0 170 14 "nur" 170 0 "991,00" 1 1 0 0 0 0 170 "." "." "." 170 1 33 "2" 9 "9a" "N" "a" "a" "other" 1 1 3 1 0 0 170 8
"6970" 14 "938,50" 515 191 1 191 15 "enttäuscht" 324 0 "939,00" 0 0 1 1 1 1 690 "324" "324" "10094" 515 0 33 "2" 9 "9a" "N" "a" "a" "other" 1 1 10 1 0 324 690 8
"6971" 14 "992,00" 971 675 1 675 16 "den Kopf schüttelte." 296 1 "995,00" 0 0 1 2 1 2 2203 "145" "296" "11371" 971 0 33 "2" 9 "9a" "N" "a" "a" "end" 1 1 20 1 0 296 2203 8
"6973" 14 "913,88" 3752 242 1 1144 1 "Eine Redakteurin der Tageszeitung" 479 1 "998,00" 1 6 0 0 0 0 1144 "244" "178" "1950" 1144 0 35 "2" 16 "16b" "N" "a" "b" "np1" 1 -1 33 -1 0 2608 1144 1
"6974" 14 "931,40" 1036 257 1 257 2 "hatte" 210 1 "986,00" 1 3 1 1 1 3 435 "234" "234" "2467" 257 0 35 "2" 16 "16b" "N" "a" "b" "aux" 1 -1 5 -1 0 779 435 2
"6975" 14 "927,00" 2509 213 1 213 3 "die maskierten Aktivisten" 479 1 "990,00" 0 0 1 2 1 4 1803 "229" "1280" "3867" 1493 0 35 "2" 16 "16b" "N" "a" "b" "np2" 1 -1 25 -1 0 2296 1803 3
"6976" 14 "873,50" 1740 396 1 1208 4 "zu einer geheimen Videokonferenz" 258 1 "914,00" 1 1 0 0 1 1 1208 "117" "274" "8615" 1208 0 35 "2" 16 "16b" "N" "a" "b" "adj" 1 -1 32 -1 0 532 1208 4
"6977" 14 "857,50" 451 342 1 342 5 "eingeladen," 109 1 "877,00" 0 0 1 1 1 1 2862 "109" "109" "8755" 451 0 35 "2" 16 "16b" "N" "a" "b" "vp" 1 -1 11 -1 0 109 2862 5
"6978" 14 "834,50" 461 270 0 270 6 "aber" 191 0 "857,00" 1 1 0 0 0 0 270 "191" "191" "17672" 270 1 35 "2" 16 "16b" "N" "a" "b" "other" 1 -1 4 -1 0 191 270 8
"6979" 14 "860,00" 330 128 1 128 7 "niemand" 202 0 "880,00" 0 0 1 1 1 1 398 "202" "202" "17898" 128 0 35 "2" 16 "16b" "N" "a" "b" "other" 1 -1 7 -1 0 202 398 8
"6980" 14 "859,00" 143 143 0 143 8 "konnte" 143 0 "859,00" 1 1 0 0 0 0 143 "." "." "." 143 1 35 "2" 16 "16b" "N" "a" "b" "other" 1 -1 6 -1 0 0 143 8
"6981" 14 "877,60" 1091 235 1 235 9 "überzeugend" 433 0 "929,00" 0 0 1 1 1 1 801 "224" "423" "10200" 658 0 35 "2" 16 "16b" "N" "a" "b" "other" 1 -1 11 -1 0 856 801 8
"6982" 14 "931,00" 695 434 1 434 10 "begründen," 261 1 "987,00" 0 0 0 0 0 0 434 "261" "261" "18686" 434 0 35 "2" 16 "16b" "N" "a" "b" "wh-1" 1 -1 10 -1 0 261 434 6
"6983" 14 "954,33" 812 472 1 472 11 "wieso," 182 1 "990,00" 1 1 0 0 0 0 472 "158" "158" "11819" 472 0 35 "2" 16 "16b" "N" "a" "b" "wh" 1 -1 6 -1 0 340 472 7
"6984" 14 "950,33" 913 418 1 418 12 "nachdem" 151 1 "984,00" 0 0 1 1 1 1 920 "344" "344" "12200" 762 0 35 "2" 16 "16b" "N" "a" "b" "wh+1" 1 -1 7 -1 0 495 920 8
"6985" 14 "934,00" 284 284 1 284 13 "das Vorhaben" 284 1 "934,00" 0 0 0 0 0 0 284 "." "." "." 284 0 35 "2" 16 "16b" "N" "a" "b" "wh+2" 1 -1 12 -1 0 0 284 8
"6986" 14 "895,50" 677 528 1 528 14 "unbeabsichtigterweise" 149 1 "905,00" 1 1 0 0 0 0 528 "149" "149" "13526" 528 0 35 "2" 16 "16b" "N" "a" "b" "other" 1 -1 21 -1 0 149 528 8
"6987" 14 "897,50" 798 233 1 233 15 "der Öffentlichkeit" 177 1 "913,00" 1 1 1 1 1 1 770 "185" "388" "13964" 621 0 35 "2" 16 "16b" "N" "a" "b" "other" 1 -1 18 -1 0 565 770 8
"6988" 14 "886,67" 670 187 1 187 16 "bekannt geworden war." 483 1 "894,00" 0 0 1 2 1 2 4303 "239" "483" "14959" 670 0 35 "2" 16 "16b" "N" "a" "b" "end" 1 -1 21 -1 0 483 4303 8
"6989" 14 "879,67" 5575 241 1 3417 1 "Eine Sachverständige aus Osteuropa" 607 1 "1035,00" 1 3 0 0 0 0 3417 "1477" "235" "5069" 3417 0 36 "2" 17 "17a" "N" "a" "a" "np1" 1 1 34 1 0 2158 3417 1
"6990" 14 "858,67" 808 449 1 449 2 "hatten" 173 1 "927,00" 1 1 0 0 0 0 449 "186" "186" "9788" 449 0 36 "2" 17 "17a" "N" "a" "a" "aux" 1 1 6 1 0 359 449 2
"6991" 14 "906,67" 700 211 1 211 3 "die Investoren" 284 1 "925,00" 0 0 1 1 1 2 651 "205" "205" "5299" 416 0 36 "2" 17 "17a" "N" "a" "a" "np2" 1 1 14 1 0 489 651 3
"6992" 14 "883,20" 1363 290 1 770 4 "in der Planungsphase" 593 1 "942,00" 0 0 0 0 0 0 770 "311" "593" "16575" 770 0 36 "2" 17 "17a" "N" "a" "a" "adj" 1 1 20 1 0 593 770 4
"6993" 14 "841,33" 1756 326 1 1566 5 "eigenständig hinzugezogen," 190 1 "863,00" 0 0 1 1 1 1 3068 "447" "190" "16813" 1566 0 36 "2" 17 "17a" "N" "a" "a" "vp" 1 1 26 1 0 190 3068 5
"6994" 14 "835,00" 539 196 1 365 6 "aber" 174 1 "848,00" 1 1 0 0 0 0 365 "169" "174" "10784" 365 0 36 "2" 17 "17a" "N" "a" "a" "other" 1 1 4 1 0 174 365 8
"6995" 14 "833,86" 1027 301 1 301 7 "im Nachhinein" 125 1 "875,00" 1 3 1 1 1 1 475 "137" "137" "11155" 301 0 36 "2" 17 "17a" "N" "a" "a" "other" 1 1 13 1 0 726 475 8
"6996" 14 "857,00" 308 155 1 155 8 "fragte" 153 1 "862,00" 1 1 1 1 1 1 292 "153" "153" "11919" 155 0 36 "2" 17 "17a" "N" "a" "a" "other" 1 1 6 1 0 153 292 8
"6997" 14 "856,67" 602 297 1 297 9 "sich" 96 1 "873,00" 0 0 0 0 0 0 297 "209" "209" "12596" 297 0 36 "2" 17 "17a" "N" "a" "a" "other" 1 1 4 1 0 305 297 8
"6998" 14 "863,00" 733 215 1 215 10 "so mancher Gutachter," 274 1 "876,00" 0 0 1 2 1 3 978 "194" "194" "12147" 459 0 36 "2" 17 "17a" "N" "a" "a" "wh-1" 1 1 21 1 0 518 978 6
"6999" 14 "872,00" 315 163 1 315 11 "wieso," 315 1 "872,00" 0 0 0 0 0 0 315 "152" "." "." 315 0 36 "2" 17 "17a" "N" "a" "a" "wh" 1 1 6 1 0 0 315 7
"7000" 14 "861,00" 209 209 0 209 12 "da" 209 0 "861,00" 1 1 0 0 0 0 209 "." "." "." 209 1 36 "2" 17 "17a" "N" "a" "a" "wh+1" 1 1 2 1 0 0 209 8
"7001" 14 "848,00" 204 204 1 204 13 "das Ergebnis" 204 0 "848,00" 0 0 1 1 1 1 413 "." "." "." 204 0 36 "2" 17 "17a" "N" "a" "a" "wh+2" 1 1 12 1 0 0 413 8
"7002" 14 "884,00" 503 182 1 304 14 "augenscheinlich" 199 1 "897,00" 1 1 0 0 0 0 304 "122" "199" "14414" 304 0 36 "2" 17 "17a" "N" "a" "a" "other" 1 1 15 1 0 199 304 8
"7004" 14 "881,50" 359 186 1 186 16 "verbessert wurde." 173 0 "892,00" 0 0 1 2 1 2 3207 "173" "173" "14617" 359 0 36 "2" 17 "17a" "N" "a" "a" "end" 1 1 17 1 0 173 3207 8
"7049" 14 "921,07" 3234 161 1 1979 1 "Einen Gegner des umstrittenen Staudammprojekts" 1062 1 "979,00" 1 2 0 0 0 0 1979 "179" "193" "3013" 1979 0 41 "." 31 "31c" "N" "a" "c" "np1" -1 1 46 0 1 1255 1979 1
"7050" 14 "911,67" 1162 391 1 391 2 "hatten" 267 1 "953,00" 0 0 1 1 1 1 1088 "504" "504" "3556" 895 0 41 "." 31 "31c" "N" "a" "c" "aux" -1 1 6 0 1 771 1088 2
"7051" 14 "903,00" 264 264 1 264 3 "die Planer" 264 1 "903,00" 0 0 0 0 0 0 264 "." "." "." 264 0 41 "." 31 "31c" "N" "a" "c" "np2" -1 1 10 0 1 0 264 3
"7052" 14 "940,00" 300 300 1 300 4 "schließlich" 300 1 "940,00" 0 0 0 0 0 0 300 "." "." "." 300 0 41 "." 31 "31c" "N" "a" "c" "adj" -1 1 11 0 1 0 300 4
"7053" 14 "931,50" 784 285 1 668 5 "doch noch überzeugt," 116 1 "988,00" 0 0 0 0 0 0 668 "247" "116" "7784" 668 0 41 "." 31 "31c" "N" "a" "c" "vp" -1 1 20 0 1 116 668 5
"7054" 14 "914,50" 368 188 0 188 6 "aber" 180 0 "945,00" 1 2 0 0 1 1 188 "180" "180" "6083" 188 1 41 "." 31 "31c" "N" "a" "c" "other" -1 1 4 0 1 180 188 8
"7055" 14 "880,67" 710 165 1 165 7 "es" 299 0 "978,00" 1 1 1 1 1 2 353 "246" "246" "5879" 165 0 41 "." 31 "31c" "N" "a" "c" "other" -1 1 2 0 1 545 353 8
"7056" 14 "908,00" 194 194 1 194 8 "herrscht" 194 1 "908,00" 0 0 1 1 1 1 2364 "." "." "." 194 0 41 "." 31 "31c" "N" "a" "c" "other" -1 1 8 0 1 0 2364 8
"7057" 14 "816,00" 301 301 1 301 9 "Stillschweigen" 301 1 "816,00" 0 0 0 0 0 0 301 "." "." "." 301 0 41 "." 31 "31c" "N" "a" "c" "other" -1 1 14 0 1 0 301 8
"7058" 14 "840,00" 182 182 1 182 10 "darüber," 182 1 "840,00" 0 0 0 0 0 0 182 "." "." "." 182 0 41 "." 31 "31c" "N" "a" "c" "wh-1" -1 1 8 0 1 0 182 6
"7059" 14 "869,00" 252 252 0 252 11 "wie," 252 0 "869,00" 1 1 0 0 0 0 252 "." "." "." 252 1 41 "." 31 "31c" "N" "a" "c" "wh" -1 1 4 0 1 0 252 7
"7060" 14 "865,00" 650 464 1 464 12 "weil" 186 0 "869,00" 0 0 1 1 1 1 902 "186" "186" "9834" 650 0 41 "." 31 "31c" "N" "a" "c" "wh+1" -1 1 4 0 1 186 902 8
"7061" 14 "872,00" 148 148 1 148 13 "niemand" 148 1 "872,00" 0 0 0 0 0 0 148 "." "." "." 148 0 41 "." 31 "31c" "N" "a" "c" "wh+2" -1 1 7 0 1 0 148 8
"7063" 14 "837,50" 915 289 1 915 15 "dem Verdacht der Bestechlichkeit" 915 0 "847,00" 0 0 0 0 0 0 915 "227" "." "." 915 0 41 "." 31 "31c" "N" "a" "c" "other" -1 1 32 0 1 0 915 8
"7064" 14 "831,33" 876 433 1 876 16 "aussetzen will." 876 1 "848,00" 0 0 0 0 0 0 876 "267" "." "." 876 0 41 "." 31 "31c" "N" "a" "c" "end" -1 1 15 0 1 0 876 8
"7186" 14 "837,50" 2245 186 1 1290 1 "Eine Autorin aus Bolivien" 955 1 "898,00" 1 1 0 0 0 0 1290 "311" "955" "12368" 1290 0 52 "2" 24 "24b" "N" "a" "b" "np1" 1 -1 25 -1 0 955 1290 1
"7187" 14 "884,00" 1272 221 0 221 2 "hatte" 314 0 "899,00" 1 3 0 0 0 0 221 "270" "270" "9322" 221 1 52 "2" 24 "24b" "N" "a" "b" "aux" 1 -1 5 -1 0 1051 221 2
"7188" 14 "880,42" 2393 204 1 204 3 "die vier Literaturwissenschaftler" 546 0 "920,00" 1 1 1 1 1 3 1531 "248" "1106" "3414" 1310 0 52 "2" 24 "24b" "N" "a" "b" "np2" 1 -1 33 -1 0 2189 1531 3
"7189" 14 "862,55" 2974 185 1 2101 4 "in einem 2500-Seiten-Werk" 264 1 "901,00" 0 0 0 0 1 1 2101 "216" "609" "10965" 2101 0 52 "2" 24 "24b" "N" "a" "b" "adj" 1 -1 25 -1 0 873 2101 4
"7190" 14 "859,00" 265 265 1 265 5 "zitiert," 265 1 "859,00" 0 0 0 0 0 0 265 "." "." "." 265 0 52 "2" 24 "24b" "N" "a" "b" "vp" 1 -1 8 -1 0 0 265 5
"7191" 14 "852,00" 280 280 1 280 6 "aber" 280 1 "852,00" 0 0 0 0 0 0 280 "." "." "." 280 0 52 "2" 24 "24b" "N" "a" "b" "other" 1 -1 4 -1 0 0 280 8
"7192" 14 "825,00" 305 305 0 305 7 "noch" 305 0 "825,00" 1 1 0 0 0 0 305 "." "." "." 305 1 52 "2" 24 "24b" "N" "a" "b" "other" 1 -1 4 -1 0 0 305 8
"7193" 14 "906,00" 332 332 0 332 8 "kann" 332 0 "906,00" 0 0 0 0 0 0 332 "." "." "." 332 1 52 "2" 24 "24b" "N" "a" "b" "other" 1 -1 4 -1 0 0 332 8
"7194" 14 "821,00" 212 212 1 212 9 "niemand" 212 0 "821,00" 0 0 1 1 1 1 517 "." "." "." 212 0 52 "2" 24 "24b" "N" "a" "b" "other" 1 -1 7 -1 0 0 517 8
"7195" 14 "844,00" 238 238 1 238 10 "sagen," 238 1 "844,00" 0 0 0 0 0 0 238 "." "." "." 238 0 52 "2" 24 "24b" "N" "a" "b" "wh-1" 1 -1 6 -1 0 0 238 6
"7196" 14 "859,50" 406 176 0 176 11 "wo," 230 0 "879,00" 1 1 0 0 0 0 176 "230" "230" "14327" 176 1 52 "2" 24 "24b" "N" "a" "b" "wh" 1 -1 3 -1 0 230 176 7
"7198" 14 "848,00" 444 252 1 252 13 "der Text" 192 0 "857,00" 0 0 1 1 1 1 620 "192" "192" "7975" 444 0 52 "2" 24 "24b" "N" "a" "b" "wh+2" 1 -1 8 -1 0 192 620 8
"7199" 14 "872,00" 242 242 0 242 14 "bislang" 242 0 "872,00" 0 0 0 0 0 0 242 "." "." "." 242 1 52 "2" 24 "24b" "N" "a" "b" "other" 1 -1 7 -1 0 0 242 8
"7200" 14 "880,00" 270 270 1 270 15 "seltsamerweise" 270 0 "880,00" 0 0 0 0 0 0 270 "." "." "." 270 0 52 "2" 24 "24b" "N" "a" "b" "other" 1 -1 14 -1 0 0 270 8
"7201" 14 "879,33" 759 447 1 647 16 "verschollen blieb." 112 1 "894,00" 0 0 1 1 1 1 5525 "200" "112" "14761" 759 0 52 "2" 24 "24b" "N" "a" "b" "end" 1 -1 18 -1 0 112 5525 8
"7279" 14 "828,69" 3129 204 1 1733 1 "Ein Befürworter der Steuerreform" 620 1 "907,00" 1 2 0 0 0 0 1733 "216" "776" "6753" 1733 0 59 "2" 30 "30d" "N" "a" "d" "np1" -1 -1 32 0 -1 1396 1733 1
"7280" 14 "893,00" 806 409 1 409 2 "hatte" 397 1 "912,00" 1 1 0 0 0 0 409 "397" "397" "3123" 409 0 59 "2" 30 "30d" "N" "a" "d" "aux" -1 -1 5 0 -1 397 409 2
"7281" 14 "841,67" 790 222 1 222 3 "die Leiter" 300 1 "905,00" 0 0 1 1 1 1 887 "268" "268" "3417" 490 0 59 "2" 30 "30d" "N" "a" "d" "np2" -1 -1 10 0 -1 568 887 3
"7282" 14 "814,00" 2042 357 1 1189 4 "der betroffenen Behörden" 293 1 "845,00" 0 0 0 0 1 1 1189 "225" "560" "7721" 1189 0 59 "2" 30 "30d" "N" "a" "d" "adj" -1 -1 24 0 -1 853 1189 4
"7283" 14 "836,00" 505 313 1 505 5 "wiederholt" 505 1 "838,00" 0 0 0 0 0 0 505 "192" "." "." 505 0 59 "2" 30 "30d" "N" "a" "d" "vp" -1 -1 10 0 -1 0 505 5
"7284" 14 "868,33" 938 246 1 463 6 "verbal angegriffen," 475 1 "878,00" 1 1 1 1 1 1 2719 "217" "475" "13492" 463 0 59 "2" 30 "30d" "N" "a" "d" "other" -1 -1 19 0 -1 475 2719 8
"7285" 14 "768,00" 260 260 1 260 7 "aber" 260 1 "768,00" 0 0 0 0 0 0 260 "." "." "." 260 0 59 "2" 30 "30d" "N" "a" "d" "other" -1 -1 4 0 -1 0 260 8
"7286" 14 "816,67" 795 119 0 119 8 "es" 425 0 "867,00" 1 3 0 0 0 0 119 "251" "251" "15300" 119 1 59 "2" 30 "30d" "N" "a" "d" "other" -1 -1 2 0 -1 676 119 8
"7287" 14 "802,67" 771 250 1 562 9 "bleibt" 209 0 "881,00" 1 1 0 0 1 1 562 "312" "209" "15024" 562 0 59 "2" 30 "30d" "N" "a" "d" "other" -1 -1 6 0 -1 209 562 8
"7288" 14 "811,00" 441 134 0 134 10 "völlig" 307 0 "842,00" 1 1 0 0 1 2 253 "307" "307" "15632" 134 1 59 "2" 30 "30d" "N" "a" "d" "other" -1 -1 6 0 -1 307 253 8
"7289" 14 "786,00" 208 208 1 208 11 "im Dunkeln," 208 0 "786,00" 0 0 1 1 1 1 461 "." "." "." 208 0 59 "2" 30 "30d" "N" "a" "d" "wh-1" -1 -1 11 0 -1 0 461 6
"7290" 14 "850,00" 545 278 0 278 12 "weshalb," 267 0 "860,00" 1 2 0 0 1 1 278 "267" "267" "14763" 278 1 59 "2" 30 "30d" "N" "a" "d" "wh" -1 -1 8 0 -1 267 278 7
"7291" 14 "828,00" 180 180 1 180 13 "da" 180 0 "828,00" 0 0 1 1 1 1 458 "." "." "." 180 0 59 "2" 30 "30d" "N" "a" "d" "wh+1" -1 -1 2 0 -1 0 458 8
"7292" 14 "836,60" 969 229 1 391 14 "das Wortgefecht" 349 1 "853,00" 1 2 0 0 1 1 391 "162" "229" "14456" 391 0 59 "2" 30 "30d" "N" "a" "d" "wh+2" -1 -1 15 0 -1 578 391 8
"7293" 14 "824,00" 785 92 1 334 15 "von beiden Seiten" 232 1 "859,00" 1 1 0 0 1 1 334 "242" "219" "16848" 334 0 59 "2" 30 "30d" "N" "a" "d" "other" -1 -1 17 0 -1 451 334 8
"7294" 14 "859,62" 1705 245 1 1119 16 "überaus unsachlich" 404 1 "899,00" 0 0 0 0 1 1 1119 "162" "182" "13713" 1119 0 59 "2" 30 "30d" "N" "a" "d" "other" -1 -1 18 0 -1 586 1119 8
"7295" 14 "848,00" 754 328 1 328 17 "geführt wurde." 426 1 "851,00" 0 0 1 2 1 2 4596 "426" "426" "14167" 754 0 59 "2" 30 "30d" "N" "a" "d" "end" -1 -1 14 0 -1 426 4596 8
"7324" 14 "824,31" 3676 244 1 2187 1 "Einen Gönner des Künstlers" 804 1 "882,00" 1 2 0 0 0 0 2187 "315" "685" "11503" 2187 0 62 "2" 7 "7c" "N" "a" "c" "np1" -1 1 26 0 1 1489 2187 1
"7325" 14 "784,00" 781 781 0 781 2 "hatten" 781 0 "784,00" 1 1 0 0 0 0 781 "." "." "." 781 1 62 "2" 7 "7c" "N" "a" "c" "aux" -1 1 6 0 1 0 781 2
"7326" 14 "792,67" 2406 319 1 319 3 "die etwas seltsamen Verwandten" 488 0 "826,00" 0 0 1 1 1 1 2117 "427" "1017" "4845" 1336 0 62 "2" 7 "7c" "N" "a" "c" "np2" -1 1 30 0 1 2087 2117 3
"7327" 14 "728,33" 791 208 1 396 4 "zu Anfang" 395 1 "792,00" 0 0 0 0 0 0 396 "188" "395" "12581" 396 0 62 "2" 7 "7c" "N" "a" "c" "adj" -1 1 9 0 1 395 396 4
"7328" 14 "738,67" 1588 233 1 1174 5 "des Mordes verdächtigt," 414 1 "796,00" 0 0 0 0 1 1 1174 "234" "414" "13073" 1174 0 62 "2" 7 "7c" "N" "a" "c" "vp" -1 1 23 0 1 414 1174 5
"7329" 14 "773,00" 323 323 0 323 6 "aber" 323 0 "773,00" 1 1 0 0 0 0 323 "." "." "." 323 1 62 "2" 7 "7c" "N" "a" "c" "other" -1 1 4 0 1 0 323 8
"7330" 14 "794,14" 1205 138 1 138 7 "aus den Tagebüchern" 354 0 "825,00" 0 0 1 1 1 1 1174 "205" "713" "8024" 851 0 62 "2" 7 "7c" "N" "a" "c" "other" -1 1 19 0 1 1067 1174 8
"7332" 14 "801,00" 327 327 1 327 9 "nicht" 327 0 "801,00" 0 0 0 0 0 0 327 "." "." "." 327 0 62 "2" 7 "7c" "N" "a" "c" "other" -1 1 5 0 1 0 327 8
"7334" 14 "790,50" 786 465 1 465 11 "warum," 321 0 "791,00" 1 1 0 0 0 0 465 "321" "321" "15615" 465 0 62 "2" 7 "7c" "N" "a" "c" "wh" -1 1 6 0 1 321 465 7
"7336" 14 "785,00" 280 280 1 280 13 "es" 280 0 "785,00" 0 0 0 0 0 0 280 "." "." "." 280 0 62 "2" 7 "7c" "N" "a" "c" "wh+2" -1 1 2 0 1 0 280 8
"7338" 14 "790,00" 1444 325 1 610 15 "relativ eindeutig" 662 0 "797,00" 1 1 0 0 1 1 610 "285" "172" "15252" 610 0 62 "2" 7 "7c" "N" "a" "c" "other" -1 1 17 0 1 834 610 8
"7339" 14 "787,33" 963 459 1 738 16 "um Suizid handelte." 225 1 "794,00" 0 0 1 2 1 2 5840 "279" "225" "15894" 963 0 62 "2" 7 "7c" "N" "a" "c" "end" -1 1 19 0 1 225 5840 8
"7366" 14 "972,21" 3120 140 1 1308 1 "Ein Sympathisant der Opposition" 576 1 "1093,00" 1 3 0 0 0 0 1308 "141" "671" "5877" 1308 0 65 "2" 6 "6d" "N" "a" "d" "np1" -1 -1 31 0 -1 1812 1308 1
"7367" 14 "934,67" 812 398 1 666 2 "hatte" 146 1 "954,00" 1 1 0 0 0 0 666 "268" "146" "11950" 666 0 65 "2" 6 "6d" "N" "a" "d" "aux" -1 -1 5 0 -1 146 666 2
"7368" 14 "933,00" 640 300 1 300 3 "die Rebellen" 340 1 "951,00" 0 0 0 0 1 1 300 "340" "340" "11768" 300 0 65 "2" 6 "6d" "N" "a" "d" "np2" -1 -1 12 0 -1 340 300 3
"7369" 14 "950,57" 1566 190 1 669 4 "laut einem Bericht" 140 1 "1057,00" 1 2 0 0 1 1 669 "180" "480" "4408" 669 0 65 "2" 6 "6d" "N" "a" "d" "adj" -1 -1 18 0 -1 897 669 4
"7370" 14 "985,20" 1406 181 1 529 5 "maßgeblich unterstützt," 282 1 "1068,00" 0 0 1 2 1 3 2275 "348" "595" "5062" 1124 0 65 "2" 6 "6d" "N" "a" "d" "vp" -1 -1 23 0 -1 877 2275 5
"7372" 14 "910,00" 685 309 1 309 7 "die Regierung" 376 0 "933,00" 0 0 0 0 0 0 309 "145" "376" "13921" 309 0 65 "2" 6 "6d" "N" "a" "d" "other" -1 -1 13 0 -1 376 309 8
"7373" 14 "884,00" 143 143 0 143 8 "konnte" 143 0 "884,00" 1 1 0 0 0 0 143 "." "." "." 143 1 65 "2" 6 "6d" "N" "a" "d" "other" -1 -1 6 0 -1 0 143 8
"7374" 14 "897,00" 199 199 1 199 9 "nicht" 199 0 "897,00" 0 0 1 1 1 1 342 "." "." "." 199 0 65 "2" 6 "6d" "N" "a" "d" "other" -1 -1 5 0 -1 0 342 8
"7375" 14 "909,50" 430 202 1 202 10 "nachweisen," 228 1 "940,00" 0 0 0 0 0 0 202 "228" "228" "14192" 202 0 65 "2" 6 "6d" "N" "a" "d" "wh-1" -1 -1 11 0 -1 228 202 6
"7376" 14 "906,00" 417 417 1 417 11 "wie," 417 1 "906,00" 0 0 0 0 0 0 417 "." "." "." 417 0 65 "2" 6 "6d" "N" "a" "d" "wh" -1 -1 4 0 -1 0 417 7
"7377" 14 "916,00" 390 390 1 390 12 "so sehr" 390 1 "916,00" 0 0 0 0 0 0 390 "." "." "." 390 0 65 "2" 6 "6d" "N" "a" "d" "wh+1" -1 -1 7 0 -1 0 390 8
"7378" 14 "946,00" 324 324 0 324 13 "sich" 324 0 "946,00" 1 1 0 0 0 0 324 "." "." "." 324 1 65 "2" 6 "6d" "N" "a" "d" "wh+2" -1 -1 4 0 -1 0 324 8
"7379" 14 "964,80" 967 298 1 405 14 "die Untersuchungskommission" 562 0 "997,00" 0 0 1 1 1 1 1291 "107" "562" "9631" 967 0 65 "2" 6 "6d" "N" "a" "d" "other" -1 -1 27 0 -1 562 1291 8
"7380" 14 "1009,00" 306 306 0 306 15 "auch" 306 0 "1009,00" 1 1 0 0 0 0 306 "." "." "." 306 1 65 "2" 6 "6d" "N" "a" "d" "other" -1 -1 4 0 -1 0 306 8
"7381" 14 "988,00" 683 213 1 213 16 "bemühte." 470 0 "997,00" 0 0 1 2 1 2 3919 "470" "470" "10692" 683 0 65 "2" 6 "6d" "N" "a" "d" "end" -1 -1 8 0 -1 470 3919 8
"7382" 14 "999,44" 4203 167 1 2796 1 "Ein Violinist des Nationalorchesters" 1407 1 "1119,00" 1 1 0 0 0 0 2796 "532" "1407" "8294" 2796 0 66 "2" 22 "22d" "N" "a" "d" "np1" -1 -1 36 0 -1 1407 2796 1
"7383" 14 "980,50" 909 663 1 663 2 "hatte" 246 1 "1020,00" 1 1 0 0 0 0 663 "246" "246" "8805" 663 0 66 "2" 22 "22d" "N" "a" "d" "aux" -1 -1 5 0 -1 246 663 2
"7384" 14 "971,20" 1194 182 1 675 3 "die Konzertbesucher" 352 1 "1003,00" 0 0 0 0 1 1 675 "184" "167" "8524" 675 0 66 "2" 22 "22d" "N" "a" "d" "np2" -1 -1 19 0 -1 519 675 3
"7385" 14 "1013,25" 932 366 1 756 4 "während der halbstündigen Pause" 176 1 "1032,00" 1 1 0 0 0 0 756 "267" "176" "6028" 756 0 66 "2" 22 "22d" "N" "a" "d" "adj" -1 -1 31 0 -1 176 756 4
"7386" 14 "1015,33" 666 172 1 172 5 "heimlich fotografiert," 494 1 "1018,00" 0 0 1 2 1 2 3014 "210" "494" "6582" 666 0 66 "2" 22 "22d" "N" "a" "d" "vp" -1 -1 22 0 -1 494 3014 5
"7387" 14 "910,00" 175 175 1 175 6 "aber" 175 1 "910,00" 0 0 0 0 0 0 175 "." "." "." 175 0 66 "2" 22 "22d" "N" "a" "d" "other" -1 -1 4 0 -1 0 175 8
"7388" 14 "923,00" 747 461 1 461 7 "der Beitrag" 286 1 "941,00" 1 1 0 0 0 0 461 "286" "286" "10688" 461 0 66 "2" 22 "22d" "N" "a" "d" "other" -1 -1 11 0 -1 286 461 8
"7389" 14 "924,00" 951 221 1 386 8 "verriet" 68 1 "944,00" 1 1 1 1 1 1 1169 "165" "497" "11235" 883 0 66 "2" 22 "22d" "N" "a" "d" "other" -1 -1 7 0 -1 565 1169 8
"7390" 14 "909,00" 374 374 1 374 9 "leider" 374 1 "909,00" 0 0 1 1 1 1 442 "." "." "." 374 0 66 "2" 22 "22d" "N" "a" "d" "other" -1 -1 6 0 -1 0 442 8
"7392" 14 "903,00" 278 278 0 278 11 "weshalb," 278 0 "903,00" 1 1 0 0 0 0 278 "." "." "." 278 1 66 "2" 22 "22d" "N" "a" "d" "wh" -1 -1 8 0 -1 0 278 7
"7393" 14 "900,00" 477 263 1 263 12 "sondern" 214 0 "918,00" 0 0 1 1 1 1 755 "214" "214" "12620" 477 0 66 "2" 22 "22d" "N" "a" "d" "wh+1" -1 -1 7 0 -1 214 755 8
"7394" 14 "879,00" 409 299 1 409 13 "befasste" 409 1 "886,00" 0 0 0 0 0 0 409 "110" "." "." 409 0 66 "2" 22 "22d" "N" "a" "d" "wh+2" -1 -1 8 0 -1 0 409 8
"7396" 14 "906,00" 337 337 0 337 15 "eher" 337 0 "906,00" 1 1 0 0 0 0 337 "." "." "." 337 1 66 "2" 22 "22d" "N" "a" "d" "other" -1 -1 4 0 -1 0 337 8
"7397" 14 "918,00" 1188 197 1 197 16 "mit der Bildqualität." 991 0 "943,00" 0 0 1 1 1 1 1525 "175" "991" "14744" 1188 0 66 "2" 22 "22d" "N" "a" "d" "end" -1 -1 21 0 -1 991 1525 8
"7398" 14 "949,08" 3361 201 1 1881 1 "Eine Vertreterin der Gewerkschaft" 832 1 "1025,00" 1 2 0 0 0 0 1881 "200" "648" "4336" 1881 0 67 "2" 1 "1a" "N" "a" "a" "np1" 1 1 33 1 0 1480 1881 1
"7399" 14 "956,75" 1094 289 1 611 2 "hatten" 196 1 "1014,00" 1 1 0 0 0 0 611 "322" "287" "3404" 611 0 67 "2" 1 "1a" "N" "a" "a" "aux" 1 1 6 1 0 483 611 2
"7400" 14 "949,83" 1209 355 1 355 3 "die anwesenden Minister" 172 1 "978,00" 1 1 1 2 1 3 2168 "118" "118" "3558" 1037 0 67 "2" 1 "1a" "N" "a" "a" "np2" 1 1 23 1 0 854 2168 3
"7401" 14 "952,33" 837 420 1 420 4 "während der Sitzung" 267 1 "985,00" 1 2 0 0 1 1 420 "150" "150" "6226" 420 0 67 "2" 1 "1a" "N" "a" "a" "adj" 1 1 19 1 0 417 420 4
"7402" 14 "940,50" 1058 314 1 314 5 "scharf attackiert," 160 1 "981,00" 1 1 1 1 1 2 1048 "186" "584" "6861" 898 0 67 "2" 1 "1a" "N" "a" "a" "vp" 1 1 18 1 0 744 1048 5
"7403" 14 "915,00" 669 371 0 371 6 "aber" 298 0 "943,00" 1 2 0 0 0 0 371 "298" "298" "9341" 371 1 67 "2" 1 "1a" "N" "a" "a" "other" 1 1 4 1 0 298 371 8
"7404" 14 "942,67" 2254 187 1 187 7 "der gesprächige Parlamentarier" 763 0 "1007,00" 0 0 1 2 1 2 2923 "447" "1304" "8988" 2254 0 67 "2" 1 "1a" "N" "a" "a" "other" 1 1 30 1 0 2067 2923 8
"7405" 14 "1029,00" 441 291 1 441 8 "wusste" 441 1 "1031,00" 0 0 0 0 0 0 441 "150" "." "." 441 0 67 "2" 1 "1a" "N" "a" "a" "other" 1 1 6 1 0 0 441 8
"7406" 14 "1048,00" 156 156 0 156 9 "selbst" 156 0 "1048,00" 1 1 0 0 0 0 156 "." "." "." 156 1 67 "2" 1 "1a" "N" "a" "a" "other" 1 1 6 1 0 0 156 8
"7407" 14 "1014,00" 233 233 1 233 10 "nicht," 233 0 "1014,00" 0 0 1 1 1 1 389 "." "." "." 233 0 67 "2" 1 "1a" "N" "a" "a" "wh-1" 1 1 6 1 0 0 389 6
"7408" 14 "1034,00" 208 208 1 208 11 "warum," 208 1 "1034,00" 0 0 0 0 0 0 208 "." "." "." 208 0 67 "2" 1 "1a" "N" "a" "a" "wh" 1 1 6 1 0 0 208 7
"7409" 14 "1011,00" 293 293 0 293 12 "denn" 293 0 "1011,00" 1 1 0 0 0 0 293 "." "." "." 293 1 67 "2" 1 "1a" "N" "a" "a" "wh+1" 1 1 4 1 0 0 293 8
"7412" 14 "1018,50" 443 206 1 206 15 "nicht" 237 0 "1024,00" 0 0 1 1 1 1 736 "237" "237" "12190" 443 0 67 "2" 1 "1a" "N" "a" "a" "other" 1 1 5 1 0 237 736 8
"7413" 14 "1034,50" 1308 219 1 1308 16 "dabei gewesen." 1308 1 "1048,00" 0 0 1 1 1 1 2739 "1089" "." "." 1308 0 67 "2" 1 "1a" "N" "a" "a" "end" 1 1 14 1 0 0 2739 8
"7414" 14 "974,79" 4167 191 1 3512 1 "Ein Vertrauter des Bürgermeisters" 655 1 "1064,00" 1 1 0 0 0 0 3512 "193" "655" "11320" 3512 0 68 "2" 2 "2d" "N" "a" "d" "np1" -1 -1 33 0 -1 655 3512 1
"7415" 14 "923,50" 501 322 1 322 2 "hatte" 179 1 "963,00" 1 1 0 0 0 0 322 "179" "179" "11817" 322 0 68 "2" 2 "2d" "N" "a" "d" "aux" -1 -1 5 0 -1 179 322 2
"7416" 14 "939,00" 631 405 1 405 3 "die Ratsmitglieder" 226 1 "995,00" 0 0 0 0 1 1 405 "226" "226" "11600" 405 0 68 "2" 2 "2d" "N" "a" "d" "np2" -1 -1 18 0 -1 226 405 3
"7417" 14 "908,75" 1175 434 1 686 4 "kurz vor der Wahl" 489 1 "955,00" 0 0 0 0 0 0 686 "252" "489" "12387" 686 0 68 "2" 2 "2d" "N" "a" "d" "adj" -1 -1 17 0 -1 489 686 4
"7418" 14 "966,78" 2146 386 1 1617 5 "auffallend häufig angerufen," 529 1 "1064,00" 0 0 0 0 0 0 1617 "176" "529" "13021" 1617 0 68 "2" 2 "2d" "N" "a" "d" "vp" -1 -1 28 0 -1 529 1617 5
"7420" 14 "993,00" 254 254 1 254 7 "heute" 254 0 "993,00" 0 0 0 0 0 0 254 "." "." "." 254 0 68 "2" 2 "2d" "N" "a" "d" "other" -1 -1 5 0 -1 0 254 8
"7421" 14 "954,00" 313 313 1 313 8 "weiß" 313 1 "954,00" 0 0 0 0 0 0 313 "." "." "." 313 0 68 "2" 2 "2d" "N" "a" "d" "other" -1 -1 4 0 -1 0 313 8
"7423" 14 "959,00" 241 241 1 241 10 "mehr," 241 0 "959,00" 0 0 0 0 0 0 241 "." "." "." 241 0 68 "2" 2 "2d" "N" "a" "d" "wh-1" -1 -1 5 0 -1 0 241 6
"7424" 14 "967,00" 297 297 1 297 11 "warum," 297 1 "967,00" 0 0 0 0 0 0 297 "." "." "." 297 0 68 "2" 2 "2d" "N" "a" "d" "wh" -1 -1 6 0 -1 0 297 7
"7425" 14 "972,00" 242 242 0 242 12 "wie" 242 0 "972,00" 1 1 0 0 0 0 242 "." "." "." 242 1 68 "2" 2 "2d" "N" "a" "d" "wh+1" -1 -1 3 0 -1 0 242 8
"7426" 14 "964,00" 637 221 1 221 13 "eine Zeitung" 416 0 "989,00" 0 0 1 1 1 1 879 "416" "416" "9569" 637 0 68 "2" 2 "2d" "N" "a" "d" "wh+2" -1 -1 12 0 -1 416 879 8
"7427" 14 "969,00" 247 247 1 247 14 "kürzlich" 247 1 "969,00" 0 0 0 0 0 0 247 "." "." "." 247 0 68 "2" 2 "2d" "N" "a" "d" "other" -1 -1 8 0 -1 0 247 8
"7428" 14 "979,50" 375 186 1 375 15 "in einem Kommentar" 375 1 "987,00" 0 0 0 0 0 0 375 "189" "." "." 375 0 68 "2" 2 "2d" "N" "a" "d" "other" -1 -1 18 0 -1 0 375 8
"7429" 14 "966,00" 182 182 1 182 16 "schrieb." 182 1 "966,00" 0 0 1 1 1 1 2260 "." "." "." 182 0 68 "2" 2 "2d" "N" "a" "d" "end" -1 -1 8 0 -1 0 2260 8
"7430" 14 "898,15" 3849 245 1 2101 1 "Eine Sanitäterin des Rettungsteams" 292 1 "986,00" 1 3 0 0 0 0 2101 "486" "207" "3267" 2101 0 69 "2" 29 "29a" "N" "a" "a" "np1" 1 1 34 1 0 1748 2101 1
"7431" 14 "887,67" 1448 358 1 487 2 "hatten" 280 1 "911,00" 1 2 1 1 1 1 1111 "129" "417" "3735" 904 0 69 "2" 29 "29a" "N" "a" "a" "aux" 1 1 6 1 0 961 1111 2
"7432" 14 "897,00" 937 327 1 327 3 "die Feuerwehrleute" 194 1 "922,00" 0 0 1 1 1 3 823 "232" "232" "4681" 559 0 69 "2" 29 "29a" "N" "a" "a" "np2" 1 1 18 1 0 610 823 3
"7433" 14 "873,00" 382 382 1 382 4 "nachdrücklich" 382 1 "873,00" 0 0 0 0 0 0 382 "." "." "." 382 0 69 "2" 29 "29a" "N" "a" "a" "adj" 1 1 13 1 0 0 382 4
"7434" 14 "861,33" 695 254 1 695 5 "um Hilfe gebeten," 695 1 "868,00" 0 0 0 0 0 0 695 "154" "." "." 695 0 69 "2" 29 "29a" "N" "a" "a" "vp" 1 1 17 1 0 0 695 5
"7435" 14 "844,00" 148 148 0 148 6 "aber" 148 0 "844,00" 1 1 0 0 0 0 148 "." "." "." 148 1 69 "2" 29 "29a" "N" "a" "a" "other" 1 1 4 1 0 0 148 8
"7436" 14 "857,00" 175 175 1 175 7 "man" 175 0 "857,00" 0 0 1 1 1 1 323 "." "." "." 175 0 69 "2" 29 "29a" "N" "a" "a" "other" 1 1 3 1 0 0 323 8
"7438" 14 "843,00" 423 423 1 423 9 "später" 423 0 "843,00" 0 0 1 1 1 1 2622 "." "." "." 423 0 69 "2" 29 "29a" "N" "a" "a" "other" 1 1 6 1 0 0 2622 8
"7439" 14 "937,00" 192 192 1 192 10 "nicht," 192 1 "937,00" 0 0 0 0 0 0 192 "." "." "." 192 0 69 "2" 29 "29a" "N" "a" "a" "wh-1" 1 1 6 1 0 0 192 6
"7440" 14 "961,00" 194 194 0 194 11 "warum," 194 0 "961,00" 1 1 0 0 0 0 194 "." "." "." 194 1 69 "2" 29 "29a" "N" "a" "a" "wh" 1 1 6 1 0 0 194 7
"7441" 14 "976,00" 163 163 1 163 12 "bis" 163 0 "976,00" 0 0 0 0 0 0 163 "." "." "." 163 0 69 "2" 29 "29a" "N" "a" "a" "wh+1" 1 1 3 1 0 0 163 8
"7442" 14 "961,50" 448 200 1 448 13 "schließlich" 448 1 "970,00" 0 0 0 0 0 0 448 "248" "." "." 448 0 69 "2" 29 "29a" "N" "a" "a" "wh+2" 1 1 11 1 0 0 448 8
"7443" 14 "944,67" 652 198 1 198 14 "Bildmaterial vom Unglücksort" 454 1 "961,00" 0 0 1 1 1 1 846 "212" "454" "11280" 652 0 69 "2" 29 "29a" "N" "a" "a" "other" 1 1 28 1 0 454 846 8
"7444" 14 "884,80" 1394 231 1 1394 15 "das Ausmaß der Verwüstung" 1394 1 "894,00" 0 0 0 0 0 0 1394 "292" "." "." 1394 0 69 "2" 29 "29a" "N" "a" "a" "other" 1 1 25 1 0 0 1394 8
"7445" 14 "913,67" 832 301 1 832 16 "verständlich machte." 832 1 "944,00" 0 0 0 0 0 0 832 "340" "." "." 832 0 69 "2" 29 "29a" "N" "a" "a" "end" 1 1 20 1 0 0 832 8
"7479" 14 "877,18" 2188 192 1 1429 1 "Ein Schwimmer mit zwei Beinprothesen" 759 1 "902,00" 1 1 0 0 0 0 1429 "210" "759" "13260" 1429 0 73 "2" 26 "26d" "N" "a" "d" "np1" -1 -1 36 0 -1 759 1429 1
"7480" 14 "886,60" 1044 321 1 321 2 "hatte" 77 1 "947,00" 1 4 0 0 0 0 321 "186" "186" "2626" 321 0 73 "2" 26 "26d" "N" "a" "d" "aux" -1 -1 5 0 -1 723 321 2
"7481" 14 "897,56" 2158 191 1 191 3 "die Komiteemitglieder" 181 1 "969,00" 0 0 1 3 1 4 2391 "316" "706" "3410" 1745 0 73 "2" 26 "26d" "N" "a" "d" "np2" -1 -1 21 0 -1 1967 2391 3
"7482" 14 "877,40" 2250 320 1 1240 4 "bezüglich der geplanten Werbekampagne" 811 1 "929,00" 1 1 0 0 1 1 1240 "216" "199" "12324" 1240 0 73 "2" 26 "26d" "N" "a" "d" "adj" -1 -1 37 0 -1 1010 1240 4
"7483" 14 "858,33" 680 376 1 582 5 "kontaktiert," 98 1 "923,00" 0 0 0 0 0 0 582 "206" "98" "14991" 582 0 73 "2" 26 "26d" "N" "a" "d" "vp" -1 -1 12 0 -1 98 582 5
"7484" 14 "872,00" 251 251 0 251 6 "aber" 251 0 "872,00" 1 1 0 0 0 0 251 "." "." "." 251 1 73 "2" 26 "26d" "N" "a" "d" "other" -1 -1 4 0 -1 0 251 8
"7485" 14 "909,00" 139 139 0 139 7 "es" 139 0 "909,00" 1 1 0 0 0 0 139 "." "." "." 139 1 73 "2" 26 "26d" "N" "a" "d" "other" -1 -1 2 0 -1 0 139 8
"7486" 14 "887,67" 620 158 1 158 8 "bleibt" 258 0 "916,00" 1 1 1 1 1 2 409 "204" "204" "8330" 158 0 73 "2" 26 "26d" "N" "a" "d" "other" -1 -1 6 0 -1 462 409 8
"7487" 14 "879,50" 989 318 1 575 9 "äußerst schleierhaft," 180 1 "892,00" 0 0 1 1 1 1 1013 "257" "234" "8594" 809 0 73 "2" 26 "26d" "N" "a" "d" "wh-1" -1 -1 21 0 -1 414 1013 6
"7488" 14 "880,50" 431 153 0 153 10 "wann," 278 0 "891,00" 1 2 0 0 0 0 153 "278" "278" "16299" 153 1 73 "2" 26 "26d" "N" "a" "d" "wh" -1 -1 5 0 -1 278 153 7
"7489" 14 "882,00" 562 317 1 317 11 "zumal" 245 0 "898,00" 1 1 1 1 1 1 470 "245" "245" "9623" 317 0 73 "2" 26 "26d" "N" "a" "d" "wh+1" -1 -1 5 0 -1 245 470 8
"7490" 14 "858,75" 890 178 1 178 12 "das Schriftstück" 200 1 "895,00" 0 0 1 1 1 2 935 "312" "512" "10182" 690 0 73 "2" 26 "26d" "N" "a" "d" "wh+2" -1 -1 16 0 -1 712 935 8
"7491" 14 "822,00" 323 323 1 323 13 "angeblich" 323 1 "822,00" 0 0 0 0 0 0 323 "." "." "." 323 0 73 "2" 26 "26d" "N" "a" "d" "other" -1 -1 9 0 -1 0 323 8
"7492" 14 "848,00" 295 295 1 295 14 "zwischenzeitlich" 295 1 "848,00" 0 0 0 0 0 0 295 "." "." "." 295 0 73 "2" 26 "26d" "N" "a" "d" "other" -1 -1 16 0 -1 0 295 8
"7493" 14 "845,50" 1180 404 1 1180 15 "verloren gegangen ist." 1180 1 "865,00" 0 0 1 1 1 1 4592 "776" "." "." 1180 0 73 "2" 26 "26d" "N" "a" "d" "end" -1 -1 22 0 -1 0 4592 8
"7494" 14 "943,80" 3596 281 1 2134 1 "Eine Teenagerin ohne Schulabschluss" 745 1 "1030,00" 1 2 0 0 0 0 2134 "303" "717" "7121" 2134 0 74 "2" 20 "20b" "N" "a" "b" "np1" 1 -1 35 -1 0 1462 2134 1
"7495" 14 "938,00" 302 302 0 302 2 "hatte" 302 0 "938,00" 1 1 0 0 0 0 302 "." "." "." 302 1 74 "2" 20 "20b" "N" "a" "b" "aux" 1 -1 5 -1 0 0 302 2
"7496" 14 "938,71" 1698 260 1 260 3 "die Talentsucher" 415 0 "979,00" 1 1 1 1 1 1 1232 "284" "670" "3945" 930 0 74 "2" 20 "20b" "N" "a" "b" "np2" 1 -1 16 -1 0 1438 1232 3
"7497" 14 "981,57" 1772 257 1 960 4 "in der Bewerbungsphase" 430 1 "1019,00" 1 1 0 0 1 1 960 "323" "241" "5601" 960 0 74 "2" 20 "20b" "N" "a" "b" "adj" 1 -1 22 -1 0 812 960 4
"7498" 14 "933,20" 1167 284 1 284 5 "angeschrieben," 182 1 "978,00" 0 0 1 3 1 3 2478 "366" "538" "6212" 1167 0 74 "2" 20 "20b" "N" "a" "b" "vp" 1 -1 14 -1 0 883 2478 5
"7499" 14 "890,00" 186 186 0 186 6 "aber" 186 0 "890,00" 1 1 0 0 0 0 186 "." "." "." 186 1 74 "2" 20 "20b" "N" "a" "b" "other" 1 -1 4 -1 0 0 186 8
"7500" 14 "887,67" 657 172 1 172 7 "der Programmverantwortliche" 485 0 "915,00" 0 0 1 1 1 1 843 "232" "485" "9090" 657 0 74 "2" 20 "20b" "N" "a" "b" "other" 1 -1 27 -1 0 485 843 8
"7501" 14 "889,00" 185 185 0 185 8 "fragte" 185 0 "889,00" 1 1 0 0 0 0 185 "." "." "." 185 1 74 "2" 20 "20b" "N" "a" "b" "other" 1 -1 6 -1 0 0 185 8
"7502" 14 "888,00" 200 200 1 200 9 "sich" 200 0 "888,00" 0 0 1 1 1 1 385 "." "." "." 200 0 74 "2" 20 "20b" "N" "a" "b" "other" 1 -1 4 -1 0 0 385 8
"7503" 14 "880,00" 207 207 1 207 10 "ernsthaft," 207 1 "880,00" 0 0 0 0 0 0 207 "." "." "." 207 0 74 "2" 20 "20b" "N" "a" "b" "wh-1" 1 -1 10 -1 0 0 207 6
"7504" 14 "991,00" 307 30 0 30 11 "wozu," 277 0 "1008,00" 1 2 0 0 0 0 30 "277" "277" "10853" 30 1 74 "2" 20 "20b" "N" "a" "b" "wh" 1 -1 5 -1 0 277 30 7
"7505" 14 "941,00" 416 260 1 260 12 "denn" 156 0 "962,00" 1 1 1 1 1 1 290 "156" "156" "11388" 260 0 74 "2" 20 "20b" "N" "a" "b" "wh+1" 1 -1 4 -1 0 156 290 8
"7506" 14 "971,20" 1205 201 1 334 13 "bemerkenswerte Fähigkeiten" 540 1 "1005,00" 0 0 1 2 1 2 1638 "133" "331" "11211" 1205 0 74 "2" 20 "20b" "N" "a" "b" "wh+2" 1 -1 26 -1 0 871 1638 8
"7507" 14 "934,00" 226 226 0 226 14 "wurden" 226 0 "934,00" 1 1 0 0 0 0 226 "." "." "." 226 1 74 "2" 20 "20b" "N" "a" "b" "other" 1 -1 6 -1 0 0 226 8
"7508" 14 "938,50" 514 262 1 262 15 "an keiner Stelle" 252 0 "944,00" 0 0 1 1 1 1 740 "252" "252" "12818" 514 0 74 "2" 20 "20b" "N" "a" "b" "other" 1 -1 16 -1 0 252 740 8
"7509" 14 "941,00" 243 243 1 243 16 "erwähnt." 243 1 "941,00" 0 0 0 0 0 0 1974 "." "." "." 243 0 74 "2" 20 "20b" "N" "a" "b" "end" 1 -1 8 -1 0 0 1974 8
"7525" 14 "975,57" 1742 70 1 1145 1 "Ein Dolmetscher des Botschafters" 597 1 "1055,00" 1 1 0 0 0 0 1145 "230" "597" "8897" 1145 0 76 "2" 14 "14d" "N" "a" "d" "np1" -1 -1 32 0 -1 597 1145 1
"7526" 14 "939,75" 991 443 1 576 2 "hatte" 281 1 "966,00" 1 2 0 0 1 1 576 "133" "134" "8200" 576 0 76 "2" 14 "14d" "N" "a" "d" "aux" -1 -1 5 0 -1 415 576 2
"7527" 14 "926,33" 699 370 1 370 3 "die Gastgeber" 175 1 "951,00" 0 0 0 0 1 1 370 "154" "154" "9097" 370 0 76 "2" 14 "14d" "N" "a" "d" "np2" -1 -1 13 0 -1 329 370 3
"7528" 14 "940,33" 2203 372 1 1289 4 "während der Begrüßungszeremonie" 914 1 "994,00" 0 0 0 0 0 0 1289 "339" "914" "10654" 1289 0 76 "2" 14 "14d" "N" "a" "d" "adj" -1 -1 31 0 -1 914 1289 4
"7529" 14 "910,86" 1392 249 1 1099 5 "empfindlich gekränkt," 293 1 "971,00" 0 0 0 0 0 0 1099 "231" "293" "11026" 1099 0 76 "2" 14 "14d" "N" "a" "d" "vp" -1 -1 21 0 -1 293 1099 5
"7530" 14 "891,00" 275 275 0 275 6 "aber" 275 0 "891,00" 1 1 0 0 0 0 275 "." "." "." 275 1 76 "2" 14 "14d" "N" "a" "d" "other" -1 -1 4 0 -1 0 275 8
"7531" 14 "879,33" 555 125 1 125 7 "damals" 206 0 "912,00" 0 0 1 1 1 1 624 "224" "224" "5813" 349 0 76 "2" 14 "14d" "N" "a" "d" "other" -1 -1 6 0 -1 430 624 8
"7533" 14 "914,00" 500 500 1 500 9 "niemand" 500 0 "914,00" 0 0 0 0 0 0 500 "." "." "." 500 0 76 "2" 14 "14d" "N" "a" "d" "other" -1 -1 7 0 -1 0 500 8
"7534" 14 "930,25" 1054 322 1 852 10 "nachvollziehen," 202 1 "975,00" 0 0 0 0 0 0 852 "247" "202" "11551" 852 0 76 "2" 14 "14d" "N" "a" "d" "wh-1" -1 -1 15 0 -1 202 852 6
"7535" 14 "1005,00" 276 276 1 276 11 "womit," 276 1 "1005,00" 0 0 0 0 0 0 276 "." "." "." 276 0 76 "2" 14 "14d" "N" "a" "d" "wh" -1 -1 6 0 -1 0 276 7
"7536" 14 "923,50" 1467 419 1 419 12 "obwohl" 210 1 "1010,00" 1 2 1 1 1 1 4043 "668" "668" "12252" 1087 0 76 "2" 14 "14d" "N" "a" "d" "wh+1" -1 -1 6 0 -1 1048 4043 8
"7537" 14 "891,40" 1191 230 1 230 13 "die kulturellen Gepflogenheiten" 780 1 "910,00" 0 0 1 2 1 2 1571 "181" "181" "12936" 1191 0 76 "2" 14 "14d" "N" "a" "d" "wh+2" -1 -1 31 0 -1 961 1571 8
"7538" 14 "839,00" 657 201 1 657 14 "der jeweils anderen Seite" 657 1 "841,00" 0 0 0 0 0 0 657 "202" "." "." 657 0 76 "2" 14 "14d" "N" "a" "d" "other" -1 -1 25 0 -1 0 657 8
"7539" 14 "870,00" 453 163 0 163 15 "auf jeden Fall" 290 0 "874,00" 1 2 0 0 0 0 163 "290" "290" "15983" 163 1 76 "2" 14 "14d" "N" "a" "d" "other" -1 -1 14 0 -1 290 163 8
"7540" 14 "847,60" 1068 273 1 273 16 "hinreichend bekannt waren." 556 0 "865,00" 0 0 1 2 1 2 1521 "159" "239" "15654" 1068 0 76 "2" 14 "14d" "N" "a" "d" "end" -1 -1 26 0 -1 795 1521 8
"7563" 14 "968,40" 1222 182 1 1222 1 "Eine Straßenhündin mit schwarzem Fell" 1222 1 "984,00" 0 0 0 0 0 0 1222 "204" "." "." 1222 0 79 "2" 21 "21a" "N" "a" "a" "np1" 1 1 37 1 0 0 1222 1
"7564" 14 "935,50" 655 302 1 302 2 "hatten" 353 1 "939,00" 1 1 0 0 0 0 302 "353" "353" "2314" 302 0 79 "2" 21 "21a" "N" "a" "a" "aux" 1 1 6 1 0 353 302 2
"7565" 14 "936,00" 239 239 1 239 3 "die Kinder" 239 1 "936,00" 0 0 1 1 1 1 592 "." "." "." 239 0 79 "2" 21 "21a" "N" "a" "a" "np2" 1 1 10 1 0 0 592 3
"7566" 14 "969,20" 1338 384 1 1097 4 "bis an den Rand des Dorfes" 241 1 "992,00" 1 1 0 0 0 0 1097 "277" "241" "7183" 1097 0 79 "2" 21 "21a" "N" "a" "a" "adj" 1 1 26 1 0 241 1097 4
"7567" 14 "997,00" 189 189 1 189 5 "verfolgt," 189 1 "997,00" 0 0 0 0 0 0 189 "." "." "." 189 0 79 "2" 21 "21a" "N" "a" "a" "vp" 1 1 9 1 0 0 189 5
"7568" 14 "998,00" 286 286 1 286 6 "aber" 286 1 "998,00" 0 0 0 0 0 0 286 "." "." "." 286 0 79 "2" 21 "21a" "N" "a" "a" "other" 1 1 4 1 0 0 286 8
"7570" 14 "914,00" 108 108 0 108 8 "konnte" 108 0 "914,00" 1 1 0 0 0 0 108 "." "." "." 108 1 79 "2" 21 "21a" "N" "a" "a" "other" 1 1 6 1 0 0 108 8
"7571" 14 "963,00" 254 254 1 254 9 "sich" 254 0 "963,00" 0 0 1 1 1 1 362 "." "." "." 254 0 79 "2" 21 "21a" "N" "a" "a" "other" 1 1 4 1 0 0 362 8
"7573" 14 "909,50" 362 223 1 362 11 "weshalb," 362 0 "915,00" 0 0 0 0 0 0 362 "139" "." "." 362 0 79 "2" 21 "21a" "N" "a" "a" "wh" 1 1 8 1 0 0 362 7
"7574" 14 "916,50" 383 209 1 383 12 "zumal" 383 1 "924,00" 0 0 0 0 0 0 383 "174" "." "." 383 0 79 "2" 21 "21a" "N" "a" "a" "wh+1" 1 1 5 1 0 0 383 8
"7576" 14 "936,00" 327 327 1 327 14 "sich" 327 0 "936,00" 0 0 0 0 0 0 327 "." "." "." 327 0 79 "2" 21 "21a" "N" "a" "a" "other" 1 1 4 1 0 0 327 8
"7577" 14 "921,00" 154 154 1 154 15 "normalerweise" 154 1 "921,00" 0 0 0 0 0 0 154 "." "." "." 154 0 79 "2" 21 "21a" "N" "a" "a" "other" 1 1 13 1 0 0 154 8
"7578" 14 "943,40" 1241 167 1 802 16 "vor Menschen versteckte." 439 1 "985,00" 0 0 1 1 1 1 1482 "176" "439" "7804" 1241 0 79 "2" 21 "21a" "N" "a" "a" "end" 1 1 24 1 0 439 1482 8
"7593" 14 "963,53" 4064 199 1 2261 1 "Einen Korrespondenten des erfolgreichen Nachrichtensenders" 1803 1 "1101,00" 1 1 0 0 0 0 2261 "218" "1803" "13441" 2261 0 81 "." 23 "23c" "N" "a" "c" "np1" -1 1 58 0 1 1803 2261 1
"7594" 14 "941,50" 582 247 0 247 2 "hatten" 335 0 "1018,00" 1 1 0 0 0 0 247 "335" "335" "13805" 247 1 81 "." 23 "23c" "N" "a" "c" "aux" -1 1 6 0 1 335 247 2
"7595" 14 "1009,00" 417 190 1 190 3 "die Kollegen" 227 0 "1034,00" 1 1 1 1 1 1 437 "227" "227" "3502" 190 0 81 "." 23 "23c" "N" "a" "c" "np2" -1 1 12 0 1 227 437 3
"7596" 14 "969,80" 1153 207 1 207 4 "vor laufender Kamera" 370 1 "1090,00" 1 1 1 1 1 1 752 "318" "318" "3854" 525 0 81 "." 23 "23c" "N" "a" "c" "adj" -1 1 20 0 1 946 752 4
"7597" 14 "973,50" 899 276 1 460 5 "schlechtgemacht," 439 1 "1056,00" 0 0 1 1 1 1 718 "184" "439" "14777" 460 0 81 "." 23 "23c" "N" "a" "c" "vp" -1 1 16 0 1 439 718 5
"7598" 14 "1060,00" 218 218 1 218 6 "aber" 218 1 "1060,00" 0 0 0 0 0 0 218 "." "." "." 218 0 81 "." 23 "23c" "N" "a" "c" "other" -1 1 4 0 1 0 218 8
"7599" 14 "1030,50" 407 211 1 211 7 "in einem Gespräch" 196 1 "1031,00" 1 1 0 0 0 0 211 "196" "196" "5866" 211 0 81 "." 23 "23c" "N" "a" "c" "other" -1 1 17 0 1 196 211 8
"7600" 14 "1029,00" 184 184 1 184 8 "konnte" 184 1 "1029,00" 0 0 1 1 1 1 380 "." "." "." 184 0 81 "." 23 "23c" "N" "a" "c" "other" -1 1 6 0 1 0 380 8
"7602" 14 "1033,00" 273 273 1 273 10 "festgestellt werden," 273 0 "1033,00" 0 0 0 0 0 0 273 "." "." "." 273 0 81 "." 23 "23c" "N" "a" "c" "wh-1" -1 1 20 0 1 0 273 6
"7603" 14 "1025,00" 360 175 1 360 11 "weshalb," 360 1 "1034,00" 0 0 0 0 0 0 360 "185" "." "." 360 0 81 "." 23 "23c" "N" "a" "c" "wh" -1 1 8 0 1 0 360 7
"7604" 14 "1013,00" 231 231 0 231 12 "sodass" 231 0 "1013,00" 1 1 0 0 0 0 231 "." "." "." 231 1 81 "." 23 "23c" "N" "a" "c" "wh+1" -1 1 6 0 1 0 231 8
"7605" 14 "998,00" 191 191 1 191 13 "der Konflikt" 191 0 "998,00" 0 0 1 1 1 1 422 "." "." "." 191 0 81 "." 23 "23c" "N" "a" "c" "wh+2" -1 1 12 0 1 0 422 8
"7606" 14 "968,71" 1374 177 1 577 14 "trotz aller Entschuldigungen" 797 1 "991,00" 1 1 0 0 0 0 577 "254" "797" "9955" 577 0 81 "." 23 "23c" "N" "a" "c" "other" -1 1 28 0 1 797 577 8
"7607" 14 "987,00" 365 365 0 365 15 "ohne Zweifel" 365 0 "987,00" 1 1 0 0 0 0 365 "." "." "." 365 1 81 "." 23 "23c" "N" "a" "c" "other" -1 1 12 0 1 0 365 8
"7608" 14 "942,00" 1851 222 1 222 16 "weiterhin bestehen blieb." 1178 0 "1004,00" 0 0 1 3 1 3 5960 "237" "451" "9019" 1851 0 81 "." 23 "23c" "N" "a" "c" "end" -1 1 25 0 1 1629 5960 8
"7609" 14 "885,58" 2630 205 1 1263 1 "Eine Sprecherin des Pharmakonzerns" 1092 1 "915,00" 1 2 0 0 0 0 1263 "280" "275" "2421" 1263 0 82 "2" 5 "5a" "N" "a" "a" "np1" 1 1 34 1 0 1367 1263 1
"7610" 14 "923,45" 2557 345 1 345 2 "hatten" 171 1 "962,00" 1 6 1 1 1 1 889 "269" "269" "2725" 614 0 82 "2" 5 "5a" "N" "a" "a" "aux" 1 1 6 1 0 2212 889 2
"7611" 14 "933,00" 1704 167 1 167 3 "die Sportler" 221 1 "960,00" 1 1 1 1 1 2 759 "233" "409" "3626" 576 0 82 "2" 5 "5a" "N" "a" "a" "np2" 1 1 12 1 0 1537 759 3
"7612" 14 "950,62" 1835 428 1 828 4 "nach Angaben der Presse" 126 1 "992,00" 1 2 0 0 1 5 828 "255" "313" "5844" 828 0 82 "2" 5 "5a" "N" "a" "a" "adj" 1 1 23 1 0 1007 828 4
"7613" 14 "946,14" 1462 188 1 815 5 "persönlich getroffen," 214 1 "980,00" 0 0 1 3 1 3 6449 "170" "433" "6932" 1462 0 82 "2" 5 "5a" "N" "a" "a" "vp" 1 1 21 1 0 647 6449 5
"7614" 14 "879,50" 664 257 1 664 6 "aber" 664 1 "881,00" 0 0 0 0 0 0 664 "407" "." "." 664 0 82 "2" 5 "5a" "N" "a" "a" "other" 1 1 4 1 0 0 664 8
"7615" 14 "844,00" 277 277 1 277 7 "die Quelle" 277 1 "844,00" 0 0 0 0 0 0 277 "." "." "." 277 0 82 "2" 5 "5a" "N" "a" "a" "other" 1 1 10 1 0 0 277 8
"7616" 14 "859,00" 195 195 0 195 8 "konnte" 195 0 "859,00" 1 1 0 0 0 0 195 "." "." "." 195 1 82 "2" 5 "5a" "N" "a" "a" "other" 1 1 6 1 0 0 195 8
"7617" 14 "866,00" 465 260 1 260 9 "nicht" 205 0 "869,00" 0 0 1 1 1 1 660 "205" "205" "14100" 465 0 82 "2" 5 "5a" "N" "a" "a" "other" 1 1 5 1 0 205 660 8
"7618" 14 "894,00" 169 169 0 169 10 "mitteilen," 169 0 "894,00" 1 1 0 0 0 0 169 "." "." "." 169 1 82 "2" 5 "5a" "N" "a" "a" "wh-1" 1 1 10 1 0 0 169 6
"7620" 14 "886,50" 959 228 1 228 12 "sodass" 731 0 "895,00" 0 0 1 1 1 1 1128 "731" "731" "15340" 959 0 82 "2" 5 "5a" "N" "a" "a" "wh+1" 1 1 6 1 0 731 1128 8
"7621" 14 "856,75" 1121 230 1 1121 13 "die Geschichte" 1121 1 "868,00" 0 0 0 0 0 0 1121 "176" "." "." 1121 0 82 "2" 5 "5a" "N" "a" "a" "wh+2" 1 1 14 1 0 0 1121 8
"7622" 14 "888,00" 281 281 1 281 14 "den meisten Lesern" 281 1 "888,00" 0 0 0 0 0 0 281 "." "." "." 281 0 82 "2" 5 "5a" "N" "a" "a" "other" 1 1 18 1 0 0 281 8
"7623" 14 "880,50" 410 239 1 239 15 "wahrscheinlich" 171 1 "883,00" 1 1 0 0 0 0 239 "171" "171" "17657" 239 0 82 "2" 5 "5a" "N" "a" "a" "other" 1 1 14 1 0 171 239 8
"7624" 14 "878,67" 1016 223 1 223 16 "nicht sehr glaubwürdig erschien." 793 1 "890,00" 0 0 1 1 1 1 1187 "171" "793" "18511" 1016 0 82 "2" 5 "5a" "N" "a" "a" "end" 1 1 32 1 0 793 1187 8
"7635" 14 "902,00" 2822 290 1 742 1 "Eine Beraterin des Präsidenten" 816 1 "956,00" 1 3 0 0 0 0 742 "232" "254" "1939" 742 0 84 "2" 4 "4b" "N" "a" "b" "np1" 1 -1 30 -1 0 2080 742 1
"7636" 14 "916,25" 798 192 1 350 2 "hatte" 276 1 "936,00" 1 2 0 0 1 1 350 "158" "172" "11606" 350 0 84 "2" 4 "4b" "N" "a" "b" "aux" 1 -1 5 -1 0 448 350 2
"7637" 14 "926,33" 575 214 0 214 3 "die Ermittler" 106 0 "967,00" 0 0 0 0 1 1 214 "255" "255" "11398" 214 1 84 "2" 4 "4b" "N" "a" "b" "np2" 1 -1 13 -1 0 361 214 3
"7638" 14 "930,14" 1789 179 1 179 4 "offensichtlich" 337 0 "955,00" 1 2 1 1 1 2 1268 "424" "621" "2845" 800 0 84 "2" 4 "4b" "N" "a" "b" "adj" 1 -1 14 -1 0 1610 1268 4
"7639" 14 "929,38" 1777 187 1 484 5 "mit Erfolg getäuscht," 429 1 "939,00" 0 0 1 1 1 2 1542 "297" "864" "4644" 1348 0 84 "2" 4 "4b" "N" "a" "b" "vp" 1 -1 21 -1 0 1293 1542 5
"7640" 14 "904,00" 361 361 0 361 6 "aber" 361 0 "904,00" 1 1 0 0 0 0 361 "." "." "." 361 1 84 "2" 4 "4b" "N" "a" "b" "other" 1 -1 4 -1 0 0 361 8
"7641" 14 "892,00" 253 36 1 36 7 "man" 217 0 "898,00" 1 1 1 1 1 1 397 "217" "217" "5663" 36 0 84 "2" 4 "4b" "N" "a" "b" "other" 1 -1 3 -1 0 217 397 8
"7642" 14 "901,00" 213 213 1 213 8 "fand" 213 1 "901,00" 0 0 1 1 1 1 430 "." "." "." 213 0 84 "2" 4 "4b" "N" "a" "b" "other" 1 -1 4 -1 0 0 430 8
"7643" 14 "890,00" 208 208 1 208 9 "nie" 208 1 "890,00" 0 0 0 0 0 0 208 "." "." "." 208 0 84 "2" 4 "4b" "N" "a" "b" "other" 1 -1 3 -1 0 0 208 8
"7645" 14 "914,00" 434 434 0 434 11 "wie," 434 0 "914,00" 1 1 0 0 0 0 434 "." "." "." 434 1 84 "2" 4 "4b" "N" "a" "b" "wh" 1 -1 4 -1 0 0 434 7
"7646" 14 "894,50" 428 145 1 145 12 "denn" 283 0 "913,00" 0 0 1 1 1 1 862 "283" "283" "6865" 428 0 84 "2" 4 "4b" "N" "a" "b" "wh+1" 1 -1 4 -1 0 283 862 8
"7649" 14 "954,33" 900 503 1 724 15 "nach wie vor" 176 0 "960,00" 1 1 0 0 0 0 724 "221" "176" "8779" 724 0 84 "2" 4 "4b" "N" "a" "b" "other" 1 -1 12 -1 0 176 724 8
"7650" 14 "968,00" 1827 204 1 841 16 "die höchste Geheimhaltungsstufe." 986 1 "991,00" 0 0 1 2 1 2 5862 "637" "986" "9860" 1827 0 84 "2" 4 "4b" "N" "a" "b" "end" 1 -1 32 -1 0 986 5862 8
"7761" 14 "886,00" 2995 199 1 2830 1 "Eine Studentin mit außergewöhnlichen Leistungen" 165 1 "898,00" 1 1 0 0 0 0 2830 "194" "165" "3822" 2830 0 94 "2" 25 "25a" "N" "a" "a" "np1" 1 1 47 1 0 165 2830 1
"7762" 14 "860,00" 329 329 1 329 2 "hatten" 329 1 "860,00" 0 0 1 1 1 1 494 "." "." "." 329 0 94 "2" 25 "25a" "N" "a" "a" "aux" 1 1 6 1 0 0 494 2
"7763" 14 "851,50" 464 221 1 464 3 "die Professoren" 464 1 "861,00" 0 0 0 0 0 0 464 "243" "." "." 464 0 94 "2" 25 "25a" "N" "a" "a" "np2" 1 1 15 1 0 0 464 3
"7764" 14 "853,57" 1490 223 1 965 4 "laut Stellungnahme des Instituts" 525 1 "890,00" 1 1 0 0 0 0 965 "185" "525" "7078" 965 0 94 "2" 25 "25a" "N" "a" "a" "adj" 1 1 32 1 0 525 965 4
"7765" 14 "855,50" 1243 356 1 924 5 "tatkräftig unterstützt," 319 1 "861,00" 0 0 1 1 1 1 1768 "375" "319" "7459" 1243 0 94 "2" 25 "25a" "N" "a" "a" "vp" 1 1 23 1 0 319 1768 5
"7766" 14 "890,50" 406 208 1 208 6 "aber" 198 1 "928,00" 1 1 0 0 0 0 208 "198" "198" "9902" 208 0 94 "2" 25 "25a" "N" "a" "a" "other" 1 1 4 1 0 198 208 8
"7767" 14 "826,00" 264 264 0 264 7 "es" 264 0 "826,00" 1 1 0 0 0 0 264 "." "." "." 264 1 94 "2" 25 "25a" "N" "a" "a" "other" 1 1 2 1 0 0 264 8
"7768" 14 "944,00" 396 206 0 206 8 "war" 190 0 "973,00" 1 1 0 0 0 0 206 "190" "190" "14116" 206 1 94 "2" 25 "25a" "N" "a" "a" "other" 1 1 3 1 0 190 206 8
"7769" 14 "900,33" 678 452 1 452 9 "nicht" 61 0 "955,00" 1 1 1 1 1 2 716 "165" "165" "9660" 452 0 94 "2" 25 "25a" "N" "a" "a" "other" 1 1 5 1 0 226 716 8
"7770" 14 "905,57" 1376 156 0 156 10 "zu erfahren," 411 0 "953,00" 1 3 0 0 1 1 873 "148" "148" "10306" 304 1 94 "2" 25 "25a" "N" "a" "a" "wh-1" 1 1 12 1 0 1220 873 6
"7771" 14 "890,83" 1921 289 1 289 11 "wobei," 187 0 "990,00" 1 2 0 0 1 3 289 "362" "362" "10704" 289 0 94 "2" 25 "25a" "N" "a" "a" "wh" 1 1 6 1 0 1632 289 7
"7773" 14 "899,88" 1592 200 1 200 13 "der Projektverantwortliche" 189 0 "976,00" 1 1 1 1 1 3 3073 "227" "816" "12520" 1016 0 94 "2" 25 "25a" "N" "a" "a" "wh+2" 1 1 26 1 0 1392 3073 8
"7774" 14 "907,50" 456 294 0 294 14 "nicht" 162 0 "938,00" 1 2 0 0 0 0 294 "162" "162" "16888" 294 1 94 "2" 25 "25a" "N" "a" "a" "other" 1 1 5 1 0 162 294 8
"7775" 14 "907,33" 728 188 1 188 15 "für Nachfragen" 215 0 "952,00" 0 0 1 3 1 3 3531 "325" "325" "13416" 728 0 94 "2" 25 "25a" "N" "a" "a" "other" 1 1 14 1 0 540 3531 8
"7776" 14 "884,00" 895 299 1 895 16 "zu erreichen ist." 895 1 "912,00" 0 0 0 0 0 0 895 "369" "." "." 895 0 94 "2" 25 "25a" "N" "a" "a" "end" 1 1 17 1 0 0 895 8
"7925" 14 "829,25" 4124 5 1 1140 1 "Einen Kellner des Lokals" 175 1 "906,00" 1 5 0 0 0 0 1140 "204" "166" "1954" 1140 0 107 "2" 3 "3c" "N" "a" "c" "np1" -1 1 24 0 1 2984 1140 1
"7926" 14 "875,00" 963 490 1 490 2 "hatten" 182 1 "898,00" 1 1 1 1 1 2 656 "291" "291" "6356" 490 0 107 "2" 3 "3c" "N" "a" "c" "aux" -1 1 6 0 1 473 656 2
"7927" 14 "843,00" 1574 344 1 400 3 "die Stammgäste" 477 1 "895,00" 1 1 0 0 1 2 400 "56" "172" "2867" 400 0 107 "2" 3 "3c" "N" "a" "c" "np2" -1 1 14 0 1 1174 400 3
"7928" 14 "842,57" 2065 199 1 199 4 "über das geplante Skatturnier" 1121 1 "874,00" 0 0 1 1 1 1 1116 "325" "745" "3662" 944 0 107 "2" 3 "3c" "N" "a" "c" "adj" -1 1 29 0 1 1866 1116 4
"7929" 14 "841,40" 2028 290 1 501 5 "ausgefragt," 1527 1 "874,00" 0 0 1 2 1 2 7442 "211" "1527" "10444" 2028 0 107 "2" 3 "3c" "N" "a" "c" "vp" -1 1 11 0 1 1527 7442 5
"7930" 14 "813,00" 439 439 1 439 6 "aber" 439 1 "813,00" 0 0 0 0 0 0 439 "." "." "." 439 0 107 "2" 3 "3c" "N" "a" "c" "other" -1 1 4 0 1 0 439 8
"7932" 14 "803,00" 253 172 1 253 8 "konnte" 253 0 "806,00" 0 0 0 0 0 0 253 "81" "." "." 253 0 107 "2" 3 "3c" "N" "a" "c" "other" -1 1 6 0 1 0 253 8
"7935" 14 "834,50" 580 299 1 299 11 "warum," 281 0 "842,00" 1 1 0 0 0 0 299 "281" "281" "14812" 299 0 107 "2" 3 "3c" "N" "a" "c" "wh" -1 1 6 0 1 281 299 7
"7936" 14 "864,00" 302 302 0 302 12 "da" 302 0 "864,00" 1 1 0 0 0 0 302 "." "." "." 302 1 107 "2" 3 "3c" "N" "a" "c" "wh+1" -1 1 2 0 1 0 302 8
"7937" 14 "838,00" 243 243 1 243 13 "er" 243 0 "838,00" 0 0 1 1 1 1 545 "." "." "." 243 0 107 "2" 3 "3c" "N" "a" "c" "wh+2" -1 1 2 0 1 0 545 8
"7938" 14 "865,50" 492 224 1 224 14 "offenbar" 268 1 "876,00" 0 0 0 0 0 0 224 "268" "268" "15114" 224 0 107 "2" 3 "3c" "N" "a" "c" "other" -1 1 8 0 1 268 224 8
"7939" 14 "849,00" 581 175 1 461 15 "an jenem Abend" 120 1 "858,00" 0 0 1 1 1 1 1130 "286" "120" "15258" 581 0 107 "2" 3 "3c" "N" "a" "c" "other" -1 1 14 0 1 120 1130 8
"7940" 14 "860,00" 971 216 1 971 16 "sehr beschäftigt gewesen war." 971 1 "861,00" 0 0 0 0 0 0 971 "129" "." "." 971 0 107 "2" 3 "3c" "N" "a" "c" "end" -1 1 29 0 1 0 971 8
"7954" 14 "793,25" 899 197 1 899 1 "Ein Biologe mit Doktortitel" 899 1 "800,00" 0 0 0 0 0 0 899 "254" "." "." 899 0 109 "2" 18 "18d" "N" "a" "d" "np1" -1 -1 27 0 -1 0 899 1
"7955" 14 "839,00" 581 417 1 581 2 "hatte" 581 1 "848,00" 0 0 0 0 0 0 581 "164" "." "." 581 0 109 "2" 18 "18d" "N" "a" "d" "aux" -1 -1 5 0 -1 0 581 2
"7956" 14 "821,50" 1074 359 1 1074 3 "die Naturschützer" 1074 1 "850,00" 0 0 0 0 0 0 1074 "170" "." "." 1074 0 109 "2" 18 "18d" "N" "a" "d" "np2" -1 -1 17 0 -1 0 1074 3
"7957" 14 "803,00" 402 188 1 402 4 "auf einer Fachkonferenz" 402 1 "804,00" 0 0 0 0 0 0 402 "214" "." "." 402 0 109 "2" 18 "18d" "N" "a" "d" "adj" -1 -1 23 0 -1 0 402 4
"7958" 14 "785,20" 1319 222 1 1319 5 "äußerst heftig kritisiert," 1319 1 "803,00" 0 0 0 0 0 0 1319 "208" "." "." 1319 0 109 "2" 18 "18d" "N" "a" "d" "vp" -1 -1 26 0 -1 0 1319 5
"7959" 14 "786,00" 720 360 1 360 6 "aber" 360 1 "802,00" 1 1 0 0 0 0 360 "230" "360" "5843" 360 0 109 "2" 18 "18d" "N" "a" "d" "other" -1 -1 4 0 -1 360 360 8
"7960" 14 "776,00" 186 186 1 186 7 "die anderen Teilnehmer" 186 1 "776,00" 0 0 1 1 1 1 546 "." "." "." 186 0 109 "2" 18 "18d" "N" "a" "d" "other" -1 -1 22 0 -1 0 546 8
"7961" 14 "816,00" 301 301 1 301 8 "erinnerten" 301 1 "816,00" 0 0 0 0 0 0 301 "." "." "." 301 0 109 "2" 18 "18d" "N" "a" "d" "other" -1 -1 10 0 -1 0 301 8
"7962" 14 "825,00" 269 269 1 269 9 "sich" 269 1 "825,00" 0 0 0 0 0 0 269 "." "." "." 269 0 109 "2" 18 "18d" "N" "a" "d" "other" -1 -1 4 0 -1 0 269 8
"7963" 14 "814,00" 175 175 0 175 10 "nicht," 175 0 "814,00" 1 1 0 0 0 0 175 "." "." "." 175 1 109 "2" 18 "18d" "N" "a" "d" "wh-1" -1 -1 6 0 -1 0 175 6
"7964" 14 "816,00" 201 201 0 201 11 "wieso," 201 0 "816,00" 1 1 0 0 0 0 201 "." "." "." 201 1 109 "2" 18 "18d" "N" "a" "d" "wh" -1 -1 6 0 -1 0 201 7
"7965" 14 "824,50" 561 216 1 216 12 "zumal" 345 0 "827,00" 0 0 1 2 1 2 937 "345" "345" "7310" 561 0 109 "2" 18 "18d" "N" "a" "d" "wh+1" -1 -1 5 0 -1 345 937 8
"7966" 14 "807,00" 405 222 1 405 13 "die Diskussion" 405 1 "810,00" 0 0 0 0 0 0 405 "183" "." "." 405 0 109 "2" 18 "18d" "N" "a" "d" "wh+2" -1 -1 14 0 -1 0 405 8
"7967" 14 "809,00" 316 316 1 316 14 "offenbar" 316 1 "809,00" 0 0 0 0 0 0 316 "." "." "." 316 0 109 "2" 18 "18d" "N" "a" "d" "other" -1 -1 8 0 -1 0 316 8
"7968" 14 "860,50" 956 328 1 956 15 "abseits des Podiums" 956 1 "918,00" 0 0 0 0 0 0 956 "146" "." "." 956 0 109 "2" 18 "18d" "N" "a" "d" "other" -1 -1 19 0 -1 0 956 8
"7969" 14 "920,00" 174 174 1 174 16 "stattfand." 174 1 "920,00" 0 0 0 0 0 0 174 "." "." "." 174 0 109 "2" 18 "18d" "N" "a" "d" "end" -1 -1 10 0 -1 0 174 8
"8008" 14 "779,27" 3948 287 1 287 1 "Einen Spion des Inlandsgeheimdienstes" 302 1 "823,00" 1 2 0 0 0 0 2468 "206" "2181" "3218" 2468 0 114 "2" 15 "15c" "N" "a" "c" "np1" -1 1 37 0 1 3661 287 1
"8009" 14 "813,00" 621 301 1 301 2 "hatten" 150 1 "875,00" 1 2 1 1 1 2 1479 "170" "170" "5260" 301 0 114 "2" 15 "15c" "N" "a" "c" "aux" -1 1 6 0 1 320 1479 2
"8010" 14 "800,33" 1061 278 1 278 3 "die Informanten" 783 1 "847,00" 0 0 1 1 1 1 1231 "315" "783" "6104" 1061 0 114 "2" 15 "15c" "N" "a" "c" "np2" -1 1 15 0 1 783 1231 3
"8011" 14 "916,60" 1209 280 1 668 4 "im Vorfeld der Verhandlungen" 282 1 "939,00" 1 2 0 0 1 1 668 "388" "259" "7551" 668 0 114 "2" 15 "15c" "N" "a" "c" "adj" -1 1 28 0 1 541 668 4
"8012" 14 "928,33" 917 368 1 368 5 "enttarnt," 549 1 "942,00" 0 0 1 2 1 2 1910 "112" "549" "8174" 917 0 114 "2" 15 "15c" "N" "a" "c" "vp" -1 1 9 0 1 549 1910 5
"8013" 14 "815,00" 243 243 1 243 6 "aber" 243 1 "815,00" 0 0 0 0 0 0 243 "." "." "." 243 0 114 "2" 15 "15c" "N" "a" "c" "other" -1 1 4 0 1 0 243 8
"8014" 14 "811,75" 857 210 1 660 7 "nicht einmal Experten" 197 1 "819,00" 1 1 0 0 0 0 660 "189" "197" "10818" 660 0 114 "2" 15 "15c" "N" "a" "c" "other" -1 1 21 0 1 197 660 8
"8015" 14 "835,00" 188 188 0 188 8 "wussten" 188 0 "835,00" 1 1 0 0 1 1 385 "." "." "." 188 1 114 "2" 15 "15c" "N" "a" "c" "other" -1 1 7 0 1 0 385 8
"8016" 14 "854,00" 179 179 1 179 9 "letztlich" 179 0 "854,00" 0 0 1 1 1 1 564 "." "." "." 179 0 114 "2" 15 "15c" "N" "a" "c" "other" -1 1 9 0 1 0 564 8
"8017" 14 "816,00" 195 195 1 195 10 "zu sagen," 195 1 "816,00" 0 0 0 0 0 0 195 "." "." "." 195 0 114 "2" 15 "15c" "N" "a" "c" "wh-1" -1 1 9 0 1 0 195 6
"8018" 14 "876,50" 398 244 0 398 11 "wie," 398 0 "887,00" 1 1 0 0 0 0 398 "154" "." "." 398 1 114 "2" 15 "15c" "N" "a" "c" "wh" -1 1 4 0 1 0 398 7
"8020" 14 "885,33" 678 178 1 178 13 "irgendwann" 500 0 "916,00" 0 0 1 1 1 1 1076 "283" "500" "12276" 678 0 114 "2" 15 "15c" "N" "a" "c" "wh+2" -1 1 10 0 1 500 1076 8
"8021" 14 "898,00" 722 442 1 722 14 "eine Reinigungskraft" 722 1 "901,00" 0 0 0 0 0 0 722 "280" "." "." 722 0 114 "2" 15 "15c" "N" "a" "c" "other" -1 1 20 0 1 0 722 8
"8022" 14 "883,25" 816 310 1 816 15 "im Schutz der Anonymität" 816 1 "899,00" 0 0 0 0 0 0 816 "102" "." "." 816 0 114 "2" 15 "15c" "N" "a" "c" "other" -1 1 24 0 1 0 816 8
"8023" 14 "883,00" 1279 224 1 1279 16 "den entscheidenden Hinweis gab." 1279 1 "903,00" 0 0 0 0 0 0 1279 "234" "." "." 1279 0 114 "2" 15 "15c" "N" "a" "c" "end" -1 1 31 0 1 0 1279 8
"8024" 14 "886,25" 5029 231 1 2569 1 "Eine Angestellte des städtischen Verkehrsunternehmens" 611 1 "956,00" 1 3 0 0 0 0 2569 "522" "1631" "13592" 2569 0 115 "2" 13 "13a" "N" "a" "a" "np1" 1 1 53 1 0 2460 2569 1
"8025" 14 "871,00" 711 304 0 304 2 "hatten" 133 0 "877,00" 1 3 0 0 1 1 304 "274" "274" "4265" 304 1 115 "2" 13 "13a" "N" "a" "a" "aux" 1 1 6 1 0 407 304 2
"8026" 14 "902,40" 1039 52 1 52 3 "die Fahrgäste" 295 0 "962,00" 1 1 1 2 1 4 873 "243" "243" "3954" 295 0 115 "2" 13 "13a" "N" "a" "a" "np2" 1 1 13 1 0 987 873 3
"8027" 14 "954,88" 1925 266 1 1189 4 "mit unverschämten Äußerungen" 736 1 "1044,00" 0 0 0 0 0 0 1189 "281" "736" "14737" 1189 0 115 "2" 13 "13a" "N" "a" "a" "adj" 1 1 28 1 0 736 1189 4
"8028" 14 "960,67" 1223 296 1 700 5 "belästigt," 523 1 "1029,00" 0 0 0 0 1 1 700 "404" "523" "15298" 700 0 115 "2" 13 "13a" "N" "a" "a" "vp" 1 1 10 1 0 523 700 5
"8029" 14 "957,00" 282 282 0 282 6 "aber" 282 0 "957,00" 1 1 0 0 0 0 282 "." "." "." 282 1 115 "2" 13 "13a" "N" "a" "a" "other" 1 1 4 1 0 0 282 8
"8030" 14 "979,00" 144 144 1 144 7 "das Team" 144 0 "979,00" 0 0 1 1 1 1 426 "." "." "." 144 0 115 "2" 13 "13a" "N" "a" "a" "other" 1 1 8 1 0 0 426 8
"8031" 14 "922,00" 651 417 1 651 8 "von Soziologen" 651 1 "932,00" 0 0 0 0 0 0 651 "234" "." "." 651 0 115 "2" 13 "13a" "N" "a" "a" "other" 1 1 14 1 0 0 651 8
"8033" 14 "913,00" 412 412 1 412 10 "nicht" 412 0 "913,00" 0 0 0 0 0 0 412 "." "." "." 412 0 115 "2" 13 "13a" "N" "a" "a" "other" 1 1 5 1 0 0 412 8
"8035" 14 "881,00" 287 287 1 287 12 "wieso," 287 0 "881,00" 0 0 0 0 0 0 287 "." "." "." 287 0 115 "2" 13 "13a" "N" "a" "a" "wh" 1 1 6 1 0 0 287 7
"8036" 14 "898,50" 451 268 1 451 13 "sodass" 451 1 "900,00" 0 0 0 0 0 0 451 "183" "." "." 451 0 115 "2" 13 "13a" "N" "a" "a" "wh+1" 1 1 6 1 0 0 451 8
"8037" 14 "872,33" 808 293 1 628 14 "der Zwischenfall" 180 1 "883,00" 1 1 0 0 0 0 628 "335" "180" "10339" 628 0 115 "2" 13 "13a" "N" "a" "a" "wh+2" 1 1 16 1 0 180 628 8
"8038" 14 "876,75" 784 208 1 446 15 "für die Wissenschaft" 338 1 "890,00" 0 0 1 1 1 1 964 "238" "338" "10739" 784 0 115 "2" 13 "13a" "N" "a" "a" "other" 1 1 20 1 0 338 964 8
"8039" 14 "859,50" 398 197 1 398 16 "bis heute" 398 1 "864,00" 0 0 0 0 0 0 398 "201" "." "." 398 0 115 "2" 13 "13a" "N" "a" "a" "other" 1 1 9 1 0 0 398 8
"8040" 14 "828,00" 366 171 1 366 17 "rätselhaft bleibt." 366 1 "828,00" 0 0 1 1 1 1 4962 "195" "." "." 366 0 115 "2" 13 "13a" "N" "a" "a" "end" 1 1 18 1 0 0 4962 8
"8106" 14 "823,71" 3777 222 1 766 1 "Eine Abgeordnete der Landtagsfraktion" 209 1 "900,00" 1 5 0 0 0 0 1690 "214" "924" "2293" 1690 0 122 "2" 28 "28b" "N" "a" "b" "np1" 1 -1 37 -1 0 3011 766 1
"8107" 14 "833,33" 978 408 1 408 2 "hatte" 302 1 "843,00" 1 1 1 1 1 1 604 "268" "268" "4025" 408 0 122 "2" 28 "28b" "N" "a" "b" "aux" 1 -1 5 -1 0 570 604 2
"8108" 14 "817,60" 1210 213 1 213 3 "die Finanzbeamten" 273 1 "834,00" 0 0 1 2 1 3 1326 "210" "210" "3715" 937 0 122 "2" 28 "28b" "N" "a" "b" "np2" 1 -1 17 -1 0 997 1326 3
"8109" 14 "866,86" 1561 314 1 701 4 "in einem offenen Brief" 407 1 "915,00" 1 1 0 0 1 1 701 "173" "453" "6219" 701 0 122 "2" 28 "28b" "N" "a" "b" "adj" 1 -1 22 -1 0 860 701 4
"8110" 14 "902,67" 742 283 1 283 5 "gemaßregelt," 459 1 "915,00" 0 0 1 1 1 1 1195 "207" "459" "6733" 742 0 122 "2" 28 "28b" "N" "a" "b" "vp" 1 -1 12 -1 0 459 1195 5
"8111" 14 "831,00" 331 331 0 331 6 "aber" 331 0 "831,00" 1 1 0 0 0 0 331 "." "." "." 331 1 122 "2" 28 "28b" "N" "a" "b" "other" 1 -1 4 -1 0 0 331 8
"8112" 14 "821,00" 557 176 1 176 7 "fünfzig Jahre später" 381 0 "864,00" 0 0 1 1 1 1 888 "200" "381" "7811" 557 0 122 "2" 28 "28b" "N" "a" "b" "other" 1 -1 20 -1 0 381 888 8
"8113" 14 "817,00" 287 287 1 287 8 "erscheint" 287 1 "817,00" 0 0 0 0 0 0 287 "." "." "." 287 0 122 "2" 28 "28b" "N" "a" "b" "other" 1 -1 9 -1 0 0 287 8
"8115" 14 "822,00" 272 272 1 272 10 "unverständlich," 272 0 "822,00" 0 0 0 0 0 0 272 "." "." "." 272 0 122 "2" 28 "28b" "N" "a" "b" "wh-1" 1 -1 15 -1 0 0 272 6
"8116" 14 "857,00" 323 256 1 323 11 "weshalb," 323 1 "866,00" 0 0 0 0 0 0 323 "67" "." "." 323 0 122 "2" 28 "28b" "N" "a" "b" "wh" 1 -1 8 -1 0 0 323 7
"8117" 14 "877,00" 79 79 0 79 12 "da" 79 0 "877,00" 1 1 0 0 0 0 79 "." "." "." 79 1 122 "2" 28 "28b" "N" "a" "b" "wh+1" 1 -1 2 -1 0 0 79 8
"8118" 14 "883,00" 408 208 0 408 13 "aus heutiger Sicht" 408 0 "894,00" 1 1 0 0 1 1 487 "200" "." "." 408 1 122 "2" 28 "28b" "N" "a" "b" "wh+2" 1 -1 18 -1 0 0 487 8
"8119" 14 "887,00" 696 167 1 167 14 "wohl" 313 0 "905,00" 1 2 1 1 1 1 654 "216" "216" "10155" 167 0 122 "2" 28 "28b" "N" "a" "b" "other" 1 -1 4 -1 0 529 654 8
"8120" 14 "885,50" 1108 218 1 218 15 "kein Fehlverhalten" 483 1 "915,00" 0 0 1 2 1 2 1637 "407" "407" "10605" 1108 0 122 "2" 28 "28b" "N" "a" "b" "other" 1 -1 18 -1 0 890 1637 8
"8121" 14 "848,00" 398 398 1 398 16 "vorlag." 398 1 "848,00" 0 0 1 1 1 1 3150 "." "." "." 398 0 122 "2" 28 "28b" "N" "a" "b" "end" 1 -1 7 -1 0 0 3150 8
"8130" 14 "822,44" 4124 217 1 1241 1 "Ein Geschworener des Gerichts" 1021 1 "931,00" 1 3 0 0 0 0 1241 "244" "1147" "6874" 1241 0 124 "2" 10 "10d" "N" "a" "d" "np1" -1 -1 29 0 -1 2883 1241 1
"8131" 14 "830,33" 1115 354 1 354 2 "hatte" 424 1 "846,00" 0 0 0 0 0 0 354 "337" "337" "13281" 354 0 124 "2" 10 "10d" "N" "a" "d" "aux" -1 -1 5 0 -1 761 354 2
"8132" 14 "822,20" 1447 314 1 741 3 "die beiden Angeklagten" 243 1 "871,00" 0 0 0 0 0 0 741 "427" "463" "13793" 741 0 124 "2" 10 "10d" "N" "a" "d" "np2" -1 -1 22 0 -1 706 741 3
"8133" 14 "841,82" 2817 417 1 1515 4 "trotz richterlicher Verwarnung" 228 1 "927,00" 1 2 0 0 1 1 1515 "285" "547" "14391" 1515 0 124 "2" 10 "10d" "N" "a" "d" "adj" -1 -1 30 0 -1 1302 1515 4
"8134" 14 "855,86" 1719 192 1 778 5 "direkt angesprochen," 139 1 "957,00" 0 0 1 1 1 3 1925 "179" "176" "14607" 778 0 124 "2" 10 "10d" "N" "a" "d" "vp" -1 -1 20 0 -1 941 1925 5
"8135" 14 "780,00" 228 228 1 228 6 "aber" 228 1 "780,00" 0 0 0 0 0 0 228 "." "." "." 228 0 124 "2" 10 "10d" "N" "a" "d" "other" -1 -1 4 0 -1 0 228 8
"8136" 14 "853,75" 615 232 1 232 7 "niemand im Saal" 383 1 "879,00" 0 0 0 0 0 0 232 "25" "383" "18811" 232 0 124 "2" 10 "10d" "N" "a" "d" "other" -1 -1 15 0 -1 383 232 8
"8137" 14 "816,67" 792 267 1 267 8 "verstand" 271 1 "844,00" 1 1 0 0 0 0 267 "254" "254" "8266" 267 0 124 "2" 10 "10d" "N" "a" "d" "other" -1 -1 8 0 -1 525 267 8
"8139" 14 "801,00" 248 248 1 248 10 "so recht," 248 0 "801,00" 0 0 1 1 1 1 502 "." "." "." 248 0 124 "2" 10 "10d" "N" "a" "d" "wh-1" -1 -1 9 0 -1 0 502 6
"8140" 14 "833,00" 641 318 1 318 11 "weshalb," 323 1 "855,00" 1 1 0 0 0 0 318 "323" "323" "9394" 318 0 124 "2" 10 "10d" "N" "a" "d" "wh" -1 -1 8 0 -1 323 318 7
"8141" 14 "835,00" 622 385 1 385 12 "bevor" 237 1 "845,00" 1 1 1 1 1 1 708 "237" "237" "9909" 385 0 124 "2" 10 "10d" "N" "a" "d" "wh+1" -1 -1 5 0 -1 237 708 8
"8142" 14 "843,00" 501 213 1 213 13 "die Verhandlung" 288 1 "864,00" 0 0 1 1 1 1 450 "288" "288" "19476" 213 0 124 "2" 10 "10d" "N" "a" "d" "wh+2" -1 -1 15 0 -1 288 450 8
"8143" 14 "824,00" 374 374 1 374 14 "überraschend" 374 1 "824,00" 0 0 0 0 0 0 374 "." "." "." 374 0 124 "2" 10 "10d" "N" "a" "d" "other" -1 -1 12 0 -1 0 374 8
"8144" 14 "815,33" 713 393 1 713 15 "auf unbestimmte Zeit" 713 1 "819,00" 0 0 0 0 0 0 713 "166" "." "." 713 0 124 "2" 10 "10d" "N" "a" "d" "other" -1 -1 20 0 -1 0 713 8
"8145" 14 "804,33" 882 606 1 821 16 "vertagt wurde." 61 1 "819,00" 0 0 1 1 1 1 7270 "215" "61" "19603" 882 0 124 "2" 10 "10d" "N" "a" "d" "end" -1 -1 14 0 -1 61 7270 8
"8191" 14 "890,05" 4606 191 1 2336 1 "Einen Patienten mit unklaren Symptomen" 167 1 "970,00" 1 3 0 0 0 0 2336 "342" "754" "11792" 2336 0 129 "2" 19 "19c" "N" "a" "c" "np1" -1 1 38 0 1 2270 2336 1
"8192" 14 "887,00" 1221 297 1 460 2 "hatten" 316 1 "955,00" 1 1 0 0 1 1 460 "163" "187" "4207" 460 0 129 "2" 19 "19c" "N" "a" "c" "aux" -1 1 6 0 1 761 460 2
"8193" 14 "891,00" 1039 293 1 293 3 "die Krankenschwestern" 215 1 "960,00" 1 1 1 1 1 1 833 "179" "353" "4625" 646 0 129 "2" 19 "19c" "N" "a" "c" "np2" -1 1 21 0 1 746 833 3
"8194" 14 "905,62" 1959 180 1 622 4 "dem behandelnden Arzt zufolge" 192 1 "962,00" 1 2 0 0 1 1 622 "442" "276" "5950" 622 0 129 "2" 19 "19c" "N" "a" "c" "adj" -1 1 29 0 1 1337 622 4
"8195" 14 "899,50" 2167 255 1 255 5 "mehrfach angeschrien," 182 1 "928,00" 0 0 1 1 1 3 1425 "308" "894" "6897" 1149 0 129 "2" 19 "19c" "N" "a" "c" "vp" -1 1 21 0 1 1912 1425 5
"8196" 14 "855,50" 669 479 0 669 6 "aber" 669 0 "886,00" 1 1 0 0 0 0 669 "190" "." "." 669 1 129 "2" 19 "19c" "N" "a" "c" "other" -1 1 4 0 1 0 669 8
"8198" 14 "811,00" 187 187 0 187 8 "war" 187 0 "811,00" 0 0 0 0 0 0 187 "." "." "." 187 1 129 "2" 19 "19c" "N" "a" "c" "other" -1 1 3 0 1 0 187 8
"8199" 14 "955,00" 135 135 1 135 9 "nicht" 135 0 "955,00" 0 0 1 1 1 1 991 "." "." "." 135 0 129 "2" 19 "19c" "N" "a" "c" "other" -1 1 5 0 1 0 991 8
"8200" 14 "848,00" 364 364 1 364 10 "zu ergründen," 364 1 "848,00" 0 0 0 0 0 0 364 "." "." "." 364 0 129 "2" 19 "19c" "N" "a" "c" "wh-1" -1 1 13 0 1 0 364 6
"8201" 14 "846,00" 246 246 1 246 11 "wieso," 246 1 "846,00" 0 0 0 0 0 0 246 "." "." "." 246 0 129 "2" 19 "19c" "N" "a" "c" "wh" -1 1 6 0 1 0 246 7
"8202" 14 "852,00" 225 225 1 225 12 "obwohl" 225 1 "852,00" 0 0 0 0 0 0 225 "." "." "." 225 0 129 "2" 19 "19c" "N" "a" "c" "wh+1" -1 1 6 0 1 0 225 8
"8203" 14 "852,00" 661 410 1 661 13 "seitdem" 661 1 "869,00" 0 0 0 0 0 0 661 "251" "." "." 661 0 129 "2" 19 "19c" "N" "a" "c" "wh+2" -1 1 7 0 1 0 661 8
"8204" 14 "916,00" 121 121 0 121 14 "schon" 121 0 "916,00" 1 1 0 0 0 0 121 "." "." "." 121 1 129 "2" 19 "19c" "N" "a" "c" "other" -1 1 5 0 1 0 121 8
"8205" 14 "871,00" 388 234 1 234 15 "mehrere Gespräche" 154 0 "900,00" 1 1 1 1 1 1 355 "154" "154" "10568" 234 0 129 "2" 19 "19c" "N" "a" "c" "other" -1 1 17 0 1 154 355 8
"8206" 14 "866,00" 462 211 1 211 16 "geführt wurden." 251 1 "886,00" 0 0 1 2 1 2 5932 "251" "251" "10848" 462 0 129 "2" 19 "19c" "N" "a" "c" "end" -1 1 15 0 1 251 5932 8
"8278" 15 "1043,57" 3536 311 1 3536 1 "Einen Autor aus Bolivien" 3536 1 "1166,00" 0 0 0 0 0 0 3536 "107" "." "." 3536 0 8 "2" 24 "24c" "N" "b" "c" "np1" -1 1 24 0 1 0 3536 1
"8279" 15 "972,00" 307 307 1 307 2 "hatten" 307 1 "972,00" 0 0 0 0 0 0 307 "." "." "." 307 0 8 "2" 24 "24c" "N" "b" "c" "aux" -1 1 6 0 1 0 307 2
"8280" 15 "972,17" 1429 404 1 1273 3 "die vier Literaturwissenschaftler" 156 1 "1021,00" 1 1 0 0 0 0 1273 "189" "156" "5976" 1273 0 8 "2" 24 "24c" "N" "b" "c" "np2" -1 1 33 0 1 156 1273 3
"8281" 15 "948,57" 1330 185 1 185 4 "in einem 2500-Seiten-Werk" 1145 1 "989,00" 0 0 1 1 1 1 1486 "157" "1145" "7469" 1330 0 8 "2" 24 "24c" "N" "b" "c" "adj" -1 1 25 0 1 1145 1486 4
"8282" 15 "966,00" 211 211 1 211 5 "zitiert," 211 1 "966,00" 0 0 0 0 0 0 211 "." "." "." 211 0 8 "2" 24 "24c" "N" "b" "c" "vp" -1 1 8 0 1 0 211 5
"8283" 15 "930,00" 247 247 0 247 6 "aber" 247 0 "930,00" 1 1 0 0 0 0 247 "." "." "." 247 1 8 "2" 24 "24c" "N" "b" "c" "other" -1 1 4 0 1 0 247 8
"8284" 15 "964,00" 600 100 1 100 7 "noch" 500 0 "978,00" 0 0 1 1 1 1 847 "274" "500" "9035" 600 0 8 "2" 24 "24c" "N" "b" "c" "other" -1 1 4 0 1 500 847 8
"8285" 15 "984,00" 395 168 0 395 8 "kann" 395 0 "992,00" 1 1 0 0 0 0 395 "227" "." "." 395 1 8 "2" 24 "24c" "N" "b" "c" "other" -1 1 4 0 1 0 395 8
"8286" 15 "997,00" 357 145 1 145 9 "niemand" 212 0 "1012,00" 0 0 1 1 1 1 752 "212" "212" "9881" 357 0 8 "2" 24 "24c" "N" "b" "c" "other" -1 1 7 0 1 212 752 8
"8287" 15 "1006,00" 285 285 1 285 10 "sagen," 285 1 "1006,00" 0 0 0 0 0 0 285 "." "." "." 285 0 8 "2" 24 "24c" "N" "b" "c" "wh-1" -1 1 6 0 1 0 285 6
"8288" 15 "1030,33" 502 154 1 353 11 "wo," 149 1 "1071,00" 1 1 0 0 0 0 353 "199" "149" "14159" 353 0 8 "2" 24 "24c" "N" "b" "c" "wh" -1 1 3 0 1 149 353 7
"8289" 15 "993,00" 522 395 1 522 12 "da" 522 1 "995,00" 0 0 0 0 0 0 522 "127" "." "." 522 0 8 "2" 24 "24c" "N" "b" "c" "wh+1" -1 1 2 0 1 0 522 8
"8290" 15 "993,00" 269 269 1 269 13 "der Text" 269 1 "993,00" 0 0 0 0 0 0 269 "." "." "." 269 0 8 "2" 24 "24c" "N" "b" "c" "wh+2" -1 1 8 0 1 0 269 8
"8291" 15 "991,00" 524 164 1 524 14 "bislang" 524 1 "999,00" 0 0 0 0 0 0 524 "360" "." "." 524 0 8 "2" 24 "24c" "N" "b" "c" "other" -1 1 7 0 1 0 524 8
"8292" 15 "1028,00" 862 323 1 862 15 "seltsamerweise" 862 1 "1056,00" 0 0 0 0 0 0 862 "277" "." "." 862 0 8 "2" 24 "24c" "N" "b" "c" "other" -1 1 14 0 1 0 862 8
"8293" 15 "1065,25" 800 155 1 800 16 "verschollen blieb." 800 1 "1070,00" 0 0 1 1 1 1 949 "275" "." "." 800 0 8 "2" 24 "24c" "N" "b" "c" "end" -1 1 18 0 1 0 949 8
"8294" 15 "1034,48" 6106 253 1 6106 1 "Eine Angestellte des städtischen Verkehrsunternehmens" 6106 1 "1156,00" 0 0 0 0 0 0 6106 "90" "." "." 6106 0 9 "." 13 "13b" "N" "b" "b" "np1" 1 -1 53 -1 0 0 6106 1
"8295" 15 "1122,00" 205 65 0 205 2 "hatte" 205 0 "1124,00" 1 1 0 0 0 0 205 "140" "." "." 205 1 9 "." 13 "13b" "N" "b" "b" "aux" 1 -1 5 -1 0 0 205 2
"8296" 15 "1085,25" 820 118 1 118 3 "die Fahrgäste" 702 0 "1110,00" 0 0 1 1 1 1 1025 "301" "702" "8340" 820 0 9 "." 13 "13b" "N" "b" "b" "np2" 1 -1 13 -1 0 702 1025 3
"8297" 15 "980,50" 1967 262 1 1967 4 "mit unverschämten Äußerungen" 1967 1 "1005,00" 0 0 0 0 0 0 1967 "240" "." "." 1967 0 9 "." 13 "13b" "N" "b" "b" "adj" 1 -1 28 -1 0 0 1967 4
"8298" 15 "969,00" 252 252 1 252 5 "belästigt," 252 1 "969,00" 0 0 0 0 0 0 252 "." "." "." 252 0 9 "." 13 "13b" "N" "b" "b" "vp" 1 -1 10 -1 0 0 252 5
"8299" 15 "1039,50" 401 126 0 401 6 "aber" 401 0 "1046,00" 1 1 0 0 0 0 401 "275" "." "." 401 1 9 "." 13 "13b" "N" "b" "b" "other" 1 -1 4 -1 0 0 401 8
"8300" 15 "1048,00" 361 74 1 74 7 "das Team" 287 0 "1065,00" 0 0 1 1 1 1 762 "287" "287" "11840" 361 0 9 "." 13 "13b" "N" "b" "b" "other" 1 -1 8 -1 0 287 762 8
"8301" 15 "1048,67" 690 369 1 690 8 "von Soziologen" 690 1 "1060,00" 0 0 0 0 0 0 690 "164" "." "." 690 0 9 "." 13 "13b" "N" "b" "b" "other" 1 -1 14 -1 0 0 690 8
"8302" 15 "1039,00" 272 272 1 272 9 "konnte" 272 1 "1039,00" 0 0 0 0 0 0 272 "." "." "." 272 0 9 "." 13 "13b" "N" "b" "b" "other" 1 -1 6 -1 0 0 272 8
"8303" 15 "1011,00" 195 195 1 195 10 "nicht" 195 1 "1011,00" 0 0 0 0 0 0 195 "." "." "." 195 0 9 "." 13 "13b" "N" "b" "b" "other" 1 -1 5 -1 0 0 195 8
"8304" 15 "983,50" 697 175 1 392 11 "erklären," 305 1 "997,00" 1 1 0 0 0 0 392 "217" "305" "14186" 392 0 9 "." 13 "13b" "N" "b" "b" "wh-1" 1 -1 9 -1 0 305 392 6
"8305" 15 "981,00" 150 150 1 150 12 "wieso," 150 1 "981,00" 0 0 1 1 1 1 455 "." "." "." 150 0 9 "." 13 "13b" "N" "b" "b" "wh" 1 -1 6 -1 0 0 455 7
"8306" 15 "1013,00" 701 182 1 524 13 "sodass" 177 1 "1034,00" 1 1 0 0 0 0 524 "342" "177" "15327" 524 0 9 "." 13 "13b" "N" "b" "b" "wh+1" 1 -1 6 -1 0 177 524 8
"8307" 15 "1028,57" 1501 259 1 315 14 "der Zwischenfall" 1186 1 "1059,00" 0 0 1 1 1 1 1678 "56" "1186" "16630" 1501 0 9 "." 13 "13b" "N" "b" "b" "wh+2" 1 -1 16 -1 0 1186 1678 8
"8308" 15 "972,40" 1119 307 1 717 15 "für die Wissenschaft" 254 1 "1012,00" 1 2 0 0 0 0 717 "114" "148" "17784" 717 0 9 "." 13 "13b" "N" "b" "b" "other" 1 -1 20 -1 0 402 717 8
"8309" 15 "955,50" 1010 147 1 147 16 "bis heute" 706 1 "974,00" 0 0 1 2 1 2 1412 "157" "157" "17970" 1010 0 9 "." 13 "13b" "N" "b" "b" "other" 1 -1 9 -1 0 863 1412 8
"8310" 15 "977,50" 741 195 1 741 17 "rätselhaft bleibt." 741 1 "984,00" 0 0 0 0 0 0 741 "202" "." "." 741 0 9 "." 13 "13b" "N" "b" "b" "end" 1 -1 18 -1 0 0 741 8
"8333" 15 "874,55" 2709 195 1 2293 1 "Eine Sprecherin des Pharmakonzerns" 416 1 "976,00" 1 1 0 0 0 0 2293 "233" "416" "3138" 2293 0 12 "2" 5 "5b" "N" "b" "b" "np1" 1 -1 34 -1 0 416 2293 1
"8334" 15 "861,25" 418 166 1 166 2 "hatte" 252 1 "881,00" 0 0 1 1 1 1 834 "57" "252" "3589" 418 0 12 "2" 5 "5b" "N" "b" "b" "aux" 1 -1 5 -1 0 252 834 2
"8335" 15 "874,00" 697 166 1 697 3 "die Sportler" 697 1 "878,00" 0 0 0 0 0 0 697 "275" "." "." 697 0 12 "2" 5 "5b" "N" "b" "b" "np2" 1 -1 12 -1 0 0 697 3
"8336" 15 "846,38" 1757 201 1 1558 4 "nach Angaben der Presse" 199 1 "895,00" 1 1 0 0 0 0 1558 "213" "199" "7037" 1558 0 12 "2" 5 "5b" "N" "b" "b" "adj" 1 -1 23 -1 0 199 1558 4
"8337" 15 "845,00" 1513 159 1 646 5 "persönlich getroffen," 867 1 "885,00" 0 0 1 1 1 1 1712 "316" "867" "8027" 1513 0 12 "2" 5 "5b" "N" "b" "b" "vp" 1 -1 21 -1 0 867 1712 5
"8338" 15 "867,00" 610 610 0 610 6 "aber" 610 0 "867,00" 1 1 0 0 0 0 610 "." "." "." 610 1 12 "2" 5 "5b" "N" "b" "b" "other" 1 -1 4 -1 0 0 610 8
"8339" 15 "916,67" 671 180 0 671 7 "die Quelle" 671 0 "953,00" 0 0 0 0 0 0 671 "273" "." "." 671 1 12 "2" 5 "5b" "N" "b" "b" "other" 1 -1 10 -1 0 0 671 8
"8340" 15 "925,00" 378 130 1 130 8 "konnte" 248 0 "977,00" 0 0 1 1 1 1 1659 "248" "248" "9982" 378 0 12 "2" 5 "5b" "N" "b" "b" "other" 1 -1 6 -1 0 248 1659 8
"8342" 15 "946,33" 704 226 1 704 10 "mitteilen," 704 0 "978,00" 0 0 0 0 0 0 704 "229" "." "." 704 0 12 "2" 5 "5b" "N" "b" "b" "wh-1" 1 -1 10 -1 0 0 704 6
"8343" 15 "886,00" 229 229 1 229 11 "wo," 229 1 "886,00" 0 0 0 0 0 0 229 "." "." "." 229 0 12 "2" 5 "5b" "N" "b" "b" "wh" 1 -1 3 -1 0 0 229 7
"8344" 15 "872,00" 768 402 1 402 12 "sodass" 366 1 "896,00" 1 1 0 0 0 0 402 "198" "366" "12120" 402 0 12 "2" 5 "5b" "N" "b" "b" "wh+1" 1 -1 6 -1 0 366 402 8
"8345" 15 "955,71" 1583 227 1 227 13 "die Geschichte" 1356 1 "1018,00" 0 0 1 1 1 1 1949 "522" "1356" "13720" 1583 0 12 "2" 5 "5b" "N" "b" "b" "wh+2" 1 -1 14 -1 0 1356 1949 8
"8346" 15 "1038,25" 1147 115 1 866 14 "den meisten Lesern" 281 1 "1051,00" 1 1 0 0 0 0 866 "333" "281" "15120" 866 0 12 "2" 5 "5b" "N" "b" "b" "other" 1 -1 18 -1 0 281 866 8
"8347" 15 "975,67" 518 122 1 122 15 "wahrscheinlich" 396 1 "1031,00" 0 0 1 1 1 1 799 "197" "396" "15559" 518 0 12 "2" 5 "5b" "N" "b" "b" "other" 1 -1 14 -1 0 396 799 8
"8348" 15 "919,60" 2038 152 1 2038 16 "nicht sehr glaubwürdig erschien." 2038 1 "989,00" 0 0 0 0 0 0 2038 "154" "." "." 2038 0 12 "2" 5 "5b" "N" "b" "b" "end" 1 -1 32 -1 0 0 2038 8
"8400" 15 "836,64" 2825 197 1 2825 1 "Eine Befürworterin der Steuerreform" 2825 1 "945,00" 0 0 0 0 0 0 2825 "214" "." "." 2825 0 17 "2" 30 "30a" "N" "b" "a" "np1" 1 1 35 1 0 0 2825 1
"8401" 15 "880,00" 393 393 1 393 2 "hatten" 393 1 "880,00" 0 0 0 0 0 0 393 "." "." "." 393 0 17 "2" 30 "30a" "N" "b" "a" "aux" 1 1 6 1 0 0 393 2
"8402" 15 "934,00" 843 223 1 843 3 "die Leiter" 843 1 "942,00" 0 0 0 0 0 0 843 "620" "." "." 843 0 17 "2" 30 "30a" "N" "b" "a" "np2" 1 1 10 1 0 0 843 3
"8403" 15 "939,88" 1485 279 1 1485 4 "der betroffenen Behörden" 1485 1 "969,00" 0 0 0 0 0 0 1485 "87" "." "." 1485 0 17 "2" 30 "30a" "N" "b" "a" "adj" 1 1 24 1 0 0 1485 4
"8404" 15 "846,00" 386 386 1 386 5 "wiederholt" 386 1 "846,00" 0 0 0 0 0 0 386 "." "." "." 386 0 17 "2" 30 "30a" "N" "b" "a" "vp" 1 1 10 1 0 0 386 5
"8405" 15 "852,83" 1914 296 1 1914 6 "verbal angegriffen," 1914 1 "872,00" 0 0 0 0 0 0 1914 "615" "." "." 1914 0 17 "2" 30 "30a" "N" "b" "a" "other" 1 1 19 1 0 0 1914 8
"8406" 15 "869,50" 372 79 0 372 7 "aber" 372 0 "876,00" 1 1 0 0 0 0 372 "293" "." "." 372 1 17 "2" 30 "30a" "N" "b" "a" "other" 1 1 4 1 0 0 372 8
"8407" 15 "897,00" 250 250 0 250 8 "es" 250 0 "897,00" 0 0 0 0 0 0 250 "." "." "." 250 1 17 "2" 30 "30a" "N" "b" "a" "other" 1 1 2 1 0 0 250 8
"8408" 15 "909,67" 370 93 1 93 9 "bleibt" 277 0 "937,00" 0 0 1 1 1 1 992 "160" "277" "10229" 370 0 17 "2" 30 "30a" "N" "b" "a" "other" 1 1 6 1 0 277 992 8
"8409" 15 "936,00" 407 407 1 407 10 "völlig" 407 1 "936,00" 0 0 0 0 0 0 407 "." "." "." 407 0 17 "2" 30 "30a" "N" "b" "a" "other" 1 1 6 1 0 0 407 8
"8410" 15 "916,00" 255 255 1 255 11 "im Dunkeln," 255 1 "916,00" 0 0 0 0 0 0 255 "." "." "." 255 0 17 "2" 30 "30a" "N" "b" "a" "wh-1" 1 1 11 1 0 0 255 6
"8411" 15 "882,00" 439 439 1 439 12 "weshalb," 439 1 "882,00" 0 0 0 0 0 0 439 "." "." "." 439 0 17 "2" 30 "30a" "N" "b" "a" "wh" 1 1 8 1 0 0 439 7
"8412" 15 "824,00" 244 244 0 244 13 "da" 244 0 "824,00" 1 1 0 0 0 0 244 "." "." "." 244 1 17 "2" 30 "30a" "N" "b" "a" "wh+1" 1 1 2 1 0 0 244 8
"8413" 15 "818,29" 2088 159 1 159 14 "das Wortgefecht" 1929 0 "864,00" 0 0 1 1 1 1 2332 "462" "1929" "14021" 2088 0 17 "2" 30 "30a" "N" "b" "a" "wh+2" 1 1 15 1 0 1929 2332 8
"8414" 15 "911,33" 775 276 1 775 15 "von beiden Seiten" 775 1 "925,00" 0 0 0 0 0 0 775 "298" "." "." 775 0 17 "2" 30 "30a" "N" "b" "a" "other" 1 1 17 1 0 0 775 8
"8415" 15 "878,90" 2616 317 1 2616 16 "überaus unsachlich" 2616 1 "931,00" 0 0 0 0 0 0 2616 "297" "." "." 2616 0 17 "2" 30 "30a" "N" "b" "a" "other" 1 1 18 1 0 0 2616 8
"8416" 15 "761,50" 299 204 1 299 17 "geführt wurde." 299 1 "770,00" 0 0 0 0 0 0 299 "95" "." "." 299 0 17 "2" 30 "30a" "N" "b" "a" "end" 1 1 14 1 0 0 299 8
"8430" 15 "926,08" 2738 277 1 2738 1 "Eine Biologin mit Doktortitel" 2738 1 "1093,00" 0 0 0 0 0 0 2738 "116" "." "." 2738 0 19 "2" 18 "18a" "N" "b" "a" "np1" 1 1 29 1 0 0 2738 1
"8431" 15 "911,33" 499 30 1 499 2 "hatten" 499 1 "937,00" 0 0 0 0 0 0 499 "205" "." "." 499 0 19 "2" 18 "18a" "N" "b" "a" "aux" 1 1 6 1 0 0 499 2
"8432" 15 "898,25" 1817 307 1 1817 3 "die Naturschützer" 1817 1 "967,00" 0 0 0 0 0 0 1817 "163" "." "." 1817 0 19 "2" 18 "18a" "N" "b" "a" "np2" 1 1 17 1 0 0 1817 3
"8433" 15 "845,75" 1124 274 1 1124 4 "auf einer Fachkonferenz" 1124 1 "873,00" 0 0 0 0 0 0 1124 "189" "." "." 1124 0 19 "2" 18 "18a" "N" "b" "a" "adj" 1 1 23 1 0 0 1124 4
"8434" 15 "850,00" 1482 207 1 1482 5 "äußerst heftig kritisiert," 1482 1 "888,00" 0 0 0 0 0 0 1482 "193" "." "." 1482 0 19 "2" 18 "18a" "N" "b" "a" "vp" 1 1 26 1 0 0 1482 5
"8435" 15 "921,00" 252 252 1 252 6 "aber" 252 1 "921,00" 0 0 0 0 0 0 252 "." "." "." 252 0 19 "2" 18 "18a" "N" "b" "a" "other" 1 1 4 1 0 0 252 8
"8436" 15 "958,75" 1745 278 1 1745 7 "die anderen Teilnehmer" 1745 1 "995,00" 0 0 0 0 0 0 1745 "120" "." "." 1745 0 19 "2" 18 "18a" "N" "b" "a" "other" 1 1 22 1 0 0 1745 8
"8437" 15 "914,50" 387 180 1 387 8 "erinnerten" 387 1 "920,00" 0 0 0 0 0 0 387 "207" "." "." 387 0 19 "2" 18 "18a" "N" "b" "a" "other" 1 1 10 1 0 0 387 8
"8438" 15 "879,00" 267 267 1 267 9 "sich" 267 1 "879,00" 0 0 0 0 0 0 267 "." "." "." 267 0 19 "2" 18 "18a" "N" "b" "a" "other" 1 1 4 1 0 0 267 8
"8439" 15 "884,00" 182 182 1 182 10 "nicht," 182 1 "884,00" 0 0 0 0 0 0 182 "." "." "." 182 0 19 "2" 18 "18a" "N" "b" "a" "wh-1" 1 1 6 1 0 0 182 6
"8440" 15 "919,67" 546 195 1 195 11 "wieso," 351 1 "952,00" 1 1 0 0 0 0 195 "270" "351" "13003" 195 0 19 "2" 18 "18a" "N" "b" "a" "wh" 1 1 6 1 0 351 195 7
"8441" 15 "943,00" 818 137 1 137 12 "zumal" 188 1 "966,00" 1 1 1 1 1 1 981 "493" "493" "13533" 630 0 19 "2" 18 "18a" "N" "b" "a" "wh+1" 1 1 5 1 0 681 981 8
"8442" 15 "965,20" 1401 238 1 238 13 "die Diskussion" 1163 1 "998,00" 0 0 1 1 1 1 1589 "402" "1163" "15378" 1401 0 19 "2" 18 "18a" "N" "b" "a" "wh+2" 1 1 14 1 0 1163 1589 8
"8443" 15 "973,50" 327 217 1 327 14 "offenbar" 327 1 "988,00" 0 0 0 0 0 0 327 "110" "." "." 327 0 19 "2" 18 "18a" "N" "b" "a" "other" 1 1 8 1 0 0 327 8
"8444" 15 "835,73" 2370 146 1 1592 15 "abseits des Podiums" 778 1 "925,00" 1 1 0 0 0 0 1592 "246" "778" "18550" 1592 0 19 "2" 18 "18a" "N" "b" "a" "other" 1 1 19 1 0 778 1592 8
"8445" 15 "854,67" 359 112 1 112 16 "stattfand." 247 1 "893,00" 0 0 1 1 1 1 1137 "150" "247" "18861" 359 0 19 "2" 18 "18a" "N" "b" "a" "end" 1 1 10 1 0 247 1137 8
"8455" 15 "812,88" 3521 276 1 3521 1 "Eine Violinistin des Nationalorchesters" 3521 1 "865,00" 0 0 0 0 0 0 3521 "263" "." "." 3521 0 21 "2" 22 "22a" "N" "b" "a" "np1" 1 1 39 1 0 0 3521 1
"8456" 15 "851,00" 298 298 1 298 2 "hatten" 298 1 "851,00" 0 0 0 0 0 0 298 "." "." "." 298 0 21 "2" 22 "22a" "N" "b" "a" "aux" 1 1 6 1 0 0 298 2
"8457" 15 "807,75" 1161 266 1 1161 3 "die Konzertbesucher" 1161 1 "836,00" 0 0 0 0 0 0 1161 "208" "." "." 1161 0 21 "2" 22 "22a" "N" "b" "a" "np2" 1 1 19 1 0 0 1161 3
"8458" 15 "804,17" 1923 369 1 1923 4 "während der halbstündigen Pause" 1923 1 "819,00" 0 0 0 0 0 0 1923 "252" "." "." 1923 0 21 "2" 22 "22a" "N" "b" "a" "adj" 1 1 31 1 0 0 1923 4
"8459" 15 "821,50" 890 191 1 890 5 "heimlich fotografiert," 890 1 "823,00" 0 0 0 0 0 0 890 "346" "." "." 890 0 21 "2" 22 "22a" "N" "b" "a" "vp" 1 1 22 1 0 0 890 5
"8460" 15 "848,00" 210 210 0 210 6 "aber" 210 0 "848,00" 1 1 0 0 0 0 210 "." "." "." 210 1 21 "2" 22 "22a" "N" "b" "a" "other" 1 1 4 1 0 0 210 8
"8461" 15 "862,50" 1903 162 1 162 7 "der Beitrag" 608 0 "892,00" 1 1 1 1 1 1 1505 "325" "1133" "10400" 1295 0 21 "2" 22 "22a" "N" "b" "a" "other" 1 1 11 1 0 1741 1505 8
"8462" 15 "864,75" 894 245 1 303 8 "verriet" 309 1 "889,00" 1 1 1 1 1 1 1193 "58" "282" "11755" 585 0 21 "2" 22 "22a" "N" "b" "a" "other" 1 1 7 1 0 591 1193 8
"8463" 15 "874,33" 580 276 1 276 9 "leider" 304 1 "884,00" 0 0 1 1 1 1 889 "89" "304" "12781" 580 0 21 "2" 22 "22a" "N" "b" "a" "other" 1 1 6 1 0 304 889 8
"8464" 15 "886,00" 184 184 1 184 10 "nicht," 184 1 "886,00" 0 0 0 0 0 0 184 "." "." "." 184 0 21 "2" 22 "22a" "N" "b" "a" "wh-1" 1 1 6 1 0 0 184 6
"8465" 15 "880,00" 444 129 1 332 11 "weshalb," 112 1 "885,00" 1 1 0 0 0 0 332 "203" "112" "14211" 332 0 21 "2" 22 "22a" "N" "b" "a" "wh" 1 1 8 1 0 112 332 7
"8466" 15 "880,33" 568 217 1 568 12 "sondern" 568 1 "890,00" 0 0 1 1 1 1 680 "274" "." "." 568 0 21 "2" 22 "22a" "N" "b" "a" "wh+1" 1 1 7 1 0 0 680 8
"8467" 15 "913,67" 626 190 1 626 13 "befasste" 626 1 "924,00" 0 0 0 0 0 0 626 "260" "." "." 626 0 21 "2" 22 "22a" "N" "b" "a" "wh+2" 1 1 8 1 0 0 626 8
"8469" 15 "907,50" 493 270 1 493 15 "eher" 493 0 "908,00" 0 0 0 0 0 0 493 "223" "." "." 493 0 21 "2" 22 "22a" "N" "b" "a" "other" 1 1 4 1 0 0 493 8
"8470" 15 "879,25" 762 238 1 762 16 "mit der Bildqualität." 762 1 "895,00" 0 0 0 0 0 0 762 "171" "." "." 762 0 21 "2" 22 "22a" "N" "b" "a" "end" 1 1 21 1 0 0 762 8
"8496" 15 "1069,42" 3783 197 1 2776 1 "Ein Patient mit unklaren Symptomen" 1007 1 "1110,00" 1 1 0 0 0 0 2776 "104" "1007" "11952" 2776 0 24 "2" 19 "19d" "N" "b" "d" "np1" -1 -1 34 0 -1 1007 2776 1
"8497" 15 "1065,67" 481 261 1 261 2 "hatte" 220 1 "1089,00" 1 1 0 0 0 0 261 "128" "220" "14401" 261 0 24 "2" 19 "19d" "N" "b" "d" "aux" -1 -1 5 0 -1 220 261 2
"8498" 15 "1109,40" 2017 289 1 756 3 "die Krankenschwestern" 555 1 "1154,00" 1 1 0 0 1 1 756 "213" "646" "12686" 756 0 24 "2" 19 "19d" "N" "b" "d" "np2" -1 -1 21 0 -1 1261 756 3
"8499" 15 "1078,57" 5198 302 1 2944 4 "dem behandelnden Arzt zufolge" 230 1 "1134,00" 1 1 0 0 1 1 2944 "194" "1189" "13982" 2944 0 24 "2" 19 "19d" "N" "b" "d" "adj" -1 -1 29 0 -1 2254 2944 4
"8500" 15 "1028,36" 3001 225 1 1422 5 "mehrfach angeschrien," 580 1 "1074,00" 0 0 0 0 1 1 1422 "216" "169" "16267" 1422 0 24 "2" 19 "19d" "N" "b" "d" "vp" -1 -1 21 0 -1 1579 1422 5
"8501" 15 "1027,33" 959 605 0 605 6 "aber" 212 0 "1050,00" 1 1 0 0 0 0 605 "142" "142" "17796" 605 1 24 "2" 19 "19d" "N" "b" "d" "other" -1 -1 4 0 -1 354 605 8
"8502" 15 "1016,50" 903 298 0 388 7 "es" 362 0 "1038,00" 1 1 0 0 1 1 7216 "90" "153" "19198" 541 1 24 "2" 19 "19d" "N" "b" "d" "other" -1 -1 2 0 -1 515 7216 8
"8503" 15 "996,67" 667 135 1 135 8 "war" 275 0 "1000,00" 0 0 1 2 1 2 8850 "257" "257" "19484" 667 0 24 "2" 19 "19d" "N" "b" "d" "other" -1 -1 3 0 -1 532 8850 8
"8504" 15 "1011,00" 142 142 0 142 9 "nicht" 142 0 "1011,00" 1 1 0 0 0 0 142 "." "." "." 142 1 24 "2" 19 "19d" "N" "b" "d" "other" -1 -1 5 0 -1 0 142 8
"8505" 15 "1009,67" 712 241 1 531 10 "zu ergründen," 181 0 "1013,00" 0 0 1 1 1 1 854 "290" "181" "21229" 712 0 24 "2" 19 "19d" "N" "b" "d" "wh-1" -1 -1 13 0 -1 181 854 6
"8506" 15 "984,00" 447 286 1 447 11 "wieso," 447 1 "993,00" 0 0 0 0 0 0 447 "161" "." "." 447 0 24 "2" 19 "19d" "N" "b" "d" "wh" -1 -1 6 0 -1 0 447 7
"8507" 15 "978,00" 776 509 1 509 12 "obwohl" 267 1 "989,00" 1 1 0 0 0 0 509 "267" "267" "22841" 509 0 24 "2" 19 "19d" "N" "b" "d" "wh+1" -1 -1 6 0 -1 267 509 8
"8508" 15 "1025,00" 768 253 1 253 13 "seitdem" 515 1 "1052,00" 0 0 1 1 1 1 1035 "307" "515" "23398" 768 0 24 "2" 19 "19d" "N" "b" "d" "wh+2" -1 -1 7 0 -1 515 1035 8
"8509" 15 "1032,50" 309 180 1 180 14 "schon" 129 1 "1050,00" 1 1 0 0 0 0 180 "129" "129" "24075" 180 0 24 "2" 19 "19d" "N" "b" "d" "other" -1 -1 5 0 -1 129 180 8
"8510" 15 "984,00" 855 179 1 179 15 "mehrere Gespräche" 676 1 "1019,00" 0 0 1 1 1 1 984 "222" "676" "24834" 855 0 24 "2" 19 "19d" "N" "b" "d" "other" -1 -1 17 0 -1 676 984 8
"8511" 15 "1000,75" 613 237 1 440 16 "geführt wurden." 173 1 "1028,00" 0 0 0 0 0 0 613 "142" "173" "25686" 613 0 24 "2" 19 "19d" "N" "b" "d" "end" -1 -1 15 0 -1 173 613 8
"8512" 15 "1060,89" 6769 194 1 5738 1 "Ein Spion des Inlandsgeheimdienstes" 875 1 "1164,00" 1 1 0 0 0 0 5738 "74" "156" "28532" 5738 0 25 "." 15 "15d" "N" "b" "d" "np1" -1 -1 35 0 -1 1031 5738 1
"8513" 15 "1108,50" 530 249 1 249 2 "hatte" 281 1 "1135,00" 0 0 0 0 0 0 249 "281" "281" "30653" 249 0 25 "." 15 "15d" "N" "b" "d" "aux" -1 -1 5 0 -1 281 249 2
"8514" 15 "1050,17" 1731 188 1 1457 3 "die Informanten" 274 1 "1110,00" 0 0 0 0 0 0 1457 "358" "274" "30966" 1457 0 25 "." 15 "15d" "N" "b" "d" "np2" -1 -1 15 0 -1 274 1457 3
"8515" 15 "977,39" 4051 155 1 2025 4 "im Vorfeld der Verhandlungen" 2026 1 "1035,00" 0 0 0 0 0 0 2025 "279" "2026" "33322" 2025 0 25 "." 15 "15d" "N" "b" "d" "adj" -1 -1 28 0 -1 2026 2025 4
"8516" 15 "954,67" 1970 278 1 1538 5 "enttarnt," 432 1 "1049,00" 0 0 0 0 0 0 1538 "753" "432" "33810" 1538 0 25 "." 15 "15d" "N" "b" "d" "vp" -1 -1 9 0 -1 432 1538 5
"8517" 15 "1047,67" 448 229 1 229 6 "aber" 219 1 "1082,00" 1 1 0 0 0 0 229 "81" "219" "19497" 229 0 25 "." 15 "15d" "N" "b" "d" "other" -1 -1 4 0 -1 219 229 8
"8518" 15 "1029,78" 2298 249 1 1535 7 "nicht einmal Experten" 51 1 "1141,00" 0 0 0 0 0 0 1535 "486" "712" "20296" 1535 0 25 "." 15 "15d" "N" "b" "d" "other" -1 -1 21 0 -1 763 1535 8
"8519" 15 "1061,50" 346 140 1 140 8 "wussten" 206 1 "1140,00" 0 0 0 0 0 0 140 "206" "206" "20535" 140 0 25 "." 15 "15d" "N" "b" "d" "other" -1 -1 7 0 -1 206 140 8
"8520" 15 "1049,88" 1153 191 1 791 9 "letztlich" 50 1 "1155,00" 1 2 0 0 1 1 791 "181" "33" "19176" 791 0 25 "." 15 "15d" "N" "b" "d" "other" -1 -1 9 0 -1 362 791 8
"8521" 15 "1070,80" 1900 282 1 1321 10 "zu sagen," 365 1 "1157,00" 1 1 0 0 1 2 1321 "302" "94" "19100" 1321 0 25 "." 15 "15d" "N" "b" "d" "wh-1" -1 -1 9 0 -1 579 1321 6
"8522" 15 "1088,00" 278 278 1 278 11 "wie," 278 1 "1088,00" 0 0 0 0 0 0 278 "." "." "." 278 0 25 "." 15 "15d" "N" "b" "d" "wh" -1 -1 4 0 -1 0 278 7
"8523" 15 "1146,00" 1005 316 1 316 12 "bis" 367 1 "1159,00" 1 1 0 0 0 0 316 "322" "322" "18120" 316 0 25 "." 15 "15d" "N" "b" "d" "wh+1" -1 -1 3 0 -1 689 316 8
"8524" 15 "1107,25" 1601 134 1 134 13 "irgendwann" 973 1 "1167,00" 1 1 1 1 1 2 874 "271" "418" "18587" 552 0 25 "." 15 "15d" "N" "b" "d" "wh+2" -1 -1 10 0 -1 1467 874 8
"8525" 15 "1031,50" 2405 155 1 155 14 "eine Reinigungskraft" 171 1 "1138,00" 0 0 1 1 1 1 5728 "261" "2079" "25394" 2234 0 25 "." 15 "15d" "N" "b" "d" "other" -1 -1 20 0 -1 2250 5728 8
"8526" 15 "1000,80" 1188 273 1 1122 15 "im Schutz der Anonymität" 66 1 "1080,00" 0 0 0 0 0 0 1122 "243" "66" "29106" 1122 0 25 "." 15 "15d" "N" "b" "d" "other" -1 -1 24 0 -1 66 1122 8
"8527" 15 "900,88" 1453 160 1 1453 16 "den entscheidenden Hinweis gab." 1453 1 "935,00" 0 0 1 1 1 1 5785 "198" "." "." 1453 0 25 "." 15 "15d" "N" "b" "d" "end" -1 -1 31 0 -1 0 5785 8
"8537" 15 "966,25" 4073 195 1 2594 1 "Eine Dolmetscherin des Botschafters" 329 1 "1108,00" 1 3 0 0 0 0 2594 "161" "939" "11282" 2594 0 27 "2" 14 "14a" "N" "b" "a" "np1" 1 1 35 1 0 1479 2594 1
"8538" 15 "944,60" 1160 288 1 288 2 "hatten" 440 1 "971,00" 1 1 0 0 1 2 288 "138" "138" "11445" 288 0 27 "2" 14 "14a" "N" "b" "a" "aux" 1 1 6 1 0 872 288 2
"8539" 15 "910,69" 2552 222 1 1366 3 "die Gastgeber" 748 1 "985,00" 1 1 0 0 1 1 1366 "247" "143" "10171" 1366 0 27 "2" 14 "14a" "N" "b" "a" "np2" 1 1 13 1 0 1186 1366 3
"8540" 15 "901,21" 3575 316 1 2945 4 "während der Begrüßungszeremonie" 630 1 "947,00" 0 0 0 0 0 0 2945 "280" "630" "13078" 2945 0 27 "2" 14 "14a" "N" "b" "a" "adj" 1 1 31 1 0 630 2945 4
"8541" 15 "949,44" 2324 328 1 1789 5 "empfindlich gekränkt," 535 1 "974,00" 0 0 1 1 1 1 4974 "167" "535" "13721" 2324 0 27 "2" 14 "14a" "N" "b" "a" "vp" 1 1 21 1 0 535 4974 5
"8542" 15 "887,00" 350 157 1 350 6 "aber" 350 1 "889,00" 0 0 0 0 0 0 350 "193" "." "." 350 0 27 "2" 14 "14a" "N" "b" "a" "other" 1 1 4 1 0 0 350 8
"8543" 15 "897,00" 333 216 1 333 7 "damals" 333 1 "900,00" 0 0 0 0 0 0 333 "117" "." "." 333 0 27 "2" 14 "14a" "N" "b" "a" "other" 1 1 6 1 0 0 333 8
"8544" 15 "911,50" 456 260 1 456 8 "konnte" 456 1 "912,00" 0 0 0 0 0 0 456 "196" "." "." 456 0 27 "2" 14 "14a" "N" "b" "a" "other" 1 1 6 1 0 0 456 8
"8545" 15 "912,00" 164 164 1 164 9 "niemand" 164 1 "912,00" 0 0 0 0 0 0 164 "." "." "." 164 0 27 "2" 14 "14a" "N" "b" "a" "other" 1 1 7 1 0 0 164 8
"8546" 15 "920,20" 889 254 1 356 10 "nachvollziehen," 150 1 "937,00" 1 1 0 0 1 1 356 "102" "383" "16452" 356 0 27 "2" 14 "14a" "N" "b" "a" "wh-1" 1 1 15 1 0 533 356 6
"8547" 15 "937,00" 323 79 1 79 11 "womit," 244 1 "943,00" 0 0 1 1 1 1 706 "244" "244" "16739" 323 0 27 "2" 14 "14a" "N" "b" "a" "wh" 1 1 6 1 0 244 706 7
"8548" 15 "964,33" 711 319 1 711 12 "obwohl" 711 1 "966,00" 0 0 0 0 0 0 711 "149" "." "." 711 0 27 "2" 14 "14a" "N" "b" "a" "wh+1" 1 1 6 1 0 0 711 8
"8549" 15 "959,33" 1731 348 1 1731 13 "die kulturellen Gepflogenheiten" 1731 1 "990,00" 0 0 0 0 0 0 1731 "205" "." "." 1731 0 27 "2" 14 "14a" "N" "b" "a" "wh+2" 1 1 31 1 0 0 1731 8
"8550" 15 "872,14" 2044 360 1 1865 14 "der jeweils anderen Seite" 179 1 "908,00" 1 1 0 0 0 0 1865 "333" "179" "21822" 1865 0 27 "2" 14 "14a" "N" "b" "a" "other" 1 1 25 1 0 179 1865 8
"8551" 15 "900,20" 1029 154 1 154 15 "auf jeden Fall" 875 1 "907,00" 0 0 1 1 1 1 1208 "235" "875" "22805" 1029 0 27 "2" 14 "14a" "N" "b" "a" "other" 1 1 14 1 0 875 1208 8
"8552" 15 "886,50" 1099 241 1 1099 16 "hinreichend bekannt waren." 1099 1 "904,00" 0 0 0 0 0 0 2766 "405" "." "." 1099 0 27 "2" 14 "14a" "N" "b" "a" "end" 1 1 26 1 0 0 2766 8
"8565" 15 "919,81" 5893 291 1 3819 1 "Eine Schwimmerin mit zwei Beinprothesen" 2032 1 "992,00" 1 1 0 0 0 0 3819 "156" "42" "20030" 3819 0 29 "2" 26 "26a" "N" "b" "a" "np1" 1 1 39 1 0 2074 3819 1
"8566" 15 "944,33" 685 284 1 284 2 "hatten" 401 1 "972,00" 0 0 0 0 0 0 284 "189" "401" "23048" 284 0 29 "2" 26 "26a" "N" "b" "a" "aux" 1 1 6 1 0 401 284 2
"8567" 15 "919,00" 2535 159 1 1285 3 "die Komiteemitglieder" 644 1 "950,00" 1 2 0 0 1 1 1285 "248" "144" "6386" 1285 0 29 "2" 26 "26a" "N" "b" "a" "np2" 1 1 21 1 0 1250 1285 3
"8568" 15 "873,47" 3741 140 1 140 4 "bezüglich der geplanten Werbekampagne" 1471 1 "911,00" 0 0 1 1 1 1 2414 "375" "2130" "8682" 2270 0 29 "2" 26 "26a" "N" "b" "a" "adj" 1 1 37 1 0 3601 2414 4
"8569" 15 "864,00" 690 207 1 463 5 "kontaktiert," 227 1 "899,00" 0 0 0 0 0 0 463 "256" "227" "25736" 463 0 29 "2" 26 "26a" "N" "b" "a" "vp" 1 1 12 1 0 227 463 5
"8570" 15 "888,00" 789 493 0 493 6 "aber" 296 0 "917,00" 1 1 0 0 0 0 493 "296" "296" "26257" 493 1 29 "2" 26 "26a" "N" "b" "a" "other" 1 1 4 1 0 296 493 8
"8571" 15 "909,00" 529 529 0 529 7 "es" 529 0 "909,00" 0 0 0 0 0 0 529 "." "." "." 529 1 29 "2" 26 "26a" "N" "b" "a" "other" 1 1 2 1 0 0 529 8
"8572" 15 "941,33" 683 309 0 464 8 "bleibt" 219 0 "953,00" 0 0 0 0 0 0 464 "155" "219" "26498" 464 1 29 "2" 26 "26a" "N" "b" "a" "other" 1 1 6 1 0 219 464 8
"8573" 15 "926,07" 3182 122 1 122 9 "äußerst schleierhaft," 1337 0 "989,00" 0 0 1 1 1 1 3331 "327" "1723" "13071" 1845 0 29 "2" 26 "26a" "N" "b" "a" "wh-1" 1 1 21 1 0 3060 3331 6
"8574" 15 "927,00" 687 298 1 298 10 "wann," 187 1 "953,00" 1 1 0 0 0 0 298 "202" "202" "13767" 298 0 29 "2" 26 "26a" "N" "b" "a" "wh" 1 1 5 1 0 389 298 7
"8575" 15 "958,00" 1306 122 1 122 11 "zumal" 334 1 "980,00" 0 0 1 1 1 1 1174 "850" "850" "14639" 972 0 29 "2" 26 "26a" "N" "b" "a" "wh+1" 1 1 5 1 0 1184 1174 8
"8576" 15 "1004,54" 2532 250 1 1662 12 "das Schriftstück" 870 1 "1048,00" 0 0 0 0 0 0 1662 "183" "870" "29617" 1662 0 29 "2" 26 "26a" "N" "b" "a" "wh+2" 1 1 16 1 0 870 1662 8
"8577" 15 "986,00" 899 227 1 498 13 "angeblich" 401 1 "998,00" 0 0 0 0 0 0 498 "271" "401" "30075" 498 0 29 "2" 26 "26a" "N" "b" "a" "other" 1 1 9 1 0 401 498 8
"8578" 15 "995,57" 1272 219 1 382 14 "zwischenzeitlich" 560 1 "1024,00" 1 1 0 0 0 0 382 "163" "330" "18164" 382 0 29 "2" 26 "26a" "N" "b" "a" "other" 1 1 16 1 0 890 382 8
"8579" 15 "978,11" 2151 162 1 162 15 "verloren gegangen ist." 928 1 "1047,00" 0 0 1 2 1 2 11964 "280" "1061" "19380" 2151 0 29 "2" 26 "26a" "N" "b" "a" "end" 1 1 22 1 0 1989 11964 8
"8580" 15 "982,71" 3323 190 1 3214 1 "Eine Sympathisantin der Opposition" 109 1 "1190,00" 1 1 0 0 0 0 3214 "96" "109" "7811" 3214 0 30 "2" 6 "6a" "N" "b" "a" "np1" 1 1 34 1 0 109 3214 1
"8581" 15 "873,50" 389 230 1 389 2 "hatten" 389 1 "879,00" 0 0 0 0 0 0 389 "159" "." "." 389 0 30 "2" 6 "6a" "N" "b" "a" "aux" 1 1 6 1 0 0 389 2
"8582" 15 "863,50" 611 400 1 611 3 "die Rebellen" 611 1 "872,00" 0 0 0 0 0 0 611 "211" "." "." 611 0 30 "2" 6 "6a" "N" "b" "a" "np2" 1 1 12 1 0 0 611 3
"8583" 15 "899,67" 1014 382 1 1014 4 "laut einem Bericht" 1014 1 "917,00" 0 0 0 0 0 0 1014 "362" "." "." 1014 0 30 "2" 6 "6a" "N" "b" "a" "adj" 1 1 18 1 0 0 1014 4
"8584" 15 "868,86" 1301 176 1 1263 5 "maßgeblich unterstützt," 38 1 "966,00" 1 1 0 0 0 0 1263 "408" "38" "18218" 1263 0 30 "2" 6 "6a" "N" "b" "a" "vp" 1 1 23 1 0 38 1263 5
"8585" 15 "825,00" 511 140 0 511 6 "aber" 511 0 "861,00" 0 0 0 0 0 0 511 "133" "." "." 511 1 30 "2" 6 "6a" "N" "b" "a" "other" 1 1 4 1 0 0 511 8
"8586" 15 "939,50" 500 222 0 500 7 "die Regierung" 500 0 "955,00" 0 0 0 0 0 0 500 "278" "." "." 500 1 30 "2" 6 "6a" "N" "b" "a" "other" 1 1 13 1 0 0 500 8
"8587" 15 "970,00" 265 265 0 265 8 "konnte" 265 0 "970,00" 0 0 0 0 0 0 265 "." "." "." 265 1 30 "2" 6 "6a" "N" "b" "a" "other" 1 1 6 1 0 0 265 8
"8588" 15 "975,00" 251 251 0 251 9 "nicht" 251 0 "975,00" 0 0 0 0 0 0 251 "." "." "." 251 1 30 "2" 6 "6a" "N" "b" "a" "other" 1 1 5 1 0 0 251 8
"8589" 15 "936,00" 655 193 0 655 10 "nachweisen," 655 0 "957,00" 0 0 0 0 0 0 655 "365" "." "." 655 1 30 "2" 6 "6a" "N" "b" "a" "wh-1" 1 1 11 1 0 0 655 6
"8590" 15 "911,00" 291 291 0 291 11 "wie," 291 0 "911,00" 0 0 0 0 0 0 291 "." "." "." 291 1 30 "2" 6 "6a" "N" "b" "a" "wh" 1 1 4 1 0 0 291 7
"8591" 15 "890,50" 1319 381 0 1319 12 "so sehr" 1319 0 "908,00" 0 0 0 0 0 0 1319 "327" "." "." 1319 1 30 "2" 6 "6a" "N" "b" "a" "wh+1" 1 1 7 1 0 0 1319 8
"8592" 15 "835,00" 525 525 0 525 13 "sich" 525 0 "835,00" 0 0 0 0 0 0 525 "." "." "." 525 1 30 "2" 6 "6a" "N" "b" "a" "wh+2" 1 1 4 1 0 0 525 8
"8593" 15 "903,14" 3408 142 1 142 14 "die Untersuchungskommission" 171 0 "966,00" 1 2 1 1 1 2 7386 "242" "2818" "15756" 2960 0 30 "2" 6 "6a" "N" "b" "a" "other" 1 1 27 1 0 3266 7386 8
"8594" 15 "885,33" 533 109 1 109 15 "auch" 424 1 "905,00" 0 0 1 1 1 1 810 "326" "424" "16659" 533 0 30 "2" 6 "6a" "N" "b" "a" "other" 1 1 4 1 0 424 810 8
"8595" 15 "874,00" 1183 232 1 1183 16 "bemühte." 1183 1 "905,00" 0 0 1 1 1 1 1392 "241" "." "." 1183 0 30 "2" 6 "6a" "N" "b" "a" "end" 1 1 8 1 0 0 1392 8
"8671" 15 "921,72" 4430 255 1 3224 1 "Eine Spielerin des Vereins" 1206 1 "986,00" 1 1 0 0 0 0 3224 "120" "1206" "9431" 3224 0 37 "2" 9 "9b" "N" "b" "b" "np1" 1 -1 26 -1 0 1206 3224 1
"8672" 15 "894,50" 682 521 1 521 2 "hatte" 161 1 "906,00" 0 0 0 0 0 0 521 "161" "161" "9617" 521 0 37 "2" 9 "9b" "N" "b" "b" "aux" 1 -1 5 -1 0 161 521 2
"8673" 15 "892,50" 1175 231 1 1175 3 "die aufdringlichen Fans" 1175 1 "900,00" 0 0 0 0 0 0 1175 "411" "." "." 1175 0 37 "2" 9 "9b" "N" "b" "b" "np2" 1 -1 23 -1 0 0 1175 3
"8674" 15 "891,50" 1585 372 1 1585 4 "nach dem Auswärtsspiel" 1585 1 "900,00" 0 0 0 0 0 0 1585 "286" "." "." 1585 0 37 "2" 9 "9b" "N" "b" "b" "adj" 1 -1 22 -1 0 0 1585 4
"8675" 15 "837,00" 631 216 1 631 5 "grob beleidigt," 631 1 "867,00" 0 0 1 1 1 1 1998 "282" "." "." 631 0 37 "2" 9 "9b" "N" "b" "b" "vp" 1 -1 15 -1 0 0 1998 5
"8676" 15 "921,67" 469 105 0 469 6 "aber" 469 0 "938,00" 1 1 0 0 0 0 469 "140" "." "." 469 1 37 "2" 9 "9b" "N" "b" "b" "other" 1 -1 4 -1 0 0 469 8
"8677" 15 "917,00" 504 99 1 99 7 "der Trainer" 405 0 "929,00" 0 0 1 1 1 1 973 "244" "405" "10787" 504 0 37 "2" 9 "9b" "N" "b" "b" "other" 1 -1 11 -1 0 405 973 8
"8678" 15 "908,00" 243 243 1 243 8 "konnte" 243 1 "908,00" 0 0 0 0 0 0 243 "." "." "." 243 0 37 "2" 9 "9b" "N" "b" "b" "other" 1 -1 6 -1 0 0 243 8
"8679" 15 "898,00" 209 209 1 209 9 "nicht" 209 1 "898,00" 0 0 0 0 0 0 209 "." "." "." 209 0 37 "2" 9 "9b" "N" "b" "b" "other" 1 -1 5 -1 0 0 209 8
"8680" 15 "875,00" 237 237 1 237 10 "verstehen," 237 1 "875,00" 0 0 0 0 0 0 237 "." "." "." 237 0 37 "2" 9 "9b" "N" "b" "b" "wh-1" 1 -1 10 -1 0 0 237 6
"8681" 15 "873,00" 288 288 1 288 11 "warum," 288 1 "873,00" 0 0 0 0 0 0 288 "." "." "." 288 0 37 "2" 9 "9b" "N" "b" "b" "wh" 1 -1 6 -1 0 0 288 7
"8682" 15 "862,50" 520 237 1 520 12 "sodass" 520 1 "873,00" 0 0 0 0 0 0 520 "283" "." "." 520 0 37 "2" 9 "9b" "N" "b" "b" "wh+1" 1 -1 6 -1 0 0 520 8
"8683" 15 "825,50" 558 260 1 558 13 "er" 558 1 "831,00" 0 0 0 0 0 0 558 "298" "." "." 558 0 37 "2" 9 "9b" "N" "b" "b" "wh+2" 1 -1 2 -1 0 0 558 8
"8684" 15 "809,00" 300 300 1 300 14 "nur" 300 1 "809,00" 0 0 0 0 0 0 300 "." "." "." 300 0 37 "2" 9 "9b" "N" "b" "b" "other" 1 -1 3 -1 0 0 300 8
"8685" 15 "810,00" 325 188 1 325 15 "enttäuscht" 325 1 "817,00" 0 0 0 0 0 0 325 "137" "." "." 325 0 37 "2" 9 "9b" "N" "b" "b" "other" 1 -1 10 -1 0 0 325 8
"8686" 15 "862,00" 705 192 1 705 16 "den Kopf schüttelte." 705 1 "885,00" 0 0 0 0 0 0 705 "301" "." "." 705 0 37 "2" 9 "9b" "N" "b" "b" "end" 1 -1 20 -1 0 0 705 8
"8717" 15 "837,75" 3084 194 1 2279 1 "Einen Berater des Präsidenten" 805 1 "886,00" 1 1 0 0 0 0 2279 "172" "805" "7794" 2279 0 41 "2" 4 "4c" "N" "b" "c" "np1" -1 1 29 0 1 805 2279 1
"8718" 15 "838,75" 802 199 1 370 2 "hatten" 283 1 "898,00" 1 1 0 0 1 1 370 "171" "149" "6900" 370 0 41 "2" 4 "4c" "N" "b" "c" "aux" -1 1 6 0 1 432 370 2
"8719" 15 "833,83" 1278 409 1 722 3 "die Ermittler" 556 1 "933,00" 0 0 0 0 0 0 722 "131" "556" "8712" 722 0 41 "2" 4 "4c" "N" "b" "c" "np2" -1 1 13 0 1 556 722 3
"8720" 15 "818,50" 673 199 1 549 4 "offensichtlich" 124 1 "866,00" 1 1 0 0 0 0 549 "181" "124" "5862" 549 0 41 "2" 4 "4c" "N" "b" "c" "adj" -1 1 14 0 1 124 549 4
[truncated: 4,377,010 more chars]
