# Supplementary material for: Processing of ellipsis with garden-path antecedents in French and German: Evidence from eye tracking
Source: PLoS One. 2018 Jun 13;13(6):e0198620. doi: 10.1371/journal.pone.0198620 (PMC5999118; doi:10.1371/journal.pone.0198620)
Supplement: S17 File — (TXT) [file pone.0198620.s017.txt]

"subj" "trial" "button" "rt" "acc" "block" "item" "cond" "order" "gender" "c1" "c2"
"1" "11" "102" "6" 4644 0 "2" "27" "b" -1 1 -1 0
"17" "11" "105" "6" 3240 1 "2" "6" "c" 1 -1 0 1
"30" "11" "108" "6" 2767 1 "2" "8" "a" 1 1 1 0
"45" "11" "109" "7" 2509 1 "2" "25" "d" -1 -1 0 -1
"61" "11" "111" "6" 3491 1 "2" "24" "a" 1 1 1 0
"75" "11" "12" "6" 2682 1 "2" "30" "c" 1 -1 0 1
"92" "11" "121" "7" 4174 1 "2" "22" "c" 1 -1 0 1
"107" "11" "126" "4" 5911 1 "2" "32" "a" 1 1 1 0
"123" "11" "128" "3" 3639 1 "2" "4" "a" 1 1 1 0
"137" "11" "130" "7" 3010 1 "2" "7" "b" -1 1 -1 0
"153" "11" "14" "1" 8344 1 "2" "10" "c" 1 -1 0 1
"169" "11" "19" "3" 9084 0 "2" "1" "d" -1 -1 0 -1
"184" "11" "23" "4" 5664 0 "2" "12" "a" 1 1 1 0
"197" "11" "25" "1" 5077 1 "2" "15" "b" -1 1 -1 0
"213" "11" "29" "6" 3590 1 "2" "16" "a" 1 1 1 0
"229" "11" "3" "6" 6404 1 "2" "21" "d" -1 -1 0 -1
"245" "11" "40" "6" 4529 0 "2" "31" "b" -1 1 -1 0
"261" "11" "46" "3" 4897 1 "2" "26" "c" 1 -1 0 1
"275" "11" "47" "4" 6422 1 "2" "13" "d" -1 -1 0 -1
"290" "11" "49" "2" 2985 1 "2" "11" "b" -1 1 -1 0
"305" "11" "57" "7" 3741 0 "2" "23" "b" -1 1 -1 0
"321" "11" "58" "7" 3597 1 "2" "19" "b" -1 1 -1 0
"336" "11" "59" "7" 4306 1 "2" "5" "d" -1 -1 0 -1
"352" "11" "61" "6" 3262 1 "2" "18" "c" 1 -1 0 1
"367" "11" "70" "7" 3373 0 "2" "3" "b" -1 1 -1 0
"382" "11" "76" "2" 3049 1 "2" "2" "c" 1 -1 0 1
"398" "11" "78" "7" 2360 0 "2" "28" "a" 1 1 1 0
"412" "11" "8" "7" 3301 1 "2" "14" "c" 1 -1 0 1
"428" "11" "86" "4" 2715 1 "2" "9" "d" -1 -1 0 -1
"443" "11" "87" "2" 7658 1 "2" "20" "a" 1 1 1 0
"459" "11" "97" "7" 4485 1 "2" "17" "d" -1 -1 0 -1
"474" "12" "103" "7" 1811 1 "2" "29" "c" 1 -1 0 1
"487" "12" "108" "7" 1850 1 "2" "17" "c" 1 -1 0 1
"500" "12" "124" "7" 1872 1 "2" "27" "a" 1 1 1 0
"511" "12" "128" "4" 1790 1 "2" "9" "c" 1 -1 0 1
"522" "12" "19" "2" 4251 1 "2" "11" "a" 1 1 1 0
"533" "12" "24" "6" 1845 1 "2" "16" "d" -1 -1 0 -1
"547" "12" "25" "3" 3422 1 "2" "26" "b" -1 1 -1 0
"559" "12" "26" "6" 2191 0 "2" "19" "a" 1 1 1 0
"571" "12" "27" "1" 4055 1 "2" "10" "b" -1 1 -1 0
"585" "12" "29" "4" 4242 1 "2" "32" "d" -1 -1 0 -1
"597" "12" "33" "7" 3959 1 "2" "7" "a" 1 1 1 0
"609" "12" "49" "6" 2183 1 "2" "21" "c" 1 -1 0 1
"620" "12" "5" "4" 4085 1 "2" "13" "c" 1 -1 0 1
"633" "12" "50" "7" 1371 1 "2" "22" "b" -1 1 -1 0
"647" "12" "51" "6" 1093 1 "2" "30" "b" -1 1 -1 0
"662" "12" "54" "2" 4752 1 "2" "20" "d" -1 -1 0 -1
"672" "12" "59" "6" 2248 1 "2" "6" "b" -1 1 -1 0
"686" "12" "65" "6" 1456 1 "2" "24" "d" -1 -1 0 -1
"697" "12" "67" "7" 2719 1 "2" "31" "a" 1 1 1 0
"709" "12" "68" "7" 1380 1 "2" "25" "c" 1 -1 0 1
"721" "12" "69" "6" 1840 1 "2" "23" "a" 1 1 1 0
"734" "12" "7" "1" 4695 1 "2" "15" "a" 1 1 1 0
"750" "12" "74" "1" 1796 1 "2" "1" "c" 1 -1 0 1
"761" "12" "77" "3" 2546 1 "2" "4" "d" -1 -1 0 -1
"772" "12" "8" "7" 2935 1 "2" "14" "b" -1 1 -1 0
"786" "12" "88" "6" 2043 1 "2" "18" "b" -1 1 -1 0
"801" "12" "9" "6" 3308 1 "2" "3" "a" 1 1 1 0
"813" "12" "91" "7" 2167 1 "2" "5" "c" 1 -1 0 1
"827" "12" "92" "2" 5014 1 "2" "2" "b" -1 1 -1 0
"840" "12" "96" "6" 2140 1 "2" "8" "d" -1 -1 0 -1
"852" "12" "97" "3" 2289 1 "2" "12" "d" -1 -1 0 -1
"864" "13" "103" "7" 3570 1 "2" "22" "b" -1 1 -1 0
"880" "13" "105" "1" 4472 1 "2" "15" "a" 1 1 1 0
"896" "13" "116" "4" 2223 1 "2" "9" "c" 1 -1 0 1
"910" "13" "117" "6" 2044 1 "2" "24" "d" -1 -1 0 -1
"926" "13" "12" "4" 14635 0 "2" "10" "b" -1 1 -1 0
"939" "13" "127" "4" 5327 1 "2" "13" "c" 1 -1 0 1
"956" "13" "14" "6" 3955 1 "2" "3" "a" 1 1 1 0
"971" "13" "17" "2" 10159 1 "2" "2" "b" -1 1 -1 0
"987" "13" "19" "2" 8519 1 "2" "20" "d" -1 -1 0 -1
"1003" "13" "25" "3" 6494 1 "2" "26" "b" -1 1 -1 0
"1017" "13" "26" "3" 3891 1 "2" "12" "d" -1 -1 0 -1
"1033" "13" "31" "6" 2850 0 "2" "19" "a" 1 1 1 0
"1048" "13" "36" "4" 3540 1 "2" "32" "d" -1 -1 0 -1
"1063" "13" "38" "6" 1919 1 "2" "28" "d" -1 -1 0 -1
"1077" "13" "4" "6" 3631 1 "2" "8" "d" -1 -1 0 -1
"1090" "13" "40" "6" 3614 1 "2" "6" "b" -1 1 -1 0
"1106" "13" "51" "1" 6747 0 "2" "4" "d" -1 -1 0 -1
"1121" "13" "55" "6" 2298 1 "2" "30" "b" -1 1 -1 0
"1136" "13" "60" "6" 2655 0 "2" "29" "c" 1 -1 0 1
"1152" "13" "61" "2" 7018 0 "2" "1" "c" 1 -1 0 1
"1166" "13" "62" "7" 6266 1 "2" "27" "a" 1 1 1 0
"1181" "13" "63" "7" 6669 1 "2" "17" "c" 1 -1 0 1
"1195" "13" "64" "7" 3435 0 "2" "23" "a" 1 1 1 0
"1211" "13" "69" "6" 3318 1 "2" "16" "d" -1 -1 0 -1
"1226" "13" "73" "7" 3126 1 "2" "25" "c" 1 -1 0 1
"1240" "13" "77" "6" 2847 0 "2" "31" "a" 1 1 1 0
"1254" "13" "81" "7" 2958 1 "2" "5" "c" 1 -1 0 1
"1270" "13" "85" "6" 3050 1 "2" "18" "b" -1 1 -1 0
"1286" "13" "9" "7" 3520 1 "2" "14" "b" -1 1 -1 0
"1302" "13" "94" "7" 2966 0 "2" "21" "c" 1 -1 0 1
"1317" "13" "97" "2" 5110 1 "2" "11" "a" 1 1 1 0
"1333" "13" "99" "7" 5056 1 "2" "7" "a" 1 1 1 0
"1347" "14" "109" "6" 2687 1 "2" "18" "d" -1 -1 0 -1
"1363" "14" "114" "1" 3414 1 "2" "15" "c" 1 -1 0 1
"1378" "14" "115" "4" 6386 1 "2" "13" "a" 1 1 1 0
"1393" "14" "122" "6" 1806 1 "2" "28" "b" -1 1 -1 0
"1408" "14" "124" "4" 4471 0 "2" "10" "d" -1 -1 0 -1
"1423" "14" "129" "7" 4428 1 "2" "19" "c" 1 -1 0 1
"1438" "14" "16" "4" 4448 1 "2" "32" "b" -1 1 -1 0
"1454" "14" "19" "3" 4536 1 "2" "12" "b" -1 1 -1 0
"1469" "14" "28" "7" 4074 1 "2" "27" "c" 1 -1 0 1
"1484" "14" "3" "6" 4131 1 "2" "8" "b" -1 1 -1 0
"1500" "14" "31" "2" 3726 1 "2" "11" "c" 1 -1 0 1
"1514" "14" "33" "4" 2672 1 "2" "9" "a" 1 1 1 0
"1527" "14" "35" "6" 2665 1 "2" "16" "b" -1 1 -1 0
"1543" "14" "36" "7" 2578 1 "2" "17" "a" 1 1 1 0
"1558" "14" "41" "7" 3761 1 "2" "31" "c" 1 -1 0 1
"1573" "14" "52" "6" 1961 1 "2" "24" "b" -1 1 -1 0
"1588" "14" "59" "6" 1960 1 "2" "30" "d" -1 -1 0 -1
"1605" "14" "62" "7" 6212 1 "2" "7" "c" 1 -1 0 1
"1617" "14" "65" "6" 5494 1 "2" "6" "d" -1 -1 0 -1
"1632" "14" "66" "7" 3402 1 "2" "22" "d" -1 -1 0 -1
"1646" "14" "67" "1" 2896 1 "2" "1" "a" 1 1 1 0
"1660" "14" "68" "2" 4235 1 "2" "2" "d" -1 -1 0 -1
"1674" "14" "69" "7" 3675 1 "2" "29" "a" 1 1 1 0
"1689" "14" "73" "2" 5533 0 "2" "26" "d" -1 -1 0 -1
"1704" "14" "74" "2" 5275 1 "2" "20" "b" -1 1 -1 0
"1720" "14" "76" "7" 3614 1 "2" "14" "d" -1 -1 0 -1
"1735" "14" "79" "6" 2374 1 "2" "21" "a" 1 1 1 0
"1748" "14" "81" "6" 1496 1 "2" "23" "c" 1 -1 0 1
"1763" "14" "82" "7" 5473 1 "2" "5" "a" 1 1 1 0
"1778" "14" "84" "3" 3614 1 "2" "4" "b" -1 1 -1 0
"1791" "14" "94" "7" 2330 1 "2" "25" "a" 1 1 1 0
"1806" "15" "101" "7" 6395 1 "2" "27" "d" -1 -1 0 -1
"1822" "15" "103" "1" 9293 1 "2" "1" "b" -1 1 -1 0
"1838" "15" "106" "2" 8835 1 "2" "20" "c" 1 -1 0 1
"1853" "15" "119" "7" 3942 1 "2" "31" "d" -1 -1 0 -1
"1868" "15" "12" "7" 6318 1 "2" "5" "b" -1 1 -1 0
"1883" "15" "123" "3" 5543 0 "2" "11" "d" -1 -1 0 -1
"1898" "15" "124" "6" 3828 1 "2" "21" "b" -1 1 -1 0
"1914" "15" "127" "7" 5533 0 "2" "28" "c" 1 -1 0 1
"1929" "15" "17" "6" 2387 1 "2" "30" "a" 1 1 1 0
"1946" "15" "19" "6" 4134 1 "2" "18" "a" 1 1 1 0
"1962" "15" "21" "6" 4484 0 "2" "22" "a" 1 1 1 0
"1977" "15" "24" "6" 3363 0 "2" "19" "d" -1 -1 0 -1
"1993" "15" "25" "1" 8725 1 "2" "15" "d" -1 -1 0 -1
"2009" "15" "27" "7" 4452 1 "2" "14" "a" 1 1 1 0
"2025" "15" "29" "3" 5856 1 "2" "26" "a" 1 1 1 0
"2040" "15" "30" "7" 5335 0 "2" "6" "a" 1 1 1 0
"2056" "15" "37" "4" 4431 1 "2" "9" "b" -1 1 -1 0
"2072" "15" "41" "3" 4928 1 "2" "4" "c" 1 -1 0 1
"2088" "15" "44" "6" 3857 1 "2" "3" "d" -1 -1 0 -1
"2104" "15" "58" "4" 5617 1 "2" "32" "c" 1 -1 0 1
"2120" "15" "65" "3" 4166 1 "2" "12" "c" 1 -1 0 1
"2136" "15" "69" "6" 4634 1 "2" "8" "c" 1 -1 0 1
"2152" "15" "79" "7" 3481 1 "2" "7" "d" -1 -1 0 -1
"2168" "15" "8" "6" 4758 1 "2" "24" "c" 1 -1 0 1
"2184" "15" "83" "2" 8207 1 "2" "2" "a" 1 1 1 0
"2200" "15" "89" "7" 5178 0 "2" "16" "c" 1 -1 0 1
"2215" "15" "9" "4" 13174 1 "2" "13" "b" -1 1 -1 0
"2232" "15" "90" "7" 3882 1 "2" "25" "b" -1 1 -1 0
"2248" "15" "93" "1" 8194 1 "2" "10" "a" 1 1 1 0
"2264" "15" "94" "6" 5559 0 "2" "17" "b" -1 1 -1 0
"2279" "15" "97" "6" 5447 1 "2" "23" "d" -1 -1 0 -1
"2295" "16" "10" "7" 8516 0 "2" "8" "a" 1 1 1 0
"2310" "16" "101" "7" 2537 1 "2" "19" "b" -1 1 -1 0
"2326" "16" "107" "2" 4571 1 "2" "11" "b" -1 1 -1 0
"2342" "16" "11" "7" 3376 1 "2" "5" "d" -1 -1 0 -1
"2358" "16" "111" "3" 5430 1 "2" "4" "a" 1 1 1 0
"2372" "16" "115" "6" 3426 0 "2" "17" "d" -1 -1 0 -1
"2388" "16" "130" "6" 2612 1 "2" "24" "a" 1 1 1 0
"2404" "16" "19" "6" 3078 1 "2" "30" "c" 1 -1 0 1
"2420" "16" "3" "7" 5217 1 "2" "22" "c" 1 -1 0 1
"2435" "16" "30" "1" 2740 1 "2" "1" "d" -1 -1 0 -1
"2450" "16" "34" "6" 2061 1 "2" "28" "a" 1 1 1 0
"2466" "16" "39" "6" 3088 1 "2" "3" "b" -1 1 -1 0
"2481" "16" "4" "6" 3257 1 "2" "21" "d" -1 -1 0 -1
"2497" "16" "48" "6" 5293 1 "2" "6" "c" 1 -1 0 1
"2511" "16" "51" "4" 2703 1 "2" "9" "d" -1 -1 0 -1
"2526" "16" "63" "7" 3437 1 "2" "7" "b" -1 1 -1 0
"2540" "16" "65" "6" 3961 1 "2" "18" "c" 1 -1 0 1
"2556" "16" "66" "6" 2747 1 "2" "16" "a" 1 1 1 0
"2571" "16" "68" "7" 3171 0 "2" "23" "b" -1 1 -1 0
"2587" "16" "7" "2" 4987 1 "2" "2" "c" 1 -1 0 1
"2602" "16" "72" "2" 6819 1 "2" "20" "a" 1 1 1 0
"2617" "16" "74" "1" 4130 1 "2" "10" "c" 1 -1 0 1
"2633" "16" "76" "4" 4638 1 "2" "32" "a" 1 1 1 0
"2649" "16" "77" "1" 4013 1 "2" "15" "b" -1 1 -1 0
"2664" "16" "80" "7" 5877 1 "2" "31" "b" -1 1 -1 0
"2679" "16" "82" "6" 2734 0 "2" "25" "d" -1 -1 0 -1
"2692" "16" "83" "6" 5408 0 "2" "29" "d" -1 -1 0 -1
"2706" "16" "86" "4" 5265 1 "2" "13" "d" -1 -1 0 -1
"2723" "16" "89" "7" 3267 1 "2" "14" "c" 1 -1 0 1
"2738" "16" "90" "3" 4832 1 "2" "26" "c" 1 -1 0 1
"2752" "16" "97" "3" 4037 1 "2" "12" "a" 1 1 1 0
"2768" "16" "99" "7" 6182 1 "2" "27" "b" -1 1 -1 0
"2784" "17" "109" "6" 2446 1 "2" "6" "a" 1 1 1 0
"2798" "17" "110" "7" 3777 1 "2" "14" "a" 1 1 1 0
"2814" "17" "111" "6" 1938 1 "2" "28" "c" 1 -1 0 1
"2827" "17" "115" "6" 2133 0 "2" "19" "d" -1 -1 0 -1
"2843" "17" "12" "1" 7021 0 "2" "4" "c" 1 -1 0 1
"2857" "17" "121" "6" 1984 1 "2" "30" "a" 1 1 1 0
"2874" "17" "126" "7" 2706 1 "2" "22" "a" 1 1 1 0
"2889" "17" "129" "6" 3023 0 "2" "27" "d" -1 -1 0 -1
"2903" "17" "17" "6" 4123 0 "2" "17" "b" -1 1 -1 0
"2919" "17" "19" "6" 2221 1 "2" "24" "c" 1 -1 0 1
"2935" "17" "26" "6" 3292 1 "2" "18" "a" 1 1 1 0
"2950" "17" "28" "2" 5851 1 "2" "11" "d" -1 -1 0 -1
"2965" "17" "30" "7" 2823 1 "2" "25" "b" -1 1 -1 0
"2980" "17" "31" "6" 3250 1 "2" "23" "d" -1 -1 0 -1
"2996" "17" "34" "1" 4601 1 "2" "10" "a" 1 1 1 0
"3012" "17" "39" "6" 3636 1 "2" "3" "d" -1 -1 0 -1
"3027" "17" "40" "3" 1669 1 "2" "26" "a" 1 1 1 0
"3042" "17" "45" "6" 2616 1 "2" "8" "c" 1 -1 0 1
"3057" "17" "47" "1" 3957 0 "2" "32" "c" 1 -1 0 1
"3073" "17" "50" "6" 2673 0 "2" "7" "d" -1 -1 0 -1
"3088" "17" "54" "7" 2360 1 "2" "5" "b" -1 1 -1 0
"3104" "17" "60" "1" 3196 1 "2" "15" "d" -1 -1 0 -1
"3120" "17" "62" "2" 3053 1 "2" "20" "c" 1 -1 0 1
"3135" "17" "66" "6" 2940 0 "2" "31" "d" -1 -1 0 -1
"3151" "17" "70" "7" 3943 1 "2" "29" "b" -1 1 -1 0
"3167" "17" "76" "4" 2634 1 "2" "9" "b" -1 1 -1 0
"3182" "17" "8" "6" 3601 1 "2" "21" "b" -1 1 -1 0
"3198" "17" "80" "1" 3052 1 "2" "1" "b" -1 1 -1 0
"3212" "17" "89" "2" 2523 1 "2" "2" "a" 1 1 1 0
"3227" "17" "90" "6" 3121 1 "2" "16" "c" 1 -1 0 1
"3243" "17" "91" "3" 2656 1 "2" "12" "c" 1 -1 0 1
"3259" "17" "96" "4" 2505 1 "2" "13" "b" -1 1 -1 0
"3276" "18" "100" "6" 2137 1 "2" "24" "b" -1 1 -1 0
"3292" "18" "101" "7" 3532 1 "2" "27" "c" 1 -1 0 1
"3307" "18" "106" "6" 2817 1 "2" "18" "d" -1 -1 0 -1
"3322" "18" "107" "1" 4285 1 "2" "10" "d" -1 -1 0 -1
"3338" "18" "112" "1" 6082 1 "2" "15" "c" 1 -1 0 1
"3352" "18" "115" "6" 5142 1 "2" "8" "b" -1 1 -1 0
"3367" "18" "12" "1" 3259 1 "2" "1" "a" 1 1 1 0
"3381" "18" "120" "7" 2377 1 "2" "22" "d" -1 -1 0 -1
"3394" "18" "129" "2" 4230 1 "2" "2" "d" -1 -1 0 -1
"3408" "18" "20" "6" 2075 1 "2" "16" "b" -1 1 -1 0
"3424" "18" "21" "6" 2217 1 "2" "30" "d" -1 -1 0 -1
"3439" "18" "22" "7" 2746 1 "2" "14" "d" -1 -1 0 -1
"3454" "18" "25" "4" 10645 1 "2" "13" "a" 1 1 1 0
"3471" "18" "29" "7" 3857 1 "2" "31" "c" 1 -1 0 1
"3485" "18" "31" "7" 5442 1 "2" "7" "c" 1 -1 0 1
"3501" "18" "32" "4" 4598 1 "2" "9" "a" 1 1 1 0
"3515" "18" "36" "7" 4182 0 "2" "21" "a" 1 1 1 0
"3529" "18" "45" "3" 5899 1 "2" "4" "b" -1 1 -1 0
"3544" "18" "49" "6" 2528 1 "2" "3" "c" 1 -1 0 1
"3558" "18" "52" "6" 3012 1 "2" "23" "c" 1 -1 0 1
"3573" "18" "62" "3" 3194 1 "2" "12" "b" -1 1 -1 0
"3588" "18" "63" "7" 2705 1 "2" "17" "a" 1 1 1 0
"3602" "18" "64" "6" 4925 1 "2" "6" "d" -1 -1 0 -1
"3615" "18" "69" "6" 2386 1 "2" "28" "b" -1 1 -1 0
"3629" "18" "75" "7" 3015 1 "2" "5" "a" 1 1 1 0
"3643" "18" "76" "2" 4815 1 "2" "11" "c" 1 -1 0 1
"3658" "18" "8" "7" 3944 1 "2" "25" "a" 1 1 1 0
"3672" "18" "80" "7" 2761 1 "2" "19" "c" 1 -1 0 1
"3687" "18" "89" "4" 4150 1 "2" "32" "b" -1 1 -1 0
"3703" "18" "9" "7" 2758 1 "2" "29" "a" 1 1 1 0
"3719" "18" "95" "1" 4812 0 "2" "26" "d" -1 -1 0 -1
"3733" "18" "96" "2" 1890 1 "2" "20" "b" -1 1 -1 0
"3749" "19" "100" "4" 3650 1 "2" "32" "d" -1 -1 0 -1
"3764" "19" "107" "4" 3421 1 "2" "13" "c" 1 -1 0 1
"3781" "19" "109" "7" 3990 1 "2" "7" "a" 1 1 1 0
"3796" "19" "111" "6" 2704 1 "2" "21" "c" 1 -1 0 1
"3811" "19" "115" "6" 2561 1 "2" "6" "b" -1 1 -1 0
"3826" "19" "127" "6" 3556 0 "2" "31" "a" 1 1 1 0
"3842" "19" "16" "6" 2099 0 "2" "19" "a" 1 1 1 0
"3858" "19" "18" "1" 7840 1 "2" "10" "b" -1 1 -1 0
"3874" "19" "23" "6" 3060 1 "2" "18" "b" -1 1 -1 0
"3890" "19" "24" "7" 3079 1 "2" "14" "b" -1 1 -1 0
"3906" "19" "26" "4" 3922 1 "2" "9" "c" 1 -1 0 1
"3921" "19" "28" "6" 3603 1 "2" "23" "a" 1 1 1 0
"3936" "19" "35" "3" 3173 1 "2" "12" "d" -1 -1 0 -1
"3951" "19" "36" "6" 3979 1 "2" "16" "d" -1 -1 0 -1
"3967" "19" "45" "1" 6592 1 "2" "15" "a" 1 1 1 0
"3983" "19" "46" "6" 1830 1 "2" "28" "d" -1 -1 0 -1
"3999" "19" "49" "3" 5216 1 "2" "26" "b" -1 1 -1 0
"4013" "19" "50" "2" 5285 1 "2" "11" "a" 1 1 1 0
"4028" "19" "58" "6" 4632 0 "2" "27" "a" 1 1 1 0
"4044" "19" "63" "7" 3343 0 "2" "3" "a" 1 1 1 0
"4058" "19" "64" "2" 9264 1 "2" "20" "d" -1 -1 0 -1
"4073" "19" "66" "6" 2811 1 "2" "30" "b" -1 1 -1 0
"4090" "19" "68" "3" 4635 1 "2" "4" "d" -1 -1 0 -1
"4106" "19" "69" "7" 3609 1 "2" "25" "c" 1 -1 0 1
"4122" "19" "7" "1" 5350 1 "2" "1" "c" 1 -1 0 1
"4137" "19" "76" "2" 4218 1 "2" "2" "b" -1 1 -1 0
"4151" "19" "82" "7" 2812 1 "2" "5" "c" 1 -1 0 1
"4167" "19" "84" "7" 2164 1 "2" "22" "b" -1 1 -1 0
"4183" "19" "87" "7" 3563 1 "2" "29" "c" 1 -1 0 1
"4199" "19" "9" "7" 3822 1 "2" "17" "c" 1 -1 0 1
"4215" "19" "96" "6" 2160 1 "2" "24" "d" -1 -1 0 -1
"4231" "20" "100" "7" 3015 1 "2" "17" "d" -1 -1 0 -1
"4245" "20" "101" "2" 6350 1 "2" "20" "a" 1 1 1 0
"4260" "20" "103" "4" 3084 1 "2" "9" "d" -1 -1 0 -1
"4274" "20" "112" "2" 3330 1 "2" "11" "b" -1 1 -1 0
"4289" "20" "12" "6" 1681 1 "2" "28" "a" 1 1 1 0
"4304" "20" "120" "6" 1463 1 "2" "30" "c" 1 -1 0 1
"4319" "20" "122" "7" 4053 1 "2" "27" "b" -1 1 -1 0
"4334" "20" "124" "7" 2073 1 "2" "22" "c" 1 -1 0 1
"4350" "20" "20" "7" 3121 1 "2" "5" "d" -1 -1 0 -1
"4366" "20" "30" "6" 3050 1 "2" "6" "c" 1 -1 0 1
"4381" "20" "32" "6" 3418 1 "2" "18" "c" 1 -1 0 1
"4397" "20" "34" "2" 6518 0 "2" "1" "d" -1 -1 0 -1
"4411" "20" "36" "4" 4079 1 "2" "32" "a" 1 1 1 0
"4427" "20" "38" "7" 2318 1 "2" "14" "c" 1 -1 0 1
"4443" "20" "39" "1" 9163 1 "2" "15" "b" -1 1 -1 0
"4459" "20" "4" "7" 4116 0 "2" "16" "a" 1 1 1 0
"4475" "20" "40" "7" 3123 1 "2" "29" "d" -1 -1 0 -1
"4490" "20" "41" "3" 5115 1 "2" "4" "a" 1 1 1 0
"4506" "20" "5" "6" 2233 1 "2" "24" "a" 1 1 1 0
"4522" "20" "52" "3" 5653 1 "2" "12" "a" 1 1 1 0
"4537" "20" "55" "3" 3196 1 "2" "26" "c" 1 -1 0 1
"4551" "20" "56" "4" 2499 1 "2" "13" "d" -1 -1 0 -1
"4567" "20" "6" "7" 3782 1 "2" "19" "b" -1 1 -1 0
"4583" "20" "63" "6" 3171 1 "2" "21" "d" -1 -1 0 -1
"4597" "20" "65" "6" 4648 0 "2" "31" "b" -1 1 -1 0
"4613" "20" "73" "1" 4437 1 "2" "10" "c" 1 -1 0 1
"4629" "20" "78" "2" 3069 1 "2" "2" "c" 1 -1 0 1
"4644" "20" "79" "6" 2381 1 "2" "23" "b" -1 1 -1 0
"4660" "20" "9" "7" 3312 1 "2" "25" "d" -1 -1 0 -1
"4676" "20" "95" "7" 3680 1 "2" "7" "b" -1 1 -1 0
"4692" "20" "96" "6" 3590 1 "2" "8" "a" 1 1 1 0
"4707" "20" "98" "6" 3073 1 "2" "3" "b" -1 1 -1 0
"4721" "21" "102" "6" 1285 1 "2" "23" "a" 1 1 1 0
"4735" "21" "107" "6" 2246 0 "2" "19" "a" 1 1 1 0
"4749" "21" "109" "6" 2531 1 "2" "24" "d" -1 -1 0 -1
"4760" "21" "11" "7" 2305 1 "2" "27" "a" 1 1 1 0
"4772" "21" "111" "6" 2158 1 "2" "18" "b" -1 1 -1 0
"4786" "21" "112" "2" 2839 1 "2" "20" "d" -1 -1 0 -1
"4800" "21" "114" "7" 1987 1 "2" "25" "c" 1 -1 0 1
"4814" "21" "115" "7" 4024 1 "2" "31" "a" 1 1 1 0
"4829" "21" "119" "6" 1847 1 "2" "21" "c" 1 -1 0 1
"4842" "21" "121" "6" 1277 1 "2" "28" "d" -1 -1 0 -1
"4855" "21" "123" "7" 2045 1 "2" "17" "c" 1 -1 0 1
"4868" "21" "130" "3" 4110 1 "2" "12" "d" -1 -1 0 -1
"4883" "21" "21" "4" 4096 0 "2" "4" "d" -1 -1 0 -1
"4895" "21" "23" "6" 5071 0 "2" "7" "a" 1 1 1 0
"4907" "21" "28" "6" 3025 1 "2" "16" "d" -1 -1 0 -1
"4921" "21" "41" "4" 1819 1 "2" "9" "c" 1 -1 0 1
"4935" "21" "44" "7" 1945 0 "2" "3" "a" 1 1 1 0
"4948" "21" "49" "2" 3980 1 "2" "11" "a" 1 1 1 0
"4962" "21" "51" "6" 2112 1 "2" "30" "b" -1 1 -1 0
"4976" "21" "60" "6" 4398 0 "2" "5" "c" 1 -1 0 1
"4989" "21" "65" "7" 3511 1 "2" "22" "b" -1 1 -1 0
"5003" "21" "66" "3" 6188 0 "2" "32" "d" -1 -1 0 -1
"5018" "21" "67" "6" 2171 1 "2" "8" "d" -1 -1 0 -1
"5030" "21" "68" "1" 3893 0 "2" "26" "b" -1 1 -1 0
"5042" "21" "69" "2" 4269 1 "2" "2" "b" -1 1 -1 0
"5055" "21" "71" "4" 3761 1 "2" "13" "c" 1 -1 0 1
"5071" "21" "77" "7" 4772 1 "2" "29" "c" 1 -1 0 1
"5087" "21" "85" "1" 4679 1 "2" "10" "b" -1 1 -1 0
"5102" "21" "91" "1" 2067 1 "2" "1" "c" 1 -1 0 1
"5115" "21" "97" "7" 2378 1 "2" "14" "b" -1 1 -1 0
"5129" "22" "107" "1" 4630 1 "2" "15" "c" 1 -1 0 1
"5143" "22" "109" "1" 4082 1 "2" "10" "d" -1 -1 0 -1
"5159" "22" "110" "1" 3741 1 "2" "1" "a" 1 1 1 0
"5174" "22" "118" "7" 3246 1 "2" "17" "a" 1 1 1 0
"5190" "22" "122" "6" 2744 1 "2" "16" "b" -1 1 -1 0
"5206" "22" "123" "6" 3270 1 "2" "24" "b" -1 1 -1 0
"5221" "22" "13" "1" 11410 0 "2" "13" "a" 1 1 1 0
"5237" "22" "15" "3" 5453 1 "2" "12" "b" -1 1 -1 0
"5250" "22" "19" "6" 2409 1 "2" "28" "b" -1 1 -1 0
"5266" "22" "20" "7" 4585 1 "2" "27" "c" 1 -1 0 1
"5282" "22" "22" "6" 2650 1 "2" "6" "d" -1 -1 0 -1
"5297" "22" "30" "7" 5188 1 "2" "5" "a" 1 1 1 0
"5311" "22" "32" "3" 4229 1 "2" "26" "d" -1 -1 0 -1
"5324" "22" "33" "2" 5904 1 "2" "2" "d" -1 -1 0 -1
"5338" "22" "34" "7" 4507 1 "2" "22" "d" -1 -1 0 -1
"5353" "22" "35" "4" 4256 1 "2" "9" "a" 1 1 1 0
"5368" "22" "39" "6" 1965 1 "2" "23" "c" 1 -1 0 1
"5383" "22" "40" "6" 2128 1 "2" "30" "d" -1 -1 0 -1
"5398" "22" "48" "7" 3044 1 "2" "29" "a" 1 1 1 0
"5413" "22" "5" "6" 3420 0 "2" "25" "a" 1 1 1 0
"5426" "22" "52" "2" 5384 1 "2" "11" "c" 1 -1 0 1
"5442" "22" "54" "6" 2516 1 "2" "3" "c" 1 -1 0 1
"5456" "22" "55" "7" 3616 1 "2" "14" "d" -1 -1 0 -1
"5472" "22" "58" "3" 4826 1 "2" "4" "b" -1 1 -1 0
"5485" "22" "6" "6" 6319 1 "2" "18" "d" -1 -1 0 -1
"5501" "22" "61" "7" 4478 1 "2" "31" "c" 1 -1 0 1
"5516" "22" "71" "7" 5556 1 "2" "7" "c" 1 -1 0 1
"5531" "22" "74" "7" 3357 0 "2" "8" "b" -1 1 -1 0
"5546" "22" "76" "7" 2272 1 "2" "19" "c" 1 -1 0 1
"5561" "22" "79" "7" 3258 0 "2" "21" "a" 1 1 1 0
"5576" "22" "89" "4" 5533 1 "2" "32" "b" -1 1 -1 0
"5591" "22" "91" "4" 10993 0 "2" "20" "b" -1 1 -1 0
"5606" "23" "105" "3" 2665 1 "2" "12" "a" 1 1 1 0
"5621" "23" "106" "2" 2277 1 "2" "2" "c" 1 -1 0 1
"5634" "23" "107" "6" 2612 1 "2" "21" "d" -1 -1 0 -1
"5649" "23" "109" "6" 1453 1 "2" "28" "a" 1 1 1 0
"5663" "23" "11" "6" 3105 1 "2" "16" "a" 1 1 1 0
"5678" "23" "115" "6" 2429 1 "2" "8" "a" 1 1 1 0
"5691" "23" "116" "3" 2553 1 "2" "26" "c" 1 -1 0 1
"5705" "23" "125" "1" 2636 1 "2" "1" "d" -1 -1 0 -1
"5719" "23" "126" "7" 2552 1 "2" "5" "d" -1 -1 0 -1
"5734" "23" "129" "7" 2172 1 "2" "29" "d" -1 -1 0 -1
"5749" "23" "13" "4" 3739 1 "2" "32" "a" 1 1 1 0
"5765" "23" "130" "1" 2360 1 "2" "15" "b" -1 1 -1 0
"5780" "23" "16" "1" 6585 1 "2" "10" "c" 1 -1 0 1
"5795" "23" "17" "6" 1995 1 "2" "30" "c" 1 -1 0 1
"5811" "23" "20" "7" 6993 1 "2" "25" "d" -1 -1 0 -1
"5826" "23" "21" "7" 2480 1 "2" "19" "b" -1 1 -1 0
"5842" "23" "31" "7" 2612 1 "2" "22" "c" 1 -1 0 1
"5857" "23" "33" "2" 5016 1 "2" "20" "a" 1 1 1 0
"5871" "23" "37" "7" 3220 1 "2" "17" "d" -1 -1 0 -1
"5884" "23" "39" "6" 3390 1 "2" "3" "b" -1 1 -1 0
"5897" "23" "42" "6" 2702 1 "2" "18" "c" 1 -1 0 1
"5911" "23" "45" "6" 2317 1 "2" "24" "a" 1 1 1 0
"5926" "23" "47" "6" 3149 1 "2" "6" "c" 1 -1 0 1
"5941" "23" "53" "4" 2591 1 "2" "9" "d" -1 -1 0 -1
"5956" "23" "58" "7" 2518 1 "2" "14" "c" 1 -1 0 1
"5972" "23" "59" "7" 2862 1 "2" "31" "b" -1 1 -1 0
"5986" "23" "73" "7" 2840 1 "2" "7" "b" -1 1 -1 0
"6000" "23" "86" "6" 2169 1 "2" "23" "b" -1 1 -1 0
"6016" "23" "90" "4" 3264 1 "2" "13" "d" -1 -1 0 -1
"6031" "23" "94" "3" 2262 1 "2" "4" "a" 1 1 1 0
"6046" "23" "98" "7" 2157 1 "2" "27" "b" -1 1 -1 0
"6059" "23" "99" "2" 3168 1 "2" "11" "b" -1 1 -1 0
"6071" "24" "105" "3" 3254 1 "2" "26" "a" 1 1 1 0
"6082" "24" "106" "6" 2662 1 "2" "8" "c" 1 -1 0 1
"6095" "24" "109" "6" 1984 1 "2" "23" "d" -1 -1 0 -1
"6110" "24" "115" "2" 4116 1 "2" "11" "d" -1 -1 0 -1
"6120" "24" "118" "4" 6582 1 "2" "32" "c" 1 -1 0 1
"6135" "24" "13" "1" 6528 1 "2" "15" "d" -1 -1 0 -1
"6148" "24" "16" "2" 4449 1 "2" "20" "c" 1 -1 0 1
"6161" "24" "22" "7" 3355 0 "2" "18" "a" 1 1 1 0
"6176" "24" "25" "4" 4337 1 "2" "13" "b" -1 1 -1 0
"6191" "24" "28" "6" 3506 0 "2" "31" "d" -1 -1 0 -1
"6204" "24" "3" "6" 5706 1 "2" "21" "b" -1 1 -1 0
"6218" "24" "30" "1" 6315 1 "2" "10" "a" 1 1 1 0
"6232" "24" "31" "6" 3787 0 "2" "17" "b" -1 1 -1 0
"6247" "24" "32" "6" 3283 1 "2" "3" "d" -1 -1 0 -1
"6260" "24" "33" "6" 2289 1 "2" "30" "a" 1 1 1 0
"6275" "24" "4" "7" 3505 1 "2" "29" "b" -1 1 -1 0
"6288" "24" "40" "7" 2437 1 "2" "19" "d" -1 -1 0 -1
"6300" "24" "44" "7" 3786 1 "2" "5" "b" -1 1 -1 0
"6315" "24" "46" "3" 3127 1 "2" "12" "c" 1 -1 0 1
"6328" "24" "52" "7" 3091 0 "2" "6" "a" 1 1 1 0
"6340" "24" "55" "6" 2377 0 "2" "25" "b" -1 1 -1 0
"6353" "24" "57" "4" 2348 1 "2" "9" "b" -1 1 -1 0
"6366" "24" "59" "6" 2631 0 "2" "27" "d" -1 -1 0 -1
"6379" "24" "6" "7" 4230 0 "2" "28" "c" 1 -1 0 1
"6392" "24" "64" "1" 5830 1 "2" "1" "b" -1 1 -1 0
"6405" "24" "65" "6" 1861 0 "2" "22" "a" 1 1 1 0
"6421" "24" "71" "6" 2764 1 "2" "16" "c" 1 -1 0 1
"6435" "24" "72" "7" 3504 1 "2" "7" "d" -1 -1 0 -1
"6450" "24" "78" "3" 3150 1 "2" "4" "c" 1 -1 0 1
"6462" "24" "81" "6" 2378 1 "2" "24" "c" 1 -1 0 1
"6475" "24" "84" "2" 4270 1 "2" "2" "a" 1 1 1 0
"6488" "24" "87" "7" 2367 1 "2" "14" "a" 1 1 1 0
"6504" "25" "119" "4" 2988 1 "2" "9" "a" 1 1 1 0
"6517" "25" "12" "7" 3441 0 "2" "8" "b" -1 1 -1 0
"6532" "25" "120" "7" 3240 1 "2" "7" "c" 1 -1 0 1
"6547" "25" "124" "6" 2570 1 "2" "30" "d" -1 -1 0 -1
"6561" "25" "127" "4" 3808 1 "2" "32" "b" -1 1 -1 0
"6574" "25" "129" "2" 4616 1 "2" "2" "d" -1 -1 0 -1
"6587" "25" "130" "3" 4982 1 "2" "4" "b" -1 1 -1 0
"6601" "25" "26" "6" 3285 1 "2" "18" "d" -1 -1 0 -1
"6616" "25" "28" "1" 6012 0 "2" "26" "d" -1 -1 0 -1
"6630" "25" "29" "7" 2745 1 "2" "14" "d" -1 -1 0 -1
"6646" "25" "32" "4" 7799 1 "2" "13" "a" 1 1 1 0
"6662" "25" "33" "1" 3099 1 "2" "1" "a" 1 1 1 0
"6674" "25" "34" "6" 3685 1 "2" "21" "a" 1 1 1 0
"6688" "25" "38" "7" 2699 1 "2" "19" "c" 1 -1 0 1
"6703" "25" "39" "1" 4834 1 "2" "10" "d" -1 -1 0 -1
"6718" "25" "44" "6" 2372 1 "2" "3" "c" 1 -1 0 1
"6732" "25" "48" "6" 3543 1 "2" "16" "b" -1 1 -1 0
"6748" "25" "5" "7" 3565 1 "2" "22" "d" -1 -1 0 -1
"6763" "25" "51" "1" 3985 1 "2" "15" "c" 1 -1 0 1
"6779" "25" "55" "7" 2736 1 "2" "17" "a" 1 1 1 0
"6794" "25" "60" "4" 5411 0 "2" "11" "c" 1 -1 0 1
"6810" "25" "62" "7" 4282 1 "2" "27" "c" 1 -1 0 1
"6824" "25" "64" "6" 3108 1 "2" "6" "d" -1 -1 0 -1
"6840" "25" "70" "7" 1660 0 "2" "28" "b" -1 1 -1 0
"6854" "25" "75" "7" 1659 1 "2" "25" "a" 1 1 1 0
"6869" "25" "77" "7" 3233 1 "2" "29" "a" 1 1 1 0
"6882" "25" "86" "3" 5791 1 "2" "12" "b" -1 1 -1 0
"6895" "25" "89" "7" 3501 1 "2" "31" "c" 1 -1 0 1
"6908" "25" "9" "6" 2851 1 "2" "24" "b" -1 1 -1 0
"6922" "25" "93" "2" 8144 1 "2" "20" "b" -1 1 -1 0
"6936" "25" "97" "7" 3014 1 "2" "5" "a" 1 1 1 0
"6949" "25" "99" "6" 2231 1 "2" "23" "c" 1 -1 0 1
"6964" "26" "112" "7" 2912 1 "2" "5" "d" -1 -1 0 -1
"6979" "26" "116" "6" 3517 0 "2" "17" "d" -1 -1 0 -1
"6994" "26" "120" "7" 3076 1 "2" "25" "d" -1 -1 0 -1
"7010" "26" "121" "1" 4036 1 "2" "10" "c" 1 -1 0 1
"7026" "26" "123" "2" 3705 1 "2" "2" "c" 1 -1 0 1
"7040" "26" "18" "6" 7204 1 "2" "21" "d" -1 -1 0 -1
"7052" "26" "19" "4" 5090 1 "2" "32" "a" 1 1 1 0
"7068" "26" "23" "7" 6056 1 "2" "27" "b" -1 1 -1 0
"7083" "26" "38" "6" 2286 0 "2" "22" "c" 1 -1 0 1
"7098" "26" "42" "1" 5877 1 "2" "15" "b" -1 1 -1 0
"7114" "26" "48" "7" 4113 1 "2" "14" "c" 1 -1 0 1
"7130" "26" "50" "7" 2935 1 "2" "7" "b" -1 1 -1 0
"7146" "26" "53" "7" 4959 0 "2" "16" "a" 1 1 1 0
"7161" "26" "55" "7" 2092 1 "2" "19" "b" -1 1 -1 0
"7175" "26" "58" "6" 2044 1 "2" "30" "c" 1 -1 0 1
"7190" "26" "59" "7" 1926 0 "2" "28" "a" 1 1 1 0
"7205" "26" "6" "6" 6796 1 "2" "24" "a" 1 1 1 0
"7219" "26" "64" "6" 7110 1 "2" "23" "b" -1 1 -1 0
"7233" "26" "73" "7" 5804 1 "2" "31" "b" -1 1 -1 0
"7248" "26" "75" "2" 19272 1 "2" "20" "a" 1 1 1 0
"7263" "26" "76" "3" 3584 1 "2" "12" "a" 1 1 1 0
"7279" "26" "77" "2" 4084 1 "2" "11" "b" -1 1 -1 0
"7293" "26" "78" "3" 3025 1 "2" "4" "a" 1 1 1 0
"7307" "26" "84" "7" 4523 0 "2" "8" "a" 1 1 1 0
"7323" "26" "85" "4" 4778 1 "2" "13" "d" -1 -1 0 -1
"7339" "26" "87" "7" 3235 1 "2" "29" "d" -1 -1 0 -1
"7352" "26" "9" "1" 3257 1 "2" "1" "d" -1 -1 0 -1
"7368" "26" "90" "6" 2725 1 "2" "3" "b" -1 1 -1 0
"7383" "26" "98" "4" 3372 1 "2" "9" "d" -1 -1 0 -1
"7398" "27" "10" "6" 2749 1 "2" "6" "a" 1 1 1 0
"7414" "27" "104" "7" 3813 1 "2" "29" "b" -1 1 -1 0
"7428" "27" "114" "1" 3036 1 "2" "15" "d" -1 -1 0 -1
"7441" "27" "119" "6" 2919 1 "2" "21" "b" -1 1 -1 0
"7454" "27" "122" "7" 2101 1 "2" "19" "d" -1 -1 0 -1
"7468" "27" "127" "7" 3867 0 "2" "3" "d" -1 -1 0 -1
"7481" "27" "18" "7" 2721 1 "2" "25" "b" -1 1 -1 0
"7495" "27" "19" "7" 4208 1 "2" "14" "a" 1 1 1 0
"7511" "27" "23" "4" 8138 1 "2" "32" "c" 1 -1 0 1
"7526" "27" "24" "7" 3018 1 "2" "7" "d" -1 -1 0 -1
"7540" "27" "27" "2" 7452 0 "2" "13" "b" -1 1 -1 0
"7553" "27" "30" "7" 2616 1 "2" "5" "b" -1 1 -1 0
"7565" "27" "35" "4" 7448 0 "2" "11" "d" -1 -1 0 -1
"7580" "27" "39" "7" 3067 1 "2" "17" "b" -1 1 -1 0
"7596" "27" "4" "1" 7385 1 "2" "10" "a" 1 1 1 0
"7610" "27" "40" "3" 3766 1 "2" "26" "a" 1 1 1 0
"7624" "27" "43" "6" 3988 0 "2" "22" "a" 1 1 1 0
"7639" "27" "44" "6" 4132 1 "2" "8" "c" 1 -1 0 1
"7651" "27" "45" "6" 3596 0 "2" "31" "d" -1 -1 0 -1
"7662" "27" "47" "6" 2062 1 "2" "24" "c" 1 -1 0 1
"7675" "27" "48" "2" 5037 1 "2" "2" "a" 1 1 1 0
"7687" "27" "58" "6" 3250 1 "2" "30" "a" 1 1 1 0
"7701" "27" "59" "7" 4961 1 "2" "27" "d" -1 -1 0 -1
"7715" "27" "65" "6" 5134 1 "2" "18" "a" 1 1 1 0
"7727" "27" "67" "6" 2097 1 "2" "23" "d" -1 -1 0 -1
"7741" "27" "7" "4" 9747 0 "2" "4" "c" 1 -1 0 1
"7755" "27" "72" "3" 3181 1 "2" "12" "c" 1 -1 0 1
"7768" "27" "77" "1" 3243 1 "2" "1" "b" -1 1 -1 0
"7783" "27" "80" "7" 3779 0 "2" "16" "c" 1 -1 0 1
"7798" "27" "81" "4" 2906 1 "2" "9" "b" -1 1 -1 0
"7810" "27" "88" "4" 6522 0 "2" "20" "c" 1 -1 0 1
"7824" "27" "93" "6" 1731 1 "2" "28" "c" 1 -1 0 1
"7836" "28" "100" "6" 3586 1 "2" "24" "d" -1 -1 0 -1
"7852" "28" "107" "1" 2855 1 "2" "10" "b" -1 1 -1 0
"7867" "28" "112" "6" 2726 1 "2" "23" "a" 1 1 1 0
"7882" "28" "114" "7" 4781 1 "2" "29" "c" 1 -1 0 1
"7898" "28" "115" "4" 3491 1 "2" "9" "c" 1 -1 0 1
"7914" "28" "121" "4" 5135 1 "2" "32" "d" -1 -1 0 -1
"7930" "28" "124" "6" 5791 1 "2" "6" "b" -1 1 -1 0
"7945" "28" "126" "2" 3384 1 "2" "11" "a" 1 1 1 0
"7959" "28" "15" "7" 4367 1 "2" "14" "b" -1 1 -1 0
"7975" "28" "18" "7" 4332 1 "2" "17" "c" 1 -1 0 1
"7989" "28" "19" "1" 8542 1 "2" "1" "c" 1 -1 0 1
"8005" "28" "21" "7" 4486 1 "2" "25" "c" 1 -1 0 1
"8020" "28" "27" "7" 6553 1 "2" "27" "a" 1 1 1 0
"8035" "28" "31" "4" 7521 1 "2" "13" "c" 1 -1 0 1
"8052" "28" "35" "6" 13854 1 "2" "21" "c" 1 -1 0 1
"8066" "28" "38" "7" 3912 1 "2" "7" "a" 1 1 1 0
"8079" "28" "40" "6" 3025 1 "2" "16" "d" -1 -1 0 -1
"8095" "28" "42" "7" 2267 1 "2" "19" "a" 1 1 1 0
"8110" "28" "43" "7" 2804 1 "2" "22" "b" -1 1 -1 0
"8126" "28" "49" "7" 3087 0 "2" "3" "a" 1 1 1 0
"8141" "28" "52" "2" 6489 1 "2" "2" "b" -1 1 -1 0
"8157" "28" "60" "2" 7619 1 "2" "20" "d" -1 -1 0 -1
"8172" "28" "62" "7" 4844 1 "2" "5" "c" 1 -1 0 1
"8187" "28" "65" "6" 3166 1 "2" "30" "b" -1 1 -1 0
"8204" "28" "68" "3" 3964 1 "2" "4" "d" -1 -1 0 -1
"8219" "28" "73" "6" 4272 1 "2" "28" "d" -1 -1 0 -1
"8235" "28" "74" "6" 4539 1 "2" "18" "b" -1 1 -1 0
"8251" "28" "75" "7" 4086 1 "2" "31" "a" 1 1 1 0
"8267" "28" "80" "6" 2895 1 "2" "8" "d" -1 -1 0 -1
"8283" "28" "83" "3" 3805 1 "2" "26" "b" -1 1 -1 0
"8298" "28" "89" "3" 4084 1 "2" "12" "d" -1 -1 0 -1
"8314" "29" "100" "6" 2970 0 "2" "7" "a" 1 1 1 0
"8325" "29" "102" "7" 4710 1 "2" "31" "a" 1 1 1 0
"8337" "29" "105" "6" 1678 1 "2" "3" "a" 1 1 1 0
"8349" "29" "109" "7" 1237 1 "2" "22" "b" -1 1 -1 0
"8362" "29" "111" "7" 1584 1 "2" "17" "c" 1 -1 0 1
"8374" "29" "113" "7" 2292 1 "2" "25" "c" 1 -1 0 1
"8386" "29" "119" "6" 1246 1 "2" "23" "a" 1 1 1 0
"8399" "29" "120" "6" 1409 1 "2" "28" "d" -1 -1 0 -1
"8411" "29" "121" "6" 1538 1 "2" "6" "b" -1 1 -1 0
"8423" "29" "124" "6" 1438 1 "2" "30" "b" -1 1 -1 0
"8435" "29" "22" "3" 2759 1 "2" "12" "d" -1 -1 0 -1
"8448" "29" "23" "6" 6126 0 "2" "27" "a" 1 1 1 0
"8460" "29" "24" "6" 5033 1 "2" "24" "d" -1 -1 0 -1
"8472" "29" "39" "4" 5553 1 "2" "13" "c" 1 -1 0 1
"8486" "29" "43" "3" 3784 1 "2" "4" "d" -1 -1 0 -1
"8498" "29" "44" "7" 2405 1 "2" "14" "b" -1 1 -1 0
"8511" "29" "46" "2" 3659 1 "2" "20" "d" -1 -1 0 -1
"8521" "29" "49" "1" 2974 1 "2" "1" "c" 1 -1 0 1
"8533" "29" "50" "2" 3549 1 "2" "2" "b" -1 1 -1 0
"8547" "29" "51" "3" 3132 1 "2" "26" "b" -1 1 -1 0
"8560" "29" "54" "6" 3918 1 "2" "21" "c" 1 -1 0 1
"8573" "29" "55" "4" 3503 1 "2" "32" "d" -1 -1 0 -1
"8587" "29" "56" "2" 3489 1 "2" "11" "a" 1 1 1 0
"8600" "29" "60" "6" 4103 1 "2" "8" "d" -1 -1 0 -1
"8613" "29" "74" "7" 2083 1 "2" "19" "a" 1 1 1 0
"8624" "29" "75" "1" 3320 1 "2" "15" "a" 1 1 1 0
"8637" "29" "78" "6" 2872 1 "2" "16" "d" -1 -1 0 -1
"8651" "29" "87" "7" 2490 1 "2" "5" "c" 1 -1 0 1
"8664" "29" "91" "4" 3358 1 "2" "9" "c" 1 -1 0 1
"8677" "29" "92" "6" 2567 1 "2" "18" "b" -1 1 -1 0
"8690" "29" "94" "1" 2423 1 "2" "10" "b" -1 1 -1 0
"8703" "29" "97" "7" 2634 1 "2" "29" "c" 1 -1 0 1
"8716" "30" "102" "1" 9478 1 "2" "15" "d" -1 -1 0 -1
"8732" "30" "117" "7" 3437 1 "2" "19" "d" -1 -1 0 -1
"8747" "30" "118" "7" 4451 0 "2" "3" "d" -1 -1 0 -1
"8761" "30" "119" "6" 2293 1 "2" "30" "a" 1 1 1 0
"8777" "30" "12" "7" 4019 0 "2" "8" "c" 1 -1 0 1
"8793" "30" "120" "6" 3195 1 "2" "18" "a" 1 1 1 0
"8809" "30" "121" "6" 3411 1 "2" "24" "c" 1 -1 0 1
"8825" "30" "126" "7" 5497 1 "2" "31" "d" -1 -1 0 -1
"8841" "30" "13" "7" 10424 0 "2" "6" "a" 1 1 1 0
"8857" "30" "130" "2" 9055 1 "2" "20" "c" 1 -1 0 1
"8873" "30" "18" "6" 2766 1 "2" "28" "c" 1 -1 0 1
"8889" "30" "20" "3" 13407 1 "2" "4" "c" 1 -1 0 1
"8905" "30" "22" "7" 5672 1 "2" "25" "b" -1 1 -1 0
"8920" "30" "25" "3" 7354 1 "2" "26" "a" 1 1 1 0
"8935" "30" "26" "7" 3565 1 "2" "14" "a" 1 1 1 0
"8951" "30" "27" "2" 7496 1 "2" "11" "d" -1 -1 0 -1
"8967" "30" "30" "4" 6166 1 "2" "13" "b" -1 1 -1 0
"8984" "30" "44" "6" 4632 0 "2" "17" "b" -1 1 -1 0
"9000" "30" "53" "4" 3524 1 "2" "9" "b" -1 1 -1 0
"9015" "30" "58" "1" 5237 1 "2" "1" "b" -1 1 -1 0
"9031" "30" "6" "6" 3948 1 "2" "21" "b" -1 1 -1 0
"9047" "30" "61" "4" 4625 1 "2" "32" "c" 1 -1 0 1
"9061" "30" "62" "7" 3187 1 "2" "29" "b" -1 1 -1 0
"9076" "30" "69" "7" 6748 1 "2" "7" "d" -1 -1 0 -1
"9092" "30" "72" "7" 6104 0 "2" "16" "c" 1 -1 0 1
"9108" "30" "73" "2" 10791 1 "2" "2" "a" 1 1 1 0
"9124" "30" "78" "6" 2955 0 "2" "22" "a" 1 1 1 0
"9139" "30" "80" "1" 8678 1 "2" "10" "a" 1 1 1 0
"9155" "30" "86" "6" 7172 1 "2" "23" "d" -1 -1 0 -1
"9170" "30" "87" "7" 4353 1 "2" "5" "b" -1 1 -1 0
"9185" "30" "96" "7" 7850 1 "2" "27" "d" -1 -1 0 -1
"9201" "30" "97" "3" 6086 1 "2" "12" "c" 1 -1 0 1
"9217" "31" "100" "6" 7717 1 "2" "23" "b" -1 1 -1 0
"9233" "31" "112" "1" 9823 1 "2" "10" "c" 1 -1 0 1
"9248" "31" "113" "3" 6591 1 "2" "12" "a" 1 1 1 0
"9263" "31" "116" "7" 4082 1 "2" "19" "b" -1 1 -1 0
"9276" "31" "117" "7" 3837 1 "2" "7" "b" -1 1 -1 0
"9291" "31" "12" "4" 4086 1 "2" "32" "a" 1 1 1 0
"9306" "31" "122" "2" 9950 1 "2" "20" "a" 1 1 1 0
"9322" "31" "126" "7" 4769 0 "2" "8" "a" 1 1 1 0
"9337" "31" "128" "7" 4409 1 "2" "22" "c" 1 -1 0 1
"9353" "31" "130" "7" 5324 0 "2" "28" "a" 1 1 1 0
"9368" "31" "14" "6" 7407 0 "2" "31" "b" -1 1 -1 0
"9384" "31" "20" "6" 4261 1 "2" "18" "c" 1 -1 0 1
"9400" "31" "23" "7" 3684 1 "2" "25" "d" -1 -1 0 -1
"9415" "31" "29" "4" 4671 1 "2" "9" "d" -1 -1 0 -1
"9431" "31" "31" "1" 5158 1 "2" "1" "d" -1 -1 0 -1
"9446" "31" "32" "7" 3506 1 "2" "14" "c" 1 -1 0 1
"9462" "31" "34" "6" 4976 1 "2" "24" "a" 1 1 1 0
"9478" "31" "35" "4" 6299 1 "2" "13" "d" -1 -1 0 -1
"9495" "31" "37" "1" 9375 1 "2" "15" "b" -1 1 -1 0
"9511" "31" "44" "6" 6198 1 "2" "21" "d" -1 -1 0 -1
"9526" "31" "47" "2" 4991 1 "2" "2" "c" 1 -1 0 1
"9541" "31" "50" "6" 4738 1 "2" "3" "b" -1 1 -1 0
"9557" "31" "52" "6" 4565 0 "2" "17" "d" -1 -1 0 -1
"9573" "31" "53" "7" 5195 1 "2" "27" "b" -1 1 -1 0
"9589" "31" "54" "3" 6291 1 "2" "26" "c" 1 -1 0 1
"9603" "31" "59" "6" 8302 1 "2" "6" "c" 1 -1 0 1
"9619" "31" "71" "7" 4577 1 "2" "29" "d" -1 -1 0 -1
"9634" "31" "84" "7" 4867 1 "2" "5" "d" -1 -1 0 -1
"9648" "31" "99" "6" 4152 1 "2" "30" "c" 1 -1 0 1
"9664" "32" "100" "6" 4661 1 "2" "6" "d" -1 -1 0 -1
"9678" "32" "103" "6" 2597 1 "2" "16" "b" -1 1 -1 0
"9694" "32" "110" "3" 5256 1 "2" "4" "b" -1 1 -1 0
"9706" "32" "111" "7" 3348 1 "2" "17" "a" 1 1 1 0
"9721" "32" "114" "7" 2492 1 "2" "19" "c" 1 -1 0 1
"9735" "32" "121" "7" 2250 1 "2" "14" "d" -1 -1 0 -1
"9751" "32" "128" "7" 1889 1 "2" "25" "a" 1 1 1 0
"9766" "32" "13" "3" 8148 1 "2" "26" "d" -1 -1 0 -1
"9781" "32" "15" "2" 18167 1 "2" "2" "d" -1 -1 0 -1
"9796" "32" "17" "7" 5078 1 "2" "27" "c" 1 -1 0 1
"9810" "32" "21" "2" 6291 1 "2" "20" "b" -1 1 -1 0
"9825" "32" "26" "6" 2108 1 "2" "30" "d" -1 -1 0 -1
"9841" "32" "28" "1" 6864 1 "2" "15" "c" 1 -1 0 1
"9856" "32" "29" "7" 3221 1 "2" "5" "a" 1 1 1 0
"9872" "32" "32" "6" 1873 1 "2" "23" "c" 1 -1 0 1
"9888" "32" "4" "1" 8771 1 "2" "1" "a" 1 1 1 0
"9902" "32" "45" "6" 3136 1 "2" "18" "d" -1 -1 0 -1
"9917" "32" "46" "1" 6689 1 "2" "10" "d" -1 -1 0 -1
"9933" "32" "49" "6" 2672 1 "2" "24" "b" -1 1 -1 0
"9948" "32" "50" "6" 2177 1 "2" "3" "c" 1 -1 0 1
"9963" "32" "53" "7" 5635 1 "2" "7" "c" 1 -1 0 1
"9978" "32" "60" "3" 3540 1 "2" "12" "b" -1 1 -1 0
"9994" "32" "61" "4" 6323 0 "2" "11" "c" 1 -1 0 1
"10010" "32" "63" "4" 5499 1 "2" "9" "a" 1 1 1 0
"10024" "32" "68" "4" 6301 1 "2" "13" "a" 1 1 1 0
"10041" "32" "77" "4" 5268 1 "2" "32" "b" -1 1 -1 0
"10055" "32" "85" "6" 2710 1 "2" "8" "b" -1 1 -1 0
"10070" "32" "87" "7" 2834 1 "2" "31" "c" 1 -1 0 1
"10085" "32" "89" "7" 2399 1 "2" "22" "d" -1 -1 0 -1
"10101" "32" "91" "6" 3691 1 "2" "21" "a" 1 1 1 0
"10116" "32" "96" "7" 3890 1 "2" "29" "a" 1 1 1 0
"10131" "32" "98" "6" 1463 1 "2" "28" "b" -1 1 -1 0
"10146" "33" "102" "7" 2262 1 "2" "5" "b" -1 1 -1 0
"10161" "33" "112" "4" 3015 1 "2" "9" "b" -1 1 -1 0
"10175" "33" "113" "4" 4583 1 "2" "13" "b" -1 1 -1 0
"10191" "33" "114" "2" 3714 1 "2" "20" "c" 1 -1 0 1
"10205" "33" "118" "3" 3252 1 "2" "26" "a" 1 1 1 0
"10220" "33" "119" "6" 2926 1 "2" "6" "a" 1 1 1 0
"10232" "33" "121" "7" 3369 0 "2" "8" "c" 1 -1 0 1
"10244" "33" "123" "6" 2246 1 "2" "23" "d" -1 -1 0 -1
"10260" "33" "125" "1" 4393 0 "2" "2" "a" 1 1 1 0
"10274" "33" "14" "6" 2167 0 "2" "25" "b" -1 1 -1 0
"10289" "33" "18" "6" 2471 1 "2" "18" "a" 1 1 1 0
"10304" "33" "19" "1" 7561 1 "2" "15" "d" -1 -1 0 -1
"10318" "33" "30" "6" 1037 0 "2" "22" "a" 1 1 1 0
"10331" "33" "31" "6" 1480 1 "2" "28" "c" 1 -1 0 1
"10344" "33" "38" "6" 1811 1 "2" "3" "d" -1 -1 0 -1
"10359" "33" "4" "6" 1781 1 "2" "21" "b" -1 1 -1 0
"10373" "33" "43" "6" 3571 0 "2" "31" "d" -1 -1 0 -1
"10388" "33" "45" "6" 2994 0 "2" "27" "d" -1 -1 0 -1
"10403" "33" "46" "3" 3845 1 "2" "4" "c" 1 -1 0 1
"10415" "33" "48" "7" 2511 1 "2" "17" "b" -1 1 -1 0
"10431" "33" "55" "7" 1993 0 "2" "30" "a" 1 1 1 0
"10448" "33" "57" "6" 2826 1 "2" "24" "c" 1 -1 0 1
"10462" "33" "62" "7" 2018 1 "2" "29" "b" -1 1 -1 0
"10477" "33" "68" "3" 2943 1 "2" "12" "c" 1 -1 0 1
"10490" "33" "70" "6" 1976 0 "2" "19" "d" -1 -1 0 -1
"10504" "33" "71" "4" 4830 1 "2" "32" "c" 1 -1 0 1
"10519" "33" "72" "7" 3714 0 "2" "16" "c" 1 -1 0 1
"10535" "33" "75" "7" 1961 1 "2" "7" "d" -1 -1 0 -1
"10549" "33" "78" "4" 4921 0 "2" "10" "a" 1 1 1 0
"10565" "33" "86" "2" 7161 1 "2" "11" "d" -1 -1 0 -1
"10577" "34" "101" "7" 3277 1 "2" "27" "a" 1 1 1 0
"10591" "34" "108" "7" 2717 1 "2" "14" "b" -1 1 -1 0
"10607" "34" "111" "1" 1779 1 "2" "15" "a" 1 1 1 0
"10623" "34" "118" "2" 7380 1 "2" "20" "d" -1 -1 0 -1
"10638" "34" "12" "6" 2723 1 "2" "8" "d" -1 -1 0 -1
"10653" "34" "123" "7" 2118 1 "2" "25" "c" 1 -1 0 1
"10667" "34" "125" "2" 1631 1 "2" "2" "b" -1 1 -1 0
"10682" "34" "127" "1" 2577 1 "2" "1" "c" 1 -1 0 1
"10697" "34" "129" "7" 3394 0 "2" "16" "d" -1 -1 0 -1
"10712" "34" "13" "6" 3334 1 "2" "18" "b" -1 1 -1 0
"10727" "34" "16" "6" 1937 1 "2" "28" "d" -1 -1 0 -1
"10742" "34" "18" "1" 6742 0 "2" "13" "c" 1 -1 0 1
"10759" "34" "22" "1" 4353 1 "2" "10" "b" -1 1 -1 0
"10774" "34" "29" "7" 3125 1 "2" "22" "b" -1 1 -1 0
"10789" "34" "31" "6" 2171 1 "2" "24" "d" -1 -1 0 -1
"10804" "34" "4" "6" 2791 0 "2" "29" "c" 1 -1 0 1
"10819" "34" "44" "3" 6710 1 "2" "26" "b" -1 1 -1 0
"10833" "34" "5" "7" 3318 1 "2" "5" "c" 1 -1 0 1
"10847" "34" "54" "3" 3826 1 "2" "12" "d" -1 -1 0 -1
"10861" "34" "57" "4" 4327 1 "2" "32" "d" -1 -1 0 -1
"10876" "34" "63" "6" 1286 1 "2" "30" "b" -1 1 -1 0
"10891" "34" "67" "7" 2712 0 "2" "21" "c" 1 -1 0 1
"10904" "34" "70" "6" 3073 0 "2" "17" "c" 1 -1 0 1
"10919" "34" "82" "6" 2424 0 "2" "19" "a" 1 1 1 0
"10934" "34" "89" "4" 2225 1 "2" "9" "c" 1 -1 0 1
"10948" "34" "9" "6" 3537 1 "2" "6" "b" -1 1 -1 0
"10962" "34" "91" "6" 3145 0 "2" "31" "a" 1 1 1 0
"10978" "34" "92" "2" 1484 1 "2" "11" "a" 1 1 1 0
"10993" "34" "94" "7" 2916 0 "2" "23" "a" 1 1 1 0
"11009" "34" "95" "3" 2385 1 "2" "4" "d" -1 -1 0 -1
"11024" "34" "96" "6" 2177 1 "2" "3" "a" 1 1 1 0
"11038" "35" "108" "1" 3163 1 "2" "1" "a" 1 1 1 0
"11053" "35" "112" "4" 3072 1 "2" "13" "a" 1 1 1 0
"11070" "35" "119" "7" 2653 1 "2" "14" "d" -1 -1 0 -1
"11086" "35" "123" "7" 3449 0 "2" "3" "c" 1 -1 0 1
"11101" "35" "126" "3" 2689 1 "2" "12" "b" -1 1 -1 0
"11116" "35" "127" "7" 4824 1 "2" "27" "c" 1 -1 0 1
"11130" "35" "17" "4" 2146 1 "2" "9" "a" 1 1 1 0
"11146" "35" "19" "7" 4485 0 "2" "16" "b" -1 1 -1 0
"11162" "35" "21" "6" 1788 0 "2" "25" "a" 1 1 1 0
"11176" "35" "22" "7" 3560 1 "2" "17" "a" 1 1 1 0
"11192" "35" "24" "6" 3365 0 "2" "19" "c" 1 -1 0 1
"11207" "35" "25" "7" 3763 1 "2" "7" "c" 1 -1 0 1
"11220" "35" "30" "7" 4890 0 "2" "21" "a" 1 1 1 0
"11234" "35" "31" "7" 2041 0 "2" "24" "b" -1 1 -1 0
"11249" "35" "32" "2" 6899 1 "2" "11" "c" 1 -1 0 1
"11264" "35" "33" "7" 3384 1 "2" "22" "d" -1 -1 0 -1
"11280" "35" "35" "3" 5131 1 "2" "26" "d" -1 -1 0 -1
"11294" "35" "39" "2" 2874 1 "2" "20" "b" -1 1 -1 0
"11309" "35" "42" "1" 4439 1 "2" "15" "c" 1 -1 0 1
"11324" "35" "46" "6" 2045 1 "2" "30" "d" -1 -1 0 -1
"11339" "35" "5" "7" 2728 0 "2" "23" "c" 1 -1 0 1
"11355" "35" "50" "6" 2817 1 "2" "18" "d" -1 -1 0 -1
"11371" "35" "52" "7" 2734 1 "2" "5" "a" 1 1 1 0
"11387" "35" "62" "6" 2724 1 "2" "6" "d" -1 -1 0 -1
"11402" "35" "67" "6" 2490 1 "2" "28" "b" -1 1 -1 0
"11417" "35" "69" "7" 2697 1 "2" "29" "a" 1 1 1 0
"11432" "35" "74" "6" 2622 0 "2" "31" "c" 1 -1 0 1
"11447" "35" "76" "1" 6425 1 "2" "10" "d" -1 -1 0 -1
"11463" "35" "8" "4" 4118 1 "2" "32" "b" -1 1 -1 0
"11478" "35" "87" "2" 4066 1 "2" "2" "d" -1 -1 0 -1
"11494" "35" "91" "3" 6159 1 "2" "4" "b" -1 1 -1 0
"11509" "35" "96" "6" 2689 1 "2" "8" "b" -1 1 -1 0
"11525" "36" "10" "1" 5850 1 "2" "1" "d" -1 -1 0 -1
"11539" "36" "101" "6" 4342 1 "2" "23" "b" -1 1 -1 0
"11555" "36" "104" "3" 3206 1 "2" "4" "a" 1 1 1 0
"11569" "36" "107" "7" 3286 1 "2" "7" "b" -1 1 -1 0
"11582" "36" "109" "4" 1672 1 "2" "9" "d" -1 -1 0 -1
"11596" "36" "11" "7" 3523 1 "2" "5" "d" -1 -1 0 -1
"11611" "36" "112" "4" 2798 1 "2" "13" "d" -1 -1 0 -1
"11627" "36" "115" "7" 2479 1 "2" "29" "d" -1 -1 0 -1
"11640" "36" "119" "3" 3073 1 "2" "26" "c" 1 -1 0 1
"11654" "36" "120" "6" 2119 1 "2" "28" "a" 1 1 1 0
"11670" "36" "121" "7" 2041 0 "2" "3" "b" -1 1 -1 0
"11684" "36" "124" "6" 1801 1 "2" "24" "a" 1 1 1 0
"11698" "36" "125" "6" 1819 1 "2" "21" "d" -1 -1 0 -1
"11713" "36" "129" "6" 1297 1 "2" "30" "c" 1 -1 0 1
"11728" "36" "14" "4" 6324 1 "2" "32" "a" 1 1 1 0
"11744" "36" "18" "1" 6161 1 "2" "10" "c" 1 -1 0 1
"11760" "36" "21" "7" 4924 1 "2" "27" "b" -1 1 -1 0
"11774" "36" "25" "7" 4344 1 "2" "22" "c" 1 -1 0 1
"11789" "36" "34" "6" 2952 1 "2" "6" "c" 1 -1 0 1
"11804" "36" "48" "1" 4197 1 "2" "15" "b" -1 1 -1 0
"11820" "36" "49" "7" 2336 1 "2" "25" "d" -1 -1 0 -1
"11835" "36" "5" "7" 3539 1 "2" "17" "d" -1 -1 0 -1
"11848" "36" "52" "6" 3052 1 "2" "18" "c" 1 -1 0 1
"11862" "36" "62" "3" 3329 1 "2" "12" "a" 1 1 1 0
"11876" "36" "68" "2" 3491 1 "2" "2" "c" 1 -1 0 1
"11889" "36" "70" "7" 2984 1 "2" "31" "b" -1 1 -1 0
"11905" "36" "76" "7" 1740 1 "2" "19" "b" -1 1 -1 0
"11920" "36" "79" "6" 2175 1 "2" "8" "a" 1 1 1 0
"11936" "36" "88" "2" 2606 1 "2" "11" "b" -1 1 -1 0
"11950" "36" "9" "6" 5233 1 "2" "16" "a" 1 1 1 0
"11965" "36" "97" "2" 5223 1 "2" "20" "a" 1 1 1 0
"11980" "36" "98" "7" 2316 1 "2" "14" "c" 1 -1 0 1
"11995" "37" "101" "3" 5539 1 "2" "26" "c" 1 -1 0 1
"12010" "37" "103" "7" 4304 1 "2" "31" "b" -1 1 -1 0
"12025" "37" "113" "6" 2353 1 "2" "28" "a" 1 1 1 0
"12040" "37" "115" "6" 4675 1 "2" "18" "c" 1 -1 0 1
"12056" "37" "13" "2" 8025 1 "2" "2" "c" 1 -1 0 1
"12070" "37" "130" "7" 5578 1 "2" "17" "d" -1 -1 0 -1
"12086" "37" "18" "2" 18826 1 "2" "20" "a" 1 1 1 0
"12101" "37" "23" "6" 4930 1 "2" "6" "c" 1 -1 0 1
"12117" "37" "24" "7" 4347 1 "2" "27" "b" -1 1 -1 0
"12132" "37" "27" "6" 3101 1 "2" "30" "c" 1 -1 0 1
"12149" "37" "30" "7" 3316 1 "2" "29" "d" -1 -1 0 -1
"12165" "37" "34" "2" 12698 1 "2" "11" "b" -1 1 -1 0
"12181" "37" "35" "7" 3453 1 "2" "14" "c" 1 -1 0 1
"12197" "37" "40" "4" 4153 1 "2" "9" "d" -1 -1 0 -1
"12212" "37" "41" "7" 4229 1 "2" "25" "d" -1 -1 0 -1
"12227" "37" "42" "3" 3549 1 "2" "12" "a" 1 1 1 0
"12243" "37" "43" "1" 10498 1 "2" "10" "c" 1 -1 0 1
"12259" "37" "44" "6" 3864 1 "2" "24" "a" 1 1 1 0
"12275" "37" "45" "1" 5057 1 "2" "15" "b" -1 1 -1 0
"12291" "37" "52" "1" 8898 1 "2" "1" "d" -1 -1 0 -1
"12305" "37" "64" "4" 7310 1 "2" "32" "a" 1 1 1 0
"12321" "37" "65" "6" 4017 1 "2" "16" "a" 1 1 1 0
"12337" "37" "70" "4" 3808 1 "2" "13" "d" -1 -1 0 -1
"12353" "37" "74" "6" 10588 1 "2" "23" "b" -1 1 -1 0
"12369" "37" "75" "7" 3239 1 "2" "5" "d" -1 -1 0 -1
"12385" "37" "76" "7" 3248 1 "2" "7" "b" -1 1 -1 0
"12400" "37" "83" "7" 3550 1 "2" "22" "c" 1 -1 0 1
"12416" "37" "89" "3" 4459 1 "2" "4" "a" 1 1 1 0
"12431" "37" "9" "6" 8139 1 "2" "21" "d" -1 -1 0 -1
"12446" "37" "90" "6" 7262 1 "2" "8" "a" 1 1 1 0
"12462" "37" "99" "7" 3641 1 "2" "19" "b" -1 1 -1 0
"12478" "38" "102" "7" 2393 1 "2" "22" "a" 1 1 1 0
"12493" "38" "109" "7" 3139 1 "2" "29" "b" -1 1 -1 0
"12509" "38" "113" "6" 2543 1 "2" "3" "d" -1 -1 0 -1
"12523" "38" "114" "4" 4043 1 "2" "13" "b" -1 1 -1 0
"12539" "38" "122" "7" 4821 0 "2" "24" "c" 1 -1 0 1
"12554" "38" "130" "7" 3358 1 "2" "5" "b" -1 1 -1 0
"12570" "38" "15" "7" 4289 1 "2" "14" "a" 1 1 1 0
"12586" "38" "16" "2" 11759 1 "2" "20" "c" 1 -1 0 1
"12602" "38" "17" "6" 6531 1 "2" "6" "a" 1 1 1 0
"12618" "38" "19" "6" 2695 1 "2" "28" "c" 1 -1 0 1
"12633" "38" "21" "3" 6239 1 "2" "26" "a" 1 1 1 0
"12648" "38" "26" "6" 3478 1 "2" "21" "b" -1 1 -1 0
"12663" "38" "3" "1" 12803 1 "2" "10" "a" 1 1 1 0
"12679" "38" "33" "7" 3586 1 "2" "19" "d" -1 -1 0 -1
"12694" "38" "40" "4" 4481 1 "2" "32" "c" 1 -1 0 1
"12707" "38" "44" "3" 3680 1 "2" "12" "c" 1 -1 0 1
"12722" "38" "46" "6" 2841 1 "2" "16" "c" 1 -1 0 1
"12738" "38" "57" "7" 2652 0 "2" "23" "d" -1 -1 0 -1
"12753" "38" "58" "7" 6048 1 "2" "27" "d" -1 -1 0 -1
"12769" "38" "61" "7" 2348 1 "2" "25" "b" -1 1 -1 0
"12784" "38" "68" "6" 2528 1 "2" "30" "a" 1 1 1 0
"12799" "38" "69" "6" 2955 1 "2" "18" "a" 1 1 1 0
"12814" "38" "7" "2" 5688 0 "2" "1" "b" -1 1 -1 0
"12828" "38" "71" "6" 2998 1 "2" "8" "c" 1 -1 0 1
"12843" "38" "72" "4" 4482 1 "2" "9" "b" -1 1 -1 0
"12858" "38" "73" "7" 3288 1 "2" "7" "d" -1 -1 0 -1
"12872" "38" "74" "3" 4555 0 "2" "11" "d" -1 -1 0 -1
"12887" "38" "76" "6" 5139 0 "2" "31" "d" -1 -1 0 -1
"12903" "38" "86" "6" 2609 0 "2" "17" "b" -1 1 -1 0
"12916" "38" "93" "1" 7030 1 "2" "15" "d" -1 -1 0 -1
"12931" "38" "99" "2" 5442 1 "2" "2" "a" 1 1 1 0
"12947" "39" "102" "7" 2951 1 "2" "5" "c" 1 -1 0 1
"12963" "39" "107" "2" 2108 1 "2" "11" "a" 1 1 1 0
"12979" "39" "110" "1" 2520 1 "2" "10" "b" -1 1 -1 0
"12995" "39" "115" "7" 2872 1 "2" "25" "c" 1 -1 0 1
"13009" "39" "119" "4" 2761 1 "2" "9" "c" 1 -1 0 1
"13024" "39" "121" "3" 3049 1 "2" "12" "d" -1 -1 0 -1
"13038" "39" "122" "1" 2540 1 "2" "15" "a" 1 1 1 0
"13053" "39" "13" "6" 5078 1 "2" "16" "d" -1 -1 0 -1
"13069" "39" "130" "2" 3519 1 "2" "20" "d" -1 -1 0 -1
"13085" "39" "19" "7" 3311 1 "2" "7" "a" 1 1 1 0
"13100" "39" "25" "7" 3020 1 "2" "27" "a" 1 1 1 0
"13115" "39" "28" "6" 2563 1 "2" "6" "b" -1 1 -1 0
"13129" "39" "29" "4" 3803 1 "2" "13" "c" 1 -1 0 1
"13145" "39" "3" "2" 4299 0 "2" "1" "c" 1 -1 0 1
"13159" "39" "30" "6" 2247 1 "2" "28" "d" -1 -1 0 -1
"13175" "39" "31" "3" 3134 1 "2" "26" "b" -1 1 -1 0
"13190" "39" "32" "6" 3514 1 "2" "8" "d" -1 -1 0 -1
"13206" "39" "34" "6" 3013 1 "2" "18" "b" -1 1 -1 0
"13222" "39" "36" "7" 2626 1 "2" "22" "b" -1 1 -1 0
"13238" "39" "39" "6" 2893 1 "2" "21" "c" 1 -1 0 1
"13253" "39" "40" "6" 1621 1 "2" "23" "a" 1 1 1 0
"13268" "39" "42" "6" 2657 1 "2" "3" "a" 1 1 1 0
"13283" "39" "55" "7" 3486 1 "2" "29" "c" 1 -1 0 1
"13299" "39" "57" "7" 5011 1 "2" "17" "c" 1 -1 0 1
"13315" "39" "67" "7" 2810 1 "2" "14" "b" -1 1 -1 0
"13331" "39" "69" "6" 2179 1 "2" "30" "b" -1 1 -1 0
"13347" "39" "8" "2" 4865 1 "2" "2" "b" -1 1 -1 0
"13361" "39" "85" "6" 2657 0 "2" "19" "a" 1 1 1 0
"13376" "39" "94" "4" 3528 1 "2" "32" "d" -1 -1 0 -1
"13392" "39" "97" "7" 6282 1 "2" "31" "a" 1 1 1 0
"13406" "40" "10" "6" 3021 1 "2" "18" "d" -1 -1 0 -1
"13421" "40" "101" "7" 3165 0 "2" "21" "a" 1 1 1 0
"13435" "40" "106" "4" 2708 1 "2" "32" "b" -1 1 -1 0
"13449" "40" "108" "6" 1277 1 "2" "23" "c" 1 -1 0 1
"13463" "40" "110" "2" 4763 1 "2" "2" "d" -1 -1 0 -1
"13476" "40" "120" "4" 7278 1 "2" "13" "a" 1 1 1 0
"13491" "40" "124" "7" 3510 1 "2" "25" "a" 1 1 1 0
"13504" "40" "126" "6" 4241 0 "2" "19" "c" 1 -1 0 1
"13517" "40" "128" "6" 2741 1 "2" "3" "c" 1 -1 0 1
"13532" "40" "13" "2" 5702 1 "2" "11" "c" 1 -1 0 1
"13545" "40" "14" "6" 1859 1 "2" "8" "b" -1 1 -1 0
"13557" "40" "16" "3" 2922 1 "2" "12" "b" -1 1 -1 0
"13573" "40" "17" "6" 1844 1 "2" "6" "d" -1 -1 0 -1
"13587" "40" "23" "7" 2178 1 "2" "14" "d" -1 -1 0 -1
"13601" "40" "27" "1" 4521 1 "2" "10" "d" -1 -1 0 -1
"13615" "40" "30" "6" 1517 1 "2" "30" "d" -1 -1 0 -1
"13629" "40" "37" "6" 1762 1 "2" "16" "b" -1 1 -1 0
"13645" "40" "40" "3" 3224 1 "2" "4" "b" -1 1 -1 0
"13658" "40" "48" "3" 6131 1 "2" "26" "d" -1 -1 0 -1
"13670" "40" "51" "7" 2217 1 "2" "29" "a" 1 1 1 0
"13684" "40" "57" "4" 1893 1 "2" "9" "a" 1 1 1 0
"13697" "40" "63" "7" 2550 1 "2" "17" "a" 1 1 1 0
"13710" "40" "64" "7" 3375 1 "2" "22" "d" -1 -1 0 -1
"13723" "40" "65" "7" 3701 1 "2" "31" "c" 1 -1 0 1
"13735" "40" "68" "6" 1920 1 "2" "24" "b" -1 1 -1 0
"13749" "40" "71" "1" 6719 1 "2" "15" "c" 1 -1 0 1
"13763" "40" "73" "2" 3428 1 "2" "20" "b" -1 1 -1 0
"13774" "40" "78" "7" 4587 1 "2" "5" "a" 1 1 1 0
"13786" "40" "85" "6" 2112 1 "2" "28" "b" -1 1 -1 0
"13800" "40" "86" "7" 2679 1 "2" "27" "c" 1 -1 0 1
"13814" "40" "96" "1" 1747 1 "2" "1" "a" 1 1 1 0
"13826" "40" "99" "7" 2869 1 "2" "7" "c" 1 -1 0 1
"13841" "41" "102" "7" 6241 0 "2" "28" "a" 1 1 1 0
"13857" "41" "106" "1" 7762 1 "2" "15" "b" -1 1 -1 0
"13873" "41" "107" "7" 2198 1 "2" "25" "d" -1 -1 0 -1
"13887" "41" "109" "7" 4855 1 "2" "31" "b" -1 1 -1 0
"13901" "41" "117" "2" 9708 1 "2" "20" "a" 1 1 1 0
"13915" "41" "127" "1" 6227 1 "2" "10" "c" 1 -1 0 1
"13931" "41" "129" "4" 6546 1 "2" "13" "d" -1 -1 0 -1
"13948" "41" "130" "6" 4724 1 "2" "18" "c" 1 -1 0 1
"13964" "41" "17" "7" 5908 1 "2" "17" "d" -1 -1 0 -1
"13980" "41" "22" "6" 4224 1 "2" "8" "a" 1 1 1 0
"13994" "41" "34" "7" 5440 1 "2" "14" "c" 1 -1 0 1
"14009" "41" "35" "6" 3635 1 "2" "3" "b" -1 1 -1 0
"14025" "41" "4" "7" 4503 1 "2" "5" "d" -1 -1 0 -1
"14041" "41" "43" "7" 9136 0 "2" "23" "b" -1 1 -1 0
"14057" "41" "45" "7" 3030 0 "2" "16" "a" 1 1 1 0
"14073" "41" "48" "3" 5691 1 "2" "4" "a" 1 1 1 0
"14088" "41" "5" "1" 16965 0 "2" "26" "c" 1 -1 0 1
"14103" "41" "53" "3" 9744 0 "2" "11" "b" -1 1 -1 0
"14119" "41" "56" "3" 3903 1 "2" "12" "a" 1 1 1 0
"14133" "41" "64" "7" 2290 1 "2" "7" "b" -1 1 -1 0
"14148" "41" "67" "7" 4411 1 "2" "22" "c" 1 -1 0 1
"14163" "41" "74" "1" 6771 1 "2" "1" "d" -1 -1 0 -1
"14178" "41" "79" "4" 4059 1 "2" "9" "d" -1 -1 0 -1
"14192" "41" "81" "2" 6069 1 "2" "2" "c" 1 -1 0 1
"14207" "41" "83" "7" 2985 1 "2" "29" "d" -1 -1 0 -1
"14222" "41" "84" "7" 2855 1 "2" "19" "b" -1 1 -1 0
"14238" "41" "85" "4" 5813 1 "2" "32" "a" 1 1 1 0
"14253" "41" "96" "7" 3086 0 "2" "24" "a" 1 1 1 0
"14269" "41" "97" "6" 4704 1 "2" "6" "c" 1 -1 0 1
"14285" "41" "99" "6" 4774 1 "2" "21" "d" -1 -1 0 -1
"14300" "42" "10" "6" 2999 1 "2" "3" "c" 1 -1 0 1
"14315" "42" "103" "7" 2920 1 "2" "25" "a" 1 1 1 0
"14329" "42" "108" "4" 2956 1 "2" "9" "a" 1 1 1 0
"14341" "42" "115" "7" 1939 1 "2" "17" "a" 1 1 1 0
"14356" "42" "12" "4" 12762 1 "2" "13" "a" 1 1 1 0
"14372" "42" "129" "3" 2479 1 "2" "4" "b" -1 1 -1 0
"14385" "42" "14" "7" 11295 0 "2" "21" "a" 1 1 1 0
"14401" "42" "17" "4" 6063 1 "2" "32" "b" -1 1 -1 0
"14416" "42" "20" "1" 19439 1 "2" "15" "c" 1 -1 0 1
"14432" "42" "33" "1" 3698 1 "2" "1" "a" 1 1 1 0
"14447" "42" "38" "3" 5605 1 "2" "26" "d" -1 -1 0 -1
"14462" "42" "44" "7" 5477 0 "2" "8" "b" -1 1 -1 0
"14476" "42" "47" "6" 4484 1 "2" "18" "d" -1 -1 0 -1
"14492" "42" "53" "6" 10244 0 "2" "27" "c" 1 -1 0 1
"14506" "42" "57" "6" 1505 1 "2" "23" "c" 1 -1 0 1
"14521" "42" "61" "2" 15876 1 "2" "20" "b" -1 1 -1 0
"14536" "42" "62" "7" 5150 0 "2" "16" "b" -1 1 -1 0
"14551" "42" "65" "6" 1923 1 "2" "28" "b" -1 1 -1 0
"14565" "42" "7" "7" 7304 1 "2" "7" "c" 1 -1 0 1
"14580" "42" "72" "6" 5515 1 "2" "24" "b" -1 1 -1 0
"14596" "42" "75" "2" 6302 1 "2" "11" "c" 1 -1 0 1
"14612" "42" "76" "6" 2287 1 "2" "30" "d" -1 -1 0 -1
"14628" "42" "79" "1" 9237 1 "2" "10" "d" -1 -1 0 -1
"14644" "42" "8" "7" 2974 1 "2" "19" "c" 1 -1 0 1
"14660" "42" "80" "7" 4902 1 "2" "31" "c" 1 -1 0 1
"14675" "42" "81" "6" 2968 1 "2" "6" "d" -1 -1 0 -1
"14689" "42" "83" "7" 2474 1 "2" "22" "d" -1 -1 0 -1
"14704" "42" "86" "7" 4166 1 "2" "29" "a" 1 1 1 0
"14720" "42" "87" "7" 3880 1 "2" "14" "d" -1 -1 0 -1
"14735" "42" "89" "2" 8291 1 "2" "2" "d" -1 -1 0 -1
"14750" "42" "90" "3" 3142 1 "2" "12" "b" -1 1 -1 0
"14763" "43" "103" "6" 4682 0 "2" "5" "b" -1 1 -1 0
"14779" "43" "107" "6" 2128 1 "2" "24" "c" 1 -1 0 1
"14794" "43" "111" "6" 2530 1 "2" "8" "c" 1 -1 0 1
"14808" "43" "114" "7" 4144 1 "2" "31" "d" -1 -1 0 -1
"14823" "43" "115" "3" 3485 1 "2" "12" "c" 1 -1 0 1
"14838" "43" "12" "1" 3118 1 "2" "1" "b" -1 1 -1 0
"14852" "43" "129" "7" 2889 1 "2" "14" "a" 1 1 1 0
"14868" "43" "130" "6" 3260 1 "2" "28" "c" 1 -1 0 1
"14884" "43" "15" "6" 1803 1 "2" "30" "a" 1 1 1 0
"14899" "43" "19" "4" 6074 1 "2" "13" "b" -1 1 -1 0
"14916" "43" "24" "7" 3732 1 "2" "22" "a" 1 1 1 0
"14930" "43" "25" "7" 3431 1 "2" "17" "b" -1 1 -1 0
"14944" "43" "30" "1" 7441 1 "2" "15" "d" -1 -1 0 -1
"14959" "43" "32" "7" 2799 1 "2" "29" "b" -1 1 -1 0
"14974" "43" "37" "7" 2902 1 "2" "19" "d" -1 -1 0 -1
"14989" "43" "39" "2" 4957 1 "2" "11" "d" -1 -1 0 -1
"15004" "43" "4" "7" 6035 0 "2" "6" "a" 1 1 1 0
"15017" "43" "44" "6" 6726 0 "2" "27" "d" -1 -1 0 -1
"15030" "43" "45" "6" 3531 1 "2" "18" "a" 1 1 1 0
"15046" "43" "49" "6" 3229 1 "2" "16" "c" 1 -1 0 1
"15062" "43" "55" "6" 3169 0 "2" "7" "d" -1 -1 0 -1
"15078" "43" "56" "3" 2359 0 "2" "9" "b" -1 1 -1 0
"15094" "43" "59" "2" 3681 1 "2" "2" "a" 1 1 1 0
"15109" "43" "61" "1" 4512 1 "2" "10" "a" 1 1 1 0
"15125" "43" "65" "7" 2807 0 "2" "3" "d" -1 -1 0 -1
"15140" "43" "75" "4" 5328 1 "2" "32" "c" 1 -1 0 1
"15155" "43" "78" "2" 5072 1 "2" "20" "c" 1 -1 0 1
"15170" "43" "88" "3" 4137 1 "2" "4" "c" 1 -1 0 1
"15185" "43" "90" "3" 4272 1 "2" "26" "a" 1 1 1 0
"15199" "43" "91" "6" 3030 1 "2" "21" "b" -1 1 -1 0
"15215" "43" "92" "6" 2671 1 "2" "23" "d" -1 -1 0 -1
"15231" "43" "95" "7" 2989 1 "2" "25" "b" -1 1 -1 0
"15247" "44" "102" "7" 3819 1 "2" "5" "c" 1 -1 0 1
"15263" "44" "104" "1" 2398 1 "2" "1" "c" 1 -1 0 1
"15277" "44" "11" "4" 4712 1 "2" "32" "d" -1 -1 0 -1
"15293" "44" "112" "6" 4096 1 "2" "6" "b" -1 1 -1 0
"15309" "44" "113" "6" 5109 1 "2" "8" "d" -1 -1 0 -1
"15324" "44" "12" "6" 3109 1 "2" "28" "d" -1 -1 0 -1
"15340" "44" "122" "3" 4924 1 "2" "12" "d" -1 -1 0 -1
"15356" "44" "18" "2" 7474 1 "2" "11" "a" 1 1 1 0
"15372" "44" "21" "6" 3725 0 "2" "31" "a" 1 1 1 0
"15388" "44" "24" "6" 3436 1 "2" "18" "b" -1 1 -1 0
"15403" "44" "27" "7" 2648 1 "2" "22" "b" -1 1 -1 0
"15419" "44" "30" "7" 2189 1 "2" "25" "c" 1 -1 0 1
"15433" "44" "33" "3" 4571 1 "2" "26" "b" -1 1 -1 0
"15448" "44" "34" "7" 2312 1 "2" "19" "a" 1 1 1 0
"15461" "44" "35" "2" 6520 1 "2" "2" "b" -1 1 -1 0
"15476" "44" "38" "1" 6320 1 "2" "15" "a" 1 1 1 0
"15492" "44" "39" "7" 4532 1 "2" "27" "a" 1 1 1 0
"15507" "44" "43" "6" 2673 1 "2" "24" "d" -1 -1 0 -1
"15523" "44" "45" "3" 4452 1 "2" "4" "d" -1 -1 0 -1
"15538" "44" "49" "7" 3755 1 "2" "29" "c" 1 -1 0 1
"15554" "44" "52" "4" 8701 1 "2" "13" "c" 1 -1 0 1
"15571" "44" "61" "4" 3667 1 "2" "9" "c" 1 -1 0 1
"15585" "44" "70" "2" 6271 1 "2" "20" "d" -1 -1 0 -1
"15600" "44" "71" "6" 3202 1 "2" "21" "c" 1 -1 0 1
"15615" "44" "77" "6" 2835 1 "2" "3" "a" 1 1 1 0
"15631" "44" "80" "7" 3713 1 "2" "14" "b" -1 1 -1 0
"15647" "44" "87" "1" 3769 1 "2" "10" "b" -1 1 -1 0
"15663" "44" "88" "6" 2132 1 "2" "23" "a" 1 1 1 0
"15679" "44" "89" "7" 4133 1 "2" "7" "a" 1 1 1 0
"15694" "44" "94" "7" 3682 1 "2" "17" "c" 1 -1 0 1
"15709" "44" "97" "6" 3670 1 "2" "30" "b" -1 1 -1 0
"15726" "44" "98" "6" 4574 1 "2" "16" "d" -1 -1 0 -1
"15742" "45" "111" "6" 2981 1 "2" "21" "b" -1 1 -1 0
"15755" "45" "115" "6" 2832 1 "2" "6" "a" 1 1 1 0
"15768" "45" "116" "4" 2887 1 "2" "9" "b" -1 1 -1 0
"15781" "45" "119" "6" 1933 1 "2" "8" "c" 1 -1 0 1
"15794" "45" "120" "1" 4876 1 "2" "15" "d" -1 -1 0 -1
"15808" "45" "122" "7" 4325 1 "2" "31" "d" -1 -1 0 -1
"15823" "45" "126" "7" 4115 1 "2" "7" "d" -1 -1 0 -1
"15836" "45" "127" "6" 1482 1 "2" "28" "c" 1 -1 0 1
"15850" "45" "13" "7" 3689 1 "2" "27" "d" -1 -1 0 -1
"15865" "45" "130" "4" 3412 1 "2" "13" "b" -1 1 -1 0
"15881" "45" "17" "6" 3548 1 "2" "3" "d" -1 -1 0 -1
"15896" "45" "21" "7" 3364 1 "2" "29" "b" -1 1 -1 0
"15910" "45" "23" "3" 3554 1 "2" "12" "c" 1 -1 0 1
"15925" "45" "25" "7" 3378 1 "2" "14" "a" 1 1 1 0
"15940" "45" "3" "7" 4080 1 "2" "25" "b" -1 1 -1 0
"15955" "45" "33" "2" 6793 1 "2" "20" "c" 1 -1 0 1
"15970" "45" "37" "7" 4037 1 "2" "5" "b" -1 1 -1 0
"15983" "45" "40" "3" 5888 1 "2" "26" "a" 1 1 1 0
"15998" "45" "43" "6" 2630 1 "2" "18" "a" 1 1 1 0
"16013" "45" "49" "7" 2046 1 "2" "19" "d" -1 -1 0 -1
"16028" "45" "50" "7" 5023 0 "2" "24" "c" 1 -1 0 1
"16042" "45" "51" "2" 4258 1 "2" "2" "a" 1 1 1 0
"16057" "45" "64" "4" 5818 1 "2" "32" "c" 1 -1 0 1
"16072" "45" "73" "2" 4373 1 "2" "11" "d" -1 -1 0 -1
"16088" "45" "79" "6" 2717 1 "2" "16" "c" 1 -1 0 1
"16103" "45" "84" "6" 2249 1 "2" "23" "d" -1 -1 0 -1
"16118" "45" "85" "7" 4590 1 "2" "22" "a" 1 1 1 0
"16133" "45" "87" "1" 6081 1 "2" "10" "a" 1 1 1 0
"16149" "45" "90" "1" 3062 1 "2" "1" "b" -1 1 -1 0
"16162" "45" "95" "6" 1737 1 "2" "30" "a" 1 1 1 0
"16178" "46" "103" "7" 2942 1 "2" "5" "d" -1 -1 0 -1
"16194" "46" "104" "3" 2631 1 "2" "4" "a" 1 1 1 0
"16210" "46" "106" "1" 4999 1 "2" "15" "b" -1 1 -1 0
"16226" "46" "107" "6" 1921 1 "2" "30" "c" 1 -1 0 1
"16242" "46" "111" "7" 2873 1 "2" "31" "b" -1 1 -1 0
"16257" "46" "119" "4" 2249 1 "2" "9" "d" -1 -1 0 -1
"16271" "46" "120" "6" 3482 1 "2" "18" "c" 1 -1 0 1
"16286" "46" "122" "4" 3311 1 "2" "13" "d" -1 -1 0 -1
"16302" "46" "123" "7" 2833 0 "2" "28" "a" 1 1 1 0
"16317" "46" "18" "3" 5501 1 "2" "12" "a" 1 1 1 0
"16332" "46" "22" "7" 2209 0 "2" "16" "a" 1 1 1 0
"16348" "46" "23" "2" 6538 1 "2" "2" "c" 1 -1 0 1
"16364" "46" "26" "6" 8771 0 "2" "17" "d" -1 -1 0 -1
"16379" "46" "30" "6" 2381 0 "2" "22" "c" 1 -1 0 1
"16395" "46" "31" "7" 3308 1 "2" "25" "d" -1 -1 0 -1
"16411" "46" "42" "7" 2899 1 "2" "29" "d" -1 -1 0 -1
"16426" "46" "49" "7" 3677 1 "2" "7" "b" -1 1 -1 0
"16440" "46" "5" "3" 7449 1 "2" "26" "c" 1 -1 0 1
"16455" "46" "58" "7" 2625 1 "2" "19" "b" -1 1 -1 0
"16471" "46" "65" "6" 3783 1 "2" "21" "d" -1 -1 0 -1
"16485" "46" "70" "2" 4034 1 "2" "11" "b" -1 1 -1 0
"16501" "46" "72" "1" 3129 1 "2" "1" "d" -1 -1 0 -1
"16514" "46" "76" "4" 4072 1 "2" "32" "a" 1 1 1 0
"16529" "46" "8" "6" 4519 1 "2" "3" "b" -1 1 -1 0
"16545" "46" "81" "7" 2412 1 "2" "14" "c" 1 -1 0 1
"16561" "46" "82" "6" 4292 1 "2" "23" "b" -1 1 -1 0
"16576" "46" "83" "7" 4783 0 "2" "6" "c" 1 -1 0 1
"16590" "46" "87" "1" 4130 1 "2" "10" "c" 1 -1 0 1
"16606" "46" "88" "7" 3204 1 "2" "27" "b" -1 1 -1 0
"16619" "46" "89" "7" 2204 0 "2" "8" "a" 1 1 1 0
"16633" "46" "99" "6" 3648 1 "2" "24" "a" 1 1 1 0
"16647" "47" "101" "6" 2639 1 "2" "18" "d" -1 -1 0 -1
"16662" "47" "104" "1" 4192 1 "2" "15" "c" 1 -1 0 1
"16678" "47" "107" "6" 3069 1 "2" "16" "b" -1 1 -1 0
"16694" "47" "119" "7" 3374 0 "2" "21" "a" 1 1 1 0
"16709" "47" "120" "4" 3999 1 "2" "13" "a" 1 1 1 0
"16726" "47" "124" "7" 2560 1 "2" "17" "a" 1 1 1 0
"16742" "47" "21" "4" 4914 1 "2" "32" "b" -1 1 -1 0
"16758" "47" "22" "6" 1885 1 "2" "30" "d" -1 -1 0 -1
"16775" "47" "34" "6" 2563 1 "2" "24" "b" -1 1 -1 0
"16790" "47" "4" "6" 3293 0 "2" "19" "c" 1 -1 0 1
"16805" "47" "40" "2" 9372 1 "2" "20" "b" -1 1 -1 0
"16821" "47" "41" "6" 1916 1 "2" "8" "b" -1 1 -1 0
"16836" "47" "42" "3" 3877 1 "2" "12" "b" -1 1 -1 0
"16851" "47" "44" "6" 2678 0 "2" "22" "d" -1 -1 0 -1
"16865" "47" "46" "2" 2978 1 "2" "2" "d" -1 -1 0 -1
"16881" "47" "55" "7" 2904 1 "2" "31" "c" 1 -1 0 1
"16894" "47" "58" "6" 1963 1 "2" "28" "b" -1 1 -1 0
"16910" "47" "61" "3" 6759 1 "2" "26" "d" -1 -1 0 -1
"16925" "47" "63" "7" 2625 1 "2" "5" "a" 1 1 1 0
"16941" "47" "66" "6" 1869 1 "2" "23" "c" 1 -1 0 1
"16957" "47" "68" "6" 1896 1 "2" "3" "c" 1 -1 0 1
"16972" "47" "79" "7" 2394 1 "2" "14" "d" -1 -1 0 -1
"16988" "47" "81" "7" 2338 1 "2" "25" "a" 1 1 1 0
"17003" "47" "82" "7" 4896 1 "2" "7" "c" 1 -1 0 1
"17018" "47" "85" "6" 2206 1 "2" "6" "d" -1 -1 0 -1
"17034" "47" "88" "1" 3506 1 "2" "10" "d" -1 -1 0 -1
"17050" "47" "92" "1" 3892 1 "2" "1" "a" 1 1 1 0
"17063" "47" "95" "4" 3235 1 "2" "9" "a" 1 1 1 0
"17079" "47" "96" "3" 3407 1 "2" "4" "b" -1 1 -1 0
"17093" "47" "97" "7" 3339 1 "2" "29" "a" 1 1 1 0
"17109" "47" "99" "2" 4946 1 "2" "11" "c" 1 -1 0 1
"17125" "48" "103" "6" 2881 1 "2" "21" "c" 1 -1 0 1
"17140" "48" "116" "2" 2870 1 "2" "20" "d" -1 -1 0 -1
"17156" "48" "117" "6" 2717 1 "2" "18" "b" -1 1 -1 0
"17172" "48" "121" "3" 3056 1 "2" "26" "b" -1 1 -1 0
"17186" "48" "127" "3" 3876 1 "2" "12" "d" -1 -1 0 -1
"17202" "48" "128" "6" 5073 0 "2" "31" "a" 1 1 1 0
"17218" "48" "13" "7" 2443 1 "2" "22" "b" -1 1 -1 0
"17233" "48" "16" "4" 3099 1 "2" "9" "c" 1 -1 0 1
"17248" "48" "17" "7" 3254 0 "2" "28" "d" -1 -1 0 -1
"17263" "48" "22" "6" 2150 1 "2" "30" "b" -1 1 -1 0
"17279" "48" "26" "1" 3445 1 "2" "1" "c" 1 -1 0 1
"17295" "48" "28" "4" 3289 1 "2" "32" "d" -1 -1 0 -1
"17311" "48" "39" "6" 4175 0 "2" "17" "c" 1 -1 0 1
"17326" "48" "42" "6" 2568 1 "2" "8" "d" -1 -1 0 -1
"17341" "48" "44" "7" 2963 1 "2" "19" "a" 1 1 1 0
"17357" "48" "45" "6" 2922 1 "2" "16" "d" -1 -1 0 -1
"17373" "48" "50" "2" 4921 1 "2" "11" "a" 1 1 1 0
"17389" "48" "52" "4" 3326 1 "2" "13" "c" 1 -1 0 1
"17406" "48" "53" "7" 4592 0 "2" "3" "a" 1 1 1 0
"17421" "48" "55" "7" 2613 1 "2" "29" "c" 1 -1 0 1
"17436" "48" "58" "6" 3630 1 "2" "6" "b" -1 1 -1 0
"17451" "48" "7" "7" 1947 0 "2" "23" "a" 1 1 1 0
"17467" "48" "70" "7" 4741 1 "2" "7" "a" 1 1 1 0
"17482" "48" "72" "7" 3509 1 "2" "25" "c" 1 -1 0 1
"17497" "48" "74" "2" 3620 1 "2" "2" "b" -1 1 -1 0
"17513" "48" "86" "1" 3529 1 "2" "10" "b" -1 1 -1 0
"17529" "48" "88" "7" 3645 1 "2" "5" "c" 1 -1 0 1
"17545" "48" "90" "7" 2944 1 "2" "14" "b" -1 1 -1 0
"17561" "48" "91" "6" 1970 1 "2" "24" "d" -1 -1 0 -1
"17575" "48" "95" "6" 5220 0 "2" "27" "a" 1 1 1 0
"17591" "48" "98" "1" 3154 1 "2" "15" "a" 1 1 1 0
"17607" "48" "99" "3" 2420 1 "2" "4" "d" -1 -1 0 -1
"17621" "49" "103" "2" 2781 1 "2" "11" "b" -1 1 -1 0
"17635" "49" "104" "4" 2866 1 "2" "9" "d" -1 -1 0 -1
"17650" "49" "115" "6" 2243 1 "2" "24" "a" 1 1 1 0
"17662" "49" "117" "6" 5126 1 "2" "3" "b" -1 1 -1 0
"17677" "49" "119" "2" 3931 0 "2" "1" "d" -1 -1 0 -1
"17689" "49" "120" "7" 2888 1 "2" "27" "b" -1 1 -1 0
"17703" "49" "121" "7" 2255 1 "2" "19" "b" -1 1 -1 0
"17716" "49" "123" "6" 4146 1 "2" "6" "c" 1 -1 0 1
"17730" "49" "124" "7" 4310 1 "2" "7" "b" -1 1 -1 0
"17742" "49" "126" "1" 4646 1 "2" "15" "b" -1 1 -1 0
"17758" "49" "128" "6" 3490 1 "2" "18" "c" 1 -1 0 1
"17772" "49" "16" "6" 2468 1 "2" "30" "c" 1 -1 0 1
"17787" "49" "17" "7" 2031 0 "2" "28" "a" 1 1 1 0
"17801" "49" "18" "2" 4897 1 "2" "2" "c" 1 -1 0 1
"17816" "49" "23" "7" 2186 1 "2" "29" "d" -1 -1 0 -1
"17830" "49" "29" "3" 4114 1 "2" "4" "a" 1 1 1 0
"17844" "49" "30" "4" 2458 1 "2" "13" "d" -1 -1 0 -1
"17858" "49" "35" "3" 3690 1 "2" "26" "c" 1 -1 0 1
"17873" "49" "4" "4" 3863 1 "2" "32" "a" 1 1 1 0
"17886" "49" "54" "7" 6362 1 "2" "22" "c" 1 -1 0 1
"17900" "49" "63" "7" 13262 0 "2" "23" "b" -1 1 -1 0
"17914" "49" "67" "6" 7054 1 "2" "8" "a" 1 1 1 0
"17926" "49" "70" "2" 4882 1 "2" "20" "a" 1 1 1 0
"17940" "49" "71" "7" 5748 1 "2" "31" "b" -1 1 -1 0
"17954" "49" "75" "1" 4909 1 "2" "10" "c" 1 -1 0 1
"17969" "49" "78" "7" 2861 1 "2" "25" "d" -1 -1 0 -1
"17981" "49" "8" "7" 2341 1 "2" "14" "c" 1 -1 0 1
"17996" "49" "82" "3" 2707 1 "2" "12" "a" 1 1 1 0
"18009" "49" "85" "7" 2676 0 "2" "21" "d" -1 -1 0 -1
"18023" "49" "89" "7" 4038 0 "2" "16" "a" 1 1 1 0
"18038" "49" "94" "6" 7374 0 "2" "17" "d" -1 -1 0 -1
"18053" "49" "95" "7" 2703 1 "2" "5" "d" -1 -1 0 -1
"18067" "50" "100" "6" 3987 0 "2" "5" "a" 1 1 1 0
"18083" "50" "107" "6" 3675 0 "2" "7" "c" 1 -1 0 1
"18098" "50" "110" "7" 7539 1 "2" "14" "d" -1 -1 0 -1
"18114" "50" "112" "4" 2520 1 "2" "13" "a" 1 1 1 0
"18131" "50" "121" "4" 3643 1 "2" "32" "b" -1 1 -1 0
"18146" "50" "124" "6" 2497 1 "2" "30" "d" -1 -1 0 -1
"18160" "50" "130" "7" 3939 0 "2" "21" "a" 1 1 1 0
"18175" "50" "14" "2" 8332 1 "2" "20" "b" -1 1 -1 0
"18191" "50" "15" "6" 2159 1 "2" "23" "c" 1 -1 0 1
"18207" "50" "19" "3" 14032 0 "2" "11" "c" 1 -1 0 1
"18222" "50" "20" "4" 6122 1 "2" "9" "a" 1 1 1 0
"18238" "50" "32" "1" 3302 1 "2" "15" "c" 1 -1 0 1
"18254" "50" "38" "1" 4590 1 "2" "10" "d" -1 -1 0 -1
"18270" "50" "44" "7" 8960 0 "2" "3" "c" 1 -1 0 1
"18286" "50" "49" "7" 4594 0 "2" "24" "b" -1 1 -1 0
"18302" "50" "50" "6" 2711 0 "2" "22" "d" -1 -1 0 -1
"18318" "50" "53" "3" 4829 1 "2" "4" "b" -1 1 -1 0
"18333" "50" "58" "6" 3411 1 "2" "18" "d" -1 -1 0 -1
"18349" "50" "61" "6" 7011 1 "2" "16" "b" -1 1 -1 0
"18365" "50" "62" "7" 6280 1 "2" "19" "c" 1 -1 0 1
"18380" "50" "64" "7" 5620 1 "2" "25" "a" 1 1 1 0
"18394" "50" "68" "6" 4547 0 "2" "17" "a" 1 1 1 0
"18410" "50" "7" "7" 6671 0 "2" "8" "b" -1 1 -1 0
"18426" "50" "70" "2" 16122 0 "2" "1" "a" 1 1 1 0
"18440" "50" "71" "6" 3621 1 "2" "6" "d" -1 -1 0 -1
"18455" "50" "75" "6" 2550 1 "2" "28" "b" -1 1 -1 0
"18469" "50" "78" "3" 4394 1 "2" "12" "b" -1 1 -1 0
"18485" "50" "81" "2" 4210 1 "2" "2" "d" -1 -1 0 -1
"18501" "50" "84" "6" 3795 0 "2" "31" "c" 1 -1 0 1
"18515" "50" "85" "7" 6862 1 "2" "27" "c" 1 -1 0 1
"18531" "50" "89" "3" 3130 1 "2" "26" "d" -1 -1 0 -1
"18545" "50" "93" "7" 4350 1 "2" "29" "a" 1 1 1 0
"18561" "51" "102" "6" 1622 1 "2" "24" "d" -1 -1 0 -1
"18576" "51" "106" "2" 2528 1 "2" "11" "a" 1 1 1 0
"18592" "51" "113" "6" 3342 1 "2" "6" "b" -1 1 -1 0
"18608" "51" "117" "6" 3995 1 "2" "28" "d" -1 -1 0 -1
"18624" "51" "127" "7" 1923 0 "2" "3" "a" 1 1 1 0
"18639" "51" "130" "3" 3772 1 "2" "12" "d" -1 -1 0 -1
"18654" "51" "16" "6" 3471 0 "2" "7" "a" 1 1 1 0
"18668" "51" "18" "7" 3279 1 "2" "17" "c" 1 -1 0 1
"18684" "51" "27" "7" 6470 0 "2" "23" "a" 1 1 1 0
"18700" "51" "31" "2" 7417 1 "2" "20" "d" -1 -1 0 -1
"18716" "51" "38" "6" 1914 1 "2" "30" "b" -1 1 -1 0
"18731" "51" "4" "6" 4225 1 "2" "18" "b" -1 1 -1 0
"18747" "51" "47" "4" 3612 1 "2" "13" "c" 1 -1 0 1
"18764" "51" "48" "7" 2915 1 "2" "22" "b" -1 1 -1 0
"18779" "51" "53" "2" 2710 1 "2" "2" "b" -1 1 -1 0
"18794" "51" "54" "7" 2857 1 "2" "14" "b" -1 1 -1 0
"18810" "51" "57" "6" 1410 0 "2" "19" "a" 1 1 1 0
"18824" "51" "58" "1" 3597 1 "2" "10" "b" -1 1 -1 0
"18839" "51" "59" "7" 2841 1 "2" "25" "c" 1 -1 0 1
"18853" "51" "62" "1" 2456 1 "2" "15" "a" 1 1 1 0
"18869" "51" "65" "2" 3106 0 "2" "9" "c" 1 -1 0 1
"18884" "51" "69" "7" 5808 1 "2" "27" "a" 1 1 1 0
"18900" "51" "70" "7" 4515 1 "2" "29" "c" 1 -1 0 1
"18915" "51" "76" "6" 2348 1 "2" "8" "d" -1 -1 0 -1
"18931" "51" "8" "4" 3898 1 "2" "32" "d" -1 -1 0 -1
"18946" "51" "80" "6" 3944 1 "2" "21" "c" 1 -1 0 1
"18961" "51" "85" "7" 4744 0 "2" "16" "d" -1 -1 0 -1
"18977" "51" "86" "6" 4477 0 "2" "31" "a" 1 1 1 0
"18992" "51" "88" "3" 3091 1 "2" "4" "d" -1 -1 0 -1
"19006" "51" "91" "7" 2145 1 "2" "5" "c" 1 -1 0 1
"19021" "51" "92" "1" 6577 1 "2" "1" "c" 1 -1 0 1
"19037" "51" "98" "4" 4320 0 "2" "26" "b" -1 1 -1 0
"19052" "52" "102" "6" 3496 1 "2" "23" "d" -1 -1 0 -1
"19068" "52" "106" "1" 6605 1 "2" "15" "d" -1 -1 0 -1
"19083" "52" "112" "7" 3339 1 "2" "22" "a" 1 1 1 0
"19098" "52" "116" "6" 2084 1 "2" "24" "c" 1 -1 0 1
"19110" "52" "119" "6" 2122 0 "2" "31" "d" -1 -1 0 -1
"19125" "52" "12" "7" 4843 1 "2" "29" "b" -1 1 -1 0
"19140" "52" "121" "6" 5232 1 "2" "18" "a" 1 1 1 0
"19155" "52" "125" "2" 3821 1 "2" "20" "c" 1 -1 0 1
"19169" "52" "126" "6" 3358 1 "2" "6" "a" 1 1 1 0
"19182" "52" "127" "7" 1975 1 "2" "19" "d" -1 -1 0 -1
"19196" "52" "14" "6" 2842 1 "2" "8" "c" 1 -1 0 1
"19212" "52" "15" "4" 7199 1 "2" "32" "c" 1 -1 0 1
"19226" "52" "19" "7" 5179 1 "2" "5" "b" -1 1 -1 0
"19242" "52" "26" "6" 4870 1 "2" "3" "d" -1 -1 0 -1
"19258" "52" "27" "3" 3158 1 "2" "26" "a" 1 1 1 0
"19272" "52" "3" "7" 4544 1 "2" "14" "a" 1 1 1 0
"19287" "52" "32" "2" 4282 1 "2" "11" "d" -1 -1 0 -1
"19302" "52" "46" "3" 3292 1 "2" "4" "c" 1 -1 0 1
"19316" "52" "48" "3" 3290 1 "2" "12" "c" 1 -1 0 1
"19332" "52" "51" "1" 5064 1 "2" "10" "a" 1 1 1 0
"19347" "52" "55" "2" 6209 1 "2" "2" "a" 1 1 1 0
"19361" "52" "56" "6" 3890 1 "2" "21" "b" -1 1 -1 0
"19376" "52" "65" "6" 2176 1 "2" "28" "c" 1 -1 0 1
"19392" "52" "67" "7" 8553 1 "2" "27" "d" -1 -1 0 -1
"19407" "52" "74" "7" 2695 1 "2" "25" "b" -1 1 -1 0
"19420" "52" "75" "7" 6098 1 "2" "7" "d" -1 -1 0 -1
"19434" "52" "78" "6" 2151 1 "2" "16" "c" 1 -1 0 1
"19449" "52" "79" "4" 7990 1 "2" "9" "b" -1 1 -1 0
"19462" "52" "86" "4" 3301 1 "2" "13" "b" -1 1 -1 0
"19478" "52" "88" "1" 4167 1 "2" "1" "b" -1 1 -1 0
"19490" "52" "93" "6" 1708 1 "2" "30" "a" 1 1 1 0
"19507" "52" "95" "7" 3542 1 "2" "17" "b" -1 1 -1 0
"19521" "53" "10" "6" 3255 0 "2" "17" "a" 1 1 1 0
"19537" "53" "102" "7" 5573 1 "2" "27" "c" 1 -1 0 1
"19552" "53" "109" "4" 4368 1 "2" "32" "b" -1 1 -1 0
"19565" "53" "115" "7" 2646 1 "2" "19" "c" 1 -1 0 1
"19579" "53" "117" "2" 2859 1 "2" "11" "c" 1 -1 0 1
"19593" "53" "118" "2" 6087 1 "2" "20" "b" -1 1 -1 0
"19608" "53" "124" "6" 4451 0 "2" "7" "c" 1 -1 0 1
"19622" "53" "127" "7" 1279 0 "2" "23" "c" 1 -1 0 1
"19638" "53" "128" "6" 2220 1 "2" "16" "b" -1 1 -1 0
"19654" "53" "15" "6" 4198 1 "2" "28" "b" -1 1 -1 0
"19670" "53" "23" "6" 2263 1 "2" "18" "d" -1 -1 0 -1
"19686" "53" "27" "1" 9096 1 "2" "10" "d" -1 -1 0 -1
"19702" "53" "3" "7" 4980 1 "2" "29" "a" 1 1 1 0
"19718" "53" "31" "3" 3063 1 "2" "12" "b" -1 1 -1 0
"19733" "53" "33" "6" 2558 0 "2" "31" "c" 1 -1 0 1
"19748" "53" "38" "3" 3303 0 "2" "9" "a" 1 1 1 0
"19762" "53" "48" "6" 1996 1 "2" "30" "d" -1 -1 0 -1
"19778" "53" "52" "6" 1731 1 "2" "3" "c" 1 -1 0 1
"19791" "53" "57" "1" 3317 0 "2" "26" "d" -1 -1 0 -1
"19805" "53" "58" "7" 2444 1 "2" "14" "d" -1 -1 0 -1
"19821" "53" "60" "4" 6487 1 "2" "13" "a" 1 1 1 0
"19838" "53" "61" "1" 1251 1 "2" "15" "c" 1 -1 0 1
"19854" "53" "64" "6" 2828 0 "2" "25" "a" 1 1 1 0
"19870" "53" "65" "6" 2269 1 "2" "21" "a" 1 1 1 0
"19885" "53" "67" "7" 2513 1 "2" "5" "a" 1 1 1 0
"19901" "53" "8" "6" 1945 1 "2" "24" "b" -1 1 -1 0
"19916" "53" "81" "2" 4491 0 "2" "1" "a" 1 1 1 0
"19930" "53" "86" "2" 2262 1 "2" "2" "d" -1 -1 0 -1
"19945" "53" "91" "3" 2343 1 "2" "4" "b" -1 1 -1 0
"19959" "53" "94" "6" 1766 1 "2" "6" "d" -1 -1 0 -1
"19974" "53" "95" "6" 3957 1 "2" "8" "b" -1 1 -1 0
"19990" "53" "99" "7" 4644 1 "2" "22" "d" -1 -1 0 -1
"20005" "54" "100" "6" 1810 1 "2" "8" "d" -1 -1 0 -1
"20019" "54" "104" "6" 2037 1 "2" "21" "c" 1 -1 0 1
"20032" "54" "106" "7" 3607 1 "2" "7" "a" 1 1 1 0
"20046" "54" "108" "7" 2027 1 "2" "14" "b" -1 1 -1 0
"20061" "54" "118" "3" 2799 1 "2" "4" "d" -1 -1 0 -1
"20074" "54" "126" "4" 3140 1 "2" "32" "d" -1 -1 0 -1
"20089" "54" "127" "3" 3341 1 "2" "26" "b" -1 1 -1 0
"20103" "54" "130" "2" 3109 1 "2" "11" "a" 1 1 1 0
"20118" "54" "19" "7" 2932 1 "2" "17" "c" 1 -1 0 1
"20133" "54" "24" "6" 2488 1 "2" "18" "b" -1 1 -1 0
"20148" "54" "28" "7" 2057 1 "2" "29" "c" 1 -1 0 1
"20163" "54" "38" "2" 7016 0 "2" "13" "c" 1 -1 0 1
"20179" "54" "45" "7" 2712 1 "2" "5" "c" 1 -1 0 1
"20194" "54" "47" "6" 1970 0 "2" "22" "b" -1 1 -1 0
"20209" "54" "54" "7" 1861 0 "2" "23" "a" 1 1 1 0
"20225" "54" "55" "7" 2434 1 "2" "27" "a" 1 1 1 0
"20239" "54" "62" "7" 2252 1 "2" "19" "a" 1 1 1 0
"20254" "54" "63" "3" 2383 1 "2" "12" "d" -1 -1 0 -1
"20270" "54" "67" "6" 1478 1 "2" "24" "d" -1 -1 0 -1
"20286" "54" "68" "7" 2765 1 "2" "31" "a" 1 1 1 0
"20300" "54" "69" "2" 4046 1 "2" "2" "b" -1 1 -1 0
"20315" "54" "71" "2" 6790 1 "2" "20" "d" -1 -1 0 -1
"20328" "54" "75" "1" 4685 1 "2" "10" "b" -1 1 -1 0
"20343" "54" "79" "6" 1723 1 "2" "28" "d" -1 -1 0 -1
"20358" "54" "82" "6" 1259 1 "2" "30" "b" -1 1 -1 0
"20374" "54" "84" "1" 3212 1 "2" "15" "a" 1 1 1 0
"20388" "54" "85" "6" 2055 1 "2" "6" "b" -1 1 -1 0
"20401" "54" "88" "6" 1318 1 "2" "3" "a" 1 1 1 0
"20415" "54" "9" "2" 4656 0 "2" "1" "c" 1 -1 0 1
"20428" "54" "90" "7" 1728 1 "2" "25" "c" 1 -1 0 1
"20443" "54" "94" "6" 2638 1 "2" "16" "d" -1 -1 0 -1
"20457" "54" "99" "4" 1912 1 "2" "9" "c" 1 -1 0 1
"20470" "55" "100" "7" 2454 1 "2" "25" "b" -1 1 -1 0
"20485" "55" "11" "1" 7870 1 "2" "15" "d" -1 -1 0 -1
"20500" "55" "110" "2" 6533 1 "2" "2" "a" 1 1 1 0
"20516" "55" "124" "7" 3954 1 "2" "17" "b" -1 1 -1 0
"20532" "55" "130" "2" 6475 1 "2" "20" "c" 1 -1 0 1
"20547" "55" "15" "1" 24495 1 "2" "10" "a" 1 1 1 0
"20563" "55" "23" "7" 4079 1 "2" "22" "a" 1 1 1 0
"20579" "55" "27" "7" 2488 1 "2" "7" "d" -1 -1 0 -1
"20592" "55" "28" "4" 7324 1 "2" "13" "b" -1 1 -1 0
"20608" "55" "31" "3" 6533 1 "2" "26" "a" 1 1 1 0
"20622" "55" "32" "7" 2789 1 "2" "5" "b" -1 1 -1 0
"20637" "55" "34" "6" 3534 1 "2" "3" "d" -1 -1 0 -1
"20651" "55" "4" "7" 3961 1 "2" "14" "a" 1 1 1 0
"20665" "55" "41" "4" 3853 1 "2" "32" "c" 1 -1 0 1
"20680" "55" "45" "3" 3523 0 "2" "11" "d" -1 -1 0 -1
"20696" "55" "46" "7" 2677 1 "2" "19" "d" -1 -1 0 -1
"20711" "55" "49" "6" 5687 1 "2" "16" "c" 1 -1 0 1
"20727" "55" "50" "3" 4906 1 "2" "12" "c" 1 -1 0 1
"20741" "55" "53" "6" 3519 1 "2" "21" "b" -1 1 -1 0
"20755" "55" "6" "2" 10185 0 "2" "1" "b" -1 1 -1 0
"20771" "55" "7" "6" 3487 1 "2" "18" "a" 1 1 1 0
"20785" "55" "74" "7" 3809 1 "2" "29" "b" -1 1 -1 0
"20799" "55" "8" "6" 4164 1 "2" "28" "c" 1 -1 0 1
"20815" "55" "80" "3" 4925 1 "2" "4" "c" 1 -1 0 1
"20829" "55" "82" "6" 1642 1 "2" "30" "a" 1 1 1 0
"20845" "55" "83" "6" 2904 1 "2" "8" "c" 1 -1 0 1
"20861" "55" "84" "6" 4276 1 "2" "6" "a" 1 1 1 0
"20876" "55" "85" "6" 3380 1 "2" "23" "d" -1 -1 0 -1
"20892" "55" "88" "7" 5627 1 "2" "31" "d" -1 -1 0 -1
"20907" "55" "9" "7" 4192 1 "2" "27" "d" -1 -1 0 -1
"20921" "55" "96" "6" 2057 1 "2" "24" "c" 1 -1 0 1
"20937" "55" "99" "4" 2809 1 "2" "9" "b" -1 1 -1 0
"20951" "56" "105" "7" 3069 1 "2" "25" "d" -1 -1 0 -1
"20966" "56" "107" "7" 2516 0 "2" "16" "a" 1 1 1 0
"20982" "56" "11" "6" 2171 1 "2" "24" "a" 1 1 1 0
"20998" "56" "111" "1" 2984 0 "2" "26" "c" 1 -1 0 1
"21013" "56" "12" "1" 5822 1 "2" "1" "d" -1 -1 0 -1
"21028" "56" "120" "3" 2415 1 "2" "4" "a" 1 1 1 0
"21043" "56" "124" "6" 3039 1 "2" "18" "c" 1 -1 0 1
"21058" "56" "126" "1" 2946 1 "2" "15" "b" -1 1 -1 0
"21074" "56" "15" "6" 2906 1 "2" "3" "b" -1 1 -1 0
"21087" "56" "16" "7" 3334 0 "2" "23" "b" -1 1 -1 0
"21103" "56" "17" "7" 3694 0 "2" "6" "c" 1 -1 0 1
"21119" "56" "25" "7" 2435 1 "2" "29" "d" -1 -1 0 -1
"21135" "56" "3" "2" 6961 1 "2" "20" "a" 1 1 1 0
"21151" "56" "31" "4" 5050 1 "2" "13" "d" -1 -1 0 -1
"21167" "56" "34" "3" 6963 0 "2" "11" "b" -1 1 -1 0
"21183" "56" "35" "3" 6039 1 "2" "12" "a" 1 1 1 0
"21199" "56" "36" "1" 4363 1 "2" "10" "c" 1 -1 0 1
"21215" "56" "37" "2" 4746 1 "2" "2" "c" 1 -1 0 1
"21231" "56" "38" "4" 2119 1 "2" "9" "d" -1 -1 0 -1
"21246" "56" "43" "7" 2489 1 "2" "19" "b" -1 1 -1 0
"21261" "56" "46" "7" 4790 1 "2" "7" "b" -1 1 -1 0
"21275" "56" "49" "7" 4152 1 "2" "31" "b" -1 1 -1 0
"21290" "56" "5" "6" 2142 1 "2" "30" "c" 1 -1 0 1
"21307" "56" "53" "7" 2653 1 "2" "14" "c" 1 -1 0 1
"21323" "56" "59" "6" 2658 0 "2" "17" "d" -1 -1 0 -1
"21338" "56" "63" "6" 4908 0 "2" "27" "b" -1 1 -1 0
"21353" "56" "66" "6" 2728 1 "2" "21" "d" -1 -1 0 -1
"21368" "56" "71" "4" 7609 1 "2" "32" "a" 1 1 1 0
"21384" "56" "76" "7" 3050 1 "2" "22" "c" 1 -1 0 1
"21399" "56" "79" "6" 6148 0 "2" "5" "d" -1 -1 0 -1
"21415" "56" "88" "6" 2217 1 "2" "28" "a" 1 1 1 0
"21430" "56" "91" "7" 2741 0 "2" "8" "a" 1 1 1 0
"21446" "57" "105" "7" 3515 1 "2" "17" "c" 1 -1 0 1
"21461" "57" "106" "6" 1931 1 "2" "3" "a" 1 1 1 0
"21475" "57" "108" "6" 1659 1 "2" "23" "a" 1 1 1 0
"21490" "57" "109" "1" 2492 1 "2" "15" "a" 1 1 1 0
"21505" "57" "114" "6" 4526 1 "2" "28" "d" -1 -1 0 -1
"21520" "57" "116" "4" 3015 1 "2" "9" "c" 1 -1 0 1
"21534" "57" "118" "6" 3497 1 "2" "6" "b" -1 1 -1 0
"21548" "57" "122" "4" 5441 1 "2" "13" "c" 1 -1 0 1
"21564" "57" "128" "4" 4393 1 "2" "32" "d" -1 -1 0 -1
"21578" "57" "16" "7" 4290 1 "2" "29" "c" 1 -1 0 1
"21594" "57" "18" "3" 4776 1 "2" "26" "b" -1 1 -1 0
"21609" "57" "19" "2" 4199 1 "2" "2" "b" -1 1 -1 0
"21625" "57" "31" "1" 3697 1 "2" "10" "b" -1 1 -1 0
"21640" "57" "32" "7" 5397 1 "2" "27" "a" 1 1 1 0
"21654" "57" "33" "7" 1668 1 "2" "19" "a" 1 1 1 0
"21669" "57" "47" "3" 3535 1 "2" "4" "d" -1 -1 0 -1
"21683" "57" "50" "7" 2922 1 "2" "22" "b" -1 1 -1 0
"21698" "57" "52" "6" 5390 1 "2" "16" "d" -1 -1 0 -1
"21714" "57" "56" "2" 2778 1 "2" "11" "a" 1 1 1 0
"21729" "57" "59" "2" 9041 1 "2" "20" "d" -1 -1 0 -1
"21744" "57" "61" "6" 10433 1 "2" "30" "b" -1 1 -1 0
"21760" "57" "62" "6" 2416 1 "2" "8" "d" -1 -1 0 -1
"21775" "57" "66" "6" 4613 1 "2" "24" "d" -1 -1 0 -1
"21791" "57" "70" "7" 3963 1 "2" "31" "a" 1 1 1 0
"21805" "57" "72" "3" 4636 1 "2" "12" "d" -1 -1 0 -1
"21818" "57" "73" "7" 5642 1 "2" "7" "a" 1 1 1 0
"21831" "57" "78" "7" 2633 1 "2" "14" "b" -1 1 -1 0
"21846" "57" "80" "7" 3195 1 "2" "5" "c" 1 -1 0 1
"21861" "57" "81" "7" 1704 1 "2" "25" "c" 1 -1 0 1
"21874" "57" "88" "1" 4429 1 "2" "1" "c" 1 -1 0 1
"21888" "57" "94" "6" 4078 1 "2" "18" "b" -1 1 -1 0
"21903" "57" "96" "6" 2168 1 "2" "21" "c" 1 -1 0 1
"21917" "58" "100" "1" 5335 1 "2" "10" "c" 1 -1 0 1
"21933" "58" "101" "1" 4121 1 "2" "1" "d" -1 -1 0 -1
"21947" "58" "109" "6" 2607 0 "2" "17" "d" -1 -1 0 -1
"21963" "58" "112" "1" 1975 1 "2" "15" "b" -1 1 -1 0
"21978" "58" "115" "7" 4581 1 "2" "5" "d" -1 -1 0 -1
"21993" "58" "120" "7" 3342 1 "2" "27" "b" -1 1 -1 0
"22007" "58" "122" "6" 3687 1 "2" "16" "a" 1 1 1 0
"22022" "58" "123" "7" 2502 1 "2" "22" "c" 1 -1 0 1
"22037" "58" "128" "7" 3884 1 "2" "31" "b" -1 1 -1 0
"22053" "58" "15" "2" 4070 1 "2" "2" "c" 1 -1 0 1
"22069" "58" "20" "6" 7083 1 "2" "24" "a" 1 1 1 0
"22084" "58" "26" "7" 4334 1 "2" "7" "b" -1 1 -1 0
"22099" "58" "27" "6" 2864 1 "2" "18" "c" 1 -1 0 1
"22114" "58" "29" "6" 2856 1 "2" "28" "a" 1 1 1 0
"22128" "58" "3" "1" 7230 0 "2" "13" "d" -1 -1 0 -1
"22144" "58" "30" "7" 4485 1 "2" "29" "d" -1 -1 0 -1
"22160" "58" "42" "6" 3468 1 "2" "23" "b" -1 1 -1 0
"22175" "58" "44" "4" 4703 1 "2" "32" "a" 1 1 1 0
"22191" "58" "46" "4" 2604 1 "2" "9" "d" -1 -1 0 -1
"22206" "58" "48" "6" 5746 1 "2" "21" "d" -1 -1 0 -1
"22222" "58" "50" "2" 4107 1 "2" "20" "a" 1 1 1 0
"22238" "58" "51" "6" 2625 1 "2" "6" "c" 1 -1 0 1
"22254" "58" "61" "6" 2551 1 "2" "3" "b" -1 1 -1 0
"22269" "58" "67" "7" 2754 1 "2" "14" "c" 1 -1 0 1
"22285" "58" "80" "3" 4193 1 "2" "26" "c" 1 -1 0 1
"22299" "58" "84" "6" 1916 1 "2" "30" "c" 1 -1 0 1
"22316" "58" "88" "7" 3099 1 "2" "25" "d" -1 -1 0 -1
"22332" "58" "89" "3" 3175 1 "2" "4" "a" 1 1 1 0
"22345" "58" "92" "6" 2359 1 "2" "8" "a" 1 1 1 0
"22360" "58" "94" "3" 3691 1 "2" "12" "a" 1 1 1 0
"22374" "58" "95" "6" 1668 0 "2" "19" "b" -1 1 -1 0
"22390" "58" "98" "2" 3195 1 "2" "11" "b" -1 1 -1 0
"22405" "59" "116" "2" 2566 1 "2" "20" "b" -1 1 -1 0
"22420" "59" "118" "6" 2307 1 "2" "23" "c" 1 -1 0 1
"22435" "59" "123" "1" 2506 1 "2" "1" "a" 1 1 1 0
"22448" "59" "124" "6" 2252 1 "2" "6" "d" -1 -1 0 -1
"22462" "59" "127" "6" 3030 1 "2" "18" "d" -1 -1 0 -1
"22477" "59" "128" "6" 1888 0 "2" "25" "a" 1 1 1 0
"22492" "59" "13" "6" 7566 0 "2" "27" "c" 1 -1 0 1
"22507" "59" "14" "1" 6361 1 "2" "10" "d" -1 -1 0 -1
"22522" "59" "15" "3" 2939 1 "2" "4" "b" -1 1 -1 0
"22535" "59" "16" "7" 3799 1 "2" "5" "a" 1 1 1 0
"22549" "59" "18" "7" 3607 1 "2" "14" "d" -1 -1 0 -1
"22565" "59" "21" "6" 10745 0 "2" "7" "c" 1 -1 0 1
"22579" "59" "23" "6" 4780 1 "2" "30" "d" -1 -1 0 -1
"22596" "59" "31" "7" 4432 0 "2" "21" "a" 1 1 1 0
"22611" "59" "35" "6" 2244 1 "2" "28" "b" -1 1 -1 0
"22626" "59" "37" "2" 3032 1 "2" "11" "c" 1 -1 0 1
"22642" "59" "38" "7" 2357 1 "2" "22" "d" -1 -1 0 -1
"22657" "59" "40" "3" 4011 1 "2" "26" "d" -1 -1 0 -1
"22671" "59" "41" "6" 2371 1 "2" "8" "b" -1 1 -1 0
"22685" "59" "46" "6" 5281 1 "2" "24" "b" -1 1 -1 0
"22699" "59" "50" "6" 9113 0 "2" "29" "a" 1 1 1 0
"22712" "59" "52" "3" 7318 1 "2" "12" "b" -1 1 -1 0
"22726" "59" "61" "7" 3624 0 "2" "3" "c" 1 -1 0 1
"22740" "59" "70" "4" 2406 1 "2" "9" "a" 1 1 1 0
"22752" "59" "77" "6" 4565 0 "2" "17" "a" 1 1 1 0
"22765" "59" "82" "1" 3089 1 "2" "15" "c" 1 -1 0 1
"22779" "59" "87" "6" 1969 0 "2" "31" "c" 1 -1 0 1
"22791" "59" "89" "6" 2729 1 "2" "16" "b" -1 1 -1 0
"22806" "59" "92" "4" 4297 1 "2" "32" "b" -1 1 -1 0
"22821" "59" "95" "2" 4891 1 "2" "2" "d" -1 -1 0 -1
"22835" "60" "10" "7" 2554 1 "2" "19" "d" -1 -1 0 -1
"22851" "60" "103" "1" 9280 1 "2" "10" "a" 1 1 1 0
"22867" "60" "104" "7" 3528 1 "2" "14" "a" 1 1 1 0
"22881" "60" "105" "7" 2989 1 "2" "5" "b" -1 1 -1 0
"22896" "60" "111" "7" 3907 1 "2" "27" "d" -1 -1 0 -1
"22910" "60" "113" "6" 2861 1 "2" "30" "a" 1 1 1 0
"22924" "60" "115" "7" 3326 1 "2" "7" "d" -1 -1 0 -1
"22939" "60" "117" "7" 4242 0 "2" "6" "a" 1 1 1 0
"22953" "60" "120" "7" 3269 1 "2" "17" "b" -1 1 -1 0
"22965" "60" "123" "4" 2997 1 "2" "32" "c" 1 -1 0 1
"22980" "60" "125" "7" 3654 0 "2" "16" "c" 1 -1 0 1
"22994" "60" "129" "6" 2476 0 "2" "31" "d" -1 -1 0 -1
"23007" "60" "25" "1" 7730 1 "2" "15" "d" -1 -1 0 -1
"23022" "60" "28" "7" 3812 0 "2" "3" "d" -1 -1 0 -1
"23036" "60" "3" "3" 4909 1 "2" "12" "c" 1 -1 0 1
"23051" "60" "30" "2" 7712 1 "2" "11" "d" -1 -1 0 -1
"23066" "60" "32" "1" 2558 1 "2" "1" "b" -1 1 -1 0
"23080" "60" "41" "7" 3104 1 "2" "29" "b" -1 1 -1 0
"23096" "60" "45" "6" 2187 0 "2" "22" "a" 1 1 1 0
"23111" "60" "46" "4" 4505 1 "2" "13" "b" -1 1 -1 0
"23127" "60" "48" "6" 2169 1 "2" "24" "c" 1 -1 0 1
"23142" "60" "51" "4" 2337 1 "2" "9" "b" -1 1 -1 0
"23155" "60" "6" "2" 7638 1 "2" "2" "a" 1 1 1 0
"23169" "60" "60" "6" 3463 1 "2" "18" "a" 1 1 1 0
"23184" "60" "61" "7" 2905 1 "2" "25" "b" -1 1 -1 0
"23199" "60" "73" "3" 7975 1 "2" "26" "a" 1 1 1 0
"23214" "60" "74" "6" 1988 1 "2" "28" "c" 1 -1 0 1
"23227" "60" "82" "6" 5950 1 "2" "23" "d" -1 -1 0 -1
"23243" "60" "89" "6" 2969 1 "2" "8" "c" 1 -1 0 1
"23257" "60" "93" "2" 5508 1 "2" "20" "c" 1 -1 0 1
"23272" "61" "10" "6" 3262 1 "2" "18" "c" 1 -1 0 1
"23288" "61" "115" "7" 3429 1 "2" "29" "d" -1 -1 0 -1
"23304" "61" "117" "3" 5361 1 "2" "4" "a" 1 1 1 0
"23320" "61" "12" "6" 7387 0 "2" "5" "d" -1 -1 0 -1
"23335" "61" "127" "6" 5478 0 "2" "27" "b" -1 1 -1 0
"23351" "61" "128" "7" 5102 1 "2" "17" "d" -1 -1 0 -1
"23367" "61" "22" "3" 9938 0 "2" "32" "a" 1 1 1 0
"23383" "61" "27" "7" 5906 1 "2" "31" "b" -1 1 -1 0
"23397" "61" "28" "4" 5424 1 "2" "13" "d" -1 -1 0 -1
"23413" "61" "29" "7" 7348 1 "2" "22" "c" 1 -1 0 1
"23428" "61" "3" "2" 8403 1 "2" "2" "c" 1 -1 0 1
"23444" "61" "30" "2" 8089 1 "2" "20" "a" 1 1 1 0
"23460" "61" "31" "7" 2165 0 "2" "28" "a" 1 1 1 0
"23475" "61" "32" "7" 4645 1 "2" "14" "c" 1 -1 0 1
"23491" "61" "39" "7" 4213 1 "2" "25" "d" -1 -1 0 -1
"23507" "61" "4" "6" 3343 1 "2" "8" "a" 1 1 1 0
"23523" "61" "42" "2" 6319 1 "2" "11" "b" -1 1 -1 0
"23539" "61" "46" "6" 1745 1 "2" "30" "c" 1 -1 0 1
"23556" "61" "47" "7" 3509 1 "2" "19" "b" -1 1 -1 0
"23572" "61" "55" "7" 3011 1 "2" "7" "b" -1 1 -1 0
"23588" "61" "59" "3" 4240 1 "2" "26" "c" 1 -1 0 1
"23603" "61" "68" "6" 3660 1 "2" "3" "b" -1 1 -1 0
"23619" "61" "69" "3" 4622 1 "2" "12" "a" 1 1 1 0
"23634" "61" "70" "6" 3476 1 "2" "24" "a" 1 1 1 0
"23650" "61" "81" "1" 4694 1 "2" "1" "d" -1 -1 0 -1
"23666" "61" "82" "1" 10362 1 "2" "10" "c" 1 -1 0 1
"23682" "61" "83" "6" 3101 1 "2" "16" "a" 1 1 1 0
"23698" "61" "85" "6" 2979 1 "2" "21" "d" -1 -1 0 -1
"23714" "61" "9" "6" 3969 1 "2" "6" "c" 1 -1 0 1
"23730" "61" "93" "6" 2761 1 "2" "23" "b" -1 1 -1 0
"23745" "61" "96" "4" 2483 1 "2" "9" "d" -1 -1 0 -1
"23760" "62" "101" "7" 2611 1 "2" "5" "c" 1 -1 0 1
"23774" "62" "107" "6" 2533 1 "2" "16" "d" -1 -1 0 -1
"23789" "62" "114" "7" 4713 1 "2" "7" "a" 1 1 1 0
"23803" "62" "119" "6" 2292 1 "2" "8" "d" -1 -1 0 -1
"23817" "62" "125" "1" 2411 1 "2" "1" "c" 1 -1 0 1
"23831" "62" "126" "7" 3703 0 "2" "21" "c" 1 -1 0 1
"23845" "62" "128" "6" 1763 1 "2" "24" "d" -1 -1 0 -1
"23859" "62" "130" "6" 1948 1 "2" "30" "b" -1 1 -1 0
"23876" "62" "14" "6" 2640 1 "2" "18" "b" -1 1 -1 0
"23892" "62" "20" "1" 8022 1 "2" "10" "b" -1 1 -1 0
"23908" "62" "21" "1" 5539 1 "2" "15" "a" 1 1 1 0
"23924" "62" "25" "6" 2551 0 "2" "19" "a" 1 1 1 0
"23940" "62" "33" "4" 6810 1 "2" "13" "c" 1 -1 0 1
"23957" "62" "35" "7" 2721 1 "2" "14" "b" -1 1 -1 0
"23973" "62" "38" "2" 3431 1 "2" "11" "a" 1 1 1 0
"23988" "62" "40" "6" 2895 1 "2" "6" "b" -1 1 -1 0
"24003" "62" "46" "4" 5493 1 "2" "32" "d" -1 -1 0 -1
"24018" "62" "53" "7" 3718 0 "2" "3" "a" 1 1 1 0
"24033" "62" "55" "7" 3230 1 "2" "22" "b" -1 1 -1 0
"24049" "62" "56" "7" 3369 1 "2" "17" "c" 1 -1 0 1
"24065" "62" "60" "7" 3353 1 "2" "31" "a" 1 1 1 0
"24081" "62" "62" "7" 2726 1 "2" "25" "c" 1 -1 0 1
"24096" "62" "68" "6" 2359 1 "2" "23" "a" 1 1 1 0
"24111" "62" "70" "7" 4074 0 "2" "28" "d" -1 -1 0 -1
"24125" "62" "72" "4" 2763 1 "2" "9" "c" 1 -1 0 1
"24139" "62" "73" "3" 4579 1 "2" "4" "d" -1 -1 0 -1
"24152" "62" "76" "2" 5862 1 "2" "2" "b" -1 1 -1 0
"24167" "62" "79" "7" 2955 1 "2" "27" "a" 1 1 1 0
"24180" "62" "81" "3" 4047 1 "2" "26" "b" -1 1 -1 0
"24195" "62" "94" "2" 6178 1 "2" "20" "d" -1 -1 0 -1
"24209" "62" "97" "7" 3147 1 "2" "29" "c" 1 -1 0 1
"24223" "62" "99" "3" 3450 1 "2" "12" "d" -1 -1 0 -1
