# Supplementary material for: Processing of ellipsis with garden-path antecedents in French and German: Evidence from eye tracking
Source: PLoS One. 2018 Jun 13;13(6):e0198620. doi: 10.1371/journal.pone.0198620 (PMC5999118; doi:10.1371/journal.pone.0198620)
Supplement: S18 File — (TXT) [file pone.0198620.s018.txt]

"subj" "item" "id" "TRIAL_INDEX" "FFD" "FFP" "SFD" "FPRT" "RBRT" "TFT" "RPD" "CRPD" "RRT" "RRTP" "RRTR" "RBRC" "TRC" "LPRT" "roi" "gender" "order" "condition" "length" "reread"
"1" 10 "10" 10 39 0 0 0 0 0 0 0 0 0 0 0 0 0 0 "wh-1" -1 -1 "d" 9 0
"2" 10 "10" 11 39 176 1 176 176 176 176 176 176 0 0 0 0 0 176 "wh" -1 -1 "d" 8 1
"3" 10 "10" 12 39 260 1 260 260 260 260 260 436 0 0 0 0 0 260 "wh+1" -1 -1 "d" 5 1
"4" 10 "10" 13 39 177 1 177 177 177 177 177 613 0 0 0 0 0 177 "wh+2" -1 -1 "d" 15 1
"5" 10 "10" 1 39 0 0 0 0 0 0 0 0 0 0 0 0 0 0 "np1" -1 -1 "d" 29 0
"6" 10 "10" 14 39 189 1 189 189 189 189 189 802 0 0 0 0 0 189 "other" -1 -1 "d" 12 1
"7" 10 "10" 15 39 312 1 312 312 312 312 312 1114 0 0 0 0 0 312 "other" -1 -1 "d" 20 1
"8" 10 "10" 16 39 250 1 0 675 675 675 675 1789 0 0 0 0 0 675 "end" -1 -1 "d" 14 1
"9" 10 "10" 2 39 0 0 0 0 0 0 0 0 0 0 0 0 0 0 "aux" -1 -1 "d" 5 0
"10" 10 "10" 3 39 0 0 0 0 0 0 0 0 0 0 0 0 0 0 "np2" -1 -1 "d" 22 0
"11" 10 "10" 4 39 0 0 0 0 0 0 0 0 0 0 0 0 0 0 "adj" -1 -1 "d" 30 0
"12" 10 "10" 5 39 0 0 0 0 0 0 0 0 0 0 0 0 0 0 "vp" -1 -1 "d" 20 0
"13" 10 "10" 6 39 0 0 0 0 0 0 0 0 0 0 0 0 0 0 "other" -1 -1 "d" 4 0
"14" 10 "10" 7 39 0 0 0 0 0 0 0 0 0 0 0 0 0 0 "other" -1 -1 "d" 15 0
"15" 10 "10" 8 39 0 0 0 0 0 0 0 0 0 0 0 0 0 0 "other" -1 -1 "d" 8 0
"16" 10 "11" 10 107 0 0 0 0 0 219 0 0 219 0 219 0 0 219 "wh-1" -1 1 "c" 8 1
"17" 10 "11" 1 107 0 0 0 0 0 0 0 0 0 0 0 0 0 0 "np1" -1 1 "c" 35 0
"18" 10 "11" 11 107 142 1 0 142 277 277 496 496 135 135 0 1 1 135 "wh" -1 1 "c" 5 1
"19" 10 "1" 11 130 160 1 160 160 160 160 160 160 0 0 0 0 0 160 "wh" 1 1 "a" 6 1
"20" 10 "11" 12 107 0 0 0 0 0 0 0 496 0 0 0 0 0 0 "wh+1" -1 1 "c" 4 0
"21" 10 "1" 1 130 0 0 0 0 0 0 0 0 0 0 0 0 0 0 "np1" 1 1 "a" 33 0
"22" 10 "11" 13 107 206 1 0 626 626 626 626 1122 0 0 0 0 0 626 "wh+2" -1 1 "c" 30 1
"23" 10 "11" 15 107 255 1 255 255 255 255 255 1377 0 0 0 0 0 255 "other" -1 1 "c" 6 1
"24" 10 "11" 16 107 252 1 252 252 252 252 252 1629 0 0 0 0 0 252 "end" -1 1 "c" 10 1
"25" 10 "11" 2 107 0 0 0 0 0 0 0 0 0 0 0 0 0 0 "aux" -1 1 "c" 6 0
"26" 10 "11" 3 107 0 0 0 0 0 0 0 0 0 0 0 0 0 0 "np2" -1 1 "c" 19 0
"27" 10 "1" 13 130 253 1 253 253 253 253 253 413 0 0 0 0 0 253 "wh+2" 1 1 "a" 2 1
"28" 10 "11" 4 107 0 0 0 0 0 0 0 0 0 0 0 0 0 0 "adj" -1 1 "c" 38 0
"29" 10 "1" 14 130 135 1 135 135 135 135 135 548 0 0 0 0 0 135 "other" 1 1 "a" 3 1
"30" 10 "11" 5 107 0 0 0 0 0 0 0 0 0 0 0 0 0 0 "vp" -1 1 "c" 11 0
"31" 10 "1" 16 130 262 1 0 337 337 337 337 885 0 0 0 0 0 337 "end" 1 1 "a" 14 1
"32" 10 "11" 7 107 0 0 0 0 0 0 0 0 0 0 0 0 0 0 "other" -1 1 "c" 2 0
"33" 10 "11" 9 107 0 0 0 0 0 0 0 0 0 0 0 0 0 0 "other" -1 1 "c" 11 0
"34" 10 "12" 10 59 0 0 0 0 0 0 0 0 0 0 0 0 0 0 "wh-1" 1 -1 "b" 13 0
"35" 10 "12" 11 59 232 1 232 232 232 232 232 232 0 0 0 0 0 232 "wh" 1 -1 "b" 6 1
"36" 10 "12" 12 59 183 1 183 183 183 183 183 415 0 0 0 0 0 183 "wh+1" 1 -1 "b" 4 1
"37" 10 "1" 2 130 0 0 0 0 0 0 0 0 0 0 0 0 0 0 "aux" 1 1 "a" 6 0
"38" 10 "12" 13 59 187 1 187 187 187 187 187 602 0 0 0 0 0 187 "wh+2" 1 -1 "b" 12 1
"39" 10 "12" 15 59 263 1 263 263 263 263 263 865 0 0 0 0 0 263 "other" 1 -1 "b" 4 1
"40" 10 "12" 1 59 0 0 0 0 0 0 0 0 0 0 0 0 0 0 "np1" 1 -1 "b" 32 0
"41" 10 "12" 16 59 200 1 0 548 548 548 548 1413 0 0 0 0 0 548 "end" 1 -1 "b" 25 1
"42" 10 "12" 2 59 0 0 0 0 0 0 0 0 0 0 0 0 0 0 "aux" 1 -1 "b" 5 0
"43" 10 "12" 3 59 0 0 0 0 0 0 0 0 0 0 0 0 0 0 "np2" 1 -1 "b" 26 0
"44" 10 "12" 4 59 0 0 0 0 0 0 0 0 0 0 0 0 0 0 "adj" 1 -1 "b" 26 0
"45" 10 "12" 5 59 0 0 0 0 0 0 0 0 0 0 0 0 0 0 "vp" 1 -1 "b" 8 0
"46" 10 "12" 7 59 0 0 0 0 0 0 0 0 0 0 0 0 0 0 "other" 1 -1 "b" 22 0
"47" 10 "12" 9 59 0 0 0 0 0 0 0 0 0 0 0 0 0 0 "other" 1 -1 "b" 6 0
"48" 10 "13" 1 11 0 0 0 0 0 0 0 0 0 0 0 0 0 0 "np1" 1 1 "a" 53 0
"49" 10 "13" 11 11 0 0 0 0 0 0 0 0 0 0 0 0 0 0 "wh-1" 1 1 "a" 9 0
"50" 10 "13" 12 11 194 1 194 194 194 194 194 194 0 0 0 0 0 194 "wh" 1 1 "a" 6 1
"51" 10 "1" 3 130 0 0 0 0 0 0 0 0 0 0 0 0 0 0 "np2" 1 1 "a" 23 0
"52" 10 "13" 13 11 0 0 0 0 0 322 0 194 322 0 322 0 0 322 "wh+1" 1 1 "a" 6 1
"53" 10 "13" 14 11 242 1 0 242 593 593 915 1109 351 351 0 1 1 351 "wh+2" 1 1 "a" 16 1
"54" 10 "13" 15 11 203 1 0 369 369 369 369 1478 0 0 0 0 0 369 "other" 1 1 "a" 20 1
"55" 10 "13" 16 11 399 1 399 399 399 399 399 1877 0 0 0 0 0 399 "other" 1 1 "a" 9 1
"56" 10 "13" 17 11 190 1 190 190 190 190 190 2067 0 0 0 0 0 190 "end" 1 1 "a" 18 1
"57" 10 "13" 2 11 0 0 0 0 0 0 0 0 0 0 0 0 0 0 "aux" 1 1 "a" 6 0
"58" 10 "13" 3 11 0 0 0 0 0 0 0 0 0 0 0 0 0 0 "np2" 1 1 "a" 13 0
"59" 10 "13" 4 11 0 0 0 0 0 0 0 0 0 0 0 0 0 0 "adj" 1 1 "a" 28 0
"60" 10 "13" 5 11 0 0 0 0 0 0 0 0 0 0 0 0 0 0 "vp" 1 1 "a" 10 0
"61" 10 "13" 7 11 0 0 0 0 0 0 0 0 0 0 0 0 0 0 "other" 1 1 "a" 8 0
"62" 10 "13" 8 11 0 0 0 0 0 0 0 0 0 0 0 0 0 0 "other" 1 1 "a" 14 0
"63" 10 "13" 9 11 0 0 0 0 0 0 0 0 0 0 0 0 0 0 "other" 1 1 "a" 6 0
"64" 10 "14" 10 23 0 0 0 0 0 0 0 0 0 0 0 0 0 0 "wh-1" -1 -1 "d" 15 0
"65" 10 "14" 11 23 182 1 182 182 182 182 182 182 0 0 0 0 0 182 "wh" -1 -1 "d" 6 1
"66" 10 "14" 12 23 229 1 0 229 229 551 229 411 322 0 322 0 0 322 "wh+1" -1 -1 "d" 6 1
"67" 10 "14" 1 23 0 0 0 0 0 0 0 0 0 0 0 0 0 0 "np1" -1 -1 "d" 32 0
"68" 10 "1" 4 130 0 0 0 0 0 0 0 0 0 0 0 0 0 0 "adj" 1 1 "a" 19 0
"69" 10 "14" 13 23 183 1 0 183 549 549 871 1282 366 366 0 1 1 366 "wh+2" -1 -1 "d" 31 1
"70" 10 "14" 14 23 245 1 0 498 498 498 498 1780 0 0 0 0 0 498 "other" -1 -1 "d" 25 1
"71" 10 "14" 15 23 258 1 258 258 258 258 258 2038 0 0 0 0 0 258 "other" -1 -1 "d" 14 1
"72" 10 "14" 16 23 231 1 0 624 624 624 624 2662 0 0 0 0 0 624 "end" -1 -1 "d" 26 1
"73" 10 "14" 2 23 0 0 0 0 0 0 0 0 0 0 0 0 0 0 "aux" -1 -1 "d" 5 0
"74" 10 "14" 3 23 0 0 0 0 0 0 0 0 0 0 0 0 0 0 "np2" -1 -1 "d" 13 0
"75" 10 "14" 4 23 0 0 0 0 0 0 0 0 0 0 0 0 0 0 "adj" -1 -1 "d" 31 0
"76" 10 "14" 5 23 0 0 0 0 0 0 0 0 0 0 0 0 0 0 "vp" -1 -1 "d" 21 0
"77" 10 "14" 7 23 0 0 0 0 0 0 0 0 0 0 0 0 0 0 "other" -1 -1 "d" 6 0
"78" 10 "14" 8 23 0 0 0 0 0 0 0 0 0 0 0 0 0 0 "other" -1 -1 "d" 6 0
"79" 10 "15" 10 111 0 0 0 0 0 0 0 0 0 0 0 0 0 0 "wh-1" -1 1 "c" 9 0
"80" 10 "15" 1 111 0 0 0 0 0 0 0 0 0 0 0 0 0 0 "np1" -1 1 "c" 37 0
"81" 10 "15" 11 111 259 1 259 259 259 259 259 259 0 0 0 0 0 259 "wh" -1 1 "c" 4 1
"82" 10 "1" 5 130 0 0 0 0 0 0 0 0 0 0 0 0 0 0 "vp" 1 1 "a" 18 0
"83" 10 "15" 13 111 168 1 168 168 168 168 168 427 0 0 0 0 0 168 "wh+2" -1 1 "c" 10 1
"84" 10 "15" 14 111 188 1 0 322 322 322 322 749 0 0 0 0 0 322 "other" -1 1 "c" 20 1
"85" 10 "15" 15 111 233 1 0 671 671 671 671 1420 0 0 0 0 0 671 "other" -1 1 "c" 24 1
"86" 10 "15" 16 111 280 1 0 668 668 668 668 2088 0 0 0 0 0 668 "end" -1 1 "c" 31 1
"87" 10 "15" 2 111 0 0 0 0 0 0 0 0 0 0 0 0 0 0 "aux" -1 1 "c" 6 0
"88" 10 "15" 3 111 0 0 0 0 0 0 0 0 0 0 0 0 0 0 "np2" -1 1 "c" 15 0
"89" 10 "15" 4 111 0 0 0 0 0 0 0 0 0 0 0 0 0 0 "adj" -1 1 "c" 28 0
"90" 10 "15" 5 111 0 0 0 0 0 0 0 0 0 0 0 0 0 0 "vp" -1 1 "c" 9 0
"91" 10 "15" 7 111 0 0 0 0 0 0 0 0 0 0 0 0 0 0 "other" -1 1 "c" 21 0
"92" 10 "15" 8 111 0 0 0 0 0 0 0 0 0 0 0 0 0 0 "other" -1 1 "c" 7 0
"93" 10 "15" 9 111 0 0 0 0 0 0 0 0 0 0 0 0 0 0 "other" -1 1 "c" 9 0
"94" 10 "16" 10 26 0 0 0 0 0 0 0 0 0 0 0 0 0 0 "wh-1" 1 -1 "b" 10 0
"95" 10 "16" 11 26 158 1 158 158 158 158 158 158 0 0 0 0 0 158 "wh" 1 -1 "b" 6 1
"96" 10 "16" 12 26 256 1 256 256 256 256 256 414 0 0 0 0 0 256 "wh+1" 1 -1 "b" 7 1
"97" 10 "16" 1 26 0 0 0 0 0 0 0 0 0 0 0 0 0 0 "np1" 1 -1 "b" 33 0
"98" 10 "16" 13 26 148 1 148 148 148 148 148 562 0 0 0 0 0 148 "wh+2" 1 -1 "b" 12 1
"99" 10 "16" 14 26 116 1 0 288 288 288 288 850 0 0 0 0 0 288 "other" 1 -1 "b" 21 1
"100" 10 "16" 15 26 222 1 0 401 401 401 401 1251 0 0 0 0 0 401 "other" 1 -1 "b" 18 1
"101" 10 "16" 16 26 224 1 0 545 545 545 545 1796 0 0 0 0 0 545 "end" 1 -1 "b" 21 1
"102" 10 "16" 3 26 0 0 0 0 0 0 0 0 0 0 0 0 0 0 "np2" 1 -1 "b" 25 0
"103" 10 "16" 4 26 0 0 0 0 0 0 0 0 0 0 0 0 0 0 "adj" 1 -1 "b" 32 0
"104" 10 "16" 5 26 0 0 0 0 0 0 0 0 0 0 0 0 0 0 "vp" 1 -1 "b" 11 0
"105" 10 "16" 7 26 0 0 0 0 0 0 0 0 0 0 0 0 0 0 "other" 1 -1 "b" 7 0
"106" 10 "16" 9 26 0 0 0 0 0 0 0 0 0 0 0 0 0 0 "other" 1 -1 "b" 11 0
"107" 10 "17" 10 17 0 0 0 0 0 0 0 0 0 0 0 0 0 0 "wh-1" 1 1 "a" 21 0
"108" 10 "17" 11 17 171 1 171 171 171 171 171 171 0 0 0 0 0 171 "wh" 1 1 "a" 6 1
"109" 10 "17" 1 17 0 0 0 0 0 0 0 0 0 0 0 0 0 0 "np1" 1 1 "a" 34 0
"110" 10 "17" 12 17 0 0 0 0 0 0 0 171 0 0 0 0 0 0 "wh+1" 1 1 "a" 2 0
"111" 10 "1" 7 130 0 0 0 0 0 0 0 0 0 0 0 0 0 0 "other" 1 1 "a" 30 0
"112" 10 "17" 13 17 310 1 310 310 310 310 310 481 0 0 0 0 0 310 "wh+2" 1 1 "a" 12 1
"113" 10 "17" 14 17 231 1 231 231 231 231 231 712 0 0 0 0 0 231 "other" 1 1 "a" 15 1
"114" 10 "17" 16 17 282 1 0 520 520 520 520 1232 0 0 0 0 0 520 "end" 1 1 "a" 17 1
"115" 10 "17" 2 17 0 0 0 0 0 0 0 0 0 0 0 0 0 0 "aux" 1 1 "a" 6 0
"116" 10 "17" 3 17 0 0 0 0 0 0 0 0 0 0 0 0 0 0 "np2" 1 1 "a" 14 0
"117" 10 "17" 4 17 0 0 0 0 0 0 0 0 0 0 0 0 0 0 "adj" 1 1 "a" 20 0
"118" 10 "17" 5 17 0 0 0 0 0 0 0 0 0 0 0 0 0 0 "vp" 1 1 "a" 26 0
"119" 10 "17" 7 17 0 0 0 0 0 0 0 0 0 0 0 0 0 0 "other" 1 1 "a" 13 0
"120" 10 "17" 8 17 0 0 0 0 0 0 0 0 0 0 0 0 0 0 "other" 1 1 "a" 6 0
"121" 10 "17" 9 17 0 0 0 0 0 0 0 0 0 0 0 0 0 0 "other" 1 1 "a" 4 0
"122" 10 "18" 10 102 0 0 0 0 0 0 0 0 0 0 0 0 0 0 "wh-1" -1 -1 "d" 6 0
"123" 10 "18" 1 102 0 0 0 0 0 0 0 0 0 0 0 0 0 0 "np1" -1 -1 "d" 27 0
"124" 10 "18" 11 102 258 1 258 258 258 258 258 258 0 0 0 0 0 258 "wh" -1 -1 "d" 6 1
"125" 10 "18" 12 102 184 1 184 184 184 184 184 442 0 0 0 0 0 184 "wh+1" -1 -1 "d" 5 1
"126" 10 "1" 8 130 0 0 0 0 0 0 0 0 0 0 0 0 0 0 "other" 1 1 "a" 6 0
"127" 10 "18" 13 102 173 1 173 173 173 173 173 615 0 0 0 0 0 173 "wh+2" -1 -1 "d" 14 1
"128" 10 "18" 14 102 222 1 222 222 222 222 222 837 0 0 0 0 0 222 "other" -1 -1 "d" 8 1
"129" 10 "18" 15 102 262 1 0 474 474 474 474 1311 0 0 0 0 0 474 "other" -1 -1 "d" 19 1
"130" 10 "18" 16 102 206 1 0 304 304 304 304 1615 0 0 0 0 0 304 "end" -1 -1 "d" 10 1
"131" 10 "18" 2 102 0 0 0 0 0 0 0 0 0 0 0 0 0 0 "aux" -1 -1 "d" 5 0
"132" 10 "18" 3 102 0 0 0 0 0 0 0 0 0 0 0 0 0 0 "np2" -1 -1 "d" 17 0
"133" 10 "18" 4 102 0 0 0 0 0 0 0 0 0 0 0 0 0 0 "adj" -1 -1 "d" 23 0
"134" 10 "18" 5 102 0 0 0 0 0 0 0 0 0 0 0 0 0 0 "vp" -1 -1 "d" 26 0
"135" 10 "18" 7 102 0 0 0 0 0 0 0 0 0 0 0 0 0 0 "other" -1 -1 "d" 22 0
"136" 10 "18" 8 102 0 0 0 0 0 0 0 0 0 0 0 0 0 0 "other" -1 -1 "d" 10 0
"137" 10 "19" 10 41 0 0 0 0 0 0 0 0 0 0 0 0 0 0 "wh-1" -1 1 "c" 13 0
"138" 10 "19" 11 41 245 1 245 245 245 245 245 245 0 0 0 0 0 245 "wh" -1 1 "c" 6 1
"139" 10 "19" 12 41 0 0 0 0 0 251 0 245 251 0 251 0 0 251 "wh+1" -1 1 "c" 6 1
"140" 10 "1" 9 130 0 0 0 0 0 0 0 0 0 0 0 0 0 0 "other" 1 1 "a" 6 0
"141" 10 "19" 13 41 302 1 0 302 457 457 708 953 155 155 0 1 1 155 "wh+2" -1 1 "c" 7 1
"142" 10 "19" 1 41 0 0 0 0 0 0 0 0 0 0 0 0 0 0 "np1" -1 1 "c" 38 0
"143" 10 "19" 15 41 287 1 0 450 450 450 450 1403 0 0 0 0 0 450 "other" -1 1 "c" 17 1
"144" 10 "19" 16 41 190 1 0 349 349 349 349 1752 0 0 0 0 0 349 "end" -1 1 "c" 15 1
"145" 10 "19" 2 41 0 0 0 0 0 0 0 0 0 0 0 0 0 0 "aux" -1 1 "c" 6 0
"146" 10 "19" 3 41 0 0 0 0 0 0 0 0 0 0 0 0 0 0 "np2" -1 1 "c" 21 0
"147" 10 "19" 4 41 0 0 0 0 0 0 0 0 0 0 0 0 0 0 "adj" -1 1 "c" 29 0
"148" 10 "19" 5 41 0 0 0 0 0 0 0 0 0 0 0 0 0 0 "vp" -1 1 "c" 21 0
"149" 10 "19" 7 41 0 0 0 0 0 0 0 0 0 0 0 0 0 0 "other" -1 1 "c" 2 0
"150" 10 "19" 8 41 0 0 0 0 0 0 0 0 0 0 0 0 0 0 "other" -1 1 "c" 3 0
"151" 10 "19" 9 41 0 0 0 0 0 0 0 0 0 0 0 0 0 0 "other" -1 1 "c" 5 0
"152" 10 "2" 10 90 0 0 0 0 0 0 0 0 0 0 0 0 0 0 "wh-1" -1 -1 "d" 5 0
"153" 10 "21" 11 121 216 1 216 216 216 216 216 216 0 0 0 0 0 216 "wh" 1 1 "a" 8 1
"154" 10 "21" 1 121 0 0 0 0 0 0 0 0 0 0 0 0 0 0 "np1" 1 1 "a" 37 0
"155" 10 "21" 12 121 195 1 195 195 195 195 195 411 0 0 0 0 0 195 "wh+1" 1 1 "a" 5 1
"156" 10 "21" 13 121 173 1 173 173 173 173 173 584 0 0 0 0 0 173 "wh+2" 1 1 "a" 8 1
"157" 10 "21" 15 121 240 1 240 240 240 240 240 824 0 0 0 0 0 240 "other" 1 1 "a" 13 1
"158" 10 "21" 16 121 225 1 0 454 454 454 454 1278 0 0 0 0 0 454 "end" 1 1 "a" 24 1
"159" 10 "2" 11 90 273 1 273 273 273 273 273 273 0 0 0 0 0 273 "wh" -1 -1 "d" 6 1
"160" 10 "21" 2 121 0 0 0 0 0 0 0 0 0 0 0 0 0 0 "aux" 1 1 "a" 6 0
"161" 10 "2" 12 90 0 0 0 0 0 0 0 273 0 0 0 0 0 0 "wh+1" -1 -1 "d" 3 0
"162" 10 "21" 3 121 0 0 0 0 0 0 0 0 0 0 0 0 0 0 "np2" 1 1 "a" 10 0
"163" 10 "2" 13 90 117 1 117 117 117 117 117 390 0 0 0 0 0 117 "wh+2" -1 -1 "d" 12 1
"164" 10 "21" 4 121 0 0 0 0 0 0 0 0 0 0 0 0 0 0 "adj" 1 1 "a" 26 0
"165" 10 "2" 14 90 310 1 310 310 310 310 310 700 0 0 0 0 0 310 "other" -1 -1 "d" 8 1
"166" 10 "21" 5 121 0 0 0 0 0 0 0 0 0 0 0 0 0 0 "vp" 1 1 "a" 9 0
"167" 10 "2" 15 90 182 1 0 393 393 393 393 1093 0 0 0 0 0 393 "other" -1 -1 "d" 18 1
"168" 10 "21" 6 121 0 0 0 0 0 0 0 0 0 0 0 0 0 0 "other" 1 1 "a" 4 0
"169" 10 "2" 16 90 114 1 114 114 114 114 114 1207 0 0 0 0 0 114 "end" -1 -1 "d" 8 1
"170" 10 "21" 7 121 0 0 0 0 0 0 0 0 0 0 0 0 0 0 "other" 1 1 "a" 7 0
"171" 10 "2" 1 90 0 0 0 0 0 0 0 0 0 0 0 0 0 0 "np1" -1 -1 "d" 33 0
"172" 10 "21" 9 121 0 0 0 0 0 0 0 0 0 0 0 0 0 0 "other" 1 1 "a" 4 0
"173" 10 "22" 10 25 0 0 0 0 0 0 0 0 0 0 0 0 0 0 "wh-1" -1 -1 "d" 6 0
"174" 10 "22" 11 25 191 1 191 191 191 191 191 191 0 0 0 0 0 191 "wh" -1 -1 "d" 8 1
"175" 10 "22" 12 25 229 1 229 229 229 229 229 420 0 0 0 0 0 229 "wh+1" -1 -1 "d" 7 1
"176" 10 "22" 1 25 0 0 0 0 0 0 0 0 0 0 0 0 0 0 "np1" -1 -1 "d" 36 0
"177" 10 "22" 13 25 215 1 215 215 215 215 215 635 0 0 0 0 0 215 "wh+2" -1 -1 "d" 8 1
"178" 10 "22" 15 25 441 1 441 441 441 441 441 1076 0 0 0 0 0 441 "other" -1 -1 "d" 4 1
"179" 10 "22" 16 25 216 1 0 504 504 504 504 1580 0 0 0 0 0 504 "end" -1 -1 "d" 21 1
"180" 10 "22" 2 25 0 0 0 0 0 0 0 0 0 0 0 0 0 0 "aux" -1 -1 "d" 5 0
"181" 10 "22" 3 25 0 0 0 0 0 0 0 0 0 0 0 0 0 0 "np2" -1 -1 "d" 19 0
"182" 10 "22" 4 25 0 0 0 0 0 0 0 0 0 0 0 0 0 0 "adj" -1 -1 "d" 31 0
"183" 10 "22" 5 25 0 0 0 0 0 0 0 0 0 0 0 0 0 0 "vp" -1 -1 "d" 22 0
"184" 10 "22" 7 25 0 0 0 0 0 0 0 0 0 0 0 0 0 0 "other" -1 -1 "d" 11 0
"185" 10 "22" 8 25 0 0 0 0 0 0 0 0 0 0 0 0 0 0 "other" -1 -1 "d" 7 0
"186" 10 "2" 2 90 0 0 0 0 0 0 0 0 0 0 0 0 0 0 "aux" -1 -1 "d" 5 0
"187" 10 "22" 9 25 0 0 0 0 0 0 0 0 0 0 0 0 0 0 "other" -1 -1 "d" 6 0
"188" 10 "23" 10 110 0 0 0 0 0 0 0 0 0 0 0 0 0 0 "wh-1" -1 1 "c" 20 0
"189" 10 "23" 1 110 0 0 0 0 0 0 0 0 0 0 0 0 0 0 "np1" -1 1 "c" 58 0
"190" 10 "23" 11 110 237 1 237 237 237 237 237 237 0 0 0 0 0 237 "wh" -1 1 "c" 8 1
"191" 10 "23" 12 110 234 1 234 234 234 234 234 471 0 0 0 0 0 234 "wh+1" -1 1 "c" 6 1
"192" 10 "23" 13 110 216 1 0 330 330 330 330 801 0 0 0 0 0 330 "wh+2" -1 1 "c" 12 1
"193" 10 "23" 14 110 260 1 0 354 354 354 354 1155 0 0 0 0 0 354 "other" -1 1 "c" 28 1
"194" 10 "23" 15 110 189 1 189 189 189 189 189 1344 0 0 0 0 0 189 "other" -1 1 "c" 12 1
"195" 10 "23" 16 110 146 1 0 407 407 407 407 1751 0 0 0 0 0 407 "end" -1 1 "c" 25 1
"196" 10 "23" 2 110 0 0 0 0 0 0 0 0 0 0 0 0 0 0 "aux" -1 1 "c" 6 0
"197" 10 "23" 3 110 0 0 0 0 0 0 0 0 0 0 0 0 0 0 "np2" -1 1 "c" 12 0
"198" 10 "23" 4 110 0 0 0 0 0 0 0 0 0 0 0 0 0 0 "adj" -1 1 "c" 20 0
"199" 10 "23" 5 110 0 0 0 0 0 0 0 0 0 0 0 0 0 0 "vp" -1 1 "c" 16 0
"200" 10 "23" 6 110 0 0 0 0 0 0 0 0 0 0 0 0 0 0 "other" -1 1 "c" 4 0
"201" 10 "23" 7 110 0 0 0 0 0 0 0 0 0 0 0 0 0 0 "other" -1 1 "c" 17 0
"202" 10 "23" 8 110 0 0 0 0 0 0 0 0 0 0 0 0 0 0 "other" -1 1 "c" 6 0
"203" 10 "2" 3 90 0 0 0 0 0 0 0 0 0 0 0 0 0 0 "np2" -1 -1 "d" 18 0
"204" 10 "2" 4 90 0 0 0 0 0 0 0 0 0 0 0 0 0 0 "adj" -1 -1 "d" 17 0
"205" 10 "2" 5 90 0 0 0 0 0 0 0 0 0 0 0 0 0 0 "vp" -1 -1 "d" 28 0
"206" 10 "26" 10 22 199 1 199 199 199 199 199 199 0 0 0 0 0 199 "wh" -1 -1 "d" 5 1
"207" 10 "26" 11 22 242 1 242 242 242 242 242 441 0 0 0 0 0 242 "wh+1" -1 -1 "d" 5 1
"208" 10 "26" 1 22 0 0 0 0 0 0 0 0 0 0 0 0 0 0 "np1" -1 -1 "d" 36 0
"209" 10 "26" 12 22 189 1 189 189 189 189 189 630 0 0 0 0 0 189 "wh+2" -1 -1 "d" 16 1
"210" 10 "26" 13 22 247 1 247 247 247 247 247 877 0 0 0 0 0 247 "other" -1 -1 "d" 9 1
"211" 10 "26" 14 22 177 1 177 177 177 177 177 1054 0 0 0 0 0 177 "other" -1 -1 "d" 16 1
"212" 10 "26" 15 22 244 1 0 421 421 421 421 1475 0 0 0 0 0 421 "end" -1 -1 "d" 22 1
"213" 10 "26" 2 22 0 0 0 0 0 0 0 0 0 0 0 0 0 0 "aux" -1 -1 "d" 5 0
"214" 10 "26" 3 22 0 0 0 0 0 0 0 0 0 0 0 0 0 0 "np2" -1 -1 "d" 21 0
"215" 10 "26" 4 22 0 0 0 0 0 0 0 0 0 0 0 0 0 0 "adj" -1 -1 "d" 37 0
"216" 10 "26" 5 22 0 0 0 0 0 0 0 0 0 0 0 0 0 0 "vp" -1 -1 "d" 12 0
"217" 10 "26" 7 22 0 0 0 0 0 0 0 0 0 0 0 0 0 0 "other" -1 -1 "d" 2 0
"218" 10 "26" 8 22 0 0 0 0 0 0 0 0 0 0 0 0 0 0 "other" -1 -1 "d" 6 0
"219" 10 "26" 9 22 0 0 0 0 0 0 0 0 0 0 0 0 0 0 "wh-1" -1 -1 "d" 21 0
"220" 10 "27" 11 18 237 1 237 237 237 237 237 237 0 0 0 0 0 237 "wh" -1 1 "c" 5 1
"221" 10 "27" 1 18 0 0 0 0 0 0 0 0 0 0 0 0 0 0 "np1" -1 1 "c" 45 0
"222" 10 "27" 13 18 300 1 300 300 300 300 300 537 0 0 0 0 0 300 "wh+2" -1 1 "c" 4 1
"223" 10 "27" 14 18 227 1 227 227 227 227 227 764 0 0 0 0 0 227 "other" -1 1 "c" 18 1
"224" 10 "27" 15 18 265 1 265 265 265 265 265 1029 0 0 0 0 0 265 "other" -1 1 "c" 9 1
"225" 10 "27" 16 18 166 1 0 513 513 513 513 1542 0 0 0 0 0 513 "end" -1 1 "c" 25 1
"226" 10 "27" 2 18 0 0 0 0 0 0 0 0 0 0 0 0 0 0 "aux" -1 1 "c" 6 0
"227" 10 "27" 3 18 0 0 0 0 0 0 0 0 0 0 0 0 0 0 "np2" -1 1 "c" 19 0
"228" 10 "27" 4 18 0 0 0 0 0 0 0 0 0 0 0 0 0 0 "adj" -1 1 "c" 25 0
"229" 10 "27" 5 18 0 0 0 0 0 0 0 0 0 0 0 0 0 0 "vp" -1 1 "c" 11 0
"230" 10 "27" 7 18 0 0 0 0 0 0 0 0 0 0 0 0 0 0 "other" -1 1 "c" 16 0
"231" 10 "27" 8 18 0 0 0 0 0 0 0 0 0 0 0 0 0 0 "other" -1 1 "c" 6 0
"232" 10 "2" 7 90 0 0 0 0 0 0 0 0 0 0 0 0 0 0 "other" -1 -1 "d" 5 0
"233" 10 "27" 9 18 0 0 0 0 0 0 0 0 0 0 0 0 0 0 "other" -1 1 "c" 5 0
"234" 10 "28" 10 86 0 0 0 0 0 0 0 0 0 0 0 0 0 0 "wh-1" 1 -1 "b" 15 0
"235" 10 "28" 11 86 266 1 266 266 266 266 266 266 0 0 0 0 0 266 "wh" 1 -1 "b" 8 1
"236" 10 "28" 12 86 224 1 224 224 224 224 224 490 0 0 0 0 0 224 "wh+1" 1 -1 "b" 2 1
"237" 10 "28" 13 86 188 1 188 188 188 188 188 678 0 0 0 0 0 188 "wh+2" 1 -1 "b" 18 1
"238" 10 "28" 14 86 191 1 191 191 191 191 191 869 0 0 0 0 0 191 "other" 1 -1 "b" 4 1
"239" 10 "28" 15 86 210 1 210 210 210 210 210 1079 0 0 0 0 0 210 "other" 1 -1 "b" 18 1
"240" 10 "28" 16 86 160 1 160 160 160 160 160 1239 0 0 0 0 0 160 "end" 1 -1 "b" 7 1
"241" 10 "28" 1 86 0 0 0 0 0 0 0 0 0 0 0 0 0 0 "np1" 1 -1 "b" 37 0
"242" 10 "28" 3 86 0 0 0 0 0 0 0 0 0 0 0 0 0 0 "np2" 1 -1 "b" 17 0
"243" 10 "28" 4 86 0 0 0 0 0 0 0 0 0 0 0 0 0 0 "adj" 1 -1 "b" 22 0
"244" 10 "28" 5 86 0 0 0 0 0 0 0 0 0 0 0 0 0 0 "vp" 1 -1 "b" 12 0
"245" 10 "28" 7 86 0 0 0 0 0 0 0 0 0 0 0 0 0 0 "other" 1 -1 "b" 20 0
"246" 10 "28" 8 86 0 0 0 0 0 0 0 0 0 0 0 0 0 0 "other" 1 -1 "b" 9 0
"247" 10 "29" 11 88 331 1 331 331 331 331 331 331 0 0 0 0 0 331 "wh" 1 1 "a" 6 1
"248" 10 "29" 12 88 120 1 120 120 120 120 120 451 0 0 0 0 0 120 "wh+1" 1 1 "a" 3 1
"249" 10 "29" 13 88 245 1 245 245 245 245 245 696 0 0 0 0 0 245 "wh+2" 1 1 "a" 11 1
"250" 10 "29" 14 88 204 1 0 432 432 432 432 1128 0 0 0 0 0 432 "other" 1 1 "a" 28 1
"251" 10 "29" 15 88 248 1 0 437 437 437 437 1565 0 0 0 0 0 437 "other" 1 1 "a" 25 1
"252" 10 "29" 16 88 229 1 0 360 360 360 360 1925 0 0 0 0 0 360 "end" 1 1 "a" 20 1
"253" 10 "29" 1 88 0 0 0 0 0 0 0 0 0 0 0 0 0 0 "np1" 1 1 "a" 34 0
"254" 10 "29" 2 88 0 0 0 0 0 0 0 0 0 0 0 0 0 0 "aux" 1 1 "a" 6 0
"255" 10 "29" 3 88 0 0 0 0 0 0 0 0 0 0 0 0 0 0 "np2" 1 1 "a" 18 0
"256" 10 "29" 4 88 0 0 0 0 0 0 0 0 0 0 0 0 0 0 "adj" 1 1 "a" 13 0
"257" 10 "29" 5 88 0 0 0 0 0 0 0 0 0 0 0 0 0 0 "vp" 1 1 "a" 17 0
"258" 10 "29" 7 88 0 0 0 0 0 0 0 0 0 0 0 0 0 0 "other" 1 1 "a" 3 0
"259" 10 "29" 8 88 0 0 0 0 0 0 0 0 0 0 0 0 0 0 "other" 1 1 "a" 8 0
"260" 10 "2" 9 90 0 0 0 0 0 0 0 0 0 0 0 0 0 0 "other" -1 -1 "d" 7 0
"261" 10 "29" 9 88 0 0 0 0 0 0 0 0 0 0 0 0 0 0 "other" 1 1 "a" 6 0
"262" 10 "30" 10 128 0 0 0 0 0 0 0 0 0 0 0 0 0 0 "other" -1 -1 "d" 6 0
"263" 10 "30" 11 128 0 0 0 0 0 0 0 0 0 0 0 0 0 0 "wh-1" -1 -1 "d" 11 0
"264" 10 "30" 1 128 0 0 0 0 0 0 0 0 0 0 0 0 0 0 "np1" -1 -1 "d" 32 0
"265" 10 "30" 12 128 227 1 227 227 227 227 227 227 0 0 0 0 0 227 "wh" -1 -1 "d" 8 1
"266" 10 "30" 14 128 177 1 0 535 535 535 535 762 0 0 0 0 0 535 "wh+2" -1 -1 "d" 15 1
"267" 10 "30" 15 128 144 1 0 327 327 327 327 1089 0 0 0 0 0 327 "other" -1 -1 "d" 17 1
"268" 10 "30" 16 128 136 1 136 136 136 136 136 1225 0 0 0 0 0 136 "other" -1 -1 "d" 18 1
"269" 10 "30" 17 128 196 1 0 432 432 432 432 1657 0 0 0 0 0 432 "end" -1 -1 "d" 14 1
"270" 10 "30" 2 128 0 0 0 0 0 0 0 0 0 0 0 0 0 0 "aux" -1 -1 "d" 5 0
"271" 10 "30" 3 128 0 0 0 0 0 0 0 0 0 0 0 0 0 0 "np2" -1 -1 "d" 10 0
"272" 10 "30" 4 128 0 0 0 0 0 0 0 0 0 0 0 0 0 0 "adj" -1 -1 "d" 24 0
"273" 10 "30" 5 128 0 0 0 0 0 0 0 0 0 0 0 0 0 0 "vp" -1 -1 "d" 10 0
"274" 10 "30" 6 128 0 0 0 0 0 0 0 0 0 0 0 0 0 0 "other" -1 -1 "d" 19 0
"275" 10 "30" 9 128 0 0 0 0 0 0 0 0 0 0 0 0 0 0 "other" -1 -1 "d" 6 0
"276" 10 "31" 10 94 0 0 0 0 0 0 0 0 0 0 0 0 0 0 "wh-1" -1 1 "c" 8 0
"277" 10 "31" 11 94 215 1 215 215 215 215 215 215 0 0 0 0 0 215 "wh" -1 1 "c" 4 1
"278" 10 "31" 12 94 69 1 69 69 69 69 69 284 0 0 0 0 0 69 "wh+1" -1 1 "c" 4 1
"279" 10 "31" 13 94 223 1 223 223 223 223 223 507 0 0 0 0 0 223 "wh+2" -1 1 "c" 7 1
"280" 10 "31" 15 94 191 1 0 564 564 564 564 1071 0 0 0 0 0 564 "other" -1 1 "c" 32 1
"281" 10 "31" 16 94 149 1 149 149 149 149 149 1220 0 0 0 0 0 149 "end" -1 1 "c" 15 1
"282" 10 "31" 1 94 0 0 0 0 0 0 0 0 0 0 0 0 0 0 "np1" -1 1 "c" 46 0
"283" 10 "3" 11 99 286 1 286 286 286 286 286 286 0 0 0 0 0 286 "wh" -1 1 "c" 6 1
"284" 10 "31" 2 94 0 0 0 0 0 0 0 0 0 0 0 0 0 0 "aux" -1 1 "c" 6 0
"285" 10 "3" 12 99 0 0 0 0 0 0 0 286 0 0 0 0 0 0 "wh+1" -1 1 "c" 2 0
"286" 10 "31" 3 94 0 0 0 0 0 0 0 0 0 0 0 0 0 0 "np2" -1 1 "c" 10 0
"287" 10 "3" 13 99 326 1 326 326 326 326 326 612 0 0 0 0 0 326 "wh+2" -1 1 "c" 2 1
"288" 10 "31" 4 94 0 0 0 0 0 0 0 0 0 0 0 0 0 0 "adj" -1 1 "c" 11 0
"289" 10 "3" 14 99 211 1 211 211 211 211 211 823 0 0 0 0 0 211 "other" -1 1 "c" 8 1
"290" 10 "31" 5 94 0 0 0 0 0 0 0 0 0 0 0 0 0 0 "vp" -1 1 "c" 20 0
"291" 10 "3" 15 99 258 1 258 258 258 258 258 1081 0 0 0 0 0 258 "other" -1 1 "c" 14 1
"292" 10 "3" 16 99 150 1 0 506 506 506 506 1587 0 0 0 0 0 506 "end" -1 1 "c" 29 1
"293" 10 "31" 7 94 0 0 0 0 0 0 0 0 0 0 0 0 0 0 "other" -1 1 "c" 2 0
"294" 10 "31" 8 94 0 0 0 0 0 0 0 0 0 0 0 0 0 0 "other" -1 1 "c" 8 0
"295" 10 "3" 1 99 0 0 0 0 0 0 0 0 0 0 0 0 0 0 "np1" -1 1 "c" 24 0
"296" 10 "31" 9 94 0 0 0 0 0 0 0 0 0 0 0 0 0 0 "other" -1 1 "c" 14 0
"297" 10 "32" 10 61 0 0 0 0 0 0 0 0 0 0 0 0 0 0 "wh-1" 1 -1 "b" 6 0
"298" 10 "32" 11 61 243 1 243 243 243 243 243 243 0 0 0 0 0 243 "wh" 1 -1 "b" 4 1
"299" 10 "32" 13 61 236 1 236 236 236 236 236 479 0 0 0 0 0 236 "wh+2" 1 -1 "b" 3 1
"300" 10 "32" 14 61 160 1 160 160 160 160 160 639 0 0 0 0 0 160 "other" 1 -1 "b" 9 1
"301" 10 "32" 15 61 219 1 219 219 219 219 219 858 0 0 0 0 0 219 "other" 1 -1 "b" 8 1
"302" 10 "32" 1 61 0 0 0 0 0 0 0 0 0 0 0 0 0 0 "np1" 1 -1 "b" 43 0
"303" 10 "32" 16 61 186 1 0 519 519 519 519 1377 0 0 0 0 0 519 "end" 1 -1 "b" 19 1
"304" 10 "32" 2 61 0 0 0 0 0 0 0 0 0 0 0 0 0 0 "aux" 1 -1 "b" 5 0
"305" 10 "32" 3 61 0 0 0 0 0 0 0 0 0 0 0 0 0 0 "np2" 1 -1 "b" 29 0
"306" 10 "32" 4 61 0 0 0 0 0 0 0 0 0 0 0 0 0 0 "adj" 1 -1 "b" 8 0
"307" 10 "32" 5 61 0 0 0 0 0 0 0 0 0 0 0 0 0 0 "vp" 1 -1 "b" 20 0
"308" 10 "32" 7 61 0 0 0 0 0 0 0 0 0 0 0 0 0 0 "other" 1 -1 "b" 16 0
"309" 10 "32" 8 61 0 0 0 0 0 0 0 0 0 0 0 0 0 0 "other" 1 -1 "b" 7 0
"310" 10 "32" 9 61 0 0 0 0 0 0 0 0 0 0 0 0 0 0 "other" 1 -1 "b" 7 0
"311" 10 "3" 2 99 0 0 0 0 0 0 0 0 0 0 0 0 0 0 "aux" -1 1 "c" 6 0
"312" 10 "3" 3 99 0 0 0 0 0 0 0 0 0 0 0 0 0 0 "np2" -1 1 "c" 14 0
"313" 10 "3" 4 99 0 0 0 0 0 0 0 0 0 0 0 0 0 0 "adj" -1 1 "c" 29 0
"314" 10 "3" 5 99 0 0 0 0 0 0 0 0 0 0 0 0 0 0 "vp" -1 1 "c" 11 0
"315" 10 "3" 7 99 0 0 0 0 0 0 0 0 0 0 0 0 0 0 "other" -1 1 "c" 8 0
"316" 10 "3" 8 99 0 0 0 0 0 0 0 0 0 0 0 0 0 0 "other" -1 1 "c" 6 0
"317" 10 "3" 9 99 0 0 0 0 0 0 0 0 0 0 0 0 0 0 "other" -1 1 "c" 5 0
"318" 10 "4" 10 6 0 0 0 0 0 0 0 0 0 0 0 0 0 0 "wh-1" 1 -1 "b" 7 0
"319" 10 "4" 11 6 188 1 188 188 188 188 188 188 0 0 0 0 0 188 "wh" 1 -1 "b" 4 1
"320" 10 "4" 12 6 0 0 0 0 0 310 0 188 310 0 310 0 0 310 "wh+1" 1 -1 "b" 4 1
"321" 10 "4" 13 6 241 1 0 241 241 475 241 429 234 0 234 0 0 234 "wh+2" 1 -1 "b" 2 1
"322" 10 "4" 15 6 171 1 0 171 560 560 1104 1533 389 389 0 1 1 389 "other" 1 -1 "b" 12 1
"323" 10 "4" 1 6 0 0 0 0 0 0 0 0 0 0 0 0 0 0 "np1" 1 -1 "b" 30 0
"324" 10 "4" 16 6 222 1 0 579 579 579 579 2112 0 0 0 0 0 579 "end" 1 -1 "b" 32 1
"325" 10 "4" 2 6 0 0 0 0 0 0 0 0 0 0 0 0 0 0 "aux" 1 -1 "b" 5 0
"326" 10 "4" 3 6 0 0 0 0 0 0 0 0 0 0 0 0 0 0 "np2" 1 -1 "b" 13 0
"327" 10 "4" 4 6 0 0 0 0 0 0 0 0 0 0 0 0 0 0 "adj" 1 -1 "b" 14 0
"328" 10 "4" 5 6 0 0 0 0 0 0 0 0 0 0 0 0 0 0 "vp" 1 -1 "b" 21 0
"329" 10 "4" 7 6 0 0 0 0 0 0 0 0 0 0 0 0 0 0 "other" 1 -1 "b" 3 0
"330" 10 "4" 8 6 0 0 0 0 0 0 0 0 0 0 0 0 0 0 "other" 1 -1 "b" 4 0
"331" 10 "6" 10 60 0 0 0 0 0 0 0 0 0 0 0 0 0 0 "wh-1" -1 -1 "d" 11 0
"332" 10 "6" 11 60 244 1 244 244 244 244 244 244 0 0 0 0 0 244 "wh" -1 -1 "d" 4 1
"333" 10 "6" 12 60 184 1 184 184 184 184 184 428 0 0 0 0 0 184 "wh+1" -1 -1 "d" 7 1
"334" 10 "6" 14 60 167 1 0 540 540 714 540 968 174 0 174 0 0 174 "other" -1 -1 "d" 27 1
"335" 10 "6" 1 60 0 0 0 0 0 0 0 0 0 0 0 0 0 0 "np1" -1 -1 "d" 31 0
"336" 10 "6" 16 60 155 1 0 155 279 279 453 1421 124 124 0 1 1 124 "end" -1 -1 "d" 8 1
"337" 10 "6" 2 60 0 0 0 0 0 0 0 0 0 0 0 0 0 0 "aux" -1 -1 "d" 5 0
"338" 10 "6" 3 60 0 0 0 0 0 0 0 0 0 0 0 0 0 0 "np2" -1 -1 "d" 12 0
"339" 10 "6" 4 60 0 0 0 0 0 0 0 0 0 0 0 0 0 0 "adj" -1 -1 "d" 18 0
"340" 10 "6" 5 60 0 0 0 0 0 0 0 0 0 0 0 0 0 0 "vp" -1 -1 "d" 23 0
"341" 10 "6" 7 60 0 0 0 0 0 0 0 0 0 0 0 0 0 0 "other" -1 -1 "d" 13 0
"342" 10 "6" 8 60 0 0 0 0 0 0 0 0 0 0 0 0 0 0 "other" -1 -1 "d" 6 0
"343" 10 "7" 10 20 0 0 0 0 0 0 0 0 0 0 0 0 0 0 "wh-1" -1 1 "c" 7 0
"344" 10 "7" 11 20 218 1 218 218 218 218 218 218 0 0 0 0 0 218 "wh" -1 1 "c" 6 1
"345" 10 "7" 1 20 0 0 0 0 0 0 0 0 0 0 0 0 0 0 "np1" -1 1 "c" 26 0
"346" 10 "7" 12 20 189 1 189 189 189 189 189 407 0 0 0 0 0 189 "wh+1" -1 1 "c" 5 1
"347" 10 "7" 14 20 177 1 177 177 177 177 177 584 0 0 0 0 0 177 "other" -1 1 "c" 4 1
"348" 10 "7" 15 20 120 1 0 315 315 315 315 899 0 0 0 0 0 315 "other" -1 1 "c" 17 1
"349" 10 "7" 16 20 285 1 0 454 454 454 454 1353 0 0 0 0 0 454 "end" -1 1 "c" 19 1
"350" 10 "7" 2 20 0 0 0 0 0 0 0 0 0 0 0 0 0 0 "aux" -1 1 "c" 6 0
"351" 10 "7" 3 20 0 0 0 0 0 0 0 0 0 0 0 0 0 0 "np2" -1 1 "c" 30 0
"352" 10 "7" 4 20 0 0 0 0 0 0 0 0 0 0 0 0 0 0 "adj" -1 1 "c" 9 0
"353" 10 "7" 5 20 0 0 0 0 0 0 0 0 0 0 0 0 0 0 "vp" -1 1 "c" 23 0
"354" 10 "7" 7 20 0 0 0 0 0 0 0 0 0 0 0 0 0 0 "other" -1 1 "c" 19 0
"355" 10 "7" 8 20 0 0 0 0 0 0 0 0 0 0 0 0 0 0 "other" -1 1 "c" 4 0
"356" 10 "9" 10 53 0 0 0 0 0 0 0 0 0 0 0 0 0 0 "wh-1" 1 1 "a" 10 0
"357" 10 "9" 11 53 202 1 202 202 202 202 202 202 0 0 0 0 0 202 "wh" 1 1 "a" 6 1
"358" 10 "9" 12 53 122 1 122 122 122 122 122 324 0 0 0 0 0 122 "wh+1" 1 1 "a" 6 1
"359" 10 "9" 14 53 213 1 213 213 213 213 213 537 0 0 0 0 0 213 "other" 1 1 "a" 3 1
"360" 10 "9" 1 53 0 0 0 0 0 0 0 0 0 0 0 0 0 0 "np1" 1 1 "a" 26 0
"361" 10 "9" 15 53 159 1 159 159 159 159 159 696 0 0 0 0 0 159 "other" 1 1 "a" 10 1
"362" 10 "9" 16 53 231 1 0 379 379 379 379 1075 0 0 0 0 0 379 "end" 1 1 "a" 20 1
"363" 10 "9" 2 53 0 0 0 0 0 0 0 0 0 0 0 0 0 0 "aux" 1 1 "a" 6 0
"364" 10 "9" 3 53 0 0 0 0 0 0 0 0 0 0 0 0 0 0 "np2" 1 1 "a" 23 0
"365" 10 "9" 4 53 0 0 0 0 0 0 0 0 0 0 0 0 0 0 "adj" 1 1 "a" 22 0
"366" 10 "9" 5 53 0 0 0 0 0 0 0 0 0 0 0 0 0 0 "vp" 1 1 "a" 15 0
"367" 10 "9" 7 53 0 0 0 0 0 0 0 0 0 0 0 0 0 0 "other" 1 1 "a" 11 0
"368" 10 "9" 8 53 0 0 0 0 0 0 0 0 0 0 0 0 0 0 "other" 1 1 "a" 6 0
"369" 10 "9" 9 53 0 0 0 0 0 0 0 0 0 0 0 0 0 0 "other" 1 1 "a" 5 0
"370" 11 "10" 10 14 0 0 0 0 0 0 0 0 0 0 0 0 0 0 "wh-1" -1 1 "c" 9 0
"371" 11 "10" 11 14 322 1 322 322 322 322 322 322 0 0 0 0 0 322 "wh" -1 1 "c" 8 1
"372" 11 "10" 1 14 0 0 0 0 0 0 0 0 0 0 0 0 0 0 "np1" -1 1 "c" 31 0
"373" 11 "10" 12 14 523 1 0 523 523 687 523 845 164 0 164 0 0 164 "wh+1" -1 1 "c" 5 1
"374" 11 "10" 13 14 169 1 0 169 824 824 988 1833 655 655 0 1 1 655 "wh+2" -1 1 "c" 15 1
"375" 11 "10" 14 14 259 1 0 408 408 408 408 2241 0 0 0 0 0 408 "other" -1 1 "c" 12 1
"376" 11 "10" 15 14 201 1 0 781 781 781 781 3022 0 0 0 0 0 781 "other" -1 1 "c" 20 1
"377" 11 "10" 16 14 243 1 0 484 484 484 484 3506 0 0 0 0 0 484 "end" -1 1 "c" 14 1
"378" 11 "10" 2 14 0 0 0 0 0 0 0 0 0 0 0 0 0 0 "aux" -1 1 "c" 6 0
"379" 11 "10" 3 14 0 0 0 0 0 0 0 0 0 0 0 0 0 0 "np2" -1 1 "c" 22 0
"380" 11 "10" 4 14 0 0 0 0 0 0 0 0 0 0 0 0 0 0 "adj" -1 1 "c" 30 0
"381" 11 "10" 5 14 0 0 0 0 0 0 0 0 0 0 0 0 0 0 "vp" -1 1 "c" 20 0
"382" 11 "10" 6 14 0 0 0 0 0 0 0 0 0 0 0 0 0 0 "other" -1 1 "c" 4 0
"383" 11 "10" 7 14 0 0 0 0 0 0 0 0 0 0 0 0 0 0 "other" -1 1 "c" 15 0
"384" 11 "10" 8 14 0 0 0 0 0 0 0 0 0 0 0 0 0 0 "other" -1 1 "c" 8 0
"385" 11 "10" 9 14 0 0 0 0 0 0 0 0 0 0 0 0 0 0 "other" -1 1 "c" 4 0
"386" 11 "1" 10 19 0 0 0 0 0 0 0 0 0 0 0 0 0 0 "wh-1" -1 -1 "d" 6 0
"387" 1 "11" 10 71 0 0 0 0 0 0 0 0 0 0 0 0 0 0 "wh-1" 1 -1 "b" 8 0
"388" 11 "11" 10 49 0 0 0 0 0 0 0 0 0 0 0 0 0 0 "wh-1" 1 -1 "b" 8 0
"389" 11 "11" 11 49 275 1 0 275 275 796 275 275 521 0 521 0 0 521 "wh" 1 -1 "b" 5 1
"390" 11 "1" 11 19 224 1 0 224 224 481 224 224 257 0 257 0 0 257 "wh" -1 -1 "d" 6 1
"391" 11 "11" 12 49 216 1 216 216 216 216 737 1012 0 0 0 1 1 216 "wh+1" 1 -1 "b" 4 1
"392" 11 "11" 13 49 750 1 0 3000 3000 3000 3000 4012 0 0 0 0 0 3000 "wh+2" 1 -1 "b" 30 1
"393" 11 "11" 1 49 0 0 0 0 0 1360 0 0 1360 0 1360 0 0 1360 "np1" 1 -1 "b" 36 1
"394" 11 "11" 15 49 285 1 0 917 917 917 917 4929 0 0 0 0 0 917 "other" 1 -1 "b" 6 1
"395" 11 "11" 16 49 288 1 0 460 460 460 2529 7458 0 0 0 1 1 460 "end" 1 -1 "b" 10 1
"396" 1 "11" 11 71 109 1 0 194 194 272 194 194 78 0 78 0 0 78 "wh" 1 -1 "b" 5 1
"397" 11 "1" 1 19 0 0 0 0 0 0 0 0 0 0 0 0 0 0 "np1" -1 -1 "d" 30 0
"398" 11 "1" 12 19 170 1 0 170 372 372 629 853 202 202 0 1 1 202 "wh+1" -1 -1 "d" 4 1
"399" 11 "11" 2 49 0 0 0 0 0 142 0 0 142 0 142 0 0 142 "aux" 1 -1 "b" 5 1
"400" 1 "11" 12 71 0 0 0 0 0 161 0 194 161 0 161 0 1 161 "wh+1" 1 -1 "b" 4 1
"401" 11 "11" 3 49 0 0 0 0 0 567 0 0 567 0 567 0 1 380 "np2" 1 -1 "b" 19 1
"402" 1 "11" 13 71 224 1 0 325 731 731 970 1164 406 406 0 1 1 406 "wh+2" 1 -1 "b" 30 1
"403" 11 "1" 14 19 295 1 295 295 295 295 295 1148 0 0 0 0 0 295 "other" -1 -1 "d" 3 1
"404" 11 "11" 4 49 0 0 0 0 0 0 0 0 0 0 0 0 0 0 "adj" 1 -1 "b" 38 0
"405" 11 "1" 15 19 216 1 216 216 216 216 216 1364 0 0 0 0 0 216 "other" -1 -1 "d" 5 1
"406" 11 "11" 5 49 0 0 0 0 0 0 0 0 0 0 0 0 0 0 "vp" 1 -1 "b" 11 0
"407" 1 "11" 15 71 192 1 0 238 238 563 238 1402 325 0 325 0 0 325 "other" 1 -1 "b" 6 1
"408" 11 "1" 16 19 364 1 0 629 629 629 629 1993 0 0 0 0 0 629 "end" -1 -1 "d" 14 1
"409" 11 "11" 6 49 0 0 0 0 0 0 0 0 0 0 0 0 0 0 "other" 1 -1 "b" 4 0
"410" 1 "11" 16 71 222 1 0 222 338 338 2680 4082 116 116 0 2 2 116 "end" 1 -1 "b" 10 1
"411" 1 "11" 1 71 0 0 0 0 0 722 0 0 722 0 722 0 0 265 "np1" 1 -1 "b" 36 1
"412" 11 "11" 7 49 0 0 0 0 0 0 0 0 0 0 0 0 0 0 "other" 1 -1 "b" 2 0
"413" 11 "11" 8 49 0 0 0 0 0 0 0 0 0 0 0 0 0 0 "other" 1 -1 "b" 8 0
"414" 11 "11" 9 49 0 0 0 0 0 0 0 0 0 0 0 0 0 0 "other" 1 -1 "b" 11 0
"415" 11 "12" 10 23 0 0 0 0 0 0 0 0 0 0 0 0 0 0 "wh-1" 1 1 "a" 13 0
"416" 11 "12" 11 23 263 1 263 263 263 263 263 263 0 0 0 0 0 263 "wh" 1 1 "a" 6 1
"417" 11 "12" 1 23 0 0 0 0 0 727 0 0 727 0 727 0 0 727 "np1" 1 1 "a" 32 1
"418" 11 "12" 13 23 550 1 0 800 800 800 800 1063 0 0 0 0 0 800 "wh+2" 1 1 "a" 12 1
"419" 11 "12" 14 23 177 1 177 177 177 177 177 1240 0 0 0 0 0 177 "other" 1 1 "a" 5 1
"420" 11 "12" 15 23 215 1 0 400 400 400 400 1640 0 0 0 0 0 400 "other" 1 1 "a" 4 1
"421" 11 "12" 16 23 334 1 0 936 936 936 2762 4402 0 0 0 1 1 936 "end" 1 1 "a" 25 1
"422" 11 "1" 2 19 0 0 0 0 0 0 0 0 0 0 0 0 0 0 "aux" -1 -1 "d" 5 0
"423" 11 "12" 2 23 0 0 0 0 0 128 0 0 128 0 128 0 1 128 "aux" 1 1 "a" 6 1
"424" 11 "12" 3 23 0 0 0 0 0 971 0 0 971 0 971 0 1 760 "np2" 1 1 "a" 26 1
"425" 11 "12" 4 23 0 0 0 0 0 0 0 0 0 0 0 0 0 0 "adj" 1 1 "a" 26 0
"426" 11 "12" 5 23 0 0 0 0 0 0 0 0 0 0 0 0 0 0 "vp" 1 1 "a" 8 0
"427" 1 "11" 2 71 0 0 0 0 0 312 0 0 312 0 312 0 1 312 "aux" 1 -1 "b" 5 1
"428" 11 "12" 7 23 0 0 0 0 0 0 0 0 0 0 0 0 0 0 "other" 1 1 "a" 22 0
"429" 11 "12" 9 23 0 0 0 0 0 0 0 0 0 0 0 0 0 0 "other" 1 1 "a" 6 0
"430" 11 "13" 11 47 0 0 0 0 0 0 0 0 0 0 0 0 0 0 "wh-1" -1 -1 "d" 9 0
"431" 11 "13" 12 47 191 1 191 191 191 191 191 191 0 0 0 0 0 191 "wh" -1 -1 "d" 6 1
"432" 11 "13" 13 47 717 1 717 717 717 717 717 908 0 0 0 0 0 717 "wh+1" -1 -1 "d" 6 1
"433" 11 "13" 14 47 171 1 0 570 570 570 570 1478 0 0 0 0 0 570 "wh+2" -1 -1 "d" 16 1
"434" 11 "13" 1 47 0 0 0 0 0 1051 0 0 1051 0 1051 0 0 1051 "np1" -1 -1 "d" 53 1
"435" 11 "13" 15 47 228 1 0 1321 1321 1569 1321 2799 248 0 248 0 0 248 "other" -1 -1 "d" 20 1
"436" 11 "13" 16 47 132 1 0 132 310 310 558 3357 178 178 0 1 1 178 "other" -1 -1 "d" 9 1
"437" 11 "13" 17 47 347 1 0 796 796 796 1847 5204 0 0 0 1 1 796 "end" -1 -1 "d" 18 1
"438" 11 "1" 3 19 0 0 0 0 0 0 0 0 0 0 0 0 0 0 "np2" -1 -1 "d" 23 0
"439" 11 "13" 2 47 0 0 0 0 0 0 0 0 0 0 0 0 0 0 "aux" -1 -1 "d" 5 0
"440" 11 "13" 3 47 0 0 0 0 0 0 0 0 0 0 0 0 0 0 "np2" -1 -1 "d" 13 0
"441" 11 "13" 4 47 0 0 0 0 0 0 0 0 0 0 0 0 0 0 "adj" -1 -1 "d" 28 0
"442" 11 "13" 5 47 0 0 0 0 0 0 0 0 0 0 0 0 0 0 "vp" -1 -1 "d" 10 0
"443" 1 "11" 3 71 0 0 0 0 0 285 0 0 285 0 285 0 0 285 "np2" 1 -1 "b" 19 1
"444" 11 "13" 7 47 0 0 0 0 0 0 0 0 0 0 0 0 0 0 "other" -1 -1 "d" 8 0
"445" 11 "13" 8 47 0 0 0 0 0 0 0 0 0 0 0 0 0 0 "other" -1 -1 "d" 14 0
"446" 11 "13" 9 47 0 0 0 0 0 0 0 0 0 0 0 0 0 0 "other" -1 -1 "d" 6 0
"447" 11 "14" 10 8 0 0 0 0 0 489 0 0 489 0 489 0 1 351 "wh-1" -1 1 "c" 15 1
"448" 11 "14" 11 8 219 1 219 219 219 219 219 219 0 0 0 0 0 219 "wh" -1 1 "c" 6 1
"449" 11 "14" 12 8 319 1 0 753 753 904 753 972 151 0 151 0 0 151 "wh+1" -1 1 "c" 6 1
"450" 11 "14" 13 8 628 1 0 1483 1483 1838 1483 2455 355 0 355 0 1 206 "wh+2" -1 1 "c" 31 1
"451" 11 "14" 14 8 264 1 0 737 737 1073 737 3192 336 0 336 0 0 83 "other" -1 1 "c" 25 1
"452" 11 "14" 15 8 234 1 0 590 590 590 590 3782 0 0 0 0 0 590 "other" -1 1 "c" 14 1
"453" 11 "14" 16 8 267 1 0 1366 2068 2068 3633 7415 702 702 0 2 2 702 "end" -1 1 "c" 26 1
"454" 11 "14" 1 8 0 0 0 0 0 0 0 0 0 0 0 0 0 0 "np1" -1 1 "c" 34 0
"455" 11 "1" 4 19 0 0 0 0 0 0 0 0 0 0 0 0 0 0 "adj" -1 -1 "d" 19 0
"456" 11 "14" 2 8 0 0 0 0 0 0 0 0 0 0 0 0 0 0 "aux" -1 1 "c" 6 0
"457" 11 "14" 3 8 0 0 0 0 0 0 0 0 0 0 0 0 0 0 "np2" -1 1 "c" 13 0
"458" 11 "14" 4 8 0 0 0 0 0 0 0 0 0 0 0 0 0 0 "adj" -1 1 "c" 31 0
"459" 11 "14" 5 8 0 0 0 0 0 0 0 0 0 0 0 0 0 0 "vp" -1 1 "c" 21 0
"460" 11 "14" 6 8 0 0 0 0 0 0 0 0 0 0 0 0 0 0 "other" -1 1 "c" 4 0
"461" 1 "11" 4 71 0 0 0 0 0 510 0 0 510 0 510 0 1 128 "adj" 1 -1 "b" 38 1
"462" 11 "14" 7 8 0 0 0 0 0 0 0 0 0 0 0 0 0 0 "other" -1 1 "c" 6 0
"463" 11 "14" 8 8 0 0 0 0 0 234 0 0 234 0 234 0 0 234 "other" -1 1 "c" 6 1
"464" 11 "14" 9 8 0 0 0 0 0 0 0 0 0 0 0 0 0 0 "other" -1 1 "c" 7 0
"465" 11 "15" 10 25 0 0 0 0 0 256 0 0 256 0 256 0 0 256 "wh-1" 1 -1 "b" 9 1
"466" 11 "15" 11 25 272 1 0 272 272 523 272 272 251 0 251 0 0 251 "wh" 1 -1 "b" 4 1
"467" 11 "15" 12 25 0 0 0 0 0 206 0 272 206 0 206 0 0 206 "wh+1" 1 -1 "b" 3 1
"468" 11 "15" 1 25 0 0 0 0 0 2381 0 0 2381 0 2381 0 0 622 "np1" 1 -1 "b" 38 1
"469" 11 "15" 13 25 358 1 0 358 984 1516 1190 1462 1158 626 532 1 1 532 "wh+2" 1 -1 "b" 10 1
"470" 11 "15" 14 25 213 1 0 623 623 1005 623 2085 382 0 382 0 0 382 "other" 1 -1 "b" 20 1
"471" 11 "15" 15 25 187 1 0 1524 1524 2089 1524 3609 565 0 565 0 0 565 "other" 1 -1 "b" 24 1
"472" 11 "15" 16 25 206 1 0 2144 2855 2855 13153 16762 711 711 0 1 1 711 "end" 1 -1 "b" 31 1
"473" 11 "1" 5 19 0 0 0 0 0 0 0 0 0 0 0 0 0 0 "vp" -1 -1 "d" 18 0
"474" 11 "15" 2 25 0 0 0 0 0 191 0 0 191 0 191 0 0 191 "aux" 1 -1 "b" 5 1
"475" 11 "15" 3 25 0 0 0 0 0 1549 0 0 1549 0 1549 0 1 425 "np2" 1 -1 "b" 15 1
"476" 11 "15" 4 25 0 0 0 0 0 2086 0 0 2086 0 2086 0 3 171 "adj" 1 -1 "b" 28 1
"477" 11 "15" 5 25 0 0 0 0 0 357 0 0 357 0 357 0 1 357 "vp" 1 -1 "b" 9 1
"478" 11 "15" 6 25 0 0 0 0 0 0 0 0 0 0 0 0 0 0 "other" 1 -1 "b" 4 0
"479" 1 "11" 5 71 0 0 0 0 0 188 0 0 188 0 188 0 1 188 "vp" 1 -1 "b" 11 1
"480" 11 "15" 7 25 0 0 0 0 0 1209 0 0 1209 0 1209 0 0 1209 "other" 1 -1 "b" 21 1
"481" 11 "15" 8 25 0 0 0 0 0 274 0 0 274 0 274 0 0 274 "other" 1 -1 "b" 7 1
"482" 11 "15" 9 25 0 0 0 0 0 265 0 0 265 0 265 0 0 265 "other" 1 -1 "b" 9 1
"483" 11 "16" 10 29 0 0 0 0 0 0 0 0 0 0 0 0 0 0 "wh-1" 1 1 "a" 10 0
"484" 11 "16" 11 29 283 1 0 283 283 476 283 283 193 0 193 0 0 193 "wh" 1 1 "a" 6 1
"485" 11 "16" 12 29 160 1 0 160 915 915 1108 1391 755 755 0 1 1 755 "wh+1" 1 1 "a" 7 1
"486" 11 "16" 1 29 0 0 0 0 0 830 0 0 830 0 830 0 0 830 "np1" 1 1 "a" 33 1
"487" 11 "16" 13 29 549 1 0 738 738 738 738 2129 0 0 0 0 0 738 "wh+2" 1 1 "a" 12 1
"488" 11 "16" 14 29 183 1 0 1543 1543 1543 1543 3672 0 0 0 0 0 1543 "other" 1 1 "a" 21 1
"489" 11 "16" 15 29 531 1 531 531 531 531 531 4203 0 0 0 0 0 531 "other" 1 1 "a" 18 1
"490" 11 "16" 16 29 153 1 0 1632 1632 1632 5033 9236 0 0 0 1 1 1632 "end" 1 1 "a" 21 1
"491" 11 "1" 6 19 0 0 0 0 0 0 0 0 0 0 0 0 0 0 "other" -1 -1 "d" 4 0
"492" 11 "16" 2 29 0 0 0 0 0 201 0 0 201 0 201 0 0 201 "aux" 1 1 "a" 6 1
"493" 11 "16" 3 29 0 0 0 0 0 1239 0 0 1239 0 1239 0 1 1113 "np2" 1 1 "a" 25 1
"494" 11 "16" 4 29 0 0 0 0 0 950 0 0 950 0 950 0 0 950 "adj" 1 1 "a" 32 1
"495" 11 "16" 5 29 0 0 0 0 0 181 0 0 181 0 181 0 0 181 "vp" 1 1 "a" 11 1
"496" 11 "16" 6 29 0 0 0 0 0 0 0 0 0 0 0 0 0 0 "other" 1 1 "a" 4 0
"497" 11 "16" 7 29 0 0 0 0 0 0 0 0 0 0 0 0 0 0 "other" 1 1 "a" 7 0
"498" 11 "16" 8 29 0 0 0 0 0 0 0 0 0 0 0 0 0 0 "other" 1 1 "a" 6 0
"499" 11 "16" 9 29 0 0 0 0 0 0 0 0 0 0 0 0 0 0 "other" 1 1 "a" 11 0
"500" 11 "17" 10 97 0 0 0 0 0 124 0 0 124 0 124 0 1 124 "wh-1" -1 -1 "d" 21 1
"501" 11 "17" 11 97 467 1 467 467 467 467 467 467 0 0 0 0 0 467 "wh" -1 -1 "d" 6 1
"502" 11 "17" 13 97 521 1 0 1488 1488 1488 1488 1955 0 0 0 0 0 1488 "wh+2" -1 -1 "d" 12 1
"503" 11 "17" 14 97 164 1 0 462 462 462 462 2417 0 0 0 0 0 462 "other" -1 -1 "d" 15 1
"504" 11 "17" 15 97 263 1 263 263 263 263 263 2680 0 0 0 0 0 263 "other" -1 -1 "d" 5 1
"505" 11 "17" 16 97 273 1 0 1462 1462 1462 6399 9079 0 0 0 1 1 1462 "end" -1 -1 "d" 17 1
"506" 11 "1" 7 19 0 0 0 0 0 0 0 0 0 0 0 0 0 0 "other" -1 -1 "d" 30 0
"507" 11 "17" 1 97 0 0 0 0 0 2052 0 0 2052 0 2052 0 0 671 "np1" -1 -1 "d" 34 1
"508" 11 "17" 2 97 0 0 0 0 0 136 0 0 136 0 136 0 1 136 "aux" -1 -1 "d" 5 1
"509" 11 "17" 3 97 0 0 0 0 0 1045 0 0 1045 0 1045 0 1 523 "np2" -1 -1 "d" 14 1
"510" 11 "17" 4 97 0 0 0 0 0 557 0 0 557 0 557 0 0 557 "adj" -1 -1 "d" 20 1
"511" 11 "17" 5 97 0 0 0 0 0 665 0 0 665 0 665 0 1 665 "vp" -1 -1 "d" 26 1
"512" 11 "17" 6 97 0 0 0 0 0 0 0 0 0 0 0 0 0 0 "other" -1 -1 "d" 4 0
"513" 1 "11" 7 71 0 0 0 0 0 0 0 0 0 0 0 0 0 0 "other" 1 -1 "b" 2 0
"514" 11 "17" 7 97 0 0 0 0 0 0 0 0 0 0 0 0 0 0 "other" -1 -1 "d" 13 0
"515" 11 "17" 8 97 0 0 0 0 0 154 0 0 154 0 154 0 1 154 "other" -1 -1 "d" 6 1
"516" 11 "17" 9 97 0 0 0 0 0 204 0 0 204 0 204 0 1 204 "other" -1 -1 "d" 4 1
"517" 11 "18" 10 61 0 0 0 0 0 216 0 0 216 0 216 0 0 216 "wh-1" -1 1 "c" 6 1
"518" 11 "18" 11 61 418 1 0 418 418 616 418 418 198 0 198 0 0 198 "wh" -1 1 "c" 6 1
"519" 11 "18" 12 61 0 0 0 0 0 291 0 418 291 0 291 0 0 291 "wh+1" -1 1 "c" 5 1
"520" 11 "18" 13 61 340 1 0 687 687 1215 687 1105 528 0 528 0 0 528 "wh+2" -1 1 "c" 14 1
"521" 11 "18" 14 61 175 1 0 424 424 874 424 1529 450 0 450 0 0 450 "other" -1 1 "c" 8 1
"522" 11 "18" 15 61 154 1 0 1410 1410 2239 1410 2939 829 0 829 0 0 829 "other" -1 1 "c" 19 1
"523" 11 "18" 1 61 0 0 0 0 0 1696 0 0 1696 0 1696 0 0 1696 "np1" -1 1 "c" 30 1
"524" 11 "18" 16 61 259 1 0 259 722 722 10062 13001 463 463 0 1 1 463 "end" -1 1 "c" 10 1
"525" 11 "1" 8 19 0 0 0 0 0 0 0 0 0 0 0 0 0 0 "other" -1 -1 "d" 6 0
"526" 11 "18" 2 61 0 0 0 0 0 289 0 0 289 0 289 0 0 289 "aux" -1 1 "c" 6 1
"527" 11 "18" 3 61 0 0 0 0 0 437 0 0 437 0 437 0 0 437 "np2" -1 1 "c" 17 1
"528" 11 "18" 4 61 0 0 0 0 0 1006 0 0 1006 0 1006 0 0 1006 "adj" -1 1 "c" 23 1
"529" 11 "18" 5 61 0 0 0 0 0 637 0 0 637 0 637 0 0 637 "vp" -1 1 "c" 26 1
"530" 11 "18" 6 61 0 0 0 0 0 273 0 0 273 0 273 0 0 273 "other" -1 1 "c" 4 1
"531" 1 "11" 8 71 0 0 0 0 0 0 0 0 0 0 0 0 0 0 "other" 1 -1 "b" 8 0
"532" 11 "18" 7 61 0 0 0 0 0 1816 0 0 1816 0 1816 0 1 1712 "other" -1 1 "c" 22 1
"533" 11 "18" 8 61 0 0 0 0 0 674 0 0 674 0 674 0 0 674 "other" -1 1 "c" 10 1
"534" 11 "19" 10 58 0 0 0 0 0 0 0 0 0 0 0 0 0 0 "wh-1" 1 -1 "b" 13 0
"535" 11 "19" 11 58 530 1 530 530 530 530 530 530 0 0 0 0 0 530 "wh" 1 -1 "b" 6 1
"536" 11 "19" 12 58 296 1 0 557 557 557 557 1087 0 0 0 0 0 557 "wh+1" 1 -1 "b" 6 1
"537" 11 "19" 13 58 327 1 327 327 327 327 327 1414 0 0 0 0 0 327 "wh+2" 1 -1 "b" 7 1
"538" 11 "19" 14 58 243 1 0 458 458 458 458 1872 0 0 0 0 0 458 "other" 1 -1 "b" 5 1
"539" 11 "19" 15 58 337 1 0 665 665 665 665 2537 0 0 0 0 0 665 "other" 1 -1 "b" 17 1
"540" 11 "19" 1 58 0 0 0 0 0 0 0 0 0 0 0 0 0 0 "np1" 1 -1 "b" 37 0
"541" 11 "19" 16 58 288 1 0 693 693 693 693 3230 0 0 0 0 0 693 "end" 1 -1 "b" 15 1
"542" 11 "1" 9 19 0 0 0 0 0 0 0 0 0 0 0 0 0 0 "other" -1 -1 "d" 6 0
"543" 11 "19" 2 58 0 0 0 0 0 0 0 0 0 0 0 0 0 0 "aux" 1 -1 "b" 5 0
"544" 11 "19" 3 58 0 0 0 0 0 0 0 0 0 0 0 0 0 0 "np2" 1 -1 "b" 21 0
"545" 11 "19" 4 58 0 0 0 0 0 0 0 0 0 0 0 0 0 0 "adj" 1 -1 "b" 29 0
"546" 11 "19" 5 58 0 0 0 0 0 0 0 0 0 0 0 0 0 0 "vp" 1 -1 "b" 21 0
"547" 11 "19" 6 58 0 0 0 0 0 0 0 0 0 0 0 0 0 0 "other" 1 -1 "b" 4 0
"548" 1 "11" 9 71 0 0 0 0 0 0 0 0 0 0 0 0 0 0 "other" 1 -1 "b" 11 0
"549" 11 "19" 7 58 0 0 0 0 0 0 0 0 0 0 0 0 0 0 "other" 1 -1 "b" 2 0
"550" 11 "19" 9 58 0 0 0 0 0 0 0 0 0 0 0 0 0 0 "other" 1 -1 "b" 5 0
"551" 11 "20" 10 87 0 0 0 0 0 0 0 0 0 0 0 0 0 0 "wh-1" 1 1 "a" 10 0
"552" 11 "20" 11 87 251 1 0 251 251 440 251 251 189 0 189 0 0 189 "wh" 1 1 "a" 5 1
"553" 11 "20" 12 87 395 1 0 395 395 739 395 646 344 0 344 0 0 344 "wh+1" 1 1 "a" 4 1
"554" 11 "20" 13 87 312 1 0 1243 1243 1659 1243 1889 416 0 416 0 0 416 "wh+2" 1 1 "a" 26 1
"555" 11 "20" 14 87 205 1 205 205 205 205 205 2094 0 0 0 0 0 205 "other" 1 1 "a" 6 1
"556" 11 "20" 15 87 226 1 0 743 743 1303 743 2837 560 0 560 0 0 218 "other" 1 1 "a" 16 1
"557" 11 "20" 16 87 174 1 0 174 599 599 6626 9463 425 425 0 2 2 425 "end" 1 1 "a" 8 1
"558" 11 "20" 1 87 0 0 0 0 0 1407 0 0 1407 0 1407 0 0 1407 "np1" 1 1 "a" 35 1
"559" 11 "20" 2 87 0 0 0 0 0 436 0 0 436 0 436 0 0 436 "aux" 1 1 "a" 6 1
"560" 11 "20" 3 87 0 0 0 0 0 493 0 0 493 0 493 0 0 493 "np2" 1 1 "a" 16 1
"561" 11 "20" 4 87 0 0 0 0 0 583 0 0 583 0 583 0 0 583 "adj" 1 1 "a" 22 1
"562" 11 "20" 5 87 0 0 0 0 0 234 0 0 234 0 234 0 0 234 "vp" 1 1 "a" 14 1
"563" 11 "20" 6 87 0 0 0 0 0 0 0 0 0 0 0 0 0 0 "other" 1 1 "a" 4 0
"564" 11 "20" 7 87 0 0 0 0 0 874 0 0 874 0 874 0 0 874 "other" 1 1 "a" 27 1
"565" 11 "20" 8 87 0 0 0 0 0 325 0 0 325 0 325 0 0 325 "other" 1 1 "a" 6 1
"566" 11 "20" 9 87 0 0 0 0 0 166 0 0 166 0 166 0 0 166 "other" 1 1 "a" 4 1
"567" 1 "12" 10 35 0 0 0 0 0 0 0 0 0 0 0 0 0 0 "wh-1" 1 1 "a" 13 0
"568" 11 "2" 10 76 0 0 0 0 0 322 0 0 322 0 322 0 0 140 "wh-1" -1 1 "c" 5 1
"569" 11 "21" 10 3 0 0 0 0 0 454 0 0 454 0 454 0 0 454 "wh-1" -1 -1 "d" 9 1
"570" 11 "21" 11 3 258 1 0 258 258 802 258 258 544 0 544 0 0 544 "wh" -1 -1 "d" 8 1
"571" 11 "21" 12 3 221 1 0 221 221 742 221 479 521 0 521 0 0 521 "wh+1" -1 -1 "d" 5 1
"572" 11 "21" 1 3 0 0 0 0 0 0 0 0 0 0 0 0 0 0 "np1" -1 -1 "d" 34 0
"573" 11 "21" 13 3 202 1 0 401 401 605 401 880 204 0 204 0 0 204 "wh+2" -1 -1 "d" 8 1
"574" 1 "12" 11 35 116 1 116 116 116 116 116 116 0 0 0 0 0 116 "wh" 1 1 "a" 6 1
"575" 11 "21" 14 3 0 0 0 0 0 139 0 880 139 0 139 0 0 139 "other" -1 -1 "d" 4 1
"576" 11 "21" 15 3 293 1 0 557 717 1277 856 1736 720 160 560 1 1 560 "other" -1 -1 "d" 13 1
"577" 11 "21" 16 3 311 1 0 550 1315 1315 5520 7256 765 765 0 2 2 765 "end" -1 -1 "d" 24 1
"578" 11 "2" 11 76 174 1 0 174 174 486 174 174 312 0 312 0 1 191 "wh" -1 1 "c" 6 1
"579" 11 "21" 2 3 0 0 0 0 0 0 0 0 0 0 0 0 0 0 "aux" -1 -1 "d" 5 0
"580" 1 "12" 12 35 0 0 0 0 0 215 0 116 215 0 215 0 0 215 "wh+1" 1 1 "a" 4 1
"581" 11 "2" 12 76 161 1 0 1057 1057 1553 1057 1231 496 0 496 0 0 496 "wh+1" -1 1 "c" 3 1
"582" 11 "21" 3 3 0 0 0 0 0 298 0 0 298 0 298 0 0 298 "np2" -1 -1 "d" 10 1
"583" 1 "12" 13 35 164 1 0 164 164 503 164 280 339 0 339 0 1 179 "wh+2" 1 1 "a" 12 1
"584" 1 "12" 1 35 0 0 0 0 0 502 0 0 502 0 502 0 0 405 "np1" 1 1 "a" 32 1
"585" 11 "2" 13 76 463 1 0 688 688 1161 688 1919 473 0 473 0 0 173 "wh+2" -1 1 "c" 12 1
"586" 11 "21" 4 3 0 0 0 0 0 535 0 0 535 0 535 0 1 272 "adj" -1 -1 "d" 26 1
"587" 1 "12" 14 35 0 0 0 0 0 178 0 280 178 0 178 0 1 178 "other" 1 1 "a" 5 1
"588" 11 "2" 14 76 159 1 0 159 412 700 712 2631 541 253 288 1 1 288 "other" -1 1 "c" 8 1
"589" 11 "21" 5 3 0 0 0 0 0 264 0 0 264 0 264 0 1 264 "vp" -1 -1 "d" 9 1
"590" 1 "12" 15 35 202 1 0 202 202 637 202 482 435 0 435 0 0 285 "other" 1 1 "a" 4 1
"591" 11 "2" 15 76 349 1 0 1106 1106 1324 1106 3737 218 0 218 0 0 218 "other" -1 1 "c" 18 1
"592" 11 "21" 6 3 0 0 0 0 0 0 0 0 0 0 0 0 0 0 "other" -1 -1 "d" 4 0
"593" 1 "12" 16 35 106 1 0 106 1564 1564 4427 4909 1458 1458 0 3 3 599 "end" 1 1 "a" 25 1
"594" 11 "2" 16 76 346 1 0 346 465 465 8226 11963 119 119 0 1 1 119 "end" -1 1 "c" 8 1
"595" 11 "21" 7 3 0 0 0 0 0 308 0 0 308 0 308 0 0 308 "other" -1 -1 "d" 7 1
"596" 11 "2" 1 76 0 0 0 0 0 1073 0 0 1073 0 1073 0 0 1073 "np1" -1 1 "c" 35 1
"597" 11 "21" 8 3 0 0 0 0 0 173 0 0 173 0 173 0 0 173 "other" -1 -1 "d" 6 1
"598" 11 "21" 9 3 0 0 0 0 0 344 0 0 344 0 344 0 1 233 "other" -1 -1 "d" 4 1
"599" 11 "22" 10 121 0 0 0 0 0 0 0 0 0 0 0 0 0 0 "wh-1" -1 1 "c" 6 0
"600" 11 "22" 11 121 333 1 333 333 333 333 333 333 0 0 0 0 0 333 "wh" -1 1 "c" 8 1
"601" 11 "22" 1 121 0 0 0 0 0 1171 0 0 1171 0 1171 0 0 1171 "np1" -1 1 "c" 40 1
"602" 11 "22" 12 121 219 1 219 219 219 219 219 552 0 0 0 0 0 219 "wh+1" -1 1 "c" 7 1
"603" 11 "22" 13 121 331 1 331 331 331 331 331 883 0 0 0 0 0 331 "wh+2" -1 1 "c" 8 1
"604" 11 "22" 14 121 199 1 199 199 199 199 199 1082 0 0 0 0 0 199 "other" -1 1 "c" 4 1
"605" 11 "22" 16 121 249 1 0 915 915 915 3712 4794 0 0 0 1 1 915 "end" -1 1 "c" 21 1
"606" 11 "22" 2 121 0 0 0 0 0 0 0 0 0 0 0 0 0 0 "aux" -1 1 "c" 6 0
"607" 11 "22" 3 121 0 0 0 0 0 1046 0 0 1046 0 1046 0 1 489 "np2" -1 1 "c" 19 1
"608" 1 "12" 2 35 0 0 0 0 0 172 0 0 172 0 172 0 1 172 "aux" 1 1 "a" 6 1
"609" 11 "22" 4 121 0 0 0 0 0 580 0 0 580 0 580 0 0 580 "adj" -1 1 "c" 31 1
"610" 11 "22" 5 121 0 0 0 0 0 0 0 0 0 0 0 0 0 0 "vp" -1 1 "c" 22 0
"611" 11 "22" 6 121 0 0 0 0 0 0 0 0 0 0 0 0 0 0 "other" -1 1 "c" 4 0
"612" 11 "22" 7 121 0 0 0 0 0 0 0 0 0 0 0 0 0 0 "other" -1 1 "c" 11 0
"613" 11 "2" 2 76 0 0 0 0 0 451 0 0 451 0 451 0 0 250 "aux" -1 1 "c" 6 1
"614" 11 "22" 8 121 0 0 0 0 0 0 0 0 0 0 0 0 0 0 "other" -1 1 "c" 7 0
"615" 11 "22" 9 121 0 0 0 0 0 0 0 0 0 0 0 0 0 0 "other" -1 1 "c" 6 0
"616" 11 "23" 10 57 0 0 0 0 0 0 0 0 0 0 0 0 0 0 "wh-1" 1 -1 "b" 20 0
"617" 11 "23" 11 57 143 1 0 390 390 390 390 390 0 0 0 0 0 390 "wh" 1 -1 "b" 8 1
"618" 11 "23" 12 57 365 1 0 365 365 648 365 755 283 0 283 0 0 283 "wh+1" 1 -1 "b" 6 1
"619" 11 "23" 13 57 154 1 0 154 532 532 815 1570 378 378 0 1 1 378 "wh+2" 1 -1 "b" 12 1
"620" 11 "23" 14 57 289 1 0 1377 1377 1377 1377 2947 0 0 0 0 0 1377 "other" 1 -1 "b" 28 1
"621" 11 "23" 15 57 349 1 349 349 349 349 349 3296 0 0 0 0 0 349 "other" 1 -1 "b" 12 1
"622" 11 "23" 1 57 0 0 0 0 0 0 0 0 0 0 0 0 0 0 "np1" 1 -1 "b" 57 0
"623" 11 "23" 16 57 188 1 0 1212 1212 1212 1212 4508 0 0 0 0 0 1212 "end" 1 -1 "b" 25 1
"624" 11 "23" 2 57 0 0 0 0 0 0 0 0 0 0 0 0 0 0 "aux" 1 -1 "b" 5 0
"625" 1 "12" 3 35 0 0 0 0 0 494 0 0 494 0 494 0 1 204 "np2" 1 1 "a" 26 1
"626" 11 "23" 3 57 0 0 0 0 0 0 0 0 0 0 0 0 0 0 "np2" 1 -1 "b" 12 0
"627" 11 "23" 4 57 0 0 0 0 0 0 0 0 0 0 0 0 0 0 "adj" 1 -1 "b" 20 0
"628" 11 "23" 5 57 0 0 0 0 0 0 0 0 0 0 0 0 0 0 "vp" 1 -1 "b" 16 0
"629" 11 "23" 6 57 0 0 0 0 0 0 0 0 0 0 0 0 0 0 "other" 1 -1 "b" 4 0
"630" 11 "23" 7 57 0 0 0 0 0 0 0 0 0 0 0 0 0 0 "other" 1 -1 "b" 17 0
"631" 11 "2" 3 76 0 0 0 0 0 1598 0 0 1598 0 1598 0 1 1189 "np2" -1 1 "c" 18 1
"632" 11 "23" 8 57 0 0 0 0 0 0 0 0 0 0 0 0 0 0 "other" 1 -1 "b" 6 0
"633" 11 "23" 9 57 0 0 0 0 0 0 0 0 0 0 0 0 0 0 "other" 1 -1 "b" 5 0
"634" 1 "12" 4 35 0 0 0 0 0 528 0 0 528 0 528 0 1 326 "adj" 1 1 "a" 26 1
"635" 11 "2" 4 76 0 0 0 0 0 623 0 0 623 0 623 0 0 155 "adj" -1 1 "c" 17 1
"636" 11 "25" 10 109 0 0 0 0 0 0 0 0 0 0 0 0 0 0 "wh-1" -1 -1 "d" 12 0
"637" 11 "25" 1 109 0 0 0 0 0 0 0 0 0 0 0 0 0 0 "np1" -1 -1 "d" 44 0
"638" 11 "25" 11 109 231 1 0 231 231 441 231 231 210 0 210 0 0 210 "wh" -1 -1 "d" 6 1
"639" 11 "25" 12 109 0 0 0 0 0 276 0 231 276 0 276 0 1 276 "wh+1" -1 -1 "d" 2 1
"640" 11 "25" 13 109 164 1 0 164 1372 1372 1858 2089 1208 1208 0 1 1 1208 "wh+2" -1 -1 "d" 26 1
"641" 11 "25" 14 109 0 0 0 0 0 354 0 2089 354 0 354 0 0 354 "other" -1 -1 "d" 5 1
"642" 11 "25" 15 109 270 1 0 270 762 762 1116 3205 492 492 0 1 1 492 "other" -1 -1 "d" 14 1
"643" 11 "25" 16 109 290 1 0 410 410 410 410 3615 0 0 0 0 0 410 "end" -1 -1 "d" 17 1
"644" 11 "25" 2 109 0 0 0 0 0 0 0 0 0 0 0 0 0 0 "aux" -1 -1 "d" 5 0
"645" 11 "25" 3 109 0 0 0 0 0 0 0 0 0 0 0 0 0 0 "np2" -1 -1 "d" 15 0
"646" 1 "12" 5 35 0 0 0 0 0 0 0 0 0 0 0 0 0 0 "vp" 1 1 "a" 8 0
"647" 11 "25" 4 109 0 0 0 0 0 0 0 0 0 0 0 0 0 0 "adj" -1 -1 "d" 32 0
"648" 11 "25" 5 109 0 0 0 0 0 0 0 0 0 0 0 0 0 0 "vp" -1 -1 "d" 23 0
"649" 11 "25" 6 109 0 0 0 0 0 0 0 0 0 0 0 0 0 0 "other" -1 -1 "d" 4 0
"650" 11 "25" 7 109 0 0 0 0 0 0 0 0 0 0 0 0 0 0 "other" -1 -1 "d" 2 0
"651" 11 "2" 5 76 0 0 0 0 0 1274 0 0 1274 0 1274 0 1 1058 "vp" -1 1 "c" 28 1
"652" 11 "25" 8 109 0 0 0 0 0 0 0 0 0 0 0 0 0 0 "other" -1 -1 "d" 3 0
"653" 11 "25" 9 109 0 0 0 0 0 0 0 0 0 0 0 0 0 0 "other" -1 -1 "d" 5 0
"654" 11 "26" 10 46 226 1 0 226 226 470 226 226 244 0 244 0 0 244 "wh" -1 1 "c" 5 1
"655" 11 "26" 11 46 303 1 0 303 303 430 547 773 127 0 127 1 1 127 "wh+1" -1 1 "c" 5 1
"656" 11 "26" 12 46 199 1 0 1096 1264 1264 1391 2164 168 168 0 1 1 168 "wh+2" -1 1 "c" 16 1
"657" 11 "26" 13 46 213 1 0 397 397 397 397 2561 0 0 0 0 0 397 "other" -1 1 "c" 9 1
"658" 11 "26" 14 46 246 1 0 1435 1435 1435 1435 3996 0 0 0 0 0 1435 "other" -1 1 "c" 16 1
"659" 11 "26" 1 46 0 0 0 0 0 826 0 0 826 0 826 0 0 826 "np1" -1 1 "c" 38 1
"660" 11 "26" 15 46 275 1 0 1116 1116 1116 1942 5938 0 0 0 1 1 1116 "end" -1 1 "c" 22 1
"661" 11 "26" 2 46 0 0 0 0 0 0 0 0 0 0 0 0 0 0 "aux" -1 1 "c" 6 0
"662" 11 "26" 3 46 0 0 0 0 0 0 0 0 0 0 0 0 0 0 "np2" -1 1 "c" 21 0
"663" 11 "26" 4 46 0 0 0 0 0 0 0 0 0 0 0 0 0 0 "adj" -1 1 "c" 37 0
"664" 11 "26" 5 46 0 0 0 0 0 0 0 0 0 0 0 0 0 0 "vp" -1 1 "c" 12 0
"665" 11 "26" 7 46 0 0 0 0 0 0 0 0 0 0 0 0 0 0 "other" -1 1 "c" 2 0
"666" 11 "2" 6 76 0 0 0 0 0 297 0 0 297 0 297 0 0 297 "other" -1 1 "c" 4 1
"667" 11 "26" 8 46 0 0 0 0 0 0 0 0 0 0 0 0 0 0 "other" -1 1 "c" 6 0
"668" 11 "26" 9 46 0 0 0 0 0 0 0 0 0 0 0 0 0 0 "wh-1" -1 1 "c" 21 0
"669" 11 "27" 10 102 0 0 0 0 0 0 0 0 0 0 0 0 0 0 "wh-1" 1 -1 "b" 7 0
"670" 11 "27" 1 102 0 0 0 0 0 904 0 0 904 0 904 0 0 904 "np1" 1 -1 "b" 46 1
"671" 11 "27" 11 102 434 1 0 434 434 573 434 434 139 0 139 0 0 139 "wh" 1 -1 "b" 5 1
"672" 11 "27" 12 102 0 0 0 0 0 0 0 434 0 0 0 0 0 0 "wh+1" 1 -1 "b" 2 0
"673" 11 "27" 13 102 217 1 0 898 898 898 898 1332 0 0 0 0 0 898 "wh+2" 1 -1 "b" 4 1
"674" 11 "27" 14 102 243 1 0 1464 1464 1655 1464 2796 191 0 191 0 0 191 "other" 1 -1 "b" 18 1
"675" 11 "27" 15 102 137 1 0 409 409 409 409 3205 0 0 0 0 0 409 "other" 1 -1 "b" 9 1
"676" 11 "27" 16 102 252 1 0 737 737 737 5912 9117 0 0 0 1 1 737 "end" 1 -1 "b" 25 1
"677" 11 "27" 2 102 0 0 0 0 0 0 0 0 0 0 0 0 0 0 "aux" 1 -1 "b" 5 0
"678" 11 "27" 3 102 0 0 0 0 0 1097 0 0 1097 0 1097 0 0 1097 "np2" 1 -1 "b" 19 1
"679" 1 "12" 7 35 0 0 0 0 0 0 0 0 0 0 0 0 0 0 "other" 1 1 "a" 22 0
"680" 11 "27" 4 102 0 0 0 0 0 1333 0 0 1333 0 1333 0 0 153 "adj" 1 -1 "b" 25 1
"681" 11 "27" 5 102 0 0 0 0 0 863 0 0 863 0 863 0 1 863 "vp" 1 -1 "b" 11 1
"682" 11 "27" 6 102 0 0 0 0 0 0 0 0 0 0 0 0 0 0 "other" 1 -1 "b" 4 0
"683" 11 "27" 7 102 0 0 0 0 0 375 0 0 375 0 375 0 0 375 "other" 1 -1 "b" 16 1
"684" 11 "2" 7 76 0 0 0 0 0 0 0 0 0 0 0 0 0 0 "other" -1 1 "c" 5 0
"685" 11 "27" 8 102 0 0 0 0 0 0 0 0 0 0 0 0 0 0 "other" 1 -1 "b" 6 0
"686" 11 "27" 9 102 0 0 0 0 0 273 0 0 273 0 273 0 0 273 "other" 1 -1 "b" 5 1
"687" 11 "28" 10 78 0 0 0 0 0 0 0 0 0 0 0 0 0 0 "wh-1" 1 1 "a" 15 0
"688" 11 "28" 11 78 206 1 0 438 438 833 438 438 395 0 395 0 0 395 "wh" 1 1 "a" 8 1
"689" 11 "28" 12 78 158 1 158 158 158 158 553 991 0 0 0 1 1 158 "wh+1" 1 1 "a" 2 1
"690" 11 "28" 13 78 329 1 0 653 653 653 653 1644 0 0 0 0 0 653 "wh+2" 1 1 "a" 18 1
"691" 11 "28" 15 78 180 1 0 868 868 868 868 2512 0 0 0 0 0 868 "other" 1 1 "a" 18 1
"692" 11 "28" 16 78 181 1 181 181 181 181 181 2693 0 0 0 0 0 181 "end" 1 1 "a" 7 1
"693" 11 "28" 1 78 0 0 0 0 0 0 0 0 0 0 0 0 0 0 "np1" 1 1 "a" 37 0
"694" 11 "28" 2 78 0 0 0 0 0 0 0 0 0 0 0 0 0 0 "aux" 1 1 "a" 6 0
"695" 11 "28" 3 78 0 0 0 0 0 0 0 0 0 0 0 0 0 0 "np2" 1 1 "a" 17 0
"696" 11 "28" 4 78 0 0 0 0 0 0 0 0 0 0 0 0 0 0 "adj" 1 1 "a" 22 0
"697" 11 "28" 5 78 0 0 0 0 0 0 0 0 0 0 0 0 0 0 "vp" 1 1 "a" 12 0
"698" 11 "28" 6 78 0 0 0 0 0 0 0 0 0 0 0 0 0 0 "other" 1 1 "a" 4 0
"699" 11 "2" 8 76 0 0 0 0 0 411 0 0 411 0 411 0 1 269 "other" -1 1 "c" 4 1
"700" 11 "28" 7 78 0 0 0 0 0 0 0 0 0 0 0 0 0 0 "other" 1 1 "a" 20 0
"701" 11 "28" 8 78 0 0 0 0 0 0 0 0 0 0 0 0 0 0 "other" 1 1 "a" 9 0
"702" 11 "29" 10 75 0 0 0 0 0 0 0 0 0 0 0 0 0 0 "wh-1" -1 -1 "d" 6 0
"703" 11 "29" 11 75 288 1 288 288 288 288 288 288 0 0 0 0 0 288 "wh" -1 -1 "d" 6 1
"704" 11 "29" 12 75 169 1 0 446 446 756 446 734 310 0 310 0 0 310 "wh+1" -1 -1 "d" 3 1
"705" 11 "29" 13 75 276 1 0 276 509 509 819 1553 233 233 0 1 1 233 "wh+2" -1 -1 "d" 11 1
"706" 11 "29" 14 75 349 1 0 1247 1247 1247 1247 2800 0 0 0 0 0 1247 "other" -1 -1 "d" 28 1
"707" 11 "29" 15 75 296 1 0 1042 1042 1042 1042 3842 0 0 0 0 0 1042 "other" -1 -1 "d" 25 1
"708" 11 "29" 16 75 265 1 0 472 472 472 2715 6557 0 0 0 1 1 472 "end" -1 -1 "d" 20 1
"709" 11 "29" 1 75 0 0 0 0 0 1199 0 0 1199 0 1199 0 0 257 "np1" -1 -1 "d" 31 1
"710" 11 "29" 2 75 0 0 0 0 0 533 0 0 533 0 533 0 2 211 "aux" -1 -1 "d" 5 1
"711" 1 "12" 9 35 0 0 0 0 0 0 0 0 0 0 0 0 0 0 "other" 1 1 "a" 6 0
"712" 11 "29" 3 75 0 0 0 0 0 332 0 0 332 0 332 0 0 332 "np2" -1 -1 "d" 18 1
"713" 11 "29" 4 75 0 0 0 0 0 179 0 0 179 0 179 0 0 179 "adj" -1 -1 "d" 13 1
"714" 11 "29" 5 75 0 0 0 0 0 0 0 0 0 0 0 0 0 0 "vp" -1 -1 "d" 17 0
"715" 11 "29" 6 75 0 0 0 0 0 0 0 0 0 0 0 0 0 0 "other" -1 -1 "d" 4 0
"716" 11 "2" 9 76 0 0 0 0 0 225 0 0 225 0 225 0 0 225 "other" -1 1 "c" 7 1
"717" 11 "29" 7 75 0 0 0 0 0 0 0 0 0 0 0 0 0 0 "other" -1 -1 "d" 3 0
"718" 11 "29" 8 75 0 0 0 0 0 0 0 0 0 0 0 0 0 0 "other" -1 -1 "d" 8 0
"719" 11 "29" 9 75 0 0 0 0 0 0 0 0 0 0 0 0 0 0 "other" -1 -1 "d" 6 0
"720" 11 "30" 10 12 0 0 0 0 0 0 0 0 0 0 0 0 0 0 "other" -1 1 "c" 6 0
"721" 11 "30" 11 12 0 0 0 0 0 0 0 0 0 0 0 0 0 0 "wh-1" -1 1 "c" 11 0
"722" 11 "30" 1 12 0 0 0 0 0 0 0 0 0 0 0 0 0 0 "np1" -1 1 "c" 34 0
"723" 11 "30" 12 12 195 1 0 430 430 430 430 430 0 0 0 0 0 430 "wh" -1 1 "c" 8 1
"724" 11 "30" 13 12 548 1 548 548 548 548 548 978 0 0 0 0 0 548 "wh+1" -1 1 "c" 2 1
"725" 11 "30" 14 12 783 1 0 1341 1341 1341 1341 2319 0 0 0 0 0 1341 "wh+2" -1 1 "c" 15 1
"726" 11 "30" 15 12 261 1 0 438 438 438 438 2757 0 0 0 0 0 438 "other" -1 1 "c" 17 1
"727" 11 "30" 16 12 179 1 0 380 380 380 380 3137 0 0 0 0 0 380 "other" -1 1 "c" 18 1
"728" 11 "30" 17 12 293 1 0 654 654 654 654 3791 0 0 0 0 0 654 "end" -1 1 "c" 14 1
"729" 11 "30" 2 12 0 0 0 0 0 0 0 0 0 0 0 0 0 0 "aux" -1 1 "c" 6 0
"730" 11 "30" 3 12 0 0 0 0 0 0 0 0 0 0 0 0 0 0 "np2" -1 1 "c" 10 0
"731" 11 "30" 4 12 0 0 0 0 0 0 0 0 0 0 0 0 0 0 "adj" -1 1 "c" 24 0
"732" 11 "30" 5 12 0 0 0 0 0 0 0 0 0 0 0 0 0 0 "vp" -1 1 "c" 10 0
"733" 11 "30" 6 12 0 0 0 0 0 0 0 0 0 0 0 0 0 0 "other" -1 1 "c" 19 0
"734" 11 "30" 7 12 0 0 0 0 0 0 0 0 0 0 0 0 0 0 "other" -1 1 "c" 4 0
"735" 11 "30" 8 12 0 0 0 0 0 0 0 0 0 0 0 0 0 0 "other" -1 1 "c" 2 0
"736" 11 "30" 9 12 0 0 0 0 0 0 0 0 0 0 0 0 0 0 "other" -1 1 "c" 6 0
"737" 11 "3" 10 70 0 0 0 0 0 0 0 0 0 0 0 0 0 0 "wh-1" 1 -1 "b" 6 0
"738" 11 "31" 10 40 0 0 0 0 0 328 0 0 328 0 328 0 0 328 "wh-1" 1 -1 "b" 8 1
"739" 11 "31" 11 40 267 1 0 267 267 879 267 267 612 0 612 0 0 444 "wh" 1 -1 "b" 4 1
"740" 11 "31" 12 40 135 1 0 135 309 543 477 744 408 174 234 1 1 234 "wh+1" 1 -1 "b" 4 1
"741" 11 "31" 13 40 266 1 0 266 266 903 266 1010 637 0 637 0 0 316 "wh+2" 1 -1 "b" 7 1
"742" 11 "31" 1 40 0 0 0 0 0 2116 0 0 2116 0 2116 0 0 2116 "np1" 1 -1 "b" 47 1
"743" 11 "31" 14 40 125 1 0 125 494 888 815 1825 763 369 394 1 1 394 "other" 1 -1 "b" 4 1
"744" 11 "31" 15 40 242 1 0 1354 1354 2180 1354 3179 826 0 826 0 0 826 "other" 1 -1 "b" 32 1
"745" 11 "31" 16 40 297 1 0 1372 1798 1798 8978 12157 426 426 0 1 1 426 "end" 1 -1 "b" 15 1
"746" 11 "3" 11 70 171 1 0 171 171 428 171 171 257 0 257 0 0 257 "wh" 1 -1 "b" 6 1
"747" 11 "31" 2 40 0 0 0 0 0 267 0 0 267 0 267 0 0 267 "aux" 1 -1 "b" 5 1
"748" 11 "3" 12 70 151 1 0 151 363 363 620 791 212 212 0 1 1 212 "wh+1" 1 -1 "b" 2 1
"749" 11 "31" 3 40 0 0 0 0 0 163 0 0 163 0 163 0 0 163 "np2" 1 -1 "b" 10 1
"750" 11 "31" 4 40 0 0 0 0 0 496 0 0 496 0 496 0 0 496 "adj" 1 -1 "b" 11 1
"751" 11 "3" 14 70 238 1 238 238 238 238 238 1029 0 0 0 0 0 238 "other" 1 -1 "b" 8 1
"752" 11 "31" 5 40 0 0 0 0 0 480 0 0 480 0 480 0 0 480 "vp" 1 -1 "b" 20 1
"753" 11 "3" 15 70 565 1 0 865 865 865 865 1894 0 0 0 0 0 865 "other" 1 -1 "b" 14 1
"754" 11 "31" 6 40 0 0 0 0 0 259 0 0 259 0 259 0 0 259 "other" 1 -1 "b" 4 1
"755" 11 "3" 16 70 371 1 0 2375 2375 2375 2375 4269 0 0 0 0 0 2375 "end" 1 -1 "b" 29 1
"756" 11 "3" 1 70 0 0 0 0 0 0 0 0 0 0 0 0 0 0 "np1" 1 -1 "b" 25 0
"757" 11 "31" 7 40 0 0 0 0 0 0 0 0 0 0 0 0 0 0 "other" 1 -1 "b" 2 0
"758" 11 "31" 8 40 0 0 0 0 0 527 0 0 527 0 527 0 1 404 "other" 1 -1 "b" 8 1
"759" 11 "31" 9 40 0 0 0 0 0 330 0 0 330 0 330 0 0 330 "other" 1 -1 "b" 14 1
"760" 11 "32" 10 126 0 0 0 0 0 0 0 0 0 0 0 0 0 0 "wh-1" 1 1 "a" 6 0
"761" 11 "32" 11 126 239 1 0 477 477 477 477 477 0 0 0 0 0 477 "wh" 1 1 "a" 4 1
"762" 11 "32" 1 126 0 0 0 0 0 0 0 0 0 0 0 0 0 0 "np1" 1 1 "a" 43 0
"763" 11 "32" 12 126 276 1 276 276 276 276 276 753 0 0 0 0 0 276 "wh+1" 1 1 "a" 6 1
"764" 11 "32" 13 126 354 1 354 354 354 354 354 1107 0 0 0 0 0 354 "wh+2" 1 1 "a" 3 1
"765" 11 "32" 14 126 191 1 0 610 610 610 610 1717 0 0 0 0 0 610 "other" 1 1 "a" 9 1
"766" 11 "32" 15 126 276 1 276 276 276 276 276 1993 0 0 0 0 0 276 "other" 1 1 "a" 8 1
"767" 11 "32" 16 126 302 1 0 768 768 768 768 2761 0 0 0 0 0 768 "end" 1 1 "a" 19 1
"768" 11 "32" 2 126 0 0 0 0 0 0 0 0 0 0 0 0 0 0 "aux" 1 1 "a" 6 0
"769" 11 "32" 3 126 0 0 0 0 0 0 0 0 0 0 0 0 0 0 "np2" 1 1 "a" 29 0
"770" 11 "32" 4 126 0 0 0 0 0 0 0 0 0 0 0 0 0 0 "adj" 1 1 "a" 8 0
"771" 11 "32" 5 126 0 0 0 0 0 0 0 0 0 0 0 0 0 0 "vp" 1 1 "a" 20 0
"772" 11 "32" 6 126 0 0 0 0 0 0 0 0 0 0 0 0 0 0 "other" 1 1 "a" 4 0
"773" 11 "3" 2 70 0 0 0 0 0 0 0 0 0 0 0 0 0 0 "aux" 1 -1 "b" 5 0
"774" 11 "32" 7 126 0 0 0 0 0 0 0 0 0 0 0 0 0 0 "other" 1 1 "a" 16 0
"775" 11 "32" 8 126 0 0 0 0 0 0 0 0 0 0 0 0 0 0 "other" 1 1 "a" 7 0
"776" 11 "32" 9 126 0 0 0 0 0 0 0 0 0 0 0 0 0 0 "other" 1 1 "a" 7 0
"777" 11 "3" 3 70 0 0 0 0 0 0 0 0 0 0 0 0 0 0 "np2" 1 -1 "b" 14 0
"778" 11 "3" 4 70 0 0 0 0 0 0 0 0 0 0 0 0 0 0 "adj" 1 -1 "b" 29 0
"779" 11 "3" 5 70 0 0 0 0 0 0 0 0 0 0 0 0 0 0 "vp" 1 -1 "b" 11 0
"780" 11 "3" 6 70 0 0 0 0 0 0 0 0 0 0 0 0 0 0 "other" 1 -1 "b" 4 0
"781" 11 "3" 7 70 0 0 0 0 0 0 0 0 0 0 0 0 0 0 "other" 1 -1 "b" 8 0
"782" 11 "3" 8 70 0 0 0 0 0 0 0 0 0 0 0 0 0 0 "other" 1 -1 "b" 6 0
"783" 11 "3" 9 70 0 0 0 0 0 0 0 0 0 0 0 0 0 0 "other" 1 -1 "b" 5 0
"784" 11 "4" 11 128 154 1 154 154 154 154 154 154 0 0 0 0 0 154 "wh" 1 1 "a" 4 1
"785" 11 "4" 1 128 0 0 0 0 0 0 0 0 0 0 0 0 0 0 "np1" 1 1 "a" 30 0
"786" 11 "4" 13 128 593 1 593 593 593 593 593 747 0 0 0 0 0 593 "wh+2" 1 1 "a" 2 1
"787" 11 "4" 14 128 392 1 392 392 392 392 392 1139 0 0 0 0 0 392 "other" 1 1 "a" 4 1
"788" 11 "4" 15 128 396 1 0 588 588 588 588 1727 0 0 0 0 0 588 "other" 1 1 "a" 12 1
"789" 11 "4" 16 128 211 1 0 1460 1460 1460 1460 3187 0 0 0 0 0 1460 "end" 1 1 "a" 32 1
"790" 11 "4" 2 128 0 0 0 0 0 0 0 0 0 0 0 0 0 0 "aux" 1 1 "a" 6 0
"791" 11 "4" 3 128 0 0 0 0 0 0 0 0 0 0 0 0 0 0 "np2" 1 1 "a" 13 0
"792" 11 "4" 4 128 0 0 0 0 0 0 0 0 0 0 0 0 0 0 "adj" 1 1 "a" 14 0
"793" 11 "4" 5 128 0 0 0 0 0 0 0 0 0 0 0 0 0 0 "vp" 1 1 "a" 21 0
"794" 11 "4" 6 128 0 0 0 0 0 0 0 0 0 0 0 0 0 0 "other" 1 1 "a" 4 0
"795" 11 "4" 7 128 0 0 0 0 0 0 0 0 0 0 0 0 0 0 "other" 1 1 "a" 3 0
"796" 11 "4" 8 128 0 0 0 0 0 0 0 0 0 0 0 0 0 0 "other" 1 1 "a" 4 0
"797" 11 "4" 9 128 0 0 0 0 0 0 0 0 0 0 0 0 0 0 "other" 1 1 "a" 3 0
"798" 11 "5" 10 59 0 0 0 0 0 123 0 0 123 0 123 0 0 123 "wh-1" -1 -1 "d" 10 1
"799" 1 "15" 10 80 0 0 0 0 0 0 0 0 0 0 0 0 0 0 "wh-1" 1 -1 "b" 9 0
"800" 11 "5" 11 59 181 1 181 181 181 181 304 304 0 0 0 1 1 181 "wh" -1 -1 "d" 3 1
"801" 1 "15" 11 80 120 1 120 120 120 120 520 520 0 0 0 1 1 120 "wh" 1 -1 "b" 4 1
"802" 11 "5" 12 59 231 1 0 888 888 888 888 1192 0 0 0 0 0 888 "wh+1" -1 -1 "d" 6 1
"803" 11 "5" 13 59 186 1 186 186 186 186 186 1378 0 0 0 0 0 186 "wh+2" -1 -1 "d" 14 1
"804" 1 "15" 13 80 190 1 190 190 190 190 190 710 0 0 0 0 0 190 "wh+2" 1 -1 "b" 10 1
"805" 11 "5" 14 59 197 1 0 870 870 870 870 2248 0 0 0 0 0 870 "other" -1 -1 "d" 18 1
"806" 1 "15" 14 80 184 1 0 562 562 562 562 1272 0 0 0 0 0 562 "other" 1 -1 "b" 20 1
"807" 11 "5" 15 59 188 1 0 355 355 355 355 2603 0 0 0 0 0 355 "other" -1 -1 "d" 14 1
"808" 1 "15" 15 80 208 1 0 423 423 623 423 1695 200 0 200 0 0 200 "other" 1 -1 "b" 24 1
"809" 11 "5" 1 59 0 0 0 0 0 0 0 0 0 0 0 0 0 0 "np1" -1 -1 "d" 31 0
"810" 11 "5" 16 59 252 1 0 869 869 869 869 3472 0 0 0 0 0 869 "end" -1 -1 "d" 32 1
"811" 1 "15" 16 80 176 1 0 1128 1528 1528 3928 5623 400 400 0 2 2 400 "end" 1 -1 "b" 31 1
"812" 1 "15" 1 80 0 0 0 0 0 482 0 0 482 0 482 0 0 482 "np1" 1 -1 "b" 38 1
"813" 11 "5" 2 59 0 0 0 0 0 0 0 0 0 0 0 0 0 0 "aux" -1 -1 "d" 5 0
"814" 1 "15" 2 80 0 0 0 0 0 235 0 0 235 0 235 0 0 235 "aux" 1 -1 "b" 5 1
"815" 11 "5" 3 59 0 0 0 0 0 0 0 0 0 0 0 0 0 0 "np2" -1 -1 "d" 12 0
"816" 1 "15" 3 80 0 0 0 0 0 492 0 0 492 0 492 0 0 224 "np2" 1 -1 "b" 15 1
"817" 11 "5" 4 59 0 0 0 0 0 0 0 0 0 0 0 0 0 0 "adj" -1 -1 "d" 23 0
"818" 1 "15" 4 80 0 0 0 0 0 991 0 0 991 0 991 0 1 518 "adj" 1 -1 "b" 28 1
"819" 11 "5" 5 59 0 0 0 0 0 0 0 0 0 0 0 0 0 0 "vp" -1 -1 "d" 21 0
"820" 1 "15" 5 80 0 0 0 0 0 0 0 0 0 0 0 0 0 0 "vp" 1 -1 "b" 9 0
"821" 11 "5" 6 59 0 0 0 0 0 0 0 0 0 0 0 0 0 0 "other" -1 -1 "d" 4 0
"822" 11 "5" 7 59 0 0 0 0 0 0 0 0 0 0 0 0 0 0 "other" -1 -1 "d" 10 0
"823" 1 "15" 7 80 0 0 0 0 0 0 0 0 0 0 0 0 0 0 "other" 1 -1 "b" 21 0
"824" 11 "5" 8 59 0 0 0 0 0 0 0 0 0 0 0 0 0 0 "other" -1 -1 "d" 6 0
"825" 11 "5" 9 59 0 0 0 0 0 0 0 0 0 0 0 0 0 0 "other" -1 -1 "d" 5 0
"826" 1 "15" 9 80 0 0 0 0 0 400 0 0 400 0 400 0 0 400 "other" 1 -1 "b" 9 1
"827" 1 "16" 10 27 0 0 0 0 0 97 0 0 97 0 97 0 1 97 "wh-1" 1 1 "a" 10 1
"828" 1 "16" 11 27 192 1 0 192 192 377 192 192 185 0 185 0 1 185 "wh" 1 1 "a" 6 1
"829" 1 "16" 12 27 0 0 0 0 0 126 0 192 126 0 126 0 0 126 "wh+1" 1 1 "a" 7 1
"830" 1 "16" 1 27 0 0 0 0 0 0 0 0 0 0 0 0 0 0 "np1" 1 1 "a" 33 0
"831" 1 "16" 13 27 145 1 145 145 145 145 271 463 0 0 0 1 1 145 "wh+2" 1 1 "a" 12 1
"832" 1 "16" 14 27 212 1 0 376 376 954 376 839 578 0 578 0 0 578 "other" 1 1 "a" 21 1
"833" 1 "16" 15 27 130 1 0 130 130 882 130 969 752 0 752 0 1 527 "other" 1 1 "a" 18 1
"834" 1 "16" 16 27 99 1 0 99 358 358 2276 3245 259 259 0 2 2 259 "end" 1 1 "a" 21 1
"835" 1 "16" 2 27 0 0 0 0 0 0 0 0 0 0 0 0 0 0 "aux" 1 1 "a" 6 0
"836" 1 "16" 3 27 0 0 0 0 0 0 0 0 0 0 0 0 0 0 "np2" 1 1 "a" 25 0
"837" 1 "16" 4 27 0 0 0 0 0 0 0 0 0 0 0 0 0 0 "adj" 1 1 "a" 32 0
"838" 1 "16" 5 27 0 0 0 0 0 0 0 0 0 0 0 0 0 0 "vp" 1 1 "a" 11 0
"839" 1 "16" 7 27 0 0 0 0 0 0 0 0 0 0 0 0 0 0 "other" 1 1 "a" 7 0
"840" 1 "16" 8 27 0 0 0 0 0 139 0 0 139 0 139 0 0 139 "other" 1 1 "a" 6 1
"841" 1 "16" 9 27 0 0 0 0 0 167 0 0 167 0 167 0 1 167 "other" 1 1 "a" 11 1
"842" 11 "7" 10 130 0 0 0 0 0 191 0 0 191 0 191 0 0 191 "wh-1" 1 -1 "b" 7 1
"843" 1 "17" 10 56 0 0 0 0 0 276 0 0 276 0 276 0 1 276 "wh-1" -1 -1 "d" 21 1
"844" 11 "7" 11 130 206 1 0 591 591 852 591 591 261 0 261 0 0 261 "wh" 1 -1 "b" 6 1
"845" 11 "7" 1 130 0 0 0 0 0 863 0 0 863 0 863 0 0 153 "np1" 1 -1 "b" 27 1
"846" 1 "17" 11 56 140 1 140 140 140 140 140 140 0 0 0 0 0 140 "wh" -1 -1 "d" 6 1
"847" 11 "7" 12 130 300 1 0 300 300 559 300 891 259 0 259 0 0 259 "wh+1" 1 -1 "b" 5 1
"848" 1 "17" 12 56 0 0 0 0 0 248 0 140 248 0 248 0 0 248 "wh+1" -1 -1 "d" 2 1
"849" 11 "7" 13 130 0 0 0 0 0 198 0 891 198 0 198 0 0 198 "wh+2" 1 -1 "b" 2 1
"850" 1 "17" 13 56 265 1 0 391 391 391 639 779 0 0 0 1 1 391 "wh+2" -1 -1 "d" 12 1
"851" 11 "7" 14 130 266 1 266 266 266 266 266 1157 0 0 0 0 0 266 "other" 1 -1 "b" 4 1
"852" 1 "17" 14 56 243 1 243 243 243 243 243 1022 0 0 0 0 0 243 "other" -1 -1 "d" 15 1
"853" 11 "7" 15 130 235 1 0 853 853 1782 853 2010 929 0 929 0 0 929 "other" 1 -1 "b" 17 1
"854" 1 "17" 1 56 0 0 0 0 0 1414 0 0 1414 0 1414 0 0 1414 "np1" -1 -1 "d" 34 1
"855" 11 "7" 16 130 365 1 0 1826 2521 2521 9944 11954 695 695 0 1 1 695 "end" 1 -1 "b" 19 1
"856" 1 "17" 16 56 738 1 738 738 738 738 3229 4251 0 0 0 1 1 738 "end" -1 -1 "d" 17 1
"857" 11 "7" 2 130 0 0 0 0 0 179 0 0 179 0 179 0 1 179 "aux" 1 -1 "b" 5 1
"858" 1 "17" 2 56 0 0 0 0 0 0 0 0 0 0 0 0 0 0 "aux" -1 -1 "d" 5 0
"859" 11 "7" 3 130 0 0 0 0 0 1376 0 0 1376 0 1376 0 0 1376 "np2" 1 -1 "b" 30 1
"860" 1 "17" 3 56 0 0 0 0 0 229 0 0 229 0 229 0 0 229 "np2" -1 -1 "d" 14 1
"861" 11 "7" 4 130 0 0 0 0 0 354 0 0 354 0 354 0 0 354 "adj" 1 -1 "b" 9 1
"862" 1 "17" 4 56 0 0 0 0 0 320 0 0 320 0 320 0 0 320 "adj" -1 -1 "d" 20 1
"863" 11 "7" 5 130 0 0 0 0 0 920 0 0 920 0 920 0 0 920 "vp" 1 -1 "b" 23 1
"864" 1 "17" 5 56 0 0 0 0 0 252 0 0 252 0 252 0 0 252 "vp" -1 -1 "d" 26 1
"865" 11 "7" 6 130 0 0 0 0 0 421 0 0 421 0 421 0 0 421 "other" 1 -1 "b" 4 1
"866" 11 "7" 7 130 0 0 0 0 0 1078 0 0 1078 0 1078 0 1 974 "other" 1 -1 "b" 19 1
"867" 1 "17" 7 56 0 0 0 0 0 0 0 0 0 0 0 0 0 0 "other" -1 -1 "d" 13 0
"868" 11 "7" 8 130 0 0 0 0 0 0 0 0 0 0 0 0 0 0 "other" 1 -1 "b" 4 0
"869" 11 "7" 9 130 0 0 0 0 0 394 0 0 394 0 394 0 0 394 "other" 1 -1 "b" 5 1
"870" 1 "17" 9 56 0 0 0 0 0 0 0 0 0 0 0 0 0 0 "other" -1 -1 "d" 4 0
"871" 11 "8" 10 108 0 0 0 0 0 0 0 0 0 0 0 0 0 0 "wh-1" 1 1 "a" 11 0
"872" 11 "8" 1 108 0 0 0 0 0 0 0 0 0 0 0 0 0 0 "np1" 1 1 "a" 33 0
"873" 11 "8" 11 108 238 1 238 238 238 238 238 238 0 0 0 0 0 238 "wh" 1 1 "a" 6 1
"874" 11 "8" 12 108 0 0 0 0 0 339 0 238 339 0 339 0 0 339 "wh+1" 1 1 "a" 3 1
"875" 11 "8" 13 108 370 1 370 370 370 370 709 947 0 0 0 1 1 370 "wh+2" 1 1 "a" 2 1
"876" 11 "8" 14 108 519 1 519 519 519 519 519 1466 0 0 0 0 0 519 "other" 1 1 "a" 8 1
"877" 11 "8" 15 108 168 1 0 341 341 341 341 1807 0 0 0 0 0 341 "other" 1 1 "a" 7 1
"878" 11 "8" 16 108 170 1 0 568 568 568 1121 2928 0 0 0 1 1 568 "end" 1 1 "a" 15 1
"879" 11 "8" 2 108 0 0 0 0 0 0 0 0 0 0 0 0 0 0 "aux" 1 1 "a" 6 0
"880" 11 "8" 3 108 0 0 0 0 0 314 0 0 314 0 314 0 0 314 "np2" 1 1 "a" 18 1
"881" 11 "8" 4 108 0 0 0 0 0 239 0 0 239 0 239 0 1 125 "adj" 1 1 "a" 20 1
"882" 11 "8" 5 108 0 0 0 0 0 0 0 0 0 0 0 0 0 0 "vp" 1 1 "a" 22 0
"883" 11 "8" 6 108 0 0 0 0 0 0 0 0 0 0 0 0 0 0 "other" 1 1 "a" 4 0
"884" 11 "8" 7 108 0 0 0 0 0 0 0 0 0 0 0 0 0 0 "other" 1 1 "a" 25 0
"885" 11 "8" 8 108 0 0 0 0 0 0 0 0 0 0 0 0 0 0 "other" 1 1 "a" 6 0
"886" 1 "19" 10 103 0 0 0 0 0 0 0 0 0 0 0 0 0 0 "wh-1" 1 -1 "b" 13 0
"887" 11 "9" 10 86 0 0 0 0 0 0 0 0 0 0 0 0 0 0 "wh-1" -1 -1 "d" 10 0
"888" 1 "19" 1 103 0 0 0 0 0 463 0 0 463 0 463 0 0 463 "np1" 1 -1 "b" 37 1
"889" 1 "19" 11 103 209 1 209 209 209 209 209 209 0 0 0 0 0 209 "wh" 1 -1 "b" 6 1
"890" 11 "9" 11 86 297 1 297 297 297 297 297 297 0 0 0 0 0 297 "wh" -1 -1 "d" 6 1
"891" 1 "19" 12 103 179 1 179 179 179 179 179 388 0 0 0 0 0 179 "wh+1" 1 -1 "b" 6 1
"892" 11 "9" 12 86 231 1 231 231 231 231 231 528 0 0 0 0 0 231 "wh+1" -1 -1 "d" 6 1
"893" 1 "19" 13 103 0 0 0 0 0 960 0 388 960 0 960 0 0 563 "wh+2" 1 -1 "b" 7 1
"894" 1 "19" 14 103 174 1 174 174 174 174 174 562 0 0 0 0 0 174 "other" 1 -1 "b" 5 1
"895" 11 "9" 14 86 320 1 0 320 320 415 320 848 95 0 95 0 0 95 "other" -1 -1 "d" 3 1
"896" 1 "19" 15 103 138 1 0 138 1203 1474 2626 3188 1336 1065 271 4 4 271 "other" 1 -1 "b" 17 1
"897" 11 "9" 15 86 363 1 0 363 524 524 619 1467 161 161 0 1 1 161 "other" -1 -1 "d" 10 1
"898" 1 "19" 16 103 222 1 222 222 222 222 493 3681 0 0 0 1 1 222 "end" 1 -1 "b" 15 1
"899" 11 "9" 16 86 187 1 0 351 351 351 351 1818 0 0 0 0 0 351 "end" -1 -1 "d" 20 1
"900" 11 "9" 1 86 0 0 0 0 0 0 0 0 0 0 0 0 0 0 "np1" -1 -1 "d" 23 0
"901" 1 "19" 2 103 0 0 0 0 0 0 0 0 0 0 0 0 0 0 "aux" 1 -1 "b" 5 0
"902" 11 "9" 2 86 0 0 0 0 0 0 0 0 0 0 0 0 0 0 "aux" -1 -1 "d" 5 0
"903" 1 "19" 3 103 0 0 0 0 0 0 0 0 0 0 0 0 0 0 "np2" 1 -1 "b" 21 0
"904" 11 "9" 3 86 0 0 0 0 0 0 0 0 0 0 0 0 0 0 "np2" -1 -1 "d" 23 0
"905" 1 "19" 4 103 0 0 0 0 0 0 0 0 0 0 0 0 0 0 "adj" 1 -1 "b" 29 0
"906" 11 "9" 4 86 0 0 0 0 0 0 0 0 0 0 0 0 0 0 "adj" -1 -1 "d" 22 0
"907" 1 "19" 5 103 0 0 0 0 0 0 0 0 0 0 0 0 0 0 "vp" 1 -1 "b" 21 0
"908" 11 "9" 5 86 0 0 0 0 0 0 0 0 0 0 0 0 0 0 "vp" -1 -1 "d" 15 0
"909" 11 "9" 6 86 0 0 0 0 0 0 0 0 0 0 0 0 0 0 "other" -1 -1 "d" 4 0
"910" 1 "19" 7 103 0 0 0 0 0 0 0 0 0 0 0 0 0 0 "other" 1 -1 "b" 2 0
"911" 11 "9" 7 86 0 0 0 0 0 0 0 0 0 0 0 0 0 0 "other" -1 -1 "d" 11 0
"912" 1 "19" 8 103 0 0 0 0 0 0 0 0 0 0 0 0 0 0 "other" 1 -1 "b" 3 0
"913" 11 "9" 8 86 0 0 0 0 0 0 0 0 0 0 0 0 0 0 "other" -1 -1 "d" 6 0
"914" 11 "9" 9 86 0 0 0 0 0 0 0 0 0 0 0 0 0 0 "other" -1 -1 "d" 5 0
"915" 12 "10" 10 27 0 0 0 0 0 0 0 0 0 0 0 0 0 0 "wh-1" 1 -1 "b" 9 0
"916" 12 "10" 11 27 262 1 262 262 262 262 262 262 0 0 0 0 0 262 "wh" 1 -1 "b" 8 1
"917" 12 "10" 12 27 255 1 255 255 255 255 255 517 0 0 0 0 0 255 "wh+1" 1 -1 "b" 5 1
"918" 12 "10" 1 27 0 0 0 0 0 0 0 0 0 0 0 0 0 0 "np1" 1 -1 "b" 29 0
"919" 12 "10" 13 27 192 1 0 192 192 976 192 709 784 0 784 0 1 784 "wh+2" 1 -1 "b" 15 1
"920" 12 "10" 14 27 102 1 102 102 102 102 102 811 0 0 0 0 0 102 "other" 1 -1 "b" 12 1
"921" 12 "10" 15 27 106 1 106 106 106 106 106 917 0 0 0 0 0 106 "other" 1 -1 "b" 20 1
"922" 12 "10" 16 27 410 1 410 410 410 410 1512 2429 0 0 0 1 1 410 "end" 1 -1 "b" 14 1
"923" 12 "10" 2 27 0 0 0 0 0 0 0 0 0 0 0 0 0 0 "aux" 1 -1 "b" 5 0
"924" 12 "10" 3 27 0 0 0 0 0 0 0 0 0 0 0 0 0 0 "np2" 1 -1 "b" 22 0
"925" 12 "10" 4 27 0 0 0 0 0 205 0 0 205 0 205 0 0 205 "adj" 1 -1 "b" 30 1
"926" 12 "10" 5 27 0 0 0 0 0 113 0 0 113 0 113 0 0 113 "vp" 1 -1 "b" 20 1
"927" 12 "10" 7 27 0 0 0 0 0 0 0 0 0 0 0 0 0 0 "other" 1 -1 "b" 15 0
"928" 12 "10" 8 27 0 0 0 0 0 0 0 0 0 0 0 0 0 0 "other" 1 -1 "b" 8 0
"929" 1 "21" 10 96 0 0 0 0 0 335 0 0 335 0 335 0 0 137 "wh-1" -1 -1 "d" 9 1
"930" 12 "11" 11 19 210 1 210 210 210 210 210 210 0 0 0 0 0 210 "wh" 1 1 "a" 5 1
"931" 12 "11" 1 19 0 0 0 0 0 0 0 0 0 0 0 0 0 0 "np1" 1 1 "a" 36 0
"932" 12 "11" 12 19 0 0 0 0 0 221 0 210 221 0 221 0 0 221 "wh+1" 1 1 "a" 4 1
"933" 12 "11" 13 19 285 1 0 285 665 665 886 1096 380 380 0 1 1 380 "wh+2" 1 1 "a" 30 1
"934" 12 "11" 15 19 320 1 320 320 320 320 320 1416 0 0 0 0 0 320 "other" 1 1 "a" 6 1
"935" 12 "11" 16 19 398 1 0 613 613 613 613 2029 0 0 0 0 0 613 "end" 1 1 "a" 10 1
"936" 1 "21" 11 96 205 1 0 205 392 392 590 590 187 187 0 1 1 187 "wh" -1 -1 "d" 8 1
"937" 12 "11" 2 19 0 0 0 0 0 0 0 0 0 0 0 0 0 0 "aux" 1 1 "a" 6 0
"938" 1 "21" 12 96 0 0 0 0 0 229 0 590 229 0 229 0 0 229 "wh+1" -1 -1 "d" 5 1
"939" 12 "11" 3 19 0 0 0 0 0 0 0 0 0 0 0 0 0 0 "np2" 1 1 "a" 19 0
"940" 1 "21" 13 96 209 1 0 209 209 411 209 799 202 0 202 0 0 202 "wh+2" -1 -1 "d" 8 1
"941" 12 "11" 4 19 0 0 0 0 0 0 0 0 0 0 0 0 0 0 "adj" 1 1 "a" 38 0
"942" 1 "21" 14 96 0 0 0 0 0 275 0 799 275 0 275 0 0 275 "other" -1 -1 "d" 4 1
"943" 12 "11" 5 19 0 0 0 0 0 0 0 0 0 0 0 0 0 0 "vp" 1 1 "a" 11 0
"944" 1 "21" 15 96 130 1 0 130 356 356 860 1659 226 226 0 1 1 226 "other" -1 -1 "d" 13 1
"945" 1 "21" 16 96 119 1 0 710 1037 1037 2563 4222 327 327 0 1 1 327 "end" -1 -1 "d" 24 1
"946" 12 "11" 9 19 0 0 0 0 0 0 0 0 0 0 0 0 0 0 "other" 1 1 "a" 11 0
"947" 1 "21" 1 96 0 0 0 0 0 717 0 0 717 0 717 0 0 717 "np1" -1 -1 "d" 34 1
"948" 12 "12" 10 97 0 0 0 0 0 197 0 0 197 0 197 0 1 197 "wh-1" -1 -1 "d" 13 1
"949" 12 "12" 11 97 140 1 140 140 140 140 1106 1106 0 0 0 1 1 140 "wh" -1 -1 "d" 6 1
"950" 12 "12" 13 97 197 1 197 197 197 197 197 1303 0 0 0 0 0 197 "wh+2" -1 -1 "d" 12 1
"951" 12 "12" 14 97 131 1 131 131 131 131 131 1434 0 0 0 0 0 131 "other" -1 -1 "d" 5 1
"952" 12 "12" 16 97 184 1 0 1436 1436 1436 3003 4437 0 0 0 1 1 1436 "end" -1 -1 "d" 25 1
"953" 12 "12" 1 97 0 0 0 0 0 805 0 0 805 0 805 0 0 805 "np1" -1 -1 "d" 29 1
"954" 12 "12" 2 97 0 0 0 0 0 0 0 0 0 0 0 0 0 0 "aux" -1 -1 "d" 5 0
"955" 12 "12" 3 97 0 0 0 0 0 398 0 0 398 0 398 0 1 250 "np2" -1 -1 "d" 26 1
"956" 12 "12" 4 97 0 0 0 0 0 364 0 0 364 0 364 0 0 364 "adj" -1 -1 "d" 26 1
"957" 12 "12" 5 97 0 0 0 0 0 0 0 0 0 0 0 0 0 0 "vp" -1 -1 "d" 8 0
"958" 12 "12" 7 97 0 0 0 0 0 559 0 0 559 0 559 0 0 273 "other" -1 -1 "d" 22 1
"959" 1 "21" 2 96 0 0 0 0 0 0 0 0 0 0 0 0 0 0 "aux" -1 -1 "d" 5 0
"960" 12 "12" 9 97 0 0 0 0 0 210 0 0 210 0 210 0 0 210 "other" -1 -1 "d" 6 1
"961" 1 "21" 3 96 0 0 0 0 0 198 0 0 198 0 198 0 0 198 "np2" -1 -1 "d" 10 1
"962" 12 "14" 10 8 0 0 0 0 0 0 0 0 0 0 0 0 0 0 "wh-1" 1 -1 "b" 15 0
"963" 12 "14" 11 8 241 1 241 241 241 241 241 241 0 0 0 0 0 241 "wh" 1 -1 "b" 6 1
"964" 12 "14" 13 8 308 1 0 700 700 700 700 941 0 0 0 0 0 700 "wh+2" 1 -1 "b" 31 1
"965" 12 "14" 14 8 212 1 212 212 212 212 212 1153 0 0 0 0 0 212 "other" 1 -1 "b" 25 1
"966" 12 "14" 15 8 149 1 149 149 149 149 149 1302 0 0 0 0 0 149 "other" 1 -1 "b" 14 1
"967" 12 "14" 16 8 159 1 0 681 681 681 681 1983 0 0 0 0 0 681 "end" 1 -1 "b" 26 1
"968" 12 "14" 1 8 0 0 0 0 0 0 0 0 0 0 0 0 0 0 "np1" 1 -1 "b" 35 0
"969" 12 "14" 2 8 0 0 0 0 0 0 0 0 0 0 0 0 0 0 "aux" 1 -1 "b" 5 0
"970" 12 "14" 3 8 0 0 0 0 0 0 0 0 0 0 0 0 0 0 "np2" 1 -1 "b" 13 0
"971" 12 "14" 4 8 0 0 0 0 0 0 0 0 0 0 0 0 0 0 "adj" 1 -1 "b" 31 0
"972" 12 "14" 5 8 0 0 0 0 0 0 0 0 0 0 0 0 0 0 "vp" 1 -1 "b" 21 0
"973" 12 "14" 7 8 0 0 0 0 0 0 0 0 0 0 0 0 0 0 "other" 1 -1 "b" 6 0
"974" 12 "14" 8 8 0 0 0 0 0 0 0 0 0 0 0 0 0 0 "other" 1 -1 "b" 6 0
"975" 1 "21" 4 96 0 0 0 0 0 117 0 0 117 0 117 0 0 117 "adj" -1 -1 "d" 26 1
"976" 12 "14" 9 8 0 0 0 0 0 0 0 0 0 0 0 0 0 0 "other" 1 -1 "b" 7 0
"977" 12 "15" 10 7 0 0 0 0 0 107 0 0 107 0 107 0 0 107 "wh-1" 1 1 "a" 9 1
"978" 12 "15" 11 7 209 1 0 209 209 388 209 209 179 0 179 0 0 179 "wh" 1 1 "a" 4 1
"979" 12 "15" 12 7 0 0 0 0 0 197 0 209 197 0 197 0 1 197 "wh+1" 1 1 "a" 3 1
"980" 12 "15" 13 7 152 1 0 152 152 689 152 361 537 0 537 0 0 217 "wh+2" 1 1 "a" 10 1
"981" 12 "15" 14 7 0 0 0 0 0 347 0 361 347 0 347 0 0 137 "other" 1 1 "a" 20 1
"982" 12 "15" 15 7 124 1 0 124 484 484 1911 2272 360 360 0 1 1 360 "other" 1 1 "a" 24 1
"983" 12 "15" 16 7 296 1 0 1034 1034 1034 7133 9405 0 0 0 1 1 1034 "end" 1 1 "a" 31 1
"984" 12 "15" 1 7 0 0 0 0 0 1856 0 0 1856 0 1856 0 0 495 "np1" 1 1 "a" 38 1
"985" 12 "15" 2 7 0 0 0 0 0 70 0 0 70 0 70 0 0 70 "aux" 1 1 "a" 6 1
"986" 12 "15" 3 7 0 0 0 0 0 963 0 0 963 0 963 0 0 280 "np2" 1 1 "a" 15 1
"987" 12 "15" 4 7 0 0 0 0 0 1514 0 0 1514 0 1514 0 2 360 "adj" 1 1 "a" 28 1
"988" 12 "15" 5 7 0 0 0 0 0 452 0 0 452 0 452 0 2 249 "vp" 1 1 "a" 9 1
"989" 12 "15" 6 7 0 0 0 0 0 0 0 0 0 0 0 0 0 0 "other" 1 1 "a" 4 0
"990" 12 "15" 7 7 0 0 0 0 0 632 0 0 632 0 632 0 0 316 "other" 1 1 "a" 21 1
"991" 12 "15" 8 7 0 0 0 0 0 416 0 0 416 0 416 0 1 139 "other" 1 1 "a" 7 1
"992" 1 "21" 5 96 0 0 0 0 0 0 0 0 0 0 0 0 0 0 "vp" -1 -1 "d" 9 0
"993" 12 "15" 9 7 0 0 0 0 0 256 0 0 256 0 256 0 0 256 "other" 1 1 "a" 9 1
"994" 12 "16" 10 24 0 0 0 0 0 0 0 0 0 0 0 0 0 0 "wh-1" -1 -1 "d" 10 0
"995" 12 "16" 11 24 207 1 207 207 207 207 207 207 0 0 0 0 0 207 "wh" -1 -1 "d" 6 1
"996" 12 "16" 12 24 160 1 0 160 160 314 160 367 154 0 154 0 0 154 "wh+1" -1 -1 "d" 7 1
"997" 12 "16" 1 24 0 0 0 0 0 0 0 0 0 0 0 0 0 0 "np1" -1 -1 "d" 30 0
"998" 12 "16" 13 24 237 1 0 237 395 395 549 916 158 158 0 1 1 158 "wh+2" -1 -1 "d" 12 1
"999" 12 "16" 14 24 214 1 214 214 214 214 214 1130 0 0 0 0 0 214 "other" -1 -1 "d" 21 1
"1000" 12 "16" 15 24 175 1 0 175 175 325 175 1305 150 0 150 0 0 150 "other" -1 -1 "d" 18 1
"1001" 12 "16" 16 24 211 1 0 1223 1223 1223 1373 2678 0 0 0 1 1 1223 "end" -1 -1 "d" 21 1
"1002" 12 "16" 2 24 0 0 0 0 0 0 0 0 0 0 0 0 0 0 "aux" -1 -1 "d" 5 0
"1003" 12 "16" 3 24 0 0 0 0 0 0 0 0 0 0 0 0 0 0 "np2" -1 -1 "d" 25 0
"1004" 12 "16" 4 24 0 0 0 0 0 0 0 0 0 0 0 0 0 0 "adj" -1 -1 "d" 32 0
"1005" 12 "16" 5 24 0 0 0 0 0 0 0 0 0 0 0 0 0 0 "vp" -1 -1 "d" 11 0
"1006" 12 "16" 7 24 0 0 0 0 0 0 0 0 0 0 0 0 0 0 "other" -1 -1 "d" 7 0
"1007" 12 "16" 8 24 0 0 0 0 0 0 0 0 0 0 0 0 0 0 "other" -1 -1 "d" 6 0
"1008" 12 "17" 10 108 0 0 0 0 0 233 0 0 233 0 233 0 0 233 "wh-1" -1 1 "c" 21 1
"1009" 12 "17" 1 108 0 0 0 0 0 526 0 0 526 0 526 0 0 414 "np1" -1 1 "c" 36 1
"1010" 12 "17" 11 108 114 1 0 114 241 241 2454 2454 127 127 0 1 1 127 "wh" -1 1 "c" 6 1
"1011" 12 "17" 12 108 0 0 0 0 0 0 0 2454 0 0 0 0 0 0 "wh+1" -1 1 "c" 2 0
"1012" 12 "17" 13 108 183 1 183 183 183 183 183 2637 0 0 0 0 0 183 "wh+2" -1 1 "c" 12 1
"1013" 12 "17" 14 108 136 1 136 136 136 136 136 2773 0 0 0 0 0 136 "other" -1 1 "c" 15 1
"1014" 12 "17" 16 108 127 1 127 127 127 127 127 2900 0 0 0 0 0 127 "end" -1 1 "c" 17 1
"1015" 12 "17" 2 108 0 0 0 0 0 0 0 0 0 0 0 0 0 0 "aux" -1 1 "c" 6 0
"1016" 12 "17" 3 108 0 0 0 0 0 444 0 0 444 0 444 0 1 215 "np2" -1 1 "c" 14 1
"1017" 12 "17" 4 108 0 0 0 0 0 250 0 0 250 0 250 0 0 250 "adj" -1 1 "c" 20 1
"1018" 12 "17" 5 108 0 0 0 0 0 239 0 0 239 0 239 0 0 239 "vp" -1 1 "c" 26 1
"1019" 12 "17" 7 108 0 0 0 0 0 376 0 0 376 0 376 0 0 376 "other" -1 1 "c" 13 1
"1020" 12 "17" 8 108 0 0 0 0 0 145 0 0 145 0 145 0 0 145 "other" -1 1 "c" 6 1
"1021" 1 "21" 7 96 0 0 0 0 0 155 0 0 155 0 155 0 0 155 "other" -1 -1 "d" 7 1
"1022" 12 "18" 11 88 149 1 0 149 385 385 1457 1457 236 236 0 1 1 236 "wh" 1 -1 "b" 6 1
"1023" 12 "18" 12 88 0 0 0 0 0 0 0 1457 0 0 0 0 0 0 "wh+1" 1 -1 "b" 5 0
"1024" 12 "18" 13 88 104 1 0 198 198 198 198 1655 0 0 0 0 0 198 "wh+2" 1 -1 "b" 14 1
"1025" 12 "18" 14 88 0 0 0 0 0 0 0 1655 0 0 0 0 0 0 "other" 1 -1 "b" 8 0
"1026" 12 "18" 15 88 197 1 0 429 429 429 429 2084 0 0 0 0 0 429 "other" 1 -1 "b" 19 1
"1027" 12 "18" 16 88 120 1 120 120 120 120 120 2204 0 0 0 0 0 120 "end" 1 -1 "b" 10 1
"1028" 12 "18" 1 88 0 0 0 0 0 0 0 0 0 0 0 0 0 0 "np1" 1 -1 "b" 29 0
"1029" 12 "18" 2 88 0 0 0 0 0 0 0 0 0 0 0 0 0 0 "aux" 1 -1 "b" 5 0
"1030" 12 "18" 3 88 0 0 0 0 0 0 0 0 0 0 0 0 0 0 "np2" 1 -1 "b" 17 0
"1031" 12 "18" 4 88 0 0 0 0 0 0 0 0 0 0 0 0 0 0 "adj" 1 -1 "b" 23 0
"1032" 12 "18" 5 88 0 0 0 0 0 0 0 0 0 0 0 0 0 0 "vp" 1 -1 "b" 26 0
"1033" 12 "18" 6 88 0 0 0 0 0 217 0 0 217 0 217 0 0 217 "other" 1 -1 "b" 4 1
"1034" 12 "18" 7 88 0 0 0 0 0 466 0 0 466 0 466 0 0 466 "other" 1 -1 "b" 22 1
"1035" 12 "18" 8 88 0 0 0 0 0 267 0 0 267 0 267 0 0 267 "other" 1 -1 "b" 10 1
"1036" 12 "18" 9 88 0 0 0 0 0 122 0 0 122 0 122 0 0 122 "other" 1 -1 "b" 4 1
"1037" 12 "19" 10 26 0 0 0 0 0 151 0 0 151 0 151 0 0 151 "wh-1" 1 1 "a" 13 1
"1038" 12 "19" 11 26 221 1 221 221 221 221 5137 5137 0 0 0 1 1 221 "wh" 1 1 "a" 6 1
"1039" 12 "19" 12 26 204 1 204 204 204 204 204 5341 0 0 0 0 0 204 "wh+1" 1 1 "a" 6 1
"1040" 12 "19" 1 26 0 0 0 0 0 1224 0 0 1224 0 1224 0 0 406 "np1" 1 1 "a" 37 1
"1041" 12 "19" 13 26 165 1 165 165 165 165 165 5506 0 0 0 0 0 165 "wh+2" 1 1 "a" 7 1
"1042" 12 "19" 15 26 203 1 203 203 203 203 203 5709 0 0 0 0 0 203 "other" 1 1 "a" 17 1
"1043" 12 "19" 16 26 142 1 142 142 142 142 142 5851 0 0 0 0 0 142 "end" 1 1 "a" 15 1
"1044" 12 "19" 2 26 0 0 0 0 0 171 0 0 171 0 171 0 0 171 "aux" 1 1 "a" 6 1
"1045" 12 "19" 3 26 0 0 0 0 0 1109 0 0 1109 0 1109 0 0 220 "np2" 1 1 "a" 21 1
"1046" 12 "19" 4 26 0 0 0 0 0 807 0 0 807 0 807 0 0 404 "adj" 1 1 "a" 29 1
"1047" 12 "19" 5 26 0 0 0 0 0 1200 0 0 1200 0 1200 0 1 613 "vp" 1 1 "a" 21 1
"1048" 12 "19" 8 26 0 0 0 0 0 254 0 0 254 0 254 0 0 254 "other" 1 1 "a" 3 1
"1049" 1 "21" 9 96 0 0 0 0 0 0 0 0 0 0 0 0 0 0 "other" -1 -1 "d" 4 0
"1050" 1 "22" 10 36 0 0 0 0 0 0 0 0 0 0 0 0 0 0 "wh-1" -1 1 "c" 6 0
"1051" 1 "22" 11 36 90 1 0 90 422 591 835 835 501 332 169 1 1 169 "wh" -1 1 "c" 8 1
"1052" 12 "2" 11 92 226 1 226 226 226 226 226 226 0 0 0 0 0 226 "wh" 1 -1 "b" 6 1
"1053" 1 "22" 12 36 118 1 118 118 118 118 461 1296 0 0 0 1 1 118 "wh+1" -1 1 "c" 7 1
"1054" 12 "2" 12 92 0 0 0 0 0 198 0 226 198 0 198 0 0 198 "wh+1" 1 -1 "b" 3 1
"1055" 1 "22" 13 36 188 1 188 188 188 188 188 1484 0 0 0 0 0 188 "wh+2" -1 1 "c" 8 1
"1056" 1 "22" 1 36 0 0 0 0 0 1709 0 0 1709 0 1709 0 0 795 "np1" -1 1 "c" 40 1
"1057" 12 "2" 13 92 160 1 0 160 160 358 160 386 198 0 198 0 1 198 "wh+2" 1 -1 "b" 12 1
"1058" 1 "22" 15 36 0 0 0 0 0 91 0 1484 91 0 91 0 1 91 "other" -1 1 "c" 4 1
"1059" 12 "2" 15 92 177 1 0 308 477 477 873 1259 169 169 0 1 1 169 "other" 1 -1 "b" 18 1
"1060" 1 "22" 16 36 180 1 0 501 501 501 3295 4779 0 0 0 1 1 501 "end" -1 1 "c" 21 1
"1061" 12 "2" 16 92 154 1 154 154 154 154 154 1413 0 0 0 0 0 154 "end" 1 -1 "b" 8 1
"1062" 12 "2" 1 92 0 0 0 0 0 0 0 0 0 0 0 0 0 0 "np1" 1 -1 "b" 33 0
"1063" 12 "22" 11 50 217 1 0 217 217 445 217 217 228 0 228 0 0 228 "wh" 1 -1 "b" 8 1
"1064" 12 "22" 12 50 161 1 161 161 161 161 161 378 0 0 0 0 0 161 "wh+1" 1 -1 "b" 7 1
"1065" 12 "22" 13 50 75 1 0 75 75 307 75 453 232 0 232 0 0 232 "wh+2" 1 -1 "b" 8 1
"1066" 12 "22" 14 50 0 0 0 0 0 168 0 453 168 0 168 0 0 168 "other" 1 -1 "b" 4 1
"1067" 12 "22" 1 50 0 0 0 0 0 538 0 0 538 0 538 0 0 538 "np1" 1 -1 "b" 39 1
"1068" 12 "22" 15 50 233 1 233 233 233 233 233 686 0 0 0 0 0 233 "other" 1 -1 "b" 4 1
"1069" 12 "22" 16 50 274 1 0 787 957 957 4183 4869 170 170 0 1 1 170 "end" 1 -1 "b" 21 1
"1070" 12 "22" 2 50 0 0 0 0 0 0 0 0 0 0 0 0 0 0 "aux" 1 -1 "b" 5 0
"1071" 12 "22" 3 50 0 0 0 0 0 390 0 0 390 0 390 0 1 256 "np2" 1 -1 "b" 19 1
"1072" 1 "22" 2 36 0 0 0 0 0 169 0 0 169 0 169 0 1 169 "aux" -1 1 "c" 6 1
"1073" 12 "22" 4 50 0 0 0 0 0 793 0 0 793 0 793 0 1 445 "adj" 1 -1 "b" 31 1
"1074" 12 "22" 5 50 0 0 0 0 0 353 0 0 353 0 353 0 0 353 "vp" 1 -1 "b" 22 1
"1075" 12 "22" 7 50 0 0 0 0 0 279 0 0 279 0 279 0 0 279 "other" 1 -1 "b" 11 1
"1076" 12 "22" 8 50 0 0 0 0 0 0 0 0 0 0 0 0 0 0 "other" 1 -1 "b" 7 0
"1077" 12 "2" 2 92 0 0 0 0 0 0 0 0 0 0 0 0 0 0 "aux" 1 -1 "b" 5 0
"1078" 12 "22" 9 50 0 0 0 0 0 245 0 0 245 0 245 0 0 245 "other" 1 -1 "b" 6 1
"1079" 1 "22" 3 36 0 0 0 0 0 585 0 0 585 0 585 0 0 163 "np2" -1 1 "c" 19 1
"1080" 12 "2" 3 92 0 0 0 0 0 0 0 0 0 0 0 0 0 0 "np2" 1 -1 "b" 18 0
"1081" 12 "24" 11 65 101 1 101 101 101 101 101 101 0 0 0 0 0 101 "wh" -1 -1 "d" 3 1
"1082" 12 "24" 13 65 199 1 199 199 199 199 199 300 0 0 0 0 0 199 "wh+2" -1 -1 "d" 8 1
"1083" 12 "24" 15 65 255 1 0 392 392 392 392 692 0 0 0 0 0 392 "other" -1 -1 "d" 14 1
"1084" 12 "24" 1 65 0 0 0 0 0 0 0 0 0 0 0 0 0 0 "np1" -1 -1 "d" 22 0
"1085" 12 "24" 16 65 331 1 0 503 503 503 503 1195 0 0 0 0 0 503 "end" -1 -1 "d" 18 1
"1086" 12 "24" 2 65 0 0 0 0 0 0 0 0 0 0 0 0 0 0 "aux" -1 -1 "d" 5 0
"1087" 1 "22" 4 36 0 0 0 0 0 240 0 0 240 0 240 0 1 240 "adj" -1 1 "c" 31 1
"1088" 12 "24" 3 65 0 0 0 0 0 0 0 0 0 0 0 0 0 0 "np2" -1 -1 "d" 33 0
"1089" 12 "24" 4 65 0 0 0 0 0 0 0 0 0 0 0 0 0 0 "adj" -1 -1 "d" 25 0
"1090" 12 "24" 5 65 0 0 0 0 0 0 0 0 0 0 0 0 0 0 "vp" -1 -1 "d" 8 0
"1091" 12 "24" 7 65 0 0 0 0 0 0 0 0 0 0 0 0 0 0 "other" -1 -1 "d" 4 0
"1092" 12 "2" 4 92 0 0 0 0 0 0 0 0 0 0 0 0 0 0 "adj" 1 -1 "b" 17 0
"1093" 12 "24" 9 65 0 0 0 0 0 0 0 0 0 0 0 0 0 0 "other" -1 -1 "d" 7 0
"1094" 12 "25" 10 68 0 0 0 0 0 0 0 0 0 0 0 0 0 0 "wh-1" -1 1 "c" 12 0
"1095" 12 "25" 11 68 178 1 178 178 178 178 178 178 0 0 0 0 0 178 "wh" -1 1 "c" 6 1
"1096" 12 "25" 13 68 225 1 0 225 225 602 225 403 377 0 377 0 0 377 "wh+2" -1 1 "c" 26 1
"1097" 12 "25" 14 68 224 1 224 224 224 224 224 627 0 0 0 0 0 224 "other" -1 1 "c" 5 1
"1098" 12 "25" 15 68 199 1 199 199 199 199 199 826 0 0 0 0 0 199 "other" -1 1 "c" 14 1
"1099" 12 "25" 16 68 146 1 146 146 146 146 523 1349 0 0 0 1 1 146 "end" -1 1 "c" 17 1
"1100" 12 "25" 1 68 0 0 0 0 0 0 0 0 0 0 0 0 0 0 "np1" -1 1 "c" 48 0
"1101" 12 "25" 2 68 0 0 0 0 0 0 0 0 0 0 0 0 0 0 "aux" -1 1 "c" 6 0
"1102" 1 "22" 5 36 0 0 0 0 0 0 0 0 0 0 0 0 0 0 "vp" -1 1 "c" 22 0
"1103" 12 "25" 3 68 0 0 0 0 0 0 0 0 0 0 0 0 0 0 "np2" -1 1 "c" 15 0
"1104" 12 "25" 4 68 0 0 0 0 0 0 0 0 0 0 0 0 0 0 "adj" -1 1 "c" 32 0
"1105" 12 "25" 5 68 0 0 0 0 0 0 0 0 0 0 0 0 0 0 "vp" -1 1 "c" 23 0
"1106" 12 "25" 8 68 0 0 0 0 0 0 0 0 0 0 0 0 0 0 "other" -1 1 "c" 3 0
"1107" 12 "2" 5 92 0 0 0 0 0 0 0 0 0 0 0 0 0 0 "vp" 1 -1 "b" 28 0
"1108" 1 "22" 7 36 0 0 0 0 0 255 0 0 255 0 255 0 0 255 "other" -1 1 "c" 11 1
"1109" 12 "2" 7 92 0 0 0 0 0 0 0 0 0 0 0 0 0 0 "other" 1 -1 "b" 5 0
"1110" 12 "28" 10 70 0 0 0 0 0 0 0 0 0 0 0 0 0 0 "wh-1" -1 -1 "d" 15 0
"1111" 12 "28" 11 70 183 1 0 183 183 325 183 183 142 0 142 0 0 142 "wh" -1 -1 "d" 8 1
"1112" 12 "28" 13 70 309 1 0 599 599 949 599 782 350 0 350 0 1 161 "wh+2" -1 -1 "d" 18 1
"1113" 12 "28" 15 70 207 1 207 207 207 207 207 989 0 0 0 0 0 207 "other" -1 -1 "d" 18 1
"1114" 12 "28" 16 70 119 1 119 119 119 119 611 1600 0 0 0 1 1 119 "end" -1 -1 "d" 7 1
"1115" 12 "28" 1 70 0 0 0 0 0 0 0 0 0 0 0 0 0 0 "np1" -1 -1 "d" 37 0
"1116" 1 "22" 8 36 0 0 0 0 0 0 0 0 0 0 0 0 0 0 "other" -1 1 "c" 7 0
"1117" 12 "28" 3 70 0 0 0 0 0 0 0 0 0 0 0 0 0 0 "np2" -1 -1 "d" 17 0
"1118" 12 "28" 4 70 0 0 0 0 0 0 0 0 0 0 0 0 0 0 "adj" -1 -1 "d" 22 0
"1119" 12 "28" 5 70 0 0 0 0 0 0 0 0 0 0 0 0 0 0 "vp" -1 -1 "d" 12 0
"1120" 12 "28" 7 70 0 0 0 0 0 0 0 0 0 0 0 0 0 0 "other" -1 -1 "d" 20 0
"1121" 12 "28" 8 70 0 0 0 0 0 0 0 0 0 0 0 0 0 0 "other" -1 -1 "d" 9 0
"1122" 12 "2" 8 92 0 0 0 0 0 0 0 0 0 0 0 0 0 0 "other" 1 -1 "b" 4 0
"1123" 12 "29" 1 103 0 0 0 0 0 0 0 0 0 0 0 0 0 0 "np1" -1 1 "c" 33 0
"1124" 12 "29" 11 103 223 1 223 223 223 223 223 223 0 0 0 0 0 223 "wh" -1 1 "c" 6 1
"1125" 12 "29" 13 103 208 1 0 208 208 634 208 431 426 0 426 0 0 426 "wh+2" -1 1 "c" 11 1
"1126" 12 "29" 14 103 198 1 0 454 454 454 454 885 0 0 0 0 0 454 "other" -1 1 "c" 28 1
"1127" 12 "29" 15 103 197 1 0 281 281 281 281 1166 0 0 0 0 0 281 "other" -1 1 "c" 25 1
"1128" 12 "29" 16 103 174 1 0 310 310 310 736 1902 0 0 0 1 1 310 "end" -1 1 "c" 20 1
"1129" 12 "29" 2 103 0 0 0 0 0 0 0 0 0 0 0 0 0 0 "aux" -1 1 "c" 6 0
"1130" 12 "29" 3 103 0 0 0 0 0 0 0 0 0 0 0 0 0 0 "np2" -1 1 "c" 18 0
"1131" 1 "22" 9 36 0 0 0 0 0 332 0 0 332 0 332 0 0 174 "other" -1 1 "c" 6 1
"1132" 12 "29" 4 103 0 0 0 0 0 0 0 0 0 0 0 0 0 0 "adj" -1 1 "c" 13 0
"1133" 12 "29" 5 103 0 0 0 0 0 0 0 0 0 0 0 0 0 0 "vp" -1 1 "c" 17 0
"1134" 12 "29" 7 103 0 0 0 0 0 0 0 0 0 0 0 0 0 0 "other" -1 1 "c" 3 0
"1135" 12 "29" 8 103 0 0 0 0 0 0 0 0 0 0 0 0 0 0 "other" -1 1 "c" 8 0
"1136" 12 "29" 9 103 0 0 0 0 0 0 0 0 0 0 0 0 0 0 "other" -1 1 "c" 6 0
"1137" 12 "2" 9 92 0 0 0 0 0 0 0 0 0 0 0 0 0 0 "other" 1 -1 "b" 7 0
"1138" 12 "30" 10 51 0 0 0 0 0 191 0 0 191 0 191 0 1 191 "other" 1 -1 "b" 6 1
"1139" 12 "30" 11 51 0 0 0 0 0 106 0 0 106 0 106 0 0 106 "wh-1" 1 -1 "b" 11 1
"1140" 12 "30" 12 51 218 1 218 218 218 218 218 218 0 0 0 0 0 218 "wh" 1 -1 "b" 8 1
"1141" 12 "30" 13 51 0 0 0 0 0 220 0 218 220 0 220 0 0 220 "wh+1" 1 -1 "b" 2 1
"1142" 12 "30" 14 51 188 1 0 305 305 305 305 523 0 0 0 0 0 305 "wh+2" 1 -1 "b" 15 1
"1143" 12 "30" 1 51 0 0 0 0 0 1329 0 0 1329 0 1329 0 0 1329 "np1" 1 -1 "b" 35 1
"1144" 12 "30" 15 51 145 1 0 145 145 284 145 668 139 0 139 0 0 139 "other" 1 -1 "b" 17 1
"1145" 12 "30" 16 51 155 1 0 390 390 1338 390 1058 948 0 948 0 1 180 "other" 1 -1 "b" 18 1
"1146" 12 "30" 17 51 205 1 0 205 371 371 6086 7144 166 166 0 1 1 166 "end" 1 -1 "b" 14 1
"1147" 12 "30" 2 51 0 0 0 0 0 205 0 0 205 0 205 0 0 205 "aux" 1 -1 "b" 5 1
"1148" 12 "30" 3 51 0 0 0 0 0 0 0 0 0 0 0 0 0 0 "np2" 1 -1 "b" 10 0
"1149" 12 "30" 4 51 0 0 0 0 0 1213 0 0 1213 0 1213 0 0 1213 "adj" 1 -1 "b" 24 1
"1150" 12 "30" 5 51 0 0 0 0 0 409 0 0 409 0 409 0 0 409 "vp" 1 -1 "b" 10 1
"1151" 12 "30" 6 51 0 0 0 0 0 667 0 0 667 0 667 0 1 206 "other" 1 -1 "b" 19 1
"1152" 12 "30" 9 51 0 0 0 0 0 288 0 0 288 0 288 0 0 288 "other" 1 -1 "b" 6 1
"1153" 12 "3" 10 9 0 0 0 0 0 0 0 0 0 0 0 0 0 0 "wh-1" 1 1 "a" 6 0
"1154" 1 "23" 11 4 211 1 211 211 211 211 211 211 0 0 0 0 0 211 "wh" 1 -1 "b" 8 1
"1155" 12 "3" 11 9 203 1 203 203 203 203 203 203 0 0 0 0 0 203 "wh" 1 1 "a" 6 1
"1156" 1 "23" 12 4 0 0 0 0 0 155 0 211 155 0 155 0 0 155 "wh+1" 1 -1 "b" 6 1
"1157" 1 "23" 13 4 483 1 483 483 483 483 638 849 0 0 0 1 1 483 "wh+2" 1 -1 "b" 12 1
"1158" 1 "23" 1 4 0 0 0 0 0 1112 0 0 1112 0 1112 0 0 1112 "np1" 1 -1 "b" 57 1
"1159" 1 "23" 14 4 250 1 0 611 611 1274 611 1460 663 0 663 0 0 355 "other" 1 -1 "b" 28 1
"1160" 12 "3" 14 9 258 1 258 258 258 258 258 461 0 0 0 0 0 258 "other" 1 1 "a" 8 1
"1161" 1 "23" 15 4 196 1 0 196 196 349 196 1656 153 0 153 0 0 153 "other" 1 -1 "b" 12 1
"1162" 12 "3" 15 9 176 1 0 176 176 447 176 637 271 0 271 0 0 271 "other" 1 1 "a" 14 1
"1163" 1 "23" 16 4 68 1 0 142 893 893 4370 6026 751 751 0 2 2 174 "end" 1 -1 "b" 25 1
"1164" 12 "3" 16 9 248 1 0 248 489 489 760 1397 241 241 0 1 1 241 "end" 1 1 "a" 29 1
"1165" 12 "3" 1 9 0 0 0 0 0 0 0 0 0 0 0 0 0 0 "np1" 1 1 "a" 25 0
"1166" 1 "23" 2 4 0 0 0 0 0 240 0 0 240 0 240 0 0 240 "aux" 1 -1 "b" 5 1
"1167" 12 "3" 2 9 0 0 0 0 0 0 0 0 0 0 0 0 0 0 "aux" 1 1 "a" 6 0
"1168" 1 "23" 3 4 0 0 0 0 0 688 0 0 688 0 688 0 0 175 "np2" 1 -1 "b" 12 1
"1169" 12 "3" 3 9 0 0 0 0 0 0 0 0 0 0 0 0 0 0 "np2" 1 1 "a" 14 0
"1170" 1 "23" 4 4 0 0 0 0 0 327 0 0 327 0 327 0 1 206 "adj" 1 -1 "b" 20 1
"1171" 12 "3" 4 9 0 0 0 0 0 0 0 0 0 0 0 0 0 0 "adj" 1 1 "a" 29 0
"1172" 1 "23" 5 4 0 0 0 0 0 108 0 0 108 0 108 0 1 108 "vp" 1 -1 "b" 16 1
"1173" 12 "3" 5 9 0 0 0 0 0 0 0 0 0 0 0 0 0 0 "vp" 1 1 "a" 11 0
"1174" 1 "23" 7 4 0 0 0 0 0 186 0 0 186 0 186 0 0 186 "other" 1 -1 "b" 17 1
"1175" 12 "3" 7 9 0 0 0 0 0 0 0 0 0 0 0 0 0 0 "other" 1 1 "a" 8 0
"1176" 1 "23" 9 4 0 0 0 0 0 0 0 0 0 0 0 0 0 0 "other" 1 -1 "b" 5 0
"1177" 12 "3" 9 9 0 0 0 0 0 0 0 0 0 0 0 0 0 0 "other" 1 1 "a" 5 0
"1178" 12 "4" 11 77 125 1 125 125 125 125 125 125 0 0 0 0 0 125 "wh" -1 -1 "d" 4 1
"1179" 12 "4" 14 77 254 1 254 254 254 254 254 379 0 0 0 0 0 254 "other" -1 -1 "d" 4 1
"1180" 12 "4" 15 77 180 1 180 180 180 180 180 559 0 0 0 0 0 180 "other" -1 -1 "d" 12 1
"1181" 12 "4" 16 77 204 1 0 367 367 367 367 926 0 0 0 0 0 367 "end" -1 -1 "d" 32 1
"1182" 12 "4" 1 77 0 0 0 0 0 0 0 0 0 0 0 0 0 0 "np1" -1 -1 "d" 27 0
"1183" 12 "4" 2 77 0 0 0 0 0 0 0 0 0 0 0 0 0 0 "aux" -1 -1 "d" 5 0
"1184" 12 "4" 3 77 0 0 0 0 0 0 0 0 0 0 0 0 0 0 "np2" -1 -1 "d" 13 0
"1185" 12 "4" 4 77 0 0 0 0 0 0 0 0 0 0 0 0 0 0 "adj" -1 -1 "d" 14 0
"1186" 12 "4" 5 77 0 0 0 0 0 0 0 0 0 0 0 0 0 0 "vp" -1 -1 "d" 21 0
"1187" 12 "4" 7 77 0 0 0 0 0 0 0 0 0 0 0 0 0 0 "other" -1 -1 "d" 3 0
"1188" 12 "4" 8 77 0 0 0 0 0 0 0 0 0 0 0 0 0 0 "other" -1 -1 "d" 4 0
"1189" 12 "5" 10 91 0 0 0 0 0 227 0 0 227 0 227 0 0 227 "wh-1" -1 1 "c" 10 1
"1190" 12 "5" 11 91 156 1 0 156 367 367 594 594 211 211 0 1 1 211 "wh" -1 1 "c" 3 1
"1191" 12 "5" 12 91 195 1 195 195 195 195 195 789 0 0 0 0 0 195 "wh+1" -1 1 "c" 6 1
"1192" 12 "5" 13 91 149 1 149 149 149 149 149 938 0 0 0 0 0 149 "wh+2" -1 1 "c" 14 1
"1193" 12 "5" 14 91 167 1 167 167 167 167 167 1105 0 0 0 0 0 167 "other" -1 1 "c" 18 1
"1194" 12 "5" 15 91 212 1 0 212 212 494 212 1317 282 0 282 0 0 282 "other" -1 1 "c" 14 1
"1195" 12 "5" 16 91 207 1 0 509 509 509 791 2108 0 0 0 1 1 509 "end" -1 1 "c" 32 1
"1196" 12 "5" 1 91 0 0 0 0 0 0 0 0 0 0 0 0 0 0 "np1" -1 1 "c" 33 0
"1197" 12 "5" 2 91 0 0 0 0 0 0 0 0 0 0 0 0 0 0 "aux" -1 1 "c" 6 0
"1198" 12 "5" 3 91 0 0 0 0 0 0 0 0 0 0 0 0 0 0 "np2" -1 1 "c" 12 0
"1199" 12 "5" 4 91 0 0 0 0 0 0 0 0 0 0 0 0 0 0 "adj" -1 1 "c" 23 0
"1200" 12 "5" 5 91 0 0 0 0 0 0 0 0 0 0 0 0 0 0 "vp" -1 1 "c" 21 0
"1201" 12 "5" 6 91 0 0 0 0 0 0 0 0 0 0 0 0 0 0 "other" -1 1 "c" 4 0
"1202" 12 "5" 8 91 0 0 0 0 0 0 0 0 0 0 0 0 0 0 "other" -1 1 "c" 6 0
"1203" 1 "26" 10 125 178 1 178 178 178 178 178 178 0 0 0 0 0 178 "wh" -1 1 "c" 5 1
"1204" 12 "6" 10 59 0 0 0 0 0 0 0 0 0 0 0 0 0 0 "wh-1" 1 -1 "b" 11 0
"1205" 1 "26" 11 125 0 0 0 0 0 0 0 178 0 0 0 0 0 0 "wh+1" -1 1 "c" 5 0
"1206" 1 "26" 1 125 0 0 0 0 0 0 0 0 0 0 0 0 0 0 "np1" -1 1 "c" 38 0
"1207" 12 "6" 11 59 217 1 217 217 217 217 217 217 0 0 0 0 0 217 "wh" 1 -1 "b" 4 1
"1208" 1 "26" 12 125 172 1 172 172 172 172 172 350 0 0 0 0 0 172 "wh+2" -1 1 "c" 16 1
"1209" 12 "6" 12 59 73 1 73 73 73 73 73 290 0 0 0 0 0 73 "wh+1" 1 -1 "b" 7 1
"1210" 1 "26" 13 125 172 1 0 172 172 445 172 522 273 0 273 0 0 273 "other" -1 1 "c" 9 1
"1211" 12 "6" 13 59 69 1 0 69 69 426 69 359 357 0 357 0 0 357 "wh+2" 1 -1 "b" 4 1
"1212" 1 "26" 14 125 323 1 0 323 323 533 323 845 210 0 210 0 1 210 "other" -1 1 "c" 16 1
"1213" 12 "6" 14 59 245 1 0 245 245 691 245 604 446 0 446 0 0 446 "other" 1 -1 "b" 27 1
"1214" 1 "26" 15 125 181 1 0 181 556 556 1387 2232 375 375 0 2 2 375 "end" -1 1 "c" 22 1
"1215" 12 "6" 1 59 0 0 0 0 0 0 0 0 0 0 0 0 0 0 "np1" 1 -1 "b" 34 0
"1216" 12 "6" 16 59 138 1 0 138 389 389 1192 1796 251 251 0 1 1 251 "end" 1 -1 "b" 8 1
"1217" 12 "6" 2 59 0 0 0 0 0 0 0 0 0 0 0 0 0 0 "aux" 1 -1 "b" 5 0
"1218" 1 "26" 3 125 0 0 0 0 0 0 0 0 0 0 0 0 0 0 "np2" -1 1 "c" 21 0
"1219" 12 "6" 3 59 0 0 0 0 0 0 0 0 0 0 0 0 0 0 "np2" 1 -1 "b" 12 0
"1220" 1 "26" 4 125 0 0 0 0 0 199 0 0 199 0 199 0 0 199 "adj" -1 1 "c" 37 1
"1221" 12 "6" 4 59 0 0 0 0 0 0 0 0 0 0 0 0 0 0 "adj" 1 -1 "b" 18 0
"1222" 1 "26" 5 125 0 0 0 0 0 149 0 0 149 0 149 0 1 149 "vp" -1 1 "c" 12 1
"1223" 12 "6" 5 59 0 0 0 0 0 0 0 0 0 0 0 0 0 0 "vp" 1 -1 "b" 23 0
"1224" 1 "26" 7 125 0 0 0 0 0 0 0 0 0 0 0 0 0 0 "other" -1 1 "c" 2 0
"1225" 12 "6" 7 59 0 0 0 0 0 0 0 0 0 0 0 0 0 0 "other" 1 -1 "b" 13 0
"1226" 1 "26" 8 125 0 0 0 0 0 0 0 0 0 0 0 0 0 0 "other" -1 1 "c" 6 0
"1227" 12 "6" 8 59 0 0 0 0 0 0 0 0 0 0 0 0 0 0 "other" 1 -1 "b" 6 0
"1228" 1 "26" 9 125 0 0 0 0 0 0 0 0 0 0 0 0 0 0 "wh-1" -1 1 "c" 21 0
"1229" 12 "6" 9 59 0 0 0 0 0 0 0 0 0 0 0 0 0 0 "other" 1 -1 "b" 5 0
"1230" 1 "27" 10 9 0 0 0 0 0 0 0 0 0 0 0 0 0 0 "wh-1" 1 -1 "b" 7 0
"1231" 1 "27" 11 9 67 1 0 114 114 114 114 114 0 0 0 0 0 114 "wh" 1 -1 "b" 5 1
"1232" 1 "27" 12 9 0 0 0 0 0 0 0 114 0 0 0 0 0 0 "wh+1" 1 -1 "b" 2 0
"1233" 1 "27" 13 9 0 0 0 0 0 0 0 114 0 0 0 0 0 0 "wh+2" 1 -1 "b" 4 0
"1234" 1 "27" 14 9 271 1 0 396 396 396 396 510 0 0 0 0 0 396 "other" 1 -1 "b" 18 1
"1235" 1 "27" 15 9 151 1 0 151 151 193 151 661 42 0 42 0 0 42 "other" 1 -1 "b" 9 1
"1236" 1 "27" 16 9 148 1 0 266 658 658 700 1361 392 392 0 1 1 392 "end" 1 -1 "b" 25 1
"1237" 1 "27" 1 9 0 0 0 0 0 0 0 0 0 0 0 0 0 0 "np1" 1 -1 "b" 46 0
"1238" 1 "27" 2 9 0 0 0 0 0 0 0 0 0 0 0 0 0 0 "aux" 1 -1 "b" 5 0
"1239" 1 "27" 3 9 0 0 0 0 0 0 0 0 0 0 0 0 0 0 "np2" 1 -1 "b" 19 0
"1240" 1 "27" 4 9 0 0 0 0 0 0 0 0 0 0 0 0 0 0 "adj" 1 -1 "b" 25 0
"1241" 1 "27" 5 9 0 0 0 0 0 0 0 0 0 0 0 0 0 0 "vp" 1 -1 "b" 11 0
"1242" 1 "27" 6 9 0 0 0 0 0 0 0 0 0 0 0 0 0 0 "other" 1 -1 "b" 4 0
"1243" 1 "27" 7 9 0 0 0 0 0 0 0 0 0 0 0 0 0 0 "other" 1 -1 "b" 16 0
"1244" 1 "28" 10 127 0 0 0 0 0 386 0 0 386 0 386 0 1 175 "wh-1" 1 1 "a" 15 1
"1245" 12 "8" 10 96 0 0 0 0 0 109 0 0 109 0 109 0 0 109 "wh-1" -1 -1 "d" 11 1
"1246" 1 "28" 11 127 176 1 176 176 176 176 804 804 0 0 0 1 1 176 "wh" 1 1 "a" 8 1
"1247" 1 "28" 1 127 0 0 0 0 0 934 0 0 934 0 934 0 0 373 "np1" 1 1 "a" 37 1
"1248" 12 "8" 11 96 233 1 233 233 233 233 233 233 0 0 0 0 0 233 "wh" -1 -1 "d" 6 1
"1249" 1 "28" 13 127 191 1 0 426 426 426 426 1230 0 0 0 0 0 426 "wh+2" 1 1 "a" 18 1
"1250" 12 "8" 13 96 181 1 181 181 181 181 181 414 0 0 0 0 0 181 "wh+2" -1 -1 "d" 2 1
"1251" 12 "8" 14 96 127 1 0 127 127 497 127 541 370 0 370 0 0 370 "other" -1 -1 "d" 8 1
"1252" 1 "28" 15 127 163 1 0 334 334 334 334 1564 0 0 0 0 0 334 "other" 1 1 "a" 18 1
"1253" 1 "28" 16 127 143 1 143 143 143 143 2542 4106 0 0 0 1 1 143 "end" 1 1 "a" 7 1
"1254" 12 "8" 16 96 708 1 0 708 1414 1414 2436 2977 706 706 0 1 1 706 "end" -1 -1 "d" 15 1
"1255" 12 "8" 1 96 0 0 0 0 0 0 0 0 0 0 0 0 0 0 "np1" -1 -1 "d" 30 0
"1256" 1 "28" 2 127 0 0 0 0 0 180 0 0 180 0 180 0 0 180 "aux" 1 1 "a" 6 1
"1257" 12 "8" 2 96 0 0 0 0 0 0 0 0 0 0 0 0 0 0 "aux" -1 -1 "d" 5 0
"1258" 1 "28" 3 127 0 0 0 0 0 466 0 0 466 0 466 0 1 466 "np2" 1 1 "a" 17 1
"1259" 12 "8" 3 96 0 0 0 0 0 0 0 0 0 0 0 0 0 0 "np2" -1 -1 "d" 18 0
"1260" 1 "28" 4 127 0 0 0 0 0 646 0 0 646 0 646 0 1 250 "adj" 1 1 "a" 22 1
"1261" 12 "8" 4 96 0 0 0 0 0 0 0 0 0 0 0 0 0 0 "adj" -1 -1 "d" 20 0
"1262" 1 "28" 5 127 0 0 0 0 0 173 0 0 173 0 173 0 1 173 "vp" 1 1 "a" 12 1
"1263" 12 "8" 5 96 0 0 0 0 0 0 0 0 0 0 0 0 0 0 "vp" -1 -1 "d" 22 0
"1264" 1 "28" 7 127 0 0 0 0 0 0 0 0 0 0 0 0 0 0 "other" 1 1 "a" 20 0
"1265" 12 "8" 7 96 0 0 0 0 0 316 0 0 316 0 316 0 0 316 "other" -1 -1 "d" 25 1
"1266" 1 "28" 8 127 0 0 0 0 0 242 0 0 242 0 242 0 0 242 "other" 1 1 "a" 9 1
"1267" 12 "8" 8 96 0 0 0 0 0 227 0 0 227 0 227 0 0 227 "other" -1 -1 "d" 6 1
"1268" 12 "9" 10 128 0 0 0 0 0 0 0 0 0 0 0 0 0 0 "wh-1" -1 1 "c" 10 0
"1269" 12 "9" 11 128 192 1 192 192 192 192 192 192 0 0 0 0 0 192 "wh" -1 1 "c" 6 1
"1270" 1 "29" 11 23 225 1 225 225 225 225 225 225 0 0 0 0 0 225 "wh" -1 -1 "d" 6 1
"1271" 12 "9" 1 128 0 0 0 0 0 0 0 0 0 0 0 0 0 0 "np1" -1 1 "c" 25 0
"1272" 12 "9" 12 128 182 1 182 182 182 182 182 374 0 0 0 0 0 182 "wh+1" -1 1 "c" 6 1
"1273" 1 "29" 12 23 138 1 138 138 138 138 138 363 0 0 0 0 0 138 "wh+1" -1 -1 "d" 3 1
"1274" 1 "29" 1 23 0 0 0 0 0 0 0 0 0 0 0 0 0 0 "np1" -1 -1 "d" 31 0
"1275" 1 "29" 13 23 0 0 0 0 0 0 0 363 0 0 0 0 0 0 "wh+2" -1 -1 "d" 11 0
"1276" 1 "29" 14 23 213 1 0 753 753 1078 753 1116 325 0 325 0 0 325 "other" -1 -1 "d" 28 1
"1277" 12 "9" 15 128 213 1 213 213 213 213 213 587 0 0 0 0 0 213 "other" -1 1 "c" 10 1
"1278" 1 "29" 15 23 260 1 0 260 711 711 1036 2152 451 451 0 1 1 451 "other" -1 -1 "d" 25 1
"1279" 12 "9" 16 128 168 1 0 334 334 334 334 921 0 0 0 0 0 334 "end" -1 1 "c" 20 1
"1280" 1 "29" 16 23 292 1 292 292 292 292 292 2444 0 0 0 0 0 292 "end" -1 -1 "d" 20 1
"1281" 1 "29" 2 23 0 0 0 0 0 0 0 0 0 0 0 0 0 0 "aux" -1 -1 "d" 5 0
"1282" 12 "9" 3 128 0 0 0 0 0 0 0 0 0 0 0 0 0 0 "np2" -1 1 "c" 23 0
"1283" 1 "29" 3 23 0 0 0 0 0 0 0 0 0 0 0 0 0 0 "np2" -1 -1 "d" 18 0
"1284" 12 "9" 4 128 0 0 0 0 0 0 0 0 0 0 0 0 0 0 "adj" -1 1 "c" 22 0
"1285" 1 "29" 4 23 0 0 0 0 0 0 0 0 0 0 0 0 0 0 "adj" -1 -1 "d" 13 0
"1286" 12 "9" 5 128 0 0 0 0 0 0 0 0 0 0 0 0 0 0 "vp" -1 1 "c" 15 0
"1287" 1 "29" 5 23 0 0 0 0 0 0 0 0 0 0 0 0 0 0 "vp" -1 -1 "d" 17 0
"1288" 12 "9" 7 128 0 0 0 0 0 0 0 0 0 0 0 0 0 0 "other" -1 1 "c" 11 0
"1289" 1 "29" 7 23 0 0 0 0 0 0 0 0 0 0 0 0 0 0 "other" -1 -1 "d" 3 0
"1290" 1 "29" 8 23 0 0 0 0 0 0 0 0 0 0 0 0 0 0 "other" -1 -1 "d" 8 0
"1291" 12 "9" 9 128 0 0 0 0 0 0 0 0 0 0 0 0 0 0 "other" -1 1 "c" 5 0
"1292" 1 "29" 9 23 0 0 0 0 0 0 0 0 0 0 0 0 0 0 "other" -1 -1 "d" 6 0
"1293" 1 "30" 11 128 0 0 0 0 0 0 0 0 0 0 0 0 0 0 "wh-1" -1 1 "c" 11 0
"1294" 1 "30" 1 128 0 0 0 0 0 708 0 0 708 0 708 0 0 708 "np1" -1 1 "c" 34 1
"1295" 1 "30" 12 128 427 1 427 427 427 427 427 427 0 0 0 0 0 427 "wh" -1 1 "c" 8 1
"1296" 1 "30" 14 128 159 1 159 159 159 159 159 586 0 0 0 0 0 159 "wh+2" -1 1 "c" 15 1
"1297" 1 "30" 15 128 151 1 0 306 306 306 306 892 0 0 0 0 0 306 "other" -1 1 "c" 17 1
"1298" 1 "30" 16 128 256 1 256 256 256 256 1671 2563 0 0 0 1 1 256 "other" -1 1 "c" 18 1
"1299" 1 "30" 2 128 0 0 0 0 0 0 0 0 0 0 0 0 0 0 "aux" -1 1 "c" 6 0
"1300" 1 "30" 3 128 0 0 0 0 0 148 0 0 148 0 148 0 0 148 "np2" -1 1 "c" 10 1
"1301" 1 "30" 4 128 0 0 0 0 0 559 0 0 559 0 559 0 0 559 "adj" -1 1 "c" 24 1
"1302" 1 "30" 5 128 0 0 0 0 0 0 0 0 0 0 0 0 0 0 "vp" -1 1 "c" 10 0
"1303" 1 "30" 6 128 0 0 0 0 0 0 0 0 0 0 0 0 0 0 "other" -1 1 "c" 19 0
"1304" 1 "30" 8 128 0 0 0 0 0 0 0 0 0 0 0 0 0 0 "other" -1 1 "c" 2 0
"1305" 13 "10" 11 12 286 1 286 286 286 286 286 286 0 0 0 0 0 286 "wh" 1 -1 "b" 8 1
"1306" 13 "10" 1 12 0 0 0 0 0 0 0 0 0 0 0 0 0 0 "np1" 1 -1 "b" 29 0
"1307" 13 "10" 12 12 258 1 0 341 341 341 341 627 0 0 0 0 0 341 "wh+1" 1 -1 "b" 5 1
"1308" 1 "3" 10 123 0 0 0 0 0 0 0 0 0 0 0 0 0 0 "wh-1" 1 -1 "b" 6 0
"1309" 13 "10" 13 12 150 1 150 150 150 150 150 777 0 0 0 0 0 150 "wh+2" 1 -1 "b" 15 1
"1310" 13 "10" 14 12 206 1 0 332 332 332 332 1109 0 0 0 0 0 332 "other" 1 -1 "b" 12 1
"1311" 13 "10" 15 12 198 1 0 1307 1307 1307 1307 2416 0 0 0 0 0 1307 "other" 1 -1 "b" 20 1
"1312" 13 "10" 16 12 280 1 0 762 762 762 762 3178 0 0 0 0 0 762 "end" 1 -1 "b" 14 1
"1313" 13 "10" 3 12 0 0 0 0 0 0 0 0 0 0 0 0 0 0 "np2" 1 -1 "b" 22 0
"1314" 13 "10" 4 12 0 0 0 0 0 0 0 0 0 0 0 0 0 0 "adj" 1 -1 "b" 30 0
"1315" 13 "10" 5 12 0 0 0 0 0 0 0 0 0 0 0 0 0 0 "vp" 1 -1 "b" 20 0
"1316" 13 "10" 7 12 0 0 0 0 0 0 0 0 0 0 0 0 0 0 "other" 1 -1 "b" 15 0
"1317" 13 "10" 8 12 0 0 0 0 0 0 0 0 0 0 0 0 0 0 "other" 1 -1 "b" 8 0
"1318" 13 "10" 9 12 0 0 0 0 0 0 0 0 0 0 0 0 0 0 "other" 1 -1 "b" 4 0
"1319" 13 "1" 10 61 0 0 0 0 0 411 0 0 411 0 411 0 0 411 "wh-1" -1 1 "c" 6 1
"1320" 13 "11" 10 97 0 0 0 0 0 0 0 0 0 0 0 0 0 0 "wh-1" 1 1 "a" 8 0
"1321" 13 "11" 11 97 397 1 0 569 569 569 569 569 0 0 0 0 0 569 "wh" 1 1 "a" 5 1
"1322" 1 "3" 11 123 188 1 188 188 188 188 188 188 0 0 0 0 0 188 "wh" 1 -1 "b" 6 1
"1323" 13 "11" 12 97 125 1 0 359 359 640 359 928 281 0 281 0 0 281 "wh+1" 1 1 "a" 4 1
"1324" 13 "11" 13 97 277 1 0 729 1492 1492 1773 2701 763 763 0 1 1 763 "wh+2" 1 1 "a" 30 1
"1325" 13 "11" 14 97 393 1 0 393 393 725 393 3094 332 0 332 0 1 332 "other" 1 1 "a" 5 1
"1326" 13 "11" 15 97 112 1 0 247 247 420 247 3341 173 0 173 0 0 173 "other" 1 1 "a" 6 1
"1327" 13 "1" 11 61 249 1 0 249 496 496 907 907 247 247 0 1 1 247 "wh" -1 1 "c" 6 1
"1328" 13 "11" 16 97 319 1 0 319 388 388 1215 4556 69 69 0 1 1 69 "end" 1 1 "a" 10 1
"1329" 13 "11" 1 97 0 0 0 0 0 0 0 0 0 0 0 0 0 0 "np1" 1 1 "a" 36 0
"1330" 1 "3" 1 123 0 0 0 0 0 323 0 0 323 0 323 0 0 323 "np1" 1 -1 "b" 25 1
"1331" 13 "1" 12 61 204 1 0 481 481 481 481 1388 0 0 0 0 0 481 "wh+1" -1 1 "c" 4 1
"1332" 13 "11" 2 97 0 0 0 0 0 0 0 0 0 0 0 0 0 0 "aux" 1 1 "a" 6 0
"1333" 13 "11" 3 97 0 0 0 0 0 0 0 0 0 0 0 0 0 0 "np2" 1 1 "a" 19 0
"1334" 13 "1" 14 61 295 1 295 295 295 295 295 1683 0 0 0 0 0 295 "other" -1 1 "c" 3 1
"1335" 13 "11" 4 97 0 0 0 0 0 322 0 0 322 0 322 0 0 322 "adj" 1 1 "a" 38 1
"1336" 13 "1" 15 61 283 1 283 283 283 283 283 1966 0 0 0 0 0 283 "other" -1 1 "c" 5 1
"1337" 13 "11" 5 97 0 0 0 0 0 0 0 0 0 0 0 0 0 0 "vp" 1 1 "a" 11 0
"1338" 13 "1" 1 61 0 0 0 0 0 837 0 0 837 0 837 0 0 837 "np1" -1 1 "c" 32 1
"1339" 13 "1" 16 61 199 1 0 338 338 338 1789 3755 0 0 0 1 1 338 "end" -1 1 "c" 14 1
"1340" 13 "11" 6 97 0 0 0 0 0 0 0 0 0 0 0 0 0 0 "other" 1 1 "a" 4 0
"1341" 13 "11" 7 97 0 0 0 0 0 0 0 0 0 0 0 0 0 0 "other" 1 1 "a" 2 0
"1342" 13 "11" 8 97 0 0 0 0 0 0 0 0 0 0 0 0 0 0 "other" 1 1 "a" 8 0
"1343" 13 "11" 9 97 0 0 0 0 0 0 0 0 0 0 0 0 0 0 "other" 1 1 "a" 11 0
"1344" 13 "12" 10 26 0 0 0 0 0 0 0 0 0 0 0 0 0 0 "wh-1" -1 -1 "d" 13 0
"1345" 13 "12" 11 26 307 1 307 307 307 307 307 307 0 0 0 0 0 307 "wh" -1 -1 "d" 6 1
"1346" 13 "12" 12 26 84 1 84 84 84 84 84 391 0 0 0 0 0 84 "wh+1" -1 -1 "d" 4 1
"1347" 13 "12" 1 26 0 0 0 0 0 0 0 0 0 0 0 0 0 0 "np1" -1 -1 "d" 29 0
"1348" 13 "12" 13 26 110 1 0 423 423 423 423 814 0 0 0 0 0 423 "wh+2" -1 -1 "d" 12 1
"1349" 13 "12" 14 26 259 1 259 259 259 259 259 1073 0 0 0 0 0 259 "other" -1 -1 "d" 5 1
"1350" 13 "12" 15 26 289 1 0 289 289 510 289 1362 221 0 221 0 0 221 "other" -1 -1 "d" 4 1
"1351" 13 "12" 16 26 173 1 0 173 1369 1369 1590 2952 1196 1196 0 1 1 1196 "end" -1 -1 "d" 25 1
"1352" 13 "12" 2 26 0 0 0 0 0 0 0 0 0 0 0 0 0 0 "aux" -1 -1 "d" 5 0
"1353" 13 "12" 3 26 0 0 0 0 0 0 0 0 0 0 0 0 0 0 "np2" -1 -1 "d" 26 0
"1354" 13 "12" 4 26 0 0 0 0 0 0 0 0 0 0 0 0 0 0 "adj" -1 -1 "d" 26 0
"1355" 13 "12" 5 26 0 0 0 0 0 0 0 0 0 0 0 0 0 0 "vp" -1 -1 "d" 8 0
"1356" 13 "1" 2 61 0 0 0 0 0 177 0 0 177 0 177 0 0 177 "aux" -1 1 "c" 6 1
"1357" 13 "12" 6 26 0 0 0 0 0 0 0 0 0 0 0 0 0 0 "other" -1 -1 "d" 4 0
"1358" 13 "12" 7 26 0 0 0 0 0 0 0 0 0 0 0 0 0 0 "other" -1 -1 "d" 22 0
"1359" 13 "12" 8 26 0 0 0 0 0 0 0 0 0 0 0 0 0 0 "other" -1 -1 "d" 3 0
"1360" 13 "12" 9 26 0 0 0 0 0 0 0 0 0 0 0 0 0 0 "other" -1 -1 "d" 6 0
"1361" 13 "13" 10 127 0 0 0 0 0 0 0 0 0 0 0 0 0 0 "other" -1 1 "c" 5 0
"1362" 13 "13" 11 127 0 0 0 0 0 66 0 0 66 0 66 0 0 66 "wh-1" -1 1 "c" 9 1
"1363" 13 "13" 1 127 0 0 0 0 0 1857 0 0 1857 0 1857 0 0 1823 "np1" -1 1 "c" 55 1
"1364" 13 "13" 12 127 123 1 0 123 371 371 471 471 248 248 0 1 1 248 "wh" -1 1 "c" 6 1
"1365" 13 "13" 13 127 623 1 623 623 623 623 623 1094 0 0 0 0 0 623 "wh+1" -1 1 "c" 6 1
"1366" 13 "13" 14 127 252 1 0 664 664 664 664 1758 0 0 0 0 0 664 "wh+2" -1 1 "c" 16 1
"1367" 13 "13" 15 127 211 1 0 605 605 605 605 2363 0 0 0 0 0 605 "other" -1 1 "c" 20 1
"1368" 13 "13" 16 127 184 1 184 184 184 184 184 2547 0 0 0 0 0 184 "other" -1 1 "c" 9 1
"1369" 13 "13" 17 127 328 1 0 653 653 653 3429 5976 0 0 0 1 1 653 "end" -1 1 "c" 18 1
"1370" 13 "13" 2 127 0 0 0 0 0 54 0 0 54 0 54 0 1 54 "aux" -1 1 "c" 6 1
"1371" 13 "13" 3 127 0 0 0 0 0 323 0 0 323 0 323 0 0 323 "np2" -1 1 "c" 13 1
"1372" 13 "13" 4 127 0 0 0 0 0 576 0 0 576 0 576 0 1 404 "adj" -1 1 "c" 28 1
"1373" 13 "13" 5 127 0 0 0 0 0 0 0 0 0 0 0 0 0 0 "vp" -1 1 "c" 10 0
"1374" 13 "1" 3 61 0 0 0 0 0 360 0 0 360 0 360 0 0 360 "np2" -1 1 "c" 23 1
"1375" 13 "13" 6 127 0 0 0 0 0 0 0 0 0 0 0 0 0 0 "other" -1 1 "c" 4 0
"1376" 13 "13" 7 127 0 0 0 0 0 0 0 0 0 0 0 0 0 0 "other" -1 1 "c" 8 0
"1377" 13 "13" 8 127 0 0 0 0 0 0 0 0 0 0 0 0 0 0 "other" -1 1 "c" 14 0
"1378" 13 "13" 9 127 0 0 0 0 0 0 0 0 0 0 0 0 0 0 "other" -1 1 "c" 6 0
"1379" 13 "14" 10 9 0 0 0 0 0 109 0 0 109 0 109 0 0 109 "wh-1" 1 -1 "b" 15 1
"1380" 13 "14" 11 9 268 1 0 507 507 676 507 507 169 0 169 0 0 169 "wh" 1 -1 "b" 6 1
"1381" 1 "3" 14 123 203 1 203 203 203 203 203 391 0 0 0 0 0 203 "other" 1 -1 "b" 8 1
"1382" 13 "14" 12 9 336 1 0 793 793 1432 793 1300 639 0 639 0 0 639 "wh+1" 1 -1 "b" 6 1
"1383" 13 "14" 13 9 257 1 0 641 641 1019 641 1941 378 0 378 0 1 378 "wh+2" 1 -1 "b" 31 1
"1384" 13 "14" 14 9 338 1 0 777 777 971 777 2718 194 0 194 0 0 194 "other" 1 -1 "b" 25 1
"1385" 13 "14" 15 9 199 1 199 199 199 199 199 2917 0 0 0 0 0 199 "other" 1 -1 "b" 14 1
"1386" 13 "14" 16 9 196 1 0 1298 2269 2269 4052 6969 971 971 0 2 2 971 "end" 1 -1 "b" 26 1
"1387" 13 "14" 1 9 0 0 0 0 0 0 0 0 0 0 0 0 0 0 "np1" 1 -1 "b" 35 0
"1388" 13 "14" 2 9 0 0 0 0 0 0 0 0 0 0 0 0 0 0 "aux" 1 -1 "b" 5 0
"1389" 13 "14" 3 9 0 0 0 0 0 0 0 0 0 0 0 0 0 0 "np2" 1 -1 "b" 13 0
"1390" 13 "14" 4 9 0 0 0 0 0 0 0 0 0 0 0 0 0 0 "adj" 1 -1 "b" 31 0
"1391" 13 "14" 5 9 0 0 0 0 0 294 0 0 294 0 294 0 0 294 "vp" 1 -1 "b" 21 1
"1392" 13 "1" 4 61 0 0 0 0 0 0 0 0 0 0 0 0 0 0 "adj" -1 1 "c" 19 0
"1393" 13 "14" 6 9 0 0 0 0 0 0 0 0 0 0 0 0 0 0 "other" 1 -1 "b" 4 0
"1394" 13 "14" 7 9 0 0 0 0 0 0 0 0 0 0 0 0 0 0 "other" 1 -1 "b" 6 0
"1395" 13 "14" 8 9 0 0 0 0 0 0 0 0 0 0 0 0 0 0 "other" 1 -1 "b" 6 0
"1396" 13 "14" 9 9 0 0 0 0 0 0 0 0 0 0 0 0 0 0 "other" 1 -1 "b" 7 0
"1397" 13 "15" 10 105 0 0 0 0 0 0 0 0 0 0 0 0 0 0 "wh-1" 1 1 "a" 9 0
"1398" 13 "15" 1 105 0 0 0 0 0 0 0 0 0 0 0 0 0 0 "np1" 1 1 "a" 38 0
"1399" 13 "15" 11 105 547 1 547 547 547 547 547 547 0 0 0 0 0 547 "wh" 1 1 "a" 4 1
"1400" 13 "15" 12 105 254 1 254 254 254 254 254 801 0 0 0 0 0 254 "wh+1" 1 1 "a" 3 1
"1401" 1 "3" 15 123 160 1 0 160 160 310 160 551 150 0 150 0 1 150 "other" 1 -1 "b" 14 1
"1402" 13 "15" 13 105 231 1 0 231 231 475 231 1032 244 0 244 0 0 244 "wh+2" 1 1 "a" 10 1
"1403" 13 "15" 14 105 148 1 0 148 720 720 964 1996 572 572 0 1 1 572 "other" 1 1 "a" 20 1
"1404" 13 "15" 15 105 272 1 0 601 601 601 601 2597 0 0 0 0 0 601 "other" 1 1 "a" 24 1
"1405" 13 "15" 16 105 170 1 0 747 747 747 747 3344 0 0 0 0 0 747 "end" 1 1 "a" 31 1
"1406" 13 "15" 2 105 0 0 0 0 0 0 0 0 0 0 0 0 0 0 "aux" 1 1 "a" 6 0
"1407" 13 "15" 3 105 0 0 0 0 0 0 0 0 0 0 0 0 0 0 "np2" 1 1 "a" 15 0
"1408" 13 "15" 4 105 0 0 0 0 0 0 0 0 0 0 0 0 0 0 "adj" 1 1 "a" 28 0
"1409" 13 "15" 5 105 0 0 0 0 0 0 0 0 0 0 0 0 0 0 "vp" 1 1 "a" 9 0
"1410" 13 "1" 5 61 0 0 0 0 0 77 0 0 77 0 77 0 0 77 "vp" -1 1 "c" 18 1
"1411" 13 "15" 6 105 0 0 0 0 0 0 0 0 0 0 0 0 0 0 "other" 1 1 "a" 4 0
"1412" 13 "15" 7 105 0 0 0 0 0 0 0 0 0 0 0 0 0 0 "other" 1 1 "a" 21 0
"1413" 13 "15" 8 105 0 0 0 0 0 0 0 0 0 0 0 0 0 0 "other" 1 1 "a" 7 0
"1414" 13 "15" 9 105 0 0 0 0 0 0 0 0 0 0 0 0 0 0 "other" 1 1 "a" 9 0
"1415" 13 "16" 10 69 0 0 0 0 0 0 0 0 0 0 0 0 0 0 "wh-1" -1 -1 "d" 10 0
"1416" 13 "16" 11 69 225 1 225 225 225 225 225 225 0 0 0 0 0 225 "wh" -1 -1 "d" 6 1
"1417" 1 "3" 16 123 279 1 0 375 375 375 1462 2013 0 0 0 1 1 375 "end" 1 -1 "b" 29 1
"1418" 13 "16" 12 69 287 1 0 368 368 368 368 593 0 0 0 0 0 368 "wh+1" -1 -1 "d" 7 1
"1419" 13 "16" 13 69 185 1 185 185 185 185 185 778 0 0 0 0 0 185 "wh+2" -1 -1 "d" 12 1
"1420" 13 "16" 14 69 230 1 0 955 955 1276 955 1733 321 0 321 0 0 321 "other" -1 -1 "d" 21 1
"1421" 13 "16" 15 69 307 1 0 307 307 354 307 2040 47 0 47 0 1 47 "other" -1 -1 "d" 18 1
"1422" 13 "16" 16 69 164 1 0 524 836 836 1204 3244 312 312 0 1 1 312 "end" -1 -1 "d" 21 1
"1423" 13 "16" 1 69 0 0 0 0 0 0 0 0 0 0 0 0 0 0 "np1" -1 -1 "d" 30 0
"1424" 13 "16" 3 69 0 0 0 0 0 0 0 0 0 0 0 0 0 0 "np2" -1 -1 "d" 25 0
"1425" 13 "16" 4 69 0 0 0 0 0 0 0 0 0 0 0 0 0 0 "adj" -1 -1 "d" 32 0
"1426" 13 "16" 5 69 0 0 0 0 0 0 0 0 0 0 0 0 0 0 "vp" -1 -1 "d" 11 0
"1427" 13 "1" 6 61 0 0 0 0 0 0 0 0 0 0 0 0 0 0 "other" -1 1 "c" 4 0
"1428" 13 "16" 6 69 0 0 0 0 0 0 0 0 0 0 0 0 0 0 "other" -1 -1 "d" 4 0
"1429" 13 "16" 7 69 0 0 0 0 0 0 0 0 0 0 0 0 0 0 "other" -1 -1 "d" 7 0
"1430" 13 "16" 8 69 0 0 0 0 0 0 0 0 0 0 0 0 0 0 "other" -1 -1 "d" 6 0
"1431" 13 "16" 9 69 0 0 0 0 0 0 0 0 0 0 0 0 0 0 "other" -1 -1 "d" 11 0
"1432" 13 "17" 10 63 0 0 0 0 0 0 0 0 0 0 0 0 0 0 "wh-1" -1 1 "c" 21 0
"1433" 13 "17" 11 63 177 1 177 177 177 177 177 177 0 0 0 0 0 177 "wh" -1 1 "c" 6 1
"1434" 13 "17" 13 63 247 1 247 247 247 247 247 424 0 0 0 0 0 247 "wh+2" -1 1 "c" 12 1
"1435" 13 "17" 14 63 211 1 0 540 540 540 540 964 0 0 0 0 0 540 "other" -1 1 "c" 15 1
"1436" 13 "17" 15 63 250 1 250 250 250 250 250 1214 0 0 0 0 0 250 "other" -1 1 "c" 5 1
"1437" 13 "17" 1 63 0 0 0 0 0 1363 0 0 1363 0 1363 0 0 1363 "np1" -1 1 "c" 36 1
"1438" 13 "17" 16 63 168 1 0 381 381 381 4342 5556 0 0 0 1 1 381 "end" -1 1 "c" 17 1
"1439" 13 "17" 2 63 0 0 0 0 0 206 0 0 206 0 206 0 0 206 "aux" -1 1 "c" 6 1
"1440" 13 "17" 3 63 0 0 0 0 0 743 0 0 743 0 743 0 0 424 "np2" -1 1 "c" 14 1
"1441" 13 "17" 4 63 0 0 0 0 0 993 0 0 993 0 993 0 1 376 "adj" -1 1 "c" 20 1
"1442" 13 "17" 5 63 0 0 0 0 0 656 0 0 656 0 656 0 0 656 "vp" -1 1 "c" 26 1
"1443" 13 "1" 7 61 0 0 0 0 0 0 0 0 0 0 0 0 0 0 "other" -1 1 "c" 30 0
"1444" 13 "17" 6 63 0 0 0 0 0 0 0 0 0 0 0 0 0 0 "other" -1 1 "c" 4 0
"1445" 13 "17" 7 63 0 0 0 0 0 0 0 0 0 0 0 0 0 0 "other" -1 1 "c" 13 0
"1446" 13 "17" 8 63 0 0 0 0 0 0 0 0 0 0 0 0 0 0 "other" -1 1 "c" 6 0
"1447" 13 "18" 10 85 0 0 0 0 0 0 0 0 0 0 0 0 0 0 "wh-1" 1 -1 "b" 6 0
"1448" 13 "18" 11 85 135 1 0 268 268 268 268 268 0 0 0 0 0 268 "wh" 1 -1 "b" 6 1
"1449" 13 "18" 12 85 177 1 177 177 177 177 177 445 0 0 0 0 0 177 "wh+1" 1 -1 "b" 5 1
"1450" 13 "18" 13 85 196 1 0 372 372 372 372 817 0 0 0 0 0 372 "wh+2" 1 -1 "b" 14 1
"1451" 13 "18" 14 85 266 1 266 266 266 266 266 1083 0 0 0 0 0 266 "other" 1 -1 "b" 8 1
"1452" 13 "18" 15 85 698 1 0 1352 1352 1578 1352 2435 226 0 226 0 0 226 "other" 1 -1 "b" 19 1
"1453" 13 "18" 16 85 268 1 0 481 481 481 707 3142 0 0 0 1 1 481 "end" 1 -1 "b" 10 1
"1454" 13 "18" 1 85 0 0 0 0 0 0 0 0 0 0 0 0 0 0 "np1" 1 -1 "b" 29 0
"1455" 13 "18" 2 85 0 0 0 0 0 0 0 0 0 0 0 0 0 0 "aux" 1 -1 "b" 5 0
"1456" 13 "18" 3 85 0 0 0 0 0 0 0 0 0 0 0 0 0 0 "np2" 1 -1 "b" 17 0
"1457" 13 "18" 4 85 0 0 0 0 0 0 0 0 0 0 0 0 0 0 "adj" 1 -1 "b" 23 0
"1458" 13 "18" 5 85 0 0 0 0 0 0 0 0 0 0 0 0 0 0 "vp" 1 -1 "b" 26 0
"1459" 13 "1" 8 61 0 0 0 0 0 0 0 0 0 0 0 0 0 0 "other" -1 1 "c" 6 0
"1460" 13 "18" 6 85 0 0 0 0 0 0 0 0 0 0 0 0 0 0 "other" 1 -1 "b" 4 0
"1461" 13 "18" 7 85 0 0 0 0 0 0 0 0 0 0 0 0 0 0 "other" 1 -1 "b" 22 0
"1462" 13 "18" 8 85 0 0 0 0 0 0 0 0 0 0 0 0 0 0 "other" 1 -1 "b" 10 0
"1463" 13 "18" 9 85 0 0 0 0 0 0 0 0 0 0 0 0 0 0 "other" 1 -1 "b" 4 0
"1464" 13 "19" 10 31 0 0 0 0 0 0 0 0 0 0 0 0 0 0 "wh-1" 1 1 "a" 13 0
"1465" 13 "19" 11 31 288 1 288 288 288 288 288 288 0 0 0 0 0 288 "wh" 1 1 "a" 6 1
"1466" 13 "19" 12 31 82 1 0 520 520 520 520 808 0 0 0 0 0 520 "wh+1" 1 1 "a" 6 1
"1467" 13 "19" 1 31 0 0 0 0 0 0 0 0 0 0 0 0 0 0 "np1" 1 1 "a" 37 0
"1468" 13 "19" 13 31 230 1 230 230 230 230 230 1038 0 0 0 0 0 230 "wh+2" 1 1 "a" 7 1
"1469" 13 "19" 14 31 202 1 202 202 202 202 202 1240 0 0 0 0 0 202 "other" 1 1 "a" 5 1
"1470" 13 "19" 15 31 167 1 0 590 590 590 590 1830 0 0 0 0 0 590 "other" 1 1 "a" 17 1
"1471" 13 "19" 16 31 209 1 0 643 643 643 643 2473 0 0 0 0 0 643 "end" 1 1 "a" 15 1
"1472" 13 "19" 2 31 0 0 0 0 0 0 0 0 0 0 0 0 0 0 "aux" 1 1 "a" 6 0
"1473" 13 "19" 3 31 0 0 0 0 0 0 0 0 0 0 0 0 0 0 "np2" 1 1 "a" 21 0
"1474" 13 "19" 4 31 0 0 0 0 0 0 0 0 0 0 0 0 0 0 "adj" 1 1 "a" 29 0
"1475" 13 "19" 5 31 0 0 0 0 0 0 0 0 0 0 0 0 0 0 "vp" 1 1 "a" 21 0
"1476" 13 "19" 7 31 0 0 0 0 0 0 0 0 0 0 0 0 0 0 "other" 1 1 "a" 2 0
"1477" 13 "19" 8 31 0 0 0 0 0 0 0 0 0 0 0 0 0 0 "other" 1 1 "a" 3 0
"1478" 13 "19" 9 31 0 0 0 0 0 0 0 0 0 0 0 0 0 0 "other" 1 1 "a" 5 0
"1479" 13 "20" 10 19 0 0 0 0 0 0 0 0 0 0 0 0 0 0 "wh-1" -1 -1 "d" 10 0
"1480" 13 "20" 11 19 144 1 144 144 144 144 144 144 0 0 0 0 0 144 "wh" -1 -1 "d" 5 1
"1481" 13 "20" 1 19 0 0 0 0 0 0 0 0 0 0 0 0 0 0 "np1" -1 -1 "d" 32 0
"1482" 13 "20" 12 19 0 0 0 0 0 0 0 144 0 0 0 0 0 0 "wh+1" -1 -1 "d" 4 0
"1483" 13 "20" 13 19 253 1 0 378 378 378 378 522 0 0 0 0 0 378 "wh+2" -1 -1 "d" 26 1
"1484" 13 "20" 14 19 158 1 158 158 158 158 158 680 0 0 0 0 0 158 "other" -1 -1 "d" 6 1
"1485" 13 "20" 15 19 73 1 73 73 73 73 73 753 0 0 0 0 0 73 "other" -1 -1 "d" 16 1
"1486" 13 "20" 16 19 0 0 0 0 0 0 0 753 0 0 0 0 0 0 "end" -1 -1 "d" 8 0
"1487" 13 "20" 2 19 0 0 0 0 0 0 0 0 0 0 0 0 0 0 "aux" -1 -1 "d" 5 0
"1488" 13 "20" 3 19 0 0 0 0 0 0 0 0 0 0 0 0 0 0 "np2" -1 -1 "d" 16 0
"1489" 13 "20" 4 19 0 0 0 0 0 0 0 0 0 0 0 0 0 0 "adj" -1 -1 "d" 22 0
"1490" 13 "20" 5 19 0 0 0 0 0 0 0 0 0 0 0 0 0 0 "vp" -1 -1 "d" 14 0
"1491" 13 "20" 6 19 0 0 0 0 0 0 0 0 0 0 0 0 0 0 "other" -1 -1 "d" 4 0
"1492" 13 "20" 7 19 0 0 0 0 0 0 0 0 0 0 0 0 0 0 "other" -1 -1 "d" 27 0
"1493" 13 "20" 8 19 0 0 0 0 0 0 0 0 0 0 0 0 0 0 "other" -1 -1 "d" 6 0
"1494" 13 "20" 9 19 0 0 0 0 0 0 0 0 0 0 0 0 0 0 "other" -1 -1 "d" 4 0
"1495" 13 "2" 10 17 0 0 0 0 0 0 0 0 0 0 0 0 0 0 "wh-1" 1 -1 "b" 5 0
"1496" 1 "32" 10 34 0 0 0 0 0 197 0 0 197 0 197 0 0 65 "wh-1" 1 1 "a" 6 1
"1497" 13 "2" 11 17 124 1 0 390 390 390 390 390 0 0 0 0 0 390 "wh" 1 -1 "b" 6 1
"1498" 13 "21" 11 94 235 1 0 430 430 430 430 430 0 0 0 0 0 430 "wh" -1 1 "c" 8 1
"1499" 13 "21" 12 94 201 1 0 201 201 526 201 631 325 0 325 0 0 325 "wh+1" -1 1 "c" 5 1
"1500" 1 "32" 11 34 113 1 113 113 113 113 432 432 0 0 0 1 1 113 "wh" 1 1 "a" 4 1
"1501" 13 "21" 13 94 0 0 0 0 0 452 0 631 452 0 452 0 1 78 "wh+2" -1 1 "c" 8 1
"1502" 13 "21" 14 94 271 1 0 271 271 575 271 902 304 0 304 0 0 304 "other" -1 1 "c" 4 1
"1503" 13 "21" 15 94 209 1 0 286 286 462 286 1188 176 0 176 0 0 176 "other" -1 1 "c" 13 1
"1504" 13 "21" 16 94 144 1 0 207 625 625 1882 3070 418 418 0 1 1 418 "end" -1 1 "c" 24 1
"1505" 13 "2" 1 17 0 0 0 0 0 0 0 0 0 0 0 0 0 0 "np1" 1 -1 "b" 33 0
"1506" 13 "21" 1 94 0 0 0 0 0 0 0 0 0 0 0 0 0 0 "np1" -1 1 "c" 36 0
"1507" 13 "2" 12 17 201 1 0 201 201 374 201 591 173 0 173 0 0 173 "wh+1" 1 -1 "b" 3 1
"1508" 1 "3" 2 123 0 0 0 0 0 193 0 0 193 0 193 0 0 193 "aux" 1 -1 "b" 5 1
"1509" 1 "32" 12 34 76 1 0 227 227 227 292 724 0 0 0 1 1 227 "wh+1" 1 1 "a" 6 1
"1510" 13 "21" 2 94 0 0 0 0 0 0 0 0 0 0 0 0 0 0 "aux" -1 1 "c" 6 0
"1511" 13 "2" 13 17 356 1 0 356 836 836 1009 1600 480 480 0 1 1 480 "wh+2" 1 -1 "b" 12 1
"1512" 1 "32" 13 34 0 0 0 0 0 130 0 724 130 0 130 0 0 130 "wh+2" 1 1 "a" 3 1
"1513" 1 "32" 1 34 0 0 0 0 0 548 0 0 548 0 548 0 0 548 "np1" 1 1 "a" 43 1
"1514" 13 "21" 3 94 0 0 0 0 0 0 0 0 0 0 0 0 0 0 "np2" -1 1 "c" 10 0
"1515" 13 "2" 14 17 224 1 0 224 224 628 224 1824 404 0 404 0 0 124 "other" 1 -1 "b" 8 1
"1516" 1 "32" 14 34 142 1 142 142 142 142 272 996 0 0 0 1 1 142 "other" 1 1 "a" 9 1
"1517" 13 "21" 4 94 0 0 0 0 0 0 0 0 0 0 0 0 0 0 "adj" -1 1 "c" 26 0
"1518" 13 "2" 15 17 104 1 0 163 533 1009 813 2637 846 370 476 1 3 369 "other" 1 -1 "b" 18 1
"1519" 1 "32" 15 34 161 1 161 161 161 161 161 1157 0 0 0 0 0 161 "other" 1 1 "a" 8 1
"1520" 13 "21" 5 94 0 0 0 0 0 0 0 0 0 0 0 0 0 0 "vp" -1 1 "c" 9 0
"1521" 13 "2" 16 17 167 1 0 258 258 258 1037 3674 0 0 0 1 1 258 "end" 1 -1 "b" 8 1
"1522" 1 "32" 16 34 486 1 486 486 486 486 2142 3299 0 0 0 1 1 486 "end" 1 1 "a" 19 1
"1523" 13 "21" 6 94 0 0 0 0 0 0 0 0 0 0 0 0 0 0 "other" -1 1 "c" 4 0
"1524" 13 "21" 7 94 0 0 0 0 0 0 0 0 0 0 0 0 0 0 "other" -1 1 "c" 7 0
"1525" 13 "21" 8 94 0 0 0 0 0 0 0 0 0 0 0 0 0 0 "other" -1 1 "c" 6 0
"1526" 13 "21" 9 94 0 0 0 0 0 0 0 0 0 0 0 0 0 0 "other" -1 1 "c" 4 0
"1527" 13 "22" 10 103 0 0 0 0 0 0 0 0 0 0 0 0 0 0 "wh-1" 1 -1 "b" 6 0
"1528" 13 "22" 1 103 0 0 0 0 0 1102 0 0 1102 0 1102 0 0 1102 "np1" 1 -1 "b" 39 1
"1529" 13 "22" 11 103 236 1 236 236 236 236 236 236 0 0 0 0 0 236 "wh" 1 -1 "b" 8 1
"1530" 13 "22" 12 103 67 1 0 67 67 245 67 303 178 0 178 0 0 178 "wh+1" 1 -1 "b" 7 1
"1531" 13 "22" 13 103 23 1 0 186 262 262 440 743 76 76 0 1 1 76 "wh+2" 1 -1 "b" 8 1
"1532" 13 "22" 14 103 218 1 218 218 218 218 218 961 0 0 0 0 0 218 "other" 1 -1 "b" 4 1
"1533" 13 "22" 15 103 195 1 0 195 195 387 195 1156 192 0 192 0 0 192 "other" 1 -1 "b" 4 1
"1534" 13 "22" 16 103 194 1 0 194 715 715 3245 4401 521 521 0 2 2 521 "end" 1 -1 "b" 21 1
"1535" 13 "2" 2 17 0 0 0 0 0 0 0 0 0 0 0 0 0 0 "aux" 1 -1 "b" 5 0
"1536" 13 "22" 2 103 0 0 0 0 0 231 0 0 231 0 231 0 0 231 "aux" 1 -1 "b" 5 1
"1537" 13 "22" 3 103 0 0 0 0 0 359 0 0 359 0 359 0 0 359 "np2" 1 -1 "b" 19 1
"1538" 1 "32" 2 34 0 0 0 0 0 330 0 0 330 0 330 0 1 185 "aux" 1 1 "a" 6 1
"1539" 13 "22" 4 103 0 0 0 0 0 543 0 0 543 0 543 0 0 543 "adj" 1 -1 "b" 31 1
"1540" 13 "22" 5 103 0 0 0 0 0 103 0 0 103 0 103 0 0 103 "vp" 1 -1 "b" 22 1
"1541" 13 "22" 6 103 0 0 0 0 0 0 0 0 0 0 0 0 0 0 "other" 1 -1 "b" 4 0
"1542" 13 "22" 7 103 0 0 0 0 0 0 0 0 0 0 0 0 0 0 "other" 1 -1 "b" 11 0
"1543" 13 "22" 8 103 0 0 0 0 0 0 0 0 0 0 0 0 0 0 "other" 1 -1 "b" 7 0
"1544" 13 "22" 9 103 0 0 0 0 0 0 0 0 0 0 0 0 0 0 "other" 1 -1 "b" 6 0
"1545" 13 "23" 10 64 0 0 0 0 0 0 0 0 0 0 0 0 0 0 "wh-1" 1 1 "a" 20 0
"1546" 13 "23" 11 64 255 1 255 255 255 255 255 255 0 0 0 0 0 255 "wh" 1 1 "a" 8 1
"1547" 13 "23" 12 64 106 1 0 358 358 644 358 613 286 0 286 0 0 286 "wh+1" 1 1 "a" 6 1
"1548" 13 "23" 13 64 172 1 0 172 348 348 634 1247 176 176 0 1 1 176 "wh+2" 1 1 "a" 12 1
"1549" 13 "23" 14 64 270 1 0 708 708 708 708 1955 0 0 0 0 0 708 "other" 1 1 "a" 28 1
"1550" 13 "23" 15 64 248 1 0 248 248 397 248 2203 149 0 149 0 0 149 "other" 1 1 "a" 12 1
"1551" 13 "23" 1 64 0 0 0 0 0 1937 0 0 1937 0 1937 0 0 1937 "np1" 1 1 "a" 57 1
"1552" 13 "23" 16 64 295 1 0 295 1646 1646 4093 6296 1351 1351 0 2 2 1351 "end" 1 1 "a" 25 1
"1553" 13 "2" 3 17 0 0 0 0 0 0 0 0 0 0 0 0 0 0 "np2" 1 -1 "b" 18 0
"1554" 13 "23" 2 64 0 0 0 0 0 247 0 0 247 0 247 0 0 247 "aux" 1 1 "a" 6 1
"1555" 1 "32" 3 34 0 0 0 0 0 658 0 0 658 0 658 0 1 520 "np2" 1 1 "a" 29 1
"1556" 13 "23" 3 64 0 0 0 0 0 114 0 0 114 0 114 0 0 114 "np2" 1 1 "a" 12 1
"1557" 13 "23" 4 64 0 0 0 0 0 0 0 0 0 0 0 0 0 0 "adj" 1 1 "a" 20 0
"1558" 13 "23" 5 64 0 0 0 0 0 0 0 0 0 0 0 0 0 0 "vp" 1 1 "a" 16 0
"1559" 13 "23" 6 64 0 0 0 0 0 0 0 0 0 0 0 0 0 0 "other" 1 1 "a" 4 0
"1560" 13 "23" 7 64 0 0 0 0 0 0 0 0 0 0 0 0 0 0 "other" 1 1 "a" 17 0
"1561" 13 "23" 8 64 0 0 0 0 0 0 0 0 0 0 0 0 0 0 "other" 1 1 "a" 6 0
"1562" 13 "23" 9 64 0 0 0 0 0 0 0 0 0 0 0 0 0 0 "other" 1 1 "a" 5 0
"1563" 13 "24" 10 117 0 0 0 0 0 0 0 0 0 0 0 0 0 0 "wh-1" -1 -1 "d" 6 0
"1564" 13 "24" 11 117 411 1 411 411 411 411 411 411 0 0 0 0 0 411 "wh" -1 -1 "d" 3 1
"1565" 13 "24" 1 117 0 0 0 0 0 0 0 0 0 0 0 0 0 0 "np1" -1 -1 "d" 22 0
"1566" 13 "24" 12 117 283 1 283 283 283 283 283 694 0 0 0 0 0 283 "wh+1" -1 -1 "d" 2 1
"1567" 13 "24" 13 117 68 1 68 68 68 68 68 762 0 0 0 0 0 68 "wh+2" -1 -1 "d" 8 1
"1568" 13 "24" 14 117 222 1 222 222 222 222 222 984 0 0 0 0 0 222 "other" -1 -1 "d" 7 1
"1569" 13 "24" 15 117 240 1 240 240 240 240 240 1224 0 0 0 0 0 240 "other" -1 -1 "d" 14 1
"1570" 13 "24" 16 117 184 1 0 478 478 478 478 1702 0 0 0 0 0 478 "end" -1 -1 "d" 18 1
"1571" 13 "2" 4 17 0 0 0 0 0 179 0 0 179 0 179 0 0 179 "adj" 1 -1 "b" 17 1
"1572" 13 "24" 2 117 0 0 0 0 0 0 0 0 0 0 0 0 0 0 "aux" -1 -1 "d" 5 0
"1573" 13 "24" 3 117 0 0 0 0 0 0 0 0 0 0 0 0 0 0 "np2" -1 -1 "d" 33 0
"1574" 1 "32" 4 34 0 0 0 0 0 0 0 0 0 0 0 0 0 0 "adj" 1 1 "a" 8 0
"1575" 13 "24" 4 117 0 0 0 0 0 0 0 0 0 0 0 0 0 0 "adj" -1 -1 "d" 25 0
"1576" 13 "24" 5 117 0 0 0 0 0 0 0 0 0 0 0 0 0 0 "vp" -1 -1 "d" 8 0
"1577" 13 "24" 6 117 0 0 0 0 0 0 0 0 0 0 0 0 0 0 "other" -1 -1 "d" 4 0
"1578" 13 "24" 7 117 0 0 0 0 0 0 0 0 0 0 0 0 0 0 "other" -1 -1 "d" 4 0
"1579" 13 "24" 8 117 0 0 0 0 0 0 0 0 0 0 0 0 0 0 "other" -1 -1 "d" 4 0
"1580" 13 "24" 9 117 0 0 0 0 0 0 0 0 0 0 0 0 0 0 "other" -1 -1 "d" 7 0
"1581" 13 "25" 10 73 0 0 0 0 0 0 0 0 0 0 0 0 0 0 "wh-1" -1 1 "c" 12 0
"1582" 13 "25" 11 73 85 1 0 233 233 233 233 233 0 0 0 0 0 233 "wh" -1 1 "c" 6 1
"1583" 13 "25" 13 73 300 1 0 1097 1097 1097 1097 1330 0 0 0 0 0 1097 "wh+2" -1 1 "c" 26 1
"1584" 13 "25" 14 73 170 1 0 369 369 369 369 1699 0 0 0 0 0 369 "other" -1 1 "c" 5 1
"1585" 13 "25" 15 73 190 1 0 260 260 260 260 1959 0 0 0 0 0 260 "other" -1 1 "c" 14 1
"1586" 13 "25" 16 73 208 1 0 309 769 769 793 2752 460 460 0 1 1 460 "end" -1 1 "c" 17 1
"1587" 13 "2" 5 17 0 0 0 0 0 0 0 0 0 0 0 0 0 0 "vp" 1 -1 "b" 28 0
"1588" 13 "25" 1 73 0 0 0 0 0 0 0 0 0 0 0 0 0 0 "np1" -1 1 "c" 48 0
"1589" 13 "25" 2 73 0 0 0 0 0 0 0 0 0 0 0 0 0 0 "aux" -1 1 "c" 6 0
"1590" 1 "32" 5 34 0 0 0 0 0 120 0 0 120 0 120 0 0 120 "vp" 1 1 "a" 20 1
"1591" 13 "25" 3 73 0 0 0 0 0 0 0 0 0 0 0 0 0 0 "np2" -1 1 "c" 15 0
"1592" 13 "25" 4 73 0 0 0 0 0 24 0 0 24 0 24 0 0 24 "adj" -1 1 "c" 32 1
"1593" 13 "25" 5 73 0 0 0 0 0 0 0 0 0 0 0 0 0 0 "vp" -1 1 "c" 23 0
"1594" 13 "25" 6 73 0 0 0 0 0 0 0 0 0 0 0 0 0 0 "other" -1 1 "c" 4 0
"1595" 13 "25" 8 73 0 0 0 0 0 0 0 0 0 0 0 0 0 0 "other" -1 1 "c" 3 0
"1596" 13 "25" 9 73 0 0 0 0 0 0 0 0 0 0 0 0 0 0 "other" -1 1 "c" 5 0
"1597" 13 "2" 6 17 0 0 0 0 0 0 0 0 0 0 0 0 0 0 "other" 1 -1 "b" 4 0
"1598" 1 "32" 6 34 0 0 0 0 0 0 0 0 0 0 0 0 0 0 "other" 1 1 "a" 4 0
"1599" 13 "27" 10 62 0 0 0 0 0 337 0 0 337 0 337 0 0 337 "wh-1" 1 1 "a" 7 1
"1600" 13 "27" 11 62 593 1 593 593 593 593 930 930 0 0 0 1 1 593 "wh" 1 1 "a" 5 1
"1601" 13 "27" 12 62 102 1 0 102 313 313 340 1270 211 211 0 1 1 211 "wh+1" 1 1 "a" 2 1
"1602" 13 "27" 13 62 303 1 303 303 303 303 303 1573 0 0 0 0 0 303 "wh+2" 1 1 "a" 4 1
"1603" 13 "27" 14 62 182 1 0 2089 2089 2089 2089 3662 0 0 0 0 0 2089 "other" 1 1 "a" 18 1
"1604" 13 "27" 15 62 264 1 0 264 264 518 264 3926 254 0 254 0 0 254 "other" 1 1 "a" 9 1
"1605" 13 "27" 1 62 0 0 0 0 0 1016 0 0 1016 0 1016 0 0 1016 "np1" 1 1 "a" 46 1
"1606" 13 "27" 16 62 137 1 0 137 1386 1386 4214 8140 1249 1249 0 2 2 1249 "end" 1 1 "a" 25 1
"1607" 13 "2" 7 17 0 0 0 0 0 0 0 0 0 0 0 0 0 0 "other" 1 -1 "b" 5 0
"1608" 13 "27" 2 62 0 0 0 0 0 240 0 0 240 0 240 0 0 213 "aux" 1 1 "a" 6 1
"1609" 1 "32" 7 34 0 0 0 0 0 0 0 0 0 0 0 0 0 0 "other" 1 1 "a" 16 0
"1610" 13 "27" 3 62 0 0 0 0 0 1345 0 0 1345 0 1345 0 0 1345 "np2" 1 1 "a" 19 1
"1611" 13 "27" 4 62 0 0 0 0 0 0 0 0 0 0 0 0 0 0 "adj" 1 1 "a" 25 0
"1612" 13 "27" 5 62 0 0 0 0 0 0 0 0 0 0 0 0 0 0 "vp" 1 1 "a" 11 0
"1613" 13 "27" 6 62 0 0 0 0 0 0 0 0 0 0 0 0 0 0 "other" 1 1 "a" 4 0
"1614" 13 "27" 7 62 0 0 0 0 0 0 0 0 0 0 0 0 0 0 "other" 1 1 "a" 16 0
"1615" 13 "27" 9 62 0 0 0 0 0 0 0 0 0 0 0 0 0 0 "other" 1 1 "a" 5 0
"1616" 13 "28" 10 38 0 0 0 0 0 0 0 0 0 0 0 0 0 0 "wh-1" -1 -1 "d" 15 0
"1617" 13 "28" 11 38 190 1 190 190 190 190 190 190 0 0 0 0 0 190 "wh" -1 -1 "d" 8 1
"1618" 13 "28" 13 38 280 1 0 490 490 490 490 680 0 0 0 0 0 490 "wh+2" -1 -1 "d" 18 1
"1619" 13 "28" 1 38 0 0 0 0 0 0 0 0 0 0 0 0 0 0 "np1" -1 -1 "d" 37 0
"1620" 13 "28" 14 38 230 1 230 230 230 230 230 910 0 0 0 0 0 230 "other" -1 -1 "d" 4 1
"1621" 13 "28" 15 38 202 1 0 792 792 792 792 1702 0 0 0 0 0 792 "other" -1 -1 "d" 18 1
"1622" 13 "28" 16 38 300 1 300 300 300 300 300 2002 0 0 0 0 0 300 "end" -1 -1 "d" 7 1
"1623" 13 "2" 8 17 0 0 0 0 0 0 0 0 0 0 0 0 0 0 "other" 1 -1 "b" 4 0
"1624" 13 "28" 2 38 0 0 0 0 0 0 0 0 0 0 0 0 0 0 "aux" -1 -1 "d" 5 0
"1625" 13 "28" 3 38 0 0 0 0 0 0 0 0 0 0 0 0 0 0 "np2" -1 -1 "d" 17 0
"1626" 1 "32" 8 34 0 0 0 0 0 187 0 0 187 0 187 0 0 187 "other" 1 1 "a" 7 1
"1627" 13 "28" 4 38 0 0 0 0 0 0 0 0 0 0 0 0 0 0 "adj" -1 -1 "d" 22 0
"1628" 13 "28" 5 38 0 0 0 0 0 0 0 0 0 0 0 0 0 0 "vp" -1 -1 "d" 12 0
"1629" 13 "28" 7 38 0 0 0 0 0 0 0 0 0 0 0 0 0 0 "other" -1 -1 "d" 20 0
"1630" 13 "28" 8 38 0 0 0 0 0 0 0 0 0 0 0 0 0 0 "other" -1 -1 "d" 9 0
"1631" 13 "28" 9 38 0 0 0 0 0 0 0 0 0 0 0 0 0 0 "other" -1 -1 "d" 2 0
"1632" 13 "29" 10 60 0 0 0 0 0 0 0 0 0 0 0 0 0 0 "wh-1" -1 1 "c" 6 0
"1633" 13 "29" 11 60 279 1 0 279 279 440 279 279 161 0 161 0 0 161 "wh" -1 1 "c" 6 1
"1634" 13 "29" 12 60 305 1 305 305 305 305 305 584 0 0 0 0 0 305 "wh+1" -1 1 "c" 3 1
"1635" 13 "29" 13 60 188 1 188 188 188 188 188 772 0 0 0 0 0 188 "wh+2" -1 1 "c" 11 1
"1636" 13 "29" 14 60 289 1 0 929 929 1088 929 1701 159 0 159 0 0 159 "other" -1 1 "c" 28 1
"1637" 13 "29" 15 60 215 1 0 638 638 674 638 2339 36 0 36 0 0 36 "other" -1 1 "c" 25 1
"1638" 13 "29" 1 60 0 0 0 0 0 950 0 0 950 0 950 0 0 950 "np1" -1 1 "c" 33 1
"1639" 13 "29" 16 60 208 1 0 320 320 320 2852 5191 0 0 0 1 1 320 "end" -1 1 "c" 20 1
"1640" 13 "2" 9 17 0 0 0 0 0 0 0 0 0 0 0 0 0 0 "other" 1 -1 "b" 7 0
"1641" 13 "29" 2 60 0 0 0 0 0 271 0 0 271 0 271 0 0 271 "aux" -1 1 "c" 6 1
"1642" 1 "32" 9 34 0 0 0 0 0 0 0 0 0 0 0 0 0 0 "other" 1 1 "a" 7 0
"1643" 13 "29" 3 60 0 0 0 0 0 126 0 0 126 0 126 0 0 126 "np2" -1 1 "c" 18 1
"1644" 13 "29" 4 60 0 0 0 0 0 111 0 0 111 0 111 0 0 111 "adj" -1 1 "c" 13 1
"1645" 13 "29" 5 60 0 0 0 0 0 315 0 0 315 0 315 0 0 315 "vp" -1 1 "c" 17 1
"1646" 13 "29" 6 60 0 0 0 0 0 0 0 0 0 0 0 0 0 0 "other" -1 1 "c" 4 0
"1647" 13 "29" 7 60 0 0 0 0 0 198 0 0 198 0 198 0 0 198 "other" -1 1 "c" 3 1
"1648" 13 "29" 8 60 0 0 0 0 0 0 0 0 0 0 0 0 0 0 "other" -1 1 "c" 8 0
"1649" 13 "29" 9 60 0 0 0 0 0 205 0 0 205 0 205 0 0 205 "other" -1 1 "c" 6 1
"1650" 13 "30" 10 55 0 0 0 0 0 0 0 0 0 0 0 0 0 0 "other" 1 -1 "b" 6 0
"1651" 13 "30" 11 55 0 0 0 0 0 0 0 0 0 0 0 0 0 0 "wh-1" 1 -1 "b" 11 0
"1652" 13 "30" 12 55 231 1 0 463 463 463 463 463 0 0 0 0 0 463 "wh" 1 -1 "b" 8 1
"1653" 13 "30" 14 55 220 1 0 596 596 596 596 1059 0 0 0 0 0 596 "wh+2" 1 -1 "b" 15 1
"1654" 13 "30" 1 55 0 0 0 0 0 871 0 0 871 0 871 0 0 871 "np1" 1 -1 "b" 35 1
"1655" 13 "30" 15 55 104 1 0 140 140 140 140 1199 0 0 0 0 0 140 "other" 1 -1 "b" 17 1
"1656" 13 "30" 16 55 199 1 0 644 644 1543 644 1843 899 0 899 0 0 899 "other" 1 -1 "b" 18 1
"1657" 13 "30" 17 55 74 1 0 74 466 466 2576 4419 392 392 0 2 2 392 "end" 1 -1 "b" 14 1
"1658" 13 "30" 2 55 0 0 0 0 0 0 0 0 0 0 0 0 0 0 "aux" 1 -1 "b" 5 0
"1659" 13 "30" 3 55 0 0 0 0 0 207 0 0 207 0 207 0 0 207 "np2" 1 -1 "b" 10 1
"1660" 13 "30" 4 55 0 0 0 0 0 133 0 0 133 0 133 0 0 133 "adj" 1 -1 "b" 24 1
"1661" 13 "30" 5 55 0 0 0 0 0 0 0 0 0 0 0 0 0 0 "vp" 1 -1 "b" 10 0
"1662" 13 "30" 6 55 0 0 0 0 0 0 0 0 0 0 0 0 0 0 "other" 1 -1 "b" 19 0
"1663" 13 "30" 8 55 0 0 0 0 0 0 0 0 0 0 0 0 0 0 "other" 1 -1 "b" 2 0
"1664" 13 "30" 9 55 0 0 0 0 0 0 0 0 0 0 0 0 0 0 "other" 1 -1 "b" 6 0
"1665" 13 "3" 10 14 0 0 0 0 0 0 0 0 0 0 0 0 0 0 "wh-1" 1 1 "a" 6 0
"1666" 13 "31" 10 77 0 0 0 0 0 0 0 0 0 0 0 0 0 0 "wh-1" 1 1 "a" 8 0
"1667" 13 "3" 11 14 89 1 0 215 215 215 215 215 0 0 0 0 0 215 "wh" 1 1 "a" 6 1
"1668" 13 "31" 11 77 353 1 353 353 353 353 353 353 0 0 0 0 0 353 "wh" 1 1 "a" 4 1
"1669" 13 "31" 12 77 291 1 291 291 291 291 291 644 0 0 0 0 0 291 "wh+1" 1 1 "a" 4 1
"1670" 13 "31" 13 77 139 1 0 325 325 325 325 969 0 0 0 0 0 325 "wh+2" 1 1 "a" 7 1
"1671" 13 "3" 1 14 0 0 0 0 0 0 0 0 0 0 0 0 0 0 "np1" 1 1 "a" 25 0
"1672" 13 "31" 15 77 435 1 0 2208 2208 2208 2208 3177 0 0 0 0 0 2208 "other" 1 1 "a" 32 1
"1673" 13 "31" 16 77 204 1 0 424 1267 1267 3333 6510 843 843 0 2 2 843 "end" 1 1 "a" 15 1
"1674" 13 "31" 1 77 0 0 0 0 0 1750 0 0 1750 0 1750 0 0 1677 "np1" 1 1 "a" 47 1
"1675" 13 "3" 12 14 257 1 257 257 257 257 257 472 0 0 0 0 0 257 "wh+1" 1 1 "a" 2 1
"1676" 1 "3" 3 123 0 0 0 0 0 179 0 0 179 0 179 0 0 179 "np2" 1 -1 "b" 14 1
"1677" 13 "31" 2 77 0 0 0 0 0 316 0 0 316 0 316 0 0 316 "aux" 1 1 "a" 6 1
"1678" 13 "31" 3 77 0 0 0 0 0 0 0 0 0 0 0 0 0 0 "np2" 1 1 "a" 10 0
"1679" 13 "3" 14 14 192 1 0 414 414 414 414 886 0 0 0 0 0 414 "other" 1 1 "a" 8 1
"1680" 13 "31" 4 77 0 0 0 0 0 0 0 0 0 0 0 0 0 0 "adj" 1 1 "a" 11 0
"1681" 13 "3" 15 14 257 1 0 754 754 754 754 1640 0 0 0 0 0 754 "other" 1 1 "a" 14 1
"1682" 13 "31" 5 77 0 0 0 0 0 0 0 0 0 0 0 0 0 0 "vp" 1 1 "a" 20 0
"1683" 13 "3" 16 14 245 1 0 1669 1669 1669 1669 3309 0 0 0 0 0 1669 "end" 1 1 "a" 29 1
"1684" 13 "31" 6 77 0 0 0 0 0 0 0 0 0 0 0 0 0 0 "other" 1 1 "a" 4 0
"1685" 13 "31" 8 77 0 0 0 0 0 0 0 0 0 0 0 0 0 0 "other" 1 1 "a" 8 0
"1686" 13 "31" 9 77 0 0 0 0 0 0 0 0 0 0 0 0 0 0 "other" 1 1 "a" 14 0
"1687" 13 "32" 10 36 0 0 0 0 0 0 0 0 0 0 0 0 0 0 "wh-1" -1 -1 "d" 6 0
"1688" 13 "32" 11 36 98 1 98 98 98 98 98 98 0 0 0 0 0 98 "wh" -1 -1 "d" 4 1
"1689" 13 "32" 12 36 34 1 0 215 215 215 215 313 0 0 0 0 0 215 "wh+1" -1 -1 "d" 6 1
"1690" 13 "32" 13 36 261 1 261 261 261 261 261 574 0 0 0 0 0 261 "wh+2" -1 -1 "d" 3 1
"1691" 13 "32" 1 36 0 0 0 0 0 1558 0 0 1558 0 1558 0 0 1558 "np1" -1 -1 "d" 40 1
"1692" 13 "3" 2 14 0 0 0 0 0 0 0 0 0 0 0 0 0 0 "aux" 1 1 "a" 6 0
"1693" 13 "32" 14 36 205 1 0 205 205 958 205 779 753 0 753 0 0 375 "other" -1 -1 "d" 9 1
"1694" 13 "32" 15 36 250 1 0 250 567 567 1320 2099 317 317 0 2 2 238 "other" -1 -1 "d" 8 1
"1695" 13 "32" 16 36 227 1 0 637 637 637 3963 6062 0 0 0 1 1 637 "end" -1 -1 "d" 19 1
"1696" 13 "32" 2 36 0 0 0 0 0 214 0 0 214 0 214 0 0 214 "aux" -1 -1 "d" 5 1
"1697" 13 "32" 3 36 0 0 0 0 0 836 0 0 836 0 836 0 0 168 "np2" -1 -1 "d" 29 1
"1698" 13 "32" 4 36 0 0 0 0 0 219 0 0 219 0 219 0 1 219 "adj" -1 -1 "d" 8 1
"1699" 13 "32" 5 36 0 0 0 0 0 499 0 0 499 0 499 0 0 499 "vp" -1 -1 "d" 20 1
"1700" 13 "32" 7 36 0 0 0 0 0 0 0 0 0 0 0 0 0 0 "other" -1 -1 "d" 16 0
"1701" 13 "32" 8 36 0 0 0 0 0 0 0 0 0 0 0 0 0 0 "other" -1 -1 "d" 7 0
"1702" 13 "32" 9 36 0 0 0 0 0 0 0 0 0 0 0 0 0 0 "other" -1 -1 "d" 7 0
"1703" 13 "3" 3 14 0 0 0 0 0 0 0 0 0 0 0 0 0 0 "np2" 1 1 "a" 14 0
"1704" 13 "3" 4 14 0 0 0 0 0 0 0 0 0 0 0 0 0 0 "adj" 1 1 "a" 29 0
"1705" 13 "3" 5 14 0 0 0 0 0 0 0 0 0 0 0 0 0 0 "vp" 1 1 "a" 11 0
"1706" 13 "3" 6 14 0 0 0 0 0 0 0 0 0 0 0 0 0 0 "other" 1 1 "a" 4 0
"1707" 13 "3" 7 14 0 0 0 0 0 0 0 0 0 0 0 0 0 0 "other" 1 1 "a" 8 0
"1708" 13 "3" 8 14 0 0 0 0 0 0 0 0 0 0 0 0 0 0 "other" 1 1 "a" 6 0
"1709" 13 "3" 9 14 0 0 0 0 0 0 0 0 0 0 0 0 0 0 "other" 1 1 "a" 5 0
"1710" 13 "4" 10 51 0 0 0 0 0 142 0 0 142 0 142 0 0 142 "wh-1" -1 -1 "d" 7 1
"1711" 13 "4" 11 51 331 1 0 331 331 588 331 331 257 0 257 0 0 257 "wh" -1 -1 "d" 4 1
"1712" 1 "3" 4 123 0 0 0 0 0 242 0 0 242 0 242 0 0 242 "adj" 1 -1 "b" 29 1
"1713" 13 "4" 12 51 88 1 0 88 243 799 277 608 711 155 556 1 2 273 "wh+1" -1 -1 "d" 4 1
"1714" 13 "4" 13 51 160 1 0 160 160 321 160 768 161 0 161 0 0 161 "wh+2" -1 -1 "d" 2 1
"1715" 13 "4" 1 51 0 0 0 0 0 807 0 0 807 0 807 0 0 807 "np1" -1 -1 "d" 27 1
"1716" 13 "4" 15 51 318 1 0 1539 1539 1855 1539 2307 316 0 316 0 0 316 "other" -1 -1 "d" 12 1
"1717" 13 "4" 16 51 230 1 0 973 1629 1629 6392 8699 656 656 0 1 1 656 "end" -1 -1 "d" 32 1
"1718" 13 "4" 2 51 0 0 0 0 0 314 0 0 314 0 314 0 0 96 "aux" -1 -1 "d" 5 1
"1719" 13 "4" 3 51 0 0 0 0 0 598 0 0 598 0 598 0 1 137 "np2" -1 -1 "d" 13 1
"1720" 13 "4" 4 51 0 0 0 0 0 502 0 0 502 0 502 0 1 318 "adj" -1 -1 "d" 14 1
"1721" 13 "4" 5 51 0 0 0 0 0 648 0 0 648 0 648 0 0 648 "vp" -1 -1 "d" 21 1
"1722" 13 "4" 6 51 0 0 0 0 0 0 0 0 0 0 0 0 0 0 "other" -1 -1 "d" 4 0
"1723" 13 "4" 7 51 0 0 0 0 0 333 0 0 333 0 333 0 0 333 "other" -1 -1 "d" 3 1
"1724" 13 "4" 8 51 0 0 0 0 0 0 0 0 0 0 0 0 0 0 "other" -1 -1 "d" 4 0
"1725" 13 "4" 9 51 0 0 0 0 0 163 0 0 163 0 163 0 0 163 "other" -1 -1 "d" 3 1
"1726" 13 "5" 10 81 0 0 0 0 0 0 0 0 0 0 0 0 0 0 "wh-1" -1 1 "c" 10 0
"1727" 13 "5" 11 81 219 1 219 219 219 219 219 219 0 0 0 0 0 219 "wh" -1 1 "c" 3 1
"1728" 1 "3" 5 123 0 0 0 0 0 0 0 0 0 0 0 0 0 0 "vp" 1 -1 "b" 11 0
"1729" 13 "5" 12 81 202 1 202 202 202 202 202 421 0 0 0 0 0 202 "wh+1" -1 1 "c" 6 1
"1730" 13 "5" 13 81 354 1 0 895 895 895 895 1316 0 0 0 0 0 895 "wh+2" -1 1 "c" 14 1
"1731" 13 "5" 14 81 207 1 0 364 364 364 364 1680 0 0 0 0 0 364 "other" -1 1 "c" 18 1
"1732" 13 "5" 15 81 240 1 0 396 396 504 396 2076 108 0 108 0 0 108 "other" -1 1 "c" 14 1
"1733" 13 "5" 16 81 244 1 0 333 1548 1548 4526 6602 1215 1215 0 2 2 1215 "end" -1 1 "c" 32 1
"1734" 13 "5" 1 81 0 0 0 0 0 1001 0 0 1001 0 1001 0 0 1001 "np1" -1 1 "c" 33 1
"1735" 13 "5" 2 81 0 0 0 0 0 481 0 0 481 0 481 0 0 481 "aux" -1 1 "c" 6 1
"1736" 13 "5" 3 81 0 0 0 0 0 194 0 0 194 0 194 0 0 194 "np2" -1 1 "c" 12 1
"1737" 13 "5" 4 81 0 0 0 0 0 391 0 0 391 0 391 0 0 391 "adj" -1 1 "c" 23 1
"1738" 13 "5" 5 81 0 0 0 0 0 803 0 0 803 0 803 0 0 803 "vp" -1 1 "c" 21 1
"1739" 13 "5" 6 81 0 0 0 0 0 0 0 0 0 0 0 0 0 0 "other" -1 1 "c" 4 0
"1740" 13 "5" 7 81 0 0 0 0 0 0 0 0 0 0 0 0 0 0 "other" -1 1 "c" 10 0
"1741" 13 "5" 8 81 0 0 0 0 0 0 0 0 0 0 0 0 0 0 "other" -1 1 "c" 6 0
"1742" 13 "5" 9 81 0 0 0 0 0 0 0 0 0 0 0 0 0 0 "other" -1 1 "c" 5 0
"1743" 13 "6" 10 40 0 0 0 0 0 0 0 0 0 0 0 0 0 0 "wh-1" 1 -1 "b" 11 0
"1744" 13 "6" 11 40 33 1 0 63 63 63 63 63 0 0 0 0 0 63 "wh" 1 -1 "b" 4 1
"1745" 13 "6" 12 40 335 1 0 658 658 658 658 721 0 0 0 0 0 658 "wh+1" 1 -1 "b" 7 1
"1746" 13 "6" 13 40 213 1 213 213 213 213 213 934 0 0 0 0 0 213 "wh+2" 1 -1 "b" 4 1
"1747" 13 "6" 1 40 0 0 0 0 0 963 0 0 963 0 963 0 0 963 "np1" 1 -1 "b" 34 1
"1748" 13 "6" 14 40 222 1 0 815 815 815 815 1749 0 0 0 0 0 815 "other" 1 -1 "b" 27 1
"1749" 13 "6" 15 40 201 1 201 201 201 201 201 1950 0 0 0 0 0 201 "other" 1 -1 "b" 4 1
"1750" 13 "6" 16 40 126 1 126 126 126 126 3281 5231 0 0 0 1 1 126 "end" 1 -1 "b" 8 1
"1751" 13 "6" 2 40 0 0 0 0 0 234 0 0 234 0 234 0 0 234 "aux" 1 -1 "b" 5 1
"1752" 13 "6" 3 40 0 0 0 0 0 592 0 0 592 0 592 0 0 592 "np2" 1 -1 "b" 12 1
"1753" 13 "6" 4 40 0 0 0 0 0 490 0 0 490 0 490 0 0 490 "adj" 1 -1 "b" 18 1
"1754" 13 "6" 5 40 0 0 0 0 0 876 0 0 876 0 876 0 0 876 "vp" 1 -1 "b" 23 1
"1755" 13 "6" 6 40 0 0 0 0 0 0 0 0 0 0 0 0 0 0 "other" 1 -1 "b" 4 0
"1756" 13 "6" 7 40 0 0 0 0 0 0 0 0 0 0 0 0 0 0 "other" 1 -1 "b" 13 0
"1757" 13 "6" 8 40 0 0 0 0 0 0 0 0 0 0 0 0 0 0 "other" 1 -1 "b" 6 0
"1758" 13 "6" 9 40 0 0 0 0 0 0 0 0 0 0 0 0 0 0 "other" 1 -1 "b" 5 0
"1759" 13 "7" 11 99 111 1 0 111 333 333 608 608 222 222 0 1 1 222 "wh" 1 1 "a" 6 1
"1760" 1 "3" 7 123 0 0 0 0 0 0 0 0 0 0 0 0 0 0 "other" 1 -1 "b" 8 0
"1761" 13 "7" 12 99 405 1 0 550 550 550 550 1158 0 0 0 0 0 550 "wh+1" 1 1 "a" 5 1
"1762" 13 "7" 13 99 179 1 179 179 179 179 179 1337 0 0 0 0 0 179 "wh+2" 1 1 "a" 2 1
"1763" 13 "7" 15 99 230 1 0 550 550 550 550 1887 0 0 0 0 0 550 "other" 1 1 "a" 17 1
"1764" 13 "7" 16 99 78 1 0 637 637 637 637 2524 0 0 0 0 0 637 "end" 1 1 "a" 19 1
"1765" 13 "7" 1 99 0 0 0 0 0 0 0 0 0 0 0 0 0 0 "np1" 1 1 "a" 27 0
"1766" 13 "7" 2 99 0 0 0 0 0 0 0 0 0 0 0 0 0 0 "aux" 1 1 "a" 6 0
"1767" 13 "7" 3 99 0 0 0 0 0 0 0 0 0 0 0 0 0 0 "np2" 1 1 "a" 30 0
"1768" 13 "7" 4 99 0 0 0 0 0 0 0 0 0 0 0 0 0 0 "adj" 1 1 "a" 9 0
"1769" 13 "7" 5 99 0 0 0 0 0 0 0 0 0 0 0 0 0 0 "vp" 1 1 "a" 23 0
"1770" 13 "7" 6 99 0 0 0 0 0 0 0 0 0 0 0 0 0 0 "other" 1 1 "a" 4 0
"1771" 13 "7" 7 99 0 0 0 0 0 0 0 0 0 0 0 0 0 0 "other" 1 1 "a" 19 0
"1772" 13 "7" 8 99 0 0 0 0 0 0 0 0 0 0 0 0 0 0 "other" 1 1 "a" 4 0
"1773" 13 "7" 9 99 0 0 0 0 0 275 0 0 275 0 275 0 0 275 "other" 1 1 "a" 5 1
"1774" 1 "3" 8 123 0 0 0 0 0 0 0 0 0 0 0 0 0 0 "other" 1 -1 "b" 6 0
"1775" 13 "9" 11 116 232 1 232 232 232 232 232 232 0 0 0 0 0 232 "wh" -1 1 "c" 6 1
"1776" 13 "9" 1 116 0 0 0 0 0 0 0 0 0 0 0 0 0 0 "np1" -1 1 "c" 25 0
"1777" 13 "9" 12 116 79 1 79 79 79 79 79 311 0 0 0 0 0 79 "wh+1" -1 1 "c" 6 1
"1778" 13 "9" 13 116 184 1 184 184 184 184 184 495 0 0 0 0 0 184 "wh+2" -1 1 "c" 2 1
"1779" 13 "9" 15 116 160 1 0 283 283 283 283 778 0 0 0 0 0 283 "other" -1 1 "c" 10 1
"1780" 13 "9" 16 116 195 1 0 392 392 392 554 1332 0 0 0 1 1 392 "end" -1 1 "c" 20 1
"1781" 13 "9" 2 116 0 0 0 0 0 0 0 0 0 0 0 0 0 0 "aux" -1 1 "c" 6 0
"1782" 13 "9" 3 116 0 0 0 0 0 0 0 0 0 0 0 0 0 0 "np2" -1 1 "c" 23 0
"1783" 13 "9" 4 116 0 0 0 0 0 0 0 0 0 0 0 0 0 0 "adj" -1 1 "c" 22 0
"1784" 13 "9" 5 116 0 0 0 0 0 162 0 0 162 0 162 0 0 162 "vp" -1 1 "c" 15 1
"1785" 13 "9" 6 116 0 0 0 0 0 0 0 0 0 0 0 0 0 0 "other" -1 1 "c" 4 0
"1786" 13 "9" 7 116 0 0 0 0 0 0 0 0 0 0 0 0 0 0 "other" -1 1 "c" 11 0
"1787" 13 "9" 8 116 0 0 0 0 0 0 0 0 0 0 0 0 0 0 "other" -1 1 "c" 6 0
"1788" 13 "9" 9 116 0 0 0 0 0 0 0 0 0 0 0 0 0 0 "other" -1 1 "c" 5 0
"1789" 14 "10" 10 124 0 0 0 0 0 0 0 0 0 0 0 0 0 0 "wh-1" -1 -1 "d" 9 0
"1790" 14 "10" 11 124 318 1 0 318 318 641 318 318 323 0 323 0 0 323 "wh" -1 -1 "d" 8 1
"1791" 14 "10" 1 124 0 0 0 0 0 1736 0 0 1736 0 1736 0 0 1021 "np1" -1 -1 "d" 29 1
"1792" 14 "10" 12 124 385 1 0 385 385 622 708 1026 237 0 237 1 1 237 "wh+1" -1 -1 "d" 5 1
"1793" 14 "10" 13 124 213 1 0 213 213 501 450 1476 288 0 288 1 1 288 "wh+2" -1 -1 "d" 15 1
"1794" 14 "10" 14 124 374 1 374 374 374 374 374 1850 0 0 0 0 0 374 "other" -1 -1 "d" 12 1
"1795" 14 "10" 15 124 393 1 0 713 713 713 713 2563 0 0 0 0 0 713 "other" -1 -1 "d" 20 1
"1796" 14 "10" 16 124 606 1 0 821 882 882 7270 9833 61 61 0 1 1 61 "end" -1 -1 "d" 14 1
"1797" 14 "10" 2 124 0 0 0 0 0 761 0 0 761 0 761 0 0 424 "aux" -1 -1 "d" 5 1
"1798" 14 "10" 3 124 0 0 0 0 0 706 0 0 706 0 706 0 0 243 "np2" -1 -1 "d" 22 1
"1799" 14 "10" 4 124 0 0 0 0 0 1302 0 0 1302 0 1302 0 1 228 "adj" -1 -1 "d" 30 1
"1800" 14 "10" 5 124 0 0 0 0 0 941 0 0 941 0 941 0 2 139 "vp" -1 -1 "d" 20 1
"1801" 14 "10" 6 124 0 0 0 0 0 0 0 0 0 0 0 0 0 0 "other" -1 -1 "d" 4 0
"1802" 14 "10" 7 124 0 0 0 0 0 383 0 0 383 0 383 0 0 383 "other" -1 -1 "d" 15 1
"1803" 14 "10" 8 124 0 0 0 0 0 271 0 0 271 0 271 0 0 271 "other" -1 -1 "d" 8 1
"1804" 14 "1" 10 67 0 0 0 0 0 0 0 0 0 0 0 0 0 0 "wh-1" 1 1 "a" 6 0
"1805" 14 "1" 11 67 208 1 208 208 208 208 208 208 0 0 0 0 0 208 "wh" 1 1 "a" 6 1
"1806" 14 "1" 12 67 0 0 0 0 0 293 0 208 293 0 293 0 0 293 "wh+1" 1 1 "a" 4 1
"1807" 14 "1" 15 67 206 1 0 206 443 443 736 944 237 237 0 1 1 237 "other" 1 1 "a" 5 1
"1808" 14 "1" 16 67 219 1 0 1308 1308 1308 2739 3683 0 0 0 1 1 1308 "end" 1 1 "a" 14 1
"1809" 14 "1" 1 67 0 0 0 0 0 832 0 0 832 0 832 0 0 832 "np1" 1 1 "a" 33 1
"1810" 14 "12" 10 19 0 0 0 0 0 0 0 0 0 0 0 0 0 0 "wh-1" 1 -1 "b" 13 0
"1811" 14 "12" 11 19 242 1 242 242 242 242 242 242 0 0 0 0 0 242 "wh" 1 -1 "b" 6 1
"1812" 14 "12" 1 19 0 0 0 0 0 1142 0 0 1142 0 1142 0 0 303 "np1" 1 -1 "b" 32 1
"1813" 14 "12" 12 19 0 0 0 0 0 267 0 242 267 0 267 0 0 267 "wh+1" 1 -1 "b" 4 1
"1814" 14 "12" 13 19 182 1 0 182 347 347 614 856 165 165 0 1 1 165 "wh+2" 1 -1 "b" 12 1
"1815" 14 "12" 14 19 0 0 0 0 0 264 0 856 264 0 264 0 0 264 "other" 1 -1 "b" 5 1
"1816" 14 "12" 16 19 185 1 0 185 1217 1217 3316 4172 1032 1032 0 2 2 254 "end" 1 -1 "b" 25 1
"1817" 14 "12" 2 19 0 0 0 0 0 0 0 0 0 0 0 0 0 0 "aux" 1 -1 "b" 5 0
"1818" 14 "12" 3 19 0 0 0 0 0 231 0 0 231 0 231 0 0 231 "np2" 1 -1 "b" 26 1
"1819" 14 "12" 4 19 0 0 0 0 0 462 0 0 462 0 462 0 1 216 "adj" 1 -1 "b" 26 1
"1820" 14 "12" 5 19 0 0 0 0 0 0 0 0 0 0 0 0 0 0 "vp" 1 -1 "b" 8 0
"1821" 14 "12" 6 19 0 0 0 0 0 0 0 0 0 0 0 0 0 0 "other" 1 -1 "b" 4 0
"1822" 14 "1" 2 67 0 0 0 0 0 0 0 0 0 0 0 0 0 0 "aux" 1 1 "a" 6 0
"1823" 14 "12" 7 19 0 0 0 0 0 0 0 0 0 0 0 0 0 0 "other" 1 -1 "b" 22 0
"1824" 14 "12" 8 19 0 0 0 0 0 0 0 0 0 0 0 0 0 0 "other" 1 -1 "b" 3 0
"1825" 14 "12" 9 19 0 0 0 0 0 0 0 0 0 0 0 0 0 0 "other" 1 -1 "b" 6 0
"1826" 14 "13" 10 115 0 0 0 0 0 0 0 0 0 0 0 0 0 0 "other" 1 1 "a" 5 0
"1827" 14 "13" 1 115 0 0 0 0 0 2460 0 0 2460 0 2460 0 0 611 "np1" 1 1 "a" 53 1
"1828" 14 "13" 12 115 287 1 287 287 287 287 287 287 0 0 0 0 0 287 "wh" 1 1 "a" 6 1
"1829" 14 "13" 13 115 268 1 0 451 451 451 451 738 0 0 0 0 0 451 "wh+1" 1 1 "a" 6 1
"1830" 14 "13" 14 115 293 1 0 628 628 808 628 1366 180 0 180 0 0 180 "wh+2" 1 1 "a" 16 1
"1831" 14 "13" 15 115 208 1 0 446 784 784 964 2330 338 338 0 1 1 338 "other" 1 1 "a" 20 1
"1832" 14 "13" 16 115 197 1 0 398 398 398 398 2728 0 0 0 0 0 398 "other" 1 1 "a" 9 1
"1833" 14 "13" 17 115 171 1 0 366 366 366 4962 7690 0 0 0 1 1 366 "end" 1 1 "a" 18 1
"1834" 14 "13" 2 115 0 0 0 0 0 133 0 0 133 0 133 0 1 133 "aux" 1 1 "a" 6 1
"1835" 14 "13" 3 115 0 0 0 0 0 744 0 0 744 0 744 0 2 295 "np2" 1 1 "a" 13 1
"1836" 14 "13" 4 115 0 0 0 0 0 736 0 0 736 0 736 0 0 736 "adj" 1 1 "a" 28 1
"1837" 14 "13" 5 115 0 0 0 0 0 523 0 0 523 0 523 0 1 523 "vp" 1 1 "a" 10 1
"1838" 14 "13" 6 115 0 0 0 0 0 0 0 0 0 0 0 0 0 0 "other" 1 1 "a" 4 0
"1839" 14 "1" 3 67 0 0 0 0 0 172 0 0 172 0 172 0 1 172 "np2" 1 1 "a" 23 1
"1840" 14 "13" 7 115 0 0 0 0 0 0 0 0 0 0 0 0 0 0 "other" 1 1 "a" 8 0
"1841" 14 "13" 8 115 0 0 0 0 0 0 0 0 0 0 0 0 0 0 "other" 1 1 "a" 14 0
"1842" 14 "14" 10 76 0 0 0 0 0 202 0 0 202 0 202 0 0 202 "wh-1" -1 -1 "d" 15 1
"1843" 14 "14" 11 76 276 1 276 276 276 276 276 276 0 0 0 0 0 276 "wh" -1 -1 "d" 6 1
"1844" 14 "14" 12 76 419 1 0 419 1087 1467 4043 4319 1048 668 380 1 1 210 "wh+1" -1 -1 "d" 6 1
"1845" 14 "14" 13 76 230 1 0 230 1191 1191 1571 5890 961 961 0 2 2 780 "wh+2" -1 -1 "d" 31 1
"1846" 14 "14" 14 76 201 1 0 657 657 657 657 6547 0 0 0 0 0 657 "other" -1 -1 "d" 25 1
"1847" 14 "14" 15 76 0 0 0 0 0 453 0 6547 453 0 453 0 0 290 "other" -1 -1 "d" 14 1
"1848" 14 "14" 16 76 273 1 0 273 1068 1068 1521 8068 795 795 0 2 2 556 "end" -1 -1 "d" 26 1
"1849" 14 "14" 1 76 0 0 0 0 0 597 0 0 597 0 597 0 0 597 "np1" -1 -1 "d" 32 1
"1850" 14 "14" 2 76 0 0 0 0 0 415 0 0 415 0 415 0 1 281 "aux" -1 -1 "d" 5 1
"1851" 14 "14" 3 76 0 0 0 0 0 329 0 0 329 0 329 0 1 175 "np2" -1 -1 "d" 13 1
"1852" 14 "14" 4 76 0 0 0 0 0 914 0 0 914 0 914 0 0 914 "adj" -1 -1 "d" 31 1
"1853" 14 "14" 5 76 0 0 0 0 0 293 0 0 293 0 293 0 0 293 "vp" -1 -1 "d" 21 1
"1854" 14 "1" 4 67 0 0 0 0 0 267 0 0 267 0 267 0 1 267 "adj" 1 1 "a" 19 1
"1855" 14 "14" 6 76 0 0 0 0 0 0 0 0 0 0 0 0 0 0 "other" -1 -1 "d" 4 0
"1856" 14 "14" 7 76 0 0 0 0 0 206 0 0 206 0 206 0 0 206 "other" -1 -1 "d" 6 1
"1857" 14 "14" 9 76 0 0 0 0 0 0 0 0 0 0 0 0 0 0 "other" -1 -1 "d" 7 0
"1858" 14 "15" 10 114 0 0 0 0 0 0 0 0 0 0 0 0 0 0 "wh-1" -1 1 "c" 9 0
"1859" 14 "15" 11 114 244 1 0 398 398 398 398 398 0 0 0 0 0 398 "wh" -1 1 "c" 4 1
"1860" 14 "15" 1 114 0 0 0 0 0 0 0 0 0 0 0 0 0 0 "np1" -1 1 "c" 37 0
"1861" 14 "15" 13 114 283 1 0 500 500 500 500 898 0 0 0 0 0 500 "wh+2" -1 1 "c" 10 1
"1862" 14 "15" 14 114 442 1 0 722 722 722 722 1620 0 0 0 0 0 722 "other" -1 1 "c" 20 1
"1863" 14 "15" 15 114 310 1 0 816 816 816 816 2436 0 0 0 0 0 816 "other" -1 1 "c" 24 1
"1864" 14 "15" 16 114 224 1 0 1279 1279 1279 1279 3715 0 0 0 0 0 1279 "end" -1 1 "c" 31 1
"1865" 14 "15" 2 114 0 0 0 0 0 0 0 0 0 0 0 0 0 0 "aux" -1 1 "c" 6 0
"1866" 14 "15" 3 114 0 0 0 0 0 0 0 0 0 0 0 0 0 0 "np2" -1 1 "c" 15 0
"1867" 14 "15" 4 114 0 0 0 0 0 0 0 0 0 0 0 0 0 0 "adj" -1 1 "c" 28 0
"1868" 14 "15" 5 114 0 0 0 0 0 0 0 0 0 0 0 0 0 0 "vp" -1 1 "c" 9 0
"1869" 14 "15" 6 114 0 0 0 0 0 0 0 0 0 0 0 0 0 0 "other" -1 1 "c" 4 0
"1870" 14 "1" 5 67 0 0 0 0 0 160 0 0 160 0 160 0 1 160 "vp" 1 1 "a" 18 1
"1871" 14 "15" 7 114 0 0 0 0 0 0 0 0 0 0 0 0 0 0 "other" -1 1 "c" 21 0
"1872" 14 "15" 8 114 0 0 0 0 0 0 0 0 0 0 0 0 0 0 "other" -1 1 "c" 7 0
"1873" 14 "15" 9 114 0 0 0 0 0 0 0 0 0 0 0 0 0 0 "other" -1 1 "c" 9 0
"1874" 14 "16" 10 35 0 0 0 0 0 261 0 0 261 0 261 0 0 261 "wh-1" 1 -1 "b" 10 1
"1875" 14 "16" 11 35 472 1 0 472 472 812 472 472 340 0 340 0 0 182 "wh" 1 -1 "b" 6 1
"1876" 14 "16" 12 35 418 1 0 418 762 913 920 1392 495 344 151 1 1 151 "wh+1" 1 -1 "b" 7 1
"1877" 14 "16" 13 35 284 1 284 284 284 284 284 1676 0 0 0 0 0 284 "wh+2" 1 -1 "b" 12 1
"1878" 14 "16" 1 35 0 0 0 0 0 1089 0 0 1089 0 1089 0 0 479 "np1" 1 -1 "b" 33 1
"1879" 14 "16" 14 35 528 1 0 528 528 677 528 2204 149 0 149 0 0 149 "other" 1 -1 "b" 21 1
"1880" 14 "16" 15 35 233 1 0 233 621 798 770 2974 565 388 177 1 1 177 "other" 1 -1 "b" 18 1
"1881" 14 "16" 16 35 187 1 0 187 670 670 4303 7277 483 483 0 2 2 483 "end" 1 -1 "b" 21 1
"1882" 14 "16" 2 35 0 0 0 0 0 210 0 0 210 0 210 0 1 210 "aux" 1 -1 "b" 5 1
"1883" 14 "16" 3 35 0 0 0 0 0 479 0 0 479 0 479 0 1 479 "np2" 1 -1 "b" 25 1
"1884" 14 "16" 4 35 0 0 0 0 0 258 0 0 258 0 258 0 1 258 "adj" 1 -1 "b" 32 1
"1885" 14 "16" 5 35 0 0 0 0 0 0 0 0 0 0 0 0 0 0 "vp" 1 -1 "b" 11 0
"1886" 14 "16" 6 35 0 0 0 0 0 191 0 0 191 0 191 0 0 191 "other" 1 -1 "b" 4 1
"1887" 14 "1" 6 67 0 0 0 0 0 0 0 0 0 0 0 0 0 0 "other" 1 1 "a" 4 0
"1888" 14 "16" 7 35 0 0 0 0 0 202 0 0 202 0 202 0 0 202 "other" 1 -1 "b" 7 1
"1889" 14 "16" 8 35 0 0 0 0 0 0 0 0 0 0 0 0 0 0 "other" 1 -1 "b" 6 0
"1890" 14 "16" 9 35 0 0 0 0 0 433 0 0 433 0 433 0 0 433 "other" 1 -1 "b" 11 1
"1891" 14 "17" 10 36 0 0 0 0 0 274 0 0 274 0 274 0 1 274 "wh-1" 1 1 "a" 21 1
"1892" 14 "17" 11 36 163 1 0 315 315 315 315 315 0 0 0 0 0 315 "wh" 1 1 "a" 6 1
"1893" 14 "17" 12 36 0 0 0 0 0 209 0 315 209 0 209 0 0 209 "wh+1" 1 1 "a" 2 1
"1894" 14 "17" 13 36 204 1 204 204 204 204 413 728 0 0 0 1 1 204 "wh+2" 1 1 "a" 12 1
"1895" 14 "17" 1 36 0 0 0 0 0 607 0 0 607 0 607 0 0 607 "np1" 1 1 "a" 34 1
"1896" 14 "17" 14 36 182 1 0 304 304 503 304 1032 199 0 199 0 0 199 "other" 1 1 "a" 15 1
"1897" 14 "17" 16 36 186 1 0 186 359 359 3207 4239 173 173 0 2 2 173 "end" 1 1 "a" 17 1
"1898" 14 "17" 2 36 0 0 0 0 0 173 0 0 173 0 173 0 0 173 "aux" 1 1 "a" 6 1
"1899" 14 "17" 3 36 0 0 0 0 0 284 0 0 284 0 284 0 1 284 "np2" 1 1 "a" 14 1
"1900" 14 "17" 4 36 0 0 0 0 0 593 0 0 593 0 593 0 0 593 "adj" 1 1 "a" 20 1
"1901" 14 "17" 5 36 0 0 0 0 0 190 0 0 190 0 190 0 0 190 "vp" 1 1 "a" 26 1
"1902" 14 "17" 6 36 0 0 0 0 0 0 0 0 0 0 0 0 0 0 "other" 1 1 "a" 4 0
"1903" 14 "1" 7 67 0 0 0 0 0 0 0 0 0 0 0 0 0 0 "other" 1 1 "a" 30 0
"1904" 14 "17" 7 36 0 0 0 0 0 432 0 0 432 0 432 0 0 125 "other" 1 1 "a" 13 1
"1905" 14 "17" 8 36 0 0 0 0 0 0 0 0 0 0 0 0 0 0 "other" 1 1 "a" 6 0
"1906" 14 "17" 9 36 0 0 0 0 0 96 0 0 96 0 96 0 0 96 "other" 1 1 "a" 4 1
"1907" 14 "18" 10 109 0 0 0 0 0 0 0 0 0 0 0 0 0 0 "wh-1" -1 -1 "d" 6 0
"1908" 14 "18" 1 109 0 0 0 0 0 0 0 0 0 0 0 0 0 0 "np1" -1 -1 "d" 27 0
"1909" 14 "18" 11 109 201 1 201 201 201 201 201 201 0 0 0 0 0 201 "wh" -1 -1 "d" 6 1
"1910" 14 "18" 12 109 0 0 0 0 0 0 0 201 0 0 0 0 0 0 "wh+1" -1 -1 "d" 5 0
"1911" 14 "18" 13 109 222 1 0 405 405 405 405 606 0 0 0 0 0 405 "wh+2" -1 -1 "d" 14 1
"1912" 14 "18" 14 109 316 1 316 316 316 316 316 922 0 0 0 0 0 316 "other" -1 -1 "d" 8 1
"1913" 14 "18" 15 109 328 1 0 956 956 956 956 1878 0 0 0 0 0 956 "other" -1 -1 "d" 19 1
"1914" 14 "18" 16 109 174 1 174 174 174 174 174 2052 0 0 0 0 0 174 "end" -1 -1 "d" 10 1
"1915" 14 "18" 2 109 0 0 0 0 0 0 0 0 0 0 0 0 0 0 "aux" -1 -1 "d" 5 0
"1916" 14 "18" 3 109 0 0 0 0 0 0 0 0 0 0 0 0 0 0 "np2" -1 -1 "d" 17 0
"1917" 14 "18" 4 109 0 0 0 0 0 0 0 0 0 0 0 0 0 0 "adj" -1 -1 "d" 23 0
"1918" 14 "18" 5 109 0 0 0 0 0 0 0 0 0 0 0 0 0 0 "vp" -1 -1 "d" 26 0
"1919" 14 "18" 6 109 0 0 0 0 0 0 0 0 0 0 0 0 0 0 "other" -1 -1 "d" 4 0
"1920" 14 "1" 8 67 0 0 0 0 0 0 0 0 0 0 0 0 0 0 "other" 1 1 "a" 6 0
"1921" 14 "18" 7 109 0 0 0 0 0 0 0 0 0 0 0 0 0 0 "other" -1 -1 "d" 22 0
"1922" 14 "18" 8 109 0 0 0 0 0 0 0 0 0 0 0 0 0 0 "other" -1 -1 "d" 10 0
"1923" 14 "18" 9 109 0 0 0 0 0 0 0 0 0 0 0 0 0 0 "other" -1 -1 "d" 4 0
"1924" 14 "19" 10 129 0 0 0 0 0 0 0 0 0 0 0 0 0 0 "wh-1" -1 1 "c" 13 0
"1925" 14 "19" 11 129 246 1 246 246 246 246 246 246 0 0 0 0 0 246 "wh" -1 1 "c" 6 1
"1926" 14 "19" 1 129 0 0 0 0 0 2270 0 0 2270 0 2270 0 0 167 "np1" -1 1 "c" 38 1
"1927" 14 "19" 12 129 225 1 225 225 225 225 225 471 0 0 0 0 0 225 "wh+1" -1 1 "c" 6 1
"1928" 14 "19" 13 129 410 1 0 661 661 661 661 1132 0 0 0 0 0 661 "wh+2" -1 1 "c" 7 1
"1929" 14 "19" 14 129 0 0 0 0 0 121 0 1132 121 0 121 0 0 121 "other" -1 1 "c" 5 1
"1930" 14 "19" 15 129 234 1 0 234 234 388 355 1487 154 0 154 1 1 154 "other" -1 1 "c" 17 1
"1931" 14 "19" 16 129 211 1 0 211 462 462 5932 7419 251 251 0 2 2 251 "end" -1 1 "c" 15 1
"1932" 14 "19" 2 129 0 0 0 0 0 574 0 0 574 0 574 0 1 316 "aux" -1 1 "c" 6 1
"1933" 14 "19" 3 129 0 0 0 0 0 393 0 0 393 0 393 0 0 215 "np2" -1 1 "c" 21 1
"1934" 14 "19" 4 129 0 0 0 0 0 1061 0 0 1061 0 1061 0 1 192 "adj" -1 1 "c" 29 1
"1935" 14 "19" 5 129 0 0 0 0 0 1018 0 0 1018 0 1018 0 2 182 "vp" -1 1 "c" 21 1
"1936" 14 "19" 6 129 0 0 0 0 0 0 0 0 0 0 0 0 0 0 "other" -1 1 "c" 4 0
"1937" 14 "1" 9 67 0 0 0 0 0 0 0 0 0 0 0 0 0 0 "other" 1 1 "a" 6 0
"1938" 14 "19" 8 129 0 0 0 0 0 0 0 0 0 0 0 0 0 0 "other" -1 1 "c" 3 0
"1939" 14 "19" 9 129 0 0 0 0 0 0 0 0 0 0 0 0 0 0 "other" -1 1 "c" 5 0
"1940" 14 "20" 10 74 0 0 0 0 0 0 0 0 0 0 0 0 0 0 "wh-1" 1 -1 "b" 10 0
"1941" 14 "20" 11 74 30 1 0 30 30 307 30 30 277 0 277 0 0 277 "wh" 1 -1 "b" 5 1
"1942" 14 "20" 12 74 0 0 0 0 0 156 0 30 156 0 156 0 0 156 "wh+1" 1 -1 "b" 4 1
"1943" 14 "20" 13 74 201 1 0 334 1205 1205 1638 1668 871 871 0 2 2 540 "wh+2" 1 -1 "b" 26 1
"1944" 14 "20" 14 74 0 0 0 0 0 226 0 1668 226 0 226 0 0 226 "other" 1 -1 "b" 6 1
"1945" 14 "20" 15 74 262 1 0 262 514 514 740 2408 252 252 0 1 1 252 "other" 1 -1 "b" 16 1
"1946" 14 "20" 16 74 243 1 243 243 243 243 1974 4382 0 0 0 1 1 243 "end" 1 -1 "b" 8 1
"1947" 14 "20" 1 74 0 0 0 0 0 745 0 0 745 0 745 0 0 745 "np1" 1 -1 "b" 35 1
"1948" 14 "20" 2 74 0 0 0 0 0 0 0 0 0 0 0 0 0 0 "aux" 1 -1 "b" 5 0
"1949" 14 "20" 3 74 0 0 0 0 0 415 0 0 415 0 415 0 0 415 "np2" 1 -1 "b" 16 1
"1950" 14 "20" 4 74 0 0 0 0 0 571 0 0 571 0 571 0 1 430 "adj" 1 -1 "b" 22 1
"1951" 14 "20" 5 74 0 0 0 0 0 0 0 0 0 0 0 0 0 0 "vp" 1 -1 "b" 14 0
"1952" 14 "20" 6 74 0 0 0 0 0 0 0 0 0 0 0 0 0 0 "other" 1 -1 "b" 4 0
"1953" 14 "20" 7 74 0 0 0 0 0 0 0 0 0 0 0 0 0 0 "other" 1 -1 "b" 27 0
"1954" 14 "20" 8 74 0 0 0 0 0 0 0 0 0 0 0 0 0 0 "other" 1 -1 "b" 6 0
"1955" 14 "20" 9 74 0 0 0 0 0 0 0 0 0 0 0 0 0 0 "other" 1 -1 "b" 4 0
"1956" 14 "2" 10 68 0 0 0 0 0 0 0 0 0 0 0 0 0 0 "wh-1" -1 -1 "d" 5 0
"1957" 14 "21" 11 79 223 1 0 362 362 362 362 362 0 0 0 0 0 362 "wh" 1 1 "a" 8 1
"1958" 14 "21" 12 79 209 1 0 383 383 383 383 745 0 0 0 0 0 383 "wh+1" 1 1 "a" 5 1
"1959" 14 "21" 14 79 327 1 327 327 327 327 327 1072 0 0 0 0 0 327 "other" 1 1 "a" 4 1
"1960" 14 "21" 15 79 154 1 154 154 154 154 154 1226 0 0 0 0 0 154 "other" 1 1 "a" 13 1
"1961" 14 "21" 16 79 167 1 0 802 1241 1241 1482 2708 439 439 0 1 1 439 "end" 1 1 "a" 24 1
"1962" 14 "2" 11 68 297 1 297 297 297 297 297 297 0 0 0 0 0 297 "wh" -1 -1 "d" 6 1
"1963" 14 "21" 1 79 0 0 0 0 0 0 0 0 0 0 0 0 0 0 "np1" 1 1 "a" 37 0
"1964" 14 "2" 12 68 0 0 0 0 0 242 0 297 242 0 242 0 0 242 "wh+1" -1 -1 "d" 3 1
"1965" 14 "21" 2 79 0 0 0 0 0 0 0 0 0 0 0 0 0 0 "aux" 1 1 "a" 6 0
"1966" 14 "2" 13 68 221 1 0 221 637 637 879 1176 416 416 0 1 1 416 "wh+2" -1 -1 "d" 12 1
"1967" 14 "21" 3 79 0 0 0 0 0 0 0 0 0 0 0 0 0 0 "np2" 1 1 "a" 10 0
"1968" 14 "2" 14 68 247 1 247 247 247 247 247 1423 0 0 0 0 0 247 "other" -1 -1 "d" 8 1
"1969" 14 "21" 4 79 0 0 0 0 0 241 0 0 241 0 241 0 0 241 "adj" 1 1 "a" 26 1
"1970" 14 "2" 15 68 186 1 0 375 375 375 375 1798 0 0 0 0 0 375 "other" -1 -1 "d" 18 1
"1971" 14 "21" 5 79 0 0 0 0 0 0 0 0 0 0 0 0 0 0 "vp" 1 1 "a" 9 0
"1972" 14 "2" 16 68 182 1 182 182 182 182 2260 4058 0 0 0 1 1 182 "end" -1 -1 "d" 8 1
"1973" 14 "21" 6 79 0 0 0 0 0 0 0 0 0 0 0 0 0 0 "other" 1 1 "a" 4 0
"1974" 14 "2" 1 68 0 0 0 0 0 655 0 0 655 0 655 0 0 655 "np1" -1 -1 "d" 33 1
"1975" 14 "21" 8 79 0 0 0 0 0 0 0 0 0 0 0 0 0 0 "other" 1 1 "a" 6 0
"1976" 14 "21" 9 79 0 0 0 0 0 0 0 0 0 0 0 0 0 0 "other" 1 1 "a" 4 0
"1977" 14 "22" 11 66 278 1 278 278 278 278 278 278 0 0 0 0 0 278 "wh" -1 -1 "d" 8 1
"1978" 14 "22" 12 66 214 1 214 214 214 214 214 492 0 0 0 0 0 214 "wh+1" -1 -1 "d" 7 1
"1979" 14 "22" 13 66 299 1 0 409 409 409 409 901 0 0 0 0 0 409 "wh+2" -1 -1 "d" 8 1
"1980" 14 "22" 15 66 0 0 0 0 0 337 0 901 337 0 337 0 0 337 "other" -1 -1 "d" 4 1
"1981" 14 "22" 1 66 0 0 0 0 0 0 0 0 0 0 0 0 0 0 "np1" -1 -1 "d" 36 0
"1982" 14 "22" 16 66 197 1 0 197 1188 1188 1525 2426 991 991 0 1 1 991 "end" -1 -1 "d" 21 1
"1983" 14 "22" 2 66 0 0 0 0 0 0 0 0 0 0 0 0 0 0 "aux" -1 -1 "d" 5 0
"1984" 14 "22" 3 66 0 0 0 0 0 0 0 0 0 0 0 0 0 0 "np2" -1 -1 "d" 19 0
"1985" 14 "22" 4 66 0 0 0 0 0 0 0 0 0 0 0 0 0 0 "adj" -1 -1 "d" 31 0
"1986" 14 "22" 5 66 0 0 0 0 0 0 0 0 0 0 0 0 0 0 "vp" -1 -1 "d" 22 0
"1987" 14 "22" 6 66 0 0 0 0 0 0 0 0 0 0 0 0 0 0 "other" -1 -1 "d" 4 0
"1988" 14 "2" 2 68 0 0 0 0 0 179 0 0 179 0 179 0 0 179 "aux" -1 -1 "d" 5 1
"1989" 14 "22" 7 66 0 0 0 0 0 0 0 0 0 0 0 0 0 0 "other" -1 -1 "d" 11 0
"1990" 14 "22" 8 66 0 0 0 0 0 0 0 0 0 0 0 0 0 0 "other" -1 -1 "d" 7 0
"1991" 14 "22" 9 66 0 0 0 0 0 0 0 0 0 0 0 0 0 0 "other" -1 -1 "d" 6 0
"1992" 14 "23" 10 81 0 0 0 0 0 0 0 0 0 0 0 0 0 0 "wh-1" -1 1 "c" 20 0
"1993" 14 "23" 11 81 175 1 0 360 360 360 360 360 0 0 0 0 0 360 "wh" -1 1 "c" 8 1
"1994" 14 "23" 12 81 0 0 0 0 0 231 0 360 231 0 231 0 0 231 "wh+1" -1 1 "c" 6 1
"1995" 14 "23" 13 81 191 1 191 191 191 191 422 782 0 0 0 1 1 191 "wh+2" -1 1 "c" 12 1
"1996" 14 "23" 14 81 177 1 0 577 577 1374 577 1359 797 0 797 0 0 797 "other" -1 1 "c" 28 1
"1997" 14 "23" 15 81 0 0 0 0 0 365 0 1359 365 0 365 0 0 365 "other" -1 1 "c" 12 1
"1998" 14 "23" 16 81 222 1 0 222 1851 1851 5960 7319 1629 1629 0 3 3 1178 "end" -1 1 "c" 25 1
"1999" 14 "23" 1 81 0 0 0 0 0 1803 0 0 1803 0 1803 0 0 1803 "np1" -1 1 "c" 58 1
"2000" 14 "23" 2 81 0 0 0 0 0 335 0 0 335 0 335 0 0 335 "aux" -1 1 "c" 6 1
"2001" 14 "23" 3 81 0 0 0 0 0 0 0 0 0 0 0 0 0 0 "np2" -1 1 "c" 12 0
"2002" 14 "23" 4 81 0 0 0 0 0 370 0 0 370 0 370 0 0 370 "adj" -1 1 "c" 20 1
"2003" 14 "23" 5 81 0 0 0 0 0 439 0 0 439 0 439 0 0 439 "vp" -1 1 "c" 16 1
"2004" 14 "2" 3 68 0 0 0 0 0 226 0 0 226 0 226 0 1 226 "np2" -1 -1 "d" 18 1
"2005" 14 "23" 6 81 0 0 0 0 0 0 0 0 0 0 0 0 0 0 "other" -1 1 "c" 4 0
"2006" 14 "23" 7 81 0 0 0 0 0 0 0 0 0 0 0 0 0 0 "other" -1 1 "c" 17 0
"2007" 14 "23" 8 81 0 0 0 0 0 0 0 0 0 0 0 0 0 0 "other" -1 1 "c" 6 0
"2008" 14 "24" 10 52 0 0 0 0 0 0 0 0 0 0 0 0 0 0 "wh-1" 1 -1 "b" 6 0
"2009" 14 "24" 11 52 176 1 0 176 176 406 176 176 230 0 230 0 0 230 "wh" 1 -1 "b" 3 1
"2010" 14 "24" 13 52 192 1 192 192 192 192 192 368 0 0 0 0 0 192 "wh+2" 1 -1 "b" 8 1
"2011" 14 "24" 14 52 0 0 0 0 0 242 0 368 242 0 242 0 0 242 "other" 1 -1 "b" 7 1
"2012" 14 "24" 1 52 0 0 0 0 0 955 0 0 955 0 955 0 0 955 "np1" 1 -1 "b" 25 1
"2013" 14 "24" 15 52 270 1 270 270 270 270 270 638 0 0 0 0 0 270 "other" 1 -1 "b" 14 1
"2014" 14 "24" 16 52 447 1 0 647 759 759 5525 6163 112 112 0 1 1 112 "end" 1 -1 "b" 18 1
"2015" 14 "24" 2 52 0 0 0 0 0 1051 0 0 1051 0 1051 0 0 314 "aux" 1 -1 "b" 5 1
"2016" 14 "24" 3 52 0 0 0 0 0 1083 0 0 1083 0 1083 0 2 546 "np2" 1 -1 "b" 33 1
"2017" 14 "24" 4 52 0 0 0 0 0 873 0 0 873 0 873 0 1 264 "adj" 1 -1 "b" 25 1
"2018" 14 "24" 5 52 0 0 0 0 0 0 0 0 0 0 0 0 0 0 "vp" 1 -1 "b" 8 0
"2019" 14 "24" 6 52 0 0 0 0 0 0 0 0 0 0 0 0 0 0 "other" 1 -1 "b" 4 0
"2020" 14 "2" 4 68 0 0 0 0 0 489 0 0 489 0 489 0 0 489 "adj" -1 -1 "d" 17 1
"2021" 14 "24" 7 52 0 0 0 0 0 0 0 0 0 0 0 0 0 0 "other" 1 -1 "b" 4 0
"2022" 14 "24" 8 52 0 0 0 0 0 332 0 0 332 0 332 0 0 332 "other" 1 -1 "b" 4 1
"2023" 14 "24" 9 52 0 0 0 0 0 0 0 0 0 0 0 0 0 0 "other" 1 -1 "b" 7 0
"2024" 14 "25" 10 94 0 0 0 0 0 1376 0 0 1376 0 1376 0 1 411 "wh-1" 1 1 "a" 12 1
"2025" 14 "25" 11 94 289 1 0 289 289 1921 289 289 1632 0 1632 0 3 187 "wh" 1 1 "a" 6 1
"2026" 14 "25" 13 94 200 1 0 200 1016 1592 3073 3362 1392 816 576 1 3 189 "wh+2" 1 1 "a" 26 1
"2027" 14 "25" 14 94 0 0 0 0 0 456 0 3362 456 0 456 0 0 162 "other" 1 1 "a" 5 1
"2028" 14 "25" 15 94 188 1 0 188 728 728 3531 6893 540 540 0 3 3 215 "other" 1 1 "a" 14 1
"2029" 14 "25" 16 94 299 1 0 895 895 895 895 7788 0 0 0 0 0 895 "end" 1 1 "a" 17 1
"2030" 14 "25" 1 94 0 0 0 0 0 0 0 0 0 0 0 0 0 0 "np1" 1 1 "a" 47 0
"2031" 14 "25" 2 94 0 0 0 0 0 0 0 0 0 0 0 0 0 0 "aux" 1 1 "a" 6 0
"2032" 14 "25" 3 94 0 0 0 0 0 0 0 0 0 0 0 0 0 0 "np2" 1 1 "a" 15 0
"2033" 14 "25" 4 94 0 0 0 0 0 0 0 0 0 0 0 0 0 0 "adj" 1 1 "a" 32 0
"2034" 14 "25" 5 94 0 0 0 0 0 0 0 0 0 0 0 0 0 0 "vp" 1 1 "a" 23 0
"2035" 14 "2" 5 68 0 0 0 0 0 529 0 0 529 0 529 0 0 529 "vp" -1 -1 "d" 28 1
"2036" 14 "25" 6 94 0 0 0 0 0 198 0 0 198 0 198 0 0 198 "other" 1 1 "a" 4 1
"2037" 14 "25" 7 94 0 0 0 0 0 0 0 0 0 0 0 0 0 0 "other" 1 1 "a" 2 0
"2038" 14 "25" 8 94 0 0 0 0 0 396 0 0 396 0 396 0 0 190 "other" 1 1 "a" 3 1
"2039" 14 "25" 9 94 0 0 0 0 0 226 0 0 226 0 226 0 1 61 "other" 1 1 "a" 5 1
"2040" 14 "26" 10 73 153 1 0 153 153 431 153 153 278 0 278 0 0 278 "wh" -1 -1 "d" 5 1
"2041" 14 "26" 11 73 0 0 0 0 0 245 0 153 245 0 245 0 0 245 "wh+1" -1 -1 "d" 5 1
"2042" 14 "26" 12 73 178 1 0 178 690 890 935 1088 712 512 200 1 2 200 "wh+2" -1 -1 "d" 16 1
"2043" 14 "26" 13 73 323 1 323 323 323 323 323 1411 0 0 0 0 0 323 "other" -1 -1 "d" 9 1
"2044" 14 "26" 14 73 295 1 295 295 295 295 295 1706 0 0 0 0 0 295 "other" -1 -1 "d" 16 1
"2045" 14 "26" 15 73 404 1 0 1180 1180 1180 4592 6298 0 0 0 1 1 1180 "end" -1 -1 "d" 22 1
"2046" 14 "26" 1 73 0 0 0 0 0 759 0 0 759 0 759 0 0 759 "np1" -1 -1 "d" 36 1
"2047" 14 "26" 2 73 0 0 0 0 0 77 0 0 77 0 77 0 0 77 "aux" -1 -1 "d" 5 1
"2048" 14 "26" 3 73 0 0 0 0 0 413 0 0 413 0 413 0 1 181 "np2" -1 -1 "d" 21 1
"2049" 14 "26" 4 73 0 0 0 0 0 1010 0 0 1010 0 1010 0 1 811 "adj" -1 -1 "d" 37 1
"2050" 14 "26" 5 73 0 0 0 0 0 98 0 0 98 0 98 0 0 98 "vp" -1 -1 "d" 12 1
"2051" 14 "26" 6 73 0 0 0 0 0 0 0 0 0 0 0 0 0 0 "other" -1 -1 "d" 4 0
"2052" 14 "26" 7 73 0 0 0 0 0 139 0 0 139 0 139 0 0 139 "other" -1 -1 "d" 2 1
"2053" 14 "26" 8 73 0 0 0 0 0 258 0 0 258 0 258 0 1 258 "other" -1 -1 "d" 6 1
"2054" 14 "26" 9 73 0 0 0 0 0 180 0 0 180 0 180 0 0 180 "wh-1" -1 -1 "d" 21 1
"2055" 14 "27" 10 28 0 0 0 0 0 0 0 0 0 0 0 0 0 0 "wh-1" -1 1 "c" 7 0
"2056" 14 "27" 11 28 251 1 0 251 251 729 251 251 478 0 478 0 0 241 "wh" -1 1 "c" 5 1
"2057" 14 "27" 12 28 293 1 0 293 569 569 806 1057 276 276 0 1 1 276 "wh+1" -1 1 "c" 2 1
"2058" 14 "27" 1 28 0 0 0 0 0 921 0 0 921 0 921 0 0 921 "np1" -1 1 "c" 45 1
"2059" 14 "27" 14 28 261 1 0 839 839 1362 839 1896 523 0 523 0 1 368 "other" -1 1 "c" 18 1
"2060" 14 "27" 15 28 349 1 0 349 349 530 349 2245 181 0 181 0 1 181 "other" -1 1 "c" 9 1
"2061" 14 "27" 16 28 227 1 0 668 932 932 5815 8060 264 264 0 1 1 264 "end" -1 1 "c" 25 1
"2062" 14 "27" 2 28 0 0 0 0 0 261 0 0 261 0 261 0 0 261 "aux" -1 1 "c" 6 1
"2063" 14 "27" 3 28 0 0 0 0 0 1035 0 0 1035 0 1035 0 0 1035 "np2" -1 1 "c" 19 1
"2064" 14 "27" 4 28 0 0 0 0 0 376 0 0 376 0 376 0 0 376 "adj" -1 1 "c" 25 1
"2065" 14 "27" 5 28 0 0 0 0 0 149 0 0 149 0 149 0 0 149 "vp" -1 1 "c" 11 1
"2066" 14 "27" 6 28 0 0 0 0 0 0 0 0 0 0 0 0 0 0 "other" -1 1 "c" 4 0
"2067" 14 "2" 7 68 0 0 0 0 0 0 0 0 0 0 0 0 0 0 "other" -1 -1 "d" 5 0
"2068" 14 "27" 7 28 0 0 0 0 0 556 0 0 556 0 556 0 0 184 "other" -1 1 "c" 16 1
"2069" 14 "27" 8 28 0 0 0 0 0 317 0 0 317 0 317 0 1 180 "other" -1 1 "c" 6 1
"2070" 14 "27" 9 28 0 0 0 0 0 323 0 0 323 0 323 0 1 146 "other" -1 1 "c" 5 1
"2071" 14 "28" 10 122 0 0 0 0 0 0 0 0 0 0 0 0 0 0 "wh-1" 1 -1 "b" 15 0
"2072" 14 "28" 11 122 256 1 0 323 323 323 323 323 0 0 0 0 0 323 "wh" 1 -1 "b" 8 1
"2073" 14 "28" 1 122 0 0 0 0 0 1770 0 0 1770 0 1770 0 0 209 "np1" 1 -1 "b" 37 1
"2074" 14 "28" 12 122 0 0 0 0 0 79 0 323 79 0 79 0 0 79 "wh+1" 1 -1 "b" 2 1
"2075" 14 "28" 13 122 0 0 0 0 0 408 0 323 408 0 408 0 1 408 "wh+2" 1 -1 "b" 18 1
"2076" 14 "28" 14 122 167 1 0 167 167 696 654 977 529 0 529 1 1 313 "other" 1 -1 "b" 4 1
"2077" 14 "28" 15 122 218 1 0 218 1108 1108 1637 2614 890 890 0 2 2 483 "other" 1 -1 "b" 18 1
"2078" 14 "28" 16 122 398 1 398 398 398 398 3150 5764 0 0 0 1 1 398 "end" 1 -1 "b" 7 1
"2079" 14 "28" 2 122 0 0 0 0 0 302 0 0 302 0 302 0 0 302 "aux" 1 -1 "b" 5 1
"2080" 14 "28" 3 122 0 0 0 0 0 273 0 0 273 0 273 0 1 273 "np2" 1 -1 "b" 17 1
"2081" 14 "28" 4 122 0 0 0 0 0 407 0 0 407 0 407 0 1 407 "adj" 1 -1 "b" 22 1
"2082" 14 "28" 5 122 0 0 0 0 0 0 0 0 0 0 0 0 0 0 "vp" 1 -1 "b" 12 0
"2083" 14 "28" 6 122 0 0 0 0 0 0 0 0 0 0 0 0 0 0 "other" 1 -1 "b" 4 0
"2084" 14 "2" 8 68 0 0 0 0 0 0 0 0 0 0 0 0 0 0 "other" -1 -1 "d" 4 0
"2085" 14 "28" 7 122 0 0 0 0 0 0 0 0 0 0 0 0 0 0 "other" 1 -1 "b" 20 0
"2086" 14 "28" 8 122 0 0 0 0 0 0 0 0 0 0 0 0 0 0 "other" 1 -1 "b" 9 0
"2087" 14 "29" 10 69 0 0 0 0 0 0 0 0 0 0 0 0 0 0 "wh-1" 1 1 "a" 6 0
"2088" 14 "29" 11 69 194 1 194 194 194 194 194 194 0 0 0 0 0 194 "wh" 1 1 "a" 6 1
"2089" 14 "29" 12 69 0 0 0 0 0 0 0 194 0 0 0 0 0 0 "wh+1" 1 1 "a" 3 0
"2090" 14 "29" 13 69 0 0 0 0 0 0 0 194 0 0 0 0 0 0 "wh+2" 1 1 "a" 11 0
"2091" 14 "29" 14 69 212 1 0 454 454 454 454 648 0 0 0 0 0 454 "other" 1 1 "a" 28 1
"2092" 14 "29" 15 69 231 1 0 1394 1394 1394 1394 2042 0 0 0 0 0 1394 "other" 1 1 "a" 25 1
"2093" 14 "29" 16 69 301 1 0 832 832 832 832 2874 0 0 0 0 0 832 "end" 1 1 "a" 20 1
"2094" 14 "29" 1 69 0 0 0 0 0 0 0 0 0 0 0 0 0 0 "np1" 1 1 "a" 34 0
"2095" 14 "29" 2 69 0 0 0 0 0 0 0 0 0 0 0 0 0 0 "aux" 1 1 "a" 6 0
"2096" 14 "29" 3 69 0 0 0 0 0 0 0 0 0 0 0 0 0 0 "np2" 1 1 "a" 18 0
"2097" 14 "29" 4 69 0 0 0 0 0 0 0 0 0 0 0 0 0 0 "adj" 1 1 "a" 13 0
"2098" 14 "29" 5 69 0 0 0 0 0 0 0 0 0 0 0 0 0 0 "vp" 1 1 "a" 17 0
"2099" 14 "29" 6 69 0 0 0 0 0 0 0 0 0 0 0 0 0 0 "other" 1 1 "a" 4 0
"2100" 14 "29" 7 69 0 0 0 0 0 0 0 0 0 0 0 0 0 0 "other" 1 1 "a" 3 0
"2101" 14 "29" 9 69 0 0 0 0 0 0 0 0 0 0 0 0 0 0 "other" 1 1 "a" 6 0
"2102" 14 "30" 10 59 0 0 0 0 0 307 0 0 307 0 307 0 1 307 "other" -1 -1 "d" 6 1
"2103" 14 "30" 11 59 0 0 0 0 0 0 0 0 0 0 0 0 0 0 "wh-1" -1 -1 "d" 11 0
"2104" 14 "30" 12 59 278 1 0 278 278 545 278 278 267 0 267 0 1 267 "wh" -1 -1 "d" 8 1
"2105" 14 "30" 13 59 0 0 0 0 0 0 0 278 0 0 0 0 0 0 "wh+1" -1 -1 "d" 2 0
"2106" 14 "30" 14 59 229 1 0 391 391 969 391 669 578 0 578 0 1 349 "wh+2" -1 -1 "d" 15 1
"2107" 14 "30" 15 59 92 1 0 334 334 785 334 1003 451 0 451 0 2 232 "other" -1 -1 "d" 17 1
"2108" 14 "30" 1 59 0 0 0 0 0 0 0 0 0 0 0 0 0 0 "np1" -1 -1 "d" 32 0
"2109" 14 "30" 16 59 245 1 0 1119 1119 1705 1119 2122 586 0 586 0 1 404 "other" -1 -1 "d" 18 1
"2110" 14 "30" 17 59 328 1 0 328 754 754 4596 6718 426 426 0 2 2 426 "end" -1 -1 "d" 14 1
"2111" 14 "30" 2 59 0 0 0 0 0 0 0 0 0 0 0 0 0 0 "aux" -1 -1 "d" 5 0
"2112" 14 "30" 3 59 0 0 0 0 0 0 0 0 0 0 0 0 0 0 "np2" -1 -1 "d" 10 0
"2113" 14 "30" 4 59 0 0 0 0 0 293 0 0 293 0 293 0 0 293 "adj" -1 -1 "d" 24 1
"2114" 14 "30" 5 59 0 0 0 0 0 0 0 0 0 0 0 0 0 0 "vp" -1 -1 "d" 10 0
"2115" 14 "30" 6 59 0 0 0 0 0 475 0 0 475 0 475 0 0 475 "other" -1 -1 "d" 19 1
"2116" 14 "30" 7 59 0 0 0 0 0 0 0 0 0 0 0 0 0 0 "other" -1 -1 "d" 4 0
"2117" 14 "30" 8 59 0 0 0 0 0 676 0 0 676 0 676 0 0 425 "other" -1 -1 "d" 2 1
"2118" 14 "30" 9 59 0 0 0 0 0 209 0 0 209 0 209 0 1 209 "other" -1 -1 "d" 6 1
"2119" 14 "31" 10 41 0 0 0 0 0 0 0 0 0 0 0 0 0 0 "wh-1" -1 1 "c" 8 0
"2120" 14 "3" 1 107 0 0 0 0 0 0 0 0 0 0 0 0 0 0 "np1" -1 1 "c" 24 0
"2121" 14 "3" 11 107 299 1 0 299 299 580 299 299 281 0 281 0 0 281 "wh" -1 1 "c" 6 1
"2122" 14 "31" 11 41 252 1 252 252 252 252 252 252 0 0 0 0 0 252 "wh" -1 1 "c" 4 1
"2123" 14 "31" 12 41 186 1 186 186 186 186 186 438 0 0 0 0 0 186 "wh+1" -1 1 "c" 4 1
"2124" 14 "31" 13 41 148 1 148 148 148 148 148 586 0 0 0 0 0 148 "wh+2" -1 1 "c" 7 1
"2125" 14 "31" 1 41 0 0 0 0 0 0 0 0 0 0 0 0 0 0 "np1" -1 1 "c" 46 0
"2126" 14 "31" 15 41 289 1 0 915 915 915 915 1501 0 0 0 0 0 915 "other" -1 1 "c" 32 1
"2127" 14 "31" 16 41 433 1 0 876 876 876 876 2377 0 0 0 0 0 876 "end" -1 1 "c" 15 1
"2128" 14 "3" 12 107 0 0 0 0 0 302 0 299 302 0 302 0 0 302 "wh+1" -1 1 "c" 2 1
"2129" 14 "31" 2 41 0 0 0 0 0 0 0 0 0 0 0 0 0 0 "aux" -1 1 "c" 6 0
"2130" 14 "3" 13 107 243 1 243 243 243 243 545 844 0 0 0 1 1 243 "wh+2" -1 1 "c" 2 1
"2131" 14 "31" 3 41 0 0 0 0 0 0 0 0 0 0 0 0 0 0 "np2" -1 1 "c" 10 0
"2132" 14 "3" 14 107 224 1 0 224 224 492 224 1068 268 0 268 0 0 268 "other" -1 1 "c" 8 1
"2133" 14 "31" 4 41 0 0 0 0 0 0 0 0 0 0 0 0 0 0 "adj" -1 1 "c" 11 0
"2134" 14 "3" 15 107 175 1 0 461 581 581 1130 2198 120 120 0 1 1 120 "other" -1 1 "c" 14 1
"2135" 14 "31" 5 41 0 0 0 0 0 0 0 0 0 0 0 0 0 0 "vp" -1 1 "c" 20 0
"2136" 14 "3" 16 107 216 1 0 971 971 971 971 3169 0 0 0 0 0 971 "end" -1 1 "c" 29 1
"2137" 14 "31" 6 41 0 0 0 0 0 0 0 0 0 0 0 0 0 0 "other" -1 1 "c" 4 0
"2138" 14 "31" 7 41 0 0 0 0 0 0 0 0 0 0 0 0 0 0 "other" -1 1 "c" 2 0
"2139" 14 "31" 8 41 0 0 0 0 0 0 0 0 0 0 0 0 0 0 "other" -1 1 "c" 8 0
"2140" 14 "31" 9 41 0 0 0 0 0 0 0 0 0 0 0 0 0 0 "other" -1 1 "c" 14 0
"2141" 14 "32" 10 16 0 0 0 0 0 191 0 0 191 0 191 0 0 191 "wh-1" 1 -1 "b" 6 1
"2142" 14 "3" 2 107 0 0 0 0 0 0 0 0 0 0 0 0 0 0 "aux" -1 1 "c" 6 0
"2143" 14 "32" 11 16 261 1 261 261 261 261 455 455 0 0 0 1 1 261 "wh" 1 -1 "b" 4 1
"2144" 14 "32" 1 16 0 0 0 0 0 900 0 0 900 0 900 0 0 900 "np1" 1 -1 "b" 43 1
"2145" 14 "32" 12 16 266 1 0 266 266 609 266 721 343 0 343 0 0 184 "wh+1" 1 -1 "b" 6 1
"2146" 14 "32" 13 16 155 1 155 155 155 155 314 1035 0 0 0 1 1 155 "wh+2" 1 -1 "b" 3 1
"2147" 14 "32" 14 16 279 1 279 279 279 279 463 1498 0 0 0 1 1 279 "other" 1 -1 "b" 9 1
"2148" 14 "32" 15 16 186 1 0 326 326 326 326 1824 0 0 0 0 0 326 "other" 1 -1 "b" 8 1
"2149" 14 "32" 16 16 199 1 0 374 519 519 3340 5164 145 145 0 1 1 145 "end" 1 -1 "b" 19 1
"2150" 14 "32" 2 16 0 0 0 0 0 0 0 0 0 0 0 0 0 0 "aux" 1 -1 "b" 5 0
"2151" 14 "32" 3 16 0 0 0 0 0 956 0 0 956 0 956 0 1 795 "np2" 1 -1 "b" 29 1
"2152" 14 "32" 4 16 0 0 0 0 0 347 0 0 347 0 347 0 1 122 "adj" 1 -1 "b" 8 1
"2153" 14 "32" 5 16 0 0 0 0 0 248 0 0 248 0 248 0 1 248 "vp" 1 -1 "b" 20 1
"2154" 14 "32" 6 16 0 0 0 0 0 0 0 0 0 0 0 0 0 0 "other" 1 -1 "b" 4 0
"2155" 14 "32" 7 16 0 0 0 0 0 179 0 0 179 0 179 0 0 179 "other" 1 -1 "b" 16 1
"2156" 14 "32" 8 16 0 0 0 0 0 0 0 0 0 0 0 0 0 0 "other" 1 -1 "b" 7 0
"2157" 14 "32" 9 16 0 0 0 0 0 194 0 0 194 0 194 0 0 194 "other" 1 -1 "b" 7 1
"2158" 14 "3" 3 107 0 0 0 0 0 0 0 0 0 0 0 0 0 0 "np2" -1 1 "c" 14 0
"2159" 14 "3" 4 107 0 0 0 0 0 0 0 0 0 0 0 0 0 0 "adj" -1 1 "c" 29 0
"2160" 14 "3" 5 107 0 0 0 0 0 0 0 0 0 0 0 0 0 0 "vp" -1 1 "c" 11 0
"2161" 14 "3" 6 107 0 0 0 0 0 0 0 0 0 0 0 0 0 0 "other" -1 1 "c" 4 0
"2162" 14 "3" 8 107 0 0 0 0 0 0 0 0 0 0 0 0 0 0 "other" -1 1 "c" 6 0
"2163" 14 "4" 11 84 434 1 434 434 434 434 434 434 0 0 0 0 0 434 "wh" 1 -1 "b" 4 1
"2164" 14 "4" 12 84 283 1 283 283 283 283 283 717 0 0 0 0 0 283 "wh+1" 1 -1 "b" 4 1
"2165" 14 "4" 15 84 503 1 0 724 724 900 724 1441 176 0 176 0 0 176 "other" 1 -1 "b" 12 1
"2166" 14 "4" 16 84 204 1 0 841 1827 1827 5862 7303 986 986 0 2 2 986 "end" 1 -1 "b" 32 1
"2167" 14 "4" 1 84 0 0 0 0 0 1826 0 0 1826 0 1826 0 0 816 "np1" 1 -1 "b" 30 1
"2168" 14 "4" 2 84 0 0 0 0 0 448 0 0 448 0 448 0 1 276 "aux" 1 -1 "b" 5 1
"2169" 14 "4" 3 84 0 0 0 0 0 361 0 0 361 0 361 0 1 106 "np2" 1 -1 "b" 13 1
"2170" 14 "4" 4 84 0 0 0 0 0 795 0 0 795 0 795 0 1 337 "adj" 1 -1 "b" 14 1
"2171" 14 "4" 5 84 0 0 0 0 0 429 0 0 429 0 429 0 1 429 "vp" 1 -1 "b" 21 1
"2172" 14 "4" 6 84 0 0 0 0 0 0 0 0 0 0 0 0 0 0 "other" 1 -1 "b" 4 0
"2173" 14 "4" 7 84 0 0 0 0 0 0 0 0 0 0 0 0 0 0 "other" 1 -1 "b" 3 0
"2174" 14 "4" 8 84 0 0 0 0 0 0 0 0 0 0 0 0 0 0 "other" 1 -1 "b" 4 0
"2175" 14 "4" 9 84 0 0 0 0 0 0 0 0 0 0 0 0 0 0 "other" 1 -1 "b" 3 0
"2176" 14 "6" 10 65 0 0 0 0 0 228 0 0 228 0 228 0 0 228 "wh-1" -1 -1 "d" 11 1
"2177" 14 "6" 11 65 417 1 417 417 417 417 417 417 0 0 0 0 0 417 "wh" -1 -1 "d" 4 1
"2178" 14 "6" 12 65 390 1 390 390 390 390 390 807 0 0 0 0 0 390 "wh+1" -1 -1 "d" 7 1
"2179" 14 "6" 13 65 0 0 0 0 0 324 0 807 324 0 324 0 0 324 "wh+2" -1 -1 "d" 4 1
"2180" 14 "6" 14 65 298 1 0 405 967 967 1291 2098 562 562 0 1 1 562 "other" -1 -1 "d" 27 1
"2181" 14 "6" 15 65 0 0 0 0 0 306 0 2098 306 0 306 0 0 306 "other" -1 -1 "d" 4 1
"2182" 14 "6" 1 65 0 0 0 0 0 1141 0 0 1141 0 1141 0 0 576 "np1" -1 -1 "d" 31 1
"2183" 14 "6" 16 65 213 1 0 213 683 683 3919 6017 470 470 0 2 2 470 "end" -1 -1 "d" 8 1
"2184" 14 "6" 2 65 0 0 0 0 0 146 0 0 146 0 146 0 0 146 "aux" -1 -1 "d" 5 1
"2185" 14 "6" 3 65 0 0 0 0 0 340 0 0 340 0 340 0 1 340 "np2" -1 -1 "d" 12 1
"2186" 14 "6" 4 65 0 0 0 0 0 417 0 0 417 0 417 0 1 140 "adj" -1 -1 "d" 18 1
"2187" 14 "6" 5 65 0 0 0 0 0 282 0 0 282 0 282 0 1 282 "vp" -1 -1 "d" 23 1
"2188" 14 "6" 7 65 0 0 0 0 0 376 0 0 376 0 376 0 0 376 "other" -1 -1 "d" 13 1
"2189" 14 "6" 8 65 0 0 0 0 0 0 0 0 0 0 0 0 0 0 "other" -1 -1 "d" 6 0
"2190" 14 "6" 9 65 0 0 0 0 0 0 0 0 0 0 0 0 0 0 "other" -1 -1 "d" 5 0
"2191" 14 "7" 11 62 465 1 0 465 465 786 465 465 321 0 321 0 0 321 "wh" -1 1 "c" 6 1
"2192" 14 "7" 13 62 280 1 280 280 280 280 280 745 0 0 0 0 0 280 "wh+2" -1 1 "c" 2 1
"2193" 14 "7" 15 62 325 1 0 610 610 1444 610 1355 834 0 834 0 1 662 "other" -1 1 "c" 17 1
"2194" 14 "7" 1 62 0 0 0 0 0 1489 0 0 1489 0 1489 0 0 804 "np1" -1 1 "c" 26 1
"2195" 14 "7" 16 62 459 1 0 738 963 963 5840 7195 225 225 0 2 2 225 "end" -1 1 "c" 19 1
"2196" 14 "7" 2 62 0 0 0 0 0 0 0 0 0 0 0 0 0 0 "aux" -1 1 "c" 6 0
"2197" 14 "7" 3 62 0 0 0 0 0 1070 0 0 1070 0 1070 0 0 488 "np2" -1 1 "c" 30 1
"2198" 14 "7" 4 62 0 0 0 0 0 395 0 0 395 0 395 0 0 395 "adj" -1 1 "c" 9 1
"2199" 14 "7" 5 62 0 0 0 0 0 414 0 0 414 0 414 0 1 414 "vp" -1 1 "c" 23 1
"2200" 14 "7" 6 62 0 0 0 0 0 0 0 0 0 0 0 0 0 0 "other" -1 1 "c" 4 0
"2201" 14 "7" 7 62 0 0 0 0 0 354 0 0 354 0 354 0 0 354 "other" -1 1 "c" 19 1
"2202" 14 "7" 9 62 0 0 0 0 0 0 0 0 0 0 0 0 0 0 "other" -1 1 "c" 5 0
"2203" 14 "8" 10 3 0 0 0 0 0 209 0 0 209 0 209 0 0 209 "wh-1" 1 -1 "b" 11 1
"2204" 14 "8" 11 3 124 1 0 124 302 302 502 502 178 178 0 1 1 178 "wh" 1 -1 "b" 6 1
"2205" 14 "8" 12 3 0 0 0 0 0 517 0 502 517 0 517 0 0 275 "wh+1" 1 -1 "b" 3 1
"2206" 14 "8" 1 3 0 0 0 0 0 503 0 0 503 0 503 0 0 503 "np1" 1 -1 "b" 33 1
"2207" 14 "8" 13 3 209 1 0 209 502 502 744 1246 293 293 0 1 1 293 "wh+2" 1 -1 "b" 2 1
"2208" 14 "8" 14 3 0 0 0 0 0 192 0 1246 192 0 192 0 0 192 "other" 1 -1 "b" 8 1
"2209" 14 "8" 15 3 158 1 0 158 458 637 650 1896 479 300 179 1 2 179 "other" 1 -1 "b" 7 1
"2210" 14 "8" 16 3 253 1 0 253 361 361 3758 5654 108 108 0 1 1 108 "end" 1 -1 "b" 15 1
"2211" 14 "8" 2 3 0 0 0 0 0 255 0 0 255 0 255 0 0 255 "aux" 1 -1 "b" 5 1
"2212" 14 "8" 3 3 0 0 0 0 0 361 0 0 361 0 361 0 0 361 "np2" 1 -1 "b" 18 1
"2213" 14 "8" 4 3 0 0 0 0 0 529 0 0 529 0 529 0 1 341 "adj" 1 -1 "b" 20 1
"2214" 14 "8" 5 3 0 0 0 0 0 407 0 0 407 0 407 0 1 264 "vp" 1 -1 "b" 22 1
"2215" 14 "8" 6 3 0 0 0 0 0 0 0 0 0 0 0 0 0 0 "other" 1 -1 "b" 4 0
"2216" 14 "8" 7 3 0 0 0 0 0 419 0 0 419 0 419 0 0 419 "other" 1 -1 "b" 25 1
"2217" 14 "8" 8 3 0 0 0 0 0 0 0 0 0 0 0 0 0 0 "other" 1 -1 "b" 6 0
"2218" 14 "8" 9 3 0 0 0 0 0 460 0 0 460 0 460 0 0 260 "other" 1 -1 "b" 4 1
"2219" 14 "9" 10 33 0 0 0 0 0 103 0 0 103 0 103 0 0 103 "wh-1" 1 1 "a" 10 1
"2220" 14 "9" 11 33 357 1 357 357 357 357 460 460 0 0 0 1 1 357 "wh" 1 1 "a" 6 1
"2221" 14 "9" 12 33 0 0 0 0 0 175 0 460 175 0 175 0 0 175 "wh+1" 1 1 "a" 6 1
"2222" 14 "9" 1 33 0 0 0 0 0 666 0 0 666 0 666 0 0 666 "np1" 1 1 "a" 26 1
"2223" 14 "9" 14 33 0 0 0 0 0 170 0 460 170 0 170 0 0 170 "other" 1 1 "a" 3 1
"2224" 14 "9" 15 33 191 1 0 191 515 515 690 1150 324 324 0 1 1 324 "other" 1 1 "a" 10 1
"2225" 14 "9" 16 33 675 1 0 675 971 971 2203 3353 296 296 0 2 2 296 "end" 1 1 "a" 20 1
"2226" 14 "9" 2 33 0 0 0 0 0 0 0 0 0 0 0 0 0 0 "aux" 1 1 "a" 6 0
"2227" 14 "9" 3 33 0 0 0 0 0 206 0 0 206 0 206 0 0 206 "np2" 1 1 "a" 23 1
"2228" 14 "9" 4 33 0 0 0 0 0 0 0 0 0 0 0 0 0 0 "adj" 1 1 "a" 22 0
"2229" 14 "9" 5 33 0 0 0 0 0 190 0 0 190 0 190 0 0 190 "vp" 1 1 "a" 15 1
"2230" 14 "9" 6 33 0 0 0 0 0 0 0 0 0 0 0 0 0 0 "other" 1 1 "a" 4 0
"2231" 14 "9" 7 33 0 0 0 0 0 0 0 0 0 0 0 0 0 0 "other" 1 1 "a" 11 0
"2232" 15 "10" 10 93 0 0 0 0 0 0 0 0 0 0 0 0 0 0 "wh-1" 1 1 "a" 9 0
"2233" 15 "10" 11 93 189 1 0 339 339 339 339 339 0 0 0 0 0 339 "wh" 1 1 "a" 8 1
"2234" 15 "10" 12 93 137 1 0 667 667 667 667 1006 0 0 0 0 0 667 "wh+1" 1 1 "a" 5 1
"2235" 15 "10" 13 93 271 1 0 1614 1614 1614 1614 2620 0 0 0 0 0 1614 "wh+2" 1 1 "a" 15 1
"2236" 15 "10" 14 93 290 1 0 1126 1126 1126 1126 3746 0 0 0 0 0 1126 "other" 1 1 "a" 12 1
"2237" 15 "10" 15 93 253 1 0 1286 1286 1286 1286 5032 0 0 0 0 0 1286 "other" 1 1 "a" 20 1
"2238" 15 "10" 16 93 242 1 0 1442 1442 1442 1442 6474 0 0 0 0 0 1442 "end" 1 1 "a" 14 1
"2239" 15 "10" 1 93 0 0 0 0 0 0 0 0 0 0 0 0 0 0 "np1" 1 1 "a" 29 0
"2240" 15 "10" 2 93 0 0 0 0 0 0 0 0 0 0 0 0 0 0 "aux" 1 1 "a" 6 0
"2241" 15 "10" 3 93 0 0 0 0 0 0 0 0 0 0 0 0 0 0 "np2" 1 1 "a" 22 0
"2242" 15 "10" 4 93 0 0 0 0 0 0 0 0 0 0 0 0 0 0 "adj" 1 1 "a" 30 0
"2243" 15 "10" 5 93 0 0 0 0 0 0 0 0 0 0 0 0 0 0 "vp" 1 1 "a" 20 0
"2244" 15 "10" 6 93 0 0 0 0 0 0 0 0 0 0 0 0 0 0 "other" 1 1 "a" 4 0
"2245" 15 "10" 7 93 0 0 0 0 0 0 0 0 0 0 0 0 0 0 "other" 1 1 "a" 15 0
"2246" 15 "10" 8 93 0 0 0 0 0 0 0 0 0 0 0 0 0 0 "other" 1 1 "a" 8 0
"2247" 15 "10" 9 93 0 0 0 0 0 0 0 0 0 0 0 0 0 0 "other" 1 1 "a" 4 0
"2248" 15 "1" 10 103 0 0 0 0 0 0 0 0 0 0 0 0 0 0 "wh-1" 1 -1 "b" 6 0
"2249" 15 "11" 10 123 0 0 0 0 0 0 0 0 0 0 0 0 0 0 "wh-1" -1 -1 "d" 8 0
"2250" 15 "1" 1 103 0 0 0 0 0 2104 0 0 2104 0 2104 0 0 2104 "np1" 1 -1 "b" 33 1
"2251" 15 "1" 11 103 240 1 0 437 437 653 437 437 216 0 216 0 0 216 "wh" 1 -1 "b" 6 1
"2252" 15 "11" 11 123 473 1 473 473 473 473 473 473 0 0 0 0 0 473 "wh" -1 -1 "d" 5 1
"2253" 15 "11" 1 123 0 0 0 0 0 0 0 0 0 0 0 0 0 0 "np1" -1 -1 "d" 33 0
"2254" 15 "11" 12 123 151 1 0 369 369 810 369 842 441 0 441 0 0 441 "wh+1" -1 -1 "d" 4 1
"2255" 15 "11" 13 123 202 1 0 267 2010 2010 2451 3293 1743 1743 0 1 1 1743 "wh+2" -1 -1 "d" 30 1
"2256" 15 "11" 15 123 282 1 0 815 815 981 815 4108 166 0 166 0 0 166 "other" -1 -1 "d" 6 1
"2257" 15 "11" 16 123 171 1 0 171 297 297 463 4571 126 126 0 1 1 126 "end" -1 -1 "d" 10 1
"2258" 15 "1" 12 103 213 1 0 409 409 745 625 1062 336 0 336 1 1 336 "wh+1" 1 -1 "b" 4 1
"2259" 15 "11" 2 123 0 0 0 0 0 0 0 0 0 0 0 0 0 0 "aux" -1 -1 "d" 5 0
"2260" 15 "1" 13 103 123 1 0 123 404 404 740 1802 281 281 0 1 1 281 "wh+2" 1 -1 "b" 2 1
"2261" 15 "11" 3 123 0 0 0 0 0 0 0 0 0 0 0 0 0 0 "np2" -1 -1 "d" 19 0
"2262" 15 "1" 14 103 294 1 0 294 294 405 294 2096 111 0 111 0 0 111 "other" 1 -1 "b" 3 1
"2263" 15 "11" 4 123 0 0 0 0 0 0 0 0 0 0 0 0 0 0 "adj" -1 -1 "d" 38 0
"2264" 15 "1" 15 103 0 0 0 0 0 207 0 2096 207 0 207 0 1 166 "other" 1 -1 "b" 5 1
"2265" 15 "11" 5 123 0 0 0 0 0 0 0 0 0 0 0 0 0 0 "vp" -1 -1 "d" 11 0
"2266" 15 "1" 16 103 163 1 0 163 900 900 5480 7576 737 737 0 2 2 421 "end" 1 -1 "b" 14 1
"2267" 15 "11" 6 123 0 0 0 0 0 0 0 0 0 0 0 0 0 0 "other" -1 -1 "d" 4 0
"2268" 15 "11" 7 123 0 0 0 0 0 0 0 0 0 0 0 0 0 0 "other" -1 -1 "d" 2 0
"2269" 15 "11" 8 123 0 0 0 0 0 0 0 0 0 0 0 0 0 0 "other" -1 -1 "d" 8 0
"2270" 15 "11" 9 123 0 0 0 0 0 0 0 0 0 0 0 0 0 0 "other" -1 -1 "d" 11 0
"2271" 15 "1" 2 103 0 0 0 0 0 252 0 0 252 0 252 0 0 252 "aux" 1 -1 "b" 5 1
"2272" 15 "12" 10 65 0 0 0 0 0 0 0 0 0 0 0 0 0 0 "wh-1" -1 1 "c" 13 0
"2273" 15 "12" 11 65 216 1 216 216 216 216 216 216 0 0 0 0 0 216 "wh" -1 1 "c" 6 1
"2274" 15 "12" 12 65 729 1 729 729 729 729 729 945 0 0 0 0 0 729 "wh+1" -1 1 "c" 4 1
"2275" 15 "12" 13 65 250 1 0 1164 1164 1164 1164 2109 0 0 0 0 0 1164 "wh+2" -1 1 "c" 12 1
"2276" 15 "12" 14 65 206 1 0 553 553 553 553 2662 0 0 0 0 0 553 "other" -1 1 "c" 5 1
"2277" 15 "12" 15 65 502 1 502 502 502 502 502 3164 0 0 0 0 0 502 "other" -1 1 "c" 4 1
"2278" 15 "12" 1 65 0 0 0 0 0 160 0 0 160 0 160 0 0 160 "np1" -1 1 "c" 31 1
"2279" 15 "12" 16 65 323 1 0 2312 2312 2312 3011 6175 0 0 0 1 1 2312 "end" -1 1 "c" 25 1
"2280" 15 "12" 2 65 0 0 0 0 0 0 0 0 0 0 0 0 0 0 "aux" -1 1 "c" 6 0
"2281" 15 "12" 3 65 0 0 0 0 0 0 0 0 0 0 0 0 0 0 "np2" -1 1 "c" 26 0
"2282" 15 "12" 4 65 0 0 0 0 0 240 0 0 240 0 240 0 1 240 "adj" -1 1 "c" 26 1
"2283" 15 "12" 5 65 0 0 0 0 0 0 0 0 0 0 0 0 0 0 "vp" -1 1 "c" 8 0
"2284" 15 "12" 6 65 0 0 0 0 0 0 0 0 0 0 0 0 0 0 "other" -1 1 "c" 4 0
"2285" 15 "12" 7 65 0 0 0 0 0 299 0 0 299 0 299 0 0 299 "other" -1 1 "c" 22 1
"2286" 15 "12" 8 65 0 0 0 0 0 0 0 0 0 0 0 0 0 0 "other" -1 1 "c" 3 0
"2287" 15 "12" 9 65 0 0 0 0 0 0 0 0 0 0 0 0 0 0 "other" -1 1 "c" 6 0
"2288" 15 "1" 3 103 0 0 0 0 0 1252 0 0 1252 0 1252 0 0 255 "np2" 1 -1 "b" 23 1
"2289" 15 "13" 10 9 0 0 0 0 0 0 0 0 0 0 0 0 0 0 "other" 1 -1 "b" 5 0
"2290" 15 "13" 11 9 0 0 0 0 0 305 0 0 305 0 305 0 0 305 "wh-1" 1 -1 "b" 9 1
"2291" 15 "13" 12 9 150 1 150 150 150 150 455 455 0 0 0 1 1 150 "wh" 1 -1 "b" 6 1
"2292" 15 "13" 13 9 182 1 0 524 524 701 524 979 177 0 177 0 0 177 "wh+1" 1 -1 "b" 6 1
"2293" 15 "13" 14 9 259 1 0 315 1501 1501 1678 2657 1186 1186 0 1 1 1186 "wh+2" 1 -1 "b" 16 1
"2294" 15 "13" 15 9 307 1 0 717 717 1119 717 3374 402 0 402 0 0 254 "other" 1 -1 "b" 20 1
"2295" 15 "13" 16 9 147 1 0 147 1010 1010 1412 4786 863 863 0 2 2 706 "other" 1 -1 "b" 9 1
"2296" 15 "13" 17 9 195 1 0 741 741 741 741 5527 0 0 0 0 0 741 "end" 1 -1 "b" 18 1
"2297" 15 "13" 1 9 0 0 0 0 0 0 0 0 0 0 0 0 0 0 "np1" 1 -1 "b" 53 0
"2298" 15 "13" 2 9 0 0 0 0 0 0 0 0 0 0 0 0 0 0 "aux" 1 -1 "b" 5 0
"2299" 15 "13" 3 9 0 0 0 0 0 0 0 0 0 0 0 0 0 0 "np2" 1 -1 "b" 13 0
"2300" 15 "13" 4 9 0 0 0 0 0 0 0 0 0 0 0 0 0 0 "adj" 1 -1 "b" 28 0
"2301" 15 "13" 5 9 0 0 0 0 0 0 0 0 0 0 0 0 0 0 "vp" 1 -1 "b" 10 0
"2302" 15 "13" 6 9 0 0 0 0 0 0 0 0 0 0 0 0 0 0 "other" 1 -1 "b" 4 0
"2303" 15 "13" 7 9 0 0 0 0 0 0 0 0 0 0 0 0 0 0 "other" 1 -1 "b" 8 0
"2304" 15 "13" 8 9 0 0 0 0 0 0 0 0 0 0 0 0 0 0 "other" 1 -1 "b" 14 0
"2305" 15 "13" 9 9 0 0 0 0 0 0 0 0 0 0 0 0 0 0 "other" 1 -1 "b" 6 0
"2306" 15 "14" 10 27 0 0 0 0 0 533 0 0 533 0 533 0 1 150 "wh-1" 1 1 "a" 15 1
"2307" 15 "1" 4 103 0 0 0 0 0 357 0 0 357 0 357 0 1 198 "adj" 1 -1 "b" 19 1
"2308" 15 "14" 11 27 79 1 0 79 323 323 706 706 244 244 0 1 1 244 "wh" 1 1 "a" 6 1
"2309" 15 "14" 12 27 319 1 0 711 711 711 711 1417 0 0 0 0 0 711 "wh+1" 1 1 "a" 6 1
"2310" 15 "14" 1 27 0 0 0 0 0 329 0 0 329 0 329 0 0 329 "np1" 1 1 "a" 35 1
"2311" 15 "14" 13 27 348 1 0 1731 1731 1731 1731 3148 0 0 0 0 0 1731 "wh+2" 1 1 "a" 31 1
"2312" 15 "14" 14 27 360 1 0 1865 1865 2044 1865 5013 179 0 179 0 0 179 "other" 1 1 "a" 25 1
"2313" 15 "14" 15 27 154 1 0 154 1029 1029 1208 6221 875 875 0 1 1 875 "other" 1 1 "a" 14 1
"2314" 15 "14" 16 27 241 1 0 1099 1099 1099 2766 8987 0 0 0 1 1 1099 "end" 1 1 "a" 26 1
"2315" 15 "14" 2 27 0 0 0 0 0 440 0 0 440 0 440 0 1 440 "aux" 1 1 "a" 6 1
"2316" 15 "14" 3 27 0 0 0 0 0 748 0 0 748 0 748 0 0 748 "np2" 1 1 "a" 13 1
"2317" 15 "14" 4 27 0 0 0 0 0 0 0 0 0 0 0 0 0 0 "adj" 1 1 "a" 31 0
"2318" 15 "14" 5 27 0 0 0 0 0 0 0 0 0 0 0 0 0 0 "vp" 1 1 "a" 21 0
"2319" 15 "14" 6 27 0 0 0 0 0 0 0 0 0 0 0 0 0 0 "other" 1 1 "a" 4 0
"2320" 15 "14" 7 27 0 0 0 0 0 0 0 0 0 0 0 0 0 0 "other" 1 1 "a" 6 0
"2321" 15 "14" 8 27 0 0 0 0 0 0 0 0 0 0 0 0 0 0 "other" 1 1 "a" 6 0
"2322" 15 "14" 9 27 0 0 0 0 0 0 0 0 0 0 0 0 0 0 "other" 1 1 "a" 7 0
"2323" 15 "15" 10 25 0 0 0 0 0 579 0 0 579 0 579 0 2 365 "wh-1" -1 -1 "d" 9 1
"2324" 15 "1" 5 103 0 0 0 0 0 297 0 0 297 0 297 0 0 297 "vp" 1 -1 "b" 18 1
"2325" 15 "15" 11 25 278 1 278 278 278 278 278 278 0 0 0 0 0 278 "wh" -1 -1 "d" 4 1
"2326" 15 "15" 12 25 316 1 0 316 316 1005 316 594 689 0 689 0 0 367 "wh+1" -1 -1 "d" 3 1
"2327" 15 "15" 1 25 0 0 0 0 0 1031 0 0 1031 0 1031 0 0 875 "np1" -1 -1 "d" 35 1
"2328" 15 "15" 13 25 134 1 0 134 552 1601 874 1468 1467 418 1049 1 2 973 "wh+2" -1 -1 "d" 10 1
"2329" 15 "15" 14 25 155 1 0 155 2234 2405 5728 7196 2250 2079 171 1 1 171 "other" -1 -1 "d" 20 1
"2330" 15 "15" 15 25 273 1 0 1122 1122 1188 1122 8318 66 0 66 0 1 66 "other" -1 -1 "d" 24 1
"2331" 15 "15" 16 25 160 1 0 1453 1453 1453 5785 14103 0 0 0 1 1 1453 "end" -1 -1 "d" 31 1
"2332" 15 "15" 2 25 0 0 0 0 0 281 0 0 281 0 281 0 0 281 "aux" -1 -1 "d" 5 1
"2333" 15 "15" 3 25 0 0 0 0 0 274 0 0 274 0 274 0 0 274 "np2" -1 -1 "d" 15 1
"2334" 15 "15" 4 25 0 0 0 0 0 2026 0 0 2026 0 2026 0 0 2026 "adj" -1 -1 "d" 28 1
"2335" 15 "15" 5 25 0 0 0 0 0 432 0 0 432 0 432 0 0 432 "vp" -1 -1 "d" 9 1
"2336" 15 "15" 6 25 0 0 0 0 0 219 0 0 219 0 219 0 0 219 "other" -1 -1 "d" 4 1
"2337" 15 "15" 7 25 0 0 0 0 0 763 0 0 763 0 763 0 0 51 "other" -1 -1 "d" 21 1
"2338" 15 "15" 8 25 0 0 0 0 0 206 0 0 206 0 206 0 0 206 "other" -1 -1 "d" 7 1
"2339" 15 "15" 9 25 0 0 0 0 0 362 0 0 362 0 362 0 1 50 "other" -1 -1 "d" 9 1
"2340" 15 "1" 6 103 0 0 0 0 0 0 0 0 0 0 0 0 0 0 "other" 1 -1 "b" 4 0
"2341" 15 "16" 10 89 0 0 0 0 0 0 0 0 0 0 0 0 0 0 "wh-1" -1 1 "c" 10 0
"2342" 15 "16" 11 89 115 1 0 433 433 433 433 433 0 0 0 0 0 433 "wh" -1 1 "c" 6 1
"2343" 15 "16" 12 89 453 1 0 1361 1361 1361 1361 1794 0 0 0 0 0 1361 "wh+1" -1 1 "c" 7 1
"2344" 15 "16" 13 89 213 1 0 536 536 536 536 2330 0 0 0 0 0 536 "wh+2" -1 1 "c" 12 1
"2345" 15 "16" 14 89 575 1 0 2032 2032 2165 2032 4362 133 0 133 0 0 133 "other" -1 1 "c" 21 1
"2346" 15 "16" 15 89 216 1 0 589 589 1212 589 4951 623 0 623 0 1 89 "other" -1 1 "c" 18 1
"2347" 15 "16" 16 89 178 1 0 1140 1670 1670 2426 7377 530 530 0 3 3 129 "end" -1 1 "c" 21 1
"2348" 15 "16" 1 89 0 0 0 0 0 0 0 0 0 0 0 0 0 0 "np1" -1 1 "c" 32 0
"2349" 15 "16" 3 89 0 0 0 0 0 0 0 0 0 0 0 0 0 0 "np2" -1 1 "c" 25 0
"2350" 15 "16" 4 89 0 0 0 0 0 0 0 0 0 0 0 0 0 0 "adj" -1 1 "c" 32 0
"2351" 15 "16" 5 89 0 0 0 0 0 0 0 0 0 0 0 0 0 0 "vp" -1 1 "c" 11 0
"2352" 15 "16" 6 89 0 0 0 0 0 0 0 0 0 0 0 0 0 0 "other" -1 1 "c" 4 0
"2353" 15 "16" 7 89 0 0 0 0 0 0 0 0 0 0 0 0 0 0 "other" -1 1 "c" 7 0
"2354" 15 "16" 8 89 0 0 0 0 0 0 0 0 0 0 0 0 0 0 "other" -1 1 "c" 6 0
"2355" 15 "16" 9 89 0 0 0 0 0 0 0 0 0 0 0 0 0 0 "other" -1 1 "c" 11 0
"2356" 15 "1" 7 103 0 0 0 0 0 0 0 0 0 0 0 0 0 0 "other" 1 -1 "b" 30 0
"2357" 15 "17" 10 94 0 0 0 0 0 0 0 0 0 0 0 0 0 0 "wh-1" 1 -1 "b" 21 0
"2358" 15 "17" 11 94 331 1 0 839 839 839 839 839 0 0 0 0 0 839 "wh" 1 -1 "b" 6 1
"2359" 15 "17" 13 94 309 1 0 1497 1497 1497 1497 2336 0 0 0 0 0 1497 "wh+2" 1 -1 "b" 12 1
"2360" 15 "17" 14 94 196 1 0 1093 1093 1093 1093 3429 0 0 0 0 0 1093 "other" 1 -1 "b" 15 1
"2361" 15 "17" 15 94 215 1 215 215 215 215 215 3644 0 0 0 0 0 215 "other" 1 -1 "b" 5 1
"2362" 15 "17" 16 94 238 1 0 768 768 768 768 4412 0 0 0 0 0 768 "end" 1 -1 "b" 17 1
"2363" 15 "17" 1 94 0 0 0 0 0 0 0 0 0 0 0 0 0 0 "np1" 1 -1 "b" 34 0
"2364" 15 "17" 2 94 0 0 0 0 0 0 0 0 0 0 0 0 0 0 "aux" 1 -1 "b" 5 0
"2365" 15 "17" 3 94 0 0 0 0 0 0 0 0 0 0 0 0 0 0 "np2" 1 -1 "b" 14 0
"2366" 15 "17" 4 94 0 0 0 0 0 0 0 0 0 0 0 0 0 0 "adj" 1 -1 "b" 20 0
"2367" 15 "17" 5 94 0 0 0 0 0 0 0 0 0 0 0 0 0 0 "vp" 1 -1 "b" 26 0
"2368" 15 "17" 6 94 0 0 0 0 0 0 0 0 0 0 0 0 0 0 "other" 1 -1 "b" 4 0
"2369" 15 "17" 7 94 0 0 0 0 0 0 0 0 0 0 0 0 0 0 "other" 1 -1 "b" 13 0
"2370" 15 "17" 8 94 0 0 0 0 0 0 0 0 0 0 0 0 0 0 "other" 1 -1 "b" 6 0
"2371" 15 "17" 9 94 0 0 0 0 0 0 0 0 0 0 0 0 0 0 "other" 1 -1 "b" 4 0
"2372" 15 "18" 10 19 0 0 0 0 0 0 0 0 0 0 0 0 0 0 "wh-1" 1 1 "a" 6 0
"2373" 15 "1" 8 103 0 0 0 0 0 0 0 0 0 0 0 0 0 0 "other" 1 -1 "b" 6 0
"2374" 15 "18" 11 19 195 1 0 195 195 546 195 195 351 0 351 0 0 351 "wh" 1 1 "a" 6 1
"2375" 15 "18" 1 19 0 0 0 0 0 0 0 0 0 0 0 0 0 0 "np1" 1 1 "a" 29 0
"2376" 15 "18" 12 19 137 1 0 137 630 818 981 1176 681 493 188 1 1 188 "wh+1" 1 1 "a" 5 1
"2377" 15 "18" 13 19 238 1 0 238 1401 1401 1589 2765 1163 1163 0 1 1 1163 "wh+2" 1 1 "a" 14 1
"2378" 15 "18" 14 19 217 1 0 327 327 327 327 3092 0 0 0 0 0 327 "other" 1 1 "a" 8 1
"2379" 15 "18" 15 19 146 1 0 1592 1592 2370 1592 4684 778 0 778 0 0 778 "other" 1 1 "a" 19 1
"2380" 15 "18" 16 19 112 1 0 112 359 359 1137 5821 247 247 0 1 1 247 "end" 1 1 "a" 10 1
"2381" 15 "18" 2 19 0 0 0 0 0 0 0 0 0 0 0 0 0 0 "aux" 1 1 "a" 6 0
"2382" 15 "18" 3 19 0 0 0 0 0 0 0 0 0 0 0 0 0 0 "np2" 1 1 "a" 17 0
"2383" 15 "18" 4 19 0 0 0 0 0 0 0 0 0 0 0 0 0 0 "adj" 1 1 "a" 23 0
"2384" 15 "18" 5 19 0 0 0 0 0 0 0 0 0 0 0 0 0 0 "vp" 1 1 "a" 26 0
"2385" 15 "18" 6 19 0 0 0 0 0 0 0 0 0 0 0 0 0 0 "other" 1 1 "a" 4 0
"2386" 15 "18" 7 19 0 0 0 0 0 0 0 0 0 0 0 0 0 0 "other" 1 1 "a" 22 0
"2387" 15 "18" 8 19 0 0 0 0 0 0 0 0 0 0 0 0 0 0 "other" 1 1 "a" 10 0
"2388" 15 "18" 9 19 0 0 0 0 0 0 0 0 0 0 0 0 0 0 "other" 1 1 "a" 4 0
"2389" 15 "19" 10 24 0 0 0 0 0 0 0 0 0 0 0 0 0 0 "wh-1" -1 -1 "d" 13 0
"2390" 15 "1" 9 103 0 0 0 0 0 0 0 0 0 0 0 0 0 0 "other" 1 -1 "b" 6 0
"2391" 15 "19" 11 24 286 1 0 447 447 447 447 447 0 0 0 0 0 447 "wh" -1 -1 "d" 6 1
"2392" 15 "19" 12 24 509 1 0 509 509 776 509 956 267 0 267 0 0 267 "wh+1" -1 -1 "d" 6 1
"2393" 15 "19" 1 24 0 0 0 0 0 0 0 0 0 0 0 0 0 0 "np1" -1 -1 "d" 34 0
"2394" 15 "19" 13 24 253 1 0 253 768 768 1035 1991 515 515 0 1 1 515 "wh+2" -1 -1 "d" 7 1
"2395" 15 "19" 14 24 180 1 0 180 180 309 180 2171 129 0 129 0 0 129 "other" -1 -1 "d" 5 1
"2396" 15 "19" 15 24 179 1 0 179 855 855 984 3155 676 676 0 1 1 676 "other" -1 -1 "d" 17 1
"2397" 15 "19" 16 24 237 1 0 613 613 613 613 3768 0 0 0 0 0 613 "end" -1 -1 "d" 15 1
"2398" 15 "19" 2 24 0 0 0 0 0 0 0 0 0 0 0 0 0 0 "aux" -1 -1 "d" 5 0
"2399" 15 "19" 3 24 0 0 0 0 0 0 0 0 0 0 0 0 0 0 "np2" -1 -1 "d" 21 0
"2400" 15 "19" 4 24 0 0 0 0 0 0 0 0 0 0 0 0 0 0 "adj" -1 -1 "d" 29 0
"2401" 15 "19" 5 24 0 0 0 0 0 0 0 0 0 0 0 0 0 0 "vp" -1 -1 "d" 21 0
"2402" 15 "19" 6 24 0 0 0 0 0 0 0 0 0 0 0 0 0 0 "other" -1 -1 "d" 4 0
"2403" 15 "19" 7 24 0 0 0 0 0 0 0 0 0 0 0 0 0 0 "other" -1 -1 "d" 2 0
"2404" 15 "19" 8 24 0 0 0 0 0 0 0 0 0 0 0 0 0 0 "other" -1 -1 "d" 3 0
"2405" 15 "19" 9 24 0 0 0 0 0 0 0 0 0 0 0 0 0 0 "other" -1 -1 "d" 5 0
"2406" 15 "20" 10 106 0 0 0 0 0 146 0 0 146 0 146 0 0 146 "wh-1" -1 1 "c" 10 1
"2407" 15 "20" 1 106 0 0 0 0 0 0 0 0 0 0 0 0 0 0 "np1" -1 1 "c" 34 0
"2408" 15 "20" 11 106 120 1 120 120 120 120 266 266 0 0 0 1 1 120 "wh" -1 1 "c" 5 1
"2409" 15 "20" 12 106 359 1 0 643 643 643 643 909 0 0 0 0 0 643 "wh+1" -1 1 "c" 4 1
"2410" 15 "20" 13 106 727 1 0 2026 2026 2026 2026 2935 0 0 0 0 0 2026 "wh+2" -1 1 "c" 26 1
"2411" 15 "20" 14 106 238 1 0 238 238 478 238 3173 240 0 240 0 0 240 "other" -1 1 "c" 6 1
"2412" 15 "20" 15 106 150 1 0 150 507 507 747 3920 357 357 0 1 1 357 "other" -1 1 "c" 16 1
"2413" 15 "20" 16 106 311 1 0 462 462 462 462 4382 0 0 0 0 0 462 "end" -1 1 "c" 8 1
"2414" 15 "20" 2 106 0 0 0 0 0 0 0 0 0 0 0 0 0 0 "aux" -1 1 "c" 6 0
"2415" 15 "20" 3 106 0 0 0 0 0 0 0 0 0 0 0 0 0 0 "np2" -1 1 "c" 16 0
"2416" 15 "20" 4 106 0 0 0 0 0 0 0 0 0 0 0 0 0 0 "adj" -1 1 "c" 22 0
"2417" 15 "20" 5 106 0 0 0 0 0 0 0 0 0 0 0 0 0 0 "vp" -1 1 "c" 14 0
"2418" 15 "20" 6 106 0 0 0 0 0 0 0 0 0 0 0 0 0 0 "other" -1 1 "c" 4 0
"2419" 15 "20" 7 106 0 0 0 0 0 0 0 0 0 0 0 0 0 0 "other" -1 1 "c" 27 0
"2420" 15 "20" 8 106 0 0 0 0 0 0 0 0 0 0 0 0 0 0 "other" -1 1 "c" 6 0
"2421" 15 "2" 10 83 0 0 0 0 0 135 0 0 135 0 135 0 0 135 "wh-1" 1 1 "a" 5 1
"2422" 15 "21" 10 124 0 0 0 0 0 0 0 0 0 0 0 0 0 0 "wh-1" 1 -1 "b" 9 0
"2423" 15 "21" 11 124 131 1 0 340 340 550 340 340 210 0 210 0 0 210 "wh" 1 -1 "b" 8 1
"2424" 15 "21" 1 124 0 0 0 0 0 0 0 0 0 0 0 0 0 0 "np1" 1 -1 "b" 37 0
"2425" 15 "21" 12 124 151 1 0 151 250 250 460 800 99 99 0 1 1 99 "wh+1" 1 -1 "b" 5 1
"2426" 15 "21" 13 124 217 1 217 217 217 217 217 1017 0 0 0 0 0 217 "wh+2" 1 -1 "b" 8 1
"2427" 15 "21" 14 124 392 1 0 392 392 740 392 1409 348 0 348 0 0 348 "other" 1 -1 "b" 4 1
"2428" 15 "21" 15 124 209 1 0 209 757 976 1105 2514 767 548 219 1 1 219 "other" 1 -1 "b" 13 1
"2429" 15 "21" 16 124 138 1 0 138 488 488 707 3221 350 350 0 1 1 350 "end" 1 -1 "b" 24 1
"2430" 15 "2" 11 83 192 1 0 226 473 473 754 754 247 247 0 1 1 247 "wh" 1 1 "a" 6 1
"2431" 15 "21" 2 124 0 0 0 0 0 0 0 0 0 0 0 0 0 0 "aux" 1 -1 "b" 5 0
"2432" 15 "2" 12 83 0 0 0 0 0 511 0 754 511 0 511 0 0 511 "wh+1" 1 1 "a" 3 1
"2433" 15 "21" 3 124 0 0 0 0 0 0 0 0 0 0 0 0 0 0 "np2" 1 -1 "b" 10 0
"2434" 15 "2" 13 83 156 1 0 156 1172 1172 1683 2437 1016 1016 0 1 1 1016 "wh+2" 1 1 "a" 12 1
"2435" 15 "21" 4 124 0 0 0 0 0 0 0 0 0 0 0 0 0 0 "adj" 1 -1 "b" 26 0
"2436" 15 "2" 14 83 274 1 274 274 274 274 274 2711 0 0 0 0 0 274 "other" 1 1 "a" 8 1
"2437" 15 "21" 5 124 0 0 0 0 0 0 0 0 0 0 0 0 0 0 "vp" 1 -1 "b" 9 0
"2438" 15 "2" 15 83 228 1 0 525 525 525 525 3236 0 0 0 0 0 525 "other" 1 1 "a" 18 1
"2439" 15 "21" 6 124 0 0 0 0 0 0 0 0 0 0 0 0 0 0 "other" 1 -1 "b" 4 0
"2440" 15 "2" 16 83 87 1 0 651 651 651 651 3887 0 0 0 0 0 651 "end" 1 1 "a" 8 1
"2441" 15 "21" 7 124 0 0 0 0 0 0 0 0 0 0 0 0 0 0 "other" 1 -1 "b" 7 0
"2442" 15 "21" 8 124 0 0 0 0 0 0 0 0 0 0 0 0 0 0 "other" 1 -1 "b" 6 0
"2443" 15 "2" 1 83 0 0 0 0 0 0 0 0 0 0 0 0 0 0 "np1" 1 1 "a" 33 0
"2444" 15 "21" 9 124 0 0 0 0 0 0 0 0 0 0 0 0 0 0 "other" 1 -1 "b" 4 0
"2445" 15 "22" 10 21 0 0 0 0 0 0 0 0 0 0 0 0 0 0 "wh-1" 1 1 "a" 6 0
"2446" 15 "22" 11 21 129 1 0 332 332 444 332 332 112 0 112 0 0 112 "wh" 1 1 "a" 8 1
"2447" 15 "22" 1 21 0 0 0 0 0 0 0 0 0 0 0 0 0 0 "np1" 1 1 "a" 39 0
"2448" 15 "22" 12 21 217 1 0 568 568 568 680 1012 0 0 0 1 1 568 "wh+1" 1 1 "a" 7 1
"2449" 15 "22" 13 21 190 1 0 626 626 626 626 1638 0 0 0 0 0 626 "wh+2" 1 1 "a" 8 1
"2450" 15 "22" 15 21 270 1 0 493 493 493 493 2131 0 0 0 0 0 493 "other" 1 1 "a" 4 1
"2451" 15 "22" 16 21 238 1 0 762 762 762 762 2893 0 0 0 0 0 762 "end" 1 1 "a" 21 1
"2452" 15 "22" 2 21 0 0 0 0 0 0 0 0 0 0 0 0 0 0 "aux" 1 1 "a" 6 0
"2453" 15 "22" 3 21 0 0 0 0 0 0 0 0 0 0 0 0 0 0 "np2" 1 1 "a" 19 0
"2454" 15 "22" 4 21 0 0 0 0 0 0 0 0 0 0 0 0 0 0 "adj" 1 1 "a" 31 0
"2455" 15 "22" 5 21 0 0 0 0 0 0 0 0 0 0 0 0 0 0 "vp" 1 1 "a" 22 0
"2456" 15 "22" 6 21 0 0 0 0 0 0 0 0 0 0 0 0 0 0 "other" 1 1 "a" 4 0
"2457" 15 "22" 7 21 0 0 0 0 0 0 0 0 0 0 0 0 0 0 "other" 1 1 "a" 11 0
"2458" 15 "22" 8 21 0 0 0 0 0 0 0 0 0 0 0 0 0 0 "other" 1 1 "a" 7 0
"2459" 15 "2" 2 83 0 0 0 0 0 0 0 0 0 0 0 0 0 0 "aux" 1 1 "a" 6 0
"2460" 15 "22" 9 21 0 0 0 0 0 0 0 0 0 0 0 0 0 0 "other" 1 1 "a" 6 0
"2461" 15 "23" 10 97 0 0 0 0 0 204 0 0 204 0 204 0 0 204 "wh-1" -1 -1 "d" 20 1
"2462" 15 "23" 11 97 346 1 0 346 346 660 346 346 314 0 314 0 0 314 "wh" -1 -1 "d" 8 1
"2463" 15 "23" 12 97 274 1 0 656 656 1105 656 1002 449 0 449 0 0 174 "wh+1" -1 -1 "d" 6 1
"2464" 15 "23" 13 97 170 1 0 170 951 1864 1226 2228 1694 781 913 1 1 198 "wh+2" -1 -1 "d" 12 1
"2465" 15 "23" 14 97 139 1 0 139 2549 4124 3074 5302 3985 2410 1575 1 2 706 "other" -1 -1 "d" 28 1
"2466" 15 "23" 15 97 194 1 0 194 564 908 1037 6339 714 370 344 1 1 344 "other" -1 -1 "d" 12 1
"2467" 15 "23" 16 97 235 1 0 2477 2908 2908 7035 13374 431 431 0 1 1 431 "end" -1 -1 "d" 25 1
"2468" 15 "23" 1 97 0 0 0 0 0 674 0 0 674 0 674 0 0 674 "np1" -1 -1 "d" 54 1
"2469" 15 "23" 2 97 0 0 0 0 0 63 0 0 63 0 63 0 1 63 "aux" -1 -1 "d" 5 1
"2470" 15 "23" 3 97 0 0 0 0 0 0 0 0 0 0 0 0 0 0 "np2" -1 -1 "d" 12 0
"2471" 15 "23" 4 97 0 0 0 0 0 0 0 0 0 0 0 0 0 0 "adj" -1 -1 "d" 20 0
"2472" 15 "23" 5 97 0 0 0 0 0 0 0 0 0 0 0 0 0 0 "vp" -1 -1 "d" 16 0
"2473" 15 "23" 6 97 0 0 0 0 0 340 0 0 340 0 340 0 0 340 "other" -1 -1 "d" 4 1
"2474" 15 "23" 7 97 0 0 0 0 0 330 0 0 330 0 330 0 1 168 "other" -1 -1 "d" 17 1
"2475" 15 "2" 3 83 0 0 0 0 0 0 0 0 0 0 0 0 0 0 "np2" 1 1 "a" 18 0
"2476" 15 "23" 8 97 0 0 0 0 0 0 0 0 0 0 0 0 0 0 "other" -1 -1 "d" 6 0
"2477" 15 "23" 9 97 0 0 0 0 0 194 0 0 194 0 194 0 0 194 "other" -1 -1 "d" 5 1
"2478" 15 "24" 10 8 0 0 0 0 0 0 0 0 0 0 0 0 0 0 "wh-1" -1 1 "c" 6 0
"2479" 15 "24" 11 8 154 1 0 353 353 502 353 353 149 0 149 0 0 149 "wh" -1 1 "c" 3 1
"2480" 15 "24" 12 8 395 1 0 522 522 522 522 875 0 0 0 0 0 522 "wh+1" -1 1 "c" 2 1
"2481" 15 "24" 13 8 269 1 269 269 269 269 269 1144 0 0 0 0 0 269 "wh+2" -1 1 "c" 8 1
"2482" 15 "24" 14 8 164 1 0 524 524 524 524 1668 0 0 0 0 0 524 "other" -1 1 "c" 7 1
"2483" 15 "24" 15 8 323 1 0 862 862 862 862 2530 0 0 0 0 0 862 "other" -1 1 "c" 14 1
"2484" 15 "24" 16 8 155 1 0 800 800 800 949 3479 0 0 0 1 1 800 "end" -1 1 "c" 18 1
"2485" 15 "24" 1 8 0 0 0 0 0 0 0 0 0 0 0 0 0 0 "np1" -1 1 "c" 24 0
"2486" 15 "24" 2 8 0 0 0 0 0 0 0 0 0 0 0 0 0 0 "aux" -1 1 "c" 6 0
"2487" 15 "24" 3 8 0 0 0 0 0 0 0 0 0 0 0 0 0 0 "np2" -1 1 "c" 33 0
"2488" 15 "24" 4 8 0 0 0 0 0 0 0 0 0 0 0 0 0 0 "adj" -1 1 "c" 25 0
"2489" 15 "24" 5 8 0 0 0 0 0 0 0 0 0 0 0 0 0 0 "vp" -1 1 "c" 8 0
"2490" 15 "24" 6 8 0 0 0 0 0 0 0 0 0 0 0 0 0 0 "other" -1 1 "c" 4 0
"2491" 15 "24" 7 8 0 0 0 0 0 0 0 0 0 0 0 0 0 0 "other" -1 1 "c" 4 0
"2492" 15 "2" 4 83 0 0 0 0 0 0 0 0 0 0 0 0 0 0 "adj" 1 1 "a" 17 0
"2493" 15 "24" 8 8 0 0 0 0 0 0 0 0 0 0 0 0 0 0 "other" -1 1 "c" 4 0
"2494" 15 "24" 9 8 0 0 0 0 0 0 0 0 0 0 0 0 0 0 "other" -1 1 "c" 7 0
"2495" 15 "25" 10 90 0 0 0 0 0 0 0 0 0 0 0 0 0 0 "wh-1" 1 -1 "b" 12 0
"2496" 15 "25" 11 90 349 1 349 349 349 349 349 349 0 0 0 0 0 349 "wh" 1 -1 "b" 6 1
"2497" 15 "25" 12 90 271 1 0 441 441 441 441 790 0 0 0 0 0 441 "wh+1" 1 -1 "b" 2 1
"2498" 15 "25" 13 90 177 1 0 2002 2002 2002 2002 2792 0 0 0 0 0 2002 "wh+2" 1 -1 "b" 26 1
"2499" 15 "25" 14 90 210 1 0 449 449 449 449 3241 0 0 0 0 0 449 "other" 1 -1 "b" 5 1
"2500" 15 "25" 15 90 193 1 0 1137 1137 1137 1137 4378 0 0 0 0 0 1137 "other" 1 -1 "b" 14 1
"2501" 15 "25" 16 90 298 1 0 1815 1815 1815 3547 7925 0 0 0 1 1 1815 "end" 1 -1 "b" 17 1
"2502" 15 "25" 1 90 0 0 0 0 0 1232 0 0 1232 0 1232 0 0 1232 "np1" 1 -1 "b" 47 1
"2503" 15 "25" 2 90 0 0 0 0 0 0 0 0 0 0 0 0 0 0 "aux" 1 -1 "b" 5 0
"2504" 15 "25" 3 90 0 0 0 0 0 383 0 0 383 0 383 0 0 383 "np2" 1 -1 "b" 15 1
"2505" 15 "25" 4 90 0 0 0 0 0 117 0 0 117 0 117 0 0 117 "adj" 1 -1 "b" 32 1
"2506" 15 "25" 5 90 0 0 0 0 0 0 0 0 0 0 0 0 0 0 "vp" 1 -1 "b" 23 0
"2507" 15 "25" 6 90 0 0 0 0 0 0 0 0 0 0 0 0 0 0 "other" 1 -1 "b" 4 0
"2508" 15 "25" 7 90 0 0 0 0 0 0 0 0 0 0 0 0 0 0 "other" 1 -1 "b" 2 0
"2509" 15 "2" 5 83 0 0 0 0 0 0 0 0 0 0 0 0 0 0 "vp" 1 1 "a" 28 0
"2510" 15 "25" 8 90 0 0 0 0 0 0 0 0 0 0 0 0 0 0 "other" 1 -1 "b" 3 0
"2511" 15 "25" 9 90 0 0 0 0 0 0 0 0 0 0 0 0 0 0 "other" 1 -1 "b" 5 0
"2512" 15 "26" 10 29 298 1 0 298 298 687 298 298 389 0 389 0 0 187 "wh" 1 1 "a" 5 1
"2513" 15 "26" 11 29 122 1 0 122 972 1306 1174 1472 1184 850 334 1 1 334 "wh+1" 1 1 "a" 5 1
"2514" 15 "26" 12 29 250 1 0 1662 1662 2532 1662 3134 870 0 870 0 0 870 "wh+2" 1 1 "a" 16 1
"2515" 15 "26" 1 29 0 0 0 0 0 2074 0 0 2074 0 2074 0 0 2074 "np1" 1 1 "a" 39 1
"2516" 15 "26" 13 29 227 1 0 498 498 899 498 3632 401 0 401 0 0 401 "other" 1 1 "a" 9 1
"2517" 15 "26" 14 29 219 1 0 382 382 1272 382 4014 890 0 890 0 0 560 "other" 1 1 "a" 16 1
"2518" 15 "26" 15 29 162 1 0 162 2151 2151 11964 15978 1989 1989 0 2 2 928 "end" 1 1 "a" 22 1
"2519" 15 "26" 2 29 0 0 0 0 0 401 0 0 401 0 401 0 0 401 "aux" 1 1 "a" 6 1
"2520" 15 "26" 3 29 0 0 0 0 0 1106 0 0 1106 0 1106 0 1 644 "np2" 1 1 "a" 21 1
"2521" 15 "26" 4 29 0 0 0 0 0 1471 0 0 1471 0 1471 0 0 1471 "adj" 1 1 "a" 37 1
"2522" 15 "26" 5 29 0 0 0 0 0 227 0 0 227 0 227 0 0 227 "vp" 1 1 "a" 12 1
"2523" 15 "26" 6 29 0 0 0 0 0 296 0 0 296 0 296 0 0 296 "other" 1 1 "a" 4 1
"2524" 15 "26" 7 29 0 0 0 0 0 0 0 0 0 0 0 0 0 0 "other" 1 1 "a" 2 0
"2525" 15 "26" 8 29 0 0 0 0 0 219 0 0 219 0 219 0 0 219 "other" 1 1 "a" 6 1
"2526" 15 "2" 6 83 0 0 0 0 0 0 0 0 0 0 0 0 0 0 "other" 1 1 "a" 4 0
"2527" 15 "26" 9 29 0 0 0 0 0 1337 0 0 1337 0 1337 0 0 1337 "wh-1" 1 1 "a" 21 1
"2528" 15 "27" 10 101 0 0 0 0 0 132 0 0 132 0 132 0 0 132 "wh-1" -1 -1 "d" 7 1
"2529" 15 "27" 1 101 0 0 0 0 0 0 0 0 0 0 0 0 0 0 "np1" -1 -1 "d" 43 0
"2530" 15 "27" 11 101 279 1 0 551 551 899 551 551 348 0 348 0 1 152 "wh" -1 -1 "d" 5 1
"2531" 15 "27" 12 101 186 1 0 550 550 550 550 1101 0 0 0 0 0 550 "wh+1" -1 -1 "d" 2 1
"2532" 15 "27" 13 101 232 1 0 954 954 954 954 2055 0 0 0 0 0 954 "wh+2" -1 -1 "d" 4 1
"2533" 15 "27" 14 101 275 1 0 1220 1220 1650 1220 3275 430 0 430 0 1 160 "other" -1 -1 "d" 18 1
"2534" 15 "27" 15 101 342 1 0 342 650 1063 920 4195 721 308 413 1 1 413 "other" -1 -1 "d" 9 1
"2535" 15 "27" 16 101 236 1 0 236 1961 1961 3014 7209 1725 1725 0 2 2 1725 "end" -1 -1 "d" 25 1
"2536" 15 "27" 2 101 0 0 0 0 0 0 0 0 0 0 0 0 0 0 "aux" -1 -1 "d" 5 0
"2537" 15 "27" 3 101 0 0 0 0 0 0 0 0 0 0 0 0 0 0 "np2" -1 -1 "d" 19 0
"2538" 15 "27" 4 101 0 0 0 0 0 0 0 0 0 0 0 0 0 0 "adj" -1 -1 "d" 25 0
"2539" 15 "27" 5 101 0 0 0 0 0 0 0 0 0 0 0 0 0 0 "vp" -1 -1 "d" 11 0
"2540" 15 "27" 6 101 0 0 0 0 0 0 0 0 0 0 0 0 0 0 "other" -1 -1 "d" 4 0
"2541" 15 "27" 7 101 0 0 0 0 0 0 0 0 0 0 0 0 0 0 "other" -1 -1 "d" 16 0
"2542" 15 "27" 8 101 0 0 0 0 0 0 0 0 0 0 0 0 0 0 "other" -1 -1 "d" 6 0
"2543" 15 "2" 7 83 0 0 0 0 0 0 0 0 0 0 0 0 0 0 "other" 1 1 "a" 5 0
"2544" 15 "27" 9 101 0 0 0 0 0 0 0 0 0 0 0 0 0 0 "other" -1 -1 "d" 5 0
"2545" 15 "28" 10 127 0 0 0 0 0 159 0 0 159 0 159 0 0 159 "wh-1" -1 1 "c" 15 1
"2546" 15 "28" 11 127 25 1 0 25 317 799 476 476 774 292 482 1 1 162 "wh" -1 1 "c" 8 1
"2547" 15 "28" 1 127 0 0 0 0 0 0 0 0 0 0 0 0 0 0 "np1" -1 1 "c" 39 0
"2548" 15 "28" 12 127 167 1 0 167 379 707 699 1175 540 212 328 1 1 328 "wh+1" -1 1 "c" 2 1
"2549" 15 "28" 13 127 85 1 0 85 832 1014 1322 2497 929 747 182 1 1 182 "wh+2" -1 1 "c" 18 1
"2550" 15 "28" 14 127 141 1 0 141 603 603 785 3282 462 462 0 1 1 462 "other" -1 1 "c" 4 1
"2551" 15 "28" 15 127 178 1 0 652 652 1030 652 3934 378 0 378 0 1 378 "other" -1 1 "c" 18 1
"2552" 15 "28" 16 127 341 1 341 341 341 341 1528 5462 0 0 0 1 1 341 "end" -1 1 "c" 7 1
"2553" 15 "28" 2 127 0 0 0 0 0 0 0 0 0 0 0 0 0 0 "aux" -1 1 "c" 6 0
"2554" 15 "28" 3 127 0 0 0 0 0 809 0 0 809 0 809 0 0 809 "np2" -1 1 "c" 17 1
"2555" 15 "28" 4 127 0 0 0 0 0 0 0 0 0 0 0 0 0 0 "adj" -1 1 "c" 22 0
"2556" 15 "28" 5 127 0 0 0 0 0 0 0 0 0 0 0 0 0 0 "vp" -1 1 "c" 12 0
"2557" 15 "28" 6 127 0 0 0 0 0 0 0 0 0 0 0 0 0 0 "other" -1 1 "c" 4 0
"2558" 15 "28" 7 127 0 0 0 0 0 0 0 0 0 0 0 0 0 0 "other" -1 1 "c" 20 0
"2559" 15 "28" 8 127 0 0 0 0 0 0 0 0 0 0 0 0 0 0 "other" -1 1 "c" 9 0
"2560" 15 "2" 8 83 0 0 0 0 0 0 0 0 0 0 0 0 0 0 "other" 1 1 "a" 4 0
"2561" 15 "29" 10 82 0 0 0 0 0 0 0 0 0 0 0 0 0 0 "wh-1" 1 -1 "b" 6 0
"2562" 15 "29" 11 82 249 1 249 249 249 249 249 249 0 0 0 0 0 249 "wh" 1 -1 "b" 6 1
"2563" 15 "29" 12 82 0 0 0 0 0 690 0 249 690 0 690 0 0 690 "wh+1" 1 -1 "b" 3 1
"2564" 15 "29" 13 82 153 1 0 153 774 774 1464 1713 621 621 0 1 1 621 "wh+2" 1 -1 "b" 11 1
"2565" 15 "29" 14 82 392 1 0 1354 1354 1627 1354 3067 273 0 273 0 0 273 "other" 1 -1 "b" 28 1
"2566" 15 "29" 15 82 134 1 0 134 1664 1664 1937 5004 1530 1530 0 1 1 1530 "other" 1 -1 "b" 25 1
"2567" 15 "29" 16 82 223 1 0 798 798 798 3145 8149 0 0 0 1 1 798 "end" 1 -1 "b" 20 1
"2568" 15 "29" 1 82 0 0 0 0 0 1083 0 0 1083 0 1083 0 0 1083 "np1" 1 -1 "b" 34 1
"2569" 15 "29" 2 82 0 0 0 0 0 0 0 0 0 0 0 0 0 0 "aux" 1 -1 "b" 5 0
"2570" 15 "29" 3 82 0 0 0 0 0 428 0 0 428 0 428 0 0 428 "np2" 1 -1 "b" 18 1
"2571" 15 "29" 4 82 0 0 0 0 0 355 0 0 355 0 355 0 0 355 "adj" 1 -1 "b" 13 1
"2572" 15 "29" 5 82 0 0 0 0 0 427 0 0 427 0 427 0 0 289 "vp" 1 -1 "b" 17 1
"2573" 15 "29" 6 82 0 0 0 0 0 0 0 0 0 0 0 0 0 0 "other" 1 -1 "b" 4 0
"2574" 15 "29" 7 82 0 0 0 0 0 0 0 0 0 0 0 0 0 0 "other" 1 -1 "b" 3 0
"2575" 15 "2" 9 83 0 0 0 0 0 146 0 0 146 0 146 0 0 146 "other" 1 1 "a" 7 1
"2576" 15 "29" 8 82 0 0 0 0 0 54 0 0 54 0 54 0 1 54 "other" 1 -1 "b" 8 1
"2577" 15 "29" 9 82 0 0 0 0 0 0 0 0 0 0 0 0 0 0 "other" 1 -1 "b" 6 0
"2578" 15 "30" 10 17 0 0 0 0 0 0 0 0 0 0 0 0 0 0 "other" 1 1 "a" 6 0
"2579" 15 "30" 11 17 0 0 0 0 0 0 0 0 0 0 0 0 0 0 "wh-1" 1 1 "a" 11 0
"2580" 15 "30" 1 17 0 0 0 0 0 0 0 0 0 0 0 0 0 0 "np1" 1 1 "a" 35 0
"2581" 15 "30" 12 17 439 1 439 439 439 439 439 439 0 0 0 0 0 439 "wh" 1 1 "a" 8 1
"2582" 15 "30" 13 17 0 0 0 0 0 244 0 439 244 0 244 0 0 244 "wh+1" 1 1 "a" 2 1
"2583" 15 "30" 14 17 159 1 0 159 2088 2088 2332 2771 1929 1929 0 1 1 1929 "wh+2" 1 1 "a" 15 1
"2584" 15 "30" 15 17 276 1 0 775 775 775 775 3546 0 0 0 0 0 775 "other" 1 1 "a" 17 1
"2585" 15 "30" 16 17 317 1 0 2616 2616 2616 2616 6162 0 0 0 0 0 2616 "other" 1 1 "a" 18 1
"2586" 15 "30" 17 17 204 1 0 299 299 299 299 6461 0 0 0 0 0 299 "end" 1 1 "a" 14 1
"2587" 15 "30" 2 17 0 0 0 0 0 0 0 0 0 0 0 0 0 0 "aux" 1 1 "a" 6 0
"2588" 15 "30" 3 17 0 0 0 0 0 0 0 0 0 0 0 0 0 0 "np2" 1 1 "a" 10 0
"2589" 15 "30" 4 17 0 0 0 0 0 0 0 0 0 0 0 0 0 0 "adj" 1 1 "a" 24 0
"2590" 15 "30" 5 17 0 0 0 0 0 0 0 0 0 0 0 0 0 0 "vp" 1 1 "a" 10 0
"2591" 15 "30" 6 17 0 0 0 0 0 0 0 0 0 0 0 0 0 0 "other" 1 1 "a" 19 0
"2592" 15 "30" 7 17 0 0 0 0 0 0 0 0 0 0 0 0 0 0 "other" 1 1 "a" 4 0
"2593" 15 "30" 8 17 0 0 0 0 0 0 0 0 0 0 0 0 0 0 "other" 1 1 "a" 2 0
"2594" 15 "30" 9 17 0 0 0 0 0 0 0 0 0 0 0 0 0 0 "other" 1 1 "a" 6 0
"2595" 15 "3" 10 44 0 0 0 0 0 0 0 0 0 0 0 0 0 0 "wh-1" -1 -1 "d" 6 0
"2596" 15 "31" 10 119 0 0 0 0 0 0 0 0 0 0 0 0 0 0 "wh-1" -1 -1 "d" 8 0
"2597" 15 "31" 11 119 272 1 272 272 272 272 272 272 0 0 0 0 0 272 "wh" -1 -1 "d" 4 1
"2598" 15 "31" 1 119 0 0 0 0 0 0 0 0 0 0 0 0 0 0 "np1" -1 -1 "d" 44 0
"2599" 15 "31" 12 119 0 0 0 0 0 0 0 272 0 0 0 0 0 0 "wh+1" -1 -1 "d" 4 0
"2600" 15 "31" 13 119 0 0 0 0 0 0 0 272 0 0 0 0 0 0 "wh+2" -1 -1 "d" 7 0
"2601" 15 "31" 14 119 0 0 0 0 0 0 0 272 0 0 0 0 0 0 "other" -1 -1 "d" 4 0
"2602" 15 "3" 11 44 244 1 244 244 244 244 244 244 0 0 0 0 0 244 "wh" -1 -1 "d" 6 1
"2603" 15 "31" 15 119 148 1 0 264 264 264 264 536 0 0 0 0 0 264 "other" -1 -1 "d" 32 1
"2604" 15 "31" 16 119 0 0 0 0 0 0 0 536 0 0 0 0 0 0 "end" -1 -1 "d" 15 0
"2605" 15 "31" 2 119 0 0 0 0 0 0 0 0 0 0 0 0 0 0 "aux" -1 -1 "d" 5 0
"2606" 15 "3" 12 44 229 1 0 586 586 586 586 830 0 0 0 0 0 586 "wh+1" -1 -1 "d" 2 1
"2607" 15 "31" 3 119 0 0 0 0 0 0 0 0 0 0 0 0 0 0 "np2" -1 -1 "d" 10 0
"2608" 15 "3" 13 44 301 1 301 301 301 301 301 1131 0 0 0 0 0 301 "wh+2" -1 -1 "d" 2 1
"2609" 15 "31" 4 119 0 0 0 0 0 0 0 0 0 0 0 0 0 0 "adj" -1 -1 "d" 11 0
"2610" 15 "3" 1 44 0 0 0 0 0 0 0 0 0 0 0 0 0 0 "np1" -1 -1 "d" 22 0
"2611" 15 "3" 14 44 173 1 173 173 173 173 173 1304 0 0 0 0 0 173 "other" -1 -1 "d" 8 1
"2612" 15 "31" 5 119 0 0 0 0 0 0 0 0 0 0 0 0 0 0 "vp" -1 -1 "d" 20 0
"2613" 15 "3" 15 44 239 1 0 1449 1449 1449 1449 2753 0 0 0 0 0 1449 "other" -1 -1 "d" 14 1
"2614" 15 "31" 6 119 0 0 0 0 0 0 0 0 0 0 0 0 0 0 "other" -1 -1 "d" 4 0
"2615" 15 "3" 16 44 280 1 0 1276 1276 1276 1276 4029 0 0 0 0 0 1276 "end" -1 -1 "d" 29 1
"2616" 15 "31" 8 119 0 0 0 0 0 0 0 0 0 0 0 0 0 0 "other" -1 -1 "d" 8 0
"2617" 15 "31" 9 119 0 0 0 0 0 0 0 0 0 0 0 0 0 0 "other" -1 -1 "d" 14 0
"2618" 15 "32" 10 58 0 0 0 0 0 0 0 0 0 0 0 0 0 0 "wh-1" -1 1 "c" 6 0
"2619" 15 "32" 11 58 219 1 219 219 219 219 219 219 0 0 0 0 0 219 "wh" -1 1 "c" 4 1
"2620" 15 "32" 12 58 382 1 0 382 382 545 382 601 163 0 163 0 0 163 "wh+1" -1 1 "c" 6 1
"2621" 15 "32" 13 58 116 1 0 116 627 1081 790 1391 965 511 454 1 1 454 "wh+2" -1 1 "c" 3 1
"2622" 15 "32" 14 58 151 1 0 262 842 1720 1296 2687 1458 580 878 1 1 266 "other" -1 1 "c" 9 1
"2623" 15 "32" 15 58 112 1 0 112 1323 1323 2201 4888 1211 1211 0 2 2 717 "other" -1 1 "c" 8 1
"2624" 15 "32" 1 58 0 0 0 0 0 2824 0 0 2824 0 2824 0 0 2207 "np1" -1 1 "c" 44 1
"2625" 15 "32" 16 58 393 1 0 781 781 781 6472 11360 0 0 0 1 1 781 "end" -1 1 "c" 19 1
"2626" 15 "32" 2 58 0 0 0 0 0 661 0 0 661 0 661 0 1 495 "aux" -1 1 "c" 6 1
"2627" 15 "32" 3 58 0 0 0 0 0 1356 0 0 1356 0 1356 0 0 1356 "np2" -1 1 "c" 29 1
"2628" 15 "3" 2 44 0 0 0 0 0 0 0 0 0 0 0 0 0 0 "aux" -1 -1 "d" 5 0
"2629" 15 "32" 4 58 0 0 0 0 0 495 0 0 495 0 495 0 0 495 "adj" -1 1 "c" 8 1
"2630" 15 "32" 5 58 0 0 0 0 0 355 0 0 355 0 355 0 1 355 "vp" -1 1 "c" 20 1
"2631" 15 "32" 6 58 0 0 0 0 0 0 0 0 0 0 0 0 0 0 "other" -1 1 "c" 4 0
"2632" 15 "32" 7 58 0 0 0 0 0 0 0 0 0 0 0 0 0 0 "other" -1 1 "c" 16 0
"2633" 15 "32" 8 58 0 0 0 0 0 0 0 0 0 0 0 0 0 0 "other" -1 1 "c" 7 0
"2634" 15 "32" 9 58 0 0 0 0 0 0 0 0 0 0 0 0 0 0 "other" -1 1 "c" 7 0
"2635" 15 "3" 3 44 0 0 0 0 0 0 0 0 0 0 0 0 0 0 "np2" -1 -1 "d" 14 0
"2636" 15 "3" 4 44 0 0 0 0 0 0 0 0 0 0 0 0 0 0 "adj" -1 -1 "d" 29 0
"2637" 15 "3" 5 44 0 0 0 0 0 0 0 0 0 0 0 0 0 0 "vp" -1 -1 "d" 11 0
"2638" 15 "3" 6 44 0 0 0 0 0 0 0 0 0 0 0 0 0 0 "other" -1 -1 "d" 4 0
"2639" 15 "3" 7 44 0 0 0 0 0 0 0 0 0 0 0 0 0 0 "other" -1 -1 "d" 8 0
"2640" 15 "3" 8 44 0 0 0 0 0 0 0 0 0 0 0 0 0 0 "other" -1 -1 "d" 6 0
"2641" 15 "3" 9 44 0 0 0 0 0 0 0 0 0 0 0 0 0 0 "other" -1 -1 "d" 5 0
"2642" 15 "4" 10 41 0 0 0 0 0 0 0 0 0 0 0 0 0 0 "wh-1" -1 1 "c" 7 0
"2643" 15 "4" 11 41 277 1 277 277 277 277 277 277 0 0 0 0 0 277 "wh" -1 1 "c" 4 1
"2644" 15 "4" 12 41 180 1 0 505 505 605 505 782 100 0 100 0 0 100 "wh+1" -1 1 "c" 4 1
"2645" 15 "4" 13 41 171 1 0 368 368 490 368 1150 122 0 122 0 0 122 "wh+2" -1 1 "c" 2 1
"2646" 15 "4" 1 41 0 0 0 0 0 0 0 0 0 0 0 0 0 0 "np1" -1 1 "c" 29 0
"2647" 15 "4" 14 41 148 1 148 148 148 148 370 1520 0 0 0 1 1 148 "other" -1 1 "c" 4 1
"2648" 15 "4" 15 41 221 1 0 1406 1406 1406 1406 2926 0 0 0 0 0 1406 "other" -1 1 "c" 12 1
"2649" 15 "4" 16 41 167 1 0 1512 1512 1512 1512 4438 0 0 0 0 0 1512 "end" -1 1 "c" 32 1
"2650" 15 "4" 2 41 0 0 0 0 0 0 0 0 0 0 0 0 0 0 "aux" -1 1 "c" 6 0
"2651" 15 "4" 3 41 0 0 0 0 0 0 0 0 0 0 0 0 0 0 "np2" -1 1 "c" 13 0
"2652" 15 "4" 4 41 0 0 0 0 0 0 0 0 0 0 0 0 0 0 "adj" -1 1 "c" 14 0
"2653" 15 "4" 5 41 0 0 0 0 0 0 0 0 0 0 0 0 0 0 "vp" -1 1 "c" 21 0
"2654" 15 "4" 6 41 0 0 0 0 0 0 0 0 0 0 0 0 0 0 "other" -1 1 "c" 4 0
"2655" 15 "4" 7 41 0 0 0 0 0 0 0 0 0 0 0 0 0 0 "other" -1 1 "c" 3 0
"2656" 15 "4" 8 41 0 0 0 0 0 0 0 0 0 0 0 0 0 0 "other" -1 1 "c" 4 0
"2657" 15 "4" 9 41 0 0 0 0 0 0 0 0 0 0 0 0 0 0 "other" -1 1 "c" 3 0
"2658" 15 "5" 10 12 0 0 0 0 0 0 0 0 0 0 0 0 0 0 "wh-1" 1 -1 "b" 10 0
"2659" 15 "5" 11 12 229 1 229 229 229 229 229 229 0 0 0 0 0 229 "wh" 1 -1 "b" 3 1
"2660" 15 "5" 1 12 0 0 0 0 0 0 0 0 0 0 0 0 0 0 "np1" 1 -1 "b" 34 0
"2661" 15 "5" 12 12 402 1 0 402 402 768 402 631 366 0 366 0 0 366 "wh+1" 1 -1 "b" 6 1
"2662" 15 "5" 13 12 227 1 0 227 1583 1583 1949 2580 1356 1356 0 1 1 1356 "wh+2" 1 -1 "b" 14 1
"2663" 15 "5" 14 12 115 1 0 866 866 1147 866 3446 281 0 281 0 0 281 "other" 1 -1 "b" 18 1
"2664" 15 "5" 15 12 122 1 0 122 518 518 799 4245 396 396 0 1 1 396 "other" 1 -1 "b" 14 1
"2665" 15 "5" 16 12 152 1 0 2038 2038 2038 2038 6283 0 0 0 0 0 2038 "end" 1 -1 "b" 32 1
"2666" 15 "5" 2 12 0 0 0 0 0 0 0 0 0 0 0 0 0 0 "aux" 1 -1 "b" 5 0
"2667" 15 "5" 3 12 0 0 0 0 0 0 0 0 0 0 0 0 0 0 "np2" 1 -1 "b" 12 0
"2668" 15 "5" 4 12 0 0 0 0 0 0 0 0 0 0 0 0 0 0 "adj" 1 -1 "b" 23 0
"2669" 15 "5" 5 12 0 0 0 0 0 0 0 0 0 0 0 0 0 0 "vp" 1 -1 "b" 21 0
"2670" 15 "5" 6 12 0 0 0 0 0 0 0 0 0 0 0 0 0 0 "other" 1 -1 "b" 4 0
"2671" 15 "5" 7 12 0 0 0 0 0 0 0 0 0 0 0 0 0 0 "other" 1 -1 "b" 10 0
"2672" 15 "5" 8 12 0 0 0 0 0 0 0 0 0 0 0 0 0 0 "other" 1 -1 "b" 6 0
"2673" 15 "6" 10 30 0 0 0 0 0 0 0 0 0 0 0 0 0 0 "wh-1" 1 1 "a" 11 0
"2674" 15 "6" 11 30 291 1 291 291 291 291 291 291 0 0 0 0 0 291 "wh" 1 1 "a" 4 1
"2675" 15 "6" 12 30 381 1 0 1319 1319 1319 1319 1610 0 0 0 0 0 1319 "wh+1" 1 1 "a" 7 1
"2676" 15 "6" 1 30 0 0 0 0 0 0 0 0 0 0 0 0 0 0 "np1" 1 1 "a" 34 0
"2677" 15 "6" 13 30 525 1 525 525 525 525 525 2135 0 0 0 0 0 525 "wh+2" 1 1 "a" 4 1
"2678" 15 "6" 14 30 242 1 0 2818 2818 3266 2818 4953 448 0 448 0 1 171 "other" 1 1 "a" 27 1
"2679" 15 "6" 15 30 109 1 0 109 533 533 810 5763 424 424 0 1 1 424 "other" 1 1 "a" 4 1
"2680" 15 "6" 16 30 232 1 0 1183 1183 1183 1392 7155 0 0 0 1 1 1183 "end" 1 1 "a" 8 1
"2681" 15 "6" 2 30 0 0 0 0 0 0 0 0 0 0 0 0 0 0 "aux" 1 1 "a" 6 0
"2682" 15 "6" 3 30 0 0 0 0 0 0 0 0 0 0 0 0 0 0 "np2" 1 1 "a" 12 0
"2683" 15 "6" 4 30 0 0 0 0 0 0 0 0 0 0 0 0 0 0 "adj" 1 1 "a" 18 0
"2684" 15 "6" 5 30 0 0 0 0 0 38 0 0 38 0 38 0 0 38 "vp" 1 1 "a" 23 1
"2685" 15 "6" 6 30 0 0 0 0 0 0 0 0 0 0 0 0 0 0 "other" 1 1 "a" 4 0
"2686" 15 "6" 7 30 0 0 0 0 0 0 0 0 0 0 0 0 0 0 "other" 1 1 "a" 13 0
"2687" 15 "6" 8 30 0 0 0 0 0 0 0 0 0 0 0 0 0 0 "other" 1 1 "a" 6 0
"2688" 15 "6" 9 30 0 0 0 0 0 0 0 0 0 0 0 0 0 0 "other" 1 1 "a" 5 0
"2689" 15 "7" 10 79 0 0 0 0 0 0 0 0 0 0 0 0 0 0 "wh-1" -1 -1 "d" 7 0
"2690" 15 "7" 11 79 163 1 0 411 411 411 411 411 0 0 0 0 0 411 "wh" -1 -1 "d" 6 1
"2691" 15 "7" 12 79 201 1 0 855 855 855 855 1266 0 0 0 0 0 855 "wh+1" -1 -1 "d" 5 1
"2692" 15 "7" 13 79 353 1 353 353 353 353 353 1619 0 0 0 0 0 353 "wh+2" -1 -1 "d" 2 1
"2693" 15 "7" 14 79 174 1 0 519 519 519 519 2138 0 0 0 0 0 519 "other" -1 -1 "d" 4 1
"2694" 15 "7" 15 79 234 1 0 877 877 877 877 3015 0 0 0 0 0 877 "other" -1 -1 "d" 17 1
"2695" 15 "7" 16 79 241 1 0 1179 1179 1179 2164 5179 0 0 0 1 1 1179 "end" -1 -1 "d" 19 1
"2696" 15 "7" 1 79 0 0 0 0 0 0 0 0 0 0 0 0 0 0 "np1" -1 -1 "d" 24 0
"2697" 15 "7" 2 79 0 0 0 0 0 0 0 0 0 0 0 0 0 0 "aux" -1 -1 "d" 5 0
"2698" 15 "7" 3 79 0 0 0 0 0 985 0 0 985 0 985 0 0 985 "np2" -1 -1 "d" 30 1
"2699" 15 "7" 4 79 0 0 0 0 0 0 0 0 0 0 0 0 0 0 "adj" -1 -1 "d" 9 0
"2700" 15 "7" 5 79 0 0 0 0 0 0 0 0 0 0 0 0 0 0 "vp" -1 -1 "d" 23 0
"2701" 15 "7" 6 79 0 0 0 0 0 0 0 0 0 0 0 0 0 0 "other" -1 -1 "d" 4 0
"2702" 15 "7" 7 79 0 0 0 0 0 0 0 0 0 0 0 0 0 0 "other" -1 -1 "d" 19 0
"2703" 15 "7" 8 79 0 0 0 0 0 0 0 0 0 0 0 0 0 0 "other" -1 -1 "d" 4 0
"2704" 15 "7" 9 79 0 0 0 0 0 0 0 0 0 0 0 0 0 0 "other" -1 -1 "d" 5 0
"2705" 15 "8" 10 69 0 0 0 0 0 0 0 0 0 0 0 0 0 0 "wh-1" -1 1 "c" 11 0
"2706" 15 "8" 11 69 174 1 0 308 308 308 308 308 0 0 0 0 0 308 "wh" -1 1 "c" 6 1
"2707" 15 "8" 12 69 145 1 0 728 728 767 728 1036 39 0 39 0 0 39 "wh+1" -1 1 "c" 3 1
"2708" 15 "8" 13 69 165 1 0 165 400 400 439 1475 235 235 0 1 1 235 "wh+2" -1 1 "c" 2 1
"2709" 15 "8" 14 69 159 1 0 1013 1013 1013 1013 2488 0 0 0 0 0 1013 "other" -1 1 "c" 8 1
"2710" 15 "8" 15 69 232 1 232 232 232 232 232 2720 0 0 0 0 0 232 "other" -1 1 "c" 7 1
"2711" 15 "8" 16 69 268 1 0 951 951 951 951 3671 0 0 0 0 0 951 "end" -1 1 "c" 15 1
"2712" 15 "8" 1 69 0 0 0 0 0 0 0 0 0 0 0 0 0 0 "np1" -1 1 "c" 32 0
"2713" 15 "8" 2 69 0 0 0 0 0 0 0 0 0 0 0 0 0 0 "aux" -1 1 "c" 6 0
"2714" 15 "8" 3 69 0 0 0 0 0 0 0 0 0 0 0 0 0 0 "np2" -1 1 "c" 18 0
"2715" 15 "8" 4 69 0 0 0 0 0 0 0 0 0 0 0 0 0 0 "adj" -1 1 "c" 20 0
"2716" 15 "8" 5 69 0 0 0 0 0 0 0 0 0 0 0 0 0 0 "vp" -1 1 "c" 22 0
"2717" 15 "8" 6 69 0 0 0 0 0 0 0 0 0 0 0 0 0 0 "other" -1 1 "c" 4 0
"2718" 15 "8" 7 69 0 0 0 0 0 0 0 0 0 0 0 0 0 0 "other" -1 1 "c" 25 0
"2719" 15 "8" 8 69 0 0 0 0 0 0 0 0 0 0 0 0 0 0 "other" -1 1 "c" 6 0
"2720" 15 "8" 9 69 0 0 0 0 0 0 0 0 0 0 0 0 0 0 "other" -1 1 "c" 4 0
"2721" 15 "9" 10 37 0 0 0 0 0 0 0 0 0 0 0 0 0 0 "wh-1" 1 -1 "b" 10 0
"2722" 15 "9" 11 37 288 1 288 288 288 288 288 288 0 0 0 0 0 288 "wh" 1 -1 "b" 6 1
"2723" 15 "9" 12 37 237 1 0 520 520 520 520 808 0 0 0 0 0 520 "wh+1" 1 -1 "b" 6 1
"2724" 15 "9" 13 37 260 1 0 558 558 558 558 1366 0 0 0 0 0 558 "wh+2" 1 -1 "b" 2 1
"2725" 15 "9" 1 37 0 0 0 0 0 0 0 0 0 0 0 0 0 0 "np1" 1 -1 "b" 26 0
"2726" 15 "9" 14 37 300 1 300 300 300 300 300 1666 0 0 0 0 0 300 "other" 1 -1 "b" 3 1
"2727" 15 "9" 15 37 188 1 0 325 325 325 325 1991 0 0 0 0 0 325 "other" 1 -1 "b" 10 1
"2728" 15 "9" 16 37 192 1 0 705 705 705 705 2696 0 0 0 0 0 705 "end" 1 -1 "b" 20 1
"2729" 15 "9" 2 37 0 0 0 0 0 0 0 0 0 0 0 0 0 0 "aux" 1 -1 "b" 5 0
"2730" 15 "9" 3 37 0 0 0 0 0 0 0 0 0 0 0 0 0 0 "np2" 1 -1 "b" 23 0
"2731" 15 "9" 4 37 0 0 0 0 0 0 0 0 0 0 0 0 0 0 "adj" 1 -1 "b" 22 0
"2732" 15 "9" 5 37 0 0 0 0 0 0 0 0 0 0 0 0 0 0 "vp" 1 -1 "b" 15 0
"2733" 15 "9" 6 37 0 0 0 0 0 0 0 0 0 0 0 0 0 0 "other" 1 -1 "b" 4 0
"2734" 15 "9" 7 37 0 0 0 0 0 0 0 0 0 0 0 0 0 0 "other" 1 -1 "b" 11 0
"2735" 15 "9" 8 37 0 0 0 0 0 0 0 0 0 0 0 0 0 0 "other" 1 -1 "b" 6 0
"2736" 15 "9" 9 37 0 0 0 0 0 0 0 0 0 0 0 0 0 0 "other" 1 -1 "b" 5 0
"2737" 16 "10" 10 74 0 0 0 0 0 0 0 0 0 0 0 0 0 0 "wh-1" -1 1 "c" 9 0
"2738" 16 "10" 11 74 225 1 225 225 225 225 225 225 0 0 0 0 0 225 "wh" -1 1 "c" 8 1
"2739" 16 "10" 12 74 525 1 525 525 525 525 525 750 0 0 0 0 0 525 "wh+1" -1 1 "c" 5 1
"2740" 16 "10" 13 74 192 1 0 473 473 473 473 1223 0 0 0 0 0 473 "wh+2" -1 1 "c" 15 1
"2741" 16 "10" 14 74 253 1 0 253 253 609 253 1476 356 0 356 0 0 236 "other" -1 1 "c" 12 1
"2742" 16 "10" 15 74 311 1 0 311 1128 1128 1484 2960 817 817 0 2 2 536 "other" -1 1 "c" 20 1
"2743" 16 "10" 16 74 142 1 142 142 142 142 142 3102 0 0 0 0 0 142 "end" -1 1 "c" 14 1
"2744" 16 "10" 1 74 0 0 0 0 0 0 0 0 0 0 0 0 0 0 "np1" -1 1 "c" 31 0
"2745" 16 "10" 2 74 0 0 0 0 0 0 0 0 0 0 0 0 0 0 "aux" -1 1 "c" 6 0
"2746" 16 "10" 3 74 0 0 0 0 0 0 0 0 0 0 0 0 0 0 "np2" -1 1 "c" 22 0
"2747" 16 "10" 4 74 0 0 0 0 0 0 0 0 0 0 0 0 0 0 "adj" -1 1 "c" 30 0
"2748" 16 "10" 5 74 0 0 0 0 0 0 0 0 0 0 0 0 0 0 "vp" -1 1 "c" 20 0
"2749" 16 "10" 6 74 0 0 0 0 0 0 0 0 0 0 0 0 0 0 "other" -1 1 "c" 4 0
"2750" 16 "10" 7 74 0 0 0 0 0 0 0 0 0 0 0 0 0 0 "other" -1 1 "c" 15 0
"2751" 16 "10" 8 74 0 0 0 0 0 0 0 0 0 0 0 0 0 0 "other" -1 1 "c" 8 0
"2752" 16 "10" 9 74 0 0 0 0 0 0 0 0 0 0 0 0 0 0 "other" -1 1 "c" 4 0
"2753" 16 "1" 10 30 0 0 0 0 0 0 0 0 0 0 0 0 0 0 "wh-1" -1 -1 "d" 6 0
"2754" 16 "11" 10 107 0 0 0 0 0 0 0 0 0 0 0 0 0 0 "wh-1" 1 -1 "b" 8 0
"2755" 16 "11" 1 107 0 0 0 0 0 0 0 0 0 0 0 0 0 0 "np1" 1 -1 "b" 36 0
"2756" 16 "11" 11 107 265 1 0 265 265 462 265 265 197 0 197 0 0 197 "wh" 1 -1 "b" 5 1
"2757" 16 "11" 12 107 402 1 0 402 402 838 402 667 436 0 436 0 1 436 "wh+1" 1 -1 "b" 4 1
"2758" 16 "1" 11 30 150 1 0 315 315 315 315 315 0 0 0 0 0 315 "wh" -1 -1 "d" 6 1
"2759" 16 "11" 13 107 288 1 0 288 2052 2514 2685 3352 2226 1764 462 1 1 462 "wh+2" 1 -1 "b" 30 1
"2760" 16 "11" 14 107 306 1 0 926 1123 1123 1585 4937 197 197 0 1 1 197 "other" 1 -1 "b" 5 1
"2761" 16 "11" 15 107 303 1 303 303 303 303 303 5240 0 0 0 0 0 303 "other" 1 -1 "b" 6 1
"2762" 16 "11" 16 107 321 1 321 321 321 321 321 5561 0 0 0 0 0 321 "end" 1 -1 "b" 10 1
"2763" 16 "11" 2 107 0 0 0 0 0 0 0 0 0 0 0 0 0 0 "aux" 1 -1 "b" 5 0
"2764" 16 "1" 12 30 488 1 488 488 488 488 488 803 0 0 0 0 0 488 "wh+1" -1 -1 "d" 4 1
"2765" 16 "1" 1 30 0 0 0 0 0 0 0 0 0 0 0 0 0 0 "np1" -1 -1 "d" 30 0
"2766" 16 "11" 3 107 0 0 0 0 0 0 0 0 0 0 0 0 0 0 "np2" 1 -1 "b" 19 0
"2767" 16 "11" 4 107 0 0 0 0 0 0 0 0 0 0 0 0 0 0 "adj" 1 -1 "b" 38 0
"2768" 16 "1" 14 30 224 1 224 224 224 224 224 1027 0 0 0 0 0 224 "other" -1 -1 "d" 3 1
"2769" 16 "11" 5 107 0 0 0 0 0 0 0 0 0 0 0 0 0 0 "vp" 1 -1 "b" 11 0
"2770" 16 "1" 15 30 349 1 349 349 349 349 349 1376 0 0 0 0 0 349 "other" -1 -1 "d" 5 1
"2771" 16 "11" 6 107 0 0 0 0 0 0 0 0 0 0 0 0 0 0 "other" 1 -1 "b" 4 0
"2772" 16 "1" 16 30 209 1 209 209 209 209 209 1585 0 0 0 0 0 209 "end" -1 -1 "d" 14 1
"2773" 16 "11" 7 107 0 0 0 0 0 0 0 0 0 0 0 0 0 0 "other" 1 -1 "b" 2 0
"2774" 16 "11" 8 107 0 0 0 0 0 0 0 0 0 0 0 0 0 0 "other" 1 -1 "b" 8 0
"2775" 16 "11" 9 107 0 0 0 0 0 0 0 0 0 0 0 0 0 0 "other" 1 -1 "b" 11 0
"2776" 16 "12" 10 97 0 0 0 0 0 0 0 0 0 0 0 0 0 0 "wh-1" 1 1 "a" 13 0
"2777" 16 "12" 11 97 227 1 227 227 227 227 227 227 0 0 0 0 0 227 "wh" 1 1 "a" 6 1
"2778" 16 "12" 12 97 402 1 402 402 402 402 402 629 0 0 0 0 0 402 "wh+1" 1 1 "a" 4 1
"2779" 16 "12" 13 97 135 1 0 337 337 337 337 966 0 0 0 0 0 337 "wh+2" 1 1 "a" 12 1
"2780" 16 "12" 14 97 165 1 0 271 271 271 271 1237 0 0 0 0 0 271 "other" 1 1 "a" 5 1
"2781" 16 "12" 15 97 271 1 271 271 271 271 271 1508 0 0 0 0 0 271 "other" 1 1 "a" 4 1
"2782" 16 "12" 16 97 190 1 0 540 540 540 978 2486 0 0 0 1 1 540 "end" 1 1 "a" 25 1
"2783" 16 "12" 1 97 0 0 0 0 0 438 0 0 438 0 438 0 0 438 "np1" 1 1 "a" 32 1
"2784" 16 "12" 2 97 0 0 0 0 0 0 0 0 0 0 0 0 0 0 "aux" 1 1 "a" 6 0
"2785" 16 "1" 2 30 0 0 0 0 0 0 0 0 0 0 0 0 0 0 "aux" -1 -1 "d" 5 0
"2786" 16 "12" 3 97 0 0 0 0 0 0 0 0 0 0 0 0 0 0 "np2" 1 1 "a" 26 0
"2787" 16 "12" 4 97 0 0 0 0 0 0 0 0 0 0 0 0 0 0 "adj" 1 1 "a" 26 0
"2788" 16 "12" 5 97 0 0 0 0 0 0 0 0 0 0 0 0 0 0 "vp" 1 1 "a" 8 0
"2789" 16 "12" 6 97 0 0 0 0 0 0 0 0 0 0 0 0 0 0 "other" 1 1 "a" 4 0
"2790" 16 "12" 7 97 0 0 0 0 0 0 0 0 0 0 0 0 0 0 "other" 1 1 "a" 22 0
"2791" 16 "12" 8 97 0 0 0 0 0 0 0 0 0 0 0 0 0 0 "other" 1 1 "a" 3 0
"2792" 16 "12" 9 97 0 0 0 0 0 0 0 0 0 0 0 0 0 0 "other" 1 1 "a" 6 0
"2793" 16 "13" 10 86 0 0 0 0 0 0 0 0 0 0 0 0 0 0 "other" -1 -1 "d" 5 0
"2794" 16 "13" 11 86 0 0 0 0 0 0 0 0 0 0 0 0 0 0 "wh-1" -1 -1 "d" 9 0
"2795" 16 "13" 12 86 173 1 173 173 173 173 173 173 0 0 0 0 0 173 "wh" -1 -1 "d" 6 1
"2796" 16 "13" 13 86 227 1 227 227 227 227 227 400 0 0 0 0 0 227 "wh+1" -1 -1 "d" 6 1
"2797" 16 "13" 14 86 429 1 0 870 870 870 870 1270 0 0 0 0 0 870 "wh+2" -1 -1 "d" 16 1
"2798" 16 "13" 15 86 162 1 0 881 881 881 881 2151 0 0 0 0 0 881 "other" -1 -1 "d" 20 1
"2799" 16 "13" 16 86 0 0 0 0 0 427 0 2151 427 0 427 0 0 427 "other" -1 -1 "d" 9 1
"2800" 16 "13" 17 86 125 1 0 350 529 529 956 3107 179 179 0 1 1 179 "end" -1 -1 "d" 18 1
"2801" 16 "13" 1 86 0 0 0 0 0 0 0 0 0 0 0 0 0 0 "np1" -1 -1 "d" 53 0
"2802" 16 "13" 2 86 0 0 0 0 0 0 0 0 0 0 0 0 0 0 "aux" -1 -1 "d" 5 0
"2803" 16 "1" 3 30 0 0 0 0 0 0 0 0 0 0 0 0 0 0 "np2" -1 -1 "d" 23 0
"2804" 16 "13" 3 86 0 0 0 0 0 0 0 0 0 0 0 0 0 0 "np2" -1 -1 "d" 13 0
"2805" 16 "13" 4 86 0 0 0 0 0 0 0 0 0 0 0 0 0 0 "adj" -1 -1 "d" 28 0
"2806" 16 "13" 5 86 0 0 0 0 0 0 0 0 0 0 0 0 0 0 "vp" -1 -1 "d" 10 0
"2807" 16 "13" 6 86 0 0 0 0 0 0 0 0 0 0 0 0 0 0 "other" -1 -1 "d" 4 0
"2808" 16 "13" 7 86 0 0 0 0 0 0 0 0 0 0 0 0 0 0 "other" -1 -1 "d" 8 0
"2809" 16 "13" 8 86 0 0 0 0 0 0 0 0 0 0 0 0 0 0 "other" -1 -1 "d" 14 0
"2810" 16 "13" 9 86 0 0 0 0 0 0 0 0 0 0 0 0 0 0 "other" -1 -1 "d" 6 0
"2811" 16 "14" 10 89 0 0 0 0 0 0 0 0 0 0 0 0 0 0 "wh-1" -1 1 "c" 15 0
"2812" 16 "14" 11 89 412 1 0 936 936 936 936 936 0 0 0 0 0 936 "wh" -1 1 "c" 6 1
"2813" 16 "14" 13 89 282 1 0 634 634 634 634 1570 0 0 0 0 0 634 "wh+2" -1 1 "c" 31 1
"2814" 16 "14" 14 89 210 1 0 801 801 996 801 2371 195 0 195 0 0 195 "other" -1 1 "c" 25 1
"2815" 16 "14" 15 89 182 1 0 182 722 722 917 3288 540 540 0 1 1 540 "other" -1 1 "c" 14 1
"2816" 16 "14" 16 89 310 1 0 698 698 698 698 3986 0 0 0 0 0 698 "end" -1 1 "c" 26 1
"2817" 16 "14" 1 89 0 0 0 0 0 0 0 0 0 0 0 0 0 0 "np1" -1 1 "c" 34 0
"2818" 16 "14" 2 89 0 0 0 0 0 0 0 0 0 0 0 0 0 0 "aux" -1 1 "c" 6 0
"2819" 16 "1" 4 30 0 0 0 0 0 0 0 0 0 0 0 0 0 0 "adj" -1 -1 "d" 19 0
"2820" 16 "14" 3 89 0 0 0 0 0 0 0 0 0 0 0 0 0 0 "np2" -1 1 "c" 13 0
"2821" 16 "14" 4 89 0 0 0 0 0 0 0 0 0 0 0 0 0 0 "adj" -1 1 "c" 31 0
"2822" 16 "14" 5 89 0 0 0 0 0 0 0 0 0 0 0 0 0 0 "vp" -1 1 "c" 21 0
"2823" 16 "14" 6 89 0 0 0 0 0 0 0 0 0 0 0 0 0 0 "other" -1 1 "c" 4 0
"2824" 16 "14" 7 89 0 0 0 0 0 0 0 0 0 0 0 0 0 0 "other" -1 1 "c" 6 0
"2825" 16 "14" 8 89 0 0 0 0 0 0 0 0 0 0 0 0 0 0 "other" -1 1 "c" 6 0
"2826" 16 "14" 9 89 0 0 0 0 0 0 0 0 0 0 0 0 0 0 "other" -1 1 "c" 7 0
"2827" 16 "15" 10 77 0 0 0 0 0 0 0 0 0 0 0 0 0 0 "wh-1" 1 -1 "b" 9 0
"2828" 16 "15" 11 77 216 1 216 216 216 216 216 216 0 0 0 0 0 216 "wh" 1 -1 "b" 4 1
"2829" 16 "15" 12 77 242 1 0 591 591 591 591 807 0 0 0 0 0 591 "wh+1" 1 -1 "b" 3 1
"2830" 16 "15" 13 77 154 1 154 154 154 154 154 961 0 0 0 0 0 154 "wh+2" 1 -1 "b" 10 1
"2831" 16 "15" 14 77 224 1 0 611 611 611 611 1572 0 0 0 0 0 611 "other" 1 -1 "b" 20 1
"2832" 16 "15" 15 77 341 1 0 691 691 691 691 2263 0 0 0 0 0 691 "other" 1 -1 "b" 24 1
"2833" 16 "15" 16 77 201 1 0 902 902 902 902 3165 0 0 0 0 0 902 "end" 1 -1 "b" 31 1
"2834" 16 "15" 1 77 0 0 0 0 0 0 0 0 0 0 0 0 0 0 "np1" 1 -1 "b" 38 0
"2835" 16 "1" 5 30 0 0 0 0 0 0 0 0 0 0 0 0 0 0 "vp" -1 -1 "d" 18 0
"2836" 16 "15" 3 77 0 0 0 0 0 0 0 0 0 0 0 0 0 0 "np2" 1 -1 "b" 15 0
"2837" 16 "15" 4 77 0 0 0 0 0 0 0 0 0 0 0 0 0 0 "adj" 1 -1 "b" 28 0
"2838" 16 "15" 5 77 0 0 0 0 0 0 0 0 0 0 0 0 0 0 "vp" 1 -1 "b" 9 0
"2839" 16 "15" 6 77 0 0 0 0 0 0 0 0 0 0 0 0 0 0 "other" 1 -1 "b" 4 0
"2840" 16 "15" 7 77 0 0 0 0 0 0 0 0 0 0 0 0 0 0 "other" 1 -1 "b" 21 0
"2841" 16 "15" 8 77 0 0 0 0 0 0 0 0 0 0 0 0 0 0 "other" 1 -1 "b" 7 0
"2842" 16 "15" 9 77 0 0 0 0 0 0 0 0 0 0 0 0 0 0 "other" 1 -1 "b" 9 0
"2843" 16 "16" 10 66 0 0 0 0 0 175 0 0 175 0 175 0 0 175 "wh-1" 1 1 "a" 10 1
"2844" 16 "16" 11 66 176 1 176 176 176 176 351 351 0 0 0 1 1 176 "wh" 1 1 "a" 6 1
"2845" 16 "16" 12 66 233 1 0 398 398 398 398 749 0 0 0 0 0 398 "wh+1" 1 1 "a" 7 1
"2846" 16 "16" 13 66 156 1 0 318 318 318 318 1067 0 0 0 0 0 318 "wh+2" 1 1 "a" 12 1
"2847" 16 "16" 14 66 369 1 0 1074 1074 1074 1074 2141 0 0 0 0 0 1074 "other" 1 1 "a" 21 1
"2848" 16 "16" 15 66 232 1 0 408 408 408 408 2549 0 0 0 0 0 408 "other" 1 1 "a" 18 1
"2849" 16 "16" 1 66 0 0 0 0 0 906 0 0 906 0 906 0 0 906 "np1" 1 1 "a" 33 1
"2850" 16 "16" 16 66 257 1 0 787 787 787 2452 5001 0 0 0 1 1 787 "end" 1 1 "a" 21 1
"2851" 16 "16" 2 66 0 0 0 0 0 179 0 0 179 0 179 0 0 179 "aux" 1 1 "a" 6 1
"2852" 16 "1" 6 30 0 0 0 0 0 0 0 0 0 0 0 0 0 0 "other" -1 -1 "d" 4 0
"2853" 16 "16" 3 66 0 0 0 0 0 580 0 0 580 0 580 0 0 580 "np2" 1 1 "a" 25 1
"2854" 16 "16" 4 66 0 0 0 0 0 0 0 0 0 0 0 0 0 0 "adj" 1 1 "a" 32 0
"2855" 16 "16" 5 66 0 0 0 0 0 0 0 0 0 0 0 0 0 0 "vp" 1 1 "a" 11 0
"2856" 16 "16" 6 66 0 0 0 0 0 0 0 0 0 0 0 0 0 0 "other" 1 1 "a" 4 0
"2857" 16 "16" 7 66 0 0 0 0 0 0 0 0 0 0 0 0 0 0 "other" 1 1 "a" 7 0
"2858" 16 "16" 9 66 0 0 0 0 0 0 0 0 0 0 0 0 0 0 "other" 1 1 "a" 11 0
"2859" 16 "17" 10 115 0 0 0 0 0 0 0 0 0 0 0 0 0 0 "wh-1" -1 -1 "d" 21 0
"2860" 16 "17" 11 115 233 1 0 397 397 397 397 397 0 0 0 0 0 397 "wh" -1 -1 "d" 6 1
"2861" 16 "17" 1 115 0 0 0 0 0 0 0 0 0 0 0 0 0 0 "np1" -1 -1 "d" 34 0
"2862" 16 "17" 12 115 232 1 232 232 232 232 232 629 0 0 0 0 0 232 "wh+1" -1 -1 "d" 2 1
"2863" 16 "17" 13 115 204 1 0 204 204 502 204 833 298 0 298 0 0 298 "wh+2" -1 -1 "d" 12 1
"2864" 16 "17" 14 115 253 1 0 478 735 735 1033 1866 257 257 0 1 1 257 "other" -1 -1 "d" 15 1
"2865" 16 "17" 15 115 299 1 0 299 299 450 299 2165 151 0 151 0 0 151 "other" -1 -1 "d" 5 1
"2866" 16 "17" 16 115 216 1 0 216 457 457 608 2773 241 241 0 1 1 241 "end" -1 -1 "d" 17 1
"2867" 16 "17" 2 115 0 0 0 0 0 0 0 0 0 0 0 0 0 0 "aux" -1 -1 "d" 5 0
"2868" 16 "1" 7 30 0 0 0 0 0 0 0 0 0 0 0 0 0 0 "other" -1 -1 "d" 30 0
"2869" 16 "17" 3 115 0 0 0 0 0 0 0 0 0 0 0 0 0 0 "np2" -1 -1 "d" 14 0
"2870" 16 "17" 4 115 0 0 0 0 0 0 0 0 0 0 0 0 0 0 "adj" -1 -1 "d" 20 0
"2871" 16 "17" 5 115 0 0 0 0 0 0 0 0 0 0 0 0 0 0 "vp" -1 -1 "d" 26 0
"2872" 16 "17" 6 115 0 0 0 0 0 0 0 0 0 0 0 0 0 0 "other" -1 -1 "d" 4 0
"2873" 16 "17" 7 115 0 0 0 0 0 0 0 0 0 0 0 0 0 0 "other" -1 -1 "d" 13 0
"2874" 16 "17" 8 115 0 0 0 0 0 0 0 0 0 0 0 0 0 0 "other" -1 -1 "d" 6 0
"2875" 16 "17" 9 115 0 0 0 0 0 0 0 0 0 0 0 0 0 0 "other" -1 -1 "d" 4 0
"2876" 16 "18" 10 65 0 0 0 0 0 0 0 0 0 0 0 0 0 0 "wh-1" -1 1 "c" 6 0
"2877" 16 "18" 11 65 182 1 0 182 182 498 182 182 316 0 316 0 0 316 "wh" -1 1 "c" 6 1
"2878" 16 "18" 12 65 70 1 0 70 311 311 627 809 241 241 0 1 1 241 "wh+1" -1 1 "c" 5 1
"2879" 16 "18" 13 65 220 1 220 220 220 220 220 1029 0 0 0 0 0 220 "wh+2" -1 1 "c" 14 1
"2880" 16 "18" 14 65 266 1 266 266 266 266 266 1295 0 0 0 0 0 266 "other" -1 1 "c" 8 1
"2881" 16 "18" 15 65 262 1 0 647 647 647 647 1942 0 0 0 0 0 647 "other" -1 1 "c" 19 1
"2882" 16 "18" 1 65 0 0 0 0 0 0 0 0 0 0 0 0 0 0 "np1" -1 1 "c" 30 0
"2883" 16 "18" 16 65 173 1 173 173 173 173 173 2115 0 0 0 0 0 173 "end" -1 1 "c" 10 1
"2884" 16 "18" 2 65 0 0 0 0 0 0 0 0 0 0 0 0 0 0 "aux" -1 1 "c" 6 0
"2885" 16 "1" 8 30 0 0 0 0 0 0 0 0 0 0 0 0 0 0 "other" -1 -1 "d" 6 0
"2886" 16 "18" 3 65 0 0 0 0 0 0 0 0 0 0 0 0 0 0 "np2" -1 1 "c" 17 0
"2887" 16 "18" 4 65 0 0 0 0 0 0 0 0 0 0 0 0 0 0 "adj" -1 1 "c" 23 0
"2888" 16 "18" 5 65 0 0 0 0 0 0 0 0 0 0 0 0 0 0 "vp" -1 1 "c" 26 0
"2889" 16 "18" 6 65 0 0 0 0 0 0 0 0 0 0 0 0 0 0 "other" -1 1 "c" 4 0
"2890" 16 "18" 7 65 0 0 0 0 0 0 0 0 0 0 0 0 0 0 "other" -1 1 "c" 22 0
"2891" 16 "18" 8 65 0 0 0 0 0 0 0 0 0 0 0 0 0 0 "other" -1 1 "c" 10 0
"2892" 16 "18" 9 65 0 0 0 0 0 0 0 0 0 0 0 0 0 0 "other" -1 1 "c" 4 0
"2893" 16 "19" 10 101 0 0 0 0 0 0 0 0 0 0 0 0 0 0 "wh-1" 1 -1 "b" 13 0
"2894" 16 "19" 1 101 0 0 0 0 0 528 0 0 528 0 528 0 0 146 "np1" 1 -1 "b" 37 1
"2895" 16 "19" 11 101 254 1 254 254 254 254 254 254 0 0 0 0 0 254 "wh" 1 -1 "b" 6 1
"2896" 16 "19" 12 101 273 1 273 273 273 273 273 527 0 0 0 0 0 273 "wh+1" 1 -1 "b" 6 1
"2897" 16 "19" 13 101 384 1 0 529 529 529 529 1056 0 0 0 0 0 529 "wh+2" 1 -1 "b" 7 1
"2898" 16 "19" 14 101 208 1 0 367 367 367 367 1423 0 0 0 0 0 367 "other" 1 -1 "b" 5 1
"2899" 16 "19" 15 101 246 1 0 524 524 524 524 1947 0 0 0 0 0 524 "other" 1 -1 "b" 17 1
"2900" 16 "19" 16 101 249 1 0 479 479 479 3310 5257 0 0 0 1 1 479 "end" 1 -1 "b" 15 1
"2901" 16 "19" 2 101 0 0 0 0 0 212 0 0 212 0 212 0 0 212 "aux" 1 -1 "b" 5 1
"2902" 16 "1" 9 30 0 0 0 0 0 0 0 0 0 0 0 0 0 0 "other" -1 -1 "d" 6 0
"2903" 16 "19" 3 101 0 0 0 0 0 1814 0 0 1814 0 1814 0 1 233 "np2" 1 -1 "b" 21 1
"2904" 16 "19" 4 101 0 0 0 0 0 277 0 0 277 0 277 0 1 277 "adj" 1 -1 "b" 29 1
"2905" 16 "19" 5 101 0 0 0 0 0 0 0 0 0 0 0 0 0 0 "vp" 1 -1 "b" 21 0
"2906" 16 "19" 6 101 0 0 0 0 0 0 0 0 0 0 0 0 0 0 "other" 1 -1 "b" 4 0
"2907" 16 "19" 7 101 0 0 0 0 0 0 0 0 0 0 0 0 0 0 "other" 1 -1 "b" 2 0
"2908" 16 "19" 8 101 0 0 0 0 0 0 0 0 0 0 0 0 0 0 "other" 1 -1 "b" 3 0
"2909" 16 "19" 9 101 0 0 0 0 0 0 0 0 0 0 0 0 0 0 "other" 1 -1 "b" 5 0
"2910" 16 "20" 10 72 0 0 0 0 0 0 0 0 0 0 0 0 0 0 "wh-1" 1 1 "a" 10 0
"2911" 16 "20" 11 72 155 1 155 155 155 155 155 155 0 0 0 0 0 155 "wh" 1 1 "a" 5 1
"2912" 16 "20" 12 72 190 1 0 383 383 383 383 538 0 0 0 0 0 383 "wh+1" 1 1 "a" 4 1
"2913" 16 "20" 13 72 174 1 0 678 678 678 678 1216 0 0 0 0 0 678 "wh+2" 1 1 "a" 26 1
"2914" 16 "20" 14 72 327 1 327 327 327 327 327 1543 0 0 0 0 0 327 "other" 1 1 "a" 6 1
"2915" 16 "20" 15 72 194 1 0 569 569 569 569 2112 0 0 0 0 0 569 "other" 1 1 "a" 16 1
"2916" 16 "20" 1 72 0 0 0 0 0 0 0 0 0 0 0 0 0 0 "np1" 1 1 "a" 35 0
"2917" 16 "20" 2 72 0 0 0 0 0 0 0 0 0 0 0 0 0 0 "aux" 1 1 "a" 6 0
"2918" 16 "20" 3 72 0 0 0 0 0 0 0 0 0 0 0 0 0 0 "np2" 1 1 "a" 16 0
"2919" 16 "20" 4 72 0 0 0 0 0 0 0 0 0 0 0 0 0 0 "adj" 1 1 "a" 22 0
"2920" 16 "20" 5 72 0 0 0 0 0 0 0 0 0 0 0 0 0 0 "vp" 1 1 "a" 14 0
"2921" 16 "20" 6 72 0 0 0 0 0 0 0 0 0 0 0 0 0 0 "other" 1 1 "a" 4 0
"2922" 16 "20" 7 72 0 0 0 0 0 0 0 0 0 0 0 0 0 0 "other" 1 1 "a" 27 0
"2923" 16 "20" 8 72 0 0 0 0 0 0 0 0 0 0 0 0 0 0 "other" 1 1 "a" 6 0
"2924" 16 "20" 9 72 0 0 0 0 0 0 0 0 0 0 0 0 0 0 "other" 1 1 "a" 4 0
"2925" 16 "21" 10 4 0 0 0 0 0 0 0 0 0 0 0 0 0 0 "wh-1" -1 -1 "d" 9 0
"2926" 16 "21" 11 4 187 1 187 187 187 187 187 187 0 0 0 0 0 187 "wh" -1 -1 "d" 8 1
"2927" 16 "21" 12 4 439 1 439 439 439 439 439 626 0 0 0 0 0 439 "wh+1" -1 -1 "d" 5 1
"2928" 16 "21" 13 4 144 1 144 144 144 144 144 770 0 0 0 0 0 144 "wh+2" -1 -1 "d" 8 1
"2929" 16 "21" 1 4 0 0 0 0 0 0 0 0 0 0 0 0 0 0 "np1" -1 -1 "d" 34 0
"2930" 16 "21" 14 4 360 1 360 360 360 360 360 1130 0 0 0 0 0 360 "other" -1 -1 "d" 4 1
"2931" 16 "21" 15 4 195 1 195 195 195 195 195 1325 0 0 0 0 0 195 "other" -1 -1 "d" 13 1
"2932" 16 "21" 16 4 275 1 0 469 469 469 469 1794 0 0 0 0 0 469 "end" -1 -1 "d" 24 1
"2933" 16 "2" 11 7 291 1 291 291 291 291 291 291 0 0 0 0 0 291 "wh" -1 1 "c" 6 1
"2934" 16 "21" 2 4 0 0 0 0 0 0 0 0 0 0 0 0 0 0 "aux" -1 -1 "d" 5 0
"2935" 16 "2" 12 7 351 1 0 351 351 667 351 642 316 0 316 0 0 316 "wh+1" -1 1 "c" 3 1
"2936" 16 "21" 3 4 0 0 0 0 0 0 0 0 0 0 0 0 0 0 "np2" -1 -1 "d" 10 0
"2937" 16 "2" 13 7 263 1 263 263 263 263 263 905 0 0 0 0 0 263 "wh+2" -1 1 "c" 12 1
"2938" 16 "21" 4 4 0 0 0 0 0 0 0 0 0 0 0 0 0 0 "adj" -1 -1 "d" 26 0
"2939" 16 "2" 14 7 181 1 181 181 181 181 181 1086 0 0 0 0 0 181 "other" -1 1 "c" 8 1
"2940" 16 "21" 5 4 0 0 0 0 0 0 0 0 0 0 0 0 0 0 "vp" -1 -1 "d" 9 0
"2941" 16 "2" 15 7 357 1 0 680 680 680 680 1766 0 0 0 0 0 680 "other" -1 1 "c" 18 1
"2942" 16 "21" 6 4 0 0 0 0 0 0 0 0 0 0 0 0 0 0 "other" -1 -1 "d" 4 0
"2943" 16 "2" 16 7 128 1 128 128 128 128 444 2210 0 0 0 1 1 128 "end" -1 1 "c" 8 1
"2944" 16 "2" 1 7 0 0 0 0 0 0 0 0 0 0 0 0 0 0 "np1" -1 1 "c" 35 0
"2945" 16 "21" 7 4 0 0 0 0 0 0 0 0 0 0 0 0 0 0 "other" -1 -1 "d" 7 0
"2946" 16 "21" 8 4 0 0 0 0 0 0 0 0 0 0 0 0 0 0 "other" -1 -1 "d" 6 0
"2947" 16 "21" 9 4 0 0 0 0 0 0 0 0 0 0 0 0 0 0 "other" -1 -1 "d" 4 0
"2948" 16 "22" 10 3 0 0 0 0 0 0 0 0 0 0 0 0 0 0 "wh-1" -1 1 "c" 6 0
"2949" 16 "22" 11 3 177 1 177 177 177 177 177 177 0 0 0 0 0 177 "wh" -1 1 "c" 8 1
"2950" 16 "22" 12 3 224 1 0 224 224 328 224 401 104 0 104 0 0 104 "wh+1" -1 1 "c" 7 1
"2951" 16 "22" 1 3 0 0 0 0 0 0 0 0 0 0 0 0 0 0 "np1" -1 1 "c" 40 0
"2952" 16 "22" 13 3 256 1 0 256 481 481 585 986 225 225 0 1 1 225 "wh+2" -1 1 "c" 8 1
"2953" 16 "22" 15 3 192 1 0 192 192 301 192 1178 109 0 109 0 0 109 "other" -1 1 "c" 4 1
"2954" 16 "22" 16 3 217 1 0 217 903 903 1012 2190 686 686 0 1 1 686 "end" -1 1 "c" 21 1
"2955" 16 "22" 2 3 0 0 0 0 0 0 0 0 0 0 0 0 0 0 "aux" -1 1 "c" 6 0
"2956" 16 "22" 3 3 0 0 0 0 0 0 0 0 0 0 0 0 0 0 "np2" -1 1 "c" 19 0
"2957" 16 "22" 4 3 0 0 0 0 0 0 0 0 0 0 0 0 0 0 "adj" -1 1 "c" 31 0
"2958" 16 "22" 5 3 0 0 0 0 0 0 0 0 0 0 0 0 0 0 "vp" -1 1 "c" 22 0
"2959" 16 "22" 6 3 0 0 0 0 0 0 0 0 0 0 0 0 0 0 "other" -1 1 "c" 4 0
"2960" 16 "2" 2 7 0 0 0 0 0 0 0 0 0 0 0 0 0 0 "aux" -1 1 "c" 6 0
"2961" 16 "22" 7 3 0 0 0 0 0 0 0 0 0 0 0 0 0 0 "other" -1 1 "c" 11 0
"2962" 16 "22" 8 3 0 0 0 0 0 0 0 0 0 0 0 0 0 0 "other" -1 1 "c" 7 0
"2963" 16 "22" 9 3 0 0 0 0 0 0 0 0 0 0 0 0 0 0 "other" -1 1 "c" 6 0
"2964" 16 "23" 10 68 0 0 0 0 0 0 0 0 0 0 0 0 0 0 "wh-1" 1 -1 "b" 20 0
"2965" 16 "23" 11 68 322 1 322 322 322 322 322 322 0 0 0 0 0 322 "wh" 1 -1 "b" 8 1
"2966" 16 "23" 12 68 353 1 353 353 353 353 353 675 0 0 0 0 0 353 "wh+1" 1 -1 "b" 6 1
"2967" 16 "23" 13 68 219 1 219 219 219 219 219 894 0 0 0 0 0 219 "wh+2" 1 -1 "b" 12 1
"2968" 16 "23" 14 68 224 1 0 828 828 2116 828 1722 1288 0 1288 0 0 1288 "other" 1 -1 "b" 28 1
"2969" 16 "23" 15 68 150 1 0 150 513 513 1801 3523 363 363 0 1 1 363 "other" 1 -1 "b" 12 1
"2970" 16 "23" 16 68 427 1 0 2618 2618 2618 2618 6141 0 0 0 0 0 2618 "end" 1 -1 "b" 25 1
"2971" 16 "23" 1 68 0 0 0 0 0 0 0 0 0 0 0 0 0 0 "np1" 1 -1 "b" 57 0
"2972" 16 "23" 2 68 0 0 0 0 0 0 0 0 0 0 0 0 0 0 "aux" 1 -1 "b" 5 0
"2973" 16 "23" 3 68 0 0 0 0 0 0 0 0 0 0 0 0 0 0 "np2" 1 -1 "b" 12 0
"2974" 16 "23" 4 68 0 0 0 0 0 0 0 0 0 0 0 0 0 0 "adj" 1 -1 "b" 20 0
"2975" 16 "23" 5 68 0 0 0 0 0 0 0 0 0 0 0 0 0 0 "vp" 1 -1 "b" 16 0
"2976" 16 "23" 6 68 0 0 0 0 0 0 0 0 0 0 0 0 0 0 "other" 1 -1 "b" 4 0
"2977" 16 "2" 3 7 0 0 0 0 0 0 0 0 0 0 0 0 0 0 "np2" -1 1 "c" 18 0
"2978" 16 "23" 7 68 0 0 0 0 0 0 0 0 0 0 0 0 0 0 "other" 1 -1 "b" 17 0
"2979" 16 "23" 8 68 0 0 0 0 0 0 0 0 0 0 0 0 0 0 "other" 1 -1 "b" 6 0
"2980" 16 "23" 9 68 0 0 0 0 0 0 0 0 0 0 0 0 0 0 "other" 1 -1 "b" 5 0
"2981" 16 "24" 10 130 0 0 0 0 0 0 0 0 0 0 0 0 0 0 "wh-1" 1 1 "a" 6 0
"2982" 16 "24" 11 130 266 1 266 266 266 266 266 266 0 0 0 0 0 266 "wh" 1 1 "a" 3 1
"2983" 16 "24" 1 130 0 0 0 0 0 0 0 0 0 0 0 0 0 0 "np1" 1 1 "a" 25 0
"2984" 16 "24" 12 130 0 0 0 0 0 229 0 266 229 0 229 0 0 229 "wh+1" 1 1 "a" 2 1
"2985" 16 "24" 13 130 148 1 0 148 320 320 549 815 172 172 0 1 1 172 "wh+2" 1 1 "a" 8 1
"2986" 16 "24" 14 130 216 1 216 216 216 216 216 1031 0 0 0 0 0 216 "other" 1 1 "a" 7 1
"2987" 16 "24" 15 130 251 1 0 386 386 386 386 1417 0 0 0 0 0 386 "other" 1 1 "a" 14 1
"2988" 16 "24" 16 130 250 1 0 494 494 494 494 1911 0 0 0 0 0 494 "end" 1 1 "a" 18 1
"2989" 16 "24" 2 130 0 0 0 0 0 0 0 0 0 0 0 0 0 0 "aux" 1 1 "a" 6 0
"2990" 16 "24" 3 130 0 0 0 0 0 0 0 0 0 0 0 0 0 0 "np2" 1 1 "a" 33 0
"2991" 16 "24" 4 130 0 0 0 0 0 0 0 0 0 0 0 0 0 0 "adj" 1 1 "a" 25 0
"2992" 16 "24" 5 130 0 0 0 0 0 0 0 0 0 0 0 0 0 0 "vp" 1 1 "a" 8 0
"2993" 16 "24" 6 130 0 0 0 0 0 0 0 0 0 0 0 0 0 0 "other" 1 1 "a" 4 0
"2994" 16 "2" 4 7 0 0 0 0 0 0 0 0 0 0 0 0 0 0 "adj" -1 1 "c" 17 0
"2995" 16 "24" 7 130 0 0 0 0 0 0 0 0 0 0 0 0 0 0 "other" 1 1 "a" 4 0
"2996" 16 "24" 8 130 0 0 0 0 0 0 0 0 0 0 0 0 0 0 "other" 1 1 "a" 4 0
"2997" 16 "24" 9 130 0 0 0 0 0 0 0 0 0 0 0 0 0 0 "other" 1 1 "a" 7 0
"2998" 16 "25" 10 82 0 0 0 0 0 0 0 0 0 0 0 0 0 0 "wh-1" -1 -1 "d" 12 0
"2999" 16 "25" 11 82 269 1 269 269 269 269 269 269 0 0 0 0 0 269 "wh" -1 -1 "d" 6 1
"3000" 16 "25" 12 82 533 1 533 533 533 533 533 802 0 0 0 0 0 533 "wh+1" -1 -1 "d" 2 1
"3001" 16 "25" 13 82 210 1 0 695 695 695 695 1497 0 0 0 0 0 695 "wh+2" -1 -1 "d" 26 1
"3002" 16 "25" 15 82 217 1 0 445 445 445 445 1942 0 0 0 0 0 445 "other" -1 -1 "d" 14 1
"3003" 16 "25" 16 82 337 1 337 337 337 337 337 2279 0 0 0 0 0 337 "end" -1 -1 "d" 17 1
"3004" 16 "25" 1 82 0 0 0 0 0 0 0 0 0 0 0 0 0 0 "np1" -1 -1 "d" 44 0
"3005" 16 "25" 3 82 0 0 0 0 0 0 0 0 0 0 0 0 0 0 "np2" -1 -1 "d" 15 0
"3006" 16 "25" 4 82 0 0 0 0 0 0 0 0 0 0 0 0 0 0 "adj" -1 -1 "d" 32 0
"3007" 16 "25" 5 82 0 0 0 0 0 0 0 0 0 0 0 0 0 0 "vp" -1 -1 "d" 23 0
"3008" 16 "25" 6 82 0 0 0 0 0 0 0 0 0 0 0 0 0 0 "other" -1 -1 "d" 4 0
"3009" 16 "2" 5 7 0 0 0 0 0 0 0 0 0 0 0 0 0 0 "vp" -1 1 "c" 28 0
"3010" 16 "25" 8 82 0 0 0 0 0 0 0 0 0 0 0 0 0 0 "other" -1 -1 "d" 3 0
"3011" 16 "25" 9 82 0 0 0 0 0 0 0 0 0 0 0 0 0 0 "other" -1 -1 "d" 5 0
"3012" 16 "26" 10 90 312 1 312 312 312 312 312 312 0 0 0 0 0 312 "wh" -1 1 "c" 5 1
"3013" 16 "26" 11 90 265 1 0 343 343 343 343 655 0 0 0 0 0 343 "wh+1" -1 1 "c" 5 1
"3014" 16 "26" 12 90 161 1 0 618 618 618 618 1273 0 0 0 0 0 618 "wh+2" -1 1 "c" 16 1
"3015" 16 "26" 13 90 390 1 390 390 390 390 390 1663 0 0 0 0 0 390 "other" -1 1 "c" 9 1
"3016" 16 "26" 14 90 225 1 0 722 722 722 722 2385 0 0 0 0 0 722 "other" -1 1 "c" 16 1
"3017" 16 "26" 15 90 328 1 0 527 527 527 1114 3499 0 0 0 1 1 527 "end" -1 1 "c" 22 1
"3018" 16 "26" 1 90 0 0 0 0 0 587 0 0 587 0 587 0 0 587 "np1" -1 1 "c" 38 1
"3019" 16 "26" 2 90 0 0 0 0 0 0 0 0 0 0 0 0 0 0 "aux" -1 1 "c" 6 0
"3020" 16 "26" 3 90 0 0 0 0 0 0 0 0 0 0 0 0 0 0 "np2" -1 1 "c" 21 0
"3021" 16 "26" 4 90 0 0 0 0 0 0 0 0 0 0 0 0 0 0 "adj" -1 1 "c" 37 0
"3022" 16 "26" 5 90 0 0 0 0 0 0 0 0 0 0 0 0 0 0 "vp" -1 1 "c" 12 0
"3023" 16 "26" 6 90 0 0 0 0 0 0 0 0 0 0 0 0 0 0 "other" -1 1 "c" 4 0
"3024" 16 "2" 6 7 0 0 0 0 0 0 0 0 0 0 0 0 0 0 "other" -1 1 "c" 4 0
"3025" 16 "26" 7 90 0 0 0 0 0 0 0 0 0 0 0 0 0 0 "other" -1 1 "c" 2 0
"3026" 16 "26" 9 90 0 0 0 0 0 0 0 0 0 0 0 0 0 0 "wh-1" -1 1 "c" 21 0
"3027" 16 "27" 10 99 0 0 0 0 0 0 0 0 0 0 0 0 0 0 "wh-1" 1 -1 "b" 7 0
"3028" 16 "27" 11 99 401 1 401 401 401 401 401 401 0 0 0 0 0 401 "wh" 1 -1 "b" 5 1
"3029" 16 "27" 12 99 446 1 446 446 446 446 446 847 0 0 0 0 0 446 "wh+1" 1 -1 "b" 2 1
"3030" 16 "27" 13 99 195 1 195 195 195 195 195 1042 0 0 0 0 0 195 "wh+2" 1 -1 "b" 4 1
"3031" 16 "27" 14 99 156 1 0 824 824 1031 824 1866 207 0 207 0 0 207 "other" 1 -1 "b" 18 1
"3032" 16 "27" 15 99 59 1 0 59 517 517 724 2590 458 458 0 1 1 458 "other" 1 -1 "b" 9 1
"3033" 16 "27" 16 99 231 1 0 798 798 798 798 3388 0 0 0 0 0 798 "end" 1 -1 "b" 25 1
"3034" 16 "27" 1 99 0 0 0 0 0 0 0 0 0 0 0 0 0 0 "np1" 1 -1 "b" 46 0
"3035" 16 "27" 2 99 0 0 0 0 0 0 0 0 0 0 0 0 0 0 "aux" 1 -1 "b" 5 0
"3036" 16 "27" 3 99 0 0 0 0 0 0 0 0 0 0 0 0 0 0 "np2" 1 -1 "b" 19 0
"3037" 16 "27" 4 99 0 0 0 0 0 0 0 0 0 0 0 0 0 0 "adj" 1 -1 "b" 25 0
"3038" 16 "27" 5 99 0 0 0 0 0 0 0 0 0 0 0 0 0 0 "vp" 1 -1 "b" 11 0
"3039" 16 "27" 6 99 0 0 0 0 0 0 0 0 0 0 0 0 0 0 "other" 1 -1 "b" 4 0
"3040" 16 "2" 7 7 0 0 0 0 0 0 0 0 0 0 0 0 0 0 "other" -1 1 "c" 5 0
"3041" 16 "27" 7 99 0 0 0 0 0 0 0 0 0 0 0 0 0 0 "other" 1 -1 "b" 16 0
"3042" 16 "27" 8 99 0 0 0 0 0 0 0 0 0 0 0 0 0 0 "other" 1 -1 "b" 6 0
"3043" 16 "27" 9 99 0 0 0 0 0 0 0 0 0 0 0 0 0 0 "other" 1 -1 "b" 5 0
"3044" 16 "28" 10 34 0 0 0 0 0 0 0 0 0 0 0 0 0 0 "wh-1" 1 1 "a" 15 0
"3045" 16 "28" 11 34 230 1 230 230 230 230 230 230 0 0 0 0 0 230 "wh" 1 1 "a" 8 1
"3046" 16 "28" 12 34 387 1 387 387 387 387 387 617 0 0 0 0 0 387 "wh+1" 1 1 "a" 2 1
"3047" 16 "28" 13 34 212 1 0 387 387 387 387 1004 0 0 0 0 0 387 "wh+2" 1 1 "a" 18 1
"3048" 16 "28" 1 34 0 0 0 0 0 0 0 0 0 0 0 0 0 0 "np1" 1 1 "a" 37 0
"3049" 16 "28" 14 34 203 1 203 203 203 203 203 1207 0 0 0 0 0 203 "other" 1 1 "a" 4 1
"3050" 16 "28" 15 34 229 1 0 603 603 603 603 1810 0 0 0 0 0 603 "other" 1 1 "a" 18 1
"3051" 16 "28" 16 34 92 1 92 92 92 92 92 1902 0 0 0 0 0 92 "end" 1 1 "a" 7 1
"3052" 16 "28" 2 34 0 0 0 0 0 0 0 0 0 0 0 0 0 0 "aux" 1 1 "a" 6 0
"3053" 16 "28" 3 34 0 0 0 0 0 0 0 0 0 0 0 0 0 0 "np2" 1 1 "a" 17 0
"3054" 16 "28" 4 34 0 0 0 0 0 0 0 0 0 0 0 0 0 0 "adj" 1 1 "a" 22 0
"3055" 16 "28" 5 34 0 0 0 0 0 0 0 0 0 0 0 0 0 0 "vp" 1 1 "a" 12 0
"3056" 16 "28" 6 34 0 0 0 0 0 0 0 0 0 0 0 0 0 0 "other" 1 1 "a" 4 0
"3057" 16 "2" 8 7 0 0 0 0 0 0 0 0 0 0 0 0 0 0 "other" -1 1 "c" 4 0
"3058" 16 "28" 7 34 0 0 0 0 0 0 0 0 0 0 0 0 0 0 "other" 1 1 "a" 20 0
"3059" 16 "28" 8 34 0 0 0 0 0 0 0 0 0 0 0 0 0 0 "other" 1 1 "a" 9 0
"3060" 16 "28" 9 34 0 0 0 0 0 0 0 0 0 0 0 0 0 0 "other" 1 1 "a" 2 0
"3061" 16 "29" 11 83 209 1 0 528 528 528 528 528 0 0 0 0 0 528 "wh" -1 -1 "d" 6 1
"3062" 16 "29" 13 83 163 1 163 163 163 163 163 691 0 0 0 0 0 163 "wh+2" -1 -1 "d" 11 1
"3063" 16 "29" 14 83 317 1 0 937 937 937 937 1628 0 0 0 0 0 937 "other" -1 -1 "d" 28 1
"3064" 16 "29" 15 83 179 1 0 896 896 896 896 2524 0 0 0 0 0 896 "other" -1 -1 "d" 25 1
"3065" 16 "29" 16 83 246 1 0 436 436 436 2021 4545 0 0 0 1 1 436 "end" -1 -1 "d" 20 1
"3066" 16 "29" 1 83 0 0 0 0 0 1585 0 0 1585 0 1585 0 0 1585 "np1" -1 -1 "d" 31 1
"3067" 16 "29" 2 83 0 0 0 0 0 0 0 0 0 0 0 0 0 0 "aux" -1 -1 "d" 5 0
"3068" 16 "29" 3 83 0 0 0 0 0 0 0 0 0 0 0 0 0 0 "np2" -1 -1 "d" 18 0
"3069" 16 "29" 4 83 0 0 0 0 0 0 0 0 0 0 0 0 0 0 "adj" -1 -1 "d" 13 0
"3070" 16 "29" 5 83 0 0 0 0 0 0 0 0 0 0 0 0 0 0 "vp" -1 -1 "d" 17 0
"3071" 16 "29" 6 83 0 0 0 0 0 0 0 0 0 0 0 0 0 0 "other" -1 -1 "d" 4 0
"3072" 16 "2" 9 7 0 0 0 0 0 0 0 0 0 0 0 0 0 0 "other" -1 1 "c" 7 0
"3073" 16 "29" 7 83 0 0 0 0 0 0 0 0 0 0 0 0 0 0 "other" -1 -1 "d" 3 0
"3074" 16 "29" 8 83 0 0 0 0 0 0 0 0 0 0 0 0 0 0 "other" -1 -1 "d" 8 0
"3075" 16 "29" 9 83 0 0 0 0 0 0 0 0 0 0 0 0 0 0 "other" -1 -1 "d" 6 0
"3076" 16 "30" 10 19 0 0 0 0 0 0 0 0 0 0 0 0 0 0 "other" -1 1 "c" 6 0
"3077" 16 "30" 11 19 0 0 0 0 0 0 0 0 0 0 0 0 0 0 "wh-1" -1 1 "c" 11 0
"3078" 16 "30" 1 19 0 0 0 0 0 0 0 0 0 0 0 0 0 0 "np1" -1 1 "c" 34 0
"3079" 16 "30" 12 19 232 1 232 232 232 232 232 232 0 0 0 0 0 232 "wh" -1 1 "c" 8 1
"3080" 16 "30" 13 19 261 1 0 738 738 738 738 970 0 0 0 0 0 738 "wh+1" -1 1 "c" 2 1
"3081" 16 "30" 14 19 132 1 0 680 680 680 680 1650 0 0 0 0 0 680 "wh+2" -1 1 "c" 15 1
"3082" 16 "30" 15 19 295 1 0 591 591 591 591 2241 0 0 0 0 0 591 "other" -1 1 "c" 17 1
"3083" 16 "30" 16 19 170 1 0 847 847 847 847 3088 0 0 0 0 0 847 "other" -1 1 "c" 18 1
"3084" 16 "30" 17 19 481 1 0 664 664 664 664 3752 0 0 0 0 0 664 "end" -1 1 "c" 14 1
"3085" 16 "30" 2 19 0 0 0 0 0 0 0 0 0 0 0 0 0 0 "aux" -1 1 "c" 6 0
"3086" 16 "30" 3 19 0 0 0 0 0 0 0 0 0 0 0 0 0 0 "np2" -1 1 "c" 10 0
"3087" 16 "30" 4 19 0 0 0 0 0 0 0 0 0 0 0 0 0 0 "adj" -1 1 "c" 24 0
"3088" 16 "30" 5 19 0 0 0 0 0 0 0 0 0 0 0 0 0 0 "vp" -1 1 "c" 10 0
"3089" 16 "30" 6 19 0 0 0 0 0 0 0 0 0 0 0 0 0 0 "other" -1 1 "c" 19 0
"3090" 16 "30" 7 19 0 0 0 0 0 0 0 0 0 0 0 0 0 0 "other" -1 1 "c" 4 0
"3091" 16 "30" 9 19 0 0 0 0 0 0 0 0 0 0 0 0 0 0 "other" -1 1 "c" 6 0
"3092" 16 "3" 10 39 0 0 0 0 0 0 0 0 0 0 0 0 0 0 "wh-1" 1 -1 "b" 6 0
"3093" 16 "31" 10 80 0 0 0 0 0 0 0 0 0 0 0 0 0 0 "wh-1" 1 -1 "b" 8 0
"3094" 16 "31" 11 80 340 1 340 340 340 340 340 340 0 0 0 0 0 340 "wh" 1 -1 "b" 4 1
"3095" 16 "31" 12 80 229 1 229 229 229 229 229 569 0 0 0 0 0 229 "wh+1" 1 -1 "b" 4 1
"3096" 16 "31" 13 80 167 1 167 167 167 167 167 736 0 0 0 0 0 167 "wh+2" 1 -1 "b" 7 1
"3097" 16 "3" 11 39 273 1 273 273 273 273 273 273 0 0 0 0 0 273 "wh" 1 -1 "b" 6 1
"3098" 16 "31" 15 80 284 1 0 983 983 983 983 1719 0 0 0 0 0 983 "other" 1 -1 "b" 32 1
"3099" 16 "31" 16 80 276 1 276 276 276 276 276 1995 0 0 0 0 0 276 "end" 1 -1 "b" 15 1
"3100" 16 "31" 1 80 0 0 0 0 0 0 0 0 0 0 0 0 0 0 "np1" 1 -1 "b" 47 0
"3101" 16 "3" 12 39 291 1 0 569 569 569 569 842 0 0 0 0 0 569 "wh+1" 1 -1 "b" 2 1
"3102" 16 "31" 2 80 0 0 0 0 0 0 0 0 0 0 0 0 0 0 "aux" 1 -1 "b" 5 0
"3103" 16 "31" 3 80 0 0 0 0 0 0 0 0 0 0 0 0 0 0 "np2" 1 -1 "b" 10 0
"3104" 16 "3" 1 39 0 0 0 0 0 840 0 0 840 0 840 0 0 840 "np1" 1 -1 "b" 25 1
"3105" 16 "3" 14 39 164 1 164 164 164 164 164 1006 0 0 0 0 0 164 "other" 1 -1 "b" 8 1
"3106" 16 "31" 4 80 0 0 0 0 0 0 0 0 0 0 0 0 0 0 "adj" 1 -1 "b" 11 0
"3107" 16 "3" 15 39 179 1 0 567 567 567 567 1573 0 0 0 0 0 567 "other" 1 -1 "b" 14 1
"3108" 16 "31" 5 80 0 0 0 0 0 0 0 0 0 0 0 0 0 0 "vp" 1 -1 "b" 20 0
"3109" 16 "3" 16 39 182 1 0 820 820 820 1856 3429 0 0 0 1 1 820 "end" 1 -1 "b" 29 1
"3110" 16 "31" 6 80 0 0 0 0 0 0 0 0 0 0 0 0 0 0 "other" 1 -1 "b" 4 0
"3111" 16 "31" 7 80 0 0 0 0 0 0 0 0 0 0 0 0 0 0 "other" 1 -1 "b" 2 0
"3112" 16 "31" 8 80 0 0 0 0 0 0 0 0 0 0 0 0 0 0 "other" 1 -1 "b" 8 0
"3113" 16 "31" 9 80 0 0 0 0 0 0 0 0 0 0 0 0 0 0 "other" 1 -1 "b" 14 0
"3114" 16 "32" 10 76 0 0 0 0 0 0 0 0 0 0 0 0 0 0 "wh-1" 1 1 "a" 6 0
"3115" 16 "32" 11 76 205 1 0 373 373 373 373 373 0 0 0 0 0 373 "wh" 1 1 "a" 4 1
"3116" 16 "32" 12 76 270 1 270 270 270 270 270 643 0 0 0 0 0 270 "wh+1" 1 1 "a" 6 1
"3117" 16 "32" 13 76 355 1 355 355 355 355 355 998 0 0 0 0 0 355 "wh+2" 1 1 "a" 3 1
"3118" 16 "32" 14 76 186 1 0 186 186 489 186 1184 303 0 303 0 0 303 "other" 1 1 "a" 9 1
"3119" 16 "32" 15 76 257 1 257 257 257 257 257 1441 0 0 0 0 0 257 "other" 1 1 "a" 8 1
"3120" 16 "32" 16 76 258 1 0 535 535 535 838 2279 0 0 0 1 1 535 "end" 1 1 "a" 19 1
"3121" 16 "32" 1 76 0 0 0 0 0 0 0 0 0 0 0 0 0 0 "np1" 1 1 "a" 43 0
"3122" 16 "32" 2 76 0 0 0 0 0 0 0 0 0 0 0 0 0 0 "aux" 1 1 "a" 6 0
"3123" 16 "32" 3 76 0 0 0 0 0 0 0 0 0 0 0 0 0 0 "np2" 1 1 "a" 29 0
"3124" 16 "3" 2 39 0 0 0 0 0 196 0 0 196 0 196 0 1 196 "aux" 1 -1 "b" 5 1
"3125" 16 "32" 4 76 0 0 0 0 0 0 0 0 0 0 0 0 0 0 "adj" 1 1 "a" 8 0
"3126" 16 "32" 5 76 0 0 0 0 0 0 0 0 0 0 0 0 0 0 "vp" 1 1 "a" 20 0
"3127" 16 "32" 6 76 0 0 0 0 0 0 0 0 0 0 0 0 0 0 "other" 1 1 "a" 4 0
"3128" 16 "32" 7 76 0 0 0 0 0 0 0 0 0 0 0 0 0 0 "other" 1 1 "a" 16 0
"3129" 16 "32" 8 76 0 0 0 0 0 0 0 0 0 0 0 0 0 0 "other" 1 1 "a" 7 0
"3130" 16 "32" 9 76 0 0 0 0 0 0 0 0 0 0 0 0 0 0 "other" 1 1 "a" 7 0
"3131" 16 "3" 3 39 0 0 0 0 0 0 0 0 0 0 0 0 0 0 "np2" 1 -1 "b" 14 0
"3132" 16 "3" 4 39 0 0 0 0 0 0 0 0 0 0 0 0 0 0 "adj" 1 -1 "b" 29 0
"3133" 16 "3" 5 39 0 0 0 0 0 0 0 0 0 0 0 0 0 0 "vp" 1 -1 "b" 11 0
"3134" 16 "3" 6 39 0 0 0 0 0 0 0 0 0 0 0 0 0 0 "other" 1 -1 "b" 4 0
"3135" 16 "3" 7 39 0 0 0 0 0 0 0 0 0 0 0 0 0 0 "other" 1 -1 "b" 8 0
"3136" 16 "3" 8 39 0 0 0 0 0 0 0 0 0 0 0 0 0 0 "other" 1 -1 "b" 6 0
"3137" 16 "3" 9 39 0 0 0 0 0 0 0 0 0 0 0 0 0 0 "other" 1 -1 "b" 5 0
"3138" 16 "4" 10 111 0 0 0 0 0 0 0 0 0 0 0 0 0 0 "wh-1" 1 1 "a" 7 0
"3139" 16 "4" 1 111 0 0 0 0 0 0 0 0 0 0 0 0 0 0 "np1" 1 1 "a" 30 0
"3140" 16 "4" 11 111 163 1 0 411 411 411 411 411 0 0 0 0 0 411 "wh" 1 1 "a" 4 1
"3141" 16 "4" 12 111 324 1 324 324 324 324 324 735 0 0 0 0 0 324 "wh+1" 1 1 "a" 4 1
"3142" 16 "4" 13 111 190 1 190 190 190 190 190 925 0 0 0 0 0 190 "wh+2" 1 1 "a" 2 1
"3143" 16 "4" 15 111 178 1 0 589 589 589 589 1514 0 0 0 0 0 589 "other" 1 1 "a" 12 1
"3144" 16 "4" 16 111 147 1 0 1226 1226 1226 1226 2740 0 0 0 0 0 1226 "end" 1 1 "a" 32 1
"3145" 16 "4" 2 111 0 0 0 0 0 0 0 0 0 0 0 0 0 0 "aux" 1 1 "a" 6 0
"3146" 16 "4" 3 111 0 0 0 0 0 0 0 0 0 0 0 0 0 0 "np2" 1 1 "a" 13 0
"3147" 16 "4" 4 111 0 0 0 0 0 0 0 0 0 0 0 0 0 0 "adj" 1 1 "a" 14 0
"3148" 16 "4" 5 111 0 0 0 0 0 0 0 0 0 0 0 0 0 0 "vp" 1 1 "a" 21 0
"3149" 16 "4" 6 111 0 0 0 0 0 0 0 0 0 0 0 0 0 0 "other" 1 1 "a" 4 0
"3150" 16 "4" 7 111 0 0 0 0 0 0 0 0 0 0 0 0 0 0 "other" 1 1 "a" 3 0
"3151" 16 "4" 9 111 0 0 0 0 0 0 0 0 0 0 0 0 0 0 "other" 1 1 "a" 3 0
"3152" 16 "5" 10 11 0 0 0 0 0 0 0 0 0 0 0 0 0 0 "wh-1" -1 -1 "d" 10 0
"3153" 16 "5" 1 11 0 0 0 0 0 815 0 0 815 0 815 0 0 815 "np1" -1 -1 "d" 31 1
"3154" 16 "5" 11 11 401 1 401 401 401 401 401 401 0 0 0 0 0 401 "wh" -1 -1 "d" 3 1
"3155" 16 "5" 12 11 133 1 0 381 381 381 381 782 0 0 0 0 0 381 "wh+1" -1 -1 "d" 6 1
"3156" 16 "5" 13 11 168 1 0 445 445 445 445 1227 0 0 0 0 0 445 "wh+2" -1 -1 "d" 14 1
"3157" 16 "5" 14 11 471 1 0 589 589 777 589 1816 188 0 188 0 0 188 "other" -1 -1 "d" 18 1
"3158" 16 "5" 15 11 303 1 0 303 501 501 689 2505 198 198 0 1 1 198 "other" -1 -1 "d" 14 1
"3159" 16 "5" 16 11 427 1 0 1255 1255 1255 5825 8330 0 0 0 1 1 1255 "end" -1 -1 "d" 32 1
"3160" 16 "5" 2 11 0 0 0 0 0 689 0 0 689 0 689 0 0 241 "aux" -1 -1 "d" 5 1
"3161" 16 "5" 3 11 0 0 0 0 0 1290 0 0 1290 0 1290 0 2 165 "np2" -1 -1 "d" 12 1
"3162" 16 "5" 4 11 0 0 0 0 0 1126 0 0 1126 0 1126 0 1 904 "adj" -1 -1 "d" 23 1
"3163" 16 "5" 5 11 0 0 0 0 0 650 0 0 650 0 650 0 0 650 "vp" -1 -1 "d" 21 1
"3164" 16 "5" 6 11 0 0 0 0 0 0 0 0 0 0 0 0 0 0 "other" -1 -1 "d" 4 0
"3165" 16 "5" 7 11 0 0 0 0 0 0 0 0 0 0 0 0 0 0 "other" -1 -1 "d" 10 0
"3166" 16 "5" 8 11 0 0 0 0 0 0 0 0 0 0 0 0 0 0 "other" -1 -1 "d" 6 0
"3167" 16 "5" 9 11 0 0 0 0 0 0 0 0 0 0 0 0 0 0 "other" -1 -1 "d" 5 0
"3168" 16 "6" 10 48 0 0 0 0 0 0 0 0 0 0 0 0 0 0 "wh-1" -1 1 "c" 11 0
"3169" 16 "6" 11 48 313 1 0 519 519 519 519 519 0 0 0 0 0 519 "wh" -1 1 "c" 4 1
"3170" 16 "6" 12 48 324 1 324 324 324 324 324 843 0 0 0 0 0 324 "wh+1" -1 1 "c" 7 1
"3171" 16 "6" 13 48 207 1 0 575 575 575 575 1418 0 0 0 0 0 575 "wh+2" -1 1 "c" 4 1
"3172" 16 "6" 14 48 164 1 0 688 688 688 688 2106 0 0 0 0 0 688 "other" -1 1 "c" 27 1
"3173" 16 "6" 1 48 0 0 0 0 0 0 0 0 0 0 0 0 0 0 "np1" -1 1 "c" 35 0
"3174" 16 "6" 15 48 477 1 477 477 477 477 477 2583 0 0 0 0 0 477 "other" -1 1 "c" 4 1
"3175" 16 "6" 16 48 235 1 235 235 235 235 235 2818 0 0 0 0 0 235 "end" -1 1 "c" 8 1
"3176" 16 "6" 3 48 0 0 0 0 0 0 0 0 0 0 0 0 0 0 "np2" -1 1 "c" 12 0
"3177" 16 "6" 4 48 0 0 0 0 0 0 0 0 0 0 0 0 0 0 "adj" -1 1 "c" 18 0
"3178" 16 "6" 5 48 0 0 0 0 0 0 0 0 0 0 0 0 0 0 "vp" -1 1 "c" 23 0
"3179" 16 "6" 6 48 0 0 0 0 0 0 0 0 0 0 0 0 0 0 "other" -1 1 "c" 4 0
"3180" 16 "6" 7 48 0 0 0 0 0 0 0 0 0 0 0 0 0 0 "other" -1 1 "c" 13 0
"3181" 16 "6" 8 48 0 0 0 0 0 0 0 0 0 0 0 0 0 0 "other" -1 1 "c" 6 0
"3182" 16 "8" 10 10 0 0 0 0 0 0 0 0 0 0 0 0 0 0 "wh-1" 1 1 "a" 11 0
"3183" 16 "8" 1 10 0 0 0 0 0 0 0 0 0 0 0 0 0 0 "np1" 1 1 "a" 33 0
"3184" 16 "8" 11 10 248 1 0 524 524 524 524 524 0 0 0 0 0 524 "wh" 1 1 "a" 6 1
"3185" 16 "8" 12 10 244 1 0 445 445 445 445 969 0 0 0 0 0 445 "wh+1" 1 1 "a" 3 1
"3186" 16 "8" 13 10 319 1 319 319 319 319 319 1288 0 0 0 0 0 319 "wh+2" 1 1 "a" 2 1
"3187" 16 "8" 14 10 130 1 130 130 130 130 130 1418 0 0 0 0 0 130 "other" 1 1 "a" 8 1
"3188" 16 "8" 15 10 285 1 285 285 285 285 285 1703 0 0 0 0 0 285 "other" 1 1 "a" 7 1
"3189" 16 "8" 16 10 297 1 0 501 501 501 501 2204 0 0 0 0 0 501 "end" 1 1 "a" 15 1
"3190" 16 "8" 2 10 0 0 0 0 0 0 0 0 0 0 0 0 0 0 "aux" 1 1 "a" 6 0
"3191" 16 "8" 3 10 0 0 0 0 0 0 0 0 0 0 0 0 0 0 "np2" 1 1 "a" 18 0
"3192" 16 "8" 4 10 0 0 0 0 0 0 0 0 0 0 0 0 0 0 "adj" 1 1 "a" 20 0
"3193" 16 "8" 5 10 0 0 0 0 0 0 0 0 0 0 0 0 0 0 "vp" 1 1 "a" 22 0
"3194" 16 "8" 6 10 0 0 0 0 0 0 0 0 0 0 0 0 0 0 "other" 1 1 "a" 4 0
"3195" 16 "8" 7 10 0 0 0 0 0 0 0 0 0 0 0 0 0 0 "other" 1 1 "a" 25 0
"3196" 16 "8" 8 10 0 0 0 0 0 0 0 0 0 0 0 0 0 0 "other" 1 1 "a" 6 0
"3197" 16 "9" 10 51 0 0 0 0 0 0 0 0 0 0 0 0 0 0 "wh-1" -1 -1 "d" 10 0
"3198" 16 "9" 11 51 241 1 241 241 241 241 241 241 0 0 0 0 0 241 "wh" -1 -1 "d" 6 1
"3199" 16 "9" 12 51 386 1 386 386 386 386 386 627 0 0 0 0 0 386 "wh+1" -1 -1 "d" 6 1
"3200" 16 "9" 14 51 257 1 257 257 257 257 257 884 0 0 0 0 0 257 "other" -1 -1 "d" 3 1
"3201" 16 "9" 1 51 0 0 0 0 0 0 0 0 0 0 0 0 0 0 "np1" -1 -1 "d" 23 0
"3202" 16 "9" 15 51 220 1 0 383 383 383 383 1267 0 0 0 0 0 383 "other" -1 -1 "d" 10 1
"3203" 16 "9" 16 51 197 1 0 351 351 351 351 1618 0 0 0 0 0 351 "end" -1 -1 "d" 20 1
"3204" 16 "9" 2 51 0 0 0 0 0 0 0 0 0 0 0 0 0 0 "aux" -1 -1 "d" 5 0
"3205" 16 "9" 3 51 0 0 0 0 0 0 0 0 0 0 0 0 0 0 "np2" -1 -1 "d" 23 0
"3206" 16 "9" 4 51 0 0 0 0 0 0 0 0 0 0 0 0 0 0 "adj" -1 -1 "d" 22 0
"3207" 16 "9" 5 51 0 0 0 0 0 0 0 0 0 0 0 0 0 0 "vp" -1 -1 "d" 15 0
"3208" 16 "9" 6 51 0 0 0 0 0 0 0 0 0 0 0 0 0 0 "other" -1 -1 "d" 4 0
"3209" 16 "9" 7 51 0 0 0 0 0 0 0 0 0 0 0 0 0 0 "other" -1 -1 "d" 11 0
"3210" 16 "9" 8 51 0 0 0 0 0 0 0 0 0 0 0 0 0 0 "other" -1 -1 "d" 6 0
"3211" 16 "9" 9 51 0 0 0 0 0 0 0 0 0 0 0 0 0 0 "other" -1 -1 "d" 5 0
"3212" 17 "10" 10 34 0 0 0 0 0 0 0 0 0 0 0 0 0 0 "wh-1" 1 1 "a" 9 0
"3213" 17 "10" 11 34 354 1 354 354 354 354 354 354 0 0 0 0 0 354 "wh" 1 1 "a" 8 1
"3214" 17 "10" 12 34 348 1 348 348 348 348 348 702 0 0 0 0 0 348 "wh+1" 1 1 "a" 5 1
"3215" 17 "10" 13 34 158 1 0 420 420 420 420 1122 0 0 0 0 0 420 "wh+2" 1 1 "a" 15 1
"3216" 17 "10" 1 34 0 0 0 0 0 0 0 0 0 0 0 0 0 0 "np1" 1 1 "a" 29 0
"3217" 17 "10" 14 34 340 1 340 340 340 340 340 1462 0 0 0 0 0 340 "other" 1 1 "a" 12 1
"3218" 17 "10" 15 34 254 1 0 749 749 749 749 2211 0 0 0 0 0 749 "other" 1 1 "a" 20 1
"3219" 17 "10" 16 34 302 1 0 515 515 515 515 2726 0 0 0 0 0 515 "end" 1 1 "a" 14 1
"3220" 17 "10" 2 34 0 0 0 0 0 0 0 0 0 0 0 0 0 0 "aux" 1 1 "a" 6 0
"3221" 17 "10" 3 34 0 0 0 0 0 0 0 0 0 0 0 0 0 0 "np2" 1 1 "a" 22 0
"3222" 17 "10" 4 34 0 0 0 0 0 0 0 0 0 0 0 0 0 0 "adj" 1 1 "a" 30 0
"3223" 17 "10" 5 34 0 0 0 0 0 0 0 0 0 0 0 0 0 0 "vp" 1 1 "a" 20 0
"3224" 17 "10" 6 34 0 0 0 0 0 0 0 0 0 0 0 0 0 0 "other" 1 1 "a" 4 0
"3225" 17 "10" 7 34 0 0 0 0 0 0 0 0 0 0 0 0 0 0 "other" 1 1 "a" 15 0
"3226" 17 "10" 8 34 0 0 0 0 0 0 0 0 0 0 0 0 0 0 "other" 1 1 "a" 8 0
"3227" 17 "10" 9 34 0 0 0 0 0 0 0 0 0 0 0 0 0 0 "other" 1 1 "a" 4 0
"3228" 17 "11" 10 28 0 0 0 0 0 0 0 0 0 0 0 0 0 0 "wh-1" -1 -1 "d" 8 0
"3229" 17 "11" 11 28 163 1 0 163 163 359 163 163 196 0 196 0 0 196 "wh" -1 -1 "d" 5 1
"3230" 1 "7" 11 12 253 1 253 253 253 253 350 350 0 0 0 1 1 253 "wh" 1 -1 "b" 6 1
"3231" 17 "11" 12 28 383 1 0 383 557 557 753 916 174 174 0 1 1 174 "wh+1" -1 -1 "d" 4 1
"3232" 17 "11" 1 28 0 0 0 0 0 0 0 0 0 0 0 0 0 0 "np1" -1 -1 "d" 33 0
"3233" 17 "11" 13 28 184 1 0 1177 1177 1177 1177 2093 0 0 0 0 0 1177 "wh+2" -1 -1 "d" 30 1
"3234" 17 "11" 14 28 225 1 225 225 225 225 225 2318 0 0 0 0 0 225 "other" -1 -1 "d" 5 1
"3235" 17 "11" 15 28 499 1 499 499 499 499 499 2817 0 0 0 0 0 499 "other" -1 -1 "d" 6 1
"3236" 17 "11" 16 28 210 1 210 210 210 210 210 3027 0 0 0 0 0 210 "end" -1 -1 "d" 10 1
"3237" 17 "1" 11 80 163 1 163 163 163 163 163 163 0 0 0 0 0 163 "wh" 1 -1 "b" 6 1
"3238" 1 "7" 1 12 0 0 0 0 0 362 0 0 362 0 362 0 0 362 "np1" 1 -1 "b" 27 1
"3239" 17 "11" 2 28 0 0 0 0 0 0 0 0 0 0 0 0 0 0 "aux" -1 -1 "d" 5 0
"3240" 17 "1" 12 80 456 1 456 456 456 456 456 619 0 0 0 0 0 456 "wh+1" 1 -1 "b" 4 1
"3241" 17 "11" 3 28 0 0 0 0 0 0 0 0 0 0 0 0 0 0 "np2" -1 -1 "d" 19 0
"3242" 17 "11" 4 28 0 0 0 0 0 0 0 0 0 0 0 0 0 0 "adj" -1 -1 "d" 38 0
"3243" 17 "1" 14 80 195 1 195 195 195 195 195 814 0 0 0 0 0 195 "other" 1 -1 "b" 3 1
"3244" 17 "11" 5 28 0 0 0 0 0 0 0 0 0 0 0 0 0 0 "vp" -1 -1 "d" 11 0
"3245" 17 "1" 15 80 248 1 248 248 248 248 248 1062 0 0 0 0 0 248 "other" 1 -1 "b" 5 1
"3246" 17 "11" 6 28 0 0 0 0 0 0 0 0 0 0 0 0 0 0 "other" -1 -1 "d" 4 0
"3247" 17 "1" 16 80 172 1 0 733 733 733 1858 2920 0 0 0 1 1 733 "end" 1 -1 "b" 14 1
"3248" 17 "1" 1 80 0 0 0 0 0 1125 0 0 1125 0 1125 0 0 1125 "np1" 1 -1 "b" 33 1
"3249" 17 "11" 8 28 0 0 0 0 0 0 0 0 0 0 0 0 0 0 "other" -1 -1 "d" 8 0
"3250" 17 "11" 9 28 0 0 0 0 0 0 0 0 0 0 0 0 0 0 "other" -1 -1 "d" 11 0
"3251" 17 "12" 10 91 0 0 0 0 0 0 0 0 0 0 0 0 0 0 "wh-1" -1 1 "c" 13 0
"3252" 17 "12" 11 91 147 1 0 291 291 291 291 291 0 0 0 0 0 291 "wh" -1 1 "c" 6 1
"3253" 1 "7" 12 12 191 1 191 191 191 191 191 541 0 0 0 0 0 191 "wh+1" 1 -1 "b" 5 1
"3254" 17 "12" 12 91 328 1 328 328 328 328 328 619 0 0 0 0 0 328 "wh+1" -1 1 "c" 4 1
"3255" 17 "12" 13 91 282 1 0 576 576 576 576 1195 0 0 0 0 0 576 "wh+2" -1 1 "c" 12 1
"3256" 17 "12" 14 91 190 1 190 190 190 190 190 1385 0 0 0 0 0 190 "other" -1 1 "c" 5 1
"3257" 17 "12" 15 91 373 1 373 373 373 373 373 1758 0 0 0 0 0 373 "other" -1 1 "c" 4 1
"3258" 17 "12" 16 91 328 1 0 824 824 824 824 2582 0 0 0 0 0 824 "end" -1 1 "c" 25 1
"3259" 17 "12" 1 91 0 0 0 0 0 0 0 0 0 0 0 0 0 0 "np1" -1 1 "c" 31 0
"3260" 17 "12" 2 91 0 0 0 0 0 0 0 0 0 0 0 0 0 0 "aux" -1 1 "c" 6 0
"3261" 17 "12" 3 91 0 0 0 0 0 0 0 0 0 0 0 0 0 0 "np2" -1 1 "c" 26 0
"3262" 17 "12" 4 91 0 0 0 0 0 0 0 0 0 0 0 0 0 0 "adj" -1 1 "c" 26 0
"3263" 17 "12" 5 91 0 0 0 0 0 0 0 0 0 0 0 0 0 0 "vp" -1 1 "c" 8 0
"3264" 17 "12" 6 91 0 0 0 0 0 0 0 0 0 0 0 0 0 0 "other" -1 1 "c" 4 0
"3265" 17 "12" 7 91 0 0 0 0 0 0 0 0 0 0 0 0 0 0 "other" -1 1 "c" 22 0
"3266" 17 "1" 2 80 0 0 0 0 0 0 0 0 0 0 0 0 0 0 "aux" 1 -1 "b" 5 0
"3267" 17 "12" 8 91 0 0 0 0 0 0 0 0 0 0 0 0 0 0 "other" -1 1 "c" 3 0
"3268" 17 "12" 9 91 0 0 0 0 0 0 0 0 0 0 0 0 0 0 "other" -1 1 "c" 6 0
"3269" 17 "13" 10 96 0 0 0 0 0 0 0 0 0 0 0 0 0 0 "other" 1 -1 "b" 5 0
"3270" 17 "13" 11 96 0 0 0 0 0 0 0 0 0 0 0 0 0 0 "wh-1" 1 -1 "b" 9 0
"3271" 17 "13" 12 96 190 1 190 190 190 190 190 190 0 0 0 0 0 190 "wh" 1 -1 "b" 6 1
"3272" 17 "13" 13 96 307 1 307 307 307 307 307 497 0 0 0 0 0 307 "wh+1" 1 -1 "b" 6 1
"3273" 17 "13" 14 96 212 1 0 377 377 377 377 874 0 0 0 0 0 377 "wh+2" 1 -1 "b" 16 1
"3274" 17 "13" 15 96 231 1 0 737 737 737 737 1611 0 0 0 0 0 737 "other" 1 -1 "b" 20 1
"3275" 17 "13" 16 96 245 1 0 422 422 422 422 2033 0 0 0 0 0 422 "other" 1 -1 "b" 9 1
"3276" 17 "13" 17 96 304 1 0 464 464 464 464 2497 0 0 0 0 0 464 "end" 1 -1 "b" 18 1
"3277" 17 "13" 1 96 0 0 0 0 0 0 0 0 0 0 0 0 0 0 "np1" 1 -1 "b" 53 0
"3278" 17 "13" 2 96 0 0 0 0 0 0 0 0 0 0 0 0 0 0 "aux" 1 -1 "b" 5 0
"3279" 17 "13" 3 96 0 0 0 0 0 0 0 0 0 0 0 0 0 0 "np2" 1 -1 "b" 13 0
"3280" 17 "13" 4 96 0 0 0 0 0 0 0 0 0 0 0 0 0 0 "adj" 1 -1 "b" 28 0
"3281" 17 "13" 5 96 0 0 0 0 0 0 0 0 0 0 0 0 0 0 "vp" 1 -1 "b" 10 0
"3282" 17 "13" 6 96 0 0 0 0 0 0 0 0 0 0 0 0 0 0 "other" 1 -1 "b" 4 0
"3283" 17 "13" 7 96 0 0 0 0 0 0 0 0 0 0 0 0 0 0 "other" 1 -1 "b" 8 0
"3284" 17 "1" 3 80 0 0 0 0 0 0 0 0 0 0 0 0 0 0 "np2" 1 -1 "b" 23 0
"3285" 17 "13" 8 96 0 0 0 0 0 0 0 0 0 0 0 0 0 0 "other" 1 -1 "b" 14 0
"3286" 17 "13" 9 96 0 0 0 0 0 0 0 0 0 0 0 0 0 0 "other" 1 -1 "b" 6 0
"3287" 17 "14" 10 110 0 0 0 0 0 0 0 0 0 0 0 0 0 0 "wh-1" 1 1 "a" 15 0
"3288" 17 "14" 1 110 0 0 0 0 0 0 0 0 0 0 0 0 0 0 "np1" 1 1 "a" 35 0
"3289" 17 "14" 11 110 256 1 256 256 256 256 256 256 0 0 0 0 0 256 "wh" 1 1 "a" 6 1
"3290" 1 "7" 14 12 0 0 0 0 0 105 0 541 105 0 105 0 0 105 "other" 1 -1 "b" 4 1
"3291" 17 "14" 12 110 588 1 0 588 588 742 588 844 154 0 154 0 0 154 "wh+1" 1 1 "a" 6 1
"3292" 17 "14" 13 110 284 1 0 284 1289 1289 1443 2287 1005 1005 0 1 1 1005 "wh+2" 1 1 "a" 31 1
"3293" 17 "14" 14 110 203 1 0 686 686 686 686 2973 0 0 0 0 0 686 "other" 1 1 "a" 25 1
"3294" 17 "14" 15 110 254 1 0 622 622 622 622 3595 0 0 0 0 0 622 "other" 1 1 "a" 14 1
"3295" 17 "14" 16 110 286 1 0 912 912 912 912 4507 0 0 0 0 0 912 "end" 1 1 "a" 26 1
"3296" 17 "14" 2 110 0 0 0 0 0 0 0 0 0 0 0 0 0 0 "aux" 1 1 "a" 6 0
"3297" 17 "14" 3 110 0 0 0 0 0 0 0 0 0 0 0 0 0 0 "np2" 1 1 "a" 13 0
"3298" 17 "14" 4 110 0 0 0 0 0 0 0 0 0 0 0 0 0 0 "adj" 1 1 "a" 31 0
"3299" 17 "14" 5 110 0 0 0 0 0 0 0 0 0 0 0 0 0 0 "vp" 1 1 "a" 21 0
"3300" 17 "14" 6 110 0 0 0 0 0 0 0 0 0 0 0 0 0 0 "other" 1 1 "a" 4 0
"3301" 17 "14" 7 110 0 0 0 0 0 0 0 0 0 0 0 0 0 0 "other" 1 1 "a" 6 0
"3302" 17 "1" 4 80 0 0 0 0 0 0 0 0 0 0 0 0 0 0 "adj" 1 -1 "b" 19 0
"3303" 17 "14" 8 110 0 0 0 0 0 0 0 0 0 0 0 0 0 0 "other" 1 1 "a" 6 0
"3304" 17 "14" 9 110 0 0 0 0 0 0 0 0 0 0 0 0 0 0 "other" 1 1 "a" 7 0
"3305" 17 "15" 10 60 0 0 0 0 0 0 0 0 0 0 0 0 0 0 "wh-1" -1 -1 "d" 9 0
"3306" 17 "15" 11 60 280 1 280 280 280 280 280 280 0 0 0 0 0 280 "wh" -1 -1 "d" 4 1
"3307" 1 "7" 15 12 142 1 0 142 365 937 470 1011 795 223 572 1 2 572 "other" 1 -1 "b" 17 1
"3308" 17 "15" 12 60 450 1 0 450 450 577 450 730 127 0 127 0 0 127 "wh+1" -1 -1 "d" 3 1
"3309" 17 "15" 13 60 215 1 0 215 438 438 565 1295 223 223 0 1 1 223 "wh+2" -1 -1 "d" 10 1
"3310" 17 "15" 14 60 222 1 0 622 622 622 622 1917 0 0 0 0 0 622 "other" -1 -1 "d" 20 1
"3311" 17 "15" 15 60 255 1 0 755 755 755 755 2672 0 0 0 0 0 755 "other" -1 -1 "d" 24 1
"3312" 17 "15" 1 60 0 0 0 0 0 0 0 0 0 0 0 0 0 0 "np1" -1 -1 "d" 35 0
"3313" 17 "15" 16 60 239 1 0 966 966 966 966 3638 0 0 0 0 0 966 "end" -1 -1 "d" 31 1
"3314" 17 "15" 2 60 0 0 0 0 0 0 0 0 0 0 0 0 0 0 "aux" -1 -1 "d" 5 0
"3315" 17 "15" 3 60 0 0 0 0 0 0 0 0 0 0 0 0 0 0 "np2" -1 -1 "d" 15 0
"3316" 17 "15" 4 60 0 0 0 0 0 0 0 0 0 0 0 0 0 0 "adj" -1 -1 "d" 28 0
"3317" 17 "15" 5 60 0 0 0 0 0 0 0 0 0 0 0 0 0 0 "vp" -1 -1 "d" 9 0
"3318" 17 "15" 6 60 0 0 0 0 0 0 0 0 0 0 0 0 0 0 "other" -1 -1 "d" 4 0
"3319" 17 "15" 7 60 0 0 0 0 0 0 0 0 0 0 0 0 0 0 "other" -1 -1 "d" 21 0
"3320" 17 "1" 5 80 0 0 0 0 0 0 0 0 0 0 0 0 0 0 "vp" 1 -1 "b" 18 0
"3321" 17 "15" 8 60 0 0 0 0 0 0 0 0 0 0 0 0 0 0 "other" -1 -1 "d" 7 0
"3322" 17 "15" 9 60 0 0 0 0 0 0 0 0 0 0 0 0 0 0 "other" -1 -1 "d" 9 0
"3323" 17 "16" 10 90 0 0 0 0 0 0 0 0 0 0 0 0 0 0 "wh-1" -1 1 "c" 10 0
"3324" 17 "16" 11 90 254 1 254 254 254 254 254 254 0 0 0 0 0 254 "wh" -1 1 "c" 6 1
"3325" 1 "7" 16 12 162 1 162 162 162 162 2445 3456 0 0 0 1 1 162 "end" 1 -1 "b" 19 1
"3326" 17 "16" 12 90 416 1 0 416 416 644 416 670 228 0 228 0 0 228 "wh+1" -1 1 "c" 7 1
"3327" 17 "16" 13 90 143 1 0 143 726 726 954 1624 583 583 0 1 1 583 "wh+2" -1 1 "c" 12 1
"3328" 17 "16" 14 90 371 1 0 904 904 904 904 2528 0 0 0 0 0 904 "other" -1 1 "c" 21 1
"3329" 17 "16" 15 90 231 1 0 446 446 446 446 2974 0 0 0 0 0 446 "other" -1 1 "c" 18 1
"3330" 17 "16" 16 90 318 1 0 650 650 650 650 3624 0 0 0 0 0 650 "end" -1 1 "c" 21 1
"3331" 17 "16" 1 90 0 0 0 0 0 0 0 0 0 0 0 0 0 0 "np1" -1 1 "c" 32 0
"3332" 17 "16" 2 90 0 0 0 0 0 0 0 0 0 0 0 0 0 0 "aux" -1 1 "c" 6 0
"3333" 17 "16" 3 90 0 0 0 0 0 0 0 0 0 0 0 0 0 0 "np2" -1 1 "c" 25 0
"3334" 17 "16" 4 90 0 0 0 0 0 0 0 0 0 0 0 0 0 0 "adj" -1 1 "c" 32 0
"3335" 17 "16" 5 90 0 0 0 0 0 0 0 0 0 0 0 0 0 0 "vp" -1 1 "c" 11 0
"3336" 17 "16" 6 90 0 0 0 0 0 0 0 0 0 0 0 0 0 0 "other" -1 1 "c" 4 0
"3337" 17 "16" 7 90 0 0 0 0 0 0 0 0 0 0 0 0 0 0 "other" -1 1 "c" 7 0
"3338" 17 "1" 6 80 0 0 0 0 0 0 0 0 0 0 0 0 0 0 "other" 1 -1 "b" 4 0
"3339" 17 "16" 8 90 0 0 0 0 0 0 0 0 0 0 0 0 0 0 "other" -1 1 "c" 6 0
"3340" 17 "16" 9 90 0 0 0 0 0 0 0 0 0 0 0 0 0 0 "other" -1 1 "c" 11 0
"3341" 17 "17" 10 17 0 0 0 0 0 0 0 0 0 0 0 0 0 0 "wh-1" 1 -1 "b" 21 0
"3342" 17 "17" 11 17 177 1 177 177 177 177 177 177 0 0 0 0 0 177 "wh" 1 -1 "b" 6 1
"3343" 17 "17" 1 17 0 0 0 0 0 0 0 0 0 0 0 0 0 0 "np1" 1 -1 "b" 34 0
"3344" 17 "17" 12 17 169 1 0 519 519 885 519 696 366 0 366 0 0 366 "wh+1" 1 -1 "b" 2 1
"3345" 17 "17" 13 17 187 1 0 342 710 710 1076 1772 368 368 0 1 1 368 "wh+2" 1 -1 "b" 12 1
"3346" 17 "17" 14 17 181 1 0 310 310 310 310 2082 0 0 0 0 0 310 "other" 1 -1 "b" 15 1
"3347" 17 "17" 15 17 518 1 518 518 518 518 518 2600 0 0 0 0 0 518 "other" 1 -1 "b" 5 1
"3348" 17 "17" 16 17 299 1 0 494 494 494 494 3094 0 0 0 0 0 494 "end" 1 -1 "b" 17 1
"3349" 17 "17" 2 17 0 0 0 0 0 0 0 0 0 0 0 0 0 0 "aux" 1 -1 "b" 5 0
"3350" 17 "17" 3 17 0 0 0 0 0 0 0 0 0 0 0 0 0 0 "np2" 1 -1 "b" 14 0
"3351" 17 "17" 4 17 0 0 0 0 0 0 0 0 0 0 0 0 0 0 "adj" 1 -1 "b" 20 0
"3352" 17 "17" 5 17 0 0 0 0 0 0 0 0 0 0 0 0 0 0 "vp" 1 -1 "b" 26 0
"3353" 17 "17" 6 17 0 0 0 0 0 0 0 0 0 0 0 0 0 0 "other" 1 -1 "b" 4 0
"3354" 17 "17" 7 17 0 0 0 0 0 0 0 0 0 0 0 0 0 0 "other" 1 -1 "b" 13 0
"3355" 17 "1" 7 80 0 0 0 0 0 0 0 0 0 0 0 0 0 0 "other" 1 -1 "b" 30 0
"3356" 17 "17" 8 17 0 0 0 0 0 0 0 0 0 0 0 0 0 0 "other" 1 -1 "b" 6 0
"3357" 17 "17" 9 17 0 0 0 0 0 0 0 0 0 0 0 0 0 0 "other" 1 -1 "b" 4 0
"3358" 17 "18" 11 26 253 1 253 253 253 253 253 253 0 0 0 0 0 253 "wh" 1 1 "a" 6 1
"3359" 17 "18" 12 26 418 1 418 418 418 418 418 671 0 0 0 0 0 418 "wh+1" 1 1 "a" 5 1
"3360" 17 "18" 1 26 0 0 0 0 0 213 0 0 213 0 213 0 0 213 "np1" 1 1 "a" 29 1
"3361" 17 "18" 13 26 266 1 0 425 425 425 425 1096 0 0 0 0 0 425 "wh+2" 1 1 "a" 14 1
"3362" 17 "18" 14 26 391 1 391 391 391 391 391 1487 0 0 0 0 0 391 "other" 1 1 "a" 8 1
"3363" 17 "18" 15 26 193 1 0 1857 1857 2175 1857 3344 318 0 318 0 1 318 "other" 1 1 "a" 19 1
"3364" 17 "18" 16 26 121 1 121 121 121 121 652 3996 0 0 0 1 1 121 "end" 1 1 "a" 10 1
"3365" 17 "18" 2 26 0 0 0 0 0 0 0 0 0 0 0 0 0 0 "aux" 1 1 "a" 6 0
"3366" 17 "18" 3 26 0 0 0 0 0 0 0 0 0 0 0 0 0 0 "np2" 1 1 "a" 17 0
"3367" 17 "18" 4 26 0 0 0 0 0 0 0 0 0 0 0 0 0 0 "adj" 1 1 "a" 23 0
"3368" 17 "18" 5 26 0 0 0 0 0 0 0 0 0 0 0 0 0 0 "vp" 1 1 "a" 26 0
"3369" 17 "18" 6 26 0 0 0 0 0 0 0 0 0 0 0 0 0 0 "other" 1 1 "a" 4 0
"3370" 17 "18" 7 26 0 0 0 0 0 0 0 0 0 0 0 0 0 0 "other" 1 1 "a" 22 0
"3371" 17 "1" 8 80 0 0 0 0 0 0 0 0 0 0 0 0 0 0 "other" 1 -1 "b" 6 0
"3372" 17 "18" 8 26 0 0 0 0 0 0 0 0 0 0 0 0 0 0 "other" 1 1 "a" 10 0
"3373" 17 "18" 9 26 0 0 0 0 0 0 0 0 0 0 0 0 0 0 "other" 1 1 "a" 4 0
"3374" 17 "19" 10 115 0 0 0 0 0 0 0 0 0 0 0 0 0 0 "wh-1" -1 -1 "d" 13 0
"3375" 17 "19" 11 115 196 1 196 196 196 196 196 196 0 0 0 0 0 196 "wh" -1 -1 "d" 6 1
"3376" 17 "19" 1 115 0 0 0 0 0 0 0 0 0 0 0 0 0 0 "np1" -1 -1 "d" 34 0
"3377" 17 "19" 12 115 172 1 172 172 172 172 172 368 0 0 0 0 0 172 "wh+1" -1 -1 "d" 6 1
"3378" 17 "19" 13 115 167 1 167 167 167 167 167 535 0 0 0 0 0 167 "wh+2" -1 -1 "d" 7 1
"3379" 17 "19" 14 115 256 1 0 511 511 511 511 1046 0 0 0 0 0 511 "other" -1 -1 "d" 5 1
"3380" 17 "19" 15 115 186 1 0 391 391 391 391 1437 0 0 0 0 0 391 "other" -1 -1 "d" 17 1
"3381" 17 "19" 16 115 199 1 199 199 199 199 199 1636 0 0 0 0 0 199 "end" -1 -1 "d" 15 1
"3382" 17 "19" 2 115 0 0 0 0 0 0 0 0 0 0 0 0 0 0 "aux" -1 -1 "d" 5 0
"3383" 17 "19" 3 115 0 0 0 0 0 0 0 0 0 0 0 0 0 0 "np2" -1 -1 "d" 21 0
"3384" 17 "19" 4 115 0 0 0 0 0 0 0 0 0 0 0 0 0 0 "adj" -1 -1 "d" 29 0
"3385" 17 "19" 5 115 0 0 0 0 0 0 0 0 0 0 0 0 0 0 "vp" -1 -1 "d" 21 0
"3386" 17 "19" 6 115 0 0 0 0 0 0 0 0 0 0 0 0 0 0 "other" -1 -1 "d" 4 0
"3387" 17 "19" 7 115 0 0 0 0 0 0 0 0 0 0 0 0 0 0 "other" -1 -1 "d" 2 0
"3388" 17 "1" 9 80 0 0 0 0 0 0 0 0 0 0 0 0 0 0 "other" 1 -1 "b" 6 0
"3389" 17 "19" 8 115 0 0 0 0 0 0 0 0 0 0 0 0 0 0 "other" -1 -1 "d" 3 0
"3390" 17 "19" 9 115 0 0 0 0 0 0 0 0 0 0 0 0 0 0 "other" -1 -1 "d" 5 0
"3391" 17 "20" 10 62 0 0 0 0 0 0 0 0 0 0 0 0 0 0 "wh-1" -1 1 "c" 10 0
"3392" 17 "20" 11 62 191 1 191 191 191 191 191 191 0 0 0 0 0 191 "wh" -1 1 "c" 5 1
"3393" 17 "20" 12 62 0 0 0 0 0 261 0 191 261 0 261 0 0 261 "wh+1" -1 1 "c" 4 1
"3394" 17 "20" 13 62 225 1 0 225 1488 1488 1749 1940 1263 1263 0 1 1 1263 "wh+2" -1 1 "c" 26 1
"3395" 17 "20" 14 62 259 1 259 259 259 259 259 2199 0 0 0 0 0 259 "other" -1 1 "c" 6 1
"3396" 17 "20" 15 62 235 1 0 470 470 636 470 2669 166 0 166 0 0 166 "other" -1 1 "c" 16 1
"3397" 17 "20" 1 62 0 0 0 0 0 0 0 0 0 0 0 0 0 0 "np1" -1 1 "c" 34 0
"3398" 17 "20" 16 62 156 1 0 156 373 373 539 3208 217 217 0 1 1 217 "end" -1 1 "c" 8 1
"3399" 17 "20" 2 62 0 0 0 0 0 0 0 0 0 0 0 0 0 0 "aux" -1 1 "c" 6 0
"3400" 17 "20" 3 62 0 0 0 0 0 0 0 0 0 0 0 0 0 0 "np2" -1 1 "c" 16 0
"3401" 17 "20" 4 62 0 0 0 0 0 0 0 0 0 0 0 0 0 0 "adj" -1 1 "c" 22 0
"3402" 17 "20" 5 62 0 0 0 0 0 0 0 0 0 0 0 0 0 0 "vp" -1 1 "c" 14 0
"3403" 17 "20" 6 62 0 0 0 0 0 0 0 0 0 0 0 0 0 0 "other" -1 1 "c" 4 0
"3404" 17 "20" 7 62 0 0 0 0 0 0 0 0 0 0 0 0 0 0 "other" -1 1 "c" 27 0
"3405" 17 "20" 8 62 0 0 0 0 0 0 0 0 0 0 0 0 0 0 "other" -1 1 "c" 6 0
"3406" 17 "21" 10 8 0 0 0 0 0 0 0 0 0 0 0 0 0 0 "wh-1" 1 -1 "b" 9 0
"3407" 17 "21" 11 8 268 1 268 268 268 268 268 268 0 0 0 0 0 268 "wh" 1 -1 "b" 8 1
"3408" 17 "21" 12 8 575 1 575 575 575 575 575 843 0 0 0 0 0 575 "wh+1" 1 -1 "b" 5 1
"3409" 17 "21" 13 8 265 1 265 265 265 265 265 1108 0 0 0 0 0 265 "wh+2" 1 -1 "b" 8 1
"3410" 17 "21" 14 8 291 1 291 291 291 291 291 1399 0 0 0 0 0 291 "other" 1 -1 "b" 4 1
"3411" 17 "21" 15 8 197 1 197 197 197 197 197 1596 0 0 0 0 0 197 "other" 1 -1 "b" 13 1
"3412" 17 "21" 16 8 189 1 0 525 525 525 525 2121 0 0 0 0 0 525 "end" 1 -1 "b" 24 1
"3413" 17 "21" 1 8 0 0 0 0 0 0 0 0 0 0 0 0 0 0 "np1" 1 -1 "b" 37 0
"3414" 17 "2" 11 89 259 1 259 259 259 259 259 259 0 0 0 0 0 259 "wh" 1 1 "a" 6 1
"3415" 17 "21" 2 8 0 0 0 0 0 0 0 0 0 0 0 0 0 0 "aux" 1 -1 "b" 5 0
"3416" 17 "2" 12 89 251 1 0 251 251 536 251 510 285 0 285 0 0 123 "wh+1" 1 1 "a" 3 1
"3417" 17 "21" 3 8 0 0 0 0 0 0 0 0 0 0 0 0 0 0 "np2" 1 -1 "b" 10 0
"3418" 17 "2" 13 89 205 1 0 205 790 790 1075 1585 585 585 0 2 2 329 "wh+2" 1 1 "a" 12 1
"3419" 17 "21" 4 8 0 0 0 0 0 0 0 0 0 0 0 0 0 0 "adj" 1 -1 "b" 26 0
"3420" 17 "2" 14 89 265 1 265 265 265 265 265 1850 0 0 0 0 0 265 "other" 1 1 "a" 8 1
"3421" 17 "21" 5 8 0 0 0 0 0 0 0 0 0 0 0 0 0 0 "vp" 1 -1 "b" 9 0
"3422" 17 "2" 15 89 348 1 0 799 799 799 799 2649 0 0 0 0 0 799 "other" 1 1 "a" 18 1
"3423" 17 "21" 6 8 0 0 0 0 0 0 0 0 0 0 0 0 0 0 "other" 1 -1 "b" 4 0
"3424" 17 "2" 16 89 159 1 0 312 312 312 312 2961 0 0 0 0 0 312 "end" 1 1 "a" 8 1
"3425" 17 "21" 7 8 0 0 0 0 0 0 0 0 0 0 0 0 0 0 "other" 1 -1 "b" 7 0
"3426" 17 "21" 8 8 0 0 0 0 0 0 0 0 0 0 0 0 0 0 "other" 1 -1 "b" 6 0
"3427" 17 "2" 1 89 0 0 0 0 0 0 0 0 0 0 0 0 0 0 "np1" 1 1 "a" 33 0
"3428" 17 "21" 9 8 0 0 0 0 0 0 0 0 0 0 0 0 0 0 "other" 1 -1 "b" 4 0
"3429" 17 "22" 10 126 0 0 0 0 0 0 0 0 0 0 0 0 0 0 "wh-1" 1 1 "a" 6 0
"3430" 17 "22" 11 126 144 1 0 302 302 302 302 302 0 0 0 0 0 302 "wh" 1 1 "a" 8 1
"3431" 17 "22" 1 126 0 0 0 0 0 0 0 0 0 0 0 0 0 0 "np1" 1 1 "a" 39 0
"3432" 17 "22" 12 126 487 1 487 487 487 487 487 789 0 0 0 0 0 487 "wh+1" 1 1 "a" 7 1
"3433" 17 "22" 13 126 129 1 0 337 337 337 337 1126 0 0 0 0 0 337 "wh+2" 1 1 "a" 8 1
"3434" 17 "22" 15 126 312 1 312 312 312 312 312 1438 0 0 0 0 0 312 "other" 1 1 "a" 4 1
"3435" 17 "22" 16 126 235 1 0 605 605 605 605 2043 0 0 0 0 0 605 "end" 1 1 "a" 21 1
"3436" 17 "22" 2 126 0 0 0 0 0 0 0 0 0 0 0 0 0 0 "aux" 1 1 "a" 6 0
"3437" 17 "22" 3 126 0 0 0 0 0 0 0 0 0 0 0 0 0 0 "np2" 1 1 "a" 19 0
"3438" 17 "22" 4 126 0 0 0 0 0 0 0 0 0 0 0 0 0 0 "adj" 1 1 "a" 31 0
"3439" 17 "22" 5 126 0 0 0 0 0 0 0 0 0 0 0 0 0 0 "vp" 1 1 "a" 22 0
"3440" 17 "22" 6 126 0 0 0 0 0 0 0 0 0 0 0 0 0 0 "other" 1 1 "a" 4 0
"3441" 17 "22" 7 126 0 0 0 0 0 0 0 0 0 0 0 0 0 0 "other" 1 1 "a" 11 0
"3442" 17 "22" 8 126 0 0 0 0 0 0 0 0 0 0 0 0 0 0 "other" 1 1 "a" 7 0
"3443" 17 "2" 2 89 0 0 0 0 0 0 0 0 0 0 0 0 0 0 "aux" 1 1 "a" 6 0
"3444" 17 "22" 9 126 0 0 0 0 0 0 0 0 0 0 0 0 0 0 "other" 1 1 "a" 6 0
"3445" 17 "23" 10 31 0 0 0 0 0 0 0 0 0 0 0 0 0 0 "wh-1" -1 -1 "d" 20 0
"3446" 17 "23" 11 31 311 1 311 311 311 311 311 311 0 0 0 0 0 311 "wh" -1 -1 "d" 8 1
"3447" 17 "23" 12 31 360 1 0 506 506 506 506 817 0 0 0 0 0 506 "wh+1" -1 -1 "d" 6 1
"3448" 17 "23" 1 31 0 0 0 0 0 0 0 0 0 0 0 0 0 0 "np1" -1 -1 "d" 54 0
"3449" 17 "23" 13 31 172 1 172 172 172 172 172 989 0 0 0 0 0 172 "wh+2" -1 -1 "d" 12 1
"3450" 17 "23" 14 31 312 1 0 999 999 999 999 1988 0 0 0 0 0 999 "other" -1 -1 "d" 28 1
"3451" 17 "23" 15 31 189 1 0 332 332 332 332 2320 0 0 0 0 0 332 "other" -1 -1 "d" 12 1
"3452" 17 "23" 16 31 301 1 0 528 528 528 528 2848 0 0 0 0 0 528 "end" -1 -1 "d" 25 1
"3453" 17 "23" 2 31 0 0 0 0 0 0 0 0 0 0 0 0 0 0 "aux" -1 -1 "d" 5 0
"3454" 17 "23" 3 31 0 0 0 0 0 0 0 0 0 0 0 0 0 0 "np2" -1 -1 "d" 12 0
"3455" 17 "23" 4 31 0 0 0 0 0 0 0 0 0 0 0 0 0 0 "adj" -1 -1 "d" 20 0
"3456" 17 "23" 5 31 0 0 0 0 0 0 0 0 0 0 0 0 0 0 "vp" -1 -1 "d" 16 0
"3457" 17 "23" 6 31 0 0 0 0 0 0 0 0 0 0 0 0 0 0 "other" -1 -1 "d" 4 0
"3458" 17 "23" 7 31 0 0 0 0 0 0 0 0 0 0 0 0 0 0 "other" -1 -1 "d" 17 0
"3459" 17 "23" 8 31 0 0 0 0 0 0 0 0 0 0 0 0 0 0 "other" -1 -1 "d" 6 0
"3460" 17 "2" 3 89 0 0 0 0 0 0 0 0 0 0 0 0 0 0 "np2" 1 1 "a" 18 0
"3461" 17 "23" 9 31 0 0 0 0 0 0 0 0 0 0 0 0 0 0 "other" -1 -1 "d" 5 0
"3462" 17 "24" 10 19 0 0 0 0 0 0 0 0 0 0 0 0 0 0 "wh-1" -1 1 "c" 6 0
"3463" 17 "24" 11 19 318 1 318 318 318 318 318 318 0 0 0 0 0 318 "wh" -1 1 "c" 3 1
"3464" 17 "24" 1 19 0 0 0 0 0 0 0 0 0 0 0 0 0 0 "np1" -1 1 "c" 24 0
"3465" 17 "24" 12 19 665 1 665 665 665 665 665 983 0 0 0 0 0 665 "wh+1" -1 1 "c" 2 1
"3466" 17 "24" 13 19 157 1 0 157 157 294 157 1140 137 0 137 0 0 137 "wh+2" -1 1 "c" 8 1
"3467" 17 "24" 14 19 215 1 0 215 404 404 541 1681 189 189 0 1 1 189 "other" -1 1 "c" 7 1
"3468" 17 "24" 15 19 302 1 0 437 437 437 437 2118 0 0 0 0 0 437 "other" -1 1 "c" 14 1
"3469" 17 "24" 16 19 288 1 0 427 427 427 427 2545 0 0 0 0 0 427 "end" -1 1 "c" 18 1
"3470" 17 "24" 2 19 0 0 0 0 0 0 0 0 0 0 0 0 0 0 "aux" -1 1 "c" 6 0
"3471" 17 "24" 3 19 0 0 0 0 0 0 0 0 0 0 0 0 0 0 "np2" -1 1 "c" 33 0
"3472" 17 "24" 4 19 0 0 0 0 0 0 0 0 0 0 0 0 0 0 "adj" -1 1 "c" 25 0
"3473" 17 "24" 5 19 0 0 0 0 0 0 0 0 0 0 0 0 0 0 "vp" -1 1 "c" 8 0
"3474" 17 "24" 6 19 0 0 0 0 0 0 0 0 0 0 0 0 0 0 "other" -1 1 "c" 4 0
"3475" 17 "24" 7 19 0 0 0 0 0 0 0 0 0 0 0 0 0 0 "other" -1 1 "c" 4 0
"3476" 17 "24" 8 19 0 0 0 0 0 0 0 0 0 0 0 0 0 0 "other" -1 1 "c" 4 0
"3477" 17 "2" 4 89 0 0 0 0 0 0 0 0 0 0 0 0 0 0 "adj" 1 1 "a" 17 0
"3478" 17 "24" 9 19 0 0 0 0 0 0 0 0 0 0 0 0 0 0 "other" -1 1 "c" 7 0
"3479" 17 "25" 10 30 0 0 0 0 0 0 0 0 0 0 0 0 0 0 "wh-1" 1 -1 "b" 12 0
"3480" 17 "25" 11 30 165 1 0 239 239 239 239 239 0 0 0 0 0 239 "wh" 1 -1 "b" 6 1
"3481" 17 "25" 12 30 319 1 319 319 319 319 319 558 0 0 0 0 0 319 "wh+1" 1 -1 "b" 2 1
"3482" 17 "25" 1 30 0 0 0 0 0 0 0 0 0 0 0 0 0 0 "np1" 1 -1 "b" 47 0
"3483" 17 "25" 13 30 201 1 0 1131 1131 1131 1131 1689 0 0 0 0 0 1131 "wh+2" 1 -1 "b" 26 1
"3484" 17 "25" 14 30 157 1 157 157 157 157 157 1846 0 0 0 0 0 157 "other" 1 -1 "b" 5 1
"3485" 17 "25" 15 30 130 1 0 459 459 459 459 2305 0 0 0 0 0 459 "other" 1 -1 "b" 14 1
"3486" 17 "25" 16 30 202 1 0 363 363 363 363 2668 0 0 0 0 0 363 "end" 1 -1 "b" 17 1
"3487" 17 "25" 2 30 0 0 0 0 0 0 0 0 0 0 0 0 0 0 "aux" 1 -1 "b" 5 0
"3488" 17 "25" 3 30 0 0 0 0 0 0 0 0 0 0 0 0 0 0 "np2" 1 -1 "b" 15 0
"3489" 17 "25" 4 30 0 0 0 0 0 0 0 0 0 0 0 0 0 0 "adj" 1 -1 "b" 32 0
"3490" 17 "25" 5 30 0 0 0 0 0 0 0 0 0 0 0 0 0 0 "vp" 1 -1 "b" 23 0
"3491" 17 "25" 6 30 0 0 0 0 0 0 0 0 0 0 0 0 0 0 "other" 1 -1 "b" 4 0
"3492" 17 "25" 7 30 0 0 0 0 0 0 0 0 0 0 0 0 0 0 "other" 1 -1 "b" 2 0
"3493" 17 "2" 5 89 0 0 0 0 0 0 0 0 0 0 0 0 0 0 "vp" 1 1 "a" 28 0
"3494" 17 "25" 9 30 0 0 0 0 0 0 0 0 0 0 0 0 0 0 "other" 1 -1 "b" 5 0
"3495" 17 "26" 10 40 328 1 328 328 328 328 328 328 0 0 0 0 0 328 "wh" 1 1 "a" 5 1
"3496" 17 "26" 11 40 390 1 390 390 390 390 390 718 0 0 0 0 0 390 "wh+1" 1 1 "a" 5 1
"3497" 17 "26" 12 40 218 1 0 705 705 705 705 1423 0 0 0 0 0 705 "wh+2" 1 1 "a" 16 1
"3498" 17 "26" 13 40 168 1 0 494 494 494 494 1917 0 0 0 0 0 494 "other" 1 1 "a" 9 1
"3499" 17 "26" 1 40 0 0 0 0 0 0 0 0 0 0 0 0 0 0 "np1" 1 1 "a" 39 0
"3500" 17 "26" 14 40 248 1 0 596 596 596 596 2513 0 0 0 0 0 596 "other" 1 1 "a" 16 1
"3501" 17 "26" 15 40 250 1 0 360 360 360 360 2873 0 0 0 0 0 360 "end" 1 1 "a" 22 1
"3502" 17 "26" 2 40 0 0 0 0 0 0 0 0 0 0 0 0 0 0 "aux" 1 1 "a" 6 0
"3503" 17 "26" 3 40 0 0 0 0 0 0 0 0 0 0 0 0 0 0 "np2" 1 1 "a" 21 0
"3504" 17 "26" 4 40 0 0 0 0 0 0 0 0 0 0 0 0 0 0 "adj" 1 1 "a" 37 0
"3505" 17 "26" 5 40 0 0 0 0 0 0 0 0 0 0 0 0 0 0 "vp" 1 1 "a" 12 0
"3506" 17 "26" 6 40 0 0 0 0 0 0 0 0 0 0 0 0 0 0 "other" 1 1 "a" 4 0
"3507" 17 "26" 7 40 0 0 0 0 0 0 0 0 0 0 0 0 0 0 "other" 1 1 "a" 2 0
"3508" 17 "26" 8 40 0 0 0 0 0 0 0 0 0 0 0 0 0 0 "other" 1 1 "a" 6 0
"3509" 17 "2" 6 89 0 0 0 0 0 0 0 0 0 0 0 0 0 0 "other" 1 1 "a" 4 0
"3510" 17 "26" 9 40 0 0 0 0 0 0 0 0 0 0 0 0 0 0 "wh-1" 1 1 "a" 21 0
"3511" 17 "27" 10 129 0 0 0 0 0 0 0 0 0 0 0 0 0 0 "wh-1" -1 -1 "d" 7 0
"3512" 17 "27" 11 129 242 1 242 242 242 242 242 242 0 0 0 0 0 242 "wh" -1 -1 "d" 5 1
"3513" 17 "27" 1 129 0 0 0 0 0 0 0 0 0 0 0 0 0 0 "np1" -1 -1 "d" 43 0
"3514" 17 "27" 13 129 539 1 539 539 539 539 539 781 0 0 0 0 0 539 "wh+2" -1 -1 "d" 4 1
"3515" 17 "27" 14 129 188 1 0 1156 1156 1156 1156 1937 0 0 0 0 0 1156 "other" -1 -1 "d" 18 1
"3516" 17 "27" 15 129 133 1 0 379 379 379 379 2316 0 0 0 0 0 379 "other" -1 -1 "d" 9 1
"3517" 17 "27" 16 129 267 1 0 696 696 696 696 3012 0 0 0 0 0 696 "end" -1 -1 "d" 25 1
"3518" 17 "27" 2 129 0 0 0 0 0 0 0 0 0 0 0 0 0 0 "aux" -1 -1 "d" 5 0
"3519" 17 "27" 3 129 0 0 0 0 0 0 0 0 0 0 0 0 0 0 "np2" -1 -1 "d" 19 0
"3520" 17 "27" 4 129 0 0 0 0 0 0 0 0 0 0 0 0 0 0 "adj" -1 -1 "d" 25 0
"3521" 17 "27" 5 129 0 0 0 0 0 0 0 0 0 0 0 0 0 0 "vp" -1 -1 "d" 11 0
"3522" 17 "27" 6 129 0 0 0 0 0 0 0 0 0 0 0 0 0 0 "other" -1 -1 "d" 4 0
"3523" 17 "27" 7 129 0 0 0 0 0 0 0 0 0 0 0 0 0 0 "other" -1 -1 "d" 16 0
"3524" 17 "27" 8 129 0 0 0 0 0 0 0 0 0 0 0 0 0 0 "other" -1 -1 "d" 6 0
"3525" 17 "2" 7 89 0 0 0 0 0 0 0 0 0 0 0 0 0 0 "other" 1 1 "a" 5 0
"3526" 17 "28" 10 111 0 0 0 0 0 0 0 0 0 0 0 0 0 0 "wh-1" -1 1 "c" 15 0
"3527" 17 "28" 1 111 0 0 0 0 0 0 0 0 0 0 0 0 0 0 "np1" -1 1 "c" 39 0
"3528" 17 "28" 11 111 384 1 0 491 491 491 491 491 0 0 0 0 0 491 "wh" -1 1 "c" 8 1
"3529" 17 "28" 13 111 388 1 0 779 779 779 779 1270 0 0 0 0 0 779 "wh+2" -1 1 "c" 18 1
"3530" 17 "28" 15 111 459 1 0 1225 1225 1225 1225 2495 0 0 0 0 0 1225 "other" -1 1 "c" 18 1
"3531" 17 "28" 16 111 115 1 115 115 115 115 115 2610 0 0 0 0 0 115 "end" -1 1 "c" 7 1
"3532" 17 "28" 2 111 0 0 0 0 0 0 0 0 0 0 0 0 0 0 "aux" -1 1 "c" 6 0
"3533" 17 "28" 3 111 0 0 0 0 0 0 0 0 0 0 0 0 0 0 "np2" -1 1 "c" 17 0
"3534" 17 "28" 4 111 0 0 0 0 0 0 0 0 0 0 0 0 0 0 "adj" -1 1 "c" 22 0
"3535" 17 "28" 5 111 0 0 0 0 0 0 0 0 0 0 0 0 0 0 "vp" -1 1 "c" 12 0
"3536" 17 "28" 6 111 0 0 0 0 0 0 0 0 0 0 0 0 0 0 "other" -1 1 "c" 4 0
"3537" 17 "28" 7 111 0 0 0 0 0 0 0 0 0 0 0 0 0 0 "other" -1 1 "c" 20 0
"3538" 17 "28" 8 111 0 0 0 0 0 0 0 0 0 0 0 0 0 0 "other" -1 1 "c" 9 0
"3539" 17 "2" 8 89 0 0 0 0 0 0 0 0 0 0 0 0 0 0 "other" 1 1 "a" 4 0
"3540" 17 "29" 10 70 0 0 0 0 0 0 0 0 0 0 0 0 0 0 "wh-1" 1 -1 "b" 6 0
"3541" 17 "29" 11 70 170 1 170 170 170 170 170 170 0 0 0 0 0 170 "wh" 1 -1 "b" 6 1
"3542" 17 "29" 12 70 254 1 254 254 254 254 254 424 0 0 0 0 0 254 "wh+1" 1 -1 "b" 3 1
"3543" 17 "29" 13 70 221 1 221 221 221 221 221 645 0 0 0 0 0 221 "wh+2" 1 -1 "b" 11 1
"3544" 17 "29" 14 70 462 1 0 1174 1174 1174 1174 1819 0 0 0 0 0 1174 "other" 1 -1 "b" 28 1
"3545" 17 "29" 15 70 244 1 0 1205 1205 1205 1205 3024 0 0 0 0 0 1205 "other" 1 -1 "b" 25 1
"3546" 17 "29" 16 70 154 1 0 777 777 777 777 3801 0 0 0 0 0 777 "end" 1 -1 "b" 20 1
"3547" 17 "29" 1 70 0 0 0 0 0 0 0 0 0 0 0 0 0 0 "np1" 1 -1 "b" 34 0
"3548" 17 "29" 2 70 0 0 0 0 0 0 0 0 0 0 0 0 0 0 "aux" 1 -1 "b" 5 0
"3549" 17 "29" 3 70 0 0 0 0 0 0 0 0 0 0 0 0 0 0 "np2" 1 -1 "b" 18 0
"3550" 17 "29" 4 70 0 0 0 0 0 0 0 0 0 0 0 0 0 0 "adj" 1 -1 "b" 13 0
"3551" 17 "29" 5 70 0 0 0 0 0 0 0 0 0 0 0 0 0 0 "vp" 1 -1 "b" 17 0
"3552" 17 "29" 6 70 0 0 0 0 0 0 0 0 0 0 0 0 0 0 "other" 1 -1 "b" 4 0
"3553" 17 "29" 7 70 0 0 0 0 0 0 0 0 0 0 0 0 0 0 "other" 1 -1 "b" 3 0
"3554" 17 "29" 8 70 0 0 0 0 0 0 0 0 0 0 0 0 0 0 "other" 1 -1 "b" 8 0
"3555" 17 "2" 9 89 0 0 0 0 0 0 0 0 0 0 0 0 0 0 "other" 1 1 "a" 7 0
"3556" 17 "29" 9 70 0 0 0 0 0 0 0 0 0 0 0 0 0 0 "other" 1 -1 "b" 6 0
"3557" 17 "30" 10 121 0 0 0 0 0 0 0 0 0 0 0 0 0 0 "other" 1 1 "a" 6 0
"3558" 17 "30" 11 121 0 0 0 0 0 0 0 0 0 0 0 0 0 0 "wh-1" 1 1 "a" 11 0
"3559" 17 "30" 1 121 0 0 0 0 0 160 0 0 160 0 160 0 0 160 "np1" 1 1 "a" 35 1
"3560" 17 "30" 12 121 203 1 203 203 203 203 203 203 0 0 0 0 0 203 "wh" 1 1 "a" 8 1
"3561" 17 "30" 13 121 357 1 357 357 357 357 357 560 0 0 0 0 0 357 "wh+1" 1 1 "a" 2 1
"3562" 17 "30" 14 121 263 1 0 612 612 612 612 1172 0 0 0 0 0 612 "wh+2" 1 1 "a" 15 1
"3563" 17 "30" 15 121 262 1 0 641 641 984 641 1813 343 0 343 0 1 343 "other" 1 1 "a" 17 1
"3564" 17 "30" 16 121 222 1 0 678 678 1023 678 2491 345 0 345 0 0 345 "other" 1 1 "a" 18 1
"3565" 17 "30" 17 121 359 1 0 359 665 665 1513 4004 306 306 0 2 2 306 "end" 1 1 "a" 14 1
"3566" 17 "30" 2 121 0 0 0 0 0 0 0 0 0 0 0 0 0 0 "aux" 1 1 "a" 6 0
"3567" 17 "30" 3 121 0 0 0 0 0 0 0 0 0 0 0 0 0 0 "np2" 1 1 "a" 10 0
"3568" 17 "30" 4 121 0 0 0 0 0 0 0 0 0 0 0 0 0 0 "adj" 1 1 "a" 24 0
"3569" 17 "30" 5 121 0 0 0 0 0 0 0 0 0 0 0 0 0 0 "vp" 1 1 "a" 10 0
"3570" 17 "30" 6 121 0 0 0 0 0 0 0 0 0 0 0 0 0 0 "other" 1 1 "a" 19 0
"3571" 17 "30" 7 121 0 0 0 0 0 0 0 0 0 0 0 0 0 0 "other" 1 1 "a" 4 0
"3572" 17 "30" 8 121 0 0 0 0 0 0 0 0 0 0 0 0 0 0 "other" 1 1 "a" 2 0
"3573" 17 "30" 9 121 0 0 0 0 0 0 0 0 0 0 0 0 0 0 "other" 1 1 "a" 6 0
"3574" 17 "3" 10 39 0 0 0 0 0 0 0 0 0 0 0 0 0 0 "wh-1" -1 -1 "d" 6 0
"3575" 17 "31" 10 66 0 0 0 0 0 0 0 0 0 0 0 0 0 0 "wh-1" -1 -1 "d" 8 0
"3576" 17 "31" 11 66 263 1 263 263 263 263 263 263 0 0 0 0 0 263 "wh" -1 -1 "d" 4 1
"3577" 17 "31" 12 66 286 1 286 286 286 286 286 549 0 0 0 0 0 286 "wh+1" -1 -1 "d" 4 1
"3578" 17 "31" 13 66 273 1 273 273 273 273 273 822 0 0 0 0 0 273 "wh+2" -1 -1 "d" 7 1
"3579" 17 "3" 11 39 163 1 163 163 163 163 163 163 0 0 0 0 0 163 "wh" -1 -1 "d" 6 1
"3580" 17 "31" 14 66 271 1 271 271 271 271 271 1093 0 0 0 0 0 271 "other" -1 -1 "d" 4 1
"3581" 17 "31" 15 66 149 1 0 1258 1258 1258 1258 2351 0 0 0 0 0 1258 "other" -1 -1 "d" 32 1
"3582" 17 "31" 1 66 0 0 0 0 0 0 0 0 0 0 0 0 0 0 "np1" -1 -1 "d" 44 0
"3583" 17 "31" 16 66 466 1 466 466 466 466 466 2817 0 0 0 0 0 466 "end" -1 -1 "d" 15 1
"3584" 1 "7" 3 12 0 0 0 0 0 587 0 0 587 0 587 0 0 146 "np2" 1 -1 "b" 30 1
"3585" 17 "3" 12 39 254 1 254 254 254 254 254 417 0 0 0 0 0 254 "wh+1" -1 -1 "d" 2 1
"3586" 17 "31" 2 66 0 0 0 0 0 0 0 0 0 0 0 0 0 0 "aux" -1 -1 "d" 5 0
"3587" 17 "31" 3 66 0 0 0 0 0 0 0 0 0 0 0 0 0 0 "np2" -1 -1 "d" 10 0
"3588" 17 "3" 1 39 0 0 0 0 0 0 0 0 0 0 0 0 0 0 "np1" -1 -1 "d" 22 0
"3589" 17 "3" 14 39 178 1 178 178 178 178 178 595 0 0 0 0 0 178 "other" -1 -1 "d" 8 1
"3590" 17 "31" 4 66 0 0 0 0 0 0 0 0 0 0 0 0 0 0 "adj" -1 -1 "d" 11 0
"3591" 17 "3" 15 39 256 1 0 765 765 765 765 1360 0 0 0 0 0 765 "other" -1 -1 "d" 14 1
"3592" 17 "31" 5 66 0 0 0 0 0 0 0 0 0 0 0 0 0 0 "vp" -1 -1 "d" 20 0
"3593" 17 "3" 16 39 206 1 0 857 857 857 857 2217 0 0 0 0 0 857 "end" -1 -1 "d" 29 1
"3594" 17 "31" 6 66 0 0 0 0 0 0 0 0 0 0 0 0 0 0 "other" -1 -1 "d" 4 0
"3595" 17 "31" 7 66 0 0 0 0 0 0 0 0 0 0 0 0 0 0 "other" -1 -1 "d" 2 0
"3596" 17 "31" 8 66 0 0 0 0 0 0 0 0 0 0 0 0 0 0 "other" -1 -1 "d" 8 0
"3597" 17 "31" 9 66 0 0 0 0 0 0 0 0 0 0 0 0 0 0 "other" -1 -1 "d" 14 0
"3598" 17 "32" 10 47 0 0 0 0 0 0 0 0 0 0 0 0 0 0 "wh-1" -1 1 "c" 6 0
"3599" 17 "32" 11 47 221 1 221 221 221 221 221 221 0 0 0 0 0 221 "wh" -1 1 "c" 4 1
"3600" 17 "32" 12 47 387 1 387 387 387 387 387 608 0 0 0 0 0 387 "wh+1" -1 1 "c" 6 1
"3601" 17 "32" 13 47 282 1 282 282 282 282 282 890 0 0 0 0 0 282 "wh+2" -1 1 "c" 3 1
"3602" 17 "32" 14 47 391 1 391 391 391 391 391 1281 0 0 0 0 0 391 "other" -1 1 "c" 9 1
"3603" 17 "32" 1 47 0 0 0 0 0 0 0 0 0 0 0 0 0 0 "np1" -1 1 "c" 44 0
"3604" 17 "32" 15 47 201 1 0 406 406 406 406 1687 0 0 0 0 0 406 "other" -1 1 "c" 8 1
"3605" 17 "32" 16 47 322 1 0 592 592 592 592 2279 0 0 0 0 0 592 "end" -1 1 "c" 19 1
"3606" 17 "32" 2 47 0 0 0 0 0 0 0 0 0 0 0 0 0 0 "aux" -1 1 "c" 6 0
"3607" 17 "32" 3 47 0 0 0 0 0 0 0 0 0 0 0 0 0 0 "np2" -1 1 "c" 29 0
"3608" 17 "3" 2 39 0 0 0 0 0 0 0 0 0 0 0 0 0 0 "aux" -1 -1 "d" 5 0
"3609" 17 "32" 4 47 0 0 0 0 0 0 0 0 0 0 0 0 0 0 "adj" -1 1 "c" 8 0
"3610" 17 "32" 5 47 0 0 0 0 0 0 0 0 0 0 0 0 0 0 "vp" -1 1 "c" 20 0
"3611" 17 "32" 6 47 0 0 0 0 0 0 0 0 0 0 0 0 0 0 "other" -1 1 "c" 4 0
"3612" 17 "32" 7 47 0 0 0 0 0 0 0 0 0 0 0 0 0 0 "other" -1 1 "c" 16 0
"3613" 17 "32" 8 47 0 0 0 0 0 0 0 0 0 0 0 0 0 0 "other" -1 1 "c" 7 0
"3614" 17 "32" 9 47 0 0 0 0 0 0 0 0 0 0 0 0 0 0 "other" -1 1 "c" 7 0
"3615" 17 "3" 3 39 0 0 0 0 0 0 0 0 0 0 0 0 0 0 "np2" -1 -1 "d" 14 0
"3616" 17 "3" 4 39 0 0 0 0 0 0 0 0 0 0 0 0 0 0 "adj" -1 -1 "d" 29 0
"3617" 17 "3" 5 39 0 0 0 0 0 0 0 0 0 0 0 0 0 0 "vp" -1 -1 "d" 11 0
"3618" 17 "3" 6 39 0 0 0 0 0 0 0 0 0 0 0 0 0 0 "other" -1 -1 "d" 4 0
"3619" 17 "3" 7 39 0 0 0 0 0 0 0 0 0 0 0 0 0 0 "other" -1 -1 "d" 8 0
"3620" 17 "3" 8 39 0 0 0 0 0 0 0 0 0 0 0 0 0 0 "other" -1 -1 "d" 6 0
"3621" 17 "3" 9 39 0 0 0 0 0 0 0 0 0 0 0 0 0 0 "other" -1 -1 "d" 5 0
"3622" 17 "4" 11 12 280 1 280 280 280 280 280 280 0 0 0 0 0 280 "wh" -1 1 "c" 4 1
"3623" 17 "4" 1 12 0 0 0 0 0 0 0 0 0 0 0 0 0 0 "np1" -1 1 "c" 29 0
"3624" 1 "7" 4 12 0 0 0 0 0 121 0 0 121 0 121 0 1 121 "adj" 1 -1 "b" 9 1
"3625" 17 "4" 12 12 515 1 515 515 515 515 515 795 0 0 0 0 0 515 "wh+1" -1 1 "c" 4 1
"3626" 17 "4" 13 12 277 1 277 277 277 277 277 1072 0 0 0 0 0 277 "wh+2" -1 1 "c" 2 1
"3627" 17 "4" 15 12 313 1 0 769 769 769 769 1841 0 0 0 0 0 769 "other" -1 1 "c" 12 1
"3628" 17 "4" 16 12 168 1 0 1030 1030 1030 1030 2871 0 0 0 0 0 1030 "end" -1 1 "c" 32 1
"3629" 17 "4" 2 12 0 0 0 0 0 0 0 0 0 0 0 0 0 0 "aux" -1 1 "c" 6 0
"3630" 17 "4" 3 12 0 0 0 0 0 0 0 0 0 0 0 0 0 0 "np2" -1 1 "c" 13 0
"3631" 17 "4" 4 12 0 0 0 0 0 0 0 0 0 0 0 0 0 0 "adj" -1 1 "c" 14 0
"3632" 17 "4" 5 12 0 0 0 0 0 0 0 0 0 0 0 0 0 0 "vp" -1 1 "c" 21 0
"3633" 17 "4" 6 12 0 0 0 0 0 0 0 0 0 0 0 0 0 0 "other" -1 1 "c" 4 0
"3634" 17 "4" 7 12 0 0 0 0 0 0 0 0 0 0 0 0 0 0 "other" -1 1 "c" 3 0
"3635" 17 "4" 8 12 0 0 0 0 0 0 0 0 0 0 0 0 0 0 "other" -1 1 "c" 4 0
"3636" 17 "4" 9 12 0 0 0 0 0 0 0 0 0 0 0 0 0 0 "other" -1 1 "c" 3 0
"3637" 17 "5" 10 54 0 0 0 0 0 0 0 0 0 0 0 0 0 0 "wh-1" 1 -1 "b" 10 0
"3638" 17 "5" 11 54 169 1 169 169 169 169 169 169 0 0 0 0 0 169 "wh" 1 -1 "b" 3 1
"3639" 1 "7" 5 12 0 0 0 0 0 225 0 0 225 0 225 0 1 225 "vp" 1 -1 "b" 23 1
"3640" 17 "5" 12 54 337 1 337 337 337 337 337 506 0 0 0 0 0 337 "wh+1" 1 -1 "b" 6 1
"3641" 17 "5" 13 54 388 1 0 733 733 733 733 1239 0 0 0 0 0 733 "wh+2" 1 -1 "b" 14 1
"3642" 17 "5" 14 54 303 1 0 716 716 716 716 1955 0 0 0 0 0 716 "other" 1 -1 "b" 18 1
"3643" 17 "5" 1 54 0 0 0 0 0 0 0 0 0 0 0 0 0 0 "np1" 1 -1 "b" 34 0
"3644" 17 "5" 15 54 211 1 0 362 362 362 362 2317 0 0 0 0 0 362 "other" 1 -1 "b" 14 1
"3645" 17 "5" 16 54 238 1 0 750 750 750 750 3067 0 0 0 0 0 750 "end" 1 -1 "b" 32 1
"3646" 17 "5" 2 54 0 0 0 0 0 0 0 0 0 0 0 0 0 0 "aux" 1 -1 "b" 5 0
"3647" 17 "5" 3 54 0 0 0 0 0 0 0 0 0 0 0 0 0 0 "np2" 1 -1 "b" 12 0
"3648" 17 "5" 4 54 0 0 0 0 0 0 0 0 0 0 0 0 0 0 "adj" 1 -1 "b" 23 0
"3649" 17 "5" 5 54 0 0 0 0 0 0 0 0 0 0 0 0 0 0 "vp" 1 -1 "b" 21 0
"3650" 17 "5" 6 54 0 0 0 0 0 0 0 0 0 0 0 0 0 0 "other" 1 -1 "b" 4 0
"3651" 17 "5" 7 54 0 0 0 0 0 0 0 0 0 0 0 0 0 0 "other" 1 -1 "b" 10 0
"3652" 17 "5" 8 54 0 0 0 0 0 0 0 0 0 0 0 0 0 0 "other" 1 -1 "b" 6 0
"3653" 17 "5" 9 54 0 0 0 0 0 0 0 0 0 0 0 0 0 0 "other" 1 -1 "b" 5 0
"3654" 17 "7" 10 50 0 0 0 0 0 0 0 0 0 0 0 0 0 0 "wh-1" -1 -1 "d" 7 0
"3655" 17 "7" 11 50 189 1 189 189 189 189 189 189 0 0 0 0 0 189 "wh" -1 -1 "d" 6 1
"3656" 1 "7" 7 12 0 0 0 0 0 246 0 0 246 0 246 0 0 246 "other" 1 -1 "b" 19 1
"3657" 17 "7" 12 50 367 1 367 367 367 367 367 556 0 0 0 0 0 367 "wh+1" -1 -1 "d" 5 1
"3658" 17 "7" 13 50 284 1 284 284 284 284 284 840 0 0 0 0 0 284 "wh+2" -1 -1 "d" 2 1
"3659" 17 "7" 1 50 0 0 0 0 0 0 0 0 0 0 0 0 0 0 "np1" -1 -1 "d" 24 0
"3660" 17 "7" 15 50 338 1 0 811 811 811 811 1651 0 0 0 0 0 811 "other" -1 -1 "d" 17 1
"3661" 17 "7" 16 50 223 1 0 735 735 735 735 2386 0 0 0 0 0 735 "end" -1 -1 "d" 19 1
"3662" 17 "7" 2 50 0 0 0 0 0 0 0 0 0 0 0 0 0 0 "aux" -1 -1 "d" 5 0
"3663" 17 "7" 3 50 0 0 0 0 0 0 0 0 0 0 0 0 0 0 "np2" -1 -1 "d" 30 0
"3664" 17 "7" 4 50 0 0 0 0 0 0 0 0 0 0 0 0 0 0 "adj" -1 -1 "d" 9 0
"3665" 17 "7" 5 50 0 0 0 0 0 0 0 0 0 0 0 0 0 0 "vp" -1 -1 "d" 23 0
"3666" 17 "7" 6 50 0 0 0 0 0 0 0 0 0 0 0 0 0 0 "other" -1 -1 "d" 4 0
"3667" 17 "7" 7 50 0 0 0 0 0 0 0 0 0 0 0 0 0 0 "other" -1 -1 "d" 19 0
"3668" 17 "7" 8 50 0 0 0 0 0 0 0 0 0 0 0 0 0 0 "other" -1 -1 "d" 4 0
"3669" 17 "7" 9 50 0 0 0 0 0 0 0 0 0 0 0 0 0 0 "other" -1 -1 "d" 5 0
"3670" 17 "8" 10 45 0 0 0 0 0 0 0 0 0 0 0 0 0 0 "wh-1" -1 1 "c" 11 0
"3671" 17 "8" 11 45 184 1 184 184 184 184 184 184 0 0 0 0 0 184 "wh" -1 1 "c" 6 1
"3672" 1 "7" 8 12 0 0 0 0 0 170 0 0 170 0 170 0 0 170 "other" 1 -1 "b" 4 1
"3673" 17 "8" 12 45 229 1 229 229 229 229 229 413 0 0 0 0 0 229 "wh+1" -1 1 "c" 3 1
"3674" 17 "8" 14 45 168 1 0 412 412 412 412 825 0 0 0 0 0 412 "other" -1 1 "c" 8 1
"3675" 17 "8" 1 45 0 0 0 0 0 0 0 0 0 0 0 0 0 0 "np1" -1 1 "c" 32 0
"3676" 17 "8" 15 45 231 1 231 231 231 231 231 1056 0 0 0 0 0 231 "other" -1 1 "c" 7 1
"3677" 17 "8" 16 45 148 1 0 307 307 307 307 1363 0 0 0 0 0 307 "end" -1 1 "c" 15 1
"3678" 17 "8" 2 45 0 0 0 0 0 0 0 0 0 0 0 0 0 0 "aux" -1 1 "c" 6 0
"3679" 17 "8" 3 45 0 0 0 0 0 0 0 0 0 0 0 0 0 0 "np2" -1 1 "c" 18 0
"3680" 17 "8" 4 45 0 0 0 0 0 0 0 0 0 0 0 0 0 0 "adj" -1 1 "c" 20 0
"3681" 17 "8" 5 45 0 0 0 0 0 0 0 0 0 0 0 0 0 0 "vp" -1 1 "c" 22 0
"3682" 17 "8" 6 45 0 0 0 0 0 0 0 0 0 0 0 0 0 0 "other" -1 1 "c" 4 0
"3683" 17 "8" 7 45 0 0 0 0 0 0 0 0 0 0 0 0 0 0 "other" -1 1 "c" 25 0
"3684" 17 "8" 8 45 0 0 0 0 0 0 0 0 0 0 0 0 0 0 "other" -1 1 "c" 6 0
"3685" 17 "8" 9 45 0 0 0 0 0 0 0 0 0 0 0 0 0 0 "other" -1 1 "c" 4 0
"3686" 17 "9" 10 76 0 0 0 0 0 0 0 0 0 0 0 0 0 0 "wh-1" 1 -1 "b" 10 0
"3687" 17 "9" 11 76 205 1 205 205 205 205 205 205 0 0 0 0 0 205 "wh" 1 -1 "b" 6 1
"3688" 1 "7" 9 12 0 0 0 0 0 97 0 0 97 0 97 0 0 97 "other" 1 -1 "b" 5 1
"3689" 17 "9" 12 76 407 1 407 407 407 407 407 612 0 0 0 0 0 407 "wh+1" 1 -1 "b" 6 1
"3690" 17 "9" 14 76 228 1 228 228 228 228 228 840 0 0 0 0 0 228 "other" 1 -1 "b" 3 1
"3691" 17 "9" 15 76 183 1 0 488 488 488 488 1328 0 0 0 0 0 488 "other" 1 -1 "b" 10 1
"3692" 17 "9" 16 76 248 1 0 1324 1324 1324 1324 2652 0 0 0 0 0 1324 "end" 1 -1 "b" 20 1
"3693" 17 "9" 1 76 0 0 0 0 0 0 0 0 0 0 0 0 0 0 "np1" 1 -1 "b" 26 0
"3694" 17 "9" 2 76 0 0 0 0 0 0 0 0 0 0 0 0 0 0 "aux" 1 -1 "b" 5 0
"3695" 17 "9" 3 76 0 0 0 0 0 0 0 0 0 0 0 0 0 0 "np2" 1 -1 "b" 23 0
"3696" 17 "9" 4 76 0 0 0 0 0 0 0 0 0 0 0 0 0 0 "adj" 1 -1 "b" 22 0
"3697" 17 "9" 5 76 0 0 0 0 0 0 0 0 0 0 0 0 0 0 "vp" 1 -1 "b" 15 0
"3698" 17 "9" 6 76 0 0 0 0 0 0 0 0 0 0 0 0 0 0 "other" 1 -1 "b" 4 0
"3699" 17 "9" 7 76 0 0 0 0 0 0 0 0 0 0 0 0 0 0 "other" 1 -1 "b" 11 0
"3700" 17 "9" 8 76 0 0 0 0 0 0 0 0 0 0 0 0 0 0 "other" 1 -1 "b" 6 0
"3701" 17 "9" 9 76 0 0 0 0 0 0 0 0 0 0 0 0 0 0 "other" 1 -1 "b" 5 0
"3702" 18 "10" 10 107 0 0 0 0 0 132 0 0 132 0 132 0 0 132 "wh-1" -1 -1 "d" 9 1
"3703" 18 "10" 1 107 0 0 0 0 0 853 0 0 853 0 853 0 0 853 "np1" -1 -1 "d" 29 1
"3704" 18 "10" 11 107 167 1 0 338 338 338 338 338 0 0 0 0 0 338 "wh" -1 -1 "d" 8 1
"3705" 18 "10" 12 107 192 1 0 192 192 649 192 530 457 0 457 0 0 264 "wh+1" -1 -1 "d" 5 1
"3706" 18 "10" 13 107 171 1 0 413 413 2101 413 943 1688 0 1688 0 2 557 "wh+2" -1 -1 "d" 15 1
"3707" 18 "10" 14 107 218 1 0 218 450 789 835 1778 571 232 339 1 2 217 "other" -1 -1 "d" 12 1
"3708" 18 "10" 15 107 222 1 0 356 356 693 356 2134 337 0 337 0 1 337 "other" -1 -1 "d" 20 1
"3709" 18 "10" 16 107 256 1 0 346 346 346 7424 9558 0 0 0 1 1 346 "end" -1 -1 "d" 14 1
"3710" 18 "10" 2 107 0 0 0 0 0 210 0 0 210 0 210 0 0 210 "aux" -1 -1 "d" 5 1
"3711" 18 "10" 3 107 0 0 0 0 0 1276 0 0 1276 0 1276 0 0 530 "np2" -1 -1 "d" 22 1
"3712" 18 "10" 4 107 0 0 0 0 0 952 0 0 952 0 952 0 1 188 "adj" -1 -1 "d" 30 1
"3713" 18 "10" 5 107 0 0 0 0 0 679 0 0 679 0 679 0 2 375 "vp" -1 -1 "d" 20 1
"3714" 18 "10" 6 107 0 0 0 0 0 0 0 0 0 0 0 0 0 0 "other" -1 -1 "d" 4 0
"3715" 18 "10" 7 107 0 0 0 0 0 365 0 0 365 0 365 0 0 365 "other" -1 -1 "d" 15 1
"3716" 18 "10" 8 107 0 0 0 0 0 175 0 0 175 0 175 0 0 175 "other" -1 -1 "d" 8 1
"3717" 18 "10" 9 107 0 0 0 0 0 0 0 0 0 0 0 0 0 0 "other" -1 -1 "d" 4 0
"3718" 18 "1" 10 12 0 0 0 0 0 210 0 0 210 0 210 0 0 210 "wh-1" 1 1 "a" 6 1
"3719" 18 "11" 10 76 0 0 0 0 0 0 0 0 0 0 0 0 0 0 "wh-1" -1 1 "c" 8 0
"3720" 18 "1" 11 12 185 1 185 185 185 185 185 185 0 0 0 0 0 185 "wh" 1 1 "a" 6 1
"3721" 18 "11" 11 76 261 1 261 261 261 261 261 261 0 0 0 0 0 261 "wh" -1 1 "c" 5 1
"3722" 18 "1" 1 12 0 0 0 0 0 1058 0 0 1058 0 1058 0 0 321 "np1" 1 1 "a" 33 1
"3723" 18 "11" 12 76 210 1 210 210 210 210 210 471 0 0 0 0 0 210 "wh+1" -1 1 "c" 4 1
"3724" 18 "11" 13 76 290 1 0 507 507 1176 507 978 669 0 669 0 1 669 "wh+2" -1 1 "c" 30 1
"3725" 18 "11" 14 76 248 1 248 248 248 248 248 1226 0 0 0 0 0 248 "other" -1 1 "c" 5 1
"3726" 18 "11" 15 76 167 1 167 167 167 167 6239 7465 0 0 0 1 1 167 "other" -1 1 "c" 6 1
"3727" 18 "11" 1 76 0 0 0 0 0 1426 0 0 1426 0 1426 0 0 546 "np1" -1 1 "c" 35 1
"3728" 18 "11" 2 76 0 0 0 0 0 668 0 0 668 0 668 0 1 129 "aux" -1 1 "c" 6 1
"3729" 18 "1" 13 12 344 1 344 344 344 344 344 529 0 0 0 0 0 344 "wh+2" 1 1 "a" 2 1
"3730" 18 "11" 3 76 0 0 0 0 0 358 0 0 358 0 358 0 0 188 "np2" -1 1 "c" 19 1
"3731" 18 "1" 14 12 0 0 0 0 0 179 0 529 179 0 179 0 0 179 "other" 1 1 "a" 3 1
"3732" 18 "11" 4 76 0 0 0 0 0 2736 0 0 2736 0 2736 0 1 491 "adj" -1 1 "c" 38 1
"3733" 18 "1" 15 12 214 1 214 214 214 214 214 743 0 0 0 0 0 214 "other" 1 1 "a" 5 1
"3734" 18 "11" 5 76 0 0 0 0 0 215 0 0 215 0 215 0 1 215 "vp" -1 1 "c" 11 1
"3735" 18 "1" 16 12 243 1 0 243 333 333 6479 7222 90 90 0 1 1 90 "end" 1 1 "a" 14 1
"3736" 18 "11" 6 76 0 0 0 0 0 0 0 0 0 0 0 0 0 0 "other" -1 1 "c" 4 0
"3737" 18 "11" 7 76 0 0 0 0 0 0 0 0 0 0 0 0 0 0 "other" -1 1 "c" 2 0
"3738" 18 "11" 8 76 0 0 0 0 0 0 0 0 0 0 0 0 0 0 "other" -1 1 "c" 8 0
"3739" 18 "11" 9 76 0 0 0 0 0 0 0 0 0 0 0 0 0 0 "other" -1 1 "c" 11 0
"3740" 18 "12" 10 62 0 0 0 0 0 0 0 0 0 0 0 0 0 0 "wh-1" 1 -1 "b" 13 0
"3741" 18 "12" 11 62 142 1 0 293 293 293 293 293 0 0 0 0 0 293 "wh" 1 -1 "b" 6 1
"3742" 18 "1" 2 12 0 0 0 0 0 202 0 0 202 0 202 0 0 202 "aux" 1 1 "a" 6 1
"3743" 18 "12" 12 62 0 0 0 0 0 227 0 293 227 0 227 0 0 227 "wh+1" 1 -1 "b" 4 1
"3744" 18 "12" 13 62 174 1 0 174 174 459 174 467 285 0 285 0 2 207 "wh+2" 1 -1 "b" 12 1
"3745" 18 "12" 14 62 266 1 0 266 266 431 266 733 165 0 165 0 1 165 "other" 1 -1 "b" 5 1
"3746" 18 "12" 1 62 0 0 0 0 0 2111 0 0 2111 0 2111 0 0 2111 "np1" 1 -1 "b" 32 1
"3747" 18 "12" 16 62 252 1 0 1335 1335 1335 5492 6225 0 0 0 1 1 1335 "end" 1 -1 "b" 25 1
"3748" 18 "12" 2 62 0 0 0 0 0 0 0 0 0 0 0 0 0 0 "aux" 1 -1 "b" 5 0
"3749" 18 "12" 3 62 0 0 0 0 0 735 0 0 735 0 735 0 0 735 "np2" 1 -1 "b" 26 1
"3750" 18 "12" 4 62 0 0 0 0 0 472 0 0 472 0 472 0 0 472 "adj" 1 -1 "b" 26 1
"3751" 18 "12" 5 62 0 0 0 0 0 162 0 0 162 0 162 0 0 162 "vp" 1 -1 "b" 8 1
"3752" 18 "12" 6 62 0 0 0 0 0 0 0 0 0 0 0 0 0 0 "other" 1 -1 "b" 4 0
"3753" 18 "12" 7 62 0 0 0 0 0 0 0 0 0 0 0 0 0 0 "other" 1 -1 "b" 22 0
"3754" 18 "12" 8 62 0 0 0 0 0 0 0 0 0 0 0 0 0 0 "other" 1 -1 "b" 3 0
"3755" 18 "12" 9 62 0 0 0 0 0 0 0 0 0 0 0 0 0 0 "other" 1 -1 "b" 6 0
"3756" 18 "13" 10 25 0 0 0 0 0 243 0 0 243 0 243 0 0 243 "other" 1 1 "a" 5 1
"3757" 18 "13" 11 25 0 0 0 0 0 0 0 0 0 0 0 0 0 0 "wh-1" 1 1 "a" 9 0
"3758" 18 "1" 3 12 0 0 0 0 0 782 0 0 782 0 782 0 0 782 "np2" 1 1 "a" 23 1
"3759" 18 "13" 12 25 165 1 165 165 165 165 165 165 0 0 0 0 0 165 "wh" 1 1 "a" 6 1
"3760" 18 "13" 1 25 0 0 0 0 0 2028 0 0 2028 0 2028 0 0 799 "np1" 1 1 "a" 53 1
"3761" 18 "13" 13 25 0 0 0 0 0 346 0 165 346 0 346 0 0 225 "wh+1" 1 1 "a" 6 1
"3762" 18 "13" 14 25 217 1 0 217 217 520 338 503 303 0 303 1 1 172 "wh+2" 1 1 "a" 16 1
"3763" 18 "13" 15 25 191 1 0 191 398 810 529 1032 619 207 412 1 2 217 "other" 1 1 "a" 20 1
"3764" 18 "13" 16 25 197 1 0 197 197 374 197 1229 177 0 177 0 0 177 "other" 1 1 "a" 9 1
"3765" 18 "13" 17 25 159 1 0 159 554 554 6921 8150 395 395 0 1 1 395 "end" 1 1 "a" 18 1
"3766" 18 "13" 2 25 0 0 0 0 0 240 0 0 240 0 240 0 0 240 "aux" 1 1 "a" 6 1
"3767" 18 "13" 3 25 0 0 0 0 0 612 0 0 612 0 612 0 0 376 "np2" 1 1 "a" 13 1
"3768" 18 "13" 4 25 0 0 0 0 0 1090 0 0 1090 0 1090 0 0 213 "adj" 1 1 "a" 28 1
"3769" 18 "13" 5 25 0 0 0 0 0 175 0 0 175 0 175 0 1 175 "vp" 1 1 "a" 10 1
"3770" 18 "13" 6 25 0 0 0 0 0 158 0 0 158 0 158 0 0 158 "other" 1 1 "a" 4 1
"3771" 18 "13" 7 25 0 0 0 0 0 403 0 0 403 0 403 0 2 222 "other" 1 1 "a" 8 1
"3772" 18 "13" 8 25 0 0 0 0 0 432 0 0 432 0 432 0 0 432 "other" 1 1 "a" 14 1
"3773" 18 "13" 9 25 0 0 0 0 0 0 0 0 0 0 0 0 0 0 "other" 1 1 "a" 6 0
"3774" 18 "14" 10 22 0 0 0 0 0 0 0 0 0 0 0 0 0 0 "wh-1" -1 -1 "d" 15 0
"3775" 18 "14" 11 22 161 1 0 161 161 334 161 161 173 0 173 0 0 173 "wh" -1 -1 "d" 6 1
"3776" 18 "1" 4 12 0 0 0 0 0 414 0 0 414 0 414 0 0 414 "adj" 1 1 "a" 19 1
"3777" 18 "14" 1 22 0 0 0 0 0 1137 0 0 1137 0 1137 0 0 1137 "np1" -1 -1 "d" 32 1
"3778" 18 "14" 12 22 295 1 0 295 493 493 666 827 198 198 0 1 1 198 "wh+1" -1 -1 "d" 6 1
"3779" 18 "14" 13 22 198 1 0 582 582 714 582 1409 132 0 132 0 1 132 "wh+2" -1 -1 "d" 31 1
"3780" 18 "14" 14 22 160 1 0 562 562 893 562 1971 331 0 331 0 1 331 "other" -1 -1 "d" 25 1
"3781" 18 "14" 16 22 226 1 0 618 618 618 4731 6702 0 0 0 1 1 618 "end" -1 -1 "d" 26 1
"3782" 18 "14" 2 22 0 0 0 0 0 395 0 0 395 0 395 0 0 395 "aux" -1 -1 "d" 5 1
"3783" 18 "14" 3 22 0 0 0 0 0 542 0 0 542 0 542 0 0 364 "np2" -1 -1 "d" 13 1
"3784" 18 "14" 4 22 0 0 0 0 0 1047 0 0 1047 0 1047 0 1 194 "adj" -1 -1 "d" 31 1
"3785" 18 "14" 5 22 0 0 0 0 0 529 0 0 529 0 529 0 1 399 "vp" -1 -1 "d" 21 1
"3786" 18 "14" 6 22 0 0 0 0 0 0 0 0 0 0 0 0 0 0 "other" -1 -1 "d" 4 0
"3787" 18 "14" 7 22 0 0 0 0 0 0 0 0 0 0 0 0 0 0 "other" -1 -1 "d" 6 0
"3788" 18 "14" 8 22 0 0 0 0 0 0 0 0 0 0 0 0 0 0 "other" -1 -1 "d" 6 0
"3789" 18 "14" 9 22 0 0 0 0 0 0 0 0 0 0 0 0 0 0 "other" -1 -1 "d" 7 0
"3790" 18 "15" 10 112 0 0 0 0 0 0 0 0 0 0 0 0 0 0 "wh-1" -1 1 "c" 9 0
"3791" 18 "15" 11 112 247 1 247 247 247 247 247 247 0 0 0 0 0 247 "wh" -1 1 "c" 4 1
"3792" 18 "15" 1 112 0 0 0 0 0 3131 0 0 3131 0 3131 0 0 982 "np1" -1 1 "c" 37 1
"3793" 18 "1" 5 12 0 0 0 0 0 416 0 0 416 0 416 0 0 416 "vp" 1 1 "a" 18 1
"3794" 18 "15" 13 112 344 1 0 554 554 762 554 801 208 0 208 0 0 208 "wh+2" -1 1 "c" 10 1
"3795" 18 "15" 14 112 204 1 0 204 204 741 204 1005 537 0 537 0 1 193 "other" -1 1 "c" 20 1
"3796" 18 "15" 15 112 227 1 0 544 544 748 544 1549 204 0 204 0 1 204 "other" -1 1 "c" 24 1
"3797" 18 "15" 16 112 214 1 0 468 468 468 10867 12416 0 0 0 1 1 468 "end" -1 1 "c" 31 1
"3798" 18 "15" 2 112 0 0 0 0 0 301 0 0 301 0 301 0 0 301 "aux" -1 1 "c" 6 1
"3799" 18 "15" 3 112 0 0 0 0 0 1507 0 0 1507 0 1507 0 0 238 "np2" -1 1 "c" 15 1
"3800" 18 "15" 4 112 0 0 0 0 0 3321 0 0 3321 0 3321 0 4 538 "adj" -1 1 "c" 28 1
"3801" 18 "15" 5 112 0 0 0 0 0 367 0 0 367 0 367 0 2 194 "vp" -1 1 "c" 9 1
"3802" 18 "15" 7 112 0 0 0 0 0 582 0 0 582 0 582 0 0 582 "other" -1 1 "c" 21 1
"3803" 18 "15" 8 112 0 0 0 0 0 176 0 0 176 0 176 0 0 176 "other" -1 1 "c" 7 1
"3804" 18 "15" 9 112 0 0 0 0 0 65 0 0 65 0 65 0 1 65 "other" -1 1 "c" 9 1
"3805" 18 "16" 10 20 0 0 0 0 0 433 0 0 433 0 433 0 2 155 "wh-1" 1 -1 "b" 10 1
"3806" 18 "16" 11 20 176 1 176 176 176 176 176 176 0 0 0 0 0 176 "wh" 1 -1 "b" 6 1
"3807" 18 "1" 6 12 0 0 0 0 0 304 0 0 304 0 304 0 1 166 "other" 1 1 "a" 4 1
"3808" 18 "16" 1 20 0 0 0 0 0 449 0 0 449 0 449 0 0 449 "np1" 1 -1 "b" 33 1
"3809" 18 "16" 12 20 288 1 0 448 448 448 448 624 0 0 0 0 0 448 "wh+1" 1 -1 "b" 7 1
"3810" 18 "16" 13 20 194 1 194 194 194 194 194 818 0 0 0 0 0 194 "wh+2" 1 -1 "b" 12 1
"3811" 18 "16" 14 20 253 1 0 485 485 708 485 1303 223 0 223 0 0 223 "other" 1 -1 "b" 21 1
"3812" 18 "16" 15 20 197 1 197 197 197 197 197 1500 0 0 0 0 0 197 "other" 1 -1 "b" 18 1
"3813" 18 "16" 16 20 242 1 0 242 438 438 4718 6218 196 196 0 1 1 196 "end" 1 -1 "b" 21 1
"3814" 18 "16" 2 20 0 0 0 0 0 0 0 0 0 0 0 0 0 0 "aux" 1 -1 "b" 5 0
"3815" 18 "16" 3 20 0 0 0 0 0 530 0 0 530 0 530 0 0 530 "np2" 1 -1 "b" 25 1
"3816" 18 "16" 4 20 0 0 0 0 0 1568 0 0 1568 0 1568 0 0 1568 "adj" 1 -1 "b" 32 1
"3817" 18 "16" 5 20 0 0 0 0 0 0 0 0 0 0 0 0 0 0 "vp" 1 -1 "b" 11 0
"3818" 18 "16" 6 20 0 0 0 0 0 0 0 0 0 0 0 0 0 0 "other" 1 -1 "b" 4 0
"3819" 18 "16" 7 20 0 0 0 0 0 267 0 0 267 0 267 0 0 267 "other" 1 -1 "b" 7 1
"3820" 18 "16" 8 20 0 0 0 0 0 179 0 0 179 0 179 0 0 179 "other" 1 -1 "b" 6 1
"3821" 18 "16" 9 20 0 0 0 0 0 631 0 0 631 0 631 0 0 235 "other" 1 -1 "b" 11 1
"3822" 18 "17" 10 63 0 0 0 0 0 708 0 0 708 0 708 0 1 115 "wh-1" 1 1 "a" 21 1
"3823" 18 "17" 11 63 173 1 0 173 357 674 472 472 501 184 317 1 2 317 "wh" 1 1 "a" 6 1
"3824" 18 "1" 7 12 0 0 0 0 0 2315 0 0 2315 0 2315 0 1 2091 "other" 1 1 "a" 30 1
"3825" 18 "17" 13 63 261 1 261 261 261 261 261 733 0 0 0 0 0 261 "wh+2" 1 1 "a" 12 1
"3826" 18 "17" 14 63 258 1 0 258 258 418 258 991 160 0 160 0 0 160 "other" 1 1 "a" 15 1
"3827" 18 "17" 1 63 0 0 0 0 0 904 0 0 904 0 904 0 0 904 "np1" 1 1 "a" 34 1
"3828" 18 "17" 16 63 219 1 0 281 281 281 4818 5809 0 0 0 1 1 281 "end" 1 1 "a" 17 1
"3829" 18 "17" 2 63 0 0 0 0 0 177 0 0 177 0 177 0 0 177 "aux" 1 1 "a" 6 1
"3830" 18 "17" 3 63 0 0 0 0 0 412 0 0 412 0 412 0 0 147 "np2" 1 1 "a" 14 1
"3831" 18 "17" 4 63 0 0 0 0 0 654 0 0 654 0 654 0 0 654 "adj" 1 1 "a" 20 1
"3832" 18 "17" 5 63 0 0 0 0 0 722 0 0 722 0 722 0 1 722 "vp" 1 1 "a" 26 1
"3833" 18 "17" 6 63 0 0 0 0 0 0 0 0 0 0 0 0 0 0 "other" 1 1 "a" 4 0
"3834" 18 "17" 7 63 0 0 0 0 0 287 0 0 287 0 287 0 0 287 "other" 1 1 "a" 13 1
"3835" 18 "17" 8 63 0 0 0 0 0 102 0 0 102 0 102 0 0 102 "other" 1 1 "a" 6 1
"3836" 18 "17" 9 63 0 0 0 0 0 209 0 0 209 0 209 0 1 209 "other" 1 1 "a" 4 1
"3837" 18 "18" 10 106 0 0 0 0 0 0 0 0 0 0 0 0 0 0 "wh-1" -1 -1 "d" 6 0
"3838" 18 "18" 1 106 0 0 0 0 0 623 0 0 623 0 623 0 0 623 "np1" -1 -1 "d" 27 1
"3839" 18 "18" 11 106 321 1 321 321 321 321 321 321 0 0 0 0 0 321 "wh" -1 -1 "d" 6 1
"3840" 18 "1" 8 12 0 0 0 0 0 266 0 0 266 0 266 0 0 266 "other" 1 1 "a" 6 1
"3841" 18 "18" 12 106 223 1 223 223 223 223 223 544 0 0 0 0 0 223 "wh+1" -1 -1 "d" 5 1
"3842" 18 "18" 13 106 197 1 197 197 197 197 197 741 0 0 0 0 0 197 "wh+2" -1 -1 "d" 14 1
"3843" 18 "18" 14 106 208 1 0 208 208 369 208 949 161 0 161 0 1 161 "other" -1 -1 "d" 8 1
"3844" 18 "18" 15 106 164 1 0 528 528 879 528 1477 351 0 351 0 1 351 "other" -1 -1 "d" 19 1
"3845" 18 "18" 16 106 174 1 174 174 174 174 2210 3687 0 0 0 1 1 174 "end" -1 -1 "d" 10 1
"3846" 18 "18" 2 106 0 0 0 0 0 174 0 0 174 0 174 0 0 174 "aux" -1 -1 "d" 5 1
"3847" 18 "18" 3 106 0 0 0 0 0 251 0 0 251 0 251 0 0 251 "np2" -1 -1 "d" 17 1
"3848" 18 "18" 4 106 0 0 0 0 0 332 0 0 332 0 332 0 0 332 "adj" -1 -1 "d" 23 1
"3849" 18 "18" 5 106 0 0 0 0 0 0 0 0 0 0 0 0 0 0 "vp" -1 -1 "d" 26 0
"3850" 18 "18" 6 106 0 0 0 0 0 0 0 0 0 0 0 0 0 0 "other" -1 -1 "d" 4 0
"3851" 18 "18" 7 106 0 0 0 0 0 144 0 0 144 0 144 0 1 144 "other" -1 -1 "d" 22 1
"3852" 18 "18" 8 106 0 0 0 0 0 0 0 0 0 0 0 0 0 0 "other" -1 -1 "d" 10 0
"3853" 18 "19" 10 80 0 0 0 0 0 0 0 0 0 0 0 0 0 0 "wh-1" -1 1 "c" 13 0
"3854" 18 "19" 11 80 253 1 253 253 253 253 253 253 0 0 0 0 0 253 "wh" -1 1 "c" 6 1
"3855" 18 "19" 12 80 274 1 0 274 274 498 274 527 224 0 224 0 0 224 "wh+1" -1 1 "c" 6 1
"3856" 18 "19" 13 80 227 1 0 227 227 418 227 754 191 0 191 0 1 191 "wh+2" -1 1 "c" 7 1
"3857" 18 "19" 14 80 189 1 189 189 189 189 189 943 0 0 0 0 0 189 "other" -1 1 "c" 5 1
"3858" 18 "19" 15 80 158 1 0 342 342 342 342 1285 0 0 0 0 0 342 "other" -1 1 "c" 17 1
"3859" 18 "19" 16 80 90 1 90 90 90 90 20681 21966 0 0 0 1 1 90 "end" -1 1 "c" 15 1
"3860" 18 "19" 1 80 0 0 0 0 0 8226 0 0 8226 0 8226 0 0 171 "np1" -1 1 "c" 38 1
"3861" 18 "19" 2 80 0 0 0 0 0 3229 0 0 3229 0 3229 0 2 388 "aux" -1 1 "c" 6 1
"3862" 18 "19" 3 80 0 0 0 0 0 3236 0 0 3236 0 3236 0 6 286 "np2" -1 1 "c" 21 1
"3863" 18 "19" 4 80 0 0 0 0 0 4108 0 0 4108 0 4108 0 2 1314 "adj" -1 1 "c" 29 1
"3864" 18 "19" 5 80 0 0 0 0 0 1135 0 0 1135 0 1135 0 2 306 "vp" -1 1 "c" 21 1
"3865" 18 "19" 6 80 0 0 0 0 0 0 0 0 0 0 0 0 0 0 "other" -1 1 "c" 4 0
"3866" 18 "19" 8 80 0 0 0 0 0 242 0 0 242 0 242 0 1 242 "other" -1 1 "c" 3 1
"3867" 18 "19" 9 80 0 0 0 0 0 0 0 0 0 0 0 0 0 0 "other" -1 1 "c" 5 0
"3868" 18 "20" 10 96 0 0 0 0 0 159 0 0 159 0 159 0 0 159 "wh-1" 1 -1 "b" 10 1
"3869" 18 "20" 11 96 276 1 0 276 276 362 276 276 86 0 86 0 0 86 "wh" 1 -1 "b" 5 1
"3870" 18 "20" 12 96 140 1 0 140 140 676 140 416 536 0 536 0 1 335 "wh+1" 1 -1 "b" 4 1
"3871" 18 "20" 13 96 191 1 0 486 486 1551 486 902 1065 0 1065 0 2 463 "wh+2" 1 -1 "b" 26 1
"3872" 18 "20" 14 96 226 1 226 226 226 226 226 1128 0 0 0 0 0 226 "other" 1 -1 "b" 6 1
"3873" 18 "20" 15 96 352 1 0 352 352 559 352 1480 207 0 207 0 0 207 "other" 1 -1 "b" 16 1
"3874" 18 "20" 16 96 108 1 108 108 108 108 6090 7570 0 0 0 1 1 108 "end" 1 -1 "b" 8 1
"3875" 18 "20" 1 96 0 0 0 0 0 1446 0 0 1446 0 1446 0 0 798 "np1" 1 -1 "b" 35 1
"3876" 18 "20" 2 96 0 0 0 0 0 70 0 0 70 0 70 0 0 70 "aux" 1 -1 "b" 5 1
"3877" 18 "20" 3 96 0 0 0 0 0 959 0 0 959 0 959 0 1 791 "np2" 1 -1 "b" 16 1
"3878" 18 "20" 4 96 0 0 0 0 0 450 0 0 450 0 450 0 0 450 "adj" 1 -1 "b" 22 1
"3879" 18 "20" 5 96 0 0 0 0 0 197 0 0 197 0 197 0 1 197 "vp" 1 -1 "b" 14 1
"3880" 18 "20" 6 96 0 0 0 0 0 171 0 0 171 0 171 0 0 171 "other" 1 -1 "b" 4 1
"3881" 18 "20" 7 96 0 0 0 0 0 445 0 0 445 0 445 0 0 445 "other" 1 -1 "b" 27 1
"3882" 18 "20" 8 96 0 0 0 0 0 0 0 0 0 0 0 0 0 0 "other" 1 -1 "b" 6 0
"3883" 18 "20" 9 96 0 0 0 0 0 191 0 0 191 0 191 0 0 191 "other" 1 -1 "b" 4 1
"3884" 18 "21" 10 36 0 0 0 0 0 209 0 0 209 0 209 0 0 209 "wh-1" 1 1 "a" 9 1
"3885" 18 "2" 11 129 144 1 0 354 354 354 354 354 0 0 0 0 0 354 "wh" -1 -1 "d" 6 1
"3886" 18 "21" 11 36 216 1 216 216 216 216 216 216 0 0 0 0 0 216 "wh" 1 1 "a" 8 1
"3887" 18 "21" 12 36 221 1 0 221 221 390 221 437 169 0 169 0 0 169 "wh+1" 1 1 "a" 5 1
"3888" 18 "2" 1 129 0 0 0 0 0 1493 0 0 1493 0 1493 0 0 741 "np1" -1 -1 "d" 33 1
"3889" 18 "21" 13 36 147 1 0 147 147 333 147 584 186 0 186 0 1 186 "wh+2" 1 1 "a" 8 1
"3890" 18 "21" 1 36 0 0 0 0 0 891 0 0 891 0 891 0 0 891 "np1" 1 1 "a" 37 1
"3891" 18 "21" 15 36 200 1 0 200 200 1015 200 784 815 0 815 0 1 170 "other" 1 1 "a" 13 1
"3892" 18 "21" 16 36 237 1 0 237 882 882 4448 5232 645 645 0 2 2 175 "end" 1 1 "a" 24 1
"3893" 18 "2" 12 129 180 1 180 180 180 180 180 534 0 0 0 0 0 180 "wh+1" -1 -1 "d" 3 1
"3894" 18 "21" 2 36 0 0 0 0 0 439 0 0 439 0 439 0 0 439 "aux" 1 1 "a" 6 1
"3895" 18 "2" 13 129 334 1 0 512 512 512 512 1046 0 0 0 0 0 512 "wh+2" -1 -1 "d" 12 1
"3896" 18 "21" 3 36 0 0 0 0 0 0 0 0 0 0 0 0 0 0 "np2" 1 1 "a" 10 0
"3897" 18 "2" 14 129 79 1 79 79 79 79 79 1125 0 0 0 0 0 79 "other" -1 -1 "d" 8 1
"3898" 18 "21" 4 36 0 0 0 0 0 657 0 0 657 0 657 0 0 657 "adj" 1 1 "a" 26 1
"3899" 18 "2" 15 129 235 1 0 405 405 405 405 1530 0 0 0 0 0 405 "other" -1 -1 "d" 18 1
"3900" 18 "21" 5 36 0 0 0 0 0 0 0 0 0 0 0 0 0 0 "vp" 1 1 "a" 9 0
"3901" 18 "2" 16 129 68 1 68 68 68 68 3365 4895 0 0 0 1 1 68 "end" -1 -1 "d" 8 1
"3902" 18 "21" 6 36 0 0 0 0 0 0 0 0 0 0 0 0 0 0 "other" 1 1 "a" 4 0
"3903" 18 "21" 7 36 0 0 0 0 0 200 0 0 200 0 200 0 0 200 "other" 1 1 "a" 7 1
"3904" 18 "21" 9 36 0 0 0 0 0 0 0 0 0 0 0 0 0 0 "other" 1 1 "a" 4 0
"3905" 18 "22" 11 120 92 1 0 92 364 364 594 594 272 272 0 1 1 272 "wh" -1 -1 "d" 8 1
"3906" 18 "22" 1 120 0 0 0 0 0 1729 0 0 1729 0 1729 0 0 1729 "np1" -1 -1 "d" 36 1
"3907" 18 "22" 12 120 190 1 0 190 190 381 190 784 191 0 191 0 0 191 "wh+1" -1 -1 "d" 7 1
"3908" 18 "2" 2 129 0 0 0 0 0 0 0 0 0 0 0 0 0 0 "aux" -1 -1 "d" 5 0
"3909" 18 "22" 13 120 224 1 0 224 224 294 224 1008 70 0 70 0 0 70 "wh+2" -1 -1 "d" 8 1
"3910" 18 "22" 15 120 211 1 211 211 211 211 472 1480 0 0 0 1 1 211 "other" -1 -1 "d" 4 1
"3911" 18 "22" 16 120 132 1 0 461 461 461 2803 4283 0 0 0 1 1 461 "end" -1 -1 "d" 21 1
"3912" 18 "22" 2 120 0 0 0 0 0 0 0 0 0 0 0 0 0 0 "aux" -1 -1 "d" 5 0
"3913" 18 "22" 3 120 0 0 0 0 0 269 0 0 269 0 269 0 0 269 "np2" -1 -1 "d" 19 1
"3914" 18 "22" 4 120 0 0 0 0 0 344 0 0 344 0 344 0 0 344 "adj" -1 -1 "d" 31 1
"3915" 18 "22" 5 120 0 0 0 0 0 0 0 0 0 0 0 0 0 0 "vp" -1 -1 "d" 22 0
"3916" 18 "22" 7 120 0 0 0 0 0 166 0 0 166 0 166 0 0 166 "other" -1 -1 "d" 11 1
"3917" 18 "22" 8 120 0 0 0 0 0 64 0 0 64 0 64 0 0 64 "other" -1 -1 "d" 7 1
"3918" 18 "22" 9 120 0 0 0 0 0 0 0 0 0 0 0 0 0 0 "other" -1 -1 "d" 6 0
"3919" 18 "23" 10 52 0 0 0 0 0 0 0 0 0 0 0 0 0 0 "wh-1" -1 1 "c" 20 0
"3920" 18 "23" 11 52 129 1 0 425 425 425 425 425 0 0 0 0 0 425 "wh" -1 1 "c" 8 1
"3921" 18 "23" 12 52 356 1 356 356 356 356 356 781 0 0 0 0 0 356 "wh+1" -1 1 "c" 6 1
"3922" 18 "2" 3 129 0 0 0 0 0 850 0 0 850 0 850 0 0 306 "np2" -1 -1 "d" 18 1
"3923" 18 "23" 14 52 191 1 0 597 597 1069 597 1378 472 0 472 0 0 472 "other" -1 1 "c" 28 1
"3924" 18 "23" 1 52 0 0 0 0 0 1940 0 0 1940 0 1940 0 0 384 "np1" -1 1 "c" 58 1
"3925" 18 "23" 15 52 255 1 0 255 255 479 255 1633 224 0 224 0 1 224 "other" -1 1 "c" 12 1
"3926" 18 "23" 16 52 188 1 0 849 849 849 4224 5857 0 0 0 1 1 849 "end" -1 1 "c" 25 1
"3927" 18 "23" 2 52 0 0 0 0 0 211 0 0 211 0 211 0 0 211 "aux" -1 1 "c" 6 1
"3928" 18 "23" 3 52 0 0 0 0 0 0 0 0 0 0 0 0 0 0 "np2" -1 1 "c" 12 0
"3929" 18 "23" 4 52 0 0 0 0 0 258 0 0 258 0 258 0 0 258 "adj" -1 1 "c" 20 1
"3930" 18 "23" 5 52 0 0 0 0 0 270 0 0 270 0 270 0 1 270 "vp" -1 1 "c" 16 1
"3931" 18 "23" 6 52 0 0 0 0 0 0 0 0 0 0 0 0 0 0 "other" -1 1 "c" 4 0
"3932" 18 "23" 7 52 0 0 0 0 0 0 0 0 0 0 0 0 0 0 "other" -1 1 "c" 17 0
"3933" 18 "23" 8 52 0 0 0 0 0 0 0 0 0 0 0 0 0 0 "other" -1 1 "c" 6 0
"3934" 18 "23" 9 52 0 0 0 0 0 0 0 0 0 0 0 0 0 0 "other" -1 1 "c" 5 0
"3935" 18 "24" 10 100 0 0 0 0 0 0 0 0 0 0 0 0 0 0 "wh-1" 1 -1 "b" 6 0
"3936" 18 "24" 1 100 0 0 0 0 0 0 0 0 0 0 0 0 0 0 "np1" 1 -1 "b" 25 0
"3937" 18 "24" 11 100 361 1 361 361 361 361 361 361 0 0 0 0 0 361 "wh" 1 -1 "b" 3 1
"3938" 18 "24" 12 100 0 0 0 0 0 0 0 361 0 0 0 0 0 0 "wh+1" 1 -1 "b" 2 0
"3939" 18 "2" 4 129 0 0 0 0 0 608 0 0 608 0 608 0 1 263 "adj" -1 -1 "d" 17 1
"3940" 18 "24" 13 100 175 1 175 175 175 175 175 536 0 0 0 0 0 175 "wh+2" 1 -1 "b" 8 1
"3941" 18 "24" 14 100 0 0 0 0 0 0 0 536 0 0 0 0 0 0 "other" 1 -1 "b" 7 0
"3942" 18 "24" 15 100 0 0 0 0 0 0 0 536 0 0 0 0 0 0 "other" 1 -1 "b" 14 0
"3943" 18 "24" 16 100 0 0 0 0 0 0 0 536 0 0 0 0 0 0 "end" 1 -1 "b" 18 0
"3944" 18 "24" 2 100 0 0 0 0 0 0 0 0 0 0 0 0 0 0 "aux" 1 -1 "b" 5 0
"3945" 18 "24" 3 100 0 0 0 0 0 0 0 0 0 0 0 0 0 0 "np2" 1 -1 "b" 33 0
"3946" 18 "24" 4 100 0 0 0 0 0 0 0 0 0 0 0 0 0 0 "adj" 1 -1 "b" 25 0
"3947" 18 "24" 5 100 0 0 0 0 0 0 0 0 0 0 0 0 0 0 "vp" 1 -1 "b" 8 0
"3948" 18 "24" 6 100 0 0 0 0 0 0 0 0 0 0 0 0 0 0 "other" 1 -1 "b" 4 0
"3949" 18 "24" 7 100 0 0 0 0 0 0 0 0 0 0 0 0 0 0 "other" 1 -1 "b" 4 0
"3950" 18 "24" 8 100 0 0 0 0 0 0 0 0 0 0 0 0 0 0 "other" 1 -1 "b" 4 0
"3951" 18 "24" 9 100 0 0 0 0 0 0 0 0 0 0 0 0 0 0 "other" 1 -1 "b" 7 0
"3952" 18 "25" 10 8 0 0 0 0 0 70 0 0 70 0 70 0 0 70 "wh-1" 1 1 "a" 12 1
"3953" 18 "25" 11 8 192 1 0 192 192 260 192 192 68 0 68 0 1 68 "wh" 1 1 "a" 6 1
"3954" 18 "2" 5 129 0 0 0 0 0 346 0 0 346 0 346 0 1 164 "vp" -1 -1 "d" 28 1
"3955" 18 "25" 13 8 331 1 0 720 720 940 720 912 220 0 220 0 0 220 "wh+2" 1 1 "a" 26 1
"3956" 18 "25" 14 8 186 1 186 186 186 186 186 1098 0 0 0 0 0 186 "other" 1 1 "a" 5 1
"3957" 18 "25" 15 8 219 1 219 219 219 219 219 1317 0 0 0 0 0 219 "other" 1 1 "a" 14 1
"3958" 18 "25" 16 8 228 1 228 228 228 228 6041 7358 0 0 0 1 1 228 "end" 1 1 "a" 17 1
"3959" 18 "25" 1 8 0 0 0 0 0 1800 0 0 1800 0 1800 0 0 1011 "np1" 1 1 "a" 47 1
"3960" 18 "25" 2 8 0 0 0 0 0 236 0 0 236 0 236 0 0 236 "aux" 1 1 "a" 6 1
"3961" 18 "25" 3 8 0 0 0 0 0 985 0 0 985 0 985 0 0 236 "np2" 1 1 "a" 15 1
"3962" 18 "25" 4 8 0 0 0 0 0 1105 0 0 1105 0 1105 0 0 322 "adj" 1 1 "a" 32 1
"3963" 18 "25" 5 8 0 0 0 0 0 749 0 0 749 0 749 0 0 274 "vp" 1 1 "a" 23 1
"3964" 18 "25" 7 8 0 0 0 0 0 279 0 0 279 0 279 0 1 279 "other" 1 1 "a" 2 1
"3965" 18 "25" 8 8 0 0 0 0 0 301 0 0 301 0 301 0 1 186 "other" 1 1 "a" 3 1
"3966" 18 "25" 9 8 0 0 0 0 0 0 0 0 0 0 0 0 0 0 "other" 1 1 "a" 5 0
"3967" 18 "26" 10 95 204 1 0 204 204 401 204 204 197 0 197 0 0 197 "wh" -1 -1 "d" 5 1
"3968" 18 "26" 11 95 193 1 0 193 193 359 193 397 166 0 166 0 0 166 "wh+1" -1 -1 "d" 5 1
"3969" 18 "26" 12 95 199 1 0 199 199 411 199 596 212 0 212 0 0 212 "wh+2" -1 -1 "d" 16 1
"3970" 18 "26" 13 95 268 1 0 268 268 491 268 864 223 0 223 0 0 223 "other" -1 -1 "d" 9 1
"3971" 18 "26" 14 95 260 1 0 260 260 691 260 1124 431 0 431 0 0 431 "other" -1 -1 "d" 16 1
"3972" 18 "26" 15 95 166 1 0 309 634 634 6040 7164 325 325 0 1 1 325 "end" -1 -1 "d" 22 1
"3973" 18 "26" 1 95 0 0 0 0 0 1354 0 0 1354 0 1354 0 0 1354 "np1" -1 -1 "d" 36 1
"3974" 18 "26" 2 95 0 0 0 0 0 172 0 0 172 0 172 0 0 172 "aux" -1 -1 "d" 5 1
"3975" 18 "26" 3 95 0 0 0 0 0 471 0 0 471 0 471 0 0 471 "np2" -1 -1 "d" 21 1
"3976" 18 "26" 4 95 0 0 0 0 0 1304 0 0 1304 0 1304 0 0 1304 "adj" -1 -1 "d" 37 1
"3977" 18 "26" 5 95 0 0 0 0 0 415 0 0 415 0 415 0 0 415 "vp" -1 -1 "d" 12 1
"3978" 18 "26" 6 95 0 0 0 0 0 0 0 0 0 0 0 0 0 0 "other" -1 -1 "d" 4 0
"3979" 18 "26" 8 95 0 0 0 0 0 177 0 0 177 0 177 0 0 177 "other" -1 -1 "d" 6 1
"3980" 18 "26" 9 95 0 0 0 0 0 284 0 0 284 0 284 0 1 166 "wh-1" -1 -1 "d" 21 1
"3981" 18 "27" 10 101 0 0 0 0 0 0 0 0 0 0 0 0 0 0 "wh-1" -1 1 "c" 7 0
"3982" 18 "27" 1 101 0 0 0 0 0 599 0 0 599 0 599 0 0 599 "np1" -1 1 "c" 45 1
"3983" 18 "27" 11 101 343 1 343 343 343 343 343 343 0 0 0 0 0 343 "wh" -1 1 "c" 5 1
"3984" 18 "27" 12 101 253 1 253 253 253 253 253 596 0 0 0 0 0 253 "wh+1" -1 1 "c" 2 1
"3985" 18 "2" 7 129 0 0 0 0 0 0 0 0 0 0 0 0 0 0 "other" -1 -1 "d" 5 0
"3986" 18 "27" 14 101 253 1 0 745 745 745 745 1341 0 0 0 0 0 745 "other" -1 1 "c" 18 1
"3987" 18 "27" 15 101 219 1 219 219 219 219 2023 3364 0 0 0 1 1 219 "other" -1 1 "c" 9 1
"3988" 18 "27" 16 101 0 0 0 0 0 0 0 3364 0 0 0 0 0 0 "end" -1 1 "c" 25 0
"3989" 18 "27" 2 101 0 0 0 0 0 261 0 0 261 0 261 0 0 261 "aux" -1 1 "c" 6 1
"3990" 18 "27" 3 101 0 0 0 0 0 537 0 0 537 0 537 0 1 537 "np2" -1 1 "c" 19 1
"3991" 18 "27" 4 101 0 0 0 0 0 407 0 0 407 0 407 0 0 407 "adj" -1 1 "c" 25 1
"3992" 18 "27" 5 101 0 0 0 0 0 0 0 0 0 0 0 0 0 0 "vp" -1 1 "c" 11 0
"3993" 18 "27" 6 101 0 0 0 0 0 0 0 0 0 0 0 0 0 0 "other" -1 1 "c" 4 0
"3994" 18 "27" 7 101 0 0 0 0 0 0 0 0 0 0 0 0 0 0 "other" -1 1 "c" 16 0
"3995" 18 "27" 8 101 0 0 0 0 0 0 0 0 0 0 0 0 0 0 "other" -1 1 "c" 6 0
"3996" 18 "27" 9 101 0 0 0 0 0 0 0 0 0 0 0 0 0 0 "other" -1 1 "c" 5 0
"3997" 18 "28" 10 69 0 0 0 0 0 0 0 0 0 0 0 0 0 0 "wh-1" 1 -1 "b" 15 0
"3998" 18 "28" 11 69 203 1 203 203 203 203 203 203 0 0 0 0 0 203 "wh" 1 -1 "b" 8 1
"3999" 18 "2" 8 129 0 0 0 0 0 0 0 0 0 0 0 0 0 0 "other" -1 -1 "d" 4 0
"4000" 18 "28" 13 69 249 1 0 439 439 439 439 642 0 0 0 0 0 439 "wh+2" 1 -1 "b" 18 1
"4001" 18 "28" 14 69 237 1 0 473 473 473 473 1115 0 0 0 0 0 473 "other" 1 -1 "b" 4 1
"4002" 18 "28" 15 69 101 1 0 475 475 475 2994 4109 0 0 0 1 1 475 "other" 1 -1 "b" 18 1
"4003" 18 "28" 1 69 0 0 0 0 0 1262 0 0 1262 0 1262 0 0 1262 "np1" 1 -1 "b" 37 1
"4004" 18 "28" 2 69 0 0 0 0 0 232 0 0 232 0 232 0 0 232 "aux" 1 -1 "b" 5 1
"4005" 18 "28" 3 69 0 0 0 0 0 270 0 0 270 0 270 0 0 270 "np2" 1 -1 "b" 17 1
"4006" 18 "28" 4 69 0 0 0 0 0 574 0 0 574 0 574 0 0 574 "adj" 1 -1 "b" 22 1
"4007" 18 "28" 5 69 0 0 0 0 0 181 0 0 181 0 181 0 0 181 "vp" 1 -1 "b" 12 1
"4008" 18 "28" 6 69 0 0 0 0 0 0 0 0 0 0 0 0 0 0 "other" 1 -1 "b" 4 0
"4009" 18 "28" 7 69 0 0 0 0 0 0 0 0 0 0 0 0 0 0 "other" 1 -1 "b" 20 0
"4010" 18 "28" 8 69 0 0 0 0 0 0 0 0 0 0 0 0 0 0 "other" 1 -1 "b" 9 0
"4011" 18 "28" 9 69 0 0 0 0 0 0 0 0 0 0 0 0 0 0 "other" 1 -1 "b" 2 0
"4012" 18 "29" 10 9 0 0 0 0 0 127 0 0 127 0 127 0 0 127 "wh-1" 1 1 "a" 6 1
"4013" 18 "29" 11 9 165 1 0 165 165 562 165 165 397 0 397 0 0 190 "wh" 1 1 "a" 6 1
"4014" 18 "2" 9 129 0 0 0 0 0 0 0 0 0 0 0 0 0 0 "other" -1 -1 "d" 7 0
"4015" 18 "29" 12 9 0 0 0 0 0 178 0 165 178 0 178 0 0 178 "wh+1" 1 1 "a" 3 1
"4016" 18 "29" 13 9 194 1 0 194 194 871 194 359 677 0 677 0 2 79 "wh+2" 1 1 "a" 11 1
"4017" 18 "29" 14 9 285 1 0 487 487 671 487 846 184 0 184 0 0 184 "other" 1 1 "a" 28 1
"4018" 18 "29" 15 9 175 1 0 714 714 863 714 1560 149 0 149 0 0 149 "other" 1 1 "a" 25 1
"4019" 18 "29" 16 9 130 1 130 130 130 130 5079 6639 0 0 0 1 1 130 "end" 1 1 "a" 20 1
"4020" 18 "29" 1 9 0 0 0 0 0 1392 0 0 1392 0 1392 0 0 551 "np1" 1 1 "a" 34 1
"4021" 18 "29" 2 9 0 0 0 0 0 279 0 0 279 0 279 0 0 279 "aux" 1 1 "a" 6 1
"4022" 18 "29" 3 9 0 0 0 0 0 369 0 0 369 0 369 0 1 212 "np2" 1 1 "a" 18 1
"4023" 18 "29" 4 9 0 0 0 0 0 237 0 0 237 0 237 0 0 237 "adj" 1 1 "a" 13 1
"4024" 18 "29" 5 9 0 0 0 0 0 164 0 0 164 0 164 0 0 164 "vp" 1 1 "a" 17 1
"4025" 18 "29" 6 9 0 0 0 0 0 225 0 0 225 0 225 0 0 225 "other" 1 1 "a" 4 1
"4026" 18 "29" 7 9 0 0 0 0 0 123 0 0 123 0 123 0 1 123 "other" 1 1 "a" 3 1
"4027" 18 "29" 8 9 0 0 0 0 0 257 0 0 257 0 257 0 0 257 "other" 1 1 "a" 8 1
"4028" 18 "29" 9 9 0 0 0 0 0 191 0 0 191 0 191 0 0 191 "other" 1 1 "a" 6 1
"4029" 18 "30" 11 21 0 0 0 0 0 0 0 0 0 0 0 0 0 0 "wh-1" -1 -1 "d" 11 0
"4030" 18 "30" 1 21 0 0 0 0 0 1681 0 0 1681 0 1681 0 0 731 "np1" -1 -1 "d" 32 1
"4031" 18 "30" 12 21 256 1 256 256 256 256 256 256 0 0 0 0 0 256 "wh" -1 -1 "d" 8 1
"4032" 18 "30" 13 21 287 1 287 287 287 287 287 543 0 0 0 0 0 287 "wh+1" -1 -1 "d" 2 1
"4033" 18 "30" 14 21 202 1 202 202 202 202 202 745 0 0 0 0 0 202 "wh+2" -1 -1 "d" 15 1
"4034" 18 "30" 15 21 179 1 179 179 179 179 179 924 0 0 0 0 0 179 "other" -1 -1 "d" 17 1
"4035" 18 "30" 16 21 198 1 0 732 732 732 732 1656 0 0 0 0 0 732 "other" -1 -1 "d" 18 1
"4036" 18 "30" 17 21 193 1 193 193 193 193 4595 6251 0 0 0 1 1 193 "end" -1 -1 "d" 14 1
"4037" 18 "30" 2 21 0 0 0 0 0 196 0 0 196 0 196 0 0 196 "aux" -1 -1 "d" 5 1
"4038" 18 "30" 3 21 0 0 0 0 0 475 0 0 475 0 475 0 0 248 "np2" -1 -1 "d" 10 1
"4039" 18 "30" 4 21 0 0 0 0 0 1816 0 0 1816 0 1816 0 2 882 "adj" -1 -1 "d" 24 1
"4040" 18 "30" 5 21 0 0 0 0 0 0 0 0 0 0 0 0 0 0 "vp" -1 -1 "d" 10 0
"4041" 18 "30" 6 21 0 0 0 0 0 234 0 0 234 0 234 0 0 234 "other" -1 -1 "d" 19 1
"4042" 18 "30" 7 21 0 0 0 0 0 0 0 0 0 0 0 0 0 0 "other" -1 -1 "d" 4 0
"4043" 18 "30" 9 21 0 0 0 0 0 0 0 0 0 0 0 0 0 0 "other" -1 -1 "d" 6 0
"4044" 18 "32" 10 89 0 0 0 0 0 140 0 0 140 0 140 0 0 140 "wh-1" 1 -1 "b" 6 1
"4045" 18 "32" 11 89 345 1 0 345 345 592 345 345 247 0 247 0 0 247 "wh" 1 -1 "b" 4 1
"4046" 18 "32" 12 89 231 1 0 231 231 533 231 576 302 0 302 0 1 302 "wh+1" 1 -1 "b" 6 1
"4047" 18 "32" 13 89 192 1 0 192 192 416 192 768 224 0 224 0 0 224 "wh+2" 1 -1 "b" 3 1
"4048" 18 "32" 14 89 213 1 0 213 213 663 213 981 450 0 450 0 0 167 "other" 1 -1 "b" 9 1
"4049" 18 "32" 15 89 257 1 0 257 257 748 257 1238 491 0 491 0 0 274 "other" 1 -1 "b" 8 1
"4050" 18 "32" 16 89 149 1 0 149 486 486 10360 11598 337 337 0 3 3 188 "end" 1 -1 "b" 19 1
"4051" 18 "32" 1 89 0 0 0 0 0 2790 0 0 2790 0 2790 0 0 760 "np1" 1 -1 "b" 43 1
"4052" 18 "32" 2 89 0 0 0 0 0 252 0 0 252 0 252 0 0 252 "aux" 1 -1 "b" 5 1
"4053" 18 "32" 3 89 0 0 0 0 0 2135 0 0 2135 0 2135 0 0 536 "np2" 1 -1 "b" 29 1
"4054" 18 "32" 4 89 0 0 0 0 0 509 0 0 509 0 509 0 0 126 "adj" 1 -1 "b" 8 1
"4055" 18 "32" 5 89 0 0 0 0 0 545 0 0 545 0 545 0 2 173 "vp" 1 -1 "b" 20 1
"4056" 18 "32" 6 89 0 0 0 0 0 0 0 0 0 0 0 0 0 0 "other" 1 -1 "b" 4 0
"4057" 18 "32" 7 89 0 0 0 0 0 953 0 0 953 0 953 0 1 485 "other" 1 -1 "b" 16 1
"4058" 18 "32" 8 89 0 0 0 0 0 264 0 0 264 0 264 0 0 264 "other" 1 -1 "b" 7 1
"4059" 18 "32" 9 89 0 0 0 0 0 572 0 0 572 0 572 0 0 572 "other" 1 -1 "b" 7 1
"4060" 18 "4" 10 45 0 0 0 0 0 0 0 0 0 0 0 0 0 0 "wh-1" 1 -1 "b" 7 0
"4061" 18 "4" 11 45 279 1 279 279 279 279 279 279 0 0 0 0 0 279 "wh" 1 -1 "b" 4 1
"4062" 18 "4" 12 45 170 1 170 170 170 170 170 449 0 0 0 0 0 170 "wh+1" 1 -1 "b" 4 1
"4063" 18 "4" 14 45 166 1 166 166 166 166 166 615 0 0 0 0 0 166 "other" 1 -1 "b" 4 1
"4064" 18 "4" 1 45 0 0 0 0 0 1942 0 0 1942 0 1942 0 0 718 "np1" 1 -1 "b" 30 1
"4065" 18 "4" 15 45 188 1 0 350 350 526 350 965 176 0 176 0 0 176 "other" 1 -1 "b" 12 1
"4066" 18 "4" 16 45 264 1 0 581 718 718 5290 6255 137 137 0 1 1 137 "end" 1 -1 "b" 32 1
"4067" 18 "4" 2 45 0 0 0 0 0 270 0 0 270 0 270 0 0 270 "aux" 1 -1 "b" 5 1
"4068" 18 "4" 3 45 0 0 0 0 0 1055 0 0 1055 0 1055 0 1 271 "np2" 1 -1 "b" 13 1
"4069" 18 "4" 4 45 0 0 0 0 0 219 0 0 219 0 219 0 0 219 "adj" 1 -1 "b" 14 1
"4070" 18 "4" 5 45 0 0 0 0 0 511 0 0 511 0 511 0 1 511 "vp" 1 -1 "b" 21 1
"4071" 18 "4" 6 45 0 0 0 0 0 0 0 0 0 0 0 0 0 0 "other" 1 -1 "b" 4 0
"4072" 18 "4" 7 45 0 0 0 0 0 237 0 0 237 0 237 0 0 237 "other" 1 -1 "b" 3 1
"4073" 18 "4" 8 45 0 0 0 0 0 0 0 0 0 0 0 0 0 0 "other" 1 -1 "b" 4 0
"4074" 18 "4" 9 45 0 0 0 0 0 162 0 0 162 0 162 0 0 162 "other" 1 -1 "b" 3 1
"4075" 18 "6" 11 64 197 1 197 197 197 197 197 197 0 0 0 0 0 197 "wh" -1 -1 "d" 4 1
"4076" 18 "6" 12 64 300 1 0 505 505 505 505 702 0 0 0 0 0 505 "wh+1" -1 -1 "d" 7 1
"4077" 18 "6" 14 64 188 1 0 724 724 724 724 1426 0 0 0 0 0 724 "other" -1 -1 "d" 27 1
"4078" 18 "6" 1 64 0 0 0 0 0 1985 0 0 1985 0 1985 0 0 1985 "np1" -1 -1 "d" 31 1
"4079" 18 "6" 16 64 132 1 132 132 132 132 2964 4390 0 0 0 1 1 132 "end" -1 -1 "d" 8 1
"4080" 18 "6" 2 64 0 0 0 0 0 253 0 0 253 0 253 0 0 253 "aux" -1 -1 "d" 5 1
"4081" 18 "6" 3 64 0 0 0 0 0 226 0 0 226 0 226 0 0 226 "np2" -1 -1 "d" 12 1
"4082" 18 "6" 4 64 0 0 0 0 0 196 0 0 196 0 196 0 0 196 "adj" -1 -1 "d" 18 1
"4083" 18 "6" 5 64 0 0 0 0 0 172 0 0 172 0 172 0 0 172 "vp" -1 -1 "d" 23 1
"4084" 18 "6" 6 64 0 0 0 0 0 0 0 0 0 0 0 0 0 0 "other" -1 -1 "d" 4 0
"4085" 18 "6" 7 64 0 0 0 0 0 0 0 0 0 0 0 0 0 0 "other" -1 -1 "d" 13 0
"4086" 18 "6" 8 64 0 0 0 0 0 0 0 0 0 0 0 0 0 0 "other" -1 -1 "d" 6 0
"4087" 18 "6" 9 64 0 0 0 0 0 0 0 0 0 0 0 0 0 0 "other" -1 -1 "d" 5 0
"4088" 18 "7" 10 31 0 0 0 0 0 0 0 0 0 0 0 0 0 0 "wh-1" -1 1 "c" 7 0
"4089" 18 "7" 11 31 190 1 190 190 190 190 190 190 0 0 0 0 0 190 "wh" -1 1 "c" 6 1
"4090" 18 "7" 12 31 231 1 0 231 231 423 231 421 192 0 192 0 1 192 "wh+1" -1 1 "c" 5 1
"4091" 18 "7" 1 31 0 0 0 0 0 1956 0 0 1956 0 1956 0 0 454 "np1" -1 1 "c" 26 1
"4092" 18 "7" 13 31 157 1 0 157 157 467 157 578 310 0 310 0 1 160 "wh+2" -1 1 "c" 2 1
"4093" 18 "7" 14 31 0 0 0 0 0 209 0 578 209 0 209 0 1 209 "other" -1 1 "c" 4 1
"4094" 18 "7" 15 31 238 1 0 697 697 697 697 1275 0 0 0 0 0 697 "other" -1 1 "c" 17 1
"4095" 18 "7" 16 31 142 1 0 142 465 465 7138 8413 323 323 0 1 1 323 "end" -1 1 "c" 19 1
"4096" 18 "7" 2 31 0 0 0 0 0 251 0 0 251 0 251 0 0 251 "aux" -1 1 "c" 6 1
"4097" 18 "7" 3 31 0 0 0 0 0 1285 0 0 1285 0 1285 0 1 235 "np2" -1 1 "c" 30 1
"4098" 18 "7" 4 31 0 0 0 0 0 824 0 0 824 0 824 0 0 254 "adj" -1 1 "c" 9 1
"4099" 18 "7" 5 31 0 0 0 0 0 1140 0 0 1140 0 1140 0 2 286 "vp" -1 1 "c" 23 1
"4100" 18 "7" 6 31 0 0 0 0 0 0 0 0 0 0 0 0 0 0 "other" -1 1 "c" 4 0
"4101" 18 "7" 7 31 0 0 0 0 0 332 0 0 332 0 332 0 0 332 "other" -1 1 "c" 19 1
"4102" 18 "7" 8 31 0 0 0 0 0 174 0 0 174 0 174 0 1 174 "other" -1 1 "c" 4 1
"4103" 18 "7" 9 31 0 0 0 0 0 0 0 0 0 0 0 0 0 0 "other" -1 1 "c" 5 0
"4104" 18 "8" 10 115 0 0 0 0 0 165 0 0 165 0 165 0 0 165 "wh-1" 1 -1 "b" 11 1
"4105" 18 "8" 11 115 267 1 0 267 267 512 267 267 245 0 245 0 1 245 "wh" 1 -1 "b" 6 1
"4106" 18 "8" 1 115 0 0 0 0 0 1668 0 0 1668 0 1668 0 0 926 "np1" 1 -1 "b" 33 1
"4107" 18 "8" 12 115 171 1 171 171 171 171 171 438 0 0 0 0 0 171 "wh+1" 1 -1 "b" 3 1
"4108" 18 "8" 14 115 192 1 0 192 192 335 192 630 143 0 143 0 0 143 "other" 1 -1 "b" 8 1
"4109" 18 "8" 15 115 147 1 147 147 147 147 147 777 0 0 0 0 0 147 "other" 1 -1 "b" 7 1
"4110" 18 "8" 16 115 81 1 0 81 158 158 4349 5126 77 77 0 1 1 77 "end" 1 -1 "b" 15 1
"4111" 18 "8" 2 115 0 0 0 0 0 246 0 0 246 0 246 0 0 246 "aux" 1 -1 "b" 5 1
"4112" 18 "8" 3 115 0 0 0 0 0 273 0 0 273 0 273 0 0 273 "np2" 1 -1 "b" 18 1
"4113" 18 "8" 4 115 0 0 0 0 0 258 0 0 258 0 258 0 0 258 "adj" 1 -1 "b" 20 1
"4114" 18 "8" 5 115 0 0 0 0 0 224 0 0 224 0 224 0 1 224 "vp" 1 -1 "b" 22 1
"4115" 18 "8" 6 115 0 0 0 0 0 0 0 0 0 0 0 0 0 0 "other" 1 -1 "b" 4 0
"4116" 18 "8" 7 115 0 0 0 0 0 532 0 0 532 0 532 0 0 532 "other" 1 -1 "b" 25 1
"4117" 18 "8" 8 115 0 0 0 0 0 249 0 0 249 0 249 0 0 249 "other" 1 -1 "b" 6 1
"4118" 18 "8" 9 115 0 0 0 0 0 188 0 0 188 0 188 0 1 188 "other" 1 -1 "b" 4 1
"4119" 18 "9" 10 32 0 0 0 0 0 0 0 0 0 0 0 0 0 0 "wh-1" 1 1 "a" 10 0
"4120" 18 "9" 11 32 152 1 152 152 152 152 152 152 0 0 0 0 0 152 "wh" 1 1 "a" 6 1
"4121" 18 "9" 12 32 175 1 175 175 175 175 175 327 0 0 0 0 0 175 "wh+1" 1 1 "a" 6 1
"4122" 18 "9" 1 32 0 0 0 0 0 569 0 0 569 0 569 0 0 569 "np1" 1 1 "a" 26 1
"4123" 18 "9" 14 32 168 1 168 168 168 168 168 495 0 0 0 0 0 168 "other" 1 1 "a" 3 1
"4124" 18 "9" 15 32 206 1 0 390 390 390 390 885 0 0 0 0 0 390 "other" 1 1 "a" 10 1
"4125" 18 "9" 16 32 180 1 0 467 467 467 2587 3472 0 0 0 1 1 467 "end" 1 1 "a" 20 1
"4126" 18 "9" 2 32 0 0 0 0 0 188 0 0 188 0 188 0 0 188 "aux" 1 1 "a" 6 1
"4127" 18 "9" 3 32 0 0 0 0 0 454 0 0 454 0 454 0 0 454 "np2" 1 1 "a" 23 1
"4128" 18 "9" 4 32 0 0 0 0 0 720 0 0 720 0 720 0 0 720 "adj" 1 1 "a" 22 1
"4129" 18 "9" 5 32 0 0 0 0 0 189 0 0 189 0 189 0 0 189 "vp" 1 1 "a" 15 1
"4130" 18 "9" 6 32 0 0 0 0 0 0 0 0 0 0 0 0 0 0 "other" 1 1 "a" 4 0
"4131" 18 "9" 7 32 0 0 0 0 0 0 0 0 0 0 0 0 0 0 "other" 1 1 "a" 11 0
"4132" 18 "9" 9 32 0 0 0 0 0 0 0 0 0 0 0 0 0 0 "other" 1 1 "a" 5 0
"4133" 19 "10" 10 18 0 0 0 0 0 163 0 0 163 0 163 0 1 163 "wh-1" 1 -1 "b" 9 1
"4134" 19 "10" 11 18 340 1 340 340 340 340 340 340 0 0 0 0 0 340 "wh" 1 -1 "b" 8 1
"4135" 19 "10" 1 18 0 0 0 0 0 251 0 0 251 0 251 0 0 251 "np1" 1 -1 "b" 29 1
"4136" 19 "10" 12 18 330 1 0 330 330 561 330 670 231 0 231 0 0 231 "wh+1" 1 -1 "b" 5 1
"4137" 19 "10" 13 18 297 1 0 297 910 910 1141 1811 613 613 0 1 1 613 "wh+2" 1 -1 "b" 15 1
"4138" 19 "10" 14 18 284 1 0 284 284 526 284 2095 242 0 242 0 0 242 "other" 1 -1 "b" 12 1
"4139" 19 "10" 15 18 211 1 0 211 1483 1483 1725 3820 1272 1272 0 1 1 1272 "other" 1 -1 "b" 20 1
"4140" 19 "10" 16 18 163 1 0 1020 1020 1020 3772 7592 0 0 0 1 1 1020 "end" 1 -1 "b" 14 1
"4141" 19 "10" 2 18 0 0 0 0 0 190 0 0 190 0 190 0 0 190 "aux" 1 -1 "b" 5 1
"4142" 19 "10" 3 18 0 0 0 0 0 592 0 0 592 0 592 0 0 592 "np2" 1 -1 "b" 22 1
"4143" 19 "10" 4 18 0 0 0 0 0 625 0 0 625 0 625 0 0 625 "adj" 1 -1 "b" 30 1
"4144" 19 "10" 5 18 0 0 0 0 0 289 0 0 289 0 289 0 0 289 "vp" 1 -1 "b" 20 1
"4145" 19 "10" 6 18 0 0 0 0 0 0 0 0 0 0 0 0 0 0 "other" 1 -1 "b" 4 0
"4146" 19 "10" 7 18 0 0 0 0 0 321 0 0 321 0 321 0 1 321 "other" 1 -1 "b" 15 1
"4147" 19 "10" 8 18 0 0 0 0 0 321 0 0 321 0 321 0 1 321 "other" 1 -1 "b" 8 1
"4148" 19 "10" 9 18 0 0 0 0 0 0 0 0 0 0 0 0 0 0 "other" 1 -1 "b" 4 0
"4149" 19 "1" 10 7 0 0 0 0 0 0 0 0 0 0 0 0 0 0 "wh-1" -1 1 "c" 6 0
"4150" 19 "11" 10 50 0 0 0 0 0 0 0 0 0 0 0 0 0 0 "wh-1" 1 1 "a" 8 0
"4151" 19 "11" 11 50 280 1 0 280 280 568 280 280 288 0 288 0 0 288 "wh" 1 1 "a" 5 1
"4152" 19 "11" 12 50 300 1 0 300 300 396 300 580 96 0 96 0 0 96 "wh+1" 1 1 "a" 4 1
"4153" 19 "11" 13 50 467 1 0 1276 1276 1276 1276 1856 0 0 0 0 0 1276 "wh+2" 1 1 "a" 30 1
"4154" 19 "11" 14 50 0 0 0 0 0 228 0 1856 228 0 228 0 0 228 "other" 1 1 "a" 5 1
"4155" 19 "11" 1 50 0 0 0 0 0 0 0 0 0 0 0 0 0 0 "np1" 1 1 "a" 36 0
"4156" 19 "11" 15 50 190 1 0 453 957 1174 1185 3041 721 504 217 1 2 217 "other" 1 1 "a" 6 1
"4157" 19 "11" 16 50 357 1 357 357 357 357 958 3999 0 0 0 1 1 357 "end" 1 1 "a" 10 1
"4158" 19 "1" 11 7 212 1 212 212 212 212 212 212 0 0 0 0 0 212 "wh" -1 1 "c" 6 1
"4159" 19 "11" 2 50 0 0 0 0 0 0 0 0 0 0 0 0 0 0 "aux" 1 1 "a" 6 0
"4160" 19 "1" 12 7 304 1 304 304 304 304 304 516 0 0 0 0 0 304 "wh+1" -1 1 "c" 4 1
"4161" 19 "11" 3 50 0 0 0 0 0 0 0 0 0 0 0 0 0 0 "np2" 1 1 "a" 19 0
"4162" 19 "1" 13 7 341 1 341 341 341 341 341 857 0 0 0 0 0 341 "wh+2" -1 1 "c" 2 1
"4163" 19 "11" 4 50 0 0 0 0 0 0 0 0 0 0 0 0 0 0 "adj" 1 1 "a" 38 0
"4164" 19 "11" 5 50 0 0 0 0 0 0 0 0 0 0 0 0 0 0 "vp" 1 1 "a" 11 0
"4165" 19 "1" 15 7 340 1 0 475 475 475 475 1332 0 0 0 0 0 475 "other" -1 1 "c" 5 1
"4166" 19 "11" 6 50 0 0 0 0 0 0 0 0 0 0 0 0 0 0 "other" 1 1 "a" 4 0
"4167" 19 "1" 16 7 510 1 0 964 964 964 2351 3683 0 0 0 1 1 964 "end" -1 1 "c" 14 1
"4168" 19 "1" 1 7 0 0 0 0 0 557 0 0 557 0 557 0 0 557 "np1" -1 1 "c" 32 1
"4169" 19 "11" 8 50 0 0 0 0 0 0 0 0 0 0 0 0 0 0 "other" 1 1 "a" 8 0
"4170" 19 "11" 9 50 0 0 0 0 0 0 0 0 0 0 0 0 0 0 "other" 1 1 "a" 11 0
"4171" 19 "12" 10 35 0 0 0 0 0 0 0 0 0 0 0 0 0 0 "wh-1" -1 -1 "d" 13 0
"4172" 19 "12" 11 35 205 1 205 205 205 205 205 205 0 0 0 0 0 205 "wh" -1 -1 "d" 6 1
"4173" 19 "12" 12 35 379 1 379 379 379 379 379 584 0 0 0 0 0 379 "wh+1" -1 -1 "d" 4 1
"4174" 19 "12" 13 35 305 1 0 743 743 743 743 1327 0 0 0 0 0 743 "wh+2" -1 -1 "d" 12 1
"4175" 19 "12" 1 35 0 0 0 0 0 0 0 0 0 0 0 0 0 0 "np1" -1 -1 "d" 29 0
"4176" 19 "12" 15 35 319 1 0 571 571 571 571 1898 0 0 0 0 0 571 "other" -1 -1 "d" 4 1
"4177" 19 "12" 16 35 278 1 0 903 903 903 903 2801 0 0 0 0 0 903 "end" -1 -1 "d" 25 1
"4178" 19 "12" 2 35 0 0 0 0 0 0 0 0 0 0 0 0 0 0 "aux" -1 -1 "d" 5 0
"4179" 19 "12" 3 35 0 0 0 0 0 0 0 0 0 0 0 0 0 0 "np2" -1 -1 "d" 26 0
"4180" 19 "12" 4 35 0 0 0 0 0 0 0 0 0 0 0 0 0 0 "adj" -1 -1 "d" 26 0
"4181" 19 "12" 5 35 0 0 0 0 0 0 0 0 0 0 0 0 0 0 "vp" -1 -1 "d" 8 0
"4182" 19 "12" 6 35 0 0 0 0 0 0 0 0 0 0 0 0 0 0 "other" -1 -1 "d" 4 0
"4183" 19 "1" 2 7 0 0 0 0 0 0 0 0 0 0 0 0 0 0 "aux" -1 1 "c" 6 0
"4184" 19 "12" 7 35 0 0 0 0 0 0 0 0 0 0 0 0 0 0 "other" -1 -1 "d" 22 0
"4185" 19 "12" 8 35 0 0 0 0 0 0 0 0 0 0 0 0 0 0 "other" -1 -1 "d" 3 0
"4186" 19 "12" 9 35 0 0 0 0 0 0 0 0 0 0 0 0 0 0 "other" -1 -1 "d" 6 0
"4187" 19 "13" 10 107 0 0 0 0 0 0 0 0 0 0 0 0 0 0 "other" -1 1 "c" 5 0
"4188" 19 "13" 1 107 0 0 0 0 0 0 0 0 0 0 0 0 0 0 "np1" -1 1 "c" 55 0
"4189" 19 "13" 11 107 0 0 0 0 0 0 0 0 0 0 0 0 0 0 "wh-1" -1 1 "c" 9 0
"4190" 19 "13" 12 107 183 1 183 183 183 183 183 183 0 0 0 0 0 183 "wh" -1 1 "c" 6 1
"4191" 19 "13" 13 107 240 1 0 240 240 377 240 423 137 0 137 0 0 137 "wh+1" -1 1 "c" 6 1
"4192" 19 "13" 14 107 279 1 0 279 753 753 890 1313 474 474 0 1 1 474 "wh+2" -1 1 "c" 16 1
"4193" 19 "13" 15 107 256 1 0 432 432 432 432 1745 0 0 0 0 0 432 "other" -1 1 "c" 20 1
"4194" 19 "13" 16 107 187 1 0 450 450 450 450 2195 0 0 0 0 0 450 "other" -1 1 "c" 9 1
"4195" 19 "13" 17 107 196 1 196 196 196 196 196 2391 0 0 0 0 0 196 "end" -1 1 "c" 18 1
"4196" 19 "13" 2 107 0 0 0 0 0 0 0 0 0 0 0 0 0 0 "aux" -1 1 "c" 6 0
"4197" 19 "13" 3 107 0 0 0 0 0 0 0 0 0 0 0 0 0 0 "np2" -1 1 "c" 13 0
"4198" 19 "13" 4 107 0 0 0 0 0 0 0 0 0 0 0 0 0 0 "adj" -1 1 "c" 28 0
"4199" 19 "13" 5 107 0 0 0 0 0 0 0 0 0 0 0 0 0 0 "vp" -1 1 "c" 10 0
"4200" 19 "13" 6 107 0 0 0 0 0 0 0 0 0 0 0 0 0 0 "other" -1 1 "c" 4 0
"4201" 19 "1" 3 7 0 0 0 0 0 420 0 0 420 0 420 0 0 420 "np2" -1 1 "c" 23 1
"4202" 19 "13" 7 107 0 0 0 0 0 0 0 0 0 0 0 0 0 0 "other" -1 1 "c" 8 0
"4203" 19 "13" 8 107 0 0 0 0 0 0 0 0 0 0 0 0 0 0 "other" -1 1 "c" 14 0
"4204" 19 "13" 9 107 0 0 0 0 0 0 0 0 0 0 0 0 0 0 "other" -1 1 "c" 6 0
"4205" 19 "14" 10 24 0 0 0 0 0 0 0 0 0 0 0 0 0 0 "wh-1" 1 -1 "b" 15 0
"4206" 19 "14" 11 24 459 1 459 459 459 459 459 459 0 0 0 0 0 459 "wh" 1 -1 "b" 6 1
"4207" 19 "14" 12 24 519 1 519 519 519 519 519 978 0 0 0 0 0 519 "wh+1" 1 -1 "b" 6 1
"4208" 19 "14" 1 24 0 0 0 0 0 0 0 0 0 0 0 0 0 0 "np1" 1 -1 "b" 35 0
"4209" 19 "14" 13 24 273 1 0 1126 1126 1126 1126 2104 0 0 0 0 0 1126 "wh+2" 1 -1 "b" 31 1
"4210" 19 "14" 14 24 286 1 0 746 746 746 746 2850 0 0 0 0 0 746 "other" 1 -1 "b" 25 1
"4211" 19 "14" 15 24 253 1 0 1643 1643 1643 1643 4493 0 0 0 0 0 1643 "other" 1 -1 "b" 14 1
"4212" 19 "14" 16 24 170 1 0 1271 1271 1271 1271 5764 0 0 0 0 0 1271 "end" 1 -1 "b" 26 1
"4213" 19 "14" 2 24 0 0 0 0 0 0 0 0 0 0 0 0 0 0 "aux" 1 -1 "b" 5 0
"4214" 19 "14" 3 24 0 0 0 0 0 0 0 0 0 0 0 0 0 0 "np2" 1 -1 "b" 13 0
"4215" 19 "14" 4 24 0 0 0 0 0 0 0 0 0 0 0 0 0 0 "adj" 1 -1 "b" 31 0
"4216" 19 "14" 5 24 0 0 0 0 0 0 0 0 0 0 0 0 0 0 "vp" 1 -1 "b" 21 0
"4217" 19 "14" 6 24 0 0 0 0 0 0 0 0 0 0 0 0 0 0 "other" 1 -1 "b" 4 0
"4218" 19 "1" 4 7 0 0 0 0 0 0 0 0 0 0 0 0 0 0 "adj" -1 1 "c" 19 0
"4219" 19 "14" 7 24 0 0 0 0 0 0 0 0 0 0 0 0 0 0 "other" 1 -1 "b" 6 0
"4220" 19 "14" 8 24 0 0 0 0 0 0 0 0 0 0 0 0 0 0 "other" 1 -1 "b" 6 0
"4221" 19 "14" 9 24 0 0 0 0 0 0 0 0 0 0 0 0 0 0 "other" 1 -1 "b" 7 0
"4222" 19 "15" 10 45 0 0 0 0 0 0 0 0 0 0 0 0 0 0 "wh-1" 1 1 "a" 9 0
"4223" 19 "15" 11 45 402 1 0 402 402 784 402 402 382 0 382 0 0 382 "wh" 1 1 "a" 4 1
"4224" 19 "15" 12 45 424 1 0 424 424 626 424 826 202 0 202 0 0 202 "wh+1" 1 1 "a" 3 1
"4225" 19 "15" 13 45 308 1 0 308 308 743 308 1134 435 0 435 0 0 435 "wh+2" 1 1 "a" 10 1
"4226" 19 "15" 14 45 197 1 0 197 978 978 1997 3131 781 781 0 1 1 781 "other" 1 1 "a" 20 1
"4227" 19 "15" 1 45 0 0 0 0 0 0 0 0 0 0 0 0 0 0 "np1" 1 1 "a" 38 0
"4228" 19 "15" 15 45 277 1 0 961 961 961 961 4092 0 0 0 0 0 961 "other" 1 1 "a" 24 1
"4229" 19 "15" 16 45 184 1 0 1682 1682 1682 1682 5774 0 0 0 0 0 1682 "end" 1 1 "a" 31 1
"4230" 19 "15" 2 45 0 0 0 0 0 0 0 0 0 0 0 0 0 0 "aux" 1 1 "a" 6 0
"4231" 19 "15" 3 45 0 0 0 0 0 0 0 0 0 0 0 0 0 0 "np2" 1 1 "a" 15 0
"4232" 19 "15" 4 45 0 0 0 0 0 0 0 0 0 0 0 0 0 0 "adj" 1 1 "a" 28 0
"4233" 19 "15" 5 45 0 0 0 0 0 0 0 0 0 0 0 0 0 0 "vp" 1 1 "a" 9 0
"4234" 19 "15" 6 45 0 0 0 0 0 0 0 0 0 0 0 0 0 0 "other" 1 1 "a" 4 0
"4235" 19 "1" 5 7 0 0 0 0 0 0 0 0 0 0 0 0 0 0 "vp" -1 1 "c" 18 0
"4236" 19 "15" 7 45 0 0 0 0 0 0 0 0 0 0 0 0 0 0 "other" 1 1 "a" 21 0
"4237" 19 "15" 8 45 0 0 0 0 0 0 0 0 0 0 0 0 0 0 "other" 1 1 "a" 7 0
"4238" 19 "15" 9 45 0 0 0 0 0 0 0 0 0 0 0 0 0 0 "other" 1 1 "a" 9 0
"4239" 19 "16" 10 36 0 0 0 0 0 0 0 0 0 0 0 0 0 0 "wh-1" -1 -1 "d" 10 0
"4240" 19 "16" 11 36 259 1 259 259 259 259 259 259 0 0 0 0 0 259 "wh" -1 -1 "d" 6 1
"4241" 19 "16" 12 36 357 1 357 357 357 357 357 616 0 0 0 0 0 357 "wh+1" -1 -1 "d" 7 1
"4242" 19 "16" 13 36 305 1 0 726 726 726 726 1342 0 0 0 0 0 726 "wh+2" -1 -1 "d" 12 1
"4243" 19 "16" 1 36 0 0 0 0 0 0 0 0 0 0 0 0 0 0 "np1" -1 -1 "d" 30 0
"4244" 19 "16" 14 36 397 1 0 1408 1408 1408 1408 2750 0 0 0 0 0 1408 "other" -1 -1 "d" 21 1
"4245" 19 "16" 15 36 399 1 0 399 399 626 399 3149 227 0 227 0 0 227 "other" -1 -1 "d" 18 1
"4246" 19 "16" 16 36 209 1 0 209 1323 1323 1550 4699 1114 1114 0 1 1 1114 "end" -1 -1 "d" 21 1
"4247" 19 "16" 2 36 0 0 0 0 0 0 0 0 0 0 0 0 0 0 "aux" -1 -1 "d" 5 0
"4248" 19 "16" 3 36 0 0 0 0 0 0 0 0 0 0 0 0 0 0 "np2" -1 -1 "d" 25 0
"4249" 19 "16" 4 36 0 0 0 0 0 0 0 0 0 0 0 0 0 0 "adj" -1 -1 "d" 32 0
"4250" 19 "16" 5 36 0 0 0 0 0 0 0 0 0 0 0 0 0 0 "vp" -1 -1 "d" 11 0
"4251" 19 "16" 6 36 0 0 0 0 0 0 0 0 0 0 0 0 0 0 "other" -1 -1 "d" 4 0
"4252" 19 "1" 6 7 0 0 0 0 0 0 0 0 0 0 0 0 0 0 "other" -1 1 "c" 4 0
"4253" 19 "16" 7 36 0 0 0 0 0 0 0 0 0 0 0 0 0 0 "other" -1 -1 "d" 7 0
"4254" 19 "16" 8 36 0 0 0 0 0 0 0 0 0 0 0 0 0 0 "other" -1 -1 "d" 6 0
"4255" 19 "16" 9 36 0 0 0 0 0 0 0 0 0 0 0 0 0 0 "other" -1 -1 "d" 11 0
"4256" 19 "17" 10 9 0 0 0 0 0 0 0 0 0 0 0 0 0 0 "wh-1" -1 1 "c" 21 0
"4257" 19 "17" 11 9 327 1 327 327 327 327 327 327 0 0 0 0 0 327 "wh" -1 1 "c" 6 1
"4258" 19 "17" 12 9 309 1 0 309 309 603 309 636 294 0 294 0 0 294 "wh+1" -1 1 "c" 2 1
"4259" 19 "17" 13 9 231 1 0 396 577 577 871 1507 181 181 0 1 1 181 "wh+2" -1 1 "c" 12 1
"4260" 19 "17" 14 9 462 1 0 694 694 694 694 2201 0 0 0 0 0 694 "other" -1 1 "c" 15 1
"4261" 19 "17" 15 9 489 1 489 489 489 489 489 2690 0 0 0 0 0 489 "other" -1 1 "c" 5 1
"4262" 19 "17" 16 9 260 1 0 771 771 771 2533 5223 0 0 0 1 1 771 "end" -1 1 "c" 17 1
"4263" 19 "17" 1 9 0 0 0 0 0 941 0 0 941 0 941 0 0 941 "np1" -1 1 "c" 36 1
"4264" 19 "17" 2 9 0 0 0 0 0 0 0 0 0 0 0 0 0 0 "aux" -1 1 "c" 6 0
"4265" 19 "17" 3 9 0 0 0 0 0 493 0 0 493 0 493 0 1 321 "np2" -1 1 "c" 14 1
"4266" 19 "17" 4 9 0 0 0 0 0 165 0 0 165 0 165 0 1 165 "adj" -1 1 "c" 20 1
"4267" 19 "17" 5 9 0 0 0 0 0 163 0 0 163 0 163 0 1 163 "vp" -1 1 "c" 26 1
"4268" 19 "17" 6 9 0 0 0 0 0 0 0 0 0 0 0 0 0 0 "other" -1 1 "c" 4 0
"4269" 19 "1" 7 7 0 0 0 0 0 410 0 0 410 0 410 0 1 410 "other" -1 1 "c" 30 1
"4270" 19 "17" 7 9 0 0 0 0 0 0 0 0 0 0 0 0 0 0 "other" -1 1 "c" 13 0
"4271" 19 "17" 8 9 0 0 0 0 0 0 0 0 0 0 0 0 0 0 "other" -1 1 "c" 6 0
"4272" 19 "17" 9 9 0 0 0 0 0 0 0 0 0 0 0 0 0 0 "other" -1 1 "c" 4 0
"4273" 19 "18" 10 23 0 0 0 0 0 0 0 0 0 0 0 0 0 0 "wh-1" 1 -1 "b" 6 0
"4274" 19 "18" 11 23 361 1 361 361 361 361 361 361 0 0 0 0 0 361 "wh" 1 -1 "b" 6 1
"4275" 19 "18" 12 23 328 1 328 328 328 328 328 689 0 0 0 0 0 328 "wh+1" 1 -1 "b" 5 1
"4276" 19 "18" 1 23 0 0 0 0 0 420 0 0 420 0 420 0 0 420 "np1" 1 -1 "b" 29 1
"4277" 19 "18" 13 23 122 1 0 459 459 459 459 1148 0 0 0 0 0 459 "wh+2" 1 -1 "b" 14 1
"4278" 19 "18" 14 23 304 1 304 304 304 304 304 1452 0 0 0 0 0 304 "other" 1 -1 "b" 8 1
"4279" 19 "18" 15 23 549 1 0 1055 1055 1055 1055 2507 0 0 0 0 0 1055 "other" 1 -1 "b" 19 1
"4280" 19 "18" 16 23 173 1 173 173 173 173 1833 4340 0 0 0 1 1 173 "end" 1 -1 "b" 10 1
"4281" 19 "18" 2 23 0 0 0 0 0 0 0 0 0 0 0 0 0 0 "aux" 1 -1 "b" 5 0
"4282" 19 "18" 3 23 0 0 0 0 0 421 0 0 421 0 421 0 0 421 "np2" 1 -1 "b" 17 1
"4283" 19 "18" 4 23 0 0 0 0 0 819 0 0 819 0 819 0 0 819 "adj" 1 -1 "b" 23 1
"4284" 19 "18" 5 23 0 0 0 0 0 0 0 0 0 0 0 0 0 0 "vp" 1 -1 "b" 26 0
"4285" 19 "18" 6 23 0 0 0 0 0 0 0 0 0 0 0 0 0 0 "other" 1 -1 "b" 4 0
"4286" 19 "1" 8 7 0 0 0 0 0 0 0 0 0 0 0 0 0 0 "other" -1 1 "c" 6 0
"4287" 19 "18" 7 23 0 0 0 0 0 0 0 0 0 0 0 0 0 0 "other" 1 -1 "b" 22 0
"4288" 19 "18" 8 23 0 0 0 0 0 0 0 0 0 0 0 0 0 0 "other" 1 -1 "b" 10 0
"4289" 19 "18" 9 23 0 0 0 0 0 0 0 0 0 0 0 0 0 0 "other" 1 -1 "b" 4 0
"4290" 19 "19" 10 16 0 0 0 0 0 0 0 0 0 0 0 0 0 0 "wh-1" 1 1 "a" 13 0
"4291" 19 "19" 11 16 289 1 289 289 289 289 289 289 0 0 0 0 0 289 "wh" 1 1 "a" 6 1
"4292" 19 "19" 1 16 0 0 0 0 0 457 0 0 457 0 457 0 0 457 "np1" 1 1 "a" 37 1
"4293" 19 "19" 12 16 331 1 331 331 331 331 331 620 0 0 0 0 0 331 "wh+1" 1 1 "a" 6 1
"4294" 19 "19" 13 16 419 1 419 419 419 419 419 1039 0 0 0 0 0 419 "wh+2" 1 1 "a" 7 1
"4295" 19 "19" 14 16 306 1 306 306 306 306 306 1345 0 0 0 0 0 306 "other" 1 1 "a" 5 1
"4296" 19 "19" 15 16 273 1 273 273 273 273 273 1618 0 0 0 0 0 273 "other" 1 1 "a" 17 1
"4297" 19 "19" 16 16 223 1 0 697 697 697 1614 3232 0 0 0 1 1 697 "end" 1 1 "a" 15 1
"4298" 19 "19" 2 16 0 0 0 0 0 0 0 0 0 0 0 0 0 0 "aux" 1 1 "a" 6 0
"4299" 19 "19" 3 16 0 0 0 0 0 460 0 0 460 0 460 0 1 460 "np2" 1 1 "a" 21 1
"4300" 19 "19" 4 16 0 0 0 0 0 0 0 0 0 0 0 0 0 0 "adj" 1 1 "a" 29 0
"4301" 19 "19" 5 16 0 0 0 0 0 0 0 0 0 0 0 0 0 0 "vp" 1 1 "a" 21 0
"4302" 19 "19" 6 16 0 0 0 0 0 0 0 0 0 0 0 0 0 0 "other" 1 1 "a" 4 0
"4303" 19 "1" 9 7 0 0 0 0 0 0 0 0 0 0 0 0 0 0 "other" -1 1 "c" 6 0
"4304" 19 "19" 7 16 0 0 0 0 0 0 0 0 0 0 0 0 0 0 "other" 1 1 "a" 2 0
"4305" 19 "19" 8 16 0 0 0 0 0 0 0 0 0 0 0 0 0 0 "other" 1 1 "a" 3 0
"4306" 19 "19" 9 16 0 0 0 0 0 0 0 0 0 0 0 0 0 0 "other" 1 1 "a" 5 0
"4307" 19 "2" 10 76 0 0 0 0 0 202 0 0 202 0 202 0 0 202 "wh-1" 1 -1 "b" 5 1
"4308" 19 "21" 1 111 0 0 0 0 0 0 0 0 0 0 0 0 0 0 "np1" -1 1 "c" 36 0
"4309" 19 "21" 11 111 336 1 336 336 336 336 336 336 0 0 0 0 0 336 "wh" -1 1 "c" 8 1
"4310" 19 "21" 12 111 214 1 0 358 358 358 358 694 0 0 0 0 0 358 "wh+1" -1 1 "c" 5 1
"4311" 19 "21" 13 111 158 1 0 382 382 382 382 1076 0 0 0 0 0 382 "wh+2" -1 1 "c" 8 1
"4312" 19 "21" 14 111 233 1 233 233 233 233 233 1309 0 0 0 0 0 233 "other" -1 1 "c" 4 1
"4313" 19 "21" 15 111 261 1 261 261 261 261 261 1570 0 0 0 0 0 261 "other" -1 1 "c" 13 1
"4314" 19 "21" 16 111 198 1 0 701 701 701 701 2271 0 0 0 0 0 701 "end" -1 1 "c" 24 1
"4315" 19 "2" 11 76 267 1 267 267 267 267 469 469 0 0 0 1 1 267 "wh" 1 -1 "b" 6 1
"4316" 19 "21" 2 111 0 0 0 0 0 0 0 0 0 0 0 0 0 0 "aux" -1 1 "c" 6 0
"4317" 19 "2" 12 76 418 1 418 418 418 418 418 887 0 0 0 0 0 418 "wh+1" 1 -1 "b" 3 1
"4318" 19 "21" 3 111 0 0 0 0 0 0 0 0 0 0 0 0 0 0 "np2" -1 1 "c" 10 0
"4319" 19 "2" 13 76 524 1 0 791 791 1016 791 1678 225 0 225 0 0 225 "wh+2" 1 -1 "b" 12 1
"4320" 19 "21" 4 111 0 0 0 0 0 0 0 0 0 0 0 0 0 0 "adj" -1 1 "c" 26 0
"4321" 19 "2" 14 76 131 1 0 131 359 359 584 2262 228 228 0 1 1 228 "other" 1 -1 "b" 8 1
"4322" 19 "21" 5 111 0 0 0 0 0 0 0 0 0 0 0 0 0 0 "vp" -1 1 "c" 9 0
"4323" 19 "2" 15 76 257 1 0 431 431 431 920 3182 0 0 0 1 1 431 "other" 1 -1 "b" 18 1
"4324" 19 "21" 6 111 0 0 0 0 0 0 0 0 0 0 0 0 0 0 "other" -1 1 "c" 4 0
"4325" 19 "21" 7 111 0 0 0 0 0 0 0 0 0 0 0 0 0 0 "other" -1 1 "c" 7 0
"4326" 19 "2" 1 76 0 0 0 0 0 489 0 0 489 0 489 0 0 489 "np1" 1 -1 "b" 33 1
"4327" 19 "21" 8 111 0 0 0 0 0 0 0 0 0 0 0 0 0 0 "other" -1 1 "c" 6 0
"4328" 19 "21" 9 111 0 0 0 0 0 0 0 0 0 0 0 0 0 0 "other" -1 1 "c" 4 0
"4329" 19 "22" 10 84 0 0 0 0 0 0 0 0 0 0 0 0 0 0 "wh-1" 1 -1 "b" 6 0
"4330" 19 "22" 11 84 328 1 328 328 328 328 328 328 0 0 0 0 0 328 "wh" 1 -1 "b" 8 1
"4331" 19 "22" 12 84 342 1 342 342 342 342 342 670 0 0 0 0 0 342 "wh+1" 1 -1 "b" 7 1
"4332" 19 "22" 13 84 329 1 329 329 329 329 329 999 0 0 0 0 0 329 "wh+2" 1 -1 "b" 8 1
"4333" 19 "22" 14 84 281 1 281 281 281 281 281 1280 0 0 0 0 0 281 "other" 1 -1 "b" 4 1
"4334" 19 "22" 15 84 261 1 261 261 261 261 261 1541 0 0 0 0 0 261 "other" 1 -1 "b" 4 1
"4335" 19 "22" 16 84 233 1 0 930 930 930 930 2471 0 0 0 0 0 930 "end" 1 -1 "b" 21 1
"4336" 19 "22" 1 84 0 0 0 0 0 0 0 0 0 0 0 0 0 0 "np1" 1 -1 "b" 39 0
"4337" 19 "22" 2 84 0 0 0 0 0 0 0 0 0 0 0 0 0 0 "aux" 1 -1 "b" 5 0
"4338" 19 "22" 3 84 0 0 0 0 0 0 0 0 0 0 0 0 0 0 "np2" 1 -1 "b" 19 0
"4339" 19 "22" 4 84 0 0 0 0 0 0 0 0 0 0 0 0 0 0 "adj" 1 -1 "b" 31 0
"4340" 19 "22" 5 84 0 0 0 0 0 0 0 0 0 0 0 0 0 0 "vp" 1 -1 "b" 22 0
"4341" 19 "22" 6 84 0 0 0 0 0 0 0 0 0 0 0 0 0 0 "other" 1 -1 "b" 4 0
"4342" 19 "2" 2 76 0 0 0 0 0 0 0 0 0 0 0 0 0 0 "aux" 1 -1 "b" 5 0
"4343" 19 "22" 7 84 0 0 0 0 0 0 0 0 0 0 0 0 0 0 "other" 1 -1 "b" 11 0
"4344" 19 "22" 8 84 0 0 0 0 0 0 0 0 0 0 0 0 0 0 "other" 1 -1 "b" 7 0
"4345" 19 "22" 9 84 0 0 0 0 0 0 0 0 0 0 0 0 0 0 "other" 1 -1 "b" 6 0
"4346" 19 "23" 10 28 0 0 0 0 0 0 0 0 0 0 0 0 0 0 "wh-1" 1 1 "a" 20 0
"4347" 19 "23" 11 28 293 1 293 293 293 293 293 293 0 0 0 0 0 293 "wh" 1 1 "a" 8 1
"4348" 19 "23" 12 28 357 1 0 595 595 595 595 888 0 0 0 0 0 595 "wh+1" 1 1 "a" 6 1
"4349" 19 "23" 1 28 0 0 0 0 0 0 0 0 0 0 0 0 0 0 "np1" 1 1 "a" 57 0
"4350" 19 "23" 13 28 0 0 0 0 0 355 0 888 355 0 355 0 0 355 "wh+2" 1 1 "a" 12 1
"4351" 19 "23" 14 28 438 1 0 2133 2133 2436 2133 3021 303 0 303 0 1 303 "other" 1 1 "a" 28 1
"4352" 19 "23" 15 28 370 1 0 936 936 936 936 3957 0 0 0 0 0 936 "other" 1 1 "a" 12 1
"4353" 19 "23" 16 28 291 1 0 1088 1088 1088 1746 5703 0 0 0 1 1 1088 "end" 1 1 "a" 25 1
"4354" 19 "23" 2 28 0 0 0 0 0 0 0 0 0 0 0 0 0 0 "aux" 1 1 "a" 6 0
"4355" 19 "23" 3 28 0 0 0 0 0 0 0 0 0 0 0 0 0 0 "np2" 1 1 "a" 12 0
"4356" 19 "23" 4 28 0 0 0 0 0 0 0 0 0 0 0 0 0 0 "adj" 1 1 "a" 20 0
"4357" 19 "23" 5 28 0 0 0 0 0 0 0 0 0 0 0 0 0 0 "vp" 1 1 "a" 16 0
"4358" 19 "23" 7 28 0 0 0 0 0 0 0 0 0 0 0 0 0 0 "other" 1 1 "a" 17 0
"4359" 19 "2" 3 76 0 0 0 0 0 0 0 0 0 0 0 0 0 0 "np2" 1 -1 "b" 18 0
"4360" 19 "23" 8 28 0 0 0 0 0 0 0 0 0 0 0 0 0 0 "other" 1 1 "a" 6 0
"4361" 19 "23" 9 28 0 0 0 0 0 0 0 0 0 0 0 0 0 0 "other" 1 1 "a" 5 0
"4362" 19 "24" 10 96 0 0 0 0 0 0 0 0 0 0 0 0 0 0 "wh-1" -1 -1 "d" 6 0
"4363" 19 "24" 11 96 294 1 294 294 294 294 294 294 0 0 0 0 0 294 "wh" -1 -1 "d" 3 1
"4364" 19 "24" 12 96 324 1 324 324 324 324 324 618 0 0 0 0 0 324 "wh+1" -1 -1 "d" 2 1
"4365" 19 "24" 13 96 221 1 221 221 221 221 221 839 0 0 0 0 0 221 "wh+2" -1 -1 "d" 8 1
"4366" 19 "24" 14 96 310 1 310 310 310 310 310 1149 0 0 0 0 0 310 "other" -1 -1 "d" 7 1
"4367" 19 "24" 15 96 316 1 0 316 316 406 316 1465 90 0 90 0 0 90 "other" -1 -1 "d" 14 1
"4368" 19 "24" 16 96 290 1 0 290 703 703 793 2258 413 413 0 1 1 413 "end" -1 -1 "d" 18 1
"4369" 19 "24" 1 96 0 0 0 0 0 0 0 0 0 0 0 0 0 0 "np1" -1 -1 "d" 22 0
"4370" 19 "24" 2 96 0 0 0 0 0 0 0 0 0 0 0 0 0 0 "aux" -1 -1 "d" 5 0
"4371" 19 "24" 3 96 0 0 0 0 0 0 0 0 0 0 0 0 0 0 "np2" -1 -1 "d" 33 0
"4372" 19 "24" 4 96 0 0 0 0 0 0 0 0 0 0 0 0 0 0 "adj" -1 -1 "d" 25 0
"4373" 19 "24" 5 96 0 0 0 0 0 0 0 0 0 0 0 0 0 0 "vp" -1 -1 "d" 8 0
"4374" 19 "24" 6 96 0 0 0 0 0 0 0 0 0 0 0 0 0 0 "other" -1 -1 "d" 4 0
"4375" 19 "2" 4 76 0 0 0 0 0 0 0 0 0 0 0 0 0 0 "adj" 1 -1 "b" 17 0
"4376" 19 "24" 7 96 0 0 0 0 0 0 0 0 0 0 0 0 0 0 "other" -1 -1 "d" 4 0
"4377" 19 "24" 8 96 0 0 0 0 0 0 0 0 0 0 0 0 0 0 "other" -1 -1 "d" 4 0
"4378" 19 "24" 9 96 0 0 0 0 0 0 0 0 0 0 0 0 0 0 "other" -1 -1 "d" 7 0
"4379" 19 "25" 10 69 0 0 0 0 0 0 0 0 0 0 0 0 0 0 "wh-1" -1 1 "c" 12 0
"4380" 19 "25" 11 69 240 1 0 762 762 762 762 762 0 0 0 0 0 762 "wh" -1 1 "c" 6 1
"4381" 19 "25" 12 69 302 1 302 302 302 302 302 1064 0 0 0 0 0 302 "wh+1" -1 1 "c" 2 1
"4382" 19 "25" 13 69 202 1 0 486 486 486 486 1550 0 0 0 0 0 486 "wh+2" -1 1 "c" 26 1
"4383" 19 "25" 14 69 193 1 193 193 193 193 193 1743 0 0 0 0 0 193 "other" -1 1 "c" 5 1
"4384" 19 "25" 15 69 348 1 348 348 348 348 348 2091 0 0 0 0 0 348 "other" -1 1 "c" 14 1
"4385" 19 "25" 16 69 261 1 0 573 573 573 573 2664 0 0 0 0 0 573 "end" -1 1 "c" 17 1
"4386" 19 "25" 1 69 0 0 0 0 0 0 0 0 0 0 0 0 0 0 "np1" -1 1 "c" 48 0
"4387" 19 "25" 2 69 0 0 0 0 0 0 0 0 0 0 0 0 0 0 "aux" -1 1 "c" 6 0
"4388" 19 "25" 3 69 0 0 0 0 0 0 0 0 0 0 0 0 0 0 "np2" -1 1 "c" 15 0
"4389" 19 "25" 4 69 0 0 0 0 0 0 0 0 0 0 0 0 0 0 "adj" -1 1 "c" 32 0
"4390" 19 "25" 5 69 0 0 0 0 0 0 0 0 0 0 0 0 0 0 "vp" -1 1 "c" 23 0
"4391" 19 "25" 6 69 0 0 0 0 0 0 0 0 0 0 0 0 0 0 "other" -1 1 "c" 4 0
"4392" 19 "2" 5 76 0 0 0 0 0 0 0 0 0 0 0 0 0 0 "vp" 1 -1 "b" 28 0
"4393" 19 "25" 7 69 0 0 0 0 0 0 0 0 0 0 0 0 0 0 "other" -1 1 "c" 2 0
"4394" 19 "25" 8 69 0 0 0 0 0 0 0 0 0 0 0 0 0 0 "other" -1 1 "c" 3 0
"4395" 19 "25" 9 69 0 0 0 0 0 0 0 0 0 0 0 0 0 0 "other" -1 1 "c" 5 0
"4396" 19 "26" 10 49 238 1 238 238 238 238 238 238 0 0 0 0 0 238 "wh" 1 -1 "b" 5 1
"4397" 19 "26" 11 49 171 1 0 292 292 292 292 530 0 0 0 0 0 292 "wh+1" 1 -1 "b" 5 1
"4398" 19 "26" 12 49 400 1 0 940 940 940 940 1470 0 0 0 0 0 940 "wh+2" 1 -1 "b" 16 1
"4399" 19 "26" 13 49 256 1 256 256 256 256 256 1726 0 0 0 0 0 256 "other" 1 -1 "b" 9 1
"4400" 19 "26" 14 49 257 1 0 699 699 699 699 2425 0 0 0 0 0 699 "other" 1 -1 "b" 16 1
"4401" 19 "26" 1 49 0 0 0 0 0 661 0 0 661 0 661 0 0 661 "np1" 1 -1 "b" 39 1
"4402" 19 "26" 15 49 216 1 0 430 430 430 2318 4743 0 0 0 1 1 430 "end" 1 -1 "b" 22 1
"4403" 19 "26" 2 49 0 0 0 0 0 295 0 0 295 0 295 0 0 295 "aux" 1 -1 "b" 5 1
"4404" 19 "26" 3 49 0 0 0 0 0 651 0 0 651 0 651 0 1 434 "np2" 1 -1 "b" 21 1
"4405" 19 "26" 4 49 0 0 0 0 0 281 0 0 281 0 281 0 0 281 "adj" 1 -1 "b" 37 1
"4406" 19 "26" 5 49 0 0 0 0 0 0 0 0 0 0 0 0 0 0 "vp" 1 -1 "b" 12 0
"4407" 19 "26" 6 49 0 0 0 0 0 0 0 0 0 0 0 0 0 0 "other" 1 -1 "b" 4 0
"4408" 19 "2" 6 76 0 0 0 0 0 0 0 0 0 0 0 0 0 0 "other" 1 -1 "b" 4 0
"4409" 19 "26" 8 49 0 0 0 0 0 0 0 0 0 0 0 0 0 0 "other" 1 -1 "b" 6 0
"4410" 19 "26" 9 49 0 0 0 0 0 0 0 0 0 0 0 0 0 0 "wh-1" 1 -1 "b" 21 0
"4411" 19 "27" 10 58 0 0 0 0 0 0 0 0 0 0 0 0 0 0 "wh-1" 1 1 "a" 7 0
"4412" 19 "27" 11 58 445 1 445 445 445 445 445 445 0 0 0 0 0 445 "wh" 1 1 "a" 5 1
"4413" 19 "27" 12 58 258 1 258 258 258 258 258 703 0 0 0 0 0 258 "wh+1" 1 1 "a" 2 1
"4414" 19 "27" 13 58 328 1 328 328 328 328 328 1031 0 0 0 0 0 328 "wh+2" 1 1 "a" 4 1
"4415" 19 "27" 14 58 271 1 0 1017 1017 1017 1017 2048 0 0 0 0 0 1017 "other" 1 1 "a" 18 1
"4416" 19 "27" 15 58 339 1 339 339 339 339 339 2387 0 0 0 0 0 339 "other" 1 1 "a" 9 1
"4417" 19 "27" 1 58 0 0 0 0 0 422 0 0 422 0 422 0 0 422 "np1" 1 1 "a" 46 1
"4418" 19 "27" 16 58 281 1 0 2020 2020 2020 4166 6553 0 0 0 1 1 2020 "end" 1 1 "a" 25 1
"4419" 19 "27" 2 58 0 0 0 0 0 0 0 0 0 0 0 0 0 0 "aux" 1 1 "a" 6 0
"4420" 19 "27" 3 58 0 0 0 0 0 817 0 0 817 0 817 0 1 390 "np2" 1 1 "a" 19 1
"4421" 19 "27" 4 58 0 0 0 0 0 907 0 0 907 0 907 0 2 556 "adj" 1 1 "a" 25 1
"4422" 19 "27" 5 58 0 0 0 0 0 0 0 0 0 0 0 0 0 0 "vp" 1 1 "a" 11 0
"4423" 19 "27" 6 58 0 0 0 0 0 0 0 0 0 0 0 0 0 0 "other" 1 1 "a" 4 0
"4424" 19 "27" 7 58 0 0 0 0 0 0 0 0 0 0 0 0 0 0 "other" 1 1 "a" 16 0
"4425" 19 "2" 7 76 0 0 0 0 0 0 0 0 0 0 0 0 0 0 "other" 1 -1 "b" 5 0
"4426" 19 "27" 8 58 0 0 0 0 0 0 0 0 0 0 0 0 0 0 "other" 1 1 "a" 6 0
"4427" 19 "27" 9 58 0 0 0 0 0 0 0 0 0 0 0 0 0 0 "other" 1 1 "a" 5 0
"4428" 19 "28" 10 46 0 0 0 0 0 0 0 0 0 0 0 0 0 0 "wh-1" -1 -1 "d" 15 0
"4429" 19 "28" 11 46 368 1 368 368 368 368 368 368 0 0 0 0 0 368 "wh" -1 -1 "d" 8 1
"4430" 19 "28" 12 46 474 1 0 474 474 613 474 842 139 0 139 0 0 139 "wh+1" -1 -1 "d" 2 1
"4431" 19 "28" 13 46 197 1 0 197 932 932 1071 1913 735 735 0 1 1 735 "wh+2" -1 -1 "d" 18 1
"4432" 19 "28" 14 46 146 1 0 450 450 450 450 2363 0 0 0 0 0 450 "other" -1 -1 "d" 4 1
"4433" 19 "28" 1 46 0 0 0 0 0 560 0 0 560 0 560 0 0 560 "np1" -1 -1 "d" 37 1
"4434" 19 "28" 15 46 202 1 0 782 782 782 782 3145 0 0 0 0 0 782 "other" -1 -1 "d" 18 1
"4435" 19 "28" 16 46 87 1 87 87 87 87 1807 4952 0 0 0 1 1 87 "end" -1 -1 "d" 7 1
"4436" 19 "28" 2 46 0 0 0 0 0 201 0 0 201 0 201 0 1 201 "aux" -1 -1 "d" 5 1
"4437" 19 "28" 3 46 0 0 0 0 0 447 0 0 447 0 447 0 0 447 "np2" -1 -1 "d" 17 1
"4438" 19 "28" 4 46 0 0 0 0 0 349 0 0 349 0 349 0 0 349 "adj" -1 -1 "d" 22 1
"4439" 19 "28" 5 46 0 0 0 0 0 163 0 0 163 0 163 0 0 163 "vp" -1 -1 "d" 12 1
"4440" 19 "28" 6 46 0 0 0 0 0 0 0 0 0 0 0 0 0 0 "other" -1 -1 "d" 4 0
"4441" 19 "28" 7 46 0 0 0 0 0 0 0 0 0 0 0 0 0 0 "other" -1 -1 "d" 20 0
"4442" 19 "28" 8 46 0 0 0 0 0 0 0 0 0 0 0 0 0 0 "other" -1 -1 "d" 9 0
"4443" 19 "28" 9 46 0 0 0 0 0 0 0 0 0 0 0 0 0 0 "other" -1 -1 "d" 2 0
"4444" 19 "29" 10 87 0 0 0 0 0 0 0 0 0 0 0 0 0 0 "wh-1" -1 1 "c" 6 0
"4445" 19 "29" 11 87 209 1 209 209 209 209 209 209 0 0 0 0 0 209 "wh" -1 1 "c" 6 1
"4446" 19 "29" 12 87 195 1 195 195 195 195 195 404 0 0 0 0 0 195 "wh+1" -1 1 "c" 3 1
"4447" 19 "29" 13 87 113 1 0 269 269 269 269 673 0 0 0 0 0 269 "wh+2" -1 1 "c" 11 1
"4448" 19 "29" 14 87 267 1 0 1067 1067 1067 1067 1740 0 0 0 0 0 1067 "other" -1 1 "c" 28 1
"4449" 19 "29" 15 87 244 1 0 1526 1526 1526 1526 3266 0 0 0 0 0 1526 "other" -1 1 "c" 25 1
"4450" 19 "29" 16 87 348 1 0 639 639 639 2613 5879 0 0 0 1 1 639 "end" -1 1 "c" 20 1
"4451" 19 "29" 1 87 0 0 0 0 0 841 0 0 841 0 841 0 0 841 "np1" -1 1 "c" 33 1
"4452" 19 "29" 2 87 0 0 0 0 0 0 0 0 0 0 0 0 0 0 "aux" -1 1 "c" 6 0
"4453" 19 "29" 3 87 0 0 0 0 0 577 0 0 577 0 577 0 0 577 "np2" -1 1 "c" 18 1
"4454" 19 "29" 4 87 0 0 0 0 0 272 0 0 272 0 272 0 0 272 "adj" -1 1 "c" 13 1
"4455" 19 "29" 5 87 0 0 0 0 0 284 0 0 284 0 284 0 0 284 "vp" -1 1 "c" 17 1
"4456" 19 "29" 6 87 0 0 0 0 0 0 0 0 0 0 0 0 0 0 "other" -1 1 "c" 4 0
"4457" 19 "2" 9 76 0 0 0 0 0 0 0 0 0 0 0 0 0 0 "other" 1 -1 "b" 7 0
"4458" 19 "29" 7 87 0 0 0 0 0 0 0 0 0 0 0 0 0 0 "other" -1 1 "c" 3 0
"4459" 19 "29" 8 87 0 0 0 0 0 0 0 0 0 0 0 0 0 0 "other" -1 1 "c" 8 0
"4460" 19 "29" 9 87 0 0 0 0 0 0 0 0 0 0 0 0 0 0 "other" -1 1 "c" 6 0
"4461" 19 "30" 10 66 0 0 0 0 0 0 0 0 0 0 0 0 0 0 "other" 1 -1 "b" 6 0
"4462" 19 "30" 11 66 0 0 0 0 0 362 0 0 362 0 362 0 1 362 "wh-1" 1 -1 "b" 11 1
"4463" 19 "30" 12 66 304 1 0 529 529 840 529 529 311 0 311 0 1 311 "wh" 1 -1 "b" 8 1
"4464" 19 "30" 13 66 0 0 0 0 0 287 0 529 287 0 287 0 0 287 "wh+1" 1 -1 "b" 2 1
"4465" 19 "30" 14 66 227 1 0 809 1564 1564 1851 2380 755 755 0 1 1 755 "wh+2" 1 -1 "b" 15 1
"4466" 19 "30" 15 66 222 1 0 462 462 462 462 2842 0 0 0 0 0 462 "other" 1 -1 "b" 17 1
"4467" 19 "30" 1 66 0 0 0 0 0 560 0 0 560 0 560 0 0 560 "np1" 1 -1 "b" 35 1
"4468" 19 "30" 16 66 371 1 0 702 702 702 702 3544 0 0 0 0 0 702 "other" 1 -1 "b" 18 1
"4469" 19 "30" 17 66 288 1 0 766 766 766 4211 7755 0 0 0 1 1 766 "end" 1 -1 "b" 14 1
"4470" 19 "30" 2 66 0 0 0 0 0 411 0 0 411 0 411 0 1 190 "aux" 1 -1 "b" 5 1
"4471" 19 "30" 3 66 0 0 0 0 0 0 0 0 0 0 0 0 0 0 "np2" 1 -1 "b" 10 0
"4472" 19 "30" 4 66 0 0 0 0 0 344 0 0 344 0 344 0 0 344 "adj" 1 -1 "b" 24 1
"4473" 19 "30" 5 66 0 0 0 0 0 313 0 0 313 0 313 0 0 313 "vp" 1 -1 "b" 10 1
"4474" 19 "30" 6 66 0 0 0 0 0 800 0 0 800 0 800 0 1 800 "other" 1 -1 "b" 19 1
"4475" 19 "30" 7 66 0 0 0 0 0 177 0 0 177 0 177 0 0 177 "other" 1 -1 "b" 4 1
"4476" 19 "30" 8 66 0 0 0 0 0 0 0 0 0 0 0 0 0 0 "other" 1 -1 "b" 2 0
"4477" 19 "30" 9 66 0 0 0 0 0 167 0 0 167 0 167 0 1 167 "other" 1 -1 "b" 6 1
"4478" 19 "31" 10 127 0 0 0 0 0 0 0 0 0 0 0 0 0 0 "wh-1" 1 1 "a" 8 0
"4479" 19 "31" 11 127 212 1 212 212 212 212 212 212 0 0 0 0 0 212 "wh" 1 1 "a" 4 1
"4480" 19 "31" 1 127 0 0 0 0 0 836 0 0 836 0 836 0 0 244 "np1" 1 1 "a" 47 1
"4481" 19 "31" 12 127 214 1 214 214 214 214 214 426 0 0 0 0 0 214 "wh+1" 1 1 "a" 4 1
"4482" 19 "31" 13 127 239 1 0 592 592 895 592 1018 303 0 303 0 0 303 "wh+2" 1 1 "a" 7 1
"4483" 19 "31" 14 127 228 1 0 228 709 709 1012 2030 481 481 0 1 1 481 "other" 1 1 "a" 4 1
"4484" 19 "31" 15 127 316 1 0 1113 1113 1113 1113 3143 0 0 0 0 0 1113 "other" 1 1 "a" 32 1
"4485" 19 "31" 16 127 238 1 0 561 561 561 2570 5713 0 0 0 1 1 561 "end" 1 1 "a" 15 1
"4486" 19 "3" 11 63 265 1 265 265 265 265 265 265 0 0 0 0 0 265 "wh" 1 1 "a" 6 1
"4487" 19 "31" 2 127 0 0 0 0 0 190 0 0 190 0 190 0 0 190 "aux" 1 1 "a" 6 1
"4488" 19 "3" 12 63 307 1 307 307 307 307 307 572 0 0 0 0 0 307 "wh+1" 1 1 "a" 2 1
"4489" 19 "31" 3 127 0 0 0 0 0 221 0 0 221 0 221 0 0 221 "np2" 1 1 "a" 10 1
"4490" 19 "31" 4 127 0 0 0 0 0 328 0 0 328 0 328 0 0 328 "adj" 1 1 "a" 11 1
"4491" 19 "3" 14 63 222 1 222 222 222 222 222 794 0 0 0 0 0 222 "other" 1 1 "a" 8 1
"4492" 19 "31" 5 127 0 0 0 0 0 434 0 0 434 0 434 0 1 434 "vp" 1 1 "a" 20 1
"4493" 19 "3" 15 63 301 1 0 490 490 490 490 1284 0 0 0 0 0 490 "other" 1 1 "a" 14 1
"4494" 19 "31" 6 127 0 0 0 0 0 0 0 0 0 0 0 0 0 0 "other" 1 1 "a" 4 0
"4495" 19 "3" 1 63 0 0 0 0 0 0 0 0 0 0 0 0 0 0 "np1" 1 1 "a" 25 0
"4496" 19 "3" 16 63 302 1 0 982 982 982 982 2266 0 0 0 0 0 982 "end" 1 1 "a" 29 1
"4497" 19 "31" 7 127 0 0 0 0 0 0 0 0 0 0 0 0 0 0 "other" 1 1 "a" 2 0
"4498" 19 "31" 8 127 0 0 0 0 0 0 0 0 0 0 0 0 0 0 "other" 1 1 "a" 8 0
"4499" 19 "31" 9 127 0 0 0 0 0 0 0 0 0 0 0 0 0 0 "other" 1 1 "a" 14 0
"4500" 19 "3" 2 63 0 0 0 0 0 0 0 0 0 0 0 0 0 0 "aux" 1 1 "a" 6 0
"4501" 19 "3" 3 63 0 0 0 0 0 0 0 0 0 0 0 0 0 0 "np2" 1 1 "a" 14 0
"4502" 19 "3" 4 63 0 0 0 0 0 0 0 0 0 0 0 0 0 0 "adj" 1 1 "a" 29 0
"4503" 19 "3" 5 63 0 0 0 0 0 0 0 0 0 0 0 0 0 0 "vp" 1 1 "a" 11 0
"4504" 19 "3" 6 63 0 0 0 0 0 0 0 0 0 0 0 0 0 0 "other" 1 1 "a" 4 0
"4505" 19 "3" 7 63 0 0 0 0 0 0 0 0 0 0 0 0 0 0 "other" 1 1 "a" 8 0
"4506" 19 "3" 8 63 0 0 0 0 0 0 0 0 0 0 0 0 0 0 "other" 1 1 "a" 6 0
"4507" 19 "3" 9 63 0 0 0 0 0 0 0 0 0 0 0 0 0 0 "other" 1 1 "a" 5 0
"4508" 19 "4" 10 68 0 0 0 0 0 0 0 0 0 0 0 0 0 0 "wh-1" -1 -1 "d" 7 0
"4509" 19 "4" 11 68 370 1 370 370 370 370 370 370 0 0 0 0 0 370 "wh" -1 -1 "d" 4 1
"4510" 19 "4" 12 68 288 1 288 288 288 288 288 658 0 0 0 0 0 288 "wh+1" -1 -1 "d" 4 1
"4511" 19 "4" 13 68 392 1 392 392 392 392 392 1050 0 0 0 0 0 392 "wh+2" -1 -1 "d" 2 1
"4512" 19 "4" 14 68 404 1 404 404 404 404 404 1454 0 0 0 0 0 404 "other" -1 -1 "d" 4 1
"4513" 19 "4" 15 68 232 1 0 1051 1051 1051 1051 2505 0 0 0 0 0 1051 "other" -1 -1 "d" 12 1
"4514" 19 "4" 16 68 161 1 0 988 988 988 988 3493 0 0 0 0 0 988 "end" -1 -1 "d" 32 1
"4515" 19 "4" 1 68 0 0 0 0 0 0 0 0 0 0 0 0 0 0 "np1" -1 -1 "d" 27 0
"4516" 19 "4" 2 68 0 0 0 0 0 0 0 0 0 0 0 0 0 0 "aux" -1 -1 "d" 5 0
"4517" 19 "4" 3 68 0 0 0 0 0 0 0 0 0 0 0 0 0 0 "np2" -1 -1 "d" 13 0
"4518" 19 "4" 4 68 0 0 0 0 0 0 0 0 0 0 0 0 0 0 "adj" -1 -1 "d" 14 0
"4519" 19 "4" 5 68 0 0 0 0 0 0 0 0 0 0 0 0 0 0 "vp" -1 -1 "d" 21 0
"4520" 19 "4" 6 68 0 0 0 0 0 0 0 0 0 0 0 0 0 0 "other" -1 -1 "d" 4 0
"4521" 19 "4" 7 68 0 0 0 0 0 0 0 0 0 0 0 0 0 0 "other" -1 -1 "d" 3 0
"4522" 19 "4" 8 68 0 0 0 0 0 0 0 0 0 0 0 0 0 0 "other" -1 -1 "d" 4 0
"4523" 19 "4" 9 68 0 0 0 0 0 0 0 0 0 0 0 0 0 0 "other" -1 -1 "d" 3 0
"4524" 19 "5" 10 82 0 0 0 0 0 0 0 0 0 0 0 0 0 0 "wh-1" -1 1 "c" 10 0
"4525" 19 "5" 11 82 371 1 0 371 371 624 371 371 253 0 253 0 0 253 "wh" -1 1 "c" 3 1
"4526" 19 "5" 12 82 275 1 0 445 1758 1758 2011 2382 1313 1313 0 1 1 1313 "wh+1" -1 1 "c" 6 1
"4527" 19 "5" 13 82 300 1 0 670 670 670 670 3052 0 0 0 0 0 670 "wh+2" -1 1 "c" 14 1
"4528" 19 "5" 14 82 146 1 0 963 963 963 963 4015 0 0 0 0 0 963 "other" -1 1 "c" 18 1
"4529" 19 "5" 15 82 262 1 0 421 421 421 421 4436 0 0 0 0 0 421 "other" -1 1 "c" 14 1
"4530" 19 "5" 16 82 239 1 0 843 843 843 4388 8824 0 0 0 1 1 843 "end" -1 1 "c" 32 1
"4531" 19 "5" 1 82 0 0 0 0 0 678 0 0 678 0 678 0 0 678 "np1" -1 1 "c" 33 1
"4532" 19 "5" 2 82 0 0 0 0 0 327 0 0 327 0 327 0 0 327 "aux" -1 1 "c" 6 1
"4533" 19 "5" 3 82 0 0 0 0 0 407 0 0 407 0 407 0 0 407 "np2" -1 1 "c" 12 1
"4534" 19 "5" 4 82 0 0 0 0 0 851 0 0 851 0 851 0 1 608 "adj" -1 1 "c" 23 1
"4535" 19 "5" 5 82 0 0 0 0 0 576 0 0 576 0 576 0 0 576 "vp" -1 1 "c" 21 1
"4536" 19 "5" 6 82 0 0 0 0 0 286 0 0 286 0 286 0 0 286 "other" -1 1 "c" 4 1
"4537" 19 "5" 7 82 0 0 0 0 0 0 0 0 0 0 0 0 0 0 "other" -1 1 "c" 10 0
"4538" 19 "5" 8 82 0 0 0 0 0 270 0 0 270 0 270 0 0 270 "other" -1 1 "c" 6 1
"4539" 19 "5" 9 82 0 0 0 0 0 150 0 0 150 0 150 0 1 150 "other" -1 1 "c" 5 1
"4540" 19 "6" 10 115 0 0 0 0 0 0 0 0 0 0 0 0 0 0 "wh-1" 1 -1 "b" 11 0
"4541" 19 "6" 11 115 309 1 0 309 309 534 309 309 225 0 225 0 0 225 "wh" 1 -1 "b" 4 1
"4542" 19 "6" 1 115 0 0 0 0 0 0 0 0 0 0 0 0 0 0 "np1" 1 -1 "b" 34 0
"4543" 19 "6" 12 115 409 1 0 909 1192 1392 1417 1726 483 283 200 1 1 200 "wh+1" 1 -1 "b" 7 1
"4544" 19 "6" 13 115 243 1 0 243 583 583 783 2509 340 340 0 1 1 340 "wh+2" 1 -1 "b" 4 1
"4545" 19 "6" 14 115 176 1 0 632 632 632 632 3141 0 0 0 0 0 632 "other" 1 -1 "b" 27 1
"4546" 19 "6" 15 115 0 0 0 0 0 151 0 3141 151 0 151 0 0 151 "other" 1 -1 "b" 4 1
"4547" 19 "6" 16 115 159 1 0 159 490 490 641 3782 331 331 0 1 1 331 "end" 1 -1 "b" 8 1
"4548" 19 "6" 2 115 0 0 0 0 0 0 0 0 0 0 0 0 0 0 "aux" 1 -1 "b" 5 0
"4549" 19 "6" 3 115 0 0 0 0 0 0 0 0 0 0 0 0 0 0 "np2" 1 -1 "b" 12 0
"4550" 19 "6" 4 115 0 0 0 0 0 0 0 0 0 0 0 0 0 0 "adj" 1 -1 "b" 18 0
"4551" 19 "6" 5 115 0 0 0 0 0 0 0 0 0 0 0 0 0 0 "vp" 1 -1 "b" 23 0
"4552" 19 "6" 6 115 0 0 0 0 0 0 0 0 0 0 0 0 0 0 "other" 1 -1 "b" 4 0
"4553" 19 "6" 7 115 0 0 0 0 0 0 0 0 0 0 0 0 0 0 "other" 1 -1 "b" 13 0
"4554" 19 "6" 8 115 0 0 0 0 0 0 0 0 0 0 0 0 0 0 "other" 1 -1 "b" 6 0
"4555" 19 "7" 1 109 0 0 0 0 0 0 0 0 0 0 0 0 0 0 "np1" 1 1 "a" 27 0
"4556" 19 "7" 11 109 259 1 0 259 259 524 259 259 265 0 265 0 0 265 "wh" 1 1 "a" 6 1
"4557" 19 "7" 12 109 236 1 0 236 491 491 756 1015 255 255 0 1 1 255 "wh+1" 1 1 "a" 5 1
"4558" 19 "7" 13 109 0 0 0 0 0 252 0 1015 252 0 252 0 0 252 "wh+2" 1 1 "a" 2 1
"4559" 19 "7" 14 109 349 1 0 514 514 696 766 1781 182 0 182 1 1 182 "other" 1 1 "a" 4 1
"4560" 19 "7" 15 109 360 1 0 360 657 657 839 2620 297 297 0 1 1 297 "other" 1 1 "a" 17 1
"4561" 19 "7" 16 109 462 1 0 787 787 787 787 3407 0 0 0 0 0 787 "end" 1 1 "a" 19 1
"4562" 19 "7" 2 109 0 0 0 0 0 0 0 0 0 0 0 0 0 0 "aux" 1 1 "a" 6 0
"4563" 19 "7" 3 109 0 0 0 0 0 0 0 0 0 0 0 0 0 0 "np2" 1 1 "a" 30 0
"4564" 19 "7" 4 109 0 0 0 0 0 0 0 0 0 0 0 0 0 0 "adj" 1 1 "a" 9 0
"4565" 19 "7" 5 109 0 0 0 0 0 0 0 0 0 0 0 0 0 0 "vp" 1 1 "a" 23 0
"4566" 19 "7" 6 109 0 0 0 0 0 0 0 0 0 0 0 0 0 0 "other" 1 1 "a" 4 0
"4567" 19 "7" 7 109 0 0 0 0 0 0 0 0 0 0 0 0 0 0 "other" 1 1 "a" 19 0
"4568" 19 "7" 8 109 0 0 0 0 0 0 0 0 0 0 0 0 0 0 "other" 1 1 "a" 4 0
"4569" 19 "7" 9 109 0 0 0 0 0 0 0 0 0 0 0 0 0 0 "other" 1 1 "a" 5 0
"4570" 19 "8" 10 102 0 0 0 0 0 478 0 0 478 0 478 0 0 329 "wh-1" -1 -1 "d" 11 1
"4571" 19 "8" 1 102 0 0 0 0 0 0 0 0 0 0 0 0 0 0 "np1" -1 -1 "d" 30 0
"4572" 19 "8" 11 102 225 1 0 225 572 660 721 721 435 347 88 1 1 88 "wh" -1 -1 "d" 6 1
"4573" 19 "8" 13 102 697 1 697 697 697 697 697 1418 0 0 0 0 0 697 "wh+2" -1 -1 "d" 2 1
"4574" 19 "8" 14 102 141 1 0 275 275 275 275 1693 0 0 0 0 0 275 "other" -1 -1 "d" 8 1
"4575" 19 "8" 15 102 317 1 0 317 317 502 317 2010 185 0 185 0 0 185 "other" -1 -1 "d" 7 1
"4576" 19 "8" 16 102 325 1 0 325 881 881 1483 3493 556 556 0 2 2 556 "end" -1 -1 "d" 15 1
"4577" 19 "8" 2 102 0 0 0 0 0 0 0 0 0 0 0 0 0 0 "aux" -1 -1 "d" 5 0
"4578" 19 "8" 3 102 0 0 0 0 0 0 0 0 0 0 0 0 0 0 "np2" -1 -1 "d" 18 0
"4579" 19 "8" 4 102 0 0 0 0 0 0 0 0 0 0 0 0 0 0 "adj" -1 -1 "d" 20 0
"4580" 19 "8" 5 102 0 0 0 0 0 0 0 0 0 0 0 0 0 0 "vp" -1 -1 "d" 22 0
"4581" 19 "8" 6 102 0 0 0 0 0 0 0 0 0 0 0 0 0 0 "other" -1 -1 "d" 4 0
"4582" 19 "8" 7 102 0 0 0 0 0 0 0 0 0 0 0 0 0 0 "other" -1 -1 "d" 25 0
"4583" 19 "8" 8 102 0 0 0 0 0 0 0 0 0 0 0 0 0 0 "other" -1 -1 "d" 6 0
"4584" 19 "9" 10 26 0 0 0 0 0 0 0 0 0 0 0 0 0 0 "wh-1" -1 1 "c" 10 0
"4585" 19 "9" 11 26 209 1 209 209 209 209 209 209 0 0 0 0 0 209 "wh" -1 1 "c" 6 1
"4586" 19 "9" 12 26 395 1 0 395 395 576 395 604 181 0 181 0 0 181 "wh+1" -1 1 "c" 6 1
"4587" 19 "9" 1 26 0 0 0 0 0 0 0 0 0 0 0 0 0 0 "np1" -1 1 "c" 25 0
"4588" 19 "9" 13 26 215 1 215 215 215 215 396 1000 0 0 0 1 1 215 "wh+2" -1 1 "c" 2 1
"4589" 19 "9" 14 26 470 1 470 470 470 470 470 1470 0 0 0 0 0 470 "other" -1 1 "c" 3 1
"4590" 19 "9" 15 26 174 1 0 612 612 612 612 2082 0 0 0 0 0 612 "other" -1 1 "c" 10 1
"4591" 19 "9" 16 26 176 1 0 271 271 271 271 2353 0 0 0 0 0 271 "end" -1 1 "c" 20 1
"4592" 19 "9" 2 26 0 0 0 0 0 0 0 0 0 0 0 0 0 0 "aux" -1 1 "c" 6 0
"4593" 19 "9" 3 26 0 0 0 0 0 0 0 0 0 0 0 0 0 0 "np2" -1 1 "c" 23 0
"4594" 19 "9" 4 26 0 0 0 0 0 0 0 0 0 0 0 0 0 0 "adj" -1 1 "c" 22 0
"4595" 19 "9" 5 26 0 0 0 0 0 0 0 0 0 0 0 0 0 0 "vp" -1 1 "c" 15 0
"4596" 19 "9" 6 26 0 0 0 0 0 0 0 0 0 0 0 0 0 0 "other" -1 1 "c" 4 0
"4597" 19 "9" 7 26 0 0 0 0 0 0 0 0 0 0 0 0 0 0 "other" -1 1 "c" 11 0
"4598" 19 "9" 8 26 0 0 0 0 0 0 0 0 0 0 0 0 0 0 "other" -1 1 "c" 6 0
"4599" 20 "10" 10 73 0 0 0 0 0 0 0 0 0 0 0 0 0 0 "wh-1" -1 1 "c" 9 0
"4600" 20 "10" 11 73 217 1 217 217 217 217 217 217 0 0 0 0 0 217 "wh" -1 1 "c" 8 1
"4601" 20 "10" 12 73 172 1 172 172 172 172 172 389 0 0 0 0 0 172 "wh+1" -1 1 "c" 5 1
"4602" 20 "10" 13 73 202 1 202 202 202 202 202 591 0 0 0 0 0 202 "wh+2" -1 1 "c" 15 1
"4603" 20 "10" 14 73 181 1 0 290 290 290 290 881 0 0 0 0 0 290 "other" -1 1 "c" 12 1
"4604" 20 "10" 15 73 170 1 0 729 729 729 729 1610 0 0 0 0 0 729 "other" -1 1 "c" 20 1
"4605" 20 "10" 16 73 238 1 0 348 348 348 348 1958 0 0 0 0 0 348 "end" -1 1 "c" 14 1
"4606" 20 "10" 1 73 0 0 0 0 0 0 0 0 0 0 0 0 0 0 "np1" -1 1 "c" 31 0
"4607" 20 "10" 2 73 0 0 0 0 0 0 0 0 0 0 0 0 0 0 "aux" -1 1 "c" 6 0
"4608" 20 "10" 3 73 0 0 0 0 0 0 0 0 0 0 0 0 0 0 "np2" -1 1 "c" 22 0
"4609" 20 "10" 4 73 0 0 0 0 0 0 0 0 0 0 0 0 0 0 "adj" -1 1 "c" 30 0
"4610" 20 "10" 5 73 0 0 0 0 0 0 0 0 0 0 0 0 0 0 "vp" -1 1 "c" 20 0
"4611" 20 "10" 6 73 0 0 0 0 0 0 0 0 0 0 0 0 0 0 "other" -1 1 "c" 4 0
"4612" 20 "10" 7 73 0 0 0 0 0 0 0 0 0 0 0 0 0 0 "other" -1 1 "c" 15 0
"4613" 20 "10" 8 73 0 0 0 0 0 0 0 0 0 0 0 0 0 0 "other" -1 1 "c" 8 0
"4614" 20 "10" 9 73 0 0 0 0 0 0 0 0 0 0 0 0 0 0 "other" -1 1 "c" 4 0
"4615" 20 "1" 10 34 0 0 0 0 0 0 0 0 0 0 0 0 0 0 "wh-1" -1 -1 "d" 6 0
"4616" 20 "11" 10 112 0 0 0 0 0 0 0 0 0 0 0 0 0 0 "wh-1" 1 -1 "b" 8 0
"4617" 20 "11" 11 112 155 1 155 155 155 155 155 155 0 0 0 0 0 155 "wh" 1 -1 "b" 5 1
"4618" 20 "11" 1 112 0 0 0 0 0 0 0 0 0 0 0 0 0 0 "np1" 1 -1 "b" 36 0
"4619" 20 "11" 12 112 381 1 381 381 381 381 381 536 0 0 0 0 0 381 "wh+1" 1 -1 "b" 4 1
"4620" 20 "11" 13 112 137 1 0 538 538 538 538 1074 0 0 0 0 0 538 "wh+2" 1 -1 "b" 30 1
"4621" 20 "1" 11 34 347 1 347 347 347 347 347 347 0 0 0 0 0 347 "wh" -1 -1 "d" 6 1
"4622" 20 "11" 14 112 249 1 249 249 249 249 249 1323 0 0 0 0 0 249 "other" 1 -1 "b" 5 1
"4623" 20 "11" 15 112 205 1 205 205 205 205 205 1528 0 0 0 0 0 205 "other" 1 -1 "b" 6 1
"4624" 20 "11" 16 112 135 1 0 434 434 434 434 1962 0 0 0 0 0 434 "end" 1 -1 "b" 10 1
"4625" 20 "11" 2 112 0 0 0 0 0 0 0 0 0 0 0 0 0 0 "aux" 1 -1 "b" 5 0
"4626" 20 "1" 12 34 200 1 200 200 200 200 200 547 0 0 0 0 0 200 "wh+1" -1 -1 "d" 4 1
"4627" 20 "11" 3 112 0 0 0 0 0 0 0 0 0 0 0 0 0 0 "np2" 1 -1 "b" 19 0
"4628" 20 "1" 13 34 161 1 161 161 161 161 161 708 0 0 0 0 0 161 "wh+2" -1 -1 "d" 2 1
"4629" 20 "1" 1 34 0 0 0 0 0 370 0 0 370 0 370 0 0 370 "np1" -1 -1 "d" 30 1
"4630" 20 "11" 4 112 0 0 0 0 0 0 0 0 0 0 0 0 0 0 "adj" 1 -1 "b" 38 0
"4631" 20 "11" 5 112 0 0 0 0 0 0 0 0 0 0 0 0 0 0 "vp" 1 -1 "b" 11 0
"4632" 20 "1" 15 34 140 1 140 140 140 140 140 848 0 0 0 0 0 140 "other" -1 -1 "d" 5 1
"4633" 20 "11" 6 112 0 0 0 0 0 0 0 0 0 0 0 0 0 0 "other" 1 -1 "b" 4 0
"4634" 20 "1" 16 34 58 1 0 370 370 370 1811 2659 0 0 0 1 1 370 "end" -1 -1 "d" 14 1
"4635" 20 "11" 8 112 0 0 0 0 0 0 0 0 0 0 0 0 0 0 "other" 1 -1 "b" 8 0
"4636" 20 "11" 9 112 0 0 0 0 0 0 0 0 0 0 0 0 0 0 "other" 1 -1 "b" 11 0
"4637" 20 "12" 10 52 0 0 0 0 0 0 0 0 0 0 0 0 0 0 "wh-1" 1 1 "a" 13 0
"4638" 20 "12" 11 52 205 1 205 205 205 205 205 205 0 0 0 0 0 205 "wh" 1 1 "a" 6 1
"4639" 20 "12" 12 52 0 0 0 0 0 180 0 205 180 0 180 0 0 180 "wh+1" 1 1 "a" 4 1
"4640" 20 "12" 13 52 163 1 0 163 292 292 472 677 129 129 0 1 1 129 "wh+2" 1 1 "a" 12 1
"4641" 20 "12" 1 52 0 0 0 0 0 918 0 0 918 0 918 0 0 918 "np1" 1 1 "a" 32 1
"4642" 20 "12" 15 52 205 1 0 343 343 541 343 1020 198 0 198 0 0 198 "other" 1 1 "a" 4 1
"4643" 20 "12" 16 52 148 1 0 148 493 493 3264 4284 345 345 0 2 2 345 "end" 1 1 "a" 25 1
"4644" 20 "12" 2 52 0 0 0 0 0 123 0 0 123 0 123 0 1 123 "aux" 1 1 "a" 6 1
"4645" 20 "1" 2 34 0 0 0 0 0 0 0 0 0 0 0 0 0 0 "aux" -1 -1 "d" 5 0
"4646" 20 "12" 3 52 0 0 0 0 0 639 0 0 639 0 639 0 1 538 "np2" 1 1 "a" 26 1
"4647" 20 "12" 4 52 0 0 0 0 0 694 0 0 694 0 694 0 1 525 "adj" 1 1 "a" 26 1
"4648" 20 "12" 5 52 0 0 0 0 0 199 0 0 199 0 199 0 0 199 "vp" 1 1 "a" 8 1
"4649" 20 "12" 6 52 0 0 0 0 0 0 0 0 0 0 0 0 0 0 "other" 1 1 "a" 4 0
"4650" 20 "12" 7 52 0 0 0 0 0 0 0 0 0 0 0 0 0 0 "other" 1 1 "a" 22 0
"4651" 20 "12" 8 52 0 0 0 0 0 0 0 0 0 0 0 0 0 0 "other" 1 1 "a" 3 0
"4652" 20 "12" 9 52 0 0 0 0 0 0 0 0 0 0 0 0 0 0 "other" 1 1 "a" 6 0
"4653" 20 "13" 11 56 0 0 0 0 0 0 0 0 0 0 0 0 0 0 "wh-1" -1 -1 "d" 9 0
"4654" 20 "13" 12 56 222 1 222 222 222 222 222 222 0 0 0 0 0 222 "wh" -1 -1 "d" 6 1
"4655" 20 "13" 13 56 218 1 0 218 218 412 218 440 194 0 194 0 0 194 "wh+1" -1 -1 "d" 6 1
"4656" 20 "13" 14 56 220 1 0 283 582 582 776 1216 299 299 0 1 1 299 "wh+2" -1 -1 "d" 16 1
"4657" 20 "13" 15 56 226 1 0 226 226 476 226 1442 250 0 250 0 0 250 "other" -1 -1 "d" 20 1
"4658" 20 "13" 1 56 0 0 0 0 0 327 0 0 327 0 327 0 0 327 "np1" -1 -1 "d" 53 1
"4659" 20 "13" 16 56 197 1 0 197 359 359 609 2051 162 162 0 1 1 162 "other" -1 -1 "d" 9 1
"4660" 20 "13" 17 56 175 1 0 538 538 538 1137 3188 0 0 0 1 1 538 "end" -1 -1 "d" 18 1
"4661" 20 "13" 2 56 0 0 0 0 0 0 0 0 0 0 0 0 0 0 "aux" -1 -1 "d" 5 0
"4662" 20 "1" 3 34 0 0 0 0 0 299 0 0 299 0 299 0 0 299 "np2" -1 -1 "d" 23 1
"4663" 20 "13" 3 56 0 0 0 0 0 0 0 0 0 0 0 0 0 0 "np2" -1 -1 "d" 13 0
"4664" 20 "13" 4 56 0 0 0 0 0 144 0 0 144 0 144 0 1 144 "adj" -1 -1 "d" 28 1
"4665" 20 "13" 5 56 0 0 0 0 0 128 0 0 128 0 128 0 1 128 "vp" -1 -1 "d" 10 1
"4666" 20 "13" 6 56 0 0 0 0 0 0 0 0 0 0 0 0 0 0 "other" -1 -1 "d" 4 0
"4667" 20 "13" 7 56 0 0 0 0 0 0 0 0 0 0 0 0 0 0 "other" -1 -1 "d" 8 0
"4668" 20 "13" 8 56 0 0 0 0 0 0 0 0 0 0 0 0 0 0 "other" -1 -1 "d" 14 0
"4669" 20 "13" 9 56 0 0 0 0 0 0 0 0 0 0 0 0 0 0 "other" -1 -1 "d" 6 0
"4670" 20 "14" 10 38 0 0 0 0 0 0 0 0 0 0 0 0 0 0 "wh-1" -1 1 "c" 15 0
"4671" 20 "14" 11 38 159 1 0 262 262 262 262 262 0 0 0 0 0 262 "wh" -1 1 "c" 6 1
"4672" 20 "14" 12 38 317 1 317 317 317 317 317 579 0 0 0 0 0 317 "wh+1" -1 1 "c" 6 1
"4673" 20 "14" 13 38 127 1 0 731 731 731 731 1310 0 0 0 0 0 731 "wh+2" -1 1 "c" 31 1
"4674" 20 "14" 1 38 0 0 0 0 0 604 0 0 604 0 604 0 0 604 "np1" -1 1 "c" 34 1
"4675" 20 "14" 14 38 255 1 0 653 653 653 653 1963 0 0 0 0 0 653 "other" -1 1 "c" 25 1
"4676" 20 "14" 15 38 133 1 0 450 450 450 450 2413 0 0 0 0 0 450 "other" -1 1 "c" 14 1
"4677" 20 "14" 16 38 435 1 0 957 957 957 2067 4480 0 0 0 1 1 957 "end" -1 1 "c" 26 1
"4678" 20 "14" 2 38 0 0 0 0 0 0 0 0 0 0 0 0 0 0 "aux" -1 1 "c" 6 0
"4679" 20 "14" 3 38 0 0 0 0 0 188 0 0 188 0 188 0 0 188 "np2" -1 1 "c" 13 1
"4680" 20 "1" 4 34 0 0 0 0 0 105 0 0 105 0 105 0 1 105 "adj" -1 -1 "d" 19 1
"4681" 20 "14" 4 38 0 0 0 0 0 318 0 0 318 0 318 0 0 318 "adj" -1 1 "c" 31 1
"4682" 20 "14" 5 38 0 0 0 0 0 0 0 0 0 0 0 0 0 0 "vp" -1 1 "c" 21 0
"4683" 20 "14" 6 38 0 0 0 0 0 0 0 0 0 0 0 0 0 0 "other" -1 1 "c" 4 0
"4684" 20 "14" 7 38 0 0 0 0 0 0 0 0 0 0 0 0 0 0 "other" -1 1 "c" 6 0
"4685" 20 "14" 8 38 0 0 0 0 0 0 0 0 0 0 0 0 0 0 "other" -1 1 "c" 6 0
"4686" 20 "14" 9 38 0 0 0 0 0 0 0 0 0 0 0 0 0 0 "other" -1 1 "c" 7 0
"4687" 20 "15" 10 39 0 0 0 0 0 0 0 0 0 0 0 0 0 0 "wh-1" 1 -1 "b" 9 0
"4688" 20 "15" 11 39 202 1 202 202 202 202 202 202 0 0 0 0 0 202 "wh" 1 -1 "b" 4 1
"4689" 20 "15" 12 39 341 1 341 341 341 341 341 543 0 0 0 0 0 341 "wh+1" 1 -1 "b" 3 1
"4690" 20 "15" 13 39 245 1 245 245 245 245 245 788 0 0 0 0 0 245 "wh+2" 1 -1 "b" 10 1
"4691" 20 "15" 1 39 0 0 0 0 0 0 0 0 0 0 0 0 0 0 "np1" 1 -1 "b" 38 0
"4692" 20 "15" 14 39 246 1 0 391 391 723 391 1179 332 0 332 0 0 332 "other" 1 -1 "b" 20 1
"4693" 20 "15" 15 39 172 1 0 172 711 711 1043 2222 539 539 0 1 1 539 "other" 1 -1 "b" 24 1
"4694" 20 "15" 16 39 245 1 0 662 662 662 662 2884 0 0 0 0 0 662 "end" 1 -1 "b" 31 1
"4695" 20 "15" 2 39 0 0 0 0 0 0 0 0 0 0 0 0 0 0 "aux" 1 -1 "b" 5 0
"4696" 20 "15" 3 39 0 0 0 0 0 0 0 0 0 0 0 0 0 0 "np2" 1 -1 "b" 15 0
"4697" 20 "1" 5 34 0 0 0 0 0 0 0 0 0 0 0 0 0 0 "vp" -1 -1 "d" 18 0
"4698" 20 "15" 4 39 0 0 0 0 0 0 0 0 0 0 0 0 0 0 "adj" 1 -1 "b" 28 0
"4699" 20 "15" 5 39 0 0 0 0 0 0 0 0 0 0 0 0 0 0 "vp" 1 -1 "b" 9 0
"4700" 20 "15" 6 39 0 0 0 0 0 0 0 0 0 0 0 0 0 0 "other" 1 -1 "b" 4 0
"4701" 20 "15" 7 39 0 0 0 0 0 0 0 0 0 0 0 0 0 0 "other" 1 -1 "b" 21 0
"4702" 20 "15" 8 39 0 0 0 0 0 0 0 0 0 0 0 0 0 0 "other" 1 -1 "b" 7 0
"4703" 20 "15" 9 39 0 0 0 0 0 0 0 0 0 0 0 0 0 0 "other" 1 -1 "b" 9 0
"4704" 20 "16" 10 4 0 0 0 0 0 477 0 0 477 0 477 0 1 325 "wh-1" 1 1 "a" 10 1
"4705" 20 "16" 11 4 235 1 0 235 235 500 235 235 265 0 265 0 0 265 "wh" 1 1 "a" 6 1
"4706" 20 "16" 12 4 218 1 0 362 362 679 362 597 317 0 317 0 0 67 "wh+1" 1 1 "a" 7 1
"4707" 20 "16" 13 4 149 1 0 472 472 814 472 1069 342 0 342 0 1 224 "wh+2" 1 1 "a" 12 1
"4708" 20 "16" 1 4 0 0 0 0 0 940 0 0 940 0 940 0 0 940 "np1" 1 1 "a" 33 1
"4709" 20 "16" 14 4 262 1 0 927 927 1658 927 1996 731 0 731 0 0 185 "other" 1 1 "a" 21 1
"4710" 20 "16" 15 4 149 1 0 249 448 448 994 2990 199 199 0 1 1 199 "other" 1 1 "a" 18 1
"4711" 20 "16" 16 4 295 1 0 647 1215 1215 7843 10833 568 568 0 1 1 568 "end" 1 1 "a" 21 1
"4712" 20 "16" 2 4 0 0 0 0 0 0 0 0 0 0 0 0 0 0 "aux" 1 1 "a" 6 0
"4713" 20 "16" 3 4 0 0 0 0 0 1444 0 0 1444 0 1444 0 0 516 "np2" 1 1 "a" 25 1
"4714" 20 "16" 4 4 0 0 0 0 0 1095 0 0 1095 0 1095 0 1 694 "adj" 1 1 "a" 32 1
"4715" 20 "16" 5 4 0 0 0 0 0 246 0 0 246 0 246 0 0 246 "vp" 1 1 "a" 11 1
"4716" 20 "16" 6 4 0 0 0 0 0 0 0 0 0 0 0 0 0 0 "other" 1 1 "a" 4 0
"4717" 20 "16" 7 4 0 0 0 0 0 300 0 0 300 0 300 0 0 300 "other" 1 1 "a" 7 1
"4718" 20 "16" 8 4 0 0 0 0 0 420 0 0 420 0 420 0 1 180 "other" 1 1 "a" 6 1
"4719" 20 "16" 9 4 0 0 0 0 0 597 0 0 597 0 597 0 1 225 "other" 1 1 "a" 11 1
"4720" 20 "17" 10 100 0 0 0 0 0 0 0 0 0 0 0 0 0 0 "wh-1" -1 -1 "d" 21 0
"4721" 20 "17" 1 100 0 0 0 0 0 557 0 0 557 0 557 0 0 557 "np1" -1 -1 "d" 34 1
"4722" 20 "17" 11 100 242 1 242 242 242 242 242 242 0 0 0 0 0 242 "wh" -1 -1 "d" 6 1
"4723" 20 "17" 13 100 162 1 0 313 313 313 313 555 0 0 0 0 0 313 "wh+2" -1 -1 "d" 12 1
"4724" 20 "17" 14 100 237 1 237 237 237 237 237 792 0 0 0 0 0 237 "other" -1 -1 "d" 15 1
"4725" 20 "17" 15 100 166 1 166 166 166 166 166 958 0 0 0 0 0 166 "other" -1 -1 "d" 5 1
"4726" 20 "17" 16 100 160 1 0 266 266 266 823 1781 0 0 0 1 1 266 "end" -1 -1 "d" 17 1
"4727" 20 "17" 2 100 0 0 0 0 0 0 0 0 0 0 0 0 0 0 "aux" -1 -1 "d" 5 0
"4728" 20 "17" 3 100 0 0 0 0 0 0 0 0 0 0 0 0 0 0 "np2" -1 -1 "d" 14 0
"4729" 20 "1" 7 34 0 0 0 0 0 667 0 0 667 0 667 0 1 667 "other" -1 -1 "d" 30 1
"4730" 20 "17" 4 100 0 0 0 0 0 0 0 0 0 0 0 0 0 0 "adj" -1 -1 "d" 20 0
"4731" 20 "17" 5 100 0 0 0 0 0 0 0 0 0 0 0 0 0 0 "vp" -1 -1 "d" 26 0
"4732" 20 "17" 6 100 0 0 0 0 0 0 0 0 0 0 0 0 0 0 "other" -1 -1 "d" 4 0
"4733" 20 "17" 7 100 0 0 0 0 0 0 0 0 0 0 0 0 0 0 "other" -1 -1 "d" 13 0
"4734" 20 "17" 8 100 0 0 0 0 0 0 0 0 0 0 0 0 0 0 "other" -1 -1 "d" 6 0
"4735" 20 "18" 10 32 0 0 0 0 0 0 0 0 0 0 0 0 0 0 "wh-1" -1 1 "c" 6 0
"4736" 20 "18" 11 32 167 1 167 167 167 167 167 167 0 0 0 0 0 167 "wh" -1 1 "c" 6 1
"4737" 20 "18" 12 32 159 1 0 159 159 362 159 326 203 0 203 0 0 203 "wh+1" -1 1 "c" 5 1
"4738" 20 "18" 1 32 0 0 0 0 0 992 0 0 992 0 992 0 0 992 "np1" -1 1 "c" 30 1
"4739" 20 "18" 13 32 167 1 0 167 268 268 471 797 101 101 0 1 1 101 "wh+2" -1 1 "c" 14 1
"4740" 20 "18" 14 32 207 1 0 298 298 298 298 1095 0 0 0 0 0 298 "other" -1 1 "c" 8 1
"4741" 20 "18" 15 32 242 1 0 565 565 565 565 1660 0 0 0 0 0 565 "other" -1 1 "c" 19 1
"4742" 20 "18" 16 32 211 1 211 211 211 211 1203 2863 0 0 0 1 1 211 "end" -1 1 "c" 10 1
"4743" 20 "18" 2 32 0 0 0 0 0 0 0 0 0 0 0 0 0 0 "aux" -1 1 "c" 6 0
"4744" 20 "18" 3 32 0 0 0 0 0 0 0 0 0 0 0 0 0 0 "np2" -1 1 "c" 17 0
"4745" 20 "1" 8 34 0 0 0 0 0 0 0 0 0 0 0 0 0 0 "other" -1 -1 "d" 6 0
"4746" 20 "18" 4 32 0 0 0 0 0 0 0 0 0 0 0 0 0 0 "adj" -1 1 "c" 23 0
"4747" 20 "18" 5 32 0 0 0 0 0 0 0 0 0 0 0 0 0 0 "vp" -1 1 "c" 26 0
"4748" 20 "18" 6 32 0 0 0 0 0 0 0 0 0 0 0 0 0 0 "other" -1 1 "c" 4 0
"4749" 20 "18" 7 32 0 0 0 0 0 0 0 0 0 0 0 0 0 0 "other" -1 1 "c" 22 0
"4750" 20 "18" 8 32 0 0 0 0 0 0 0 0 0 0 0 0 0 0 "other" -1 1 "c" 10 0
"4751" 20 "18" 9 32 0 0 0 0 0 0 0 0 0 0 0 0 0 0 "other" -1 1 "c" 4 0
"4752" 20 "19" 10 6 0 0 0 0 0 0 0 0 0 0 0 0 0 0 "wh-1" 1 -1 "b" 13 0
"4753" 20 "19" 11 6 151 1 0 243 243 243 243 243 0 0 0 0 0 243 "wh" 1 -1 "b" 6 1
"4754" 20 "19" 12 6 230 1 0 230 230 565 230 473 335 0 335 0 0 107 "wh+1" 1 -1 "b" 6 1
"4755" 20 "19" 13 6 117 1 0 117 282 415 510 983 298 165 133 1 2 133 "wh+2" 1 -1 "b" 7 1
"4756" 20 "19" 14 6 241 1 0 241 241 396 241 1224 155 0 155 0 0 155 "other" 1 -1 "b" 5 1
"4757" 20 "19" 15 6 224 1 0 317 459 601 614 1838 284 142 142 1 2 142 "other" 1 -1 "b" 17 1
"4758" 20 "19" 1 6 0 0 0 0 0 998 0 0 998 0 998 0 0 998 "np1" 1 -1 "b" 37 1
"4759" 20 "19" 16 6 242 1 0 367 367 367 5118 6956 0 0 0 1 1 367 "end" 1 -1 "b" 15 1
"4760" 20 "19" 2 6 0 0 0 0 0 360 0 0 360 0 360 0 0 146 "aux" 1 -1 "b" 5 1
"4761" 20 "1" 9 34 0 0 0 0 0 0 0 0 0 0 0 0 0 0 "other" -1 -1 "d" 6 0
"4762" 20 "19" 3 6 0 0 0 0 0 792 0 0 792 0 792 0 1 176 "np2" 1 -1 "b" 21 1
"4763" 20 "19" 4 6 0 0 0 0 0 1370 0 0 1370 0 1370 0 1 282 "adj" 1 -1 "b" 29 1
"4764" 20 "19" 5 6 0 0 0 0 0 849 0 0 849 0 849 0 0 849 "vp" 1 -1 "b" 21 1
"4765" 20 "19" 6 6 0 0 0 0 0 0 0 0 0 0 0 0 0 0 "other" 1 -1 "b" 4 0
"4766" 20 "19" 7 6 0 0 0 0 0 0 0 0 0 0 0 0 0 0 "other" 1 -1 "b" 2 0
"4767" 20 "19" 8 6 0 0 0 0 0 0 0 0 0 0 0 0 0 0 "other" 1 -1 "b" 3 0
"4768" 20 "19" 9 6 0 0 0 0 0 0 0 0 0 0 0 0 0 0 "other" 1 -1 "b" 5 0
"4769" 20 "20" 10 101 0 0 0 0 0 0 0 0 0 0 0 0 0 0 "wh-1" 1 1 "a" 10 0
"4770" 20 "20" 1 101 0 0 0 0 0 553 0 0 553 0 553 0 0 553 "np1" 1 1 "a" 35 1
"4771" 20 "20" 11 101 189 1 189 189 189 189 189 189 0 0 0 0 0 189 "wh" 1 1 "a" 5 1
"4772" 20 "20" 12 101 0 0 0 0 0 124 0 189 124 0 124 0 0 124 "wh+1" 1 1 "a" 4 1
"4773" 20 "20" 13 101 179 1 0 179 497 497 621 810 318 318 0 1 1 318 "wh+2" 1 1 "a" 26 1
"4774" 20 "20" 14 101 0 0 0 0 0 188 0 810 188 0 188 0 0 188 "other" 1 1 "a" 6 1
"4775" 20 "20" 15 101 187 1 0 345 589 589 777 1587 244 244 0 1 1 244 "other" 1 1 "a" 16 1
"4776" 20 "20" 16 101 154 1 154 154 154 154 1117 2704 0 0 0 1 1 154 "end" 1 1 "a" 8 1
"4777" 20 "20" 2 101 0 0 0 0 0 0 0 0 0 0 0 0 0 0 "aux" 1 1 "a" 6 0
"4778" 20 "20" 3 101 0 0 0 0 0 0 0 0 0 0 0 0 0 0 "np2" 1 1 "a" 16 0
"4779" 20 "20" 4 101 0 0 0 0 0 410 0 0 410 0 410 0 1 225 "adj" 1 1 "a" 22 1
"4780" 20 "20" 5 101 0 0 0 0 0 0 0 0 0 0 0 0 0 0 "vp" 1 1 "a" 14 0
"4781" 20 "20" 6 101 0 0 0 0 0 0 0 0 0 0 0 0 0 0 "other" 1 1 "a" 4 0
"4782" 20 "20" 7 101 0 0 0 0 0 0 0 0 0 0 0 0 0 0 "other" 1 1 "a" 27 0
"4783" 20 "20" 8 101 0 0 0 0 0 0 0 0 0 0 0 0 0 0 "other" 1 1 "a" 6 0
"4784" 20 "2" 10 78 0 0 0 0 0 0 0 0 0 0 0 0 0 0 "wh-1" -1 1 "c" 5 0
"4785" 20 "21" 11 63 206 1 206 206 206 206 206 206 0 0 0 0 0 206 "wh" -1 -1 "d" 8 1
"4786" 20 "21" 12 63 196 1 0 480 480 480 480 686 0 0 0 0 0 480 "wh+1" -1 -1 "d" 5 1
"4787" 20 "21" 13 63 108 1 0 108 108 234 108 794 126 0 126 0 0 126 "wh+2" -1 -1 "d" 8 1
"4788" 20 "21" 15 63 168 1 168 168 168 168 294 1088 0 0 0 1 1 168 "other" -1 -1 "d" 13 1
"4789" 20 "21" 1 63 0 0 0 0 0 0 0 0 0 0 0 0 0 0 "np1" -1 -1 "d" 34 0
"4790" 20 "21" 16 63 218 1 0 1446 1446 1446 1446 2534 0 0 0 0 0 1446 "end" -1 -1 "d" 24 1
"4791" 20 "2" 11 78 148 1 148 148 148 148 148 148 0 0 0 0 0 148 "wh" -1 1 "c" 6 1
"4792" 20 "21" 2 63 0 0 0 0 0 0 0 0 0 0 0 0 0 0 "aux" -1 -1 "d" 5 0
"4793" 20 "2" 12 78 251 1 251 251 251 251 251 399 0 0 0 0 0 251 "wh+1" -1 1 "c" 3 1
"4794" 20 "21" 3 63 0 0 0 0 0 0 0 0 0 0 0 0 0 0 "np2" -1 -1 "d" 10 0
"4795" 20 "2" 13 78 151 1 151 151 151 151 151 550 0 0 0 0 0 151 "wh+2" -1 1 "c" 12 1
"4796" 20 "21" 4 63 0 0 0 0 0 0 0 0 0 0 0 0 0 0 "adj" -1 -1 "d" 26 0
"4797" 20 "2" 14 78 180 1 180 180 180 180 180 730 0 0 0 0 0 180 "other" -1 1 "c" 8 1
"4798" 20 "21" 5 63 0 0 0 0 0 0 0 0 0 0 0 0 0 0 "vp" -1 -1 "d" 9 0
"4799" 20 "2" 15 78 165 1 0 523 523 523 523 1253 0 0 0 0 0 523 "other" -1 1 "c" 18 1
"4800" 20 "21" 6 63 0 0 0 0 0 0 0 0 0 0 0 0 0 0 "other" -1 -1 "d" 4 0
"4801" 20 "2" 16 78 414 1 414 414 414 414 414 1667 0 0 0 0 0 414 "end" -1 1 "c" 8 1
"4802" 20 "21" 7 63 0 0 0 0 0 0 0 0 0 0 0 0 0 0 "other" -1 -1 "d" 7 0
"4803" 20 "2" 1 78 0 0 0 0 0 0 0 0 0 0 0 0 0 0 "np1" -1 1 "c" 35 0
"4804" 20 "21" 8 63 0 0 0 0 0 0 0 0 0 0 0 0 0 0 "other" -1 -1 "d" 6 0
"4805" 20 "21" 9 63 0 0 0 0 0 0 0 0 0 0 0 0 0 0 "other" -1 -1 "d" 4 0
"4806" 20 "22" 10 124 0 0 0 0 0 0 0 0 0 0 0 0 0 0 "wh-1" -1 1 "c" 6 0
"4807" 20 "22" 11 124 196 1 196 196 196 196 196 196 0 0 0 0 0 196 "wh" -1 1 "c" 8 1
"4808" 20 "22" 1 124 0 0 0 0 0 737 0 0 737 0 737 0 0 737 "np1" -1 1 "c" 40 1
"4809" 20 "22" 12 124 160 1 0 160 160 318 160 356 158 0 158 0 0 158 "wh+1" -1 1 "c" 7 1
"4810" 20 "22" 13 124 174 1 0 174 174 512 174 530 338 0 338 0 1 155 "wh+2" -1 1 "c" 8 1
"4811" 20 "22" 14 124 0 0 0 0 0 189 0 530 189 0 189 0 0 189 "other" -1 1 "c" 4 1
"4812" 20 "22" 15 124 0 0 0 0 0 154 0 530 154 0 154 0 0 154 "other" -1 1 "c" 4 1
"4813" 20 "22" 16 124 234 1 0 234 705 705 2660 3190 471 471 0 2 2 471 "end" -1 1 "c" 21 1
"4814" 20 "22" 2 124 0 0 0 0 0 0 0 0 0 0 0 0 0 0 "aux" -1 1 "c" 6 0
"4815" 20 "22" 3 124 0 0 0 0 0 379 0 0 379 0 379 0 0 379 "np2" -1 1 "c" 19 1
"4816" 20 "22" 4 124 0 0 0 0 0 0 0 0 0 0 0 0 0 0 "adj" -1 1 "c" 31 0
"4817" 20 "22" 5 124 0 0 0 0 0 0 0 0 0 0 0 0 0 0 "vp" -1 1 "c" 22 0
"4818" 20 "22" 6 124 0 0 0 0 0 0 0 0 0 0 0 0 0 0 "other" -1 1 "c" 4 0
"4819" 20 "22" 7 124 0 0 0 0 0 0 0 0 0 0 0 0 0 0 "other" -1 1 "c" 11 0
"4820" 20 "2" 2 78 0 0 0 0 0 0 0 0 0 0 0 0 0 0 "aux" -1 1 "c" 6 0
"4821" 20 "22" 8 124 0 0 0 0 0 0 0 0 0 0 0 0 0 0 "other" -1 1 "c" 7 0
"4822" 20 "22" 9 124 0 0 0 0 0 0 0 0 0 0 0 0 0 0 "other" -1 1 "c" 6 0
"4823" 20 "23" 10 79 0 0 0 0 0 0 0 0 0 0 0 0 0 0 "wh-1" 1 -1 "b" 20 0
"4824" 20 "23" 11 79 132 1 0 258 258 258 258 258 0 0 0 0 0 258 "wh" 1 -1 "b" 8 1
"4825" 20 "23" 12 79 216 1 216 216 216 216 216 474 0 0 0 0 0 216 "wh+1" 1 -1 "b" 6 1
"4826" 20 "23" 13 79 194 1 194 194 194 194 194 668 0 0 0 0 0 194 "wh+2" 1 -1 "b" 12 1
"4827" 20 "23" 14 79 191 1 0 909 909 909 909 1577 0 0 0 0 0 909 "other" 1 -1 "b" 28 1
"4828" 20 "23" 15 79 190 1 0 190 190 350 190 1767 160 0 160 0 0 160 "other" 1 -1 "b" 12 1
"4829" 20 "23" 16 79 312 1 0 504 1615 1615 1775 3542 1111 1111 0 1 1 1111 "end" 1 -1 "b" 25 1
"4830" 20 "23" 1 79 0 0 0 0 0 0 0 0 0 0 0 0 0 0 "np1" 1 -1 "b" 57 0
"4831" 20 "23" 2 79 0 0 0 0 0 0 0 0 0 0 0 0 0 0 "aux" 1 -1 "b" 5 0
"4832" 20 "23" 3 79 0 0 0 0 0 0 0 0 0 0 0 0 0 0 "np2" 1 -1 "b" 12 0
"4833" 20 "23" 4 79 0 0 0 0 0 0 0 0 0 0 0 0 0 0 "adj" 1 -1 "b" 20 0
"4834" 20 "23" 5 79 0 0 0 0 0 0 0 0 0 0 0 0 0 0 "vp" 1 -1 "b" 16 0
"4835" 20 "23" 6 79 0 0 0 0 0 0 0 0 0 0 0 0 0 0 "other" 1 -1 "b" 4 0
"4836" 20 "23" 7 79 0 0 0 0 0 0 0 0 0 0 0 0 0 0 "other" 1 -1 "b" 17 0
"4837" 20 "2" 3 78 0 0 0 0 0 0 0 0 0 0 0 0 0 0 "np2" -1 1 "c" 18 0
"4838" 20 "23" 8 79 0 0 0 0 0 0 0 0 0 0 0 0 0 0 "other" 1 -1 "b" 6 0
"4839" 20 "23" 9 79 0 0 0 0 0 0 0 0 0 0 0 0 0 0 "other" 1 -1 "b" 5 0
"4840" 20 "24" 10 5 0 0 0 0 0 120 0 0 120 0 120 0 0 120 "wh-1" 1 1 "a" 6 1
"4841" 20 "24" 11 5 165 1 0 165 165 402 165 165 237 0 237 0 0 237 "wh" 1 1 "a" 3 1
"4842" 20 "24" 12 5 87 1 0 87 87 464 87 252 377 0 377 0 0 241 "wh+1" 1 1 "a" 2 1
"4843" 20 "24" 13 5 151 1 151 151 151 151 287 539 0 0 0 1 1 151 "wh+2" 1 1 "a" 8 1
"4844" 20 "24" 14 5 241 1 0 241 241 454 241 780 213 0 213 0 0 213 "other" 1 1 "a" 7 1
"4845" 20 "24" 1 5 0 0 0 0 0 5723 0 0 5723 0 5723 0 0 502 "np1" 1 1 "a" 25 1
"4846" 20 "24" 15 5 210 1 0 362 362 580 362 1142 218 0 218 0 0 218 "other" 1 1 "a" 14 1
"4847" 20 "24" 16 5 278 1 0 483 1047 1047 15021 16163 564 564 0 2 2 564 "end" 1 1 "a" 18 1
"4848" 20 "24" 2 5 0 0 0 0 0 803 0 0 803 0 803 0 1 158 "aux" 1 1 "a" 6 1
"4849" 20 "24" 3 5 0 0 0 0 0 2935 0 0 2935 0 2935 0 3 1567 "np2" 1 1 "a" 33 1
"4850" 20 "24" 4 5 0 0 0 0 0 1146 0 0 1146 0 1146 0 0 178 "adj" 1 1 "a" 25 1
"4851" 20 "24" 5 5 0 0 0 0 0 544 0 0 544 0 544 0 2 348 "vp" 1 1 "a" 8 1
"4852" 20 "24" 6 5 0 0 0 0 0 180 0 0 180 0 180 0 0 180 "other" 1 1 "a" 4 1
"4853" 20 "24" 7 5 0 0 0 0 0 718 0 0 718 0 718 0 1 193 "other" 1 1 "a" 4 1
"4854" 20 "2" 4 78 0 0 0 0 0 0 0 0 0 0 0 0 0 0 "adj" -1 1 "c" 17 0
"4855" 20 "24" 8 5 0 0 0 0 0 636 0 0 636 0 636 0 2 241 "other" 1 1 "a" 4 1
"4856" 20 "24" 9 5 0 0 0 0 0 260 0 0 260 0 260 0 1 103 "other" 1 1 "a" 7 1
"4857" 20 "25" 10 9 0 0 0 0 0 0 0 0 0 0 0 0 0 0 "wh-1" -1 -1 "d" 12 0
"4858" 20 "25" 11 9 207 1 207 207 207 207 207 207 0 0 0 0 0 207 "wh" -1 -1 "d" 6 1
"4859" 20 "25" 12 9 285 1 285 285 285 285 285 492 0 0 0 0 0 285 "wh+1" -1 -1 "d" 2 1
"4860" 20 "25" 13 9 120 1 0 1040 1040 1040 1040 1532 0 0 0 0 0 1040 "wh+2" -1 -1 "d" 26 1
"4861" 20 "25" 14 9 0 0 0 0 0 307 0 1532 307 0 307 0 0 175 "other" -1 -1 "d" 5 1
"4862" 20 "25" 15 9 163 1 0 163 311 311 443 1975 148 148 0 1 1 148 "other" -1 -1 "d" 14 1
"4863" 20 "25" 16 9 204 1 0 204 623 623 1875 3850 419 419 0 2 2 419 "end" -1 -1 "d" 17 1
"4864" 20 "25" 1 9 0 0 0 0 0 891 0 0 891 0 891 0 0 891 "np1" -1 -1 "d" 44 1
"4865" 20 "25" 2 9 0 0 0 0 0 0 0 0 0 0 0 0 0 0 "aux" -1 -1 "d" 5 0
"4866" 20 "25" 3 9 0 0 0 0 0 186 0 0 186 0 186 0 0 186 "np2" -1 -1 "d" 15 1
"4867" 20 "25" 4 9 0 0 0 0 0 0 0 0 0 0 0 0 0 0 "adj" -1 -1 "d" 32 0
"4868" 20 "25" 5 9 0 0 0 0 0 0 0 0 0 0 0 0 0 0 "vp" -1 -1 "d" 23 0
"4869" 20 "25" 6 9 0 0 0 0 0 0 0 0 0 0 0 0 0 0 "other" -1 -1 "d" 4 0
"4870" 20 "2" 5 78 0 0 0 0 0 0 0 0 0 0 0 0 0 0 "vp" -1 1 "c" 28 0
"4871" 20 "25" 7 9 0 0 0 0 0 0 0 0 0 0 0 0 0 0 "other" -1 -1 "d" 2 0
"4872" 20 "25" 8 9 0 0 0 0 0 0 0 0 0 0 0 0 0 0 "other" -1 -1 "d" 3 0
"4873" 20 "25" 9 9 0 0 0 0 0 0 0 0 0 0 0 0 0 0 "other" -1 -1 "d" 5 0
"4874" 20 "26" 10 55 165 1 165 165 165 165 165 165 0 0 0 0 0 165 "wh" -1 1 "c" 5 1
"4875" 20 "26" 11 55 303 1 0 303 303 454 303 468 151 0 151 0 0 151 "wh+1" -1 1 "c" 5 1
"4876" 20 "26" 12 55 182 1 0 261 261 261 412 880 0 0 0 1 1 261 "wh+2" -1 1 "c" 16 1
"4877" 20 "26" 13 55 198 1 0 261 261 380 261 1141 119 0 119 0 0 119 "other" -1 1 "c" 9 1
"4878" 20 "26" 14 55 139 1 0 139 433 433 552 1693 294 294 0 1 1 294 "other" -1 1 "c" 16 1
"4879" 20 "26" 1 55 0 0 0 0 0 394 0 0 394 0 394 0 0 394 "np1" -1 1 "c" 38 1
"4880" 20 "26" 15 55 131 1 0 514 514 514 908 2601 0 0 0 1 1 514 "end" -1 1 "c" 22 1
"4881" 20 "26" 2 55 0 0 0 0 0 0 0 0 0 0 0 0 0 0 "aux" -1 1 "c" 6 0
"4882" 20 "26" 3 55 0 0 0 0 0 0 0 0 0 0 0 0 0 0 "np2" -1 1 "c" 21 0
"4883" 20 "26" 4 55 0 0 0 0 0 0 0 0 0 0 0 0 0 0 "adj" -1 1 "c" 37 0
"4884" 20 "26" 5 55 0 0 0 0 0 0 0 0 0 0 0 0 0 0 "vp" -1 1 "c" 12 0
"4885" 20 "26" 6 55 0 0 0 0 0 0 0 0 0 0 0 0 0 0 "other" -1 1 "c" 4 0
"4886" 20 "26" 8 55 0 0 0 0 0 0 0 0 0 0 0 0 0 0 "other" -1 1 "c" 6 0
"4887" 20 "26" 9 55 0 0 0 0 0 0 0 0 0 0 0 0 0 0 "wh-1" -1 1 "c" 21 0
"4888" 20 "27" 11 122 194 1 194 194 194 194 194 194 0 0 0 0 0 194 "wh" 1 -1 "b" 5 1
"4889" 20 "27" 1 122 0 0 0 0 0 798 0 0 798 0 798 0 0 798 "np1" 1 -1 "b" 46 1
"4890" 20 "27" 12 122 349 1 349 349 349 349 349 543 0 0 0 0 0 349 "wh+1" 1 -1 "b" 2 1
"4891" 20 "27" 13 122 160 1 160 160 160 160 160 703 0 0 0 0 0 160 "wh+2" 1 -1 "b" 4 1
"4892" 20 "27" 14 122 223 1 223 223 223 223 223 926 0 0 0 0 0 223 "other" 1 -1 "b" 18 1
"4893" 20 "27" 15 122 175 1 0 325 325 325 325 1251 0 0 0 0 0 325 "other" 1 -1 "b" 9 1
"4894" 20 "27" 16 122 271 1 0 655 655 655 1453 2704 0 0 0 1 1 655 "end" 1 -1 "b" 25 1
"4895" 20 "27" 2 122 0 0 0 0 0 0 0 0 0 0 0 0 0 0 "aux" 1 -1 "b" 5 0
"4896" 20 "27" 3 122 0 0 0 0 0 0 0 0 0 0 0 0 0 0 "np2" 1 -1 "b" 19 0
"4897" 20 "27" 4 122 0 0 0 0 0 0 0 0 0 0 0 0 0 0 "adj" 1 -1 "b" 25 0
"4898" 20 "27" 5 122 0 0 0 0 0 0 0 0 0 0 0 0 0 0 "vp" 1 -1 "b" 11 0
"4899" 20 "27" 6 122 0 0 0 0 0 0 0 0 0 0 0 0 0 0 "other" 1 -1 "b" 4 0
"4900" 20 "27" 7 122 0 0 0 0 0 0 0 0 0 0 0 0 0 0 "other" 1 -1 "b" 16 0
"4901" 20 "2" 7 78 0 0 0 0 0 0 0 0 0 0 0 0 0 0 "other" -1 1 "c" 5 0
"4902" 20 "27" 8 122 0 0 0 0 0 0 0 0 0 0 0 0 0 0 "other" 1 -1 "b" 6 0
"4903" 20 "27" 9 122 0 0 0 0 0 0 0 0 0 0 0 0 0 0 "other" 1 -1 "b" 5 0
"4904" 20 "28" 10 12 0 0 0 0 0 261 0 0 261 0 261 0 0 261 "wh-1" 1 1 "a" 15 1
"4905" 20 "28" 11 12 158 1 0 158 505 505 766 766 347 347 0 1 1 347 "wh" 1 1 "a" 8 1
"4906" 20 "28" 1 12 0 0 0 0 0 771 0 0 771 0 771 0 0 771 "np1" 1 1 "a" 37 1
"4907" 20 "28" 13 12 251 1 0 394 394 394 394 1160 0 0 0 0 0 394 "wh+2" 1 1 "a" 18 1
"4908" 20 "28" 14 12 188 1 188 188 188 188 188 1348 0 0 0 0 0 188 "other" 1 1 "a" 4 1
"4909" 20 "28" 15 12 142 1 0 301 301 301 301 1649 0 0 0 0 0 301 "other" 1 1 "a" 18 1
"4910" 20 "28" 16 12 152 1 152 152 152 152 1465 3114 0 0 0 1 1 152 "end" 1 1 "a" 7 1
"4911" 20 "28" 2 12 0 0 0 0 0 204 0 0 204 0 204 0 0 204 "aux" 1 1 "a" 6 1
"4912" 20 "28" 3 12 0 0 0 0 0 338 0 0 338 0 338 0 0 338 "np2" 1 1 "a" 17 1
"4913" 20 "28" 4 12 0 0 0 0 0 0 0 0 0 0 0 0 0 0 "adj" 1 1 "a" 22 0
"4914" 20 "28" 5 12 0 0 0 0 0 0 0 0 0 0 0 0 0 0 "vp" 1 1 "a" 12 0
"4915" 20 "28" 6 12 0 0 0 0 0 0 0 0 0 0 0 0 0 0 "other" 1 1 "a" 4 0
"4916" 20 "28" 7 12 0 0 0 0 0 0 0 0 0 0 0 0 0 0 "other" 1 1 "a" 20 0
"4917" 20 "2" 8 78 0 0 0 0 0 0 0 0 0 0 0 0 0 0 "other" -1 1 "c" 4 0
"4918" 20 "28" 8 12 0 0 0 0 0 0 0 0 0 0 0 0 0 0 "other" 1 1 "a" 9 0
"4919" 20 "28" 9 12 0 0 0 0 0 0 0 0 0 0 0 0 0 0 "other" 1 1 "a" 2 0
"4920" 20 "29" 10 40 0 0 0 0 0 0 0 0 0 0 0 0 0 0 "wh-1" -1 -1 "d" 6 0
"4921" 20 "29" 11 40 101 1 101 101 101 101 101 101 0 0 0 0 0 101 "wh" -1 -1 "d" 6 1
"4922" 20 "29" 12 40 0 0 0 0 0 146 0 101 146 0 146 0 0 146 "wh+1" -1 -1 "d" 3 1
"4923" 20 "29" 13 40 137 1 137 137 137 137 283 384 0 0 0 1 1 137 "wh+2" -1 -1 "d" 11 1
"4924" 20 "29" 1 40 0 0 0 0 0 958 0 0 958 0 958 0 0 958 "np1" -1 -1 "d" 31 1
"4925" 20 "29" 14 40 272 1 0 690 690 690 690 1074 0 0 0 0 0 690 "other" -1 -1 "d" 28 1
"4926" 20 "29" 15 40 258 1 0 530 530 530 530 1604 0 0 0 0 0 530 "other" -1 -1 "d" 25 1
"4927" 20 "29" 16 40 298 1 0 1106 1106 1106 2120 3724 0 0 0 1 1 1106 "end" -1 -1 "d" 20 1
"4928" 20 "29" 2 40 0 0 0 0 0 0 0 0 0 0 0 0 0 0 "aux" -1 -1 "d" 5 0
"4929" 20 "29" 3 40 0 0 0 0 0 56 0 0 56 0 56 0 0 56 "np2" -1 -1 "d" 18 1
"4930" 20 "29" 4 40 0 0 0 0 0 0 0 0 0 0 0 0 0 0 "adj" -1 -1 "d" 13 0
"4931" 20 "29" 5 40 0 0 0 0 0 0 0 0 0 0 0 0 0 0 "vp" -1 -1 "d" 17 0
"4932" 20 "29" 7 40 0 0 0 0 0 0 0 0 0 0 0 0 0 0 "other" -1 -1 "d" 3 0
"4933" 20 "2" 9 78 0 0 0 0 0 0 0 0 0 0 0 0 0 0 "other" -1 1 "c" 7 0
"4934" 20 "29" 8 40 0 0 0 0 0 0 0 0 0 0 0 0 0 0 "other" -1 -1 "d" 8 0
"4935" 20 "29" 9 40 0 0 0 0 0 0 0 0 0 0 0 0 0 0 "other" -1 -1 "d" 6 0
"4936" 20 "30" 10 120 0 0 0 0 0 0 0 0 0 0 0 0 0 0 "other" -1 1 "c" 6 0
"4937" 20 "30" 1 120 0 0 0 0 0 0 0 0 0 0 0 0 0 0 "np1" -1 1 "c" 34 0
"4938" 20 "30" 12 120 232 1 232 232 232 232 232 232 0 0 0 0 0 232 "wh" -1 1 "c" 8 1
"4939" 20 "30" 13 120 191 1 0 400 400 400 400 632 0 0 0 0 0 400 "wh+1" -1 1 "c" 2 1
"4940" 20 "30" 14 120 79 1 79 79 79 79 79 711 0 0 0 0 0 79 "wh+2" -1 1 "c" 15 1
"4941" 20 "30" 15 120 224 1 0 324 324 324 324 1035 0 0 0 0 0 324 "other" -1 1 "c" 17 1
"4942" 20 "30" 16 120 220 1 0 617 617 617 617 1652 0 0 0 0 0 617 "other" -1 1 "c" 18 1
"4943" 20 "30" 17 120 199 1 0 361 361 361 361 2013 0 0 0 0 0 361 "end" -1 1 "c" 14 1
"4944" 20 "30" 2 120 0 0 0 0 0 0 0 0 0 0 0 0 0 0 "aux" -1 1 "c" 6 0
"4945" 20 "30" 3 120 0 0 0 0 0 0 0 0 0 0 0 0 0 0 "np2" -1 1 "c" 10 0
"4946" 20 "30" 4 120 0 0 0 0 0 0 0 0 0 0 0 0 0 0 "adj" -1 1 "c" 24 0
"4947" 20 "30" 5 120 0 0 0 0 0 0 0 0 0 0 0 0 0 0 "vp" -1 1 "c" 10 0
"4948" 20 "30" 6 120 0 0 0 0 0 0 0 0 0 0 0 0 0 0 "other" -1 1 "c" 19 0
"4949" 20 "30" 7 120 0 0 0 0 0 0 0 0 0 0 0 0 0 0 "other" -1 1 "c" 4 0
"4950" 20 "30" 8 120 0 0 0 0 0 0 0 0 0 0 0 0 0 0 "other" -1 1 "c" 2 0
"4951" 20 "31" 10 65 0 0 0 0 0 0 0 0 0 0 0 0 0 0 "wh-1" 1 -1 "b" 8 0
"4952" 20 "31" 11 65 299 1 299 299 299 299 299 299 0 0 0 0 0 299 "wh" 1 -1 "b" 4 1
"4953" 20 "31" 12 65 258 1 258 258 258 258 258 557 0 0 0 0 0 258 "wh+1" 1 -1 "b" 4 1
"4954" 20 "31" 13 65 153 1 153 153 153 153 153 710 0 0 0 0 0 153 "wh+2" 1 -1 "b" 7 1
"4955" 20 "31" 14 65 188 1 188 188 188 188 188 898 0 0 0 0 0 188 "other" 1 -1 "b" 4 1
"4956" 20 "31" 15 65 185 1 0 548 548 548 548 1446 0 0 0 0 0 548 "other" 1 -1 "b" 32 1
"4957" 20 "31" 1 65 0 0 0 0 0 0 0 0 0 0 0 0 0 0 "np1" 1 -1 "b" 47 0
"4958" 20 "31" 16 65 212 1 0 375 375 375 375 1821 0 0 0 0 0 375 "end" 1 -1 "b" 15 1
"4959" 20 "3" 11 98 182 1 182 182 182 182 182 182 0 0 0 0 0 182 "wh" 1 -1 "b" 6 1
"4960" 20 "31" 2 65 0 0 0 0 0 0 0 0 0 0 0 0 0 0 "aux" 1 -1 "b" 5 0
"4961" 20 "3" 12 98 236 1 236 236 236 236 236 418 0 0 0 0 0 236 "wh+1" 1 -1 "b" 2 1
"4962" 20 "31" 3 65 0 0 0 0 0 0 0 0 0 0 0 0 0 0 "np2" 1 -1 "b" 10 0
"4963" 20 "31" 4 65 0 0 0 0 0 0 0 0 0 0 0 0 0 0 "adj" 1 -1 "b" 11 0
"4964" 20 "3" 14 98 88 1 88 88 88 88 88 506 0 0 0 0 0 88 "other" 1 -1 "b" 8 1
"4965" 20 "31" 5 65 0 0 0 0 0 0 0 0 0 0 0 0 0 0 "vp" 1 -1 "b" 20 0
"4966" 20 "3" 15 98 78 1 0 229 229 229 229 735 0 0 0 0 0 229 "other" 1 -1 "b" 14 1
"4967" 20 "31" 6 65 0 0 0 0 0 0 0 0 0 0 0 0 0 0 "other" 1 -1 "b" 4 0
"4968" 20 "3" 16 98 220 1 0 508 508 508 2619 3354 0 0 0 1 1 508 "end" 1 -1 "b" 29 1
"4969" 20 "31" 7 65 0 0 0 0 0 0 0 0 0 0 0 0 0 0 "other" 1 -1 "b" 2 0
"4970" 20 "31" 8 65 0 0 0 0 0 0 0 0 0 0 0 0 0 0 "other" 1 -1 "b" 8 0
"4971" 20 "31" 9 65 0 0 0 0 0 0 0 0 0 0 0 0 0 0 "other" 1 -1 "b" 14 0
"4972" 20 "3" 1 98 0 0 0 0 0 1003 0 0 1003 0 1003 0 0 1003 "np1" 1 -1 "b" 25 1
"4973" 20 "32" 10 36 0 0 0 0 0 0 0 0 0 0 0 0 0 0 "wh-1" 1 1 "a" 6 0
"4974" 20 "32" 11 36 232 1 232 232 232 232 232 232 0 0 0 0 0 232 "wh" 1 1 "a" 4 1
"4975" 20 "32" 12 36 276 1 276 276 276 276 276 508 0 0 0 0 0 276 "wh+1" 1 1 "a" 6 1
"4976" 20 "32" 13 36 0 0 0 0 0 209 0 508 209 0 209 0 0 209 "wh+2" 1 1 "a" 3 1
"4977" 20 "32" 1 36 0 0 0 0 0 1218 0 0 1218 0 1218 0 0 1218 "np1" 1 1 "a" 43 1
"4978" 20 "32" 14 36 122 1 122 122 122 122 331 839 0 0 0 1 1 122 "other" 1 1 "a" 9 1
"4979" 20 "32" 15 36 181 1 181 181 181 181 181 1020 0 0 0 0 0 181 "other" 1 1 "a" 8 1
"4980" 20 "32" 16 36 280 1 0 595 595 595 4182 5202 0 0 0 1 1 595 "end" 1 1 "a" 19 1
"4981" 20 "32" 2 36 0 0 0 0 0 205 0 0 205 0 205 0 0 205 "aux" 1 1 "a" 6 1
"4982" 20 "32" 3 36 0 0 0 0 0 916 0 0 916 0 916 0 0 916 "np2" 1 1 "a" 29 1
"4983" 20 "32" 4 36 0 0 0 0 0 770 0 0 770 0 770 0 0 770 "adj" 1 1 "a" 8 1
"4984" 20 "32" 5 36 0 0 0 0 0 478 0 0 478 0 478 0 0 478 "vp" 1 1 "a" 20 1
"4985" 20 "32" 6 36 0 0 0 0 0 0 0 0 0 0 0 0 0 0 "other" 1 1 "a" 4 0
"4986" 20 "32" 7 36 0 0 0 0 0 0 0 0 0 0 0 0 0 0 "other" 1 1 "a" 16 0
"4987" 20 "32" 8 36 0 0 0 0 0 0 0 0 0 0 0 0 0 0 "other" 1 1 "a" 7 0
"4988" 20 "32" 9 36 0 0 0 0 0 0 0 0 0 0 0 0 0 0 "other" 1 1 "a" 7 0
"4989" 20 "3" 2 98 0 0 0 0 0 212 0 0 212 0 212 0 0 212 "aux" 1 -1 "b" 5 1
"4990" 20 "3" 3 98 0 0 0 0 0 284 0 0 284 0 284 0 1 284 "np2" 1 -1 "b" 14 1
"4991" 20 "3" 4 98 0 0 0 0 0 612 0 0 612 0 612 0 0 612 "adj" 1 -1 "b" 29 1
"4992" 20 "3" 5 98 0 0 0 0 0 0 0 0 0 0 0 0 0 0 "vp" 1 -1 "b" 11 0
"4993" 20 "3" 6 98 0 0 0 0 0 0 0 0 0 0 0 0 0 0 "other" 1 -1 "b" 4 0
"4994" 20 "3" 7 98 0 0 0 0 0 0 0 0 0 0 0 0 0 0 "other" 1 -1 "b" 8 0
"4995" 20 "3" 8 98 0 0 0 0 0 0 0 0 0 0 0 0 0 0 "other" 1 -1 "b" 6 0
"4996" 20 "3" 9 98 0 0 0 0 0 0 0 0 0 0 0 0 0 0 "other" 1 -1 "b" 5 0
"4997" 20 "4" 10 41 0 0 0 0 0 186 0 0 186 0 186 0 1 186 "wh-1" 1 1 "a" 7 1
"4998" 20 "4" 11 41 186 1 0 247 247 757 247 247 510 0 510 0 0 153 "wh" 1 1 "a" 4 1
"4999" 20 "4" 12 41 216 1 0 216 216 359 216 463 143 0 143 0 0 143 "wh+1" 1 1 "a" 4 1
"5000" 20 "4" 13 41 0 0 0 0 0 155 0 463 155 0 155 0 0 155 "wh+2" 1 1 "a" 2 1
"5001" 20 "4" 1 41 0 0 0 0 0 944 0 0 944 0 944 0 0 944 "np1" 1 1 "a" 30 1
"5002" 20 "4" 14 41 205 1 0 205 205 356 3858 4321 151 0 151 1 1 151 "other" 1 1 "a" 4 1
"5003" 20 "4" 15 41 215 1 0 817 817 978 817 5138 161 0 161 0 1 161 "other" 1 1 "a" 12 1
"5004" 20 "4" 16 41 188 1 0 3210 3436 3436 4444 9582 226 226 0 1 1 226 "end" 1 1 "a" 32 1
"5005" 20 "4" 2 41 0 0 0 0 0 208 0 0 208 0 208 0 0 208 "aux" 1 1 "a" 6 1
"5006" 20 "4" 3 41 0 0 0 0 0 232 0 0 232 0 232 0 0 232 "np2" 1 1 "a" 13 1
"5007" 20 "4" 4 41 0 0 0 0 0 213 0 0 213 0 213 0 0 213 "adj" 1 1 "a" 14 1
"5008" 20 "4" 5 41 0 0 0 0 0 861 0 0 861 0 861 0 0 861 "vp" 1 1 "a" 21 1
"5009" 20 "4" 6 41 0 0 0 0 0 0 0 0 0 0 0 0 0 0 "other" 1 1 "a" 4 0
"5010" 20 "4" 7 41 0 0 0 0 0 469 0 0 469 0 469 0 0 249 "other" 1 1 "a" 3 1
"5011" 20 "4" 8 41 0 0 0 0 0 318 0 0 318 0 318 0 0 108 "other" 1 1 "a" 4 1
"5012" 20 "4" 9 41 0 0 0 0 0 110 0 0 110 0 110 0 0 110 "other" 1 1 "a" 3 1
"5013" 20 "5" 10 20 0 0 0 0 0 0 0 0 0 0 0 0 0 0 "wh-1" -1 -1 "d" 10 0
"5014" 20 "5" 11 20 303 1 303 303 303 303 303 303 0 0 0 0 0 303 "wh" -1 -1 "d" 3 1
"5015" 20 "5" 1 20 0 0 0 0 0 0 0 0 0 0 0 0 0 0 "np1" -1 -1 "d" 31 0
"5016" 20 "5" 12 20 167 1 167 167 167 167 167 470 0 0 0 0 0 167 "wh+1" -1 -1 "d" 6 1
"5017" 20 "5" 13 20 173 1 173 173 173 173 173 643 0 0 0 0 0 173 "wh+2" -1 -1 "d" 14 1
"5018" 20 "5" 14 20 157 1 0 546 546 546 546 1189 0 0 0 0 0 546 "other" -1 -1 "d" 18 1
"5019" 20 "5" 15 20 164 1 164 164 164 164 164 1353 0 0 0 0 0 164 "other" -1 -1 "d" 14 1
"5020" 20 "5" 16 20 161 1 0 857 857 857 857 2210 0 0 0 0 0 857 "end" -1 -1 "d" 32 1
"5021" 20 "5" 2 20 0 0 0 0 0 0 0 0 0 0 0 0 0 0 "aux" -1 -1 "d" 5 0
"5022" 20 "5" 3 20 0 0 0 0 0 0 0 0 0 0 0 0 0 0 "np2" -1 -1 "d" 12 0
"5023" 20 "5" 4 20 0 0 0 0 0 0 0 0 0 0 0 0 0 0 "adj" -1 -1 "d" 23 0
"5024" 20 "5" 5 20 0 0 0 0 0 0 0 0 0 0 0 0 0 0 "vp" -1 -1 "d" 21 0
"5025" 20 "5" 6 20 0 0 0 0 0 0 0 0 0 0 0 0 0 0 "other" -1 -1 "d" 4 0
"5026" 20 "5" 7 20 0 0 0 0 0 0 0 0 0 0 0 0 0 0 "other" -1 -1 "d" 10 0
"5027" 20 "5" 8 20 0 0 0 0 0 0 0 0 0 0 0 0 0 0 "other" -1 -1 "d" 6 0
"5028" 20 "5" 9 20 0 0 0 0 0 0 0 0 0 0 0 0 0 0 "other" -1 -1 "d" 5 0
"5029" 20 "6" 10 30 0 0 0 0 0 0 0 0 0 0 0 0 0 0 "wh-1" -1 1 "c" 11 0
"5030" 20 "6" 11 30 293 1 293 293 293 293 293 293 0 0 0 0 0 293 "wh" -1 1 "c" 4 1
"5031" 20 "6" 12 30 332 1 332 332 332 332 332 625 0 0 0 0 0 332 "wh+1" -1 1 "c" 7 1
"5032" 20 "6" 1 30 0 0 0 0 0 0 0 0 0 0 0 0 0 0 "np1" -1 1 "c" 35 0
"5033" 20 "6" 13 30 238 1 238 238 238 238 238 863 0 0 0 0 0 238 "wh+2" -1 1 "c" 4 1
"5034" 20 "6" 14 30 174 1 0 451 451 451 451 1314 0 0 0 0 0 451 "other" -1 1 "c" 27 1
"5035" 20 "6" 15 30 329 1 329 329 329 329 329 1643 0 0 0 0 0 329 "other" -1 1 "c" 4 1
"5036" 20 "6" 16 30 182 1 182 182 182 182 182 1825 0 0 0 0 0 182 "end" -1 1 "c" 8 1
"5037" 20 "6" 2 30 0 0 0 0 0 0 0 0 0 0 0 0 0 0 "aux" -1 1 "c" 6 0
"5038" 20 "6" 3 30 0 0 0 0 0 0 0 0 0 0 0 0 0 0 "np2" -1 1 "c" 12 0
"5039" 20 "6" 4 30 0 0 0 0 0 0 0 0 0 0 0 0 0 0 "adj" -1 1 "c" 18 0
"5040" 20 "6" 5 30 0 0 0 0 0 0 0 0 0 0 0 0 0 0 "vp" -1 1 "c" 23 0
"5041" 20 "6" 6 30 0 0 0 0 0 0 0 0 0 0 0 0 0 0 "other" -1 1 "c" 4 0
"5042" 20 "6" 7 30 0 0 0 0 0 0 0 0 0 0 0 0 0 0 "other" -1 1 "c" 13 0
"5043" 20 "6" 8 30 0 0 0 0 0 0 0 0 0 0 0 0 0 0 "other" -1 1 "c" 6 0
"5044" 20 "7" 10 95 0 0 0 0 0 0 0 0 0 0 0 0 0 0 "wh-1" 1 -1 "b" 7 0
"5045" 20 "7" 11 95 153 1 153 153 153 153 153 153 0 0 0 0 0 153 "wh" 1 -1 "b" 6 1
"5046" 20 "7" 12 95 430 1 430 430 430 430 430 583 0 0 0 0 0 430 "wh+1" 1 -1 "b" 5 1
"5047" 20 "7" 13 95 0 0 0 0 0 119 0 583 119 0 119 0 0 119 "wh+2" 1 -1 "b" 2 1
"5048" 20 "7" 14 95 269 1 269 269 269 269 388 971 0 0 0 1 1 269 "other" 1 -1 "b" 4 1
"5049" 20 "7" 15 95 136 1 0 360 360 360 360 1331 0 0 0 0 0 360 "other" 1 -1 "b" 17 1
"5050" 20 "7" 16 95 175 1 0 507 507 507 2165 3496 0 0 0 1 1 507 "end" 1 -1 "b" 19 1
"5051" 20 "7" 1 95 0 0 0 0 0 846 0 0 846 0 846 0 0 846 "np1" 1 -1 "b" 27 1
"5052" 20 "7" 2 95 0 0 0 0 0 0 0 0 0 0 0 0 0 0 "aux" 1 -1 "b" 5 0
"5053" 20 "7" 3 95 0 0 0 0 0 646 0 0 646 0 646 0 0 646 "np2" 1 -1 "b" 30 1
"5054" 20 "7" 4 95 0 0 0 0 0 166 0 0 166 0 166 0 0 166 "adj" 1 -1 "b" 9 1
"5055" 20 "7" 5 95 0 0 0 0 0 0 0 0 0 0 0 0 0 0 "vp" 1 -1 "b" 23 0
"5056" 20 "7" 6 95 0 0 0 0 0 0 0 0 0 0 0 0 0 0 "other" 1 -1 "b" 4 0
"5057" 20 "7" 7 95 0 0 0 0 0 0 0 0 0 0 0 0 0 0 "other" 1 -1 "b" 19 0
"5058" 20 "7" 8 95 0 0 0 0 0 0 0 0 0 0 0 0 0 0 "other" 1 -1 "b" 4 0
"5059" 20 "7" 9 95 0 0 0 0 0 0 0 0 0 0 0 0 0 0 "other" 1 -1 "b" 5 0
"5060" 20 "8" 10 96 0 0 0 0 0 0 0 0 0 0 0 0 0 0 "wh-1" 1 1 "a" 11 0
"5061" 20 "8" 11 96 133 1 133 133 133 133 133 133 0 0 0 0 0 133 "wh" 1 1 "a" 6 1
"5062" 20 "8" 13 96 175 1 175 175 175 175 175 308 0 0 0 0 0 175 "wh+2" 1 1 "a" 2 1
"5063" 20 "8" 14 96 212 1 0 212 212 416 212 520 204 0 204 0 0 204 "other" 1 1 "a" 8 1
"5064" 20 "8" 15 96 247 1 0 247 534 534 738 1258 287 287 0 1 1 287 "other" 1 1 "a" 7 1
"5065" 20 "8" 16 96 218 1 0 336 336 336 1012 2270 0 0 0 1 1 336 "end" 1 1 "a" 15 1
"5066" 20 "8" 1 96 0 0 0 0 0 190 0 0 190 0 190 0 0 190 "np1" 1 1 "a" 33 1
"5067" 20 "8" 2 96 0 0 0 0 0 78 0 0 78 0 78 0 0 78 "aux" 1 1 "a" 6 1
"5068" 20 "8" 3 96 0 0 0 0 0 247 0 0 247 0 247 0 1 247 "np2" 1 1 "a" 18 1
"5069" 20 "8" 4 96 0 0 0 0 0 161 0 0 161 0 161 0 0 161 "adj" 1 1 "a" 20 1
"5070" 20 "8" 5 96 0 0 0 0 0 0 0 0 0 0 0 0 0 0 "vp" 1 1 "a" 22 0
"5071" 20 "8" 6 96 0 0 0 0 0 0 0 0 0 0 0 0 0 0 "other" 1 1 "a" 4 0
"5072" 20 "8" 7 96 0 0 0 0 0 0 0 0 0 0 0 0 0 0 "other" 1 1 "a" 25 0
"5073" 20 "8" 8 96 0 0 0 0 0 0 0 0 0 0 0 0 0 0 "other" 1 1 "a" 6 0
"5074" 20 "8" 9 96 0 0 0 0 0 0 0 0 0 0 0 0 0 0 "other" 1 1 "a" 4 0
"5075" 20 "9" 1 103 0 0 0 0 0 490 0 0 490 0 490 0 0 490 "np1" -1 -1 "d" 23 1
"5076" 20 "9" 11 103 202 1 202 202 202 202 202 202 0 0 0 0 0 202 "wh" -1 -1 "d" 6 1
"5077" 20 "9" 12 103 203 1 0 543 543 543 543 745 0 0 0 0 0 543 "wh+1" -1 -1 "d" 6 1
"5078" 20 "9" 14 103 142 1 142 142 142 142 142 887 0 0 0 0 0 142 "other" -1 -1 "d" 3 1
"5079" 20 "9" 15 103 111 1 0 264 264 264 264 1151 0 0 0 0 0 264 "other" -1 -1 "d" 10 1
"5080" 20 "9" 16 103 149 1 0 285 285 285 3077 4228 0 0 0 1 1 285 "end" -1 -1 "d" 20 1
"5081" 20 "9" 2 103 0 0 0 0 0 0 0 0 0 0 0 0 0 0 "aux" -1 -1 "d" 5 0
"5082" 20 "9" 3 103 0 0 0 0 0 1359 0 0 1359 0 1359 0 0 474 "np2" -1 -1 "d" 23 1
"5083" 20 "9" 4 103 0 0 0 0 0 680 0 0 680 0 680 0 1 343 "adj" -1 -1 "d" 22 1
"5084" 20 "9" 5 103 0 0 0 0 0 263 0 0 263 0 263 0 0 263 "vp" -1 -1 "d" 15 1
"5085" 20 "9" 6 103 0 0 0 0 0 0 0 0 0 0 0 0 0 0 "other" -1 -1 "d" 4 0
"5086" 20 "9" 7 103 0 0 0 0 0 0 0 0 0 0 0 0 0 0 "other" -1 -1 "d" 11 0
"5087" 20 "9" 8 103 0 0 0 0 0 0 0 0 0 0 0 0 0 0 "other" -1 -1 "d" 6 0
"5088" 20 "9" 9 103 0 0 0 0 0 0 0 0 0 0 0 0 0 0 "other" -1 -1 "d" 5 0
"5089" 2 "10" 10 116 0 0 0 0 0 0 0 0 0 0 0 0 0 0 "wh-1" 1 -1 "b" 9 0
"5090" 2 "10" 11 116 326 1 326 326 326 326 326 326 0 0 0 0 0 326 "wh" 1 -1 "b" 8 1
"5091" 2 "10" 1 116 0 0 0 0 0 0 0 0 0 0 0 0 0 0 "np1" 1 -1 "b" 29 0
"5092" 2 "10" 12 116 428 1 0 799 799 1368 799 1125 569 0 569 0 0 569 "wh+1" 1 -1 "b" 5 1
"5093" 2 "10" 13 116 145 1 0 145 526 526 1095 2220 381 381 0 1 1 381 "wh+2" 1 -1 "b" 15 1
"5094" 2 "10" 14 116 156 1 0 959 959 959 959 3179 0 0 0 0 0 959 "other" 1 -1 "b" 12 1
"5095" 2 "10" 15 116 130 1 0 1205 1205 1205 1205 4384 0 0 0 0 0 1205 "other" 1 -1 "b" 20 1
"5096" 2 "10" 16 116 364 1 0 1173 1173 1173 1173 5557 0 0 0 0 0 1173 "end" 1 -1 "b" 14 1
"5097" 2 "10" 2 116 0 0 0 0 0 0 0 0 0 0 0 0 0 0 "aux" 1 -1 "b" 5 0
"5098" 2 "10" 3 116 0 0 0 0 0 0 0 0 0 0 0 0 0 0 "np2" 1 -1 "b" 22 0
"5099" 2 "10" 4 116 0 0 0 0 0 0 0 0 0 0 0 0 0 0 "adj" 1 -1 "b" 30 0
"5100" 2 "10" 5 116 0 0 0 0 0 0 0 0 0 0 0 0 0 0 "vp" 1 -1 "b" 20 0
"5101" 2 "10" 6 116 0 0 0 0 0 0 0 0 0 0 0 0 0 0 "other" 1 -1 "b" 4 0
"5102" 2 "10" 7 116 0 0 0 0 0 0 0 0 0 0 0 0 0 0 "other" 1 -1 "b" 15 0
"5103" 2 "10" 8 116 0 0 0 0 0 0 0 0 0 0 0 0 0 0 "other" 1 -1 "b" 8 0
"5104" 2 "10" 9 116 0 0 0 0 0 0 0 0 0 0 0 0 0 0 "other" 1 -1 "b" 4 0
"5105" 21 "10" 10 85 0 0 0 0 0 0 0 0 0 0 0 0 0 0 "wh-1" 1 -1 "b" 9 0
"5106" 21 "10" 11 85 208 1 208 208 208 208 208 208 0 0 0 0 0 208 "wh" 1 -1 "b" 8 1
"5107" 21 "10" 12 85 255 1 255 255 255 255 255 463 0 0 0 0 0 255 "wh+1" 1 -1 "b" 5 1
"5108" 21 "10" 13 85 158 1 158 158 158 158 158 621 0 0 0 0 0 158 "wh+2" 1 -1 "b" 15 1
"5109" 21 "10" 14 85 182 1 182 182 182 182 182 803 0 0 0 0 0 182 "other" 1 -1 "b" 12 1
"5110" 21 "10" 15 85 158 1 0 569 569 569 569 1372 0 0 0 0 0 569 "other" 1 -1 "b" 20 1
"5111" 21 "10" 1 85 0 0 0 0 0 0 0 0 0 0 0 0 0 0 "np1" 1 -1 "b" 29 0
"5112" 21 "10" 2 85 0 0 0 0 0 0 0 0 0 0 0 0 0 0 "aux" 1 -1 "b" 5 0
"5113" 2 "1" 10 34 0 0 0 0 0 0 0 0 0 0 0 0 0 0 "wh-1" -1 1 "c" 6 0
"5114" 21 "10" 3 85 0 0 0 0 0 0 0 0 0 0 0 0 0 0 "np2" 1 -1 "b" 22 0
"5115" 21 "10" 4 85 0 0 0 0 0 0 0 0 0 0 0 0 0 0 "adj" 1 -1 "b" 30 0
"5116" 21 "10" 5 85 0 0 0 0 0 0 0 0 0 0 0 0 0 0 "vp" 1 -1 "b" 20 0
"5117" 21 "10" 6 85 0 0 0 0 0 0 0 0 0 0 0 0 0 0 "other" 1 -1 "b" 4 0
"5118" 21 "10" 7 85 0 0 0 0 0 0 0 0 0 0 0 0 0 0 "other" 1 -1 "b" 15 0
"5119" 21 "10" 8 85 0 0 0 0 0 0 0 0 0 0 0 0 0 0 "other" 1 -1 "b" 8 0
"5120" 21 "10" 9 85 0 0 0 0 0 0 0 0 0 0 0 0 0 0 "other" 1 -1 "b" 4 0
"5121" 2 "11" 10 14 0 0 0 0 0 0 0 0 0 0 0 0 0 0 "wh-1" 1 1 "a" 8 0
"5122" 21 "11" 10 49 0 0 0 0 0 413 0 0 413 0 413 0 0 413 "wh-1" 1 1 "a" 8 1
"5123" 2 "11" 11 14 454 1 454 454 454 454 454 454 0 0 0 0 0 454 "wh" 1 1 "a" 5 1
"5124" 21 "11" 11 49 197 1 197 197 197 197 197 197 0 0 0 0 0 197 "wh" 1 1 "a" 5 1
"5125" 21 "11" 12 49 147 1 0 304 526 526 939 1136 222 222 0 1 1 222 "wh+1" 1 1 "a" 4 1
"5126" 21 "11" 13 49 262 1 0 958 958 958 958 2094 0 0 0 0 0 958 "wh+2" 1 1 "a" 30 1
"5127" 2 "11" 1 14 0 0 0 0 0 945 0 0 945 0 945 0 0 945 "np1" 1 1 "a" 36 1
"5128" 21 "11" 14 49 176 1 176 176 176 176 176 2270 0 0 0 0 0 176 "other" 1 1 "a" 5 1
"5129" 21 "11" 1 49 0 0 0 0 0 0 0 0 0 0 0 0 0 0 "np1" 1 1 "a" 36 0
"5130" 21 "11" 15 49 73 1 73 73 73 73 73 2343 0 0 0 0 0 73 "other" 1 1 "a" 6 1
"5131" 21 "1" 11 91 149 1 149 149 149 149 149 149 0 0 0 0 0 149 "wh" -1 1 "c" 6 1
"5132" 2 "11" 12 14 435 1 0 861 861 861 861 1315 0 0 0 0 0 861 "wh+1" 1 1 "a" 4 1
"5133" 21 "11" 2 49 0 0 0 0 0 0 0 0 0 0 0 0 0 0 "aux" 1 1 "a" 6 0
"5134" 21 "1" 12 91 0 0 0 0 0 326 0 149 326 0 326 0 0 326 "wh+1" -1 1 "c" 4 1
"5135" 2 "11" 13 14 308 1 0 2116 2116 2116 2116 3431 0 0 0 0 0 2116 "wh+2" 1 1 "a" 30 1
"5136" 2 "1" 11 34 267 1 0 267 267 471 267 267 204 0 204 0 0 204 "wh" -1 1 "c" 6 1
"5137" 21 "11" 3 49 0 0 0 0 0 0 0 0 0 0 0 0 0 0 "np2" 1 1 "a" 19 0
"5138" 2 "11" 14 14 143 1 0 143 143 283 143 3574 140 0 140 0 0 140 "other" 1 1 "a" 5 1
"5139" 21 "11" 4 49 0 0 0 0 0 0 0 0 0 0 0 0 0 0 "adj" 1 1 "a" 38 0
"5140" 21 "1" 14 91 221 1 221 221 221 221 547 696 0 0 0 1 1 221 "other" -1 1 "c" 3 1
"5141" 2 "11" 15 14 279 1 0 279 526 526 666 4240 247 247 0 1 1 247 "other" 1 1 "a" 6 1
"5142" 21 "11" 5 49 0 0 0 0 0 0 0 0 0 0 0 0 0 0 "vp" 1 1 "a" 11 0
"5143" 21 "1" 15 91 153 1 153 153 153 153 153 849 0 0 0 0 0 153 "other" -1 1 "c" 5 1
"5144" 2 "11" 16 14 361 1 361 361 361 361 3030 7270 0 0 0 1 1 361 "end" 1 1 "a" 10 1
"5145" 21 "11" 6 49 0 0 0 0 0 0 0 0 0 0 0 0 0 0 "other" 1 1 "a" 4 0
"5146" 21 "1" 16 91 23 1 23 23 23 23 23 872 0 0 0 0 0 23 "end" -1 1 "c" 14 1
"5147" 21 "11" 8 49 0 0 0 0 0 0 0 0 0 0 0 0 0 0 "other" 1 1 "a" 8 0
"5148" 21 "1" 1 91 0 0 0 0 0 0 0 0 0 0 0 0 0 0 "np1" -1 1 "c" 32 0
"5149" 21 "11" 9 49 0 0 0 0 0 0 0 0 0 0 0 0 0 0 "other" 1 1 "a" 11 0
"5150" 21 "12" 10 130 0 0 0 0 0 0 0 0 0 0 0 0 0 0 "wh-1" -1 -1 "d" 13 0
"5151" 21 "12" 11 130 151 1 0 151 335 335 420 420 184 184 0 1 1 184 "wh" -1 -1 "d" 6 1
"5152" 21 "12" 1 130 0 0 0 0 0 0 0 0 0 0 0 0 0 0 "np1" -1 -1 "d" 29 0
"5153" 21 "12" 12 130 160 1 160 160 160 160 160 580 0 0 0 0 0 160 "wh+1" -1 -1 "d" 4 1
"5154" 21 "12" 13 130 170 1 0 596 596 596 596 1176 0 0 0 0 0 596 "wh+2" -1 -1 "d" 12 1
"5155" 2 "11" 2 14 0 0 0 0 0 0 0 0 0 0 0 0 0 0 "aux" 1 1 "a" 6 0
"5156" 21 "12" 14 130 174 1 0 174 174 400 174 1350 226 0 226 0 0 226 "other" -1 -1 "d" 5 1
"5157" 21 "12" 16 130 149 1 0 149 638 638 864 2214 489 489 0 1 1 489 "end" -1 -1 "d" 25 1
"5158" 21 "12" 2 130 0 0 0 0 0 0 0 0 0 0 0 0 0 0 "aux" -1 -1 "d" 5 0
"5159" 21 "12" 3 130 0 0 0 0 0 0 0 0 0 0 0 0 0 0 "np2" -1 -1 "d" 26 0
"5160" 2 "1" 12 34 292 1 0 292 292 1426 292 559 1134 0 1134 0 1 497 "wh+1" -1 1 "c" 4 1
"5161" 21 "12" 4 130 0 0 0 0 0 0 0 0 0 0 0 0 0 0 "adj" -1 -1 "d" 26 0
"5162" 21 "12" 5 130 0 0 0 0 0 0 0 0 0 0 0 0 0 0 "vp" -1 -1 "d" 8 0
"5163" 21 "12" 6 130 0 0 0 0 0 0 0 0 0 0 0 0 0 0 "other" -1 -1 "d" 4 0
"5164" 21 "12" 7 130 0 0 0 0 0 0 0 0 0 0 0 0 0 0 "other" -1 -1 "d" 22 0
"5165" 21 "12" 8 130 0 0 0 0 0 0 0 0 0 0 0 0 0 0 "other" -1 -1 "d" 3 0
"5166" 21 "1" 2 91 0 0 0 0 0 0 0 0 0 0 0 0 0 0 "aux" -1 1 "c" 6 0
"5167" 21 "12" 9 130 0 0 0 0 0 85 0 0 85 0 85 0 0 85 "other" -1 -1 "d" 6 1
"5168" 21 "13" 11 71 0 0 0 0 0 0 0 0 0 0 0 0 0 0 "wh-1" -1 1 "c" 9 0
"5169" 21 "13" 12 71 150 1 150 150 150 150 150 150 0 0 0 0 0 150 "wh" -1 1 "c" 6 1
"5170" 21 "13" 13 71 231 1 0 231 231 469 231 381 238 0 238 0 0 238 "wh+1" -1 1 "c" 6 1
"5171" 2 "11" 3 14 0 0 0 0 0 364 0 0 364 0 364 0 0 364 "np2" 1 1 "a" 19 1
"5172" 21 "13" 14 71 246 1 0 246 400 400 638 1019 154 154 0 1 1 154 "wh+2" -1 1 "c" 16 1
"5173" 21 "13" 15 71 126 1 0 277 277 277 277 1296 0 0 0 0 0 277 "other" -1 1 "c" 20 1
"5174" 21 "13" 16 71 187 1 187 187 187 187 187 1483 0 0 0 0 0 187 "other" -1 1 "c" 9 1
"5175" 21 "13" 1 71 0 0 0 0 0 0 0 0 0 0 0 0 0 0 "np1" -1 1 "c" 55 0
"5176" 21 "13" 17 71 72 1 72 72 72 72 72 1555 0 0 0 0 0 72 "end" -1 1 "c" 18 1
"5177" 21 "13" 2 71 0 0 0 0 0 0 0 0 0 0 0 0 0 0 "aux" -1 1 "c" 6 0
"5178" 2 "1" 13 34 0 0 0 0 0 121 0 559 121 0 121 0 1 121 "wh+2" -1 1 "c" 2 1
"5179" 21 "13" 3 71 0 0 0 0 0 0 0 0 0 0 0 0 0 0 "np2" -1 1 "c" 13 0
"5180" 2 "1" 1 34 0 0 0 0 0 0 0 0 0 0 0 0 0 0 "np1" -1 1 "c" 32 0
"5181" 21 "13" 4 71 0 0 0 0 0 0 0 0 0 0 0 0 0 0 "adj" -1 1 "c" 28 0
"5182" 21 "13" 5 71 0 0 0 0 0 0 0 0 0 0 0 0 0 0 "vp" -1 1 "c" 10 0
"5183" 21 "13" 6 71 0 0 0 0 0 0 0 0 0 0 0 0 0 0 "other" -1 1 "c" 4 0
"5184" 21 "13" 7 71 0 0 0 0 0 0 0 0 0 0 0 0 0 0 "other" -1 1 "c" 8 0
"5185" 21 "13" 8 71 0 0 0 0 0 0 0 0 0 0 0 0 0 0 "other" -1 1 "c" 14 0
"5186" 21 "1" 3 91 0 0 0 0 0 0 0 0 0 0 0 0 0 0 "np2" -1 1 "c" 23 0
"5187" 21 "13" 9 71 0 0 0 0 0 0 0 0 0 0 0 0 0 0 "other" -1 1 "c" 6 0
"5188" 21 "14" 10 97 0 0 0 0 0 0 0 0 0 0 0 0 0 0 "wh-1" 1 -1 "b" 15 0
"5189" 21 "14" 11 97 216 1 216 216 216 216 216 216 0 0 0 0 0 216 "wh" 1 -1 "b" 6 1
"5190" 21 "14" 12 97 221 1 221 221 221 221 221 437 0 0 0 0 0 221 "wh+1" 1 -1 "b" 6 1
"5191" 21 "14" 13 97 529 1 0 721 721 721 721 1158 0 0 0 0 0 721 "wh+2" 1 -1 "b" 31 1
"5192" 2 "11" 4 14 0 0 0 0 0 709 0 0 709 0 709 0 0 709 "adj" 1 1 "a" 38 1
"5193" 21 "14" 14 97 197 1 0 373 373 373 373 1531 0 0 0 0 0 373 "other" 1 -1 "b" 25 1
"5194" 21 "14" 15 97 233 1 233 233 233 233 233 1764 0 0 0 0 0 233 "other" 1 -1 "b" 14 1
"5195" 21 "14" 16 97 175 1 175 175 175 175 175 1939 0 0 0 0 0 175 "end" 1 -1 "b" 26 1
"5196" 21 "14" 1 97 0 0 0 0 0 0 0 0 0 0 0 0 0 0 "np1" 1 -1 "b" 35 0
"5197" 21 "14" 2 97 0 0 0 0 0 0 0 0 0 0 0 0 0 0 "aux" 1 -1 "b" 5 0
"5198" 2 "1" 14 34 164 1 0 164 324 324 1783 2342 160 160 0 1 1 160 "other" -1 1 "c" 3 1
"5199" 21 "14" 3 97 0 0 0 0 0 0 0 0 0 0 0 0 0 0 "np2" 1 -1 "b" 13 0
"5200" 21 "14" 4 97 0 0 0 0 0 0 0 0 0 0 0 0 0 0 "adj" 1 -1 "b" 31 0
"5201" 21 "14" 5 97 0 0 0 0 0 0 0 0 0 0 0 0 0 0 "vp" 1 -1 "b" 21 0
"5202" 21 "14" 7 97 0 0 0 0 0 0 0 0 0 0 0 0 0 0 "other" 1 -1 "b" 6 0
"5203" 21 "1" 4 91 0 0 0 0 0 0 0 0 0 0 0 0 0 0 "adj" -1 1 "c" 19 0
"5204" 21 "14" 9 97 0 0 0 0 0 0 0 0 0 0 0 0 0 0 "other" 1 -1 "b" 7 0
"5205" 21 "15" 10 40 0 0 0 0 0 0 0 0 0 0 0 0 0 0 "wh-1" 1 1 "a" 9 0
"5206" 21 "15" 11 40 146 1 146 146 146 146 146 146 0 0 0 0 0 146 "wh" 1 1 "a" 4 1
"5207" 21 "15" 12 40 0 0 0 0 0 0 0 146 0 0 0 0 0 0 "wh+1" 1 1 "a" 3 0
"5208" 21 "15" 13 40 164 1 0 164 164 387 164 310 223 0 223 0 0 223 "wh+2" 1 1 "a" 10 1
"5209" 2 "11" 5 14 0 0 0 0 0 651 0 0 651 0 651 0 0 651 "vp" 1 1 "a" 11 1
"5210" 21 "15" 1 40 0 0 0 0 0 0 0 0 0 0 0 0 0 0 "np1" 1 1 "a" 38 0
"5211" 21 "15" 14 40 148 1 0 431 827 827 1050 1360 396 396 0 1 1 396 "other" 1 1 "a" 20 1
"5212" 21 "15" 15 40 187 1 0 344 344 344 344 1704 0 0 0 0 0 344 "other" 1 1 "a" 24 1
"5213" 21 "15" 16 40 165 1 0 868 868 868 868 2572 0 0 0 0 0 868 "end" 1 1 "a" 31 1
"5214" 2 "1" 15 34 259 1 259 259 259 259 259 2601 0 0 0 0 0 259 "other" -1 1 "c" 5 1
"5215" 21 "15" 3 40 0 0 0 0 0 0 0 0 0 0 0 0 0 0 "np2" 1 1 "a" 15 0
"5216" 21 "15" 4 40 0 0 0 0 0 0 0 0 0 0 0 0 0 0 "adj" 1 1 "a" 28 0
"5217" 21 "15" 5 40 0 0 0 0 0 0 0 0 0 0 0 0 0 0 "vp" 1 1 "a" 9 0
"5218" 21 "15" 6 40 0 0 0 0 0 0 0 0 0 0 0 0 0 0 "other" 1 1 "a" 4 0
"5219" 21 "15" 7 40 0 0 0 0 0 0 0 0 0 0 0 0 0 0 "other" 1 1 "a" 21 0
"5220" 21 "15" 8 40 0 0 0 0 0 0 0 0 0 0 0 0 0 0 "other" 1 1 "a" 7 0
"5221" 21 "1" 5 91 0 0 0 0 0 0 0 0 0 0 0 0 0 0 "vp" -1 1 "c" 18 0
"5222" 21 "15" 9 40 0 0 0 0 0 0 0 0 0 0 0 0 0 0 "other" 1 1 "a" 9 0
"5223" 21 "16" 11 28 153 1 0 285 285 285 285 285 0 0 0 0 0 285 "wh" -1 -1 "d" 6 1
"5224" 21 "16" 12 28 230 1 230 230 230 230 230 515 0 0 0 0 0 230 "wh+1" -1 -1 "d" 7 1
"5225" 21 "16" 1 28 0 0 0 0 0 0 0 0 0 0 0 0 0 0 "np1" -1 -1 "d" 30 0
"5226" 21 "16" 13 28 169 1 0 631 631 631 631 1146 0 0 0 0 0 631 "wh+2" -1 -1 "d" 12 1
"5227" 2 "11" 6 14 0 0 0 0 0 0 0 0 0 0 0 0 0 0 "other" 1 1 "a" 4 0
"5228" 21 "16" 14 28 289 1 289 289 289 289 289 1435 0 0 0 0 0 289 "other" -1 -1 "d" 21 1
"5229" 21 "16" 15 28 149 1 0 292 292 292 292 1727 0 0 0 0 0 292 "other" -1 -1 "d" 18 1
"5230" 21 "16" 16 28 410 1 410 410 410 410 410 2137 0 0 0 0 0 410 "end" -1 -1 "d" 21 1
"5231" 21 "16" 2 28 0 0 0 0 0 0 0 0 0 0 0 0 0 0 "aux" -1 -1 "d" 5 0
"5232" 21 "16" 3 28 0 0 0 0 0 0 0 0 0 0 0 0 0 0 "np2" -1 -1 "d" 25 0
"5233" 2 "1" 16 34 318 1 318 318 318 318 318 2919 0 0 0 0 0 318 "end" -1 1 "c" 14 1
"5234" 21 "16" 4 28 0 0 0 0 0 0 0 0 0 0 0 0 0 0 "adj" -1 -1 "d" 32 0
"5235" 21 "16" 5 28 0 0 0 0 0 0 0 0 0 0 0 0 0 0 "vp" -1 -1 "d" 11 0
"5236" 21 "16" 7 28 0 0 0 0 0 0 0 0 0 0 0 0 0 0 "other" -1 -1 "d" 7 0
"5237" 21 "16" 8 28 0 0 0 0 0 0 0 0 0 0 0 0 0 0 "other" -1 -1 "d" 6 0
"5238" 21 "1" 6 91 0 0 0 0 0 0 0 0 0 0 0 0 0 0 "other" -1 1 "c" 4 0
"5239" 21 "16" 9 28 0 0 0 0 0 0 0 0 0 0 0 0 0 0 "other" -1 -1 "d" 11 0
"5240" 21 "17" 10 123 0 0 0 0 0 0 0 0 0 0 0 0 0 0 "wh-1" -1 1 "c" 21 0
"5241" 21 "17" 11 123 133 1 133 133 133 133 133 133 0 0 0 0 0 133 "wh" -1 1 "c" 6 1
"5242" 21 "17" 1 123 0 0 0 0 0 0 0 0 0 0 0 0 0 0 "np1" -1 1 "c" 36 0
"5243" 21 "17" 12 123 215 1 215 215 215 215 215 348 0 0 0 0 0 215 "wh+1" -1 1 "c" 2 1
"5244" 2 "11" 7 14 0 0 0 0 0 0 0 0 0 0 0 0 0 0 "other" 1 1 "a" 2 0
"5245" 21 "17" 14 123 212 1 0 385 385 385 385 733 0 0 0 0 0 385 "other" -1 1 "c" 15 1
"5246" 21 "17" 16 123 186 1 186 186 186 186 186 919 0 0 0 0 0 186 "end" -1 1 "c" 17 1
"5247" 21 "17" 2 123 0 0 0 0 0 0 0 0 0 0 0 0 0 0 "aux" -1 1 "c" 6 0
"5248" 21 "17" 3 123 0 0 0 0 0 0 0 0 0 0 0 0 0 0 "np2" -1 1 "c" 14 0
"5249" 21 "17" 4 123 0 0 0 0 0 0 0 0 0 0 0 0 0 0 "adj" -1 1 "c" 20 0
"5250" 21 "17" 5 123 0 0 0 0 0 0 0 0 0 0 0 0 0 0 "vp" -1 1 "c" 26 0
"5251" 21 "17" 6 123 0 0 0 0 0 0 0 0 0 0 0 0 0 0 "other" -1 1 "c" 4 0
"5252" 21 "17" 7 123 0 0 0 0 0 0 0 0 0 0 0 0 0 0 "other" -1 1 "c" 13 0
"5253" 21 "17" 8 123 0 0 0 0 0 0 0 0 0 0 0 0 0 0 "other" -1 1 "c" 6 0
"5254" 21 "1" 7 91 0 0 0 0 0 0 0 0 0 0 0 0 0 0 "other" -1 1 "c" 30 0
"5255" 21 "18" 1 111 0 0 0 0 0 0 0 0 0 0 0 0 0 0 "np1" 1 -1 "b" 29 0
"5256" 21 "18" 11 111 285 1 285 285 285 285 285 285 0 0 0 0 0 285 "wh" 1 -1 "b" 6 1
"5257" 21 "18" 12 111 156 1 0 492 492 492 492 777 0 0 0 0 0 492 "wh+1" 1 -1 "b" 5 1
"5258" 21 "18" 13 111 261 1 261 261 261 261 261 1038 0 0 0 0 0 261 "wh+2" 1 -1 "b" 14 1
"5259" 2 "11" 8 14 0 0 0 0 0 0 0 0 0 0 0 0 0 0 "other" 1 1 "a" 8 0
"5260" 21 "18" 14 111 300 1 300 300 300 300 300 1338 0 0 0 0 0 300 "other" 1 -1 "b" 8 1
"5261" 21 "18" 15 111 267 1 0 699 699 699 699 2037 0 0 0 0 0 699 "other" 1 -1 "b" 19 1
"5262" 21 "18" 2 111 0 0 0 0 0 0 0 0 0 0 0 0 0 0 "aux" 1 -1 "b" 5 0
"5263" 21 "18" 3 111 0 0 0 0 0 0 0 0 0 0 0 0 0 0 "np2" 1 -1 "b" 17 0
"5264" 21 "18" 4 111 0 0 0 0 0 0 0 0 0 0 0 0 0 0 "adj" 1 -1 "b" 23 0
"5265" 21 "18" 5 111 0 0 0 0 0 0 0 0 0 0 0 0 0 0 "vp" 1 -1 "b" 26 0
"5266" 21 "18" 6 111 0 0 0 0 0 0 0 0 0 0 0 0 0 0 "other" 1 -1 "b" 4 0
"5267" 21 "18" 7 111 0 0 0 0 0 0 0 0 0 0 0 0 0 0 "other" 1 -1 "b" 22 0
"5268" 21 "18" 8 111 0 0 0 0 0 0 0 0 0 0 0 0 0 0 "other" 1 -1 "b" 10 0
"5269" 21 "18" 9 111 0 0 0 0 0 0 0 0 0 0 0 0 0 0 "other" 1 -1 "b" 4 0
"5270" 21 "19" 10 107 0 0 0 0 0 0 0 0 0 0 0 0 0 0 "wh-1" 1 1 "a" 13 0
"5271" 21 "19" 1 107 0 0 0 0 0 0 0 0 0 0 0 0 0 0 "np1" 1 1 "a" 37 0
[truncated: 1,687,804 more chars]
