# Supplementary material for: Processing of ellipsis with garden-path antecedents in French and German: Evidence from eye tracking
Source: PLoS One. 2018 Jun 13;13(6):e0198620. doi: 10.1371/journal.pone.0198620 (PMC5999118; doi:10.1371/journal.pone.0198620)
Supplement: S19 File — (TXT) [file pone.0198620.s019.txt]

"subj" "item" "id" "TRIAL_INDEX" "FFD" "FFP" "SFD" "FPRT" "RBRT" "TFT" "RPD" "CRPD" "RRT" "RRTP" "RRTR" "RBRC" "TRC" "LPRT" "roi" "gender" "order" "condition" "length" "reread"
"1" 10 "10" 10 39 265 1 265 265 265 265 265 4524 0 0 0 0 0 265 "wh-1" -1 -1 "d" 9 1
"2" 10 "10" 11 39 0 0 0 0 0 0 0 4524 0 0 0 0 0 0 "wh" -1 -1 "d" 8 0
"3" 10 "10" 12 39 0 0 0 0 0 0 0 4524 0 0 0 0 0 0 "wh+1" -1 -1 "d" 5 0
"4" 10 "10" 13 39 0 0 0 0 0 0 0 4524 0 0 0 0 0 0 "wh+2" -1 -1 "d" 15 0
"5" 10 "10" 1 39 213 1 0 850 850 850 850 850 0 0 0 0 0 850 "np1" -1 -1 "d" 29 1
"6" 10 "10" 14 39 0 0 0 0 0 0 0 4524 0 0 0 0 0 0 "other" -1 -1 "d" 12 0
"7" 10 "10" 15 39 0 0 0 0 0 0 0 4524 0 0 0 0 0 0 "other" -1 -1 "d" 20 0
"8" 10 "10" 16 39 0 0 0 0 0 0 0 4524 0 0 0 0 0 0 "end" -1 -1 "d" 14 0
"9" 10 "10" 2 39 0 0 0 0 0 116 0 850 116 0 116 0 0 116 "aux" -1 -1 "d" 5 1
"10" 10 "10" 3 39 155 1 0 155 676 676 792 1642 521 521 0 1 1 521 "np2" -1 -1 "d" 22 1
"11" 10 "10" 4 39 277 1 0 1108 1108 1108 1108 2750 0 0 0 0 0 1108 "adj" -1 -1 "d" 30 1
"12" 10 "10" 5 39 274 1 0 840 840 840 840 3590 0 0 0 0 0 840 "vp" -1 -1 "d" 20 1
"13" 10 "10" 6 39 0 0 0 0 0 161 0 3590 161 0 161 0 0 161 "other" -1 -1 "d" 4 1
"14" 10 "10" 7 39 144 1 0 144 326 326 487 4077 182 182 0 1 1 182 "other" -1 -1 "d" 15 1
"15" 10 "10" 8 39 182 1 182 182 182 182 182 4259 0 0 0 0 0 182 "other" -1 -1 "d" 8 1
"16" 10 "11" 10 107 170 1 170 170 170 170 170 2873 0 0 0 0 0 170 "wh-1" -1 1 "c" 8 1
"17" 10 "11" 1 107 190 1 0 774 774 774 774 774 0 0 0 0 0 774 "np1" -1 1 "c" 35 1
"18" 10 "11" 11 107 0 0 0 0 0 0 0 2873 0 0 0 0 0 0 "wh" -1 1 "c" 5 0
"19" 10 "1" 11 130 0 0 0 0 0 0 0 4146 0 0 0 0 0 0 "wh" 1 1 "a" 6 0
"20" 10 "11" 12 107 237 1 237 237 237 237 237 3110 0 0 0 0 0 237 "wh+1" -1 1 "c" 4 1
"21" 10 "1" 1 130 41 1 0 759 759 759 759 759 0 0 0 0 0 759 "np1" 1 1 "a" 33 1
"22" 10 "11" 13 107 0 0 0 0 0 0 0 3110 0 0 0 0 0 0 "wh+2" -1 1 "c" 30 0
"23" 10 "11" 15 107 0 0 0 0 0 0 0 3110 0 0 0 0 0 0 "other" -1 1 "c" 6 0
"24" 10 "11" 16 107 0 0 0 0 0 0 0 3110 0 0 0 0 0 0 "end" -1 1 "c" 10 0
"25" 10 "11" 2 107 351 1 351 351 351 351 351 1125 0 0 0 0 0 351 "aux" -1 1 "c" 6 1
"26" 10 "11" 3 107 188 1 188 188 188 188 188 1313 0 0 0 0 0 188 "np2" -1 1 "c" 19 1
"27" 10 "1" 13 130 0 0 0 0 0 0 0 4146 0 0 0 0 0 0 "wh+2" 1 1 "a" 2 0
"28" 10 "11" 4 107 291 1 0 668 668 668 668 1981 0 0 0 0 0 668 "adj" -1 1 "c" 38 1
"29" 10 "1" 14 130 0 0 0 0 0 0 0 4146 0 0 0 0 0 0 "other" 1 1 "a" 3 0
"30" 10 "11" 5 107 211 1 211 211 211 211 211 2192 0 0 0 0 0 211 "vp" -1 1 "c" 11 1
"31" 10 "1" 16 130 0 0 0 0 0 0 0 4146 0 0 0 0 0 0 "end" 1 1 "a" 14 0
"32" 10 "11" 7 107 335 1 335 335 335 335 335 2527 0 0 0 0 0 335 "other" -1 1 "c" 2 1
"33" 10 "11" 9 107 176 1 176 176 176 176 176 2703 0 0 0 0 0 176 "other" -1 1 "c" 11 1
"34" 10 "12" 10 59 217 1 217 217 217 217 217 3933 0 0 0 0 0 217 "wh-1" 1 -1 "b" 13 1
"35" 10 "12" 11 59 0 0 0 0 0 0 0 3933 0 0 0 0 0 0 "wh" 1 -1 "b" 6 0
"36" 10 "12" 12 59 0 0 0 0 0 0 0 3933 0 0 0 0 0 0 "wh+1" 1 -1 "b" 4 0
"37" 10 "1" 2 130 207 1 207 207 207 207 207 966 0 0 0 0 0 207 "aux" 1 1 "a" 6 1
"38" 10 "12" 13 59 0 0 0 0 0 0 0 3933 0 0 0 0 0 0 "wh+2" 1 -1 "b" 12 0
"39" 10 "12" 15 59 0 0 0 0 0 0 0 3933 0 0 0 0 0 0 "other" 1 -1 "b" 4 0
"40" 10 "12" 1 59 206 1 0 743 743 743 743 743 0 0 0 0 0 743 "np1" 1 -1 "b" 32 1
"41" 10 "12" 16 59 0 0 0 0 0 0 0 3933 0 0 0 0 0 0 "end" 1 -1 "b" 25 0
"42" 10 "12" 2 59 191 1 191 191 191 191 191 934 0 0 0 0 0 191 "aux" 1 -1 "b" 5 1
"43" 10 "12" 3 59 277 1 0 737 737 737 737 1671 0 0 0 0 0 737 "np2" 1 -1 "b" 26 1
"44" 10 "12" 4 59 220 1 0 615 615 615 615 2286 0 0 0 0 0 615 "adj" 1 -1 "b" 26 1
"45" 10 "12" 5 59 159 1 0 360 360 360 360 2646 0 0 0 0 0 360 "vp" 1 -1 "b" 8 1
"46" 10 "12" 7 59 128 1 0 790 790 790 790 3436 0 0 0 0 0 790 "other" 1 -1 "b" 22 1
"47" 10 "12" 9 59 280 1 280 280 280 280 280 3716 0 0 0 0 0 280 "other" 1 -1 "b" 6 1
"48" 10 "13" 1 11 208 1 0 1426 1426 1617 1426 1426 191 0 191 0 0 191 "np1" 1 1 "a" 53 1
"49" 10 "13" 11 11 227 1 227 227 227 227 227 4823 0 0 0 0 0 227 "wh-1" 1 1 "a" 9 1
"50" 10 "13" 12 11 0 0 0 0 0 0 0 4823 0 0 0 0 0 0 "wh" 1 1 "a" 6 0
"51" 10 "1" 3 130 221 1 0 804 804 804 804 1770 0 0 0 0 0 804 "np2" 1 1 "a" 23 1
"52" 10 "13" 13 11 0 0 0 0 0 0 0 4823 0 0 0 0 0 0 "wh+1" 1 1 "a" 6 0
"53" 10 "13" 14 11 0 0 0 0 0 0 0 4823 0 0 0 0 0 0 "wh+2" 1 1 "a" 16 0
"54" 10 "13" 15 11 0 0 0 0 0 0 0 4823 0 0 0 0 0 0 "other" 1 1 "a" 20 0
"55" 10 "13" 16 11 0 0 0 0 0 0 0 4823 0 0 0 0 0 0 "other" 1 1 "a" 9 0
"56" 10 "13" 17 11 0 0 0 0 0 0 0 4823 0 0 0 0 0 0 "end" 1 1 "a" 18 0
"57" 10 "13" 2 11 156 1 0 156 232 232 423 1849 76 76 0 1 1 76 "aux" 1 1 "a" 6 1
"58" 10 "13" 3 11 321 1 0 525 525 525 525 2374 0 0 0 0 0 525 "np2" 1 1 "a" 13 1
"59" 10 "13" 4 11 240 1 0 666 666 666 666 3040 0 0 0 0 0 666 "adj" 1 1 "a" 28 1
"60" 10 "13" 5 11 283 1 0 590 590 590 590 3630 0 0 0 0 0 590 "vp" 1 1 "a" 10 1
"61" 10 "13" 7 11 132 1 0 438 438 438 438 4068 0 0 0 0 0 438 "other" 1 1 "a" 8 1
"62" 10 "13" 8 11 283 1 283 283 283 283 283 4351 0 0 0 0 0 283 "other" 1 1 "a" 14 1
"63" 10 "13" 9 11 245 1 245 245 245 245 245 4596 0 0 0 0 0 245 "other" 1 1 "a" 6 1
"64" 10 "14" 10 23 240 1 240 240 240 240 240 4280 0 0 0 0 0 240 "wh-1" -1 -1 "d" 15 1
"65" 10 "14" 11 23 0 0 0 0 0 0 0 4280 0 0 0 0 0 0 "wh" -1 -1 "d" 6 0
"66" 10 "14" 12 23 0 0 0 0 0 0 0 4280 0 0 0 0 0 0 "wh+1" -1 -1 "d" 6 0
"67" 10 "14" 1 23 209 1 0 803 803 1199 803 803 396 0 396 0 0 396 "np1" -1 -1 "d" 32 1
"68" 10 "1" 4 130 197 1 0 387 387 387 387 2157 0 0 0 0 0 387 "adj" 1 1 "a" 19 1
"69" 10 "14" 13 23 0 0 0 0 0 0 0 4280 0 0 0 0 0 0 "wh+2" -1 -1 "d" 31 0
"70" 10 "14" 14 23 0 0 0 0 0 0 0 4280 0 0 0 0 0 0 "other" -1 -1 "d" 25 0
"71" 10 "14" 15 23 0 0 0 0 0 0 0 4280 0 0 0 0 0 0 "other" -1 -1 "d" 14 0
"72" 10 "14" 16 23 0 0 0 0 0 0 0 4280 0 0 0 0 0 0 "end" -1 -1 "d" 26 0
"73" 10 "14" 2 23 218 1 218 218 218 218 614 1417 0 0 0 1 1 218 "aux" -1 -1 "d" 5 1
"74" 10 "14" 3 23 263 1 263 263 263 263 263 1680 0 0 0 0 0 263 "np2" -1 -1 "d" 13 1
"75" 10 "14" 4 23 222 1 0 682 682 682 682 2362 0 0 0 0 0 682 "adj" -1 -1 "d" 31 1
"76" 10 "14" 5 23 168 1 0 679 679 679 679 3041 0 0 0 0 0 679 "vp" -1 -1 "d" 21 1
"77" 10 "14" 7 23 132 1 0 471 471 471 471 3512 0 0 0 0 0 471 "other" -1 -1 "d" 6 1
"78" 10 "14" 8 23 528 1 528 528 528 528 528 4040 0 0 0 0 0 528 "other" -1 -1 "d" 6 1
"79" 10 "15" 10 111 171 1 171 171 171 171 171 4673 0 0 0 0 0 171 "wh-1" -1 1 "c" 9 1
"80" 10 "15" 1 111 276 1 0 1366 1366 1366 1366 1366 0 0 0 0 0 1366 "np1" -1 1 "c" 37 1
"81" 10 "15" 11 111 0 0 0 0 0 0 0 4673 0 0 0 0 0 0 "wh" -1 1 "c" 4 0
"82" 10 "1" 5 130 210 1 0 569 569 569 569 2726 0 0 0 0 0 569 "vp" 1 1 "a" 18 1
"83" 10 "15" 13 111 216 1 216 216 216 216 216 4889 0 0 0 0 0 216 "wh+2" -1 1 "c" 10 1
"84" 10 "15" 14 111 0 0 0 0 0 0 0 4889 0 0 0 0 0 0 "other" -1 1 "c" 20 0
"85" 10 "15" 15 111 0 0 0 0 0 0 0 4889 0 0 0 0 0 0 "other" -1 1 "c" 24 0
"86" 10 "15" 16 111 0 0 0 0 0 0 0 4889 0 0 0 0 0 0 "end" -1 1 "c" 31 0
"87" 10 "15" 2 111 173 1 173 173 173 173 173 1539 0 0 0 0 0 173 "aux" -1 1 "c" 6 1
"88" 10 "15" 3 111 175 1 0 465 465 465 465 2004 0 0 0 0 0 465 "np2" -1 1 "c" 15 1
"89" 10 "15" 4 111 329 1 0 602 602 816 602 2606 214 0 214 0 0 214 "adj" -1 1 "c" 28 1
"90" 10 "15" 5 111 169 1 0 169 466 466 680 3286 297 297 0 1 1 297 "vp" -1 1 "c" 9 1
"91" 10 "15" 7 111 140 1 0 612 612 612 612 3898 0 0 0 0 0 612 "other" -1 1 "c" 21 1
"92" 10 "15" 8 111 191 1 0 383 383 383 383 4281 0 0 0 0 0 383 "other" -1 1 "c" 7 1
"93" 10 "15" 9 111 221 1 221 221 221 221 221 4502 0 0 0 0 0 221 "other" -1 1 "c" 9 1
"94" 10 "16" 10 26 229 1 229 229 229 229 229 4404 0 0 0 0 0 229 "wh-1" 1 -1 "b" 10 1
"95" 10 "16" 11 26 0 0 0 0 0 0 0 4404 0 0 0 0 0 0 "wh" 1 -1 "b" 6 0
"96" 10 "16" 12 26 0 0 0 0 0 0 0 4404 0 0 0 0 0 0 "wh+1" 1 -1 "b" 7 0
"97" 10 "16" 1 26 196 1 0 825 825 825 825 825 0 0 0 0 0 825 "np1" 1 -1 "b" 33 1
"98" 10 "16" 13 26 0 0 0 0 0 0 0 4404 0 0 0 0 0 0 "wh+2" 1 -1 "b" 12 0
"99" 10 "16" 14 26 0 0 0 0 0 0 0 4404 0 0 0 0 0 0 "other" 1 -1 "b" 21 0
"100" 10 "16" 15 26 0 0 0 0 0 0 0 4404 0 0 0 0 0 0 "other" 1 -1 "b" 18 0
"101" 10 "16" 16 26 0 0 0 0 0 0 0 4404 0 0 0 0 0 0 "end" 1 -1 "b" 21 0
"102" 10 "16" 3 26 254 1 0 952 952 1181 952 1777 229 0 229 0 0 229 "np2" 1 -1 "b" 25 1
"103" 10 "16" 4 26 319 1 0 319 1198 1198 1427 3204 879 879 0 1 1 879 "adj" 1 -1 "b" 32 1
"104" 10 "16" 5 26 262 1 0 388 388 388 388 3592 0 0 0 0 0 388 "vp" 1 -1 "b" 11 1
"105" 10 "16" 7 26 322 1 322 322 322 322 322 3914 0 0 0 0 0 322 "other" 1 -1 "b" 7 1
"106" 10 "16" 9 26 261 1 261 261 261 261 261 4175 0 0 0 0 0 261 "other" 1 -1 "b" 11 1
"107" 10 "17" 10 17 254 1 0 254 427 427 670 4956 173 173 0 1 1 173 "wh-1" 1 1 "a" 21 1
"108" 10 "17" 11 17 0 0 0 0 0 0 0 4956 0 0 0 0 0 0 "wh" 1 1 "a" 6 0
"109" 10 "17" 1 17 179 1 0 1018 1018 1320 1018 1018 302 0 302 0 0 302 "np1" 1 1 "a" 34 1
"110" 10 "17" 12 17 228 1 228 228 228 228 228 5184 0 0 0 0 0 228 "wh+1" 1 1 "a" 2 1
"111" 10 "1" 7 130 169 1 0 961 961 961 961 3687 0 0 0 0 0 961 "other" 1 1 "a" 30 1
"112" 10 "17" 13 17 159 1 159 159 159 159 159 5343 0 0 0 0 0 159 "wh+2" 1 1 "a" 12 1
"113" 10 "17" 14 17 0 0 0 0 0 0 0 5343 0 0 0 0 0 0 "other" 1 1 "a" 15 0
"114" 10 "17" 16 17 0 0 0 0 0 0 0 5343 0 0 0 0 0 0 "end" 1 1 "a" 17 0
"115" 10 "17" 2 17 201 1 201 201 201 201 201 1219 0 0 0 0 0 201 "aux" 1 1 "a" 6 1
"116" 10 "17" 3 17 197 1 0 379 379 379 379 1598 0 0 0 0 0 379 "np2" 1 1 "a" 14 1
"117" 10 "17" 4 17 221 1 0 659 659 659 659 2257 0 0 0 0 0 659 "adj" 1 1 "a" 20 1
"118" 10 "17" 5 17 211 1 0 1009 1009 1009 1311 3568 0 0 0 1 1 1009 "vp" 1 1 "a" 26 1
"119" 10 "17" 7 17 316 1 0 530 530 530 530 4098 0 0 0 0 0 530 "other" 1 1 "a" 13 1
"120" 10 "17" 8 17 188 1 188 188 188 188 188 4286 0 0 0 0 0 188 "other" 1 1 "a" 6 1
"121" 10 "17" 9 17 0 0 0 0 0 243 0 4286 243 0 243 0 0 243 "other" 1 1 "a" 4 1
"122" 10 "18" 10 102 232 1 232 232 232 232 232 3819 0 0 0 0 0 232 "wh-1" -1 -1 "d" 6 1
"123" 10 "18" 1 102 185 1 0 821 821 821 821 821 0 0 0 0 0 821 "np1" -1 -1 "d" 27 1
"124" 10 "18" 11 102 0 0 0 0 0 0 0 3819 0 0 0 0 0 0 "wh" -1 -1 "d" 6 0
"125" 10 "18" 12 102 0 0 0 0 0 0 0 3819 0 0 0 0 0 0 "wh+1" -1 -1 "d" 5 0
"126" 10 "1" 8 130 192 1 192 192 192 192 192 3879 0 0 0 0 0 192 "other" 1 1 "a" 6 1
"127" 10 "18" 13 102 0 0 0 0 0 0 0 3819 0 0 0 0 0 0 "wh+2" -1 -1 "d" 14 0
"128" 10 "18" 14 102 0 0 0 0 0 0 0 3819 0 0 0 0 0 0 "other" -1 -1 "d" 8 0
"129" 10 "18" 15 102 0 0 0 0 0 0 0 3819 0 0 0 0 0 0 "other" -1 -1 "d" 19 0
"130" 10 "18" 16 102 0 0 0 0 0 0 0 3819 0 0 0 0 0 0 "end" -1 -1 "d" 10 0
"131" 10 "18" 2 102 344 1 344 344 344 344 344 1165 0 0 0 0 0 344 "aux" -1 -1 "d" 5 1
"132" 10 "18" 3 102 257 1 0 446 446 446 446 1611 0 0 0 0 0 446 "np2" -1 -1 "d" 17 1
"133" 10 "18" 4 102 259 1 0 498 498 498 498 2109 0 0 0 0 0 498 "adj" -1 -1 "d" 23 1
"134" 10 "18" 5 102 171 1 0 440 440 440 440 2549 0 0 0 0 0 440 "vp" -1 -1 "d" 26 1
"135" 10 "18" 7 102 163 1 0 823 823 823 823 3372 0 0 0 0 0 823 "other" -1 -1 "d" 22 1
"136" 10 "18" 8 102 215 1 215 215 215 215 215 3587 0 0 0 0 0 215 "other" -1 -1 "d" 10 1
"137" 10 "19" 10 41 160 1 160 160 160 160 160 3419 0 0 0 0 0 160 "wh-1" -1 1 "c" 13 1
"138" 10 "19" 11 41 0 0 0 0 0 0 0 3419 0 0 0 0 0 0 "wh" -1 1 "c" 6 0
"139" 10 "19" 12 41 0 0 0 0 0 0 0 3419 0 0 0 0 0 0 "wh+1" -1 1 "c" 6 0
"140" 10 "1" 9 130 267 1 267 267 267 267 267 4146 0 0 0 0 0 267 "other" 1 1 "a" 6 1
"141" 10 "19" 13 41 0 0 0 0 0 0 0 3419 0 0 0 0 0 0 "wh+2" -1 1 "c" 7 0
"142" 10 "19" 1 41 181 1 0 1027 1027 1027 1027 1027 0 0 0 0 0 1027 "np1" -1 1 "c" 38 1
"143" 10 "19" 15 41 0 0 0 0 0 0 0 3419 0 0 0 0 0 0 "other" -1 1 "c" 17 0
"144" 10 "19" 16 41 0 0 0 0 0 0 0 3419 0 0 0 0 0 0 "end" -1 1 "c" 15 0
"145" 10 "19" 2 41 246 1 246 246 246 246 246 1273 0 0 0 0 0 246 "aux" -1 1 "c" 6 1
"146" 10 "19" 3 41 116 1 116 116 116 116 116 1389 0 0 0 0 0 116 "np2" -1 1 "c" 21 1
"147" 10 "19" 4 41 259 1 0 532 532 532 532 1921 0 0 0 0 0 532 "adj" -1 1 "c" 29 1
"148" 10 "19" 5 41 198 1 0 743 743 743 743 2664 0 0 0 0 0 743 "vp" -1 1 "c" 21 1
"149" 10 "19" 7 41 0 0 0 0 0 272 0 2664 272 0 272 0 0 272 "other" -1 1 "c" 2 1
"150" 10 "19" 8 41 115 1 115 115 115 115 387 3051 0 0 0 1 1 115 "other" -1 1 "c" 3 1
"151" 10 "19" 9 41 208 1 208 208 208 208 208 3259 0 0 0 0 0 208 "other" -1 1 "c" 5 1
"152" 10 "2" 10 90 172 1 172 172 172 172 172 3269 0 0 0 0 0 172 "wh-1" -1 -1 "d" 5 1
"153" 10 "21" 11 121 0 0 0 0 0 0 0 3754 0 0 0 0 0 0 "wh" 1 1 "a" 8 0
"154" 10 "21" 1 121 194 1 0 1353 1353 1353 1353 1353 0 0 0 0 0 1353 "np1" 1 1 "a" 37 1
"155" 10 "21" 12 121 0 0 0 0 0 0 0 3754 0 0 0 0 0 0 "wh+1" 1 1 "a" 5 0
"156" 10 "21" 13 121 0 0 0 0 0 0 0 3754 0 0 0 0 0 0 "wh+2" 1 1 "a" 8 0
"157" 10 "21" 15 121 0 0 0 0 0 0 0 3754 0 0 0 0 0 0 "other" 1 1 "a" 13 0
"158" 10 "21" 16 121 0 0 0 0 0 0 0 3754 0 0 0 0 0 0 "end" 1 1 "a" 24 0
"159" 10 "2" 11 90 0 0 0 0 0 0 0 3269 0 0 0 0 0 0 "wh" -1 -1 "d" 6 0
"160" 10 "21" 2 121 188 1 188 188 188 188 188 1541 0 0 0 0 0 188 "aux" 1 1 "a" 6 1
"161" 10 "2" 12 90 151 1 151 151 151 151 151 3420 0 0 0 0 0 151 "wh+1" -1 -1 "d" 3 1
"162" 10 "21" 3 121 186 1 186 186 186 186 186 1727 0 0 0 0 0 186 "np2" 1 1 "a" 10 1
"163" 10 "2" 13 90 0 0 0 0 0 0 0 3420 0 0 0 0 0 0 "wh+2" -1 -1 "d" 12 0
"164" 10 "21" 4 121 210 1 0 812 812 812 812 2539 0 0 0 0 0 812 "adj" 1 1 "a" 26 1
"165" 10 "2" 14 90 0 0 0 0 0 0 0 3420 0 0 0 0 0 0 "other" -1 -1 "d" 8 0
"166" 10 "21" 5 121 314 1 0 506 506 506 506 3045 0 0 0 0 0 506 "vp" 1 1 "a" 9 1
"167" 10 "2" 15 90 0 0 0 0 0 0 0 3420 0 0 0 0 0 0 "other" -1 -1 "d" 18 0
"168" 10 "21" 6 121 0 0 0 0 0 186 0 3045 186 0 186 0 0 186 "other" 1 1 "a" 4 1
"169" 10 "2" 16 90 0 0 0 0 0 0 0 3420 0 0 0 0 0 0 "end" -1 -1 "d" 8 0
"170" 10 "21" 7 121 152 1 0 152 283 283 469 3514 131 131 0 1 1 131 "other" 1 1 "a" 7 1
"171" 10 "2" 1 90 205 1 0 842 842 842 842 842 0 0 0 0 0 842 "np1" -1 -1 "d" 33 1
"172" 10 "21" 9 121 240 1 240 240 240 240 240 3754 0 0 0 0 0 240 "other" 1 1 "a" 4 1
"173" 10 "22" 10 25 159 1 159 159 159 159 159 4184 0 0 0 0 0 159 "wh-1" -1 -1 "d" 6 1
"174" 10 "22" 11 25 0 0 0 0 0 0 0 4184 0 0 0 0 0 0 "wh" -1 -1 "d" 8 0
"175" 10 "22" 12 25 0 0 0 0 0 0 0 4184 0 0 0 0 0 0 "wh+1" -1 -1 "d" 7 0
"176" 10 "22" 1 25 199 1 0 1333 1333 1333 1333 1333 0 0 0 0 0 1333 "np1" -1 -1 "d" 36 1
"177" 10 "22" 13 25 0 0 0 0 0 0 0 4184 0 0 0 0 0 0 "wh+2" -1 -1 "d" 8 0
"178" 10 "22" 15 25 0 0 0 0 0 0 0 4184 0 0 0 0 0 0 "other" -1 -1 "d" 4 0
"179" 10 "22" 16 25 0 0 0 0 0 0 0 4184 0 0 0 0 0 0 "end" -1 -1 "d" 21 0
"180" 10 "22" 2 25 241 1 241 241 241 241 241 1574 0 0 0 0 0 241 "aux" -1 -1 "d" 5 1
"181" 10 "22" 3 25 199 1 0 564 564 564 564 2138 0 0 0 0 0 564 "np2" -1 -1 "d" 19 1
"182" 10 "22" 4 25 211 1 0 660 660 660 660 2798 0 0 0 0 0 660 "adj" -1 -1 "d" 31 1
"183" 10 "22" 5 25 171 1 0 366 366 366 366 3164 0 0 0 0 0 366 "vp" -1 -1 "d" 22 1
"184" 10 "22" 7 25 129 1 0 414 414 414 414 3578 0 0 0 0 0 414 "other" -1 -1 "d" 11 1
"185" 10 "22" 8 25 180 1 180 180 180 180 180 3758 0 0 0 0 0 180 "other" -1 -1 "d" 7 1
"186" 10 "2" 2 90 289 1 289 289 289 289 289 1131 0 0 0 0 0 289 "aux" -1 -1 "d" 5 1
"187" 10 "22" 9 25 267 1 267 267 267 267 267 4025 0 0 0 0 0 267 "other" -1 -1 "d" 6 1
"188" 10 "23" 10 110 195 1 195 195 195 195 195 3504 0 0 0 0 0 195 "wh-1" -1 1 "c" 20 1
"189" 10 "23" 1 110 192 1 0 1401 1401 1401 1401 1401 0 0 0 0 0 1401 "np1" -1 1 "c" 58 1
"190" 10 "23" 11 110 0 0 0 0 0 0 0 3504 0 0 0 0 0 0 "wh" -1 1 "c" 8 0
"191" 10 "23" 12 110 0 0 0 0 0 0 0 3504 0 0 0 0 0 0 "wh+1" -1 1 "c" 6 0
"192" 10 "23" 13 110 0 0 0 0 0 0 0 3504 0 0 0 0 0 0 "wh+2" -1 1 "c" 12 0
"193" 10 "23" 14 110 0 0 0 0 0 0 0 3504 0 0 0 0 0 0 "other" -1 1 "c" 28 0
"194" 10 "23" 15 110 0 0 0 0 0 0 0 3504 0 0 0 0 0 0 "other" -1 1 "c" 12 0
"195" 10 "23" 16 110 0 0 0 0 0 0 0 3504 0 0 0 0 0 0 "end" -1 1 "c" 25 0
"196" 10 "23" 2 110 211 1 211 211 211 211 211 1612 0 0 0 0 0 211 "aux" -1 1 "c" 6 1
"197" 10 "23" 3 110 217 1 217 217 217 217 217 1829 0 0 0 0 0 217 "np2" -1 1 "c" 12 1
"198" 10 "23" 4 110 358 1 0 464 464 464 464 2293 0 0 0 0 0 464 "adj" -1 1 "c" 20 1
"199" 10 "23" 5 110 286 1 0 435 435 435 435 2728 0 0 0 0 0 435 "vp" -1 1 "c" 16 1
"200" 10 "23" 6 110 201 1 201 201 201 201 201 2929 0 0 0 0 0 201 "other" -1 1 "c" 4 1
"201" 10 "23" 7 110 192 1 192 192 192 192 192 3121 0 0 0 0 0 192 "other" -1 1 "c" 17 1
"202" 10 "23" 8 110 188 1 188 188 188 188 188 3309 0 0 0 0 0 188 "other" -1 1 "c" 6 1
"203" 10 "2" 3 90 244 1 244 244 244 244 244 1375 0 0 0 0 0 244 "np2" -1 -1 "d" 18 1
"204" 10 "2" 4 90 206 1 0 413 413 413 413 1788 0 0 0 0 0 413 "adj" -1 -1 "d" 17 1
"205" 10 "2" 5 90 187 1 0 804 804 804 804 2592 0 0 0 0 0 804 "vp" -1 -1 "d" 28 1
"206" 10 "26" 10 22 0 0 0 0 0 0 0 4172 0 0 0 0 0 0 "wh" -1 -1 "d" 5 0
"207" 10 "26" 11 22 0 0 0 0 0 0 0 4172 0 0 0 0 0 0 "wh+1" -1 -1 "d" 5 0
"208" 10 "26" 1 22 191 1 0 1233 1233 1233 1233 1233 0 0 0 0 0 1233 "np1" -1 -1 "d" 36 1
"209" 10 "26" 12 22 0 0 0 0 0 0 0 4172 0 0 0 0 0 0 "wh+2" -1 -1 "d" 16 0
"210" 10 "26" 13 22 0 0 0 0 0 0 0 4172 0 0 0 0 0 0 "other" -1 -1 "d" 9 0
"211" 10 "26" 14 22 0 0 0 0 0 0 0 4172 0 0 0 0 0 0 "other" -1 -1 "d" 16 0
"212" 10 "26" 15 22 0 0 0 0 0 0 0 4172 0 0 0 0 0 0 "end" -1 -1 "d" 22 0
"213" 10 "26" 2 22 220 1 220 220 220 220 220 1453 0 0 0 0 0 220 "aux" -1 -1 "d" 5 1
"214" 10 "26" 3 22 180 1 0 477 477 477 477 1930 0 0 0 0 0 477 "np2" -1 -1 "d" 21 1
"215" 10 "26" 4 22 199 1 0 874 874 1010 874 2804 136 0 136 0 0 136 "adj" -1 -1 "d" 37 1
"216" 10 "26" 5 22 305 1 305 305 305 305 441 3245 0 0 0 1 1 305 "vp" -1 -1 "d" 12 1
"217" 10 "26" 7 22 0 0 0 0 0 313 0 3245 313 0 313 0 0 313 "other" -1 -1 "d" 2 1
"218" 10 "26" 8 22 134 1 0 134 366 366 679 3924 232 232 0 1 1 232 "other" -1 -1 "d" 6 1
"219" 10 "26" 9 22 248 1 248 248 248 248 248 4172 0 0 0 0 0 248 "wh-1" -1 -1 "d" 21 1
"220" 10 "27" 11 18 0 0 0 0 0 0 0 4252 0 0 0 0 0 0 "wh" -1 1 "c" 5 0
"221" 10 "27" 1 18 231 1 0 1296 1296 1296 1296 1296 0 0 0 0 0 1296 "np1" -1 1 "c" 45 1
"222" 10 "27" 13 18 0 0 0 0 0 0 0 4252 0 0 0 0 0 0 "wh+2" -1 1 "c" 4 0
"223" 10 "27" 14 18 0 0 0 0 0 0 0 4252 0 0 0 0 0 0 "other" -1 1 "c" 18 0
"224" 10 "27" 15 18 0 0 0 0 0 0 0 4252 0 0 0 0 0 0 "other" -1 1 "c" 9 0
"225" 10 "27" 16 18 0 0 0 0 0 0 0 4252 0 0 0 0 0 0 "end" -1 1 "c" 25 0
"226" 10 "27" 2 18 242 1 242 242 242 242 242 1538 0 0 0 0 0 242 "aux" -1 1 "c" 6 1
"227" 10 "27" 3 18 209 1 0 872 872 872 872 2410 0 0 0 0 0 872 "np2" -1 1 "c" 19 1
"228" 10 "27" 4 18 273 1 0 592 592 592 592 3002 0 0 0 0 0 592 "adj" -1 1 "c" 25 1
"229" 10 "27" 5 18 175 1 0 543 543 543 543 3545 0 0 0 0 0 543 "vp" -1 1 "c" 11 1
"230" 10 "27" 7 18 288 1 288 288 288 288 288 3833 0 0 0 0 0 288 "other" -1 1 "c" 16 1
"231" 10 "27" 8 18 206 1 206 206 206 206 206 4039 0 0 0 0 0 206 "other" -1 1 "c" 6 1
"232" 10 "2" 7 90 164 1 0 359 359 359 359 2951 0 0 0 0 0 359 "other" -1 -1 "d" 5 1
"233" 10 "27" 9 18 213 1 213 213 213 213 213 4252 0 0 0 0 0 213 "other" -1 1 "c" 5 1
"234" 10 "28" 10 86 245 1 245 245 245 245 245 3745 0 0 0 0 0 245 "wh-1" 1 -1 "b" 15 1
"235" 10 "28" 11 86 0 0 0 0 0 0 0 3745 0 0 0 0 0 0 "wh" 1 -1 "b" 8 0
"236" 10 "28" 12 86 0 0 0 0 0 0 0 3745 0 0 0 0 0 0 "wh+1" 1 -1 "b" 2 0
"237" 10 "28" 13 86 0 0 0 0 0 0 0 3745 0 0 0 0 0 0 "wh+2" 1 -1 "b" 18 0
"238" 10 "28" 14 86 0 0 0 0 0 0 0 3745 0 0 0 0 0 0 "other" 1 -1 "b" 4 0
"239" 10 "28" 15 86 0 0 0 0 0 0 0 3745 0 0 0 0 0 0 "other" 1 -1 "b" 18 0
"240" 10 "28" 16 86 0 0 0 0 0 0 0 3745 0 0 0 0 0 0 "end" 1 -1 "b" 7 0
"241" 10 "28" 1 86 199 1 0 1456 1456 1456 1456 1456 0 0 0 0 0 1456 "np1" 1 -1 "b" 37 1
"242" 10 "28" 3 86 287 1 0 502 502 502 502 1958 0 0 0 0 0 502 "np2" 1 -1 "b" 17 1
"243" 10 "28" 4 86 219 1 0 477 477 477 477 2435 0 0 0 0 0 477 "adj" 1 -1 "b" 22 1
"244" 10 "28" 5 86 169 1 169 169 169 169 169 2604 0 0 0 0 0 169 "vp" 1 -1 "b" 12 1
"245" 10 "28" 7 86 418 1 0 610 610 610 610 3214 0 0 0 0 0 610 "other" 1 -1 "b" 20 1
"246" 10 "28" 8 86 286 1 286 286 286 286 286 3500 0 0 0 0 0 286 "other" 1 -1 "b" 9 1
"247" 10 "29" 11 88 0 0 0 0 0 0 0 3103 0 0 0 0 0 0 "wh" 1 1 "a" 6 0
"248" 10 "29" 12 88 0 0 0 0 0 0 0 3103 0 0 0 0 0 0 "wh+1" 1 1 "a" 3 0
"249" 10 "29" 13 88 0 0 0 0 0 0 0 3103 0 0 0 0 0 0 "wh+2" 1 1 "a" 11 0
"250" 10 "29" 14 88 0 0 0 0 0 0 0 3103 0 0 0 0 0 0 "other" 1 1 "a" 28 0
"251" 10 "29" 15 88 0 0 0 0 0 0 0 3103 0 0 0 0 0 0 "other" 1 1 "a" 25 0
"252" 10 "29" 16 88 0 0 0 0 0 0 0 3103 0 0 0 0 0 0 "end" 1 1 "a" 20 0
"253" 10 "29" 1 88 49 1 0 1388 1388 1388 1388 1388 0 0 0 0 0 1388 "np1" 1 1 "a" 34 1
"254" 10 "29" 2 88 139 1 139 139 139 139 139 1527 0 0 0 0 0 139 "aux" 1 1 "a" 6 1
"255" 10 "29" 3 88 249 1 0 429 429 429 429 1956 0 0 0 0 0 429 "np2" 1 1 "a" 18 1
"256" 10 "29" 4 88 200 1 200 200 200 200 200 2156 0 0 0 0 0 200 "adj" 1 1 "a" 13 1
"257" 10 "29" 5 88 201 1 0 317 317 317 317 2473 0 0 0 0 0 317 "vp" 1 1 "a" 17 1
"258" 10 "29" 7 88 0 0 0 0 0 217 0 2473 217 0 217 0 0 217 "other" 1 1 "a" 3 1
"259" 10 "29" 8 88 152 1 152 152 152 152 369 2842 0 0 0 1 1 152 "other" 1 1 "a" 8 1
"260" 10 "2" 9 90 146 1 146 146 146 146 146 3097 0 0 0 0 0 146 "other" -1 -1 "d" 7 1
"261" 10 "29" 9 88 261 1 261 261 261 261 261 3103 0 0 0 0 0 261 "other" 1 1 "a" 6 1
"262" 10 "30" 10 128 159 1 159 159 159 159 159 3337 0 0 0 0 0 159 "other" -1 -1 "d" 6 1
"263" 10 "30" 11 128 158 1 158 158 158 158 158 3495 0 0 0 0 0 158 "wh-1" -1 -1 "d" 11 1
"264" 10 "30" 1 128 29 1 0 838 838 838 838 838 0 0 0 0 0 838 "np1" -1 -1 "d" 32 1
"265" 10 "30" 12 128 0 0 0 0 0 0 0 3495 0 0 0 0 0 0 "wh" -1 -1 "d" 8 0
"266" 10 "30" 14 128 0 0 0 0 0 0 0 3495 0 0 0 0 0 0 "wh+2" -1 -1 "d" 15 0
"267" 10 "30" 15 128 0 0 0 0 0 0 0 3495 0 0 0 0 0 0 "other" -1 -1 "d" 17 0
"268" 10 "30" 16 128 0 0 0 0 0 0 0 3495 0 0 0 0 0 0 "other" -1 -1 "d" 18 0
"269" 10 "30" 17 128 0 0 0 0 0 0 0 3495 0 0 0 0 0 0 "end" -1 -1 "d" 14 0
"270" 10 "30" 2 128 185 1 185 185 185 185 185 1023 0 0 0 0 0 185 "aux" -1 -1 "d" 5 1
"271" 10 "30" 3 128 156 1 0 348 348 348 348 1371 0 0 0 0 0 348 "np2" -1 -1 "d" 10 1
"272" 10 "30" 4 128 309 1 0 496 496 496 496 1867 0 0 0 0 0 496 "adj" -1 -1 "d" 24 1
"273" 10 "30" 5 128 228 1 0 228 228 432 228 2095 204 0 204 0 0 204 "vp" -1 -1 "d" 10 1
"274" 10 "30" 6 128 187 1 0 187 513 513 717 2812 326 326 0 1 1 326 "other" -1 -1 "d" 19 1
"275" 10 "30" 9 128 366 1 366 366 366 366 366 3178 0 0 0 0 0 366 "other" -1 -1 "d" 6 1
"276" 10 "31" 10 94 174 1 174 174 174 174 174 3291 0 0 0 0 0 174 "wh-1" -1 1 "c" 8 1
"277" 10 "31" 11 94 0 0 0 0 0 0 0 3291 0 0 0 0 0 0 "wh" -1 1 "c" 4 0
"278" 10 "31" 12 94 411 1 411 411 411 411 411 3702 0 0 0 0 0 411 "wh+1" -1 1 "c" 4 1
"279" 10 "31" 13 94 0 0 0 0 0 0 0 3702 0 0 0 0 0 0 "wh+2" -1 1 "c" 7 0
"280" 10 "31" 15 94 0 0 0 0 0 0 0 3702 0 0 0 0 0 0 "other" -1 1 "c" 32 0
"281" 10 "31" 16 94 0 0 0 0 0 0 0 3702 0 0 0 0 0 0 "end" -1 1 "c" 15 0
"282" 10 "31" 1 94 61 1 0 1367 1367 1367 1367 1367 0 0 0 0 0 1367 "np1" -1 1 "c" 46 1
"283" 10 "3" 11 99 0 0 0 0 0 0 0 3418 0 0 0 0 0 0 "wh" -1 1 "c" 6 0
"284" 10 "31" 2 94 195 1 0 391 391 391 391 1758 0 0 0 0 0 391 "aux" -1 1 "c" 6 1
"285" 10 "3" 12 99 150 1 150 150 150 150 150 3568 0 0 0 0 0 150 "wh+1" -1 1 "c" 2 1
"286" 10 "31" 3 94 222 1 222 222 222 222 222 1980 0 0 0 0 0 222 "np2" -1 1 "c" 10 1
"287" 10 "3" 13 99 0 0 0 0 0 0 0 3568 0 0 0 0 0 0 "wh+2" -1 1 "c" 2 0
"288" 10 "31" 4 94 214 1 214 214 214 214 214 2194 0 0 0 0 0 214 "adj" -1 1 "c" 11 1
"289" 10 "3" 14 99 0 0 0 0 0 0 0 3568 0 0 0 0 0 0 "other" -1 1 "c" 8 0
"290" 10 "31" 5 94 242 1 0 314 314 314 314 2508 0 0 0 0 0 314 "vp" -1 1 "c" 20 1
"291" 10 "3" 15 99 0 0 0 0 0 0 0 3568 0 0 0 0 0 0 "other" -1 1 "c" 14 0
"292" 10 "3" 16 99 0 0 0 0 0 0 0 3568 0 0 0 0 0 0 "end" -1 1 "c" 29 0
"293" 10 "31" 7 94 0 0 0 0 0 175 0 2508 175 0 175 0 0 175 "other" -1 1 "c" 2 1
"294" 10 "31" 8 94 243 1 243 243 243 243 418 2926 0 0 0 1 1 243 "other" -1 1 "c" 8 1
"295" 10 "3" 1 99 185 1 0 1262 1262 1262 1262 1262 0 0 0 0 0 1262 "np1" -1 1 "c" 24 1
"296" 10 "31" 9 94 191 1 191 191 191 191 191 3117 0 0 0 0 0 191 "other" -1 1 "c" 14 1
"297" 10 "32" 10 61 205 1 205 205 205 205 205 4447 0 0 0 0 0 205 "wh-1" 1 -1 "b" 6 1
"298" 10 "32" 11 61 0 0 0 0 0 0 0 4447 0 0 0 0 0 0 "wh" 1 -1 "b" 4 0
"299" 10 "32" 13 61 0 0 0 0 0 0 0 4447 0 0 0 0 0 0 "wh+2" 1 -1 "b" 3 0
"300" 10 "32" 14 61 0 0 0 0 0 0 0 4447 0 0 0 0 0 0 "other" 1 -1 "b" 9 0
"301" 10 "32" 15 61 0 0 0 0 0 0 0 4447 0 0 0 0 0 0 "other" 1 -1 "b" 8 0
"302" 10 "32" 1 61 202 1 0 1130 1130 1130 1130 1130 0 0 0 0 0 1130 "np1" 1 -1 "b" 43 1
"303" 10 "32" 16 61 0 0 0 0 0 0 0 4447 0 0 0 0 0 0 "end" 1 -1 "b" 19 0
"304" 10 "32" 2 61 114 1 114 114 114 114 114 1244 0 0 0 0 0 114 "aux" 1 -1 "b" 5 1
"305" 10 "32" 3 61 254 1 0 1271 1271 1271 1271 2515 0 0 0 0 0 1271 "np2" 1 -1 "b" 29 1
"306" 10 "32" 4 61 188 1 188 188 188 188 188 2703 0 0 0 0 0 188 "adj" 1 -1 "b" 8 1
"307" 10 "32" 5 61 205 1 0 428 428 428 428 3131 0 0 0 0 0 428 "vp" 1 -1 "b" 20 1
"308" 10 "32" 7 61 127 1 0 617 617 617 617 3748 0 0 0 0 0 617 "other" 1 -1 "b" 16 1
"309" 10 "32" 8 61 209 1 209 209 209 209 209 3957 0 0 0 0 0 209 "other" 1 -1 "b" 7 1
"310" 10 "32" 9 61 285 1 285 285 285 285 285 4242 0 0 0 0 0 285 "other" 1 -1 "b" 7 1
"311" 10 "3" 2 99 245 1 245 245 245 245 245 1507 0 0 0 0 0 245 "aux" -1 1 "c" 6 1
"312" 10 "3" 3 99 172 1 172 172 172 172 172 1679 0 0 0 0 0 172 "np2" -1 1 "c" 14 1
"313" 10 "3" 4 99 172 1 0 607 607 607 607 2286 0 0 0 0 0 607 "adj" -1 1 "c" 29 1
"314" 10 "3" 5 99 399 1 399 399 399 399 399 2685 0 0 0 0 0 399 "vp" -1 1 "c" 11 1
"315" 10 "3" 7 99 151 1 0 386 386 386 386 3071 0 0 0 0 0 386 "other" -1 1 "c" 8 1
"316" 10 "3" 8 99 189 1 189 189 189 189 189 3260 0 0 0 0 0 189 "other" -1 1 "c" 6 1
"317" 10 "3" 9 99 158 1 158 158 158 158 158 3418 0 0 0 0 0 158 "other" -1 1 "c" 5 1
"318" 10 "4" 10 6 198 1 198 198 198 198 198 3442 0 0 0 0 0 198 "wh-1" 1 -1 "b" 7 1
"319" 10 "4" 11 6 0 0 0 0 0 0 0 3442 0 0 0 0 0 0 "wh" 1 -1 "b" 4 0
"320" 10 "4" 12 6 0 0 0 0 0 0 0 3442 0 0 0 0 0 0 "wh+1" 1 -1 "b" 4 0
"321" 10 "4" 13 6 0 0 0 0 0 0 0 3442 0 0 0 0 0 0 "wh+2" 1 -1 "b" 2 0
"322" 10 "4" 15 6 0 0 0 0 0 0 0 3442 0 0 0 0 0 0 "other" 1 -1 "b" 12 0
"323" 10 "4" 1 6 476 1 0 874 874 874 874 874 0 0 0 0 0 874 "np1" 1 -1 "b" 30 1
"324" 10 "4" 16 6 0 0 0 0 0 0 0 3442 0 0 0 0 0 0 "end" 1 -1 "b" 32 0
"325" 10 "4" 2 6 235 1 235 235 235 235 235 1109 0 0 0 0 0 235 "aux" 1 -1 "b" 5 1
"326" 10 "4" 3 6 223 1 0 376 376 376 376 1485 0 0 0 0 0 376 "np2" 1 -1 "b" 13 1
"327" 10 "4" 4 6 506 1 0 655 655 655 655 2140 0 0 0 0 0 655 "adj" 1 -1 "b" 14 1
"328" 10 "4" 5 6 220 1 0 700 700 700 700 2840 0 0 0 0 0 700 "vp" 1 -1 "b" 21 1
"329" 10 "4" 7 6 0 0 0 0 0 271 0 2840 271 0 271 0 0 271 "other" 1 -1 "b" 3 1
"330" 10 "4" 8 6 133 1 133 133 133 133 404 3244 0 0 0 1 1 133 "other" 1 -1 "b" 4 1
"331" 10 "6" 10 60 197 1 197 197 197 197 197 3222 0 0 0 0 0 197 "wh-1" -1 -1 "d" 11 1
"332" 10 "6" 11 60 0 0 0 0 0 0 0 3222 0 0 0 0 0 0 "wh" -1 -1 "d" 4 0
"333" 10 "6" 12 60 0 0 0 0 0 0 0 3222 0 0 0 0 0 0 "wh+1" -1 -1 "d" 7 0
"334" 10 "6" 14 60 0 0 0 0 0 0 0 3222 0 0 0 0 0 0 "other" -1 -1 "d" 27 0
"335" 10 "6" 1 60 223 1 0 883 883 883 883 883 0 0 0 0 0 883 "np1" -1 -1 "d" 31 1
"336" 10 "6" 16 60 0 0 0 0 0 0 0 3222 0 0 0 0 0 0 "end" -1 -1 "d" 8 0
"337" 10 "6" 2 60 222 1 222 222 222 222 222 1105 0 0 0 0 0 222 "aux" -1 -1 "d" 5 1
"338" 10 "6" 3 60 227 1 0 425 425 425 425 1530 0 0 0 0 0 425 "np2" -1 -1 "d" 12 1
"339" 10 "6" 4 60 197 1 0 389 389 389 389 1919 0 0 0 0 0 389 "adj" -1 -1 "d" 18 1
"340" 10 "6" 5 60 305 1 0 536 536 536 536 2455 0 0 0 0 0 536 "vp" -1 -1 "d" 23 1
"341" 10 "6" 7 60 211 1 0 358 358 358 358 2813 0 0 0 0 0 358 "other" -1 -1 "d" 13 1
"342" 10 "6" 8 60 212 1 212 212 212 212 212 3025 0 0 0 0 0 212 "other" -1 -1 "d" 6 1
"343" 10 "7" 10 20 178 1 178 178 178 178 178 3875 0 0 0 0 0 178 "wh-1" -1 1 "c" 7 1
"344" 10 "7" 11 20 0 0 0 0 0 0 0 3875 0 0 0 0 0 0 "wh" -1 1 "c" 6 0
"345" 10 "7" 1 20 212 1 0 825 825 825 825 825 0 0 0 0 0 825 "np1" -1 1 "c" 26 1
"346" 10 "7" 12 20 0 0 0 0 0 0 0 3875 0 0 0 0 0 0 "wh+1" -1 1 "c" 5 0
"347" 10 "7" 14 20 0 0 0 0 0 0 0 3875 0 0 0 0 0 0 "other" -1 1 "c" 4 0
"348" 10 "7" 15 20 0 0 0 0 0 0 0 3875 0 0 0 0 0 0 "other" -1 1 "c" 17 0
"349" 10 "7" 16 20 0 0 0 0 0 0 0 3875 0 0 0 0 0 0 "end" -1 1 "c" 19 0
"350" 10 "7" 2 20 180 1 180 180 180 180 180 1005 0 0 0 0 0 180 "aux" -1 1 "c" 6 1
"351" 10 "7" 3 20 534 1 0 1292 1292 1292 1292 2297 0 0 0 0 0 1292 "np2" -1 1 "c" 30 1
"352" 10 "7" 4 20 264 1 264 264 264 264 264 2561 0 0 0 0 0 264 "adj" -1 1 "c" 9 1
"353" 10 "7" 5 20 205 1 0 655 655 655 655 3216 0 0 0 0 0 655 "vp" -1 1 "c" 23 1
"354" 10 "7" 7 20 233 1 233 233 233 233 233 3449 0 0 0 0 0 233 "other" -1 1 "c" 19 1
"355" 10 "7" 8 20 248 1 248 248 248 248 248 3697 0 0 0 0 0 248 "other" -1 1 "c" 4 1
"356" 10 "9" 10 53 216 1 216 216 216 216 406 2995 0 0 0 1 1 216 "wh-1" 1 1 "a" 10 1
"357" 10 "9" 11 53 0 0 0 0 0 0 0 2995 0 0 0 0 0 0 "wh" 1 1 "a" 6 0
"358" 10 "9" 12 53 0 0 0 0 0 0 0 2995 0 0 0 0 0 0 "wh+1" 1 1 "a" 6 0
"359" 10 "9" 14 53 0 0 0 0 0 0 0 2995 0 0 0 0 0 0 "other" 1 1 "a" 3 0
"360" 10 "9" 1 53 183 1 0 723 723 723 723 723 0 0 0 0 0 723 "np1" 1 1 "a" 26 1
"361" 10 "9" 15 53 0 0 0 0 0 0 0 2995 0 0 0 0 0 0 "other" 1 1 "a" 10 0
"362" 10 "9" 16 53 0 0 0 0 0 0 0 2995 0 0 0 0 0 0 "end" 1 1 "a" 20 0
"363" 10 "9" 2 53 145 1 145 145 145 145 145 868 0 0 0 0 0 145 "aux" 1 1 "a" 6 1
"364" 10 "9" 3 53 303 1 0 439 439 439 439 1307 0 0 0 0 0 439 "np2" 1 1 "a" 23 1
"365" 10 "9" 4 53 238 1 0 444 444 444 444 1751 0 0 0 0 0 444 "adj" 1 1 "a" 22 1
"366" 10 "9" 5 53 247 1 247 247 247 247 247 1998 0 0 0 0 0 247 "vp" 1 1 "a" 15 1
"367" 10 "9" 7 53 374 1 374 374 374 374 374 2372 0 0 0 0 0 374 "other" 1 1 "a" 11 1
"368" 10 "9" 8 53 217 1 217 217 217 217 217 2589 0 0 0 0 0 217 "other" 1 1 "a" 6 1
"369" 10 "9" 9 53 0 0 0 0 0 190 0 2589 190 0 190 0 0 190 "other" 1 1 "a" 5 1
"370" 11 "10" 10 14 206 1 0 509 509 509 509 11328 0 0 0 0 0 509 "wh-1" -1 1 "c" 9 1
"371" 11 "10" 11 14 0 0 0 0 0 0 0 11328 0 0 0 0 0 0 "wh" -1 1 "c" 8 0
"372" 11 "10" 1 14 197 1 0 2436 2436 3833 2436 2436 1397 0 1397 0 0 1258 "np1" -1 1 "c" 31 1
"373" 11 "10" 12 14 0 0 0 0 0 0 0 11328 0 0 0 0 0 0 "wh+1" -1 1 "c" 5 0
"374" 11 "10" 13 14 0 0 0 0 0 0 0 11328 0 0 0 0 0 0 "wh+2" -1 1 "c" 15 0
"375" 11 "10" 14 14 0 0 0 0 0 0 0 11328 0 0 0 0 0 0 "other" -1 1 "c" 12 0
"376" 11 "10" 15 14 0 0 0 0 0 0 0 11328 0 0 0 0 0 0 "other" -1 1 "c" 20 0
"377" 11 "10" 16 14 0 0 0 0 0 0 0 11328 0 0 0 0 0 0 "end" -1 1 "c" 14 0
"378" 11 "10" 2 14 179 1 0 179 704 801 843 3279 622 525 97 1 1 97 "aux" -1 1 "c" 6 1
"379" 11 "10" 3 14 316 1 0 904 904 1455 904 4183 551 0 551 0 1 551 "np2" -1 1 "c" 22 1
"380" 11 "10" 4 14 251 1 0 2127 2127 2127 2127 6310 0 0 0 0 0 2127 "adj" -1 1 "c" 30 1
"381" 11 "10" 5 14 248 1 0 729 729 729 2635 8945 0 0 0 1 1 729 "vp" -1 1 "c" 20 1
"382" 11 "10" 6 14 219 1 219 219 219 219 219 9164 0 0 0 0 0 219 "other" -1 1 "c" 4 1
"383" 11 "10" 7 14 205 1 0 910 910 910 910 10074 0 0 0 0 0 910 "other" -1 1 "c" 15 1
"384" 11 "10" 8 14 303 1 303 303 303 303 303 10377 0 0 0 0 0 303 "other" -1 1 "c" 8 1
"385" 11 "10" 9 14 442 1 442 442 442 442 442 10819 0 0 0 0 0 442 "other" -1 1 "c" 4 1
"386" 11 "1" 10 19 146 1 0 146 540 540 787 10855 394 394 0 1 1 394 "wh-1" -1 -1 "d" 6 1
"387" 1 "11" 10 71 212 1 212 212 212 212 212 5363 0 0 0 0 0 212 "wh-1" 1 -1 "b" 8 1
"388" 11 "11" 10 49 301 1 301 301 301 301 301 13229 0 0 0 0 0 301 "wh-1" 1 -1 "b" 8 1
"389" 11 "11" 11 49 0 0 0 0 0 0 0 13229 0 0 0 0 0 0 "wh" 1 -1 "b" 5 0
"390" 11 "1" 11 19 0 0 0 0 0 0 0 10855 0 0 0 0 0 0 "wh" -1 -1 "d" 6 0
"391" 11 "11" 12 49 0 0 0 0 0 0 0 13229 0 0 0 0 0 0 "wh+1" 1 -1 "b" 4 0
"392" 11 "11" 13 49 0 0 0 0 0 0 0 13229 0 0 0 0 0 0 "wh+2" 1 -1 "b" 30 0
"393" 11 "11" 1 49 242 1 0 3213 3213 3213 3213 3213 0 0 0 0 0 3213 "np1" 1 -1 "b" 36 1
"394" 11 "11" 15 49 0 0 0 0 0 0 0 13229 0 0 0 0 0 0 "other" 1 -1 "b" 6 0
"395" 11 "11" 16 49 0 0 0 0 0 0 0 13229 0 0 0 0 0 0 "end" 1 -1 "b" 10 0
"396" 1 "11" 11 71 0 0 0 0 0 0 0 5363 0 0 0 0 0 0 "wh" 1 -1 "b" 5 0
"397" 11 "1" 1 19 176 1 0 2239 2239 3170 2239 2239 931 0 931 0 0 931 "np1" -1 -1 "d" 30 1
"398" 11 "1" 12 19 0 0 0 0 0 0 0 10855 0 0 0 0 0 0 "wh+1" -1 -1 "d" 4 0
"399" 11 "11" 2 49 196 1 196 196 196 196 196 3409 0 0 0 0 0 196 "aux" 1 -1 "b" 5 1
"400" 1 "11" 12 71 0 0 0 0 0 0 0 5363 0 0 0 0 0 0 "wh+1" 1 -1 "b" 4 0
"401" 11 "11" 3 49 293 1 0 887 887 1161 887 4296 274 0 274 0 0 274 "np2" 1 -1 "b" 19 1
"402" 1 "11" 13 71 0 0 0 0 0 0 0 5363 0 0 0 0 0 0 "wh+2" 1 -1 "b" 30 0
"403" 11 "1" 14 19 0 0 0 0 0 0 0 10855 0 0 0 0 0 0 "other" -1 -1 "d" 3 0
"404" 11 "11" 4 49 217 1 0 292 2157 5573 2431 6727 5281 1865 3416 1 1 3416 "adj" 1 -1 "b" 38 1
"405" 11 "1" 15 19 0 0 0 0 0 0 0 10855 0 0 0 0 0 0 "other" -1 -1 "d" 5 0
"406" 11 "11" 5 49 186 1 0 186 1260 1260 4676 11403 1074 1074 0 1 1 1074 "vp" 1 -1 "b" 11 1
"407" 1 "11" 15 71 0 0 0 0 0 0 0 5363 0 0 0 0 0 0 "other" 1 -1 "b" 6 0
"408" 11 "1" 16 19 0 0 0 0 0 0 0 10855 0 0 0 0 0 0 "end" -1 -1 "d" 14 0
"409" 11 "11" 6 49 0 0 0 0 0 242 0 11403 242 0 242 0 0 242 "other" 1 -1 "b" 4 1
"410" 1 "11" 16 71 0 0 0 0 0 0 0 5363 0 0 0 0 0 0 "end" 1 -1 "b" 10 0
"411" 1 "11" 1 71 190 1 0 1078 1078 1475 1078 1078 397 0 397 0 0 397 "np1" 1 -1 "b" 36 1
"412" 11 "11" 7 49 0 0 0 0 0 121 0 11403 121 0 121 0 1 121 "other" 1 -1 "b" 2 1
"413" 11 "11" 8 49 0 0 0 0 0 605 0 11403 605 0 605 0 0 605 "other" 1 -1 "b" 8 1
"414" 11 "11" 9 49 94 1 0 94 557 557 1525 12928 463 463 0 1 1 463 "other" 1 -1 "b" 11 1
"415" 11 "12" 10 23 180 1 0 705 705 705 705 11928 0 0 0 0 0 705 "wh-1" 1 1 "a" 13 1
"416" 11 "12" 11 23 0 0 0 0 0 0 0 11928 0 0 0 0 0 0 "wh" 1 1 "a" 6 0
"417" 11 "12" 1 23 199 1 0 2565 2565 4048 2565 2565 1483 0 1483 0 0 600 "np1" 1 1 "a" 32 1
"418" 11 "12" 13 23 0 0 0 0 0 0 0 11928 0 0 0 0 0 0 "wh+2" 1 1 "a" 12 0
"419" 11 "12" 14 23 0 0 0 0 0 0 0 11928 0 0 0 0 0 0 "other" 1 1 "a" 5 0
"420" 11 "12" 15 23 0 0 0 0 0 0 0 11928 0 0 0 0 0 0 "other" 1 1 "a" 4 0
"421" 11 "12" 16 23 0 0 0 0 0 0 0 11928 0 0 0 0 0 0 "end" 1 1 "a" 25 0
"422" 11 "1" 2 19 228 1 0 228 228 377 228 2467 149 0 149 0 0 149 "aux" -1 -1 "d" 5 1
"423" 11 "12" 2 23 502 1 0 502 722 895 933 3498 393 220 173 1 1 173 "aux" 1 1 "a" 6 1
"424" 11 "12" 3 23 195 1 0 195 1956 2173 2801 6299 1978 1761 217 2 3 217 "np2" 1 1 "a" 26 1
"425" 11 "12" 4 23 226 1 0 959 959 1178 959 7258 219 0 219 0 0 219 "adj" 1 1 "a" 26 1
"426" 11 "12" 5 23 274 1 0 274 863 863 1899 9157 589 589 0 2 2 589 "vp" 1 1 "a" 8 1
"427" 1 "11" 2 71 0 0 0 0 0 0 0 1078 0 0 0 0 0 0 "aux" 1 -1 "b" 5 0
"428" 11 "12" 7 23 579 1 0 1652 1652 1652 1652 10809 0 0 0 0 0 1652 "other" 1 1 "a" 22 1
"429" 11 "12" 9 23 414 1 414 414 414 414 414 11223 0 0 0 0 0 414 "other" 1 1 "a" 6 1
"430" 11 "13" 11 47 224 1 0 475 475 475 475 8438 0 0 0 0 0 475 "wh-1" -1 -1 "d" 9 1
"431" 11 "13" 12 47 0 0 0 0 0 0 0 8438 0 0 0 0 0 0 "wh" -1 -1 "d" 6 0
"432" 11 "13" 13 47 0 0 0 0 0 0 0 8438 0 0 0 0 0 0 "wh+1" -1 -1 "d" 6 0
"433" 11 "13" 14 47 0 0 0 0 0 0 0 8438 0 0 0 0 0 0 "wh+2" -1 -1 "d" 16 0
"434" 11 "13" 1 47 426 1 0 3326 3326 3326 3326 3326 0 0 0 0 0 3326 "np1" -1 -1 "d" 53 1
"435" 11 "13" 15 47 0 0 0 0 0 0 0 8438 0 0 0 0 0 0 "other" -1 -1 "d" 20 0
"436" 11 "13" 16 47 0 0 0 0 0 0 0 8438 0 0 0 0 0 0 "other" -1 -1 "d" 9 0
"437" 11 "13" 17 47 0 0 0 0 0 0 0 8438 0 0 0 0 0 0 "end" -1 -1 "d" 18 0
"438" 11 "1" 3 19 620 1 0 1270 1270 1972 1270 3737 702 0 702 0 1 702 "np2" -1 -1 "d" 23 1
"439" 11 "13" 2 47 259 1 259 259 259 259 259 3585 0 0 0 0 0 259 "aux" -1 -1 "d" 5 1
"440" 11 "13" 3 47 603 1 0 921 921 921 921 4506 0 0 0 0 0 921 "np2" -1 -1 "d" 13 1
"441" 11 "13" 4 47 437 1 0 1279 1279 1279 1279 5785 0 0 0 0 0 1279 "adj" -1 -1 "d" 28 1
"442" 11 "13" 5 47 452 1 452 452 452 452 452 6237 0 0 0 0 0 452 "vp" -1 -1 "d" 10 1
"443" 1 "11" 3 71 239 1 0 485 485 485 485 1563 0 0 0 0 0 485 "np2" 1 -1 "b" 19 1
"444" 11 "13" 7 47 108 1 0 803 803 803 803 7040 0 0 0 0 0 803 "other" -1 -1 "d" 8 1
"445" 11 "13" 8 47 273 1 0 506 506 506 506 7546 0 0 0 0 0 506 "other" -1 -1 "d" 14 1
"446" 11 "13" 9 47 225 1 0 417 417 417 417 7963 0 0 0 0 0 417 "other" -1 -1 "d" 6 1
"447" 11 "14" 10 8 263 1 263 263 263 263 263 9653 0 0 0 0 0 263 "wh-1" -1 1 "c" 15 1
"448" 11 "14" 11 8 0 0 0 0 0 0 0 9653 0 0 0 0 0 0 "wh" -1 1 "c" 6 0
"449" 11 "14" 12 8 0 0 0 0 0 0 0 9653 0 0 0 0 0 0 "wh+1" -1 1 "c" 6 0
"450" 11 "14" 13 8 0 0 0 0 0 0 0 9653 0 0 0 0 0 0 "wh+2" -1 1 "c" 31 0
"451" 11 "14" 14 8 0 0 0 0 0 0 0 9653 0 0 0 0 0 0 "other" -1 1 "c" 25 0
"452" 11 "14" 15 8 0 0 0 0 0 0 0 9653 0 0 0 0 0 0 "other" -1 1 "c" 14 0
"453" 11 "14" 16 8 0 0 0 0 0 0 0 9653 0 0 0 0 0 0 "end" -1 1 "c" 26 0
"454" 11 "14" 1 8 76 1 0 2140 2140 3188 2140 2140 1048 0 1048 0 0 1048 "np1" -1 1 "c" 34 1
"455" 11 "1" 4 19 239 1 0 545 545 545 545 4282 0 0 0 0 0 545 "adj" -1 -1 "d" 19 1
"456" 11 "14" 2 8 203 1 203 203 203 203 203 2343 0 0 0 0 0 203 "aux" -1 1 "c" 6 1
"457" 11 "14" 3 8 394 1 0 1042 1042 1232 1042 3385 190 0 190 0 0 190 "np2" -1 1 "c" 13 1
"458" 11 "14" 4 8 443 1 0 1233 2738 2894 2928 6313 1661 1505 156 1 2 156 "adj" -1 1 "c" 31 1
"459" 11 "14" 5 8 377 1 0 923 923 923 2127 8440 0 0 0 1 1 923 "vp" -1 1 "c" 21 1
"460" 11 "14" 6 8 0 0 0 0 0 223 0 8440 223 0 223 0 0 223 "other" -1 1 "c" 4 1
"461" 1 "11" 4 71 282 1 0 1786 1786 1927 1786 3349 141 0 141 0 0 141 "adj" 1 -1 "b" 38 1
"462" 11 "14" 7 8 144 1 0 144 367 367 590 9030 223 223 0 1 1 223 "other" -1 1 "c" 6 1
"463" 11 "14" 8 8 0 0 0 0 0 0 0 9030 0 0 0 0 0 0 "other" -1 1 "c" 6 0
"464" 11 "14" 9 8 171 1 0 360 360 360 360 9390 0 0 0 0 0 360 "other" -1 1 "c" 7 1
"465" 11 "15" 10 25 237 1 0 237 770 770 1127 10677 533 533 0 1 1 533 "wh-1" 1 -1 "b" 9 1
"466" 11 "15" 11 25 0 0 0 0 0 0 0 10677 0 0 0 0 0 0 "wh" 1 -1 "b" 4 0
"467" 11 "15" 12 25 0 0 0 0 0 0 0 10677 0 0 0 0 0 0 "wh+1" 1 -1 "b" 3 0
"468" 11 "15" 1 25 263 1 0 3207 3207 3207 3207 3207 0 0 0 0 0 3207 "np1" 1 -1 "b" 38 1
"469" 11 "15" 13 25 0 0 0 0 0 0 0 10677 0 0 0 0 0 0 "wh+2" 1 -1 "b" 10 0
"470" 11 "15" 14 25 0 0 0 0 0 0 0 10677 0 0 0 0 0 0 "other" 1 -1 "b" 20 0
"471" 11 "15" 15 25 0 0 0 0 0 0 0 10677 0 0 0 0 0 0 "other" 1 -1 "b" 24 0
"472" 11 "15" 16 25 0 0 0 0 0 0 0 10677 0 0 0 0 0 0 "end" 1 -1 "b" 31 0
"473" 11 "1" 5 19 294 1 0 842 842 842 2624 6906 0 0 0 1 1 842 "vp" -1 -1 "d" 18 1
"474" 11 "15" 2 25 277 1 277 277 277 277 277 3484 0 0 0 0 0 277 "aux" 1 -1 "b" 5 1
"475" 11 "15" 3 25 383 1 0 1150 1150 1433 1150 4634 283 0 283 0 0 283 "np2" 1 -1 "b" 15 1
"476" 11 "15" 4 25 164 1 0 328 1849 1849 2132 6766 1521 1521 0 1 1 1521 "adj" 1 -1 "b" 28 1
"477" 11 "15" 5 25 0 0 0 0 0 0 0 6766 0 0 0 0 0 0 "vp" 1 -1 "b" 9 0
"478" 11 "15" 6 25 0 0 0 0 0 353 0 6766 353 0 353 0 0 353 "other" 1 -1 "b" 4 1
"479" 1 "11" 5 71 96 1 0 96 706 706 1244 4593 610 610 0 2 2 610 "vp" 1 -1 "b" 11 1
"480" 11 "15" 7 25 89 1 0 89 831 1551 1184 7950 1462 742 720 1 1 343 "other" 1 -1 "b" 21 1
"481" 11 "15" 8 25 289 1 0 289 646 646 1366 9316 357 357 0 2 2 278 "other" 1 -1 "b" 7 1
"482" 11 "15" 9 25 234 1 0 234 234 591 234 9550 357 0 357 0 0 357 "other" 1 -1 "b" 9 1
"483" 11 "16" 10 29 384 1 384 384 384 384 384 9231 0 0 0 0 0 384 "wh-1" 1 1 "a" 10 1
"484" 11 "16" 11 29 0 0 0 0 0 0 0 9231 0 0 0 0 0 0 "wh" 1 1 "a" 6 0
"485" 11 "16" 12 29 0 0 0 0 0 0 0 9231 0 0 0 0 0 0 "wh+1" 1 1 "a" 7 0
"486" 11 "16" 1 29 193 1 0 1623 1623 2596 1623 1623 973 0 973 0 0 585 "np1" 1 1 "a" 33 1
"487" 11 "16" 13 29 0 0 0 0 0 0 0 9231 0 0 0 0 0 0 "wh+2" 1 1 "a" 12 0
"488" 11 "16" 14 29 0 0 0 0 0 0 0 9231 0 0 0 0 0 0 "other" 1 1 "a" 21 0
"489" 11 "16" 15 29 0 0 0 0 0 0 0 9231 0 0 0 0 0 0 "other" 1 1 "a" 18 0
"490" 11 "16" 16 29 0 0 0 0 0 0 0 9231 0 0 0 0 0 0 "end" 1 1 "a" 21 0
"491" 11 "1" 6 19 718 1 718 718 718 718 718 7624 0 0 0 0 0 718 "other" -1 -1 "d" 4 1
"492" 11 "16" 2 29 232 1 0 446 657 657 939 2562 211 211 0 1 1 211 "aux" 1 1 "a" 6 1
"493" 11 "16" 3 29 178 1 0 1743 1743 1743 1743 4305 0 0 0 0 0 1743 "np2" 1 1 "a" 25 1
"494" 11 "16" 4 29 169 1 0 1778 1778 1953 1778 6083 175 0 175 0 1 175 "adj" 1 1 "a" 32 1
"495" 11 "16" 5 29 252 1 0 841 841 841 1122 7205 0 0 0 1 1 841 "vp" 1 1 "a" 11 1
"496" 11 "16" 6 29 115 1 0 115 310 310 895 8100 195 195 0 1 1 195 "other" 1 1 "a" 4 1
"497" 11 "16" 7 29 154 1 154 154 154 154 154 8254 0 0 0 0 0 154 "other" 1 1 "a" 7 1
"498" 11 "16" 8 29 206 1 206 206 206 206 206 8460 0 0 0 0 0 206 "other" 1 1 "a" 6 1
"499" 11 "16" 9 29 218 1 0 387 387 387 387 8847 0 0 0 0 0 387 "other" 1 1 "a" 11 1
"500" 11 "17" 10 97 177 1 0 177 1124 1124 1407 10948 947 947 0 1 1 947 "wh-1" -1 -1 "d" 21 1
"501" 11 "17" 11 97 0 0 0 0 0 0 0 10948 0 0 0 0 0 0 "wh" -1 -1 "d" 6 0
"502" 11 "17" 13 97 0 0 0 0 0 0 0 10948 0 0 0 0 0 0 "wh+2" -1 -1 "d" 12 0
"503" 11 "17" 14 97 0 0 0 0 0 0 0 10948 0 0 0 0 0 0 "other" -1 -1 "d" 15 0
"504" 11 "17" 15 97 0 0 0 0 0 0 0 10948 0 0 0 0 0 0 "other" -1 -1 "d" 5 0
"505" 11 "17" 16 97 0 0 0 0 0 0 0 10948 0 0 0 0 0 0 "end" -1 -1 "d" 17 0
"506" 11 "1" 7 19 272 1 0 1947 1947 1947 1947 9571 0 0 0 0 0 1947 "other" -1 -1 "d" 30 1
"507" 11 "17" 1 97 478 1 0 2697 2697 3774 2697 2697 1077 0 1077 0 0 1077 "np1" -1 -1 "d" 34 1
"508" 11 "17" 2 97 373 1 0 569 569 569 569 3266 0 0 0 0 0 569 "aux" -1 -1 "d" 5 1
"509" 11 "17" 3 97 419 1 0 1197 1197 1197 1197 4463 0 0 0 0 0 1197 "np2" -1 -1 "d" 14 1
"510" 11 "17" 4 97 268 1 0 889 889 889 889 5352 0 0 0 0 0 889 "adj" -1 -1 "d" 20 1
"511" 11 "17" 5 97 510 1 0 1599 1599 1599 2676 8028 0 0 0 1 1 1599 "vp" -1 -1 "d" 26 1
"512" 11 "17" 6 97 320 1 320 320 320 320 320 8348 0 0 0 0 0 320 "other" -1 -1 "d" 4 1
"513" 1 "11" 7 71 169 1 0 202 202 202 202 4795 0 0 0 0 0 202 "other" 1 -1 "b" 2 1
"514" 11 "17" 7 97 304 1 0 1007 1007 1007 1007 9355 0 0 0 0 0 1007 "other" -1 -1 "d" 13 1
"515" 11 "17" 8 97 186 1 186 186 186 186 186 9541 0 0 0 0 0 186 "other" -1 -1 "d" 6 1
"516" 11 "17" 9 97 0 0 0 0 0 283 0 9541 283 0 283 0 0 283 "other" -1 -1 "d" 4 1
"517" 11 "18" 10 61 297 1 0 629 629 629 629 12232 0 0 0 0 0 629 "wh-1" -1 1 "c" 6 1
"518" 11 "18" 11 61 0 0 0 0 0 0 0 12232 0 0 0 0 0 0 "wh" -1 1 "c" 6 0
"519" 11 "18" 12 61 0 0 0 0 0 0 0 12232 0 0 0 0 0 0 "wh+1" -1 1 "c" 5 0
"520" 11 "18" 13 61 0 0 0 0 0 0 0 12232 0 0 0 0 0 0 "wh+2" -1 1 "c" 14 0
"521" 11 "18" 14 61 0 0 0 0 0 0 0 12232 0 0 0 0 0 0 "other" -1 1 "c" 8 0
"522" 11 "18" 15 61 0 0 0 0 0 0 0 12232 0 0 0 0 0 0 "other" -1 1 "c" 19 0
"523" 11 "18" 1 61 48 1 0 2560 2560 2560 2560 2560 0 0 0 0 0 2560 "np1" -1 1 "c" 30 1
"524" 11 "18" 16 61 0 0 0 0 0 0 0 12232 0 0 0 0 0 0 "end" -1 1 "c" 10 0
"525" 11 "1" 8 19 212 1 212 212 212 212 212 9783 0 0 0 0 0 212 "other" -1 -1 "d" 6 1
"526" 11 "18" 2 61 727 1 0 931 931 1178 931 3491 247 0 247 0 0 247 "aux" -1 1 "c" 6 1
"527" 11 "18" 3 61 159 1 0 270 1263 1263 1510 5001 993 993 0 1 1 993 "np2" -1 1 "c" 17 1
"528" 11 "18" 4 61 764 1 0 2429 2429 2429 2429 7430 0 0 0 0 0 2429 "adj" -1 1 "c" 23 1
"529" 11 "18" 5 61 322 1 0 2086 2086 2086 2086 9516 0 0 0 0 0 2086 "vp" -1 1 "c" 26 1
"530" 11 "18" 6 61 0 0 0 0 0 183 0 9516 183 0 183 0 0 183 "other" -1 1 "c" 4 1
"531" 1 "11" 8 71 0 0 0 0 0 114 0 4795 114 0 114 0 0 114 "other" 1 -1 "b" 8 1
"532" 11 "18" 7 61 130 1 0 273 1269 1269 1452 10968 996 996 0 1 1 996 "other" -1 1 "c" 22 1
"533" 11 "18" 8 61 359 1 0 635 635 635 635 11603 0 0 0 0 0 635 "other" -1 1 "c" 10 1
"534" 11 "19" 10 58 298 1 0 995 995 995 995 12009 0 0 0 0 0 995 "wh-1" 1 -1 "b" 13 1
"535" 11 "19" 11 58 0 0 0 0 0 0 0 12009 0 0 0 0 0 0 "wh" 1 -1 "b" 6 0
"536" 11 "19" 12 58 0 0 0 0 0 0 0 12009 0 0 0 0 0 0 "wh+1" 1 -1 "b" 6 0
"537" 11 "19" 13 58 0 0 0 0 0 0 0 12009 0 0 0 0 0 0 "wh+2" 1 -1 "b" 7 0
"538" 11 "19" 14 58 0 0 0 0 0 0 0 12009 0 0 0 0 0 0 "other" 1 -1 "b" 5 0
"539" 11 "19" 15 58 0 0 0 0 0 0 0 12009 0 0 0 0 0 0 "other" 1 -1 "b" 17 0
"540" 11 "19" 1 58 191 1 0 3237 3237 3623 3237 3237 386 0 386 0 0 386 "np1" 1 -1 "b" 37 1
"541" 11 "19" 16 58 0 0 0 0 0 0 0 12009 0 0 0 0 0 0 "end" 1 -1 "b" 15 0
"542" 11 "1" 9 19 285 1 0 285 285 532 285 10068 247 0 247 0 0 247 "other" -1 -1 "d" 6 1
"543" 11 "19" 2 58 258 1 0 258 258 580 258 3495 322 0 322 0 0 322 "aux" 1 -1 "b" 5 1
"544" 11 "19" 3 58 142 1 0 514 2000 2120 2322 5817 1606 1486 120 1 1 120 "np2" 1 -1 "b" 21 1
"545" 11 "19" 4 58 327 1 0 327 1796 2134 2182 7999 1807 1469 338 1 2 338 "adj" 1 -1 "b" 29 1
"546" 11 "19" 5 58 438 1 0 1626 1626 1626 2084 10083 0 0 0 1 1 1626 "vp" 1 -1 "b" 21 1
"547" 11 "19" 6 58 0 0 0 0 0 241 0 10083 241 0 241 0 0 241 "other" 1 -1 "b" 4 1
"548" 1 "11" 9 71 242 1 242 242 242 242 356 5151 0 0 0 1 1 242 "other" 1 -1 "b" 11 1
"549" 11 "19" 7 58 148 1 0 148 418 418 659 10742 270 270 0 1 1 270 "other" 1 -1 "b" 2 1
"550" 11 "19" 9 58 272 1 272 272 272 272 272 11014 0 0 0 0 0 272 "other" 1 -1 "b" 5 1
"551" 11 "20" 10 87 198 1 198 198 198 198 198 9076 0 0 0 0 0 198 "wh-1" 1 1 "a" 10 1
"552" 11 "20" 11 87 0 0 0 0 0 0 0 9076 0 0 0 0 0 0 "wh" 1 1 "a" 5 0
"553" 11 "20" 12 87 0 0 0 0 0 0 0 9076 0 0 0 0 0 0 "wh+1" 1 1 "a" 4 0
"554" 11 "20" 13 87 0 0 0 0 0 0 0 9076 0 0 0 0 0 0 "wh+2" 1 1 "a" 26 0
"555" 11 "20" 14 87 0 0 0 0 0 0 0 9076 0 0 0 0 0 0 "other" 1 1 "a" 6 0
"556" 11 "20" 15 87 0 0 0 0 0 0 0 9076 0 0 0 0 0 0 "other" 1 1 "a" 16 0
"557" 11 "20" 16 87 0 0 0 0 0 0 0 9076 0 0 0 0 0 0 "end" 1 1 "a" 8 0
"558" 11 "20" 1 87 300 1 0 2137 2137 2246 2137 2137 109 0 109 0 0 109 "np1" 1 1 "a" 35 1
"559" 11 "20" 2 87 253 1 0 253 253 651 253 2390 398 0 398 0 0 398 "aux" 1 1 "a" 6 1
"560" 11 "20" 3 87 98 1 0 98 961 961 1359 3749 863 863 0 1 1 863 "np2" 1 1 "a" 16 1
"561" 11 "20" 4 87 769 1 0 1494 1494 1494 1494 5243 0 0 0 0 0 1494 "adj" 1 1 "a" 22 1
"562" 11 "20" 5 87 216 1 0 704 704 704 813 6056 0 0 0 1 1 704 "vp" 1 1 "a" 14 1
"563" 11 "20" 6 87 0 0 0 0 0 223 0 6056 223 0 223 0 0 223 "other" 1 1 "a" 4 1
"564" 11 "20" 7 87 139 1 0 139 1981 1981 2204 8260 1842 1842 0 1 1 1842 "other" 1 1 "a" 27 1
"565" 11 "20" 8 87 358 1 358 358 358 358 358 8618 0 0 0 0 0 358 "other" 1 1 "a" 6 1
"566" 11 "20" 9 87 260 1 260 260 260 260 260 8878 0 0 0 0 0 260 "other" 1 1 "a" 4 1
"567" 1 "12" 10 35 173 1 173 173 173 173 694 5044 0 0 0 1 1 173 "wh-1" 1 1 "a" 13 1
"568" 11 "2" 10 76 271 1 271 271 271 271 271 9838 0 0 0 0 0 271 "wh-1" -1 1 "c" 5 1
"569" 11 "21" 10 3 279 1 0 417 417 417 417 5816 0 0 0 0 0 417 "wh-1" -1 -1 "d" 9 1
"570" 11 "21" 11 3 0 0 0 0 0 0 0 5816 0 0 0 0 0 0 "wh" -1 -1 "d" 8 0
"571" 11 "21" 12 3 0 0 0 0 0 0 0 5816 0 0 0 0 0 0 "wh+1" -1 -1 "d" 5 0
"572" 11 "21" 1 3 208 1 0 1465 1465 1609 1465 1465 144 0 144 0 0 144 "np1" -1 -1 "d" 34 1
"573" 11 "21" 13 3 0 0 0 0 0 0 0 5816 0 0 0 0 0 0 "wh+2" -1 -1 "d" 8 0
"574" 1 "12" 11 35 0 0 0 0 0 0 0 5044 0 0 0 0 0 0 "wh" 1 1 "a" 6 0
"575" 11 "21" 14 3 0 0 0 0 0 0 0 5816 0 0 0 0 0 0 "other" -1 -1 "d" 4 0
"576" 11 "21" 15 3 0 0 0 0 0 0 0 5816 0 0 0 0 0 0 "other" -1 -1 "d" 13 0
"577" 11 "21" 16 3 0 0 0 0 0 0 0 5816 0 0 0 0 0 0 "end" -1 -1 "d" 24 0
"578" 11 "2" 11 76 0 0 0 0 0 0 0 9838 0 0 0 0 0 0 "wh" -1 1 "c" 6 0
"579" 11 "21" 2 3 212 1 0 212 212 413 212 1677 201 0 201 0 0 201 "aux" -1 -1 "d" 5 1
"580" 1 "12" 12 35 0 0 0 0 0 0 0 5044 0 0 0 0 0 0 "wh+1" 1 1 "a" 4 0
"581" 11 "2" 12 76 0 0 0 0 0 0 0 9838 0 0 0 0 0 0 "wh+1" -1 1 "c" 3 0
"582" 11 "21" 3 3 175 1 0 175 401 401 602 2279 226 226 0 1 1 226 "np2" -1 -1 "d" 10 1
"583" 1 "12" 13 35 104 1 104 104 104 104 104 5148 0 0 0 0 0 104 "wh+2" 1 1 "a" 12 1
"584" 1 "12" 1 35 214 1 0 737 737 1136 737 737 399 0 399 0 0 399 "np1" 1 1 "a" 32 1
"585" 11 "2" 13 76 0 0 0 0 0 0 0 9838 0 0 0 0 0 0 "wh+2" -1 1 "c" 12 0
"586" 11 "21" 4 3 333 1 0 1072 1072 1269 1072 3351 197 0 197 0 1 197 "adj" -1 -1 "d" 26 1
"587" 1 "12" 14 35 0 0 0 0 0 0 0 5148 0 0 0 0 0 0 "other" 1 1 "a" 5 0
"588" 11 "2" 14 76 0 0 0 0 0 0 0 9838 0 0 0 0 0 0 "other" -1 1 "c" 8 0
"589" 11 "21" 5 3 497 1 0 1013 1013 1013 1354 4705 0 0 0 1 1 1013 "vp" -1 -1 "d" 9 1
"590" 1 "12" 15 35 0 0 0 0 0 0 0 5148 0 0 0 0 0 0 "other" 1 1 "a" 4 0
"591" 11 "2" 15 76 0 0 0 0 0 0 0 9838 0 0 0 0 0 0 "other" -1 1 "c" 18 0
"592" 11 "21" 6 3 0 0 0 0 0 220 0 4705 220 0 220 0 0 220 "other" -1 -1 "d" 4 1
"593" 1 "12" 16 35 0 0 0 0 0 0 0 5148 0 0 0 0 0 0 "end" 1 1 "a" 25 0
"594" 11 "2" 16 76 0 0 0 0 0 0 0 9838 0 0 0 0 0 0 "end" -1 1 "c" 8 0
"595" 11 "21" 7 3 132 1 0 132 298 298 518 5223 166 166 0 1 1 166 "other" -1 -1 "d" 7 1
"596" 11 "2" 1 76 206 1 0 1915 1915 2766 1915 1915 851 0 851 0 0 851 "np1" -1 1 "c" 35 1
"597" 11 "21" 8 3 176 1 176 176 176 176 176 5399 0 0 0 0 0 176 "other" -1 -1 "d" 6 1
"598" 11 "21" 9 3 0 0 0 0 0 0 0 5399 0 0 0 0 0 0 "other" -1 -1 "d" 4 0
"599" 11 "22" 10 121 219 1 219 219 219 219 219 11373 0 0 0 0 0 219 "wh-1" -1 1 "c" 6 1
"600" 11 "22" 11 121 0 0 0 0 0 0 0 11373 0 0 0 0 0 0 "wh" -1 1 "c" 8 0
"601" 11 "22" 1 121 206 1 0 3563 3563 3563 3563 3563 0 0 0 0 0 3563 "np1" -1 1 "c" 40 1
"602" 11 "22" 12 121 0 0 0 0 0 0 0 11373 0 0 0 0 0 0 "wh+1" -1 1 "c" 7 0
"603" 11 "22" 13 121 0 0 0 0 0 0 0 11373 0 0 0 0 0 0 "wh+2" -1 1 "c" 8 0
"604" 11 "22" 14 121 0 0 0 0 0 0 0 11373 0 0 0 0 0 0 "other" -1 1 "c" 4 0
"605" 11 "22" 16 121 0 0 0 0 0 0 0 11373 0 0 0 0 0 0 "end" -1 1 "c" 21 0
"606" 11 "22" 2 121 238 1 0 238 238 1326 238 3801 1088 0 1088 0 0 1088 "aux" -1 1 "c" 6 1
"607" 11 "22" 3 121 211 1 0 211 836 836 1924 5725 625 625 0 1 1 625 "np2" -1 1 "c" 19 1
"608" 1 "12" 2 35 138 1 0 138 138 357 138 875 219 0 219 0 0 219 "aux" 1 1 "a" 6 1
"609" 11 "22" 4 121 259 1 0 1493 1493 1493 1493 7218 0 0 0 0 0 1493 "adj" -1 1 "c" 31 1
"610" 11 "22" 5 121 389 1 0 761 761 761 761 7979 0 0 0 0 0 761 "vp" -1 1 "c" 22 1
"611" 11 "22" 6 121 0 0 0 0 0 410 0 7979 410 0 410 0 0 410 "other" -1 1 "c" 4 1
"612" 11 "22" 7 121 0 0 0 0 0 1726 0 7979 1726 0 1726 0 0 1726 "other" -1 1 "c" 11 1
"613" 11 "2" 2 76 261 1 0 261 261 1433 261 2176 1172 0 1172 0 1 504 "aux" -1 1 "c" 6 1
"614" 11 "22" 8 121 137 1 0 137 705 705 2841 10820 568 568 0 1 1 568 "other" -1 1 "c" 7 1
"615" 11 "22" 9 121 334 1 334 334 334 334 334 11154 0 0 0 0 0 334 "other" -1 1 "c" 6 1
"616" 11 "23" 10 57 162 1 162 162 162 162 162 13149 0 0 0 0 0 162 "wh-1" 1 -1 "b" 20 1
"617" 11 "23" 11 57 0 0 0 0 0 0 0 13149 0 0 0 0 0 0 "wh" 1 -1 "b" 8 0
"618" 11 "23" 12 57 0 0 0 0 0 0 0 13149 0 0 0 0 0 0 "wh+1" 1 -1 "b" 6 0
"619" 11 "23" 13 57 0 0 0 0 0 0 0 13149 0 0 0 0 0 0 "wh+2" 1 -1 "b" 12 0
"620" 11 "23" 14 57 0 0 0 0 0 0 0 13149 0 0 0 0 0 0 "other" 1 -1 "b" 28 0
"621" 11 "23" 15 57 0 0 0 0 0 0 0 13149 0 0 0 0 0 0 "other" 1 -1 "b" 12 0
"622" 11 "23" 1 57 183 1 0 4662 4662 6898 4662 4662 2236 0 2236 0 0 108 "np1" 1 -1 "b" 57 1
"623" 11 "23" 16 57 0 0 0 0 0 0 0 13149 0 0 0 0 0 0 "end" 1 -1 "b" 25 0
"624" 11 "23" 2 57 188 1 0 188 188 733 188 4850 545 0 545 0 1 203 "aux" 1 -1 "b" 5 1
"625" 1 "12" 3 35 247 1 0 247 426 426 645 1520 179 179 0 1 1 179 "np2" 1 1 "a" 26 1
"626" 11 "23" 3 57 419 1 0 748 748 1399 748 5598 651 0 651 0 0 227 "np2" 1 -1 "b" 12 1
"627" 11 "23" 4 57 145 1 0 145 1229 1369 1653 7251 1224 1084 140 1 1 140 "adj" 1 -1 "b" 20 1
"628" 11 "23" 5 57 144 1 0 683 1124 1124 4272 11523 441 441 0 2 2 338 "vp" 1 -1 "b" 16 1
"629" 11 "23" 6 57 0 0 0 0 0 263 0 11523 263 0 263 0 0 263 "other" 1 -1 "b" 4 1
"630" 11 "23" 7 57 117 1 0 117 585 585 848 12371 468 468 0 1 1 468 "other" 1 -1 "b" 17 1
"631" 11 "2" 3 76 141 1 0 141 1747 1747 3770 5946 1606 1606 0 1 1 1606 "np2" -1 1 "c" 18 1
"632" 11 "23" 8 57 212 1 212 212 212 212 212 12583 0 0 0 0 0 212 "other" 1 -1 "b" 6 1
"633" 11 "23" 9 57 404 1 404 404 404 404 404 12987 0 0 0 0 0 404 "other" 1 -1 "b" 5 1
"634" 1 "12" 4 35 177 1 0 443 443 889 443 1963 446 0 446 0 0 446 "adj" 1 1 "a" 26 1
"635" 11 "2" 4 76 309 1 0 782 782 782 782 6728 0 0 0 0 0 782 "adj" -1 1 "c" 17 1
"636" 11 "25" 10 109 279 1 279 279 279 279 279 14049 0 0 0 0 0 279 "wh-1" -1 -1 "d" 12 1
"637" 11 "25" 1 109 238 1 0 2100 2100 3249 2100 2100 1149 0 1149 0 0 1149 "np1" -1 -1 "d" 44 1
"638" 11 "25" 11 109 0 0 0 0 0 0 0 14049 0 0 0 0 0 0 "wh" -1 -1 "d" 6 0
"639" 11 "25" 12 109 0 0 0 0 0 0 0 14049 0 0 0 0 0 0 "wh+1" -1 -1 "d" 2 0
"640" 11 "25" 13 109 0 0 0 0 0 0 0 14049 0 0 0 0 0 0 "wh+2" -1 -1 "d" 26 0
"641" 11 "25" 14 109 0 0 0 0 0 0 0 14049 0 0 0 0 0 0 "other" -1 -1 "d" 5 0
"642" 11 "25" 15 109 0 0 0 0 0 0 0 14049 0 0 0 0 0 0 "other" -1 -1 "d" 14 0
"643" 11 "25" 16 109 0 0 0 0 0 0 0 14049 0 0 0 0 0 0 "end" -1 -1 "d" 17 0
"644" 11 "25" 2 109 515 1 0 515 515 1231 515 2615 716 0 716 0 0 147 "aux" -1 -1 "d" 5 1
"645" 11 "25" 3 109 217 1 0 593 593 2500 593 3208 1907 0 1907 0 2 631 "np2" -1 -1 "d" 15 1
"646" 1 "12" 5 35 192 1 0 192 614 614 1459 3422 422 422 0 2 2 422 "vp" 1 1 "a" 8 1
"647" 11 "25" 4 109 294 1 0 1538 1538 3375 1538 4746 1837 0 1837 0 2 922 "adj" -1 -1 "d" 32 1
"648" 11 "25" 5 109 512 1 0 985 985 1732 1009 5755 747 0 747 1 1 747 "vp" -1 -1 "d" 23 1
"649" 11 "25" 6 109 319 1 0 319 319 762 6651 12406 443 0 443 1 1 443 "other" -1 -1 "d" 4 1
"650" 11 "25" 7 109 0 0 0 0 0 222 0 12406 222 0 222 0 0 222 "other" -1 -1 "d" 2 1
"651" 11 "2" 5 76 552 1 0 1603 1603 1603 1603 8331 0 0 0 0 0 1603 "vp" -1 1 "c" 28 1
"652" 11 "25" 8 109 0 0 0 0 0 404 0 12406 404 0 404 0 1 252 "other" -1 -1 "d" 3 1
"653" 11 "25" 9 109 95 1 0 95 295 295 1364 13770 200 200 0 1 1 200 "other" -1 -1 "d" 5 1
"654" 11 "26" 10 46 0 0 0 0 0 0 0 12488 0 0 0 0 0 0 "wh" -1 1 "c" 5 0
"655" 11 "26" 11 46 0 0 0 0 0 0 0 12488 0 0 0 0 0 0 "wh+1" -1 1 "c" 5 0
"656" 11 "26" 12 46 0 0 0 0 0 0 0 12488 0 0 0 0 0 0 "wh+2" -1 1 "c" 16 0
"657" 11 "26" 13 46 0 0 0 0 0 0 0 12488 0 0 0 0 0 0 "other" -1 1 "c" 9 0
"658" 11 "26" 14 46 0 0 0 0 0 0 0 12488 0 0 0 0 0 0 "other" -1 1 "c" 16 0
"659" 11 "26" 1 46 214 1 0 2323 2323 2702 2323 2323 379 0 379 0 0 379 "np1" -1 1 "c" 38 1
"660" 11 "26" 15 46 0 0 0 0 0 0 0 12488 0 0 0 0 0 0 "end" -1 1 "c" 22 0
"661" 11 "26" 2 46 267 1 0 267 267 758 267 2590 491 0 491 0 0 491 "aux" -1 1 "c" 6 1
"662" 11 "26" 3 46 279 1 0 279 2605 3104 3475 6065 2825 2326 499 2 2 499 "np2" -1 1 "c" 21 1
"663" 11 "26" 4 46 131 1 0 2070 2070 2397 2070 8135 327 0 327 0 0 327 "adj" -1 1 "c" 37 1
"664" 11 "26" 5 46 207 1 0 559 1543 1543 2369 10504 984 984 0 2 2 984 "vp" -1 1 "c" 12 1
"665" 11 "26" 7 46 295 1 295 295 295 295 295 10799 0 0 0 0 0 295 "other" -1 1 "c" 2 1
"666" 11 "2" 6 76 0 0 0 0 0 182 0 8331 182 0 182 0 0 182 "other" -1 1 "c" 4 1
"667" 11 "26" 8 46 400 1 400 400 400 400 400 11199 0 0 0 0 0 400 "other" -1 1 "c" 6 1
"668" 11 "26" 9 46 318 1 0 1289 1289 1289 1289 12488 0 0 0 0 0 1289 "wh-1" -1 1 "c" 21 1
"669" 11 "27" 10 102 0 0 0 0 0 220 0 8040 220 0 220 0 0 220 "wh-1" 1 -1 "b" 7 1
"670" 11 "27" 1 102 197 1 0 4627 4627 4627 4627 4627 0 0 0 0 0 4627 "np1" 1 -1 "b" 46 1
"671" 11 "27" 11 102 0 0 0 0 0 0 0 8040 0 0 0 0 0 0 "wh" 1 -1 "b" 5 0
"672" 11 "27" 12 102 124 1 124 124 124 124 2016 10056 0 0 0 1 1 124 "wh+1" 1 -1 "b" 2 1
"673" 11 "27" 13 102 0 0 0 0 0 0 0 10056 0 0 0 0 0 0 "wh+2" 1 -1 "b" 4 0
"674" 11 "27" 14 102 0 0 0 0 0 0 0 10056 0 0 0 0 0 0 "other" 1 -1 "b" 18 0
"675" 11 "27" 15 102 0 0 0 0 0 0 0 10056 0 0 0 0 0 0 "other" 1 -1 "b" 9 0
"676" 11 "27" 16 102 0 0 0 0 0 0 0 10056 0 0 0 0 0 0 "end" 1 -1 "b" 25 0
"677" 11 "27" 2 102 0 0 0 0 0 213 0 4627 213 0 213 0 0 213 "aux" 1 -1 "b" 5 1
"678" 11 "27" 3 102 157 1 0 157 1385 1385 1598 6225 1228 1228 0 1 1 1228 "np2" 1 -1 "b" 19 1
"679" 1 "12" 7 35 311 1 0 604 604 807 604 4026 203 0 203 0 0 203 "other" 1 1 "a" 22 1
"680" 11 "27" 4 102 422 1 0 1203 1203 1203 1203 7428 0 0 0 0 0 1203 "adj" 1 -1 "b" 25 1
"681" 11 "27" 5 102 612 1 612 612 612 612 612 8040 0 0 0 0 0 612 "vp" 1 -1 "b" 11 1
"682" 11 "27" 6 102 0 0 0 0 0 282 0 8040 282 0 282 0 0 282 "other" 1 -1 "b" 4 1
"683" 11 "27" 7 102 0 0 0 0 0 776 0 8040 776 0 776 0 1 615 "other" 1 -1 "b" 16 1
"684" 11 "2" 7 76 0 0 0 0 0 412 0 8331 412 0 412 0 1 212 "other" -1 1 "c" 5 1
"685" 11 "27" 8 102 0 0 0 0 0 414 0 8040 414 0 414 0 0 414 "other" 1 -1 "b" 6 1
"686" 11 "27" 9 102 0 0 0 0 0 200 0 8040 200 0 200 0 0 200 "other" 1 -1 "b" 5 1
"687" 11 "28" 10 78 176 1 0 176 595 595 5769 11143 419 419 0 1 1 419 "wh-1" 1 1 "a" 15 1
"688" 11 "28" 11 78 0 0 0 0 0 0 0 11143 0 0 0 0 0 0 "wh" 1 1 "a" 8 0
"689" 11 "28" 12 78 0 0 0 0 0 0 0 11143 0 0 0 0 0 0 "wh+1" 1 1 "a" 2 0
"690" 11 "28" 13 78 0 0 0 0 0 0 0 11143 0 0 0 0 0 0 "wh+2" 1 1 "a" 18 0
"691" 11 "28" 15 78 0 0 0 0 0 0 0 11143 0 0 0 0 0 0 "other" 1 1 "a" 18 0
"692" 11 "28" 16 78 0 0 0 0 0 0 0 11143 0 0 0 0 0 0 "end" 1 1 "a" 7 0
"693" 11 "28" 1 78 107 1 0 2418 2418 3851 2418 2418 1433 0 1433 0 0 643 "np1" 1 1 "a" 37 1
"694" 11 "28" 2 78 689 1 0 689 1523 1523 2956 5374 834 834 0 2 2 519 "aux" 1 1 "a" 6 1
"695" 11 "28" 3 78 0 0 0 0 0 689 0 5374 689 0 689 0 0 375 "np2" 1 1 "a" 17 1
"696" 11 "28" 4 78 0 0 0 0 0 1394 0 5374 1394 0 1394 0 1 1184 "adj" 1 1 "a" 22 1
"697" 11 "28" 5 78 0 0 0 0 0 713 0 5374 713 0 713 0 0 713 "vp" 1 1 "a" 12 1
"698" 11 "28" 6 78 0 0 0 0 0 414 0 5374 414 0 414 0 0 414 "other" 1 1 "a" 4 1
"699" 11 "2" 8 76 0 0 0 0 0 360 0 8331 360 0 360 0 0 360 "other" -1 1 "c" 4 1
"700" 11 "28" 7 78 0 0 0 0 0 1549 0 5374 1549 0 1549 0 1 1443 "other" 1 1 "a" 20 1
"701" 11 "28" 8 78 0 0 0 0 0 415 0 5374 415 0 415 0 0 415 "other" 1 1 "a" 9 1
"702" 11 "29" 10 75 281 1 281 281 281 281 281 7102 0 0 0 0 0 281 "wh-1" -1 -1 "d" 6 1
"703" 11 "29" 11 75 0 0 0 0 0 0 0 7102 0 0 0 0 0 0 "wh" -1 -1 "d" 6 0
"704" 11 "29" 12 75 0 0 0 0 0 0 0 7102 0 0 0 0 0 0 "wh+1" -1 -1 "d" 3 0
"705" 11 "29" 13 75 0 0 0 0 0 0 0 7102 0 0 0 0 0 0 "wh+2" -1 -1 "d" 11 0
"706" 11 "29" 14 75 0 0 0 0 0 0 0 7102 0 0 0 0 0 0 "other" -1 -1 "d" 28 0
"707" 11 "29" 15 75 0 0 0 0 0 0 0 7102 0 0 0 0 0 0 "other" -1 -1 "d" 25 0
"708" 11 "29" 16 75 0 0 0 0 0 0 0 7102 0 0 0 0 0 0 "end" -1 -1 "d" 20 0
"709" 11 "29" 1 75 211 1 0 2108 2108 2839 2108 2108 731 0 731 0 0 731 "np1" -1 -1 "d" 31 1
"710" 11 "29" 2 75 251 1 251 251 251 251 251 2359 0 0 0 0 0 251 "aux" -1 -1 "d" 5 1
"711" 1 "12" 9 35 324 1 0 324 324 642 324 4350 318 0 318 0 1 173 "other" 1 1 "a" 6 1
"712" 11 "29" 3 75 195 1 0 1122 1122 1122 1122 3481 0 0 0 0 0 1122 "np2" -1 -1 "d" 18 1
"713" 11 "29" 4 75 251 1 0 443 443 443 443 3924 0 0 0 0 0 443 "adj" -1 -1 "d" 13 1
"714" 11 "29" 5 75 322 1 0 667 667 667 1398 5322 0 0 0 1 1 667 "vp" -1 -1 "d" 17 1
"715" 11 "29" 6 75 96 1 96 96 96 96 96 5418 0 0 0 0 0 96 "other" -1 -1 "d" 4 1
"716" 11 "2" 9 76 96 1 0 96 282 282 1236 9567 186 186 0 1 1 186 "other" -1 1 "c" 7 1
"717" 11 "29" 7 75 232 1 232 232 232 232 232 5650 0 0 0 0 0 232 "other" -1 -1 "d" 3 1
"718" 11 "29" 8 75 425 1 0 606 606 606 606 6256 0 0 0 0 0 606 "other" -1 -1 "d" 8 1
"719" 11 "29" 9 75 565 1 565 565 565 565 565 6821 0 0 0 0 0 565 "other" -1 -1 "d" 6 1
"720" 11 "30" 10 12 154 1 0 154 154 300 154 10661 146 0 146 0 0 146 "other" -1 1 "c" 6 1
"721" 11 "30" 11 12 154 1 0 154 343 343 489 11150 189 189 0 1 1 189 "wh-1" -1 1 "c" 11 1
"722" 11 "30" 1 12 190 1 0 2458 2458 3309 2458 2458 851 0 851 0 0 851 "np1" -1 1 "c" 34 1
"723" 11 "30" 12 12 0 0 0 0 0 0 0 11150 0 0 0 0 0 0 "wh" -1 1 "c" 8 0
"724" 11 "30" 13 12 0 0 0 0 0 0 0 11150 0 0 0 0 0 0 "wh+1" -1 1 "c" 2 0
"725" 11 "30" 14 12 0 0 0 0 0 0 0 11150 0 0 0 0 0 0 "wh+2" -1 1 "c" 15 0
"726" 11 "30" 15 12 0 0 0 0 0 0 0 11150 0 0 0 0 0 0 "other" -1 1 "c" 17 0
"727" 11 "30" 16 12 0 0 0 0 0 0 0 11150 0 0 0 0 0 0 "other" -1 1 "c" 18 0
"728" 11 "30" 17 12 0 0 0 0 0 0 0 11150 0 0 0 0 0 0 "end" -1 1 "c" 14 0
"729" 11 "30" 2 12 278 1 278 278 278 278 278 2736 0 0 0 0 0 278 "aux" -1 1 "c" 6 1
"730" 11 "30" 3 12 549 1 549 549 549 549 549 3285 0 0 0 0 0 549 "np2" -1 1 "c" 10 1
"731" 11 "30" 4 12 457 1 0 1689 1689 2581 1689 4974 892 0 892 0 1 598 "adj" -1 1 "c" 24 1
"732" 11 "30" 5 12 286 1 0 286 286 455 286 5260 169 0 169 0 1 169 "vp" -1 1 "c" 10 1
"733" 11 "30" 6 12 262 1 0 1188 2350 2350 4262 9522 1162 1162 0 2 2 1162 "other" -1 1 "c" 19 1
"734" 11 "30" 7 12 193 1 193 193 193 193 193 9715 0 0 0 0 0 193 "other" -1 1 "c" 4 1
"735" 11 "30" 8 12 218 1 218 218 218 218 218 9933 0 0 0 0 0 218 "other" -1 1 "c" 2 1
"736" 11 "30" 9 12 241 1 0 574 574 574 574 10507 0 0 0 0 0 574 "other" -1 1 "c" 6 1
"737" 11 "3" 10 70 164 1 164 164 164 164 164 8613 0 0 0 0 0 164 "wh-1" 1 -1 "b" 6 1
"738" 11 "31" 10 40 350 1 350 350 350 350 350 9252 0 0 0 0 0 350 "wh-1" 1 -1 "b" 8 1
"739" 11 "31" 11 40 0 0 0 0 0 0 0 9252 0 0 0 0 0 0 "wh" 1 -1 "b" 4 0
"740" 11 "31" 12 40 0 0 0 0 0 0 0 9252 0 0 0 0 0 0 "wh+1" 1 -1 "b" 4 0
"741" 11 "31" 13 40 0 0 0 0 0 0 0 9252 0 0 0 0 0 0 "wh+2" 1 -1 "b" 7 0
"742" 11 "31" 1 40 202 1 0 3821 3821 3821 3821 3821 0 0 0 0 0 3821 "np1" 1 -1 "b" 47 1
"743" 11 "31" 14 40 0 0 0 0 0 0 0 9252 0 0 0 0 0 0 "other" 1 -1 "b" 4 0
"744" 11 "31" 15 40 0 0 0 0 0 0 0 9252 0 0 0 0 0 0 "other" 1 -1 "b" 32 0
"745" 11 "31" 16 40 0 0 0 0 0 0 0 9252 0 0 0 0 0 0 "end" 1 -1 "b" 15 0
"746" 11 "3" 11 70 0 0 0 0 0 0 0 8613 0 0 0 0 0 0 "wh" 1 -1 "b" 6 0
"747" 11 "31" 2 40 167 1 167 167 167 167 167 3988 0 0 0 0 0 167 "aux" 1 -1 "b" 5 1
"748" 11 "3" 12 70 0 0 0 0 0 0 0 8613 0 0 0 0 0 0 "wh+1" 1 -1 "b" 2 0
"749" 11 "31" 3 40 194 1 0 712 712 712 712 4700 0 0 0 0 0 712 "np2" 1 -1 "b" 10 1
"750" 11 "31" 4 40 305 1 305 305 305 305 305 5005 0 0 0 0 0 305 "adj" 1 -1 "b" 11 1
"751" 11 "3" 14 70 0 0 0 0 0 0 0 8613 0 0 0 0 0 0 "other" 1 -1 "b" 8 0
"752" 11 "31" 5 40 223 1 0 1356 1356 1356 1356 6361 0 0 0 0 0 1356 "vp" 1 -1 "b" 20 1
"753" 11 "3" 15 70 0 0 0 0 0 0 0 8613 0 0 0 0 0 0 "other" 1 -1 "b" 14 0
"754" 11 "31" 6 40 203 1 0 203 203 456 203 6564 253 0 253 0 0 253 "other" 1 -1 "b" 4 1
"755" 11 "3" 16 70 0 0 0 0 0 0 0 8613 0 0 0 0 0 0 "end" 1 -1 "b" 29 0
"756" 11 "3" 1 70 384 1 0 2170 2170 2476 2170 2170 306 0 306 0 0 306 "np1" 1 -1 "b" 25 1
"757" 11 "31" 7 40 207 1 0 207 207 422 207 6771 215 0 215 0 0 215 "other" 1 -1 "b" 2 1
"758" 11 "31" 8 40 127 1 0 127 1323 1323 1791 8562 1196 1196 0 2 2 985 "other" 1 -1 "b" 8 1
"759" 11 "31" 9 40 188 1 0 340 340 340 340 8902 0 0 0 0 0 340 "other" 1 -1 "b" 14 1
"760" 11 "32" 10 126 207 1 207 207 207 207 207 15710 0 0 0 0 0 207 "wh-1" 1 1 "a" 6 1
"761" 11 "32" 11 126 0 0 0 0 0 0 0 15710 0 0 0 0 0 0 "wh" 1 1 "a" 4 0
"762" 11 "32" 1 126 165 1 0 2631 2631 6018 2631 2631 3387 0 3387 0 0 306 "np1" 1 1 "a" 43 1
"763" 11 "32" 12 126 0 0 0 0 0 0 0 15710 0 0 0 0 0 0 "wh+1" 1 1 "a" 6 0
"764" 11 "32" 13 126 0 0 0 0 0 0 0 15710 0 0 0 0 0 0 "wh+2" 1 1 "a" 3 0
"765" 11 "32" 14 126 0 0 0 0 0 0 0 15710 0 0 0 0 0 0 "other" 1 1 "a" 9 0
"766" 11 "32" 15 126 0 0 0 0 0 0 0 15710 0 0 0 0 0 0 "other" 1 1 "a" 8 0
"767" 11 "32" 16 126 0 0 0 0 0 0 0 15710 0 0 0 0 0 0 "end" 1 1 "a" 19 0
"768" 11 "32" 2 126 864 1 0 1061 1617 2242 2095 4726 1181 556 625 1 1 385 "aux" 1 1 "a" 6 1
"769" 11 "32" 3 126 316 1 0 1568 1568 3405 1568 6294 1837 0 1837 0 2 1281 "np2" 1 1 "a" 29 1
"770" 11 "32" 4 126 250 1 0 250 250 501 250 6544 251 0 251 0 0 251 "adj" 1 1 "a" 8 1
"771" 11 "32" 5 126 336 1 0 820 1317 1317 6939 13483 497 497 0 1 1 497 "vp" 1 1 "a" 20 1
"772" 11 "32" 6 126 0 0 0 0 0 326 0 13483 326 0 326 0 0 326 "other" 1 1 "a" 4 1
"773" 11 "3" 2 70 491 1 491 491 491 491 491 2661 0 0 0 0 0 491 "aux" 1 -1 "b" 5 1
"774" 11 "32" 7 126 85 1 0 85 699 699 1025 14508 614 614 0 1 1 614 "other" 1 1 "a" 16 1
"775" 11 "32" 8 126 139 1 0 401 401 401 401 14909 0 0 0 0 0 401 "other" 1 1 "a" 7 1
"776" 11 "32" 9 126 594 1 594 594 594 594 594 15503 0 0 0 0 0 594 "other" 1 1 "a" 7 1
"777" 11 "3" 3 70 329 1 0 519 519 519 519 3180 0 0 0 0 0 519 "np2" 1 -1 "b" 14 1
"778" 11 "3" 4 70 171 1 0 1758 1758 1758 1758 4938 0 0 0 0 0 1758 "adj" 1 -1 "b" 29 1
"779" 11 "3" 5 70 350 1 0 1401 1401 1401 1401 6339 0 0 0 0 0 1401 "vp" 1 -1 "b" 11 1
"780" 11 "3" 6 70 0 0 0 0 0 240 0 6339 240 0 240 0 0 240 "other" 1 -1 "b" 4 1
"781" 11 "3" 7 70 165 1 0 165 982 982 1528 7867 817 817 0 2 2 544 "other" 1 -1 "b" 8 1
"782" 11 "3" 8 70 283 1 283 283 283 283 283 8150 0 0 0 0 0 283 "other" 1 -1 "b" 6 1
"783" 11 "3" 9 70 299 1 299 299 299 299 299 8449 0 0 0 0 0 299 "other" 1 -1 "b" 5 1
"784" 11 "4" 11 128 0 0 0 0 0 0 0 7301 0 0 0 0 0 0 "wh" 1 1 "a" 4 0
"785" 11 "4" 1 128 391 1 0 1586 1586 2492 1586 1586 906 0 906 0 0 906 "np1" 1 1 "a" 30 1
"786" 11 "4" 13 128 0 0 0 0 0 0 0 7301 0 0 0 0 0 0 "wh+2" 1 1 "a" 2 0
"787" 11 "4" 14 128 0 0 0 0 0 0 0 7301 0 0 0 0 0 0 "other" 1 1 "a" 4 0
"788" 11 "4" 15 128 0 0 0 0 0 0 0 7301 0 0 0 0 0 0 "other" 1 1 "a" 12 0
"789" 11 "4" 16 128 0 0 0 0 0 0 0 7301 0 0 0 0 0 0 "end" 1 1 "a" 32 0
"790" 11 "4" 2 128 258 1 258 258 258 258 258 1844 0 0 0 0 0 258 "aux" 1 1 "a" 6 1
"791" 11 "4" 3 128 382 1 0 743 743 743 743 2587 0 0 0 0 0 743 "np2" 1 1 "a" 13 1
"792" 11 "4" 4 128 326 1 0 326 326 654 326 2913 328 0 328 0 0 328 "adj" 1 1 "a" 14 1
"793" 11 "4" 5 128 383 1 0 784 2153 2153 3387 6300 1369 1369 0 1 1 1369 "vp" 1 1 "a" 21 1
"794" 11 "4" 6 128 0 0 0 0 0 240 0 6300 240 0 240 0 0 240 "other" 1 1 "a" 4 1
"795" 11 "4" 7 128 122 1 0 122 122 218 362 6662 96 0 96 1 1 96 "other" 1 1 "a" 3 1
"796" 11 "4" 8 128 194 1 194 194 194 194 290 6952 0 0 0 1 1 194 "other" 1 1 "a" 4 1
"797" 11 "4" 9 128 349 1 349 349 349 349 349 7301 0 0 0 0 0 349 "other" 1 1 "a" 3 1
"798" 11 "5" 10 59 108 1 108 108 108 108 2280 16684 0 0 0 1 1 108 "wh-1" -1 -1 "d" 10 1
"799" 1 "15" 10 80 132 1 0 271 271 271 271 7442 0 0 0 0 0 271 "wh-1" 1 -1 "b" 9 1
"800" 11 "5" 11 59 0 0 0 0 0 0 0 16684 0 0 0 0 0 0 "wh" -1 -1 "d" 3 0
"801" 1 "15" 11 80 0 0 0 0 0 0 0 7442 0 0 0 0 0 0 "wh" 1 -1 "b" 4 0
"802" 11 "5" 12 59 0 0 0 0 0 0 0 16684 0 0 0 0 0 0 "wh+1" -1 -1 "d" 6 0
"803" 11 "5" 13 59 0 0 0 0 0 0 0 16684 0 0 0 0 0 0 "wh+2" -1 -1 "d" 14 0
"804" 1 "15" 13 80 0 0 0 0 0 0 0 7442 0 0 0 0 0 0 "wh+2" 1 -1 "b" 10 0
"805" 11 "5" 14 59 0 0 0 0 0 0 0 16684 0 0 0 0 0 0 "other" -1 -1 "d" 18 0
"806" 1 "15" 14 80 0 0 0 0 0 0 0 7442 0 0 0 0 0 0 "other" 1 -1 "b" 20 0
"807" 11 "5" 15 59 0 0 0 0 0 0 0 16684 0 0 0 0 0 0 "other" -1 -1 "d" 14 0
"808" 1 "15" 15 80 0 0 0 0 0 0 0 7442 0 0 0 0 0 0 "other" 1 -1 "b" 24 0
"809" 11 "5" 1 59 248 1 0 2134 2134 7468 2134 2134 5334 0 5334 0 0 367 "np1" -1 -1 "d" 31 1
"810" 11 "5" 16 59 0 0 0 0 0 0 0 16684 0 0 0 0 0 0 "end" -1 -1 "d" 32 0
"811" 1 "15" 16 80 0 0 0 0 0 0 0 7442 0 0 0 0 0 0 "end" 1 -1 "b" 31 0
"812" 1 "15" 1 80 185 1 0 1019 1019 2636 1019 1019 1617 0 1617 0 0 770 "np1" 1 -1 "b" 38 1
"813" 11 "5" 2 59 311 1 0 311 311 850 311 2445 539 0 539 0 1 231 "aux" -1 -1 "d" 5 1
"814" 1 "15" 2 80 218 1 0 218 218 669 218 1237 451 0 451 0 1 269 "aux" 1 -1 "b" 5 1
"815" 11 "5" 3 59 750 1 0 972 972 1568 972 3417 596 0 596 0 0 287 "np2" -1 -1 "d" 12 1
"816" 1 "15" 3 80 210 1 0 210 210 1138 210 1447 928 0 928 0 1 336 "np2" 1 -1 "b" 15 1
"817" 11 "5" 4 59 319 1 0 1097 1097 2685 1097 4514 1588 0 1588 0 2 1216 "adj" -1 -1 "d" 23 1
"818" 1 "15" 4 80 153 1 0 153 875 1097 3871 5318 944 722 222 2 2 222 "adj" 1 -1 "b" 28 1
"819" 11 "5" 5 59 346 1 0 1138 1833 1833 9890 14404 695 695 0 1 1 695 "vp" -1 -1 "d" 21 1
"820" 1 "15" 5 80 242 1 0 242 491 491 713 6031 249 249 0 1 1 249 "vp" 1 -1 "b" 9 1
"821" 11 "5" 6 59 0 0 0 0 0 249 0 14404 249 0 249 0 0 249 "other" -1 -1 "d" 4 1
"822" 11 "5" 7 59 0 0 0 0 0 836 0 14404 836 0 836 0 1 688 "other" -1 -1 "d" 10 1
"823" 1 "15" 7 80 226 1 0 875 875 875 875 6906 0 0 0 0 0 875 "other" 1 -1 "b" 21 1
"824" 11 "5" 8 59 0 0 0 0 0 573 0 14404 573 0 573 0 0 213 "other" -1 -1 "d" 6 1
"825" 11 "5" 9 59 0 0 0 0 0 514 0 14404 514 0 514 0 1 345 "other" -1 -1 "d" 5 1
"826" 1 "15" 9 80 265 1 265 265 265 265 265 7171 0 0 0 0 0 265 "other" 1 -1 "b" 9 1
"827" 1 "16" 10 27 239 1 239 239 239 239 239 6921 0 0 0 0 0 239 "wh-1" 1 1 "a" 10 1
"828" 1 "16" 11 27 0 0 0 0 0 0 0 6921 0 0 0 0 0 0 "wh" 1 1 "a" 6 0
"829" 1 "16" 12 27 0 0 0 0 0 0 0 6921 0 0 0 0 0 0 "wh+1" 1 1 "a" 7 0
"830" 1 "16" 1 27 199 1 0 1096 1096 1906 1096 1096 810 0 810 0 0 810 "np1" 1 1 "a" 33 1
"831" 1 "16" 13 27 0 0 0 0 0 0 0 6921 0 0 0 0 0 0 "wh+2" 1 1 "a" 12 0
"832" 1 "16" 14 27 0 0 0 0 0 0 0 6921 0 0 0 0 0 0 "other" 1 1 "a" 21 0
"833" 1 "16" 15 27 0 0 0 0 0 0 0 6921 0 0 0 0 0 0 "other" 1 1 "a" 18 0
"834" 1 "16" 16 27 0 0 0 0 0 0 0 6921 0 0 0 0 0 0 "end" 1 1 "a" 21 0
"835" 1 "16" 2 27 216 1 0 216 216 692 216 1312 476 0 476 0 0 169 "aux" 1 1 "a" 6 1
"836" 1 "16" 3 27 160 1 0 594 594 1176 901 2213 582 0 582 1 1 582 "np2" 1 1 "a" 25 1
"837" 1 "16" 4 27 196 1 0 1169 1169 1716 1169 3382 547 0 547 0 1 440 "adj" 1 1 "a" 32 1
"838" 1 "16" 5 27 87 1 0 328 443 443 2551 5933 115 115 0 1 1 115 "vp" 1 1 "a" 11 1
"839" 1 "16" 7 27 190 1 0 345 345 345 345 6278 0 0 0 0 0 345 "other" 1 1 "a" 7 1
"840" 1 "16" 8 27 191 1 191 191 191 191 191 6469 0 0 0 0 0 191 "other" 1 1 "a" 6 1
"841" 1 "16" 9 27 64 1 0 213 213 213 213 6682 0 0 0 0 0 213 "other" 1 1 "a" 11 1
"842" 11 "7" 10 130 178 1 178 178 178 178 178 7915 0 0 0 0 0 178 "wh-1" 1 -1 "b" 7 1
"843" 1 "17" 10 56 132 1 0 321 321 321 321 4256 0 0 0 0 0 321 "wh-1" -1 -1 "d" 21 1
"844" 11 "7" 11 130 0 0 0 0 0 0 0 7915 0 0 0 0 0 0 "wh" 1 -1 "b" 6 0
"845" 11 "7" 1 130 46 1 0 1646 1646 1646 1646 1646 0 0 0 0 0 1646 "np1" 1 -1 "b" 27 1
"846" 1 "17" 11 56 0 0 0 0 0 0 0 4256 0 0 0 0 0 0 "wh" -1 -1 "d" 6 0
"847" 11 "7" 12 130 0 0 0 0 0 0 0 7915 0 0 0 0 0 0 "wh+1" 1 -1 "b" 5 0
"848" 1 "17" 12 56 0 0 0 0 0 0 0 4256 0 0 0 0 0 0 "wh+1" -1 -1 "d" 2 0
"849" 11 "7" 13 130 0 0 0 0 0 0 0 7915 0 0 0 0 0 0 "wh+2" 1 -1 "b" 2 0
"850" 1 "17" 13 56 0 0 0 0 0 0 0 4256 0 0 0 0 0 0 "wh+2" -1 -1 "d" 12 0
"851" 11 "7" 14 130 0 0 0 0 0 0 0 7915 0 0 0 0 0 0 "other" 1 -1 "b" 4 0
"852" 1 "17" 14 56 0 0 0 0 0 0 0 4256 0 0 0 0 0 0 "other" -1 -1 "d" 15 0
"853" 11 "7" 15 130 0 0 0 0 0 0 0 7915 0 0 0 0 0 0 "other" 1 -1 "b" 17 0
"854" 1 "17" 1 56 157 1 0 796 796 796 796 796 0 0 0 0 0 796 "np1" -1 -1 "d" 34 1
"855" 11 "7" 16 130 0 0 0 0 0 0 0 7915 0 0 0 0 0 0 "end" 1 -1 "b" 19 0
"856" 1 "17" 16 56 0 0 0 0 0 0 0 4256 0 0 0 0 0 0 "end" -1 -1 "d" 17 0
"857" 11 "7" 2 130 344 1 0 344 344 506 344 1990 162 0 162 0 0 162 "aux" 1 -1 "b" 5 1
"858" 1 "17" 2 56 0 0 0 0 0 185 0 796 185 0 185 0 0 185 "aux" -1 -1 "d" 5 1
"859" 11 "7" 3 130 229 1 0 558 1929 1929 2091 4081 1371 1371 0 1 1 1371 "np2" 1 -1 "b" 30 1
"860" 1 "17" 3 56 262 1 0 345 345 542 345 1141 197 0 197 0 1 197 "np2" -1 -1 "d" 14 1
"861" 11 "7" 4 130 261 1 261 261 261 261 261 4342 0 0 0 0 0 261 "adj" 1 -1 "b" 9 1
"862" 1 "17" 4 56 138 1 0 372 372 784 372 1513 412 0 412 0 1 170 "adj" -1 -1 "d" 20 1
"863" 11 "7" 5 130 399 1 0 1178 1178 1178 1178 5520 0 0 0 0 0 1178 "vp" 1 -1 "b" 23 1
"864" 1 "17" 5 56 183 1 0 773 1328 1328 2122 3635 555 555 0 1 1 555 "vp" -1 -1 "d" 26 1
"865" 11 "7" 6 130 0 0 0 0 0 0 0 5520 0 0 0 0 0 0 "other" 1 -1 "b" 4 0
"866" 11 "7" 7 130 110 1 0 1510 1510 1510 1510 7030 0 0 0 0 0 1510 "other" 1 -1 "b" 19 1
"867" 1 "17" 7 56 127 1 127 127 127 127 127 3762 0 0 0 0 0 127 "other" -1 -1 "d" 13 1
"868" 11 "7" 8 130 346 1 0 465 465 465 465 7495 0 0 0 0 0 465 "other" 1 -1 "b" 4 1
"869" 11 "7" 9 130 242 1 242 242 242 242 242 7737 0 0 0 0 0 242 "other" 1 -1 "b" 5 1
"870" 1 "17" 9 56 173 1 173 173 173 173 173 3935 0 0 0 0 0 173 "other" -1 -1 "d" 4 1
"871" 11 "8" 10 108 279 1 0 514 514 514 514 11891 0 0 0 0 0 514 "wh-1" 1 1 "a" 11 1
"872" 11 "8" 1 108 188 1 0 2408 2408 3098 2408 2408 690 0 690 0 0 352 "np1" 1 1 "a" 33 1
"873" 11 "8" 11 108 0 0 0 0 0 0 0 11891 0 0 0 0 0 0 "wh" 1 1 "a" 6 0
"874" 11 "8" 12 108 0 0 0 0 0 0 0 11891 0 0 0 0 0 0 "wh+1" 1 1 "a" 3 0
"875" 11 "8" 13 108 0 0 0 0 0 0 0 11891 0 0 0 0 0 0 "wh+2" 1 1 "a" 2 0
"876" 11 "8" 14 108 0 0 0 0 0 0 0 11891 0 0 0 0 0 0 "other" 1 1 "a" 8 0
"877" 11 "8" 15 108 0 0 0 0 0 0 0 11891 0 0 0 0 0 0 "other" 1 1 "a" 7 0
"878" 11 "8" 16 108 0 0 0 0 0 0 0 11891 0 0 0 0 0 0 "end" 1 1 "a" 15 0
"879" 11 "8" 2 108 246 1 0 246 1019 1241 1357 3765 995 773 222 1 2 120 "aux" 1 1 "a" 6 1
"880" 11 "8" 3 108 276 1 0 276 1220 1220 1794 5559 944 944 0 2 2 784 "np2" 1 1 "a" 18 1
"881" 11 "8" 4 108 831 1 0 1200 1200 1200 1200 6759 0 0 0 0 0 1200 "adj" 1 1 "a" 20 1
"882" 11 "8" 5 108 264 1 0 1939 1939 1939 1939 8698 0 0 0 0 0 1939 "vp" 1 1 "a" 22 1
"883" 11 "8" 6 108 435 1 435 435 435 435 435 9133 0 0 0 0 0 435 "other" 1 1 "a" 4 1
"884" 11 "8" 7 108 490 1 0 1064 1064 1251 1064 10197 187 0 187 0 0 187 "other" 1 1 "a" 25 1
"885" 11 "8" 8 108 239 1 0 239 993 993 1180 11377 754 754 0 1 1 754 "other" 1 1 "a" 6 1
"886" 1 "19" 10 103 222 1 222 222 222 222 222 4290 0 0 0 0 0 222 "wh-1" 1 -1 "b" 13 1
"887" 11 "9" 10 86 169 1 169 169 169 169 169 8321 0 0 0 0 0 169 "wh-1" -1 -1 "d" 10 1
"888" 1 "19" 1 103 183 1 0 1395 1395 1395 1395 1395 0 0 0 0 0 1395 "np1" 1 -1 "b" 37 1
"889" 1 "19" 11 103 0 0 0 0 0 0 0 4290 0 0 0 0 0 0 "wh" 1 -1 "b" 6 0
"890" 11 "9" 11 86 0 0 0 0 0 0 0 8321 0 0 0 0 0 0 "wh" -1 -1 "d" 6 0
"891" 1 "19" 12 103 0 0 0 0 0 0 0 4290 0 0 0 0 0 0 "wh+1" 1 -1 "b" 6 0
"892" 11 "9" 12 86 0 0 0 0 0 0 0 8321 0 0 0 0 0 0 "wh+1" -1 -1 "d" 6 0
"893" 1 "19" 13 103 0 0 0 0 0 0 0 4290 0 0 0 0 0 0 "wh+2" 1 -1 "b" 7 0
"894" 1 "19" 14 103 0 0 0 0 0 0 0 4290 0 0 0 0 0 0 "other" 1 -1 "b" 5 0
"895" 11 "9" 14 86 0 0 0 0 0 0 0 8321 0 0 0 0 0 0 "other" -1 -1 "d" 3 0
"896" 1 "19" 15 103 0 0 0 0 0 0 0 4290 0 0 0 0 0 0 "other" 1 -1 "b" 17 0
"897" 11 "9" 15 86 0 0 0 0 0 0 0 8321 0 0 0 0 0 0 "other" -1 -1 "d" 10 0
"898" 1 "19" 16 103 0 0 0 0 0 0 0 4290 0 0 0 0 0 0 "end" 1 -1 "b" 15 0
"899" 11 "9" 16 86 0 0 0 0 0 0 0 8321 0 0 0 0 0 0 "end" -1 -1 "d" 20 0
"900" 11 "9" 1 86 263 1 0 1149 1149 1849 1149 1149 700 0 700 0 0 700 "np1" -1 -1 "d" 23 1
"901" 1 "19" 2 103 0 0 0 0 0 153 0 1395 153 0 153 0 0 153 "aux" 1 -1 "b" 5 1
"902" 11 "9" 2 86 261 1 261 261 261 261 261 1410 0 0 0 0 0 261 "aux" -1 -1 "d" 5 1
"903" 1 "19" 3 103 185 1 0 389 389 389 542 1937 0 0 0 1 1 389 "np2" 1 -1 "b" 21 1
"904" 11 "9" 3 86 271 1 0 1251 1251 1966 1251 2661 715 0 715 0 0 715 "np2" -1 -1 "d" 23 1
"905" 1 "19" 4 103 184 1 0 456 456 1051 456 2393 595 0 595 0 0 595 "adj" 1 -1 "b" 29 1
"906" 11 "9" 4 86 544 1 0 1668 1668 1668 1668 4329 0 0 0 0 0 1668 "adj" -1 -1 "d" 22 1
"907" 1 "19" 5 103 179 1 0 276 744 744 1339 3732 468 468 0 1 1 468 "vp" 1 -1 "b" 21 1
"908" 11 "9" 5 86 338 1 0 1077 1077 1077 2492 6821 0 0 0 1 1 1077 "vp" -1 -1 "d" 15 1
"909" 11 "9" 6 86 0 0 0 0 0 200 0 6821 200 0 200 0 0 200 "other" -1 -1 "d" 4 1
"910" 1 "19" 7 103 0 0 0 0 0 212 0 3732 212 0 212 0 0 212 "other" 1 -1 "b" 2 1
"911" 11 "9" 7 86 154 1 0 154 656 656 856 7677 502 502 0 1 1 502 "other" -1 -1 "d" 11 1
"912" 1 "19" 8 103 124 1 124 124 124 124 336 4068 0 0 0 1 1 124 "other" 1 -1 "b" 3 1
"913" 11 "9" 8 86 198 1 198 198 198 198 198 7875 0 0 0 0 0 198 "other" -1 -1 "d" 6 1
"914" 11 "9" 9 86 277 1 277 277 277 277 277 8152 0 0 0 0 0 277 "other" -1 -1 "d" 5 1
"915" 12 "10" 10 27 268 1 268 268 268 268 268 11633 0 0 0 0 0 268 "wh-1" 1 -1 "b" 9 1
"916" 12 "10" 11 27 0 0 0 0 0 0 0 11633 0 0 0 0 0 0 "wh" 1 -1 "b" 8 0
"917" 12 "10" 12 27 0 0 0 0 0 0 0 11633 0 0 0 0 0 0 "wh+1" 1 -1 "b" 5 0
"918" 12 "10" 1 27 189 1 0 1483 1483 4863 1483 1483 3380 0 3380 0 0 461 "np1" 1 -1 "b" 29 1
"919" 12 "10" 13 27 0 0 0 0 0 0 0 11633 0 0 0 0 0 0 "wh+2" 1 -1 "b" 15 0
"920" 12 "10" 14 27 0 0 0 0 0 0 0 11633 0 0 0 0 0 0 "other" 1 -1 "b" 12 0
"921" 12 "10" 15 27 0 0 0 0 0 0 0 11633 0 0 0 0 0 0 "other" 1 -1 "b" 20 0
"922" 12 "10" 16 27 0 0 0 0 0 0 0 11633 0 0 0 0 0 0 "end" 1 -1 "b" 14 0
"923" 12 "10" 2 27 0 0 0 0 0 604 0 1483 604 0 604 0 0 230 "aux" 1 -1 "b" 5 1
"924" 12 "10" 3 27 172 1 0 172 537 1199 3007 4490 1027 365 662 1 2 401 "np2" 1 -1 "b" 22 1
"925" 12 "10" 4 27 106 1 0 492 492 2381 492 4982 1889 0 1889 0 2 446 "adj" 1 -1 "b" 30 1
"926" 12 "10" 5 27 266 1 0 772 1979 1979 6044 11026 1207 1207 0 2 2 175 "vp" 1 -1 "b" 20 1
"927" 12 "10" 7 27 137 1 0 271 271 271 271 11297 0 0 0 0 0 271 "other" 1 -1 "b" 15 1
"928" 12 "10" 8 27 68 1 68 68 68 68 68 11365 0 0 0 0 0 68 "other" 1 -1 "b" 8 1
"929" 1 "21" 10 96 0 0 0 0 0 0 0 5184 0 0 0 0 0 0 "wh-1" -1 -1 "d" 9 0
"930" 12 "11" 11 19 0 0 0 0 0 0 0 12322 0 0 0 0 0 0 "wh" 1 1 "a" 5 0
"931" 12 "11" 1 19 232 1 0 4370 4370 7347 4370 4370 2977 0 2977 0 0 546 "np1" 1 1 "a" 36 1
"932" 12 "11" 12 19 0 0 0 0 0 0 0 12322 0 0 0 0 0 0 "wh+1" 1 1 "a" 4 0
"933" 12 "11" 13 19 0 0 0 0 0 0 0 12322 0 0 0 0 0 0 "wh+2" 1 1 "a" 30 0
"934" 12 "11" 15 19 0 0 0 0 0 0 0 12322 0 0 0 0 0 0 "other" 1 1 "a" 6 0
"935" 12 "11" 16 19 0 0 0 0 0 0 0 12322 0 0 0 0 0 0 "end" 1 1 "a" 10 0
"936" 1 "21" 11 96 0 0 0 0 0 0 0 5184 0 0 0 0 0 0 "wh" -1 -1 "d" 8 0
"937" 12 "11" 2 19 176 1 0 176 382 735 884 5254 559 206 353 1 1 110 "aux" 1 1 "a" 6 1
"938" 1 "21" 12 96 0 0 0 0 0 0 0 5184 0 0 0 0 0 0 "wh+1" -1 -1 "d" 5 0
"939" 12 "11" 3 19 225 1 0 225 225 1310 225 5479 1085 0 1085 0 3 280 "np2" 1 1 "a" 19 1
"940" 1 "21" 13 96 0 0 0 0 0 0 0 5184 0 0 0 0 0 0 "wh+2" -1 -1 "d" 8 0
"941" 12 "11" 4 19 102 1 0 242 242 1190 242 5721 948 0 948 0 0 572 "adj" 1 1 "a" 38 1
"942" 1 "21" 14 96 0 0 0 0 0 0 0 5184 0 0 0 0 0 0 "other" -1 -1 "d" 4 0
"943" 12 "11" 5 19 130 1 0 130 1498 1498 6359 12080 1368 1368 0 3 3 1207 "vp" 1 1 "a" 11 1
"944" 1 "21" 15 96 0 0 0 0 0 0 0 5184 0 0 0 0 0 0 "other" -1 -1 "d" 13 0
"945" 1 "21" 16 96 0 0 0 0 0 0 0 5184 0 0 0 0 0 0 "end" -1 -1 "d" 24 0
"946" 12 "11" 9 19 77 1 0 242 242 242 242 12322 0 0 0 0 0 242 "other" 1 1 "a" 11 1
"947" 1 "21" 1 96 124 1 0 1288 1288 1593 1288 1288 305 0 305 0 0 305 "np1" -1 -1 "d" 34 1
"948" 12 "12" 10 97 0 0 0 0 0 0 0 5251 0 0 0 0 0 0 "wh-1" -1 -1 "d" 13 0
"949" 12 "12" 11 97 0 0 0 0 0 0 0 5251 0 0 0 0 0 0 "wh" -1 -1 "d" 6 0
"950" 12 "12" 13 97 0 0 0 0 0 0 0 5251 0 0 0 0 0 0 "wh+2" -1 -1 "d" 12 0
"951" 12 "12" 14 97 0 0 0 0 0 0 0 5251 0 0 0 0 0 0 "other" -1 -1 "d" 5 0
"952" 12 "12" 16 97 0 0 0 0 0 0 0 5251 0 0 0 0 0 0 "end" -1 -1 "d" 25 0
"953" 12 "12" 1 97 205 1 0 1150 1150 1706 1150 1150 556 0 556 0 0 556 "np1" -1 -1 "d" 29 1
"954" 12 "12" 2 97 225 1 225 225 225 225 225 1375 0 0 0 0 0 225 "aux" -1 -1 "d" 5 1
"955" 12 "12" 3 97 220 1 0 748 748 1161 748 2123 413 0 413 0 0 413 "np2" -1 -1 "d" 26 1
"956" 12 "12" 4 97 185 1 0 370 370 798 370 2493 428 0 428 0 0 428 "adj" -1 -1 "d" 26 1
"957" 12 "12" 5 97 290 1 0 362 535 535 1932 4425 173 173 0 1 1 173 "vp" -1 -1 "d" 8 1
"958" 12 "12" 7 97 142 1 0 450 450 450 450 4875 0 0 0 0 0 450 "other" -1 -1 "d" 22 1
"959" 1 "21" 2 96 147 1 0 147 147 350 147 1435 203 0 203 0 0 203 "aux" -1 -1 "d" 5 1
"960" 12 "12" 9 97 376 1 376 376 376 376 376 5251 0 0 0 0 0 376 "other" -1 -1 "d" 6 1
"961" 1 "21" 3 96 29 1 0 29 452 776 757 2192 747 423 324 1 2 163 "np2" -1 -1 "d" 10 1
"962" 12 "14" 10 8 197 1 197 197 197 197 197 12329 0 0 0 0 0 197 "wh-1" 1 -1 "b" 15 1
"963" 12 "14" 11 8 0 0 0 0 0 0 0 12329 0 0 0 0 0 0 "wh" 1 -1 "b" 6 0
"964" 12 "14" 13 8 0 0 0 0 0 0 0 12329 0 0 0 0 0 0 "wh+2" 1 -1 "b" 31 0
"965" 12 "14" 14 8 0 0 0 0 0 0 0 12329 0 0 0 0 0 0 "other" 1 -1 "b" 25 0
"966" 12 "14" 15 8 0 0 0 0 0 0 0 12329 0 0 0 0 0 0 "other" 1 -1 "b" 14 0
"967" 12 "14" 16 8 0 0 0 0 0 0 0 12329 0 0 0 0 0 0 "end" 1 -1 "b" 26 0
"968" 12 "14" 1 8 275 1 0 1443 1443 6705 1443 1443 5262 0 5262 0 0 3940 "np1" 1 -1 "b" 35 1
"969" 12 "14" 2 8 252 1 0 252 252 458 252 1695 206 0 206 0 0 206 "aux" 1 -1 "b" 5 1
"970" 12 "14" 3 8 94 1 0 94 548 1638 2076 3771 1544 454 1090 1 1 414 "np2" 1 -1 "b" 13 1
"971" 12 "14" 4 8 220 1 0 605 605 1774 605 4376 1169 0 1169 0 1 1169 "adj" 1 -1 "b" 31 1
"972" 12 "14" 5 8 257 1 0 527 917 917 7116 11492 390 390 0 1 1 390 "vp" 1 -1 "b" 21 1
"973" 12 "14" 7 8 0 0 0 0 0 180 0 11492 180 0 180 0 0 180 "other" 1 -1 "b" 6 1
"974" 12 "14" 8 8 0 0 0 0 0 173 0 11492 173 0 173 0 0 173 "other" 1 -1 "b" 6 1
"975" 1 "21" 4 96 158 1 0 540 540 1661 540 2732 1121 0 1121 0 1 402 "adj" -1 -1 "d" 26 1
"976" 12 "14" 9 8 129 1 0 129 287 287 640 12132 158 158 0 1 1 158 "other" 1 -1 "b" 7 1
"977" 12 "15" 10 7 177 1 0 177 177 584 177 4542 407 0 407 0 0 407 "wh-1" 1 1 "a" 9 1
"978" 12 "15" 11 7 0 0 0 0 0 0 0 4542 0 0 0 0 0 0 "wh" 1 1 "a" 4 0
"979" 12 "15" 12 7 0 0 0 0 0 135 0 4542 135 0 135 0 0 135 "wh+1" 1 1 "a" 3 1
"980" 12 "15" 13 7 243 1 0 243 243 478 243 4785 235 0 235 0 1 235 "wh+2" 1 1 "a" 10 1
"981" 12 "15" 14 7 275 1 0 275 275 594 275 5060 319 0 319 0 1 319 "other" 1 1 "a" 20 1
"982" 12 "15" 15 7 155 1 155 155 155 155 1251 6311 0 0 0 1 1 155 "other" 1 1 "a" 24 1
"983" 12 "15" 16 7 0 0 0 0 0 0 0 6311 0 0 0 0 0 0 "end" 1 1 "a" 31 0
"984" 12 "15" 1 7 200 1 0 1546 1546 1546 1546 1546 0 0 0 0 0 1546 "np1" 1 1 "a" 38 1
"985" 12 "15" 2 7 177 1 177 177 177 177 177 1723 0 0 0 0 0 177 "aux" 1 1 "a" 6 1
"986" 12 "15" 3 7 165 1 0 165 165 483 165 1888 318 0 318 0 0 318 "np2" 1 1 "a" 15 1
"987" 12 "15" 4 7 216 1 0 547 547 1333 547 2435 786 0 786 0 0 786 "adj" 1 1 "a" 28 1
"988" 12 "15" 5 7 294 1 294 294 294 294 1398 3833 0 0 0 1 1 294 "vp" 1 1 "a" 9 1
"989" 12 "15" 6 7 0 0 0 0 0 131 0 3833 131 0 131 0 0 131 "other" 1 1 "a" 4 1
"990" 12 "15" 7 7 133 1 0 133 206 206 337 4170 73 73 0 1 1 73 "other" 1 1 "a" 21 1
"991" 12 "15" 8 7 195 1 195 195 195 195 195 4365 0 0 0 0 0 195 "other" 1 1 "a" 7 1
"992" 1 "21" 5 96 141 1 0 141 280 280 1928 4660 139 139 0 1 1 139 "vp" -1 -1 "d" 9 1
"993" 12 "15" 9 7 0 0 0 0 0 0 0 4365 0 0 0 0 0 0 "other" 1 1 "a" 9 0
"994" 12 "16" 10 24 183 1 183 183 183 183 183 7248 0 0 0 0 0 183 "wh-1" -1 -1 "d" 10 1
"995" 12 "16" 11 24 0 0 0 0 0 0 0 7248 0 0 0 0 0 0 "wh" -1 -1 "d" 6 0
"996" 12 "16" 12 24 0 0 0 0 0 0 0 7248 0 0 0 0 0 0 "wh+1" -1 -1 "d" 7 0
"997" 12 "16" 1 24 203 1 0 3356 3356 3689 3356 3356 333 0 333 0 0 333 "np1" -1 -1 "d" 30 1
"998" 12 "16" 13 24 0 0 0 0 0 0 0 7248 0 0 0 0 0 0 "wh+2" -1 -1 "d" 12 0
"999" 12 "16" 14 24 0 0 0 0 0 0 0 7248 0 0 0 0 0 0 "other" -1 -1 "d" 21 0
"1000" 12 "16" 15 24 0 0 0 0 0 0 0 7248 0 0 0 0 0 0 "other" -1 -1 "d" 18 0
"1001" 12 "16" 16 24 0 0 0 0 0 0 0 7248 0 0 0 0 0 0 "end" -1 -1 "d" 21 0
"1002" 12 "16" 2 24 0 0 0 0 0 179 0 3356 179 0 179 0 1 179 "aux" -1 -1 "d" 5 1
"1003" 12 "16" 3 24 188 1 0 766 766 1173 766 4122 407 0 407 0 0 407 "np2" -1 -1 "d" 25 1
"1004" 12 "16" 4 24 185 1 0 345 345 1504 345 4467 1159 0 1159 0 2 741 "adj" -1 -1 "d" 32 1
"1005" 12 "16" 5 24 171 1 171 171 171 171 2249 6716 0 0 0 1 1 171 "vp" -1 -1 "d" 11 1
"1006" 12 "16" 7 24 169 1 169 169 169 169 169 6885 0 0 0 0 0 169 "other" -1 -1 "d" 7 1
"1007" 12 "16" 8 24 180 1 180 180 180 180 180 7065 0 0 0 0 0 180 "other" -1 -1 "d" 6 1
"1008" 12 "17" 10 108 141 1 0 324 324 324 324 2519 0 0 0 0 0 324 "wh-1" -1 1 "c" 21 1
"1009" 12 "17" 1 108 223 1 0 1006 1006 1006 1006 1006 0 0 0 0 0 1006 "np1" -1 1 "c" 36 1
"1010" 12 "17" 11 108 0 0 0 0 0 0 0 2519 0 0 0 0 0 0 "wh" -1 1 "c" 6 0
"1011" 12 "17" 12 108 206 1 206 206 206 206 206 2725 0 0 0 0 0 206 "wh+1" -1 1 "c" 2 1
"1012" 12 "17" 13 108 149 1 149 149 149 149 149 2874 0 0 0 0 0 149 "wh+2" -1 1 "c" 12 1
"1013" 12 "17" 14 108 72 1 72 72 72 72 72 2946 0 0 0 0 0 72 "other" -1 1 "c" 15 1
"1014" 12 "17" 16 108 203 1 0 489 489 489 489 3435 0 0 0 0 0 489 "end" -1 1 "c" 17 1
"1015" 12 "17" 2 108 91 1 91 91 91 91 91 1097 0 0 0 0 0 91 "aux" -1 1 "c" 6 1
"1016" 12 "17" 3 108 131 1 131 131 131 131 131 1228 0 0 0 0 0 131 "np2" -1 1 "c" 14 1
"1017" 12 "17" 4 108 211 1 211 211 211 211 211 1439 0 0 0 0 0 211 "adj" -1 1 "c" 20 1
"1018" 12 "17" 5 108 200 1 0 339 339 339 339 1778 0 0 0 0 0 339 "vp" -1 1 "c" 26 1
"1019" 12 "17" 7 108 143 1 0 246 246 246 246 2024 0 0 0 0 0 246 "other" -1 1 "c" 13 1
"1020" 12 "17" 8 108 171 1 171 171 171 171 171 2195 0 0 0 0 0 171 "other" -1 1 "c" 6 1
"1021" 1 "21" 7 96 63 1 0 255 255 255 255 4915 0 0 0 0 0 255 "other" -1 -1 "d" 7 1
"1022" 12 "18" 11 88 0 0 0 0 0 0 0 7525 0 0 0 0 0 0 "wh" 1 -1 "b" 6 0
"1023" 12 "18" 12 88 265 1 265 265 265 265 265 7790 0 0 0 0 0 265 "wh+1" 1 -1 "b" 5 1
"1024" 12 "18" 13 88 176 1 176 176 176 176 176 7966 0 0 0 0 0 176 "wh+2" 1 -1 "b" 14 1
"1025" 12 "18" 14 88 176 1 176 176 176 176 176 8142 0 0 0 0 0 176 "other" 1 -1 "b" 8 1
"1026" 12 "18" 15 88 463 1 0 721 721 840 721 8863 119 0 119 0 0 119 "other" 1 -1 "b" 19 1
"1027" 12 "18" 16 88 59 1 0 365 365 365 484 9347 0 0 0 1 1 365 "end" 1 -1 "b" 10 1
"1028" 12 "18" 1 88 178 1 0 1783 1783 3156 1783 1783 1373 0 1373 0 0 593 "np1" 1 -1 "b" 29 1
"1029" 12 "18" 2 88 259 1 0 259 259 461 259 2042 202 0 202 0 0 202 "aux" 1 -1 "b" 5 1
"1030" 12 "18" 3 88 250 1 0 352 352 1376 352 2394 1024 0 1024 0 0 511 "np2" 1 -1 "b" 17 1
"1031" 12 "18" 4 88 184 1 0 184 384 770 678 3072 586 200 386 1 1 386 "adj" 1 -1 "b" 23 1
"1032" 12 "18" 5 88 181 1 0 618 908 908 3599 6671 290 290 0 2 2 290 "vp" 1 -1 "b" 26 1
"1033" 12 "18" 6 88 0 0 0 0 0 0 0 6671 0 0 0 0 0 0 "other" 1 -1 "b" 4 0
"1034" 12 "18" 7 88 258 1 0 452 452 452 452 7123 0 0 0 0 0 452 "other" 1 -1 "b" 22 1
"1035" 12 "18" 8 88 233 1 233 233 233 233 233 7356 0 0 0 0 0 233 "other" 1 -1 "b" 10 1
"1036" 12 "18" 9 88 169 1 169 169 169 169 169 7525 0 0 0 0 0 169 "other" 1 -1 "b" 4 1
"1037" 12 "19" 10 26 209 1 209 209 209 209 209 1105 0 0 0 0 0 209 "wh-1" 1 1 "a" 13 1
"1038" 12 "19" 11 26 0 0 0 0 0 0 0 1105 0 0 0 0 0 0 "wh" 1 1 "a" 6 0
"1039" 12 "19" 12 26 0 0 0 0 0 0 0 1105 0 0 0 0 0 0 "wh+1" 1 1 "a" 6 0
"1040" 12 "19" 1 26 179 1 0 896 896 896 896 896 0 0 0 0 0 896 "np1" 1 1 "a" 37 1
"1041" 12 "19" 13 26 0 0 0 0 0 0 0 1105 0 0 0 0 0 0 "wh+2" 1 1 "a" 7 0
"1042" 12 "19" 15 26 0 0 0 0 0 0 0 1105 0 0 0 0 0 0 "other" 1 1 "a" 17 0
"1043" 12 "19" 16 26 0 0 0 0 0 0 0 1105 0 0 0 0 0 0 "end" 1 1 "a" 15 0
"1044" 12 "19" 2 26 0 0 0 0 0 0 0 896 0 0 0 0 0 0 "aux" 1 1 "a" 6 0
"1045" 12 "19" 3 26 0 0 0 0 0 0 0 896 0 0 0 0 0 0 "np2" 1 1 "a" 21 0
"1046" 12 "19" 4 26 0 0 0 0 0 0 0 896 0 0 0 0 0 0 "adj" 1 1 "a" 29 0
"1047" 12 "19" 5 26 0 0 0 0 0 0 0 896 0 0 0 0 0 0 "vp" 1 1 "a" 21 0
"1048" 12 "19" 8 26 0 0 0 0 0 0 0 896 0 0 0 0 0 0 "other" 1 1 "a" 3 0
"1049" 1 "21" 9 96 269 1 269 269 269 269 269 5184 0 0 0 0 0 269 "other" -1 -1 "d" 4 1
"1050" 1 "22" 10 36 186 1 186 186 186 186 186 6966 0 0 0 0 0 186 "wh-1" -1 1 "c" 6 1
"1051" 1 "22" 11 36 0 0 0 0 0 0 0 6966 0 0 0 0 0 0 "wh" -1 1 "c" 8 0
"1052" 12 "2" 11 92 0 0 0 0 0 0 0 5412 0 0 0 0 0 0 "wh" 1 -1 "b" 6 0
"1053" 1 "22" 12 36 0 0 0 0 0 0 0 6966 0 0 0 0 0 0 "wh+1" -1 1 "c" 7 0
"1054" 12 "2" 12 92 0 0 0 0 0 0 0 5412 0 0 0 0 0 0 "wh+1" 1 -1 "b" 3 0
"1055" 1 "22" 13 36 0 0 0 0 0 0 0 6966 0 0 0 0 0 0 "wh+2" -1 1 "c" 8 0
"1056" 1 "22" 1 36 192 1 0 2522 2522 2522 2522 2522 0 0 0 0 0 2522 "np1" -1 1 "c" 40 1
"1057" 12 "2" 13 92 0 0 0 0 0 0 0 5412 0 0 0 0 0 0 "wh+2" 1 -1 "b" 12 0
"1058" 1 "22" 15 36 0 0 0 0 0 0 0 6966 0 0 0 0 0 0 "other" -1 1 "c" 4 0
"1059" 12 "2" 15 92 0 0 0 0 0 0 0 5412 0 0 0 0 0 0 "other" 1 -1 "b" 18 0
"1060" 1 "22" 16 36 0 0 0 0 0 0 0 6966 0 0 0 0 0 0 "end" -1 1 "c" 21 0
"1061" 12 "2" 16 92 0 0 0 0 0 0 0 5412 0 0 0 0 0 0 "end" 1 -1 "b" 8 0
"1062" 12 "2" 1 92 249 1 0 2546 2546 2546 2546 2546 0 0 0 0 0 2546 "np1" 1 -1 "b" 33 1
"1063" 12 "22" 11 50 0 0 0 0 0 0 0 4140 0 0 0 0 0 0 "wh" 1 -1 "b" 8 0
"1064" 12 "22" 12 50 0 0 0 0 0 0 0 4140 0 0 0 0 0 0 "wh+1" 1 -1 "b" 7 0
"1065" 12 "22" 13 50 0 0 0 0 0 0 0 4140 0 0 0 0 0 0 "wh+2" 1 -1 "b" 8 0
"1066" 12 "22" 14 50 0 0 0 0 0 0 0 4140 0 0 0 0 0 0 "other" 1 -1 "b" 4 0
"1067" 12 "22" 1 50 201 1 0 1939 1939 1939 1939 1939 0 0 0 0 0 1939 "np1" 1 -1 "b" 39 1
"1068" 12 "22" 15 50 0 0 0 0 0 0 0 4140 0 0 0 0 0 0 "other" 1 -1 "b" 4 0
"1069" 12 "22" 16 50 0 0 0 0 0 0 0 4140 0 0 0 0 0 0 "end" 1 -1 "b" 21 0
"1070" 12 "22" 2 50 179 1 179 179 179 179 179 2118 0 0 0 0 0 179 "aux" 1 -1 "b" 5 1
"1071" 12 "22" 3 50 230 1 0 373 373 373 373 2491 0 0 0 0 0 373 "np2" 1 -1 "b" 19 1
"1072" 1 "22" 2 36 197 1 197 197 197 197 197 2719 0 0 0 0 0 197 "aux" -1 1 "c" 6 1
"1073" 12 "22" 4 50 198 1 0 389 389 745 389 2880 356 0 356 0 0 356 "adj" 1 -1 "b" 31 1
"1074" 12 "22" 5 50 192 1 0 440 440 440 796 3676 0 0 0 1 1 440 "vp" 1 -1 "b" 22 1
"1075" 12 "22" 7 50 0 0 0 0 0 256 0 3676 256 0 256 0 0 256 "other" 1 -1 "b" 11 1
"1076" 12 "22" 8 50 0 0 0 0 0 110 0 3676 110 0 110 0 0 110 "other" 1 -1 "b" 7 1
"1077" 12 "2" 2 92 516 1 516 516 516 516 516 3062 0 0 0 0 0 516 "aux" 1 -1 "b" 5 1
"1078" 12 "22" 9 50 98 1 98 98 98 98 464 4140 0 0 0 1 1 98 "other" 1 -1 "b" 6 1
"1079" 1 "22" 3 36 267 1 267 267 267 267 267 2986 0 0 0 0 0 267 "np2" -1 1 "c" 19 1
"1080" 12 "2" 3 92 207 1 0 352 352 352 352 3414 0 0 0 0 0 352 "np2" 1 -1 "b" 18 1
"1081" 12 "24" 11 65 0 0 0 0 0 0 0 3552 0 0 0 0 0 0 "wh" -1 -1 "d" 3 0
"1082" 12 "24" 13 65 0 0 0 0 0 0 0 3552 0 0 0 0 0 0 "wh+2" -1 -1 "d" 8 0
"1083" 12 "24" 15 65 0 0 0 0 0 0 0 3552 0 0 0 0 0 0 "other" -1 -1 "d" 14 0
"1084" 12 "24" 1 65 172 1 0 669 669 669 669 669 0 0 0 0 0 669 "np1" -1 -1 "d" 22 1
"1085" 12 "24" 16 65 0 0 0 0 0 0 0 3552 0 0 0 0 0 0 "end" -1 -1 "d" 18 0
"1086" 12 "24" 2 65 150 1 150 150 150 150 150 819 0 0 0 0 0 150 "aux" -1 -1 "d" 5 1
"1087" 1 "22" 4 36 189 1 0 408 408 1734 408 3394 1326 0 1326 0 0 480 "adj" -1 1 "c" 31 1
"1088" 12 "24" 3 65 183 1 0 444 444 1193 444 1263 749 0 749 0 0 749 "np2" -1 -1 "d" 33 1
"1089" 12 "24" 4 65 175 1 0 417 793 793 1542 2805 376 376 0 1 1 376 "adj" -1 -1 "d" 25 1
"1090" 12 "24" 5 65 492 1 492 492 492 492 492 3297 0 0 0 0 0 492 "vp" -1 -1 "d" 8 1
"1091" 12 "24" 7 65 0 0 0 0 0 134 0 3297 134 0 134 0 0 134 "other" -1 -1 "d" 4 1
"1092" 12 "2" 4 92 234 1 234 234 234 234 234 3648 0 0 0 0 0 234 "adj" 1 -1 "b" 17 1
"1093" 12 "24" 9 65 121 1 121 121 121 121 255 3552 0 0 0 1 1 121 "other" -1 -1 "d" 7 1
"1094" 12 "25" 10 68 103 1 0 103 208 208 508 2915 105 105 0 1 1 105 "wh-1" -1 1 "c" 12 1
"1095" 12 "25" 11 68 0 0 0 0 0 0 0 2915 0 0 0 0 0 0 "wh" -1 1 "c" 6 0
"1096" 12 "25" 13 68 0 0 0 0 0 0 0 2915 0 0 0 0 0 0 "wh+2" -1 1 "c" 26 0
"1097" 12 "25" 14 68 0 0 0 0 0 0 0 2915 0 0 0 0 0 0 "other" -1 1 "c" 5 0
"1098" 12 "25" 15 68 0 0 0 0 0 0 0 2915 0 0 0 0 0 0 "other" -1 1 "c" 14 0
"1099" 12 "25" 16 68 0 0 0 0 0 0 0 2915 0 0 0 0 0 0 "end" -1 1 "c" 17 0
"1100" 12 "25" 1 68 208 1 0 1222 1222 1222 1222 1222 0 0 0 0 0 1222 "np1" -1 1 "c" 48 1
"1101" 12 "25" 2 68 166 1 166 166 166 166 166 1388 0 0 0 0 0 166 "aux" -1 1 "c" 6 1
"1102" 1 "22" 5 36 222 1 0 222 1529 1529 2855 6249 1307 1307 0 2 2 440 "vp" -1 1 "c" 22 1
"1103" 12 "25" 3 68 151 1 151 151 151 151 151 1539 0 0 0 0 0 151 "np2" -1 1 "c" 15 1
"1104" 12 "25" 4 68 183 1 0 391 391 391 391 1930 0 0 0 0 0 391 "adj" -1 1 "c" 32 1
"1105" 12 "25" 5 68 254 1 0 477 477 477 477 2407 0 0 0 0 0 477 "vp" -1 1 "c" 23 1
"1106" 12 "25" 8 68 0 0 0 0 0 300 0 2407 300 0 300 0 0 300 "other" -1 1 "c" 3 1
"1107" 12 "2" 5 92 244 1 0 1286 1286 1286 1286 4934 0 0 0 0 0 1286 "vp" 1 -1 "b" 28 1
"1108" 1 "22" 7 36 53 1 0 277 277 277 277 6526 0 0 0 0 0 277 "other" -1 1 "c" 11 1
"1109" 12 "2" 7 92 0 0 0 0 0 183 0 4934 183 0 183 0 0 183 "other" 1 -1 "b" 5 1
"1110" 12 "28" 10 70 170 1 170 170 170 170 170 3860 0 0 0 0 0 170 "wh-1" -1 -1 "d" 15 1
"1111" 12 "28" 11 70 0 0 0 0 0 0 0 3860 0 0 0 0 0 0 "wh" -1 -1 "d" 8 0
"1112" 12 "28" 13 70 0 0 0 0 0 0 0 3860 0 0 0 0 0 0 "wh+2" -1 -1 "d" 18 0
"1113" 12 "28" 15 70 0 0 0 0 0 0 0 3860 0 0 0 0 0 0 "other" -1 -1 "d" 18 0
"1114" 12 "28" 16 70 0 0 0 0 0 0 0 3860 0 0 0 0 0 0 "end" -1 -1 "d" 7 0
"1115" 12 "28" 1 70 179 1 0 947 947 1481 947 947 534 0 534 0 0 534 "np1" -1 -1 "d" 37 1
"1116" 1 "22" 8 36 254 1 254 254 254 254 254 6780 0 0 0 0 0 254 "other" -1 1 "c" 7 1
"1117" 12 "28" 3 70 206 1 0 400 400 635 400 1347 235 0 235 0 0 235 "np2" -1 -1 "d" 17 1
"1118" 12 "28" 4 70 202 1 0 202 202 671 202 1549 469 0 469 0 0 469 "adj" -1 -1 "d" 22 1
"1119" 12 "28" 5 70 292 1 0 430 430 430 1668 3217 0 0 0 1 1 430 "vp" -1 -1 "d" 12 1
"1120" 12 "28" 7 70 174 1 0 278 278 278 278 3495 0 0 0 0 0 278 "other" -1 -1 "d" 20 1
"1121" 12 "28" 8 70 195 1 195 195 195 195 195 3690 0 0 0 0 0 195 "other" -1 -1 "d" 9 1
"1122" 12 "2" 8 92 177 1 177 177 177 177 360 5294 0 0 0 1 1 177 "other" 1 -1 "b" 4 1
"1123" 12 "29" 1 103 189 1 0 920 920 1519 920 920 599 0 599 0 0 599 "np1" -1 1 "c" 33 1
"1124" 12 "29" 11 103 0 0 0 0 0 0 0 3451 0 0 0 0 0 0 "wh" -1 1 "c" 6 0
"1125" 12 "29" 13 103 0 0 0 0 0 0 0 3451 0 0 0 0 0 0 "wh+2" -1 1 "c" 11 0
"1126" 12 "29" 14 103 0 0 0 0 0 0 0 3451 0 0 0 0 0 0 "other" -1 1 "c" 28 0
"1127" 12 "29" 15 103 0 0 0 0 0 0 0 3451 0 0 0 0 0 0 "other" -1 1 "c" 25 0
"1128" 12 "29" 16 103 0 0 0 0 0 0 0 3451 0 0 0 0 0 0 "end" -1 1 "c" 20 0
"1129" 12 "29" 2 103 0 0 0 0 0 108 0 920 108 0 108 0 0 108 "aux" -1 1 "c" 6 1
"1130" 12 "29" 3 103 83 1 0 388 388 593 388 1308 205 0 205 0 0 205 "np2" -1 1 "c" 18 1
"1131" 1 "22" 9 36 0 0 0 0 0 0 0 6780 0 0 0 0 0 0 "other" -1 1 "c" 6 0
"1132" 12 "29" 4 103 181 1 0 181 181 360 181 1489 179 0 179 0 0 179 "adj" -1 1 "c" 13 1
"1133" 12 "29" 5 103 193 1 0 193 358 358 1449 2938 165 165 0 1 1 165 "vp" -1 1 "c" 17 1
"1134" 12 "29" 7 103 0 0 0 0 0 134 0 2938 134 0 134 0 0 134 "other" -1 1 "c" 3 1
"1135" 12 "29" 8 103 225 1 225 225 225 225 359 3297 0 0 0 1 1 225 "other" -1 1 "c" 8 1
"1136" 12 "29" 9 103 154 1 154 154 154 154 154 3451 0 0 0 0 0 154 "other" -1 1 "c" 6 1
"1137" 12 "2" 9 92 118 1 118 118 118 118 118 5412 0 0 0 0 0 118 "other" 1 -1 "b" 7 1
"1138" 12 "30" 10 51 159 1 0 159 369 369 712 8693 210 210 0 1 1 210 "other" 1 -1 "b" 6 1
"1139" 12 "30" 11 51 451 1 0 639 639 639 639 9332 0 0 0 0 0 639 "wh-1" 1 -1 "b" 11 1
"1140" 12 "30" 12 51 0 0 0 0 0 0 0 9332 0 0 0 0 0 0 "wh" 1 -1 "b" 8 0
"1141" 12 "30" 13 51 0 0 0 0 0 0 0 9332 0 0 0 0 0 0 "wh+1" 1 -1 "b" 2 0
"1142" 12 "30" 14 51 0 0 0 0 0 0 0 9332 0 0 0 0 0 0 "wh+2" 1 -1 "b" 15 0
"1143" 12 "30" 1 51 185 1 0 929 929 4750 929 929 3821 0 3821 0 0 279 "np1" 1 -1 "b" 35 1
"1144" 12 "30" 15 51 0 0 0 0 0 0 0 9332 0 0 0 0 0 0 "other" 1 -1 "b" 17 0
"1145" 12 "30" 16 51 0 0 0 0 0 0 0 9332 0 0 0 0 0 0 "other" 1 -1 "b" 18 0
"1146" 12 "30" 17 51 0 0 0 0 0 0 0 9332 0 0 0 0 0 0 "end" 1 -1 "b" 14 0
"1147" 12 "30" 2 51 77 1 0 77 77 396 77 1006 319 0 319 0 1 319 "aux" 1 -1 "b" 5 1
"1148" 12 "30" 3 51 183 1 0 183 183 439 183 1189 256 0 256 0 0 256 "np2" 1 -1 "b" 10 1
"1149" 12 "30" 4 51 138 1 0 138 138 1025 138 1327 887 0 887 0 1 233 "adj" 1 -1 "b" 24 1
"1150" 12 "30" 5 51 176 1 0 176 176 626 176 1503 450 0 450 0 0 243 "vp" 1 -1 "b" 10 1
"1151" 12 "30" 6 51 236 1 0 236 745 745 6478 7981 509 509 0 2 2 285 "other" 1 -1 "b" 19 1
"1152" 12 "30" 9 51 0 0 0 0 0 343 0 7981 343 0 343 0 0 343 "other" 1 -1 "b" 6 1
"1153" 12 "3" 10 9 115 1 115 115 115 115 115 9673 0 0 0 0 0 115 "wh-1" 1 1 "a" 6 1
"1154" 1 "23" 11 4 0 0 0 0 0 0 0 4355 0 0 0 0 0 0 "wh" 1 -1 "b" 8 0
"1155" 12 "3" 11 9 0 0 0 0 0 0 0 9673 0 0 0 0 0 0 "wh" 1 1 "a" 6 0
"1156" 1 "23" 12 4 0 0 0 0 0 0 0 4355 0 0 0 0 0 0 "wh+1" 1 -1 "b" 6 0
"1157" 1 "23" 13 4 0 0 0 0 0 0 0 4355 0 0 0 0 0 0 "wh+2" 1 -1 "b" 12 0
"1158" 1 "23" 1 4 40 1 0 1653 1653 1839 1653 1653 186 0 186 0 0 186 "np1" 1 -1 "b" 57 1
"1159" 1 "23" 14 4 0 0 0 0 0 0 0 4355 0 0 0 0 0 0 "other" 1 -1 "b" 28 0
"1160" 12 "3" 14 9 0 0 0 0 0 0 0 9673 0 0 0 0 0 0 "other" 1 1 "a" 8 0
"1161" 1 "23" 15 4 0 0 0 0 0 0 0 4355 0 0 0 0 0 0 "other" 1 -1 "b" 12 0
"1162" 12 "3" 15 9 0 0 0 0 0 0 0 9673 0 0 0 0 0 0 "other" 1 1 "a" 14 0
"1163" 1 "23" 16 4 0 0 0 0 0 0 0 4355 0 0 0 0 0 0 "end" 1 -1 "b" 25 0
"1164" 12 "3" 16 9 0 0 0 0 0 0 0 9673 0 0 0 0 0 0 "end" 1 1 "a" 29 0
"1165" 12 "3" 1 9 193 1 0 2053 2053 2616 2053 2053 563 0 563 0 0 563 "np1" 1 1 "a" 25 1
"1166" 1 "23" 2 4 213 1 0 213 213 333 213 1866 120 0 120 0 0 120 "aux" 1 -1 "b" 5 1
"1167" 12 "3" 2 9 288 1 0 288 288 1366 288 2341 1078 0 1078 0 0 357 "aux" 1 1 "a" 6 1
"1168" 1 "23" 3 4 115 1 0 115 250 480 556 2422 365 135 230 1 1 230 "np2" 1 -1 "b" 12 1
"1169" 12 "3" 3 9 302 1 0 302 302 856 302 2643 554 0 554 0 2 152 "np2" 1 1 "a" 14 1
"1170" 1 "23" 4 4 177 1 0 177 355 502 585 3007 325 178 147 1 1 147 "adj" 1 -1 "b" 20 1
"1171" 12 "3" 4 9 218 1 0 385 385 2951 385 3028 2566 0 2566 0 0 2566 "adj" 1 1 "a" 29 1
"1172" 1 "23" 5 4 214 1 214 214 214 214 361 3368 0 0 0 1 1 214 "vp" 1 -1 "b" 16 1
"1173" 12 "3" 5 9 434 1 0 434 1308 1308 6069 9097 874 874 0 1 1 874 "vp" 1 1 "a" 11 1
"1174" 1 "23" 7 4 346 1 0 643 643 643 643 4011 0 0 0 0 0 643 "other" 1 -1 "b" 17 1
"1175" 12 "3" 7 9 239 1 0 373 373 373 373 9470 0 0 0 0 0 373 "other" 1 1 "a" 8 1
"1176" 1 "23" 9 4 344 1 344 344 344 344 344 4355 0 0 0 0 0 344 "other" 1 -1 "b" 5 1
"1177" 12 "3" 9 9 88 1 88 88 88 88 88 9558 0 0 0 0 0 88 "other" 1 1 "a" 5 1
"1178" 12 "4" 11 77 0 0 0 0 0 0 0 4878 0 0 0 0 0 0 "wh" -1 -1 "d" 4 0
"1179" 12 "4" 14 77 0 0 0 0 0 0 0 4878 0 0 0 0 0 0 "other" -1 -1 "d" 4 0
"1180" 12 "4" 15 77 0 0 0 0 0 0 0 4878 0 0 0 0 0 0 "other" -1 -1 "d" 12 0
"1181" 12 "4" 16 77 0 0 0 0 0 0 0 4878 0 0 0 0 0 0 "end" -1 -1 "d" 32 0
"1182" 12 "4" 1 77 180 1 0 990 990 2204 990 990 1214 0 1214 0 0 652 "np1" -1 -1 "d" 27 1
"1183" 12 "4" 2 77 0 0 0 0 0 376 0 990 376 0 376 0 0 376 "aux" -1 -1 "d" 5 1
"1184" 12 "4" 3 77 220 1 0 220 220 722 220 1210 502 0 502 0 0 102 "np2" -1 -1 "d" 13 1
"1185" 12 "4" 4 77 186 1 0 186 186 714 186 1396 528 0 528 0 0 169 "adj" -1 -1 "d" 14 1
"1186" 12 "4" 5 77 294 1 0 294 555 555 3175 4571 261 261 0 2 2 145 "vp" -1 -1 "d" 21 1
"1187" 12 "4" 7 77 0 0 0 0 0 108 0 4571 108 0 108 0 0 108 "other" -1 -1 "d" 3 1
"1188" 12 "4" 8 77 199 1 199 199 199 199 307 4878 0 0 0 1 1 199 "other" -1 -1 "d" 4 1
"1189" 12 "5" 10 91 175 1 175 175 175 175 175 4029 0 0 0 0 0 175 "wh-1" -1 1 "c" 10 1
"1190" 12 "5" 11 91 0 0 0 0 0 0 0 4029 0 0 0 0 0 0 "wh" -1 1 "c" 3 0
"1191" 12 "5" 12 91 334 1 334 334 334 334 334 4363 0 0 0 0 0 334 "wh+1" -1 1 "c" 6 1
"1192" 12 "5" 13 91 0 0 0 0 0 0 0 4363 0 0 0 0 0 0 "wh+2" -1 1 "c" 14 0
"1193" 12 "5" 14 91 0 0 0 0 0 0 0 4363 0 0 0 0 0 0 "other" -1 1 "c" 18 0
"1194" 12 "5" 15 91 0 0 0 0 0 0 0 4363 0 0 0 0 0 0 "other" -1 1 "c" 14 0
"1195" 12 "5" 16 91 0 0 0 0 0 0 0 4363 0 0 0 0 0 0 "end" -1 1 "c" 32 0
"1196" 12 "5" 1 91 194 1 0 1139 1139 1535 1139 1139 396 0 396 0 0 396 "np1" -1 1 "c" 33 1
"1197" 12 "5" 2 91 0 0 0 0 0 450 0 1139 450 0 450 0 1 131 "aux" -1 1 "c" 6 1
"1198" 12 "5" 3 91 118 1 0 502 502 696 502 1641 194 0 194 0 1 194 "np2" -1 1 "c" 12 1
"1199" 12 "5" 4 91 173 1 0 173 173 305 173 1814 132 0 132 0 1 132 "adj" -1 1 "c" 23 1
"1200" 12 "5" 5 91 198 1 0 523 523 523 1695 3509 0 0 0 1 1 523 "vp" -1 1 "c" 21 1
"1201" 12 "5" 6 91 162 1 162 162 162 162 162 3671 0 0 0 0 0 162 "other" -1 1 "c" 4 1
"1202" 12 "5" 8 91 183 1 183 183 183 183 183 3854 0 0 0 0 0 183 "other" -1 1 "c" 6 1
"1203" 1 "26" 10 125 0 0 0 0 0 0 0 3946 0 0 0 0 0 0 "wh" -1 1 "c" 5 0
"1204" 12 "6" 10 59 252 1 252 252 252 252 252 4825 0 0 0 0 0 252 "wh-1" 1 -1 "b" 11 1
"1205" 1 "26" 11 125 144 1 144 144 144 144 144 4090 0 0 0 0 0 144 "wh+1" -1 1 "c" 5 1
"1206" 1 "26" 1 125 200 1 0 1181 1181 1181 1181 1181 0 0 0 0 0 1181 "np1" -1 1 "c" 38 1
"1207" 12 "6" 11 59 0 0 0 0 0 0 0 4825 0 0 0 0 0 0 "wh" 1 -1 "b" 4 0
"1208" 1 "26" 12 125 0 0 0 0 0 0 0 4090 0 0 0 0 0 0 "wh+2" -1 1 "c" 16 0
"1209" 12 "6" 12 59 0 0 0 0 0 0 0 4825 0 0 0 0 0 0 "wh+1" 1 -1 "b" 7 0
"1210" 1 "26" 13 125 0 0 0 0 0 0 0 4090 0 0 0 0 0 0 "other" -1 1 "c" 9 0
"1211" 12 "6" 13 59 0 0 0 0 0 0 0 4825 0 0 0 0 0 0 "wh+2" 1 -1 "b" 4 0
"1212" 1 "26" 14 125 0 0 0 0 0 0 0 4090 0 0 0 0 0 0 "other" -1 1 "c" 16 0
"1213" 12 "6" 14 59 0 0 0 0 0 0 0 4825 0 0 0 0 0 0 "other" 1 -1 "b" 27 0
"1214" 1 "26" 15 125 0 0 0 0 0 0 0 4090 0 0 0 0 0 0 "end" -1 1 "c" 22 0
"1215" 12 "6" 1 59 208 1 0 1053 1053 1981 1053 1053 928 0 928 0 0 444 "np1" 1 -1 "b" 34 1
"1216" 12 "6" 16 59 0 0 0 0 0 0 0 4825 0 0 0 0 0 0 "end" 1 -1 "b" 8 0
"1217" 12 "6" 2 59 163 1 0 163 163 484 163 1216 321 0 321 0 0 321 "aux" 1 -1 "b" 5 1
"1218" 1 "26" 3 125 188 1 0 392 392 560 392 1573 168 0 168 0 0 168 "np2" -1 1 "c" 21 1
"1219" 12 "6" 3 59 202 1 0 202 202 588 202 1418 386 0 386 0 1 386 "np2" 1 -1 "b" 12 1
"1220" 1 "26" 4 125 182 1 0 182 586 1020 754 2327 838 404 434 1 1 202 "adj" -1 1 "c" 37 1
"1221" 12 "6" 4 59 159 1 0 159 159 384 159 1577 225 0 225 0 0 225 "adj" 1 -1 "b" 18 1
"1222" 1 "26" 5 125 132 1 0 132 606 606 1040 3367 474 474 0 2 2 264 "vp" -1 1 "c" 12 1
"1223" 12 "6" 5 59 170 1 0 342 342 550 342 1919 208 0 208 0 1 208 "vp" 1 -1 "b" 23 1
"1224" 1 "26" 7 125 0 0 0 0 0 129 0 3367 129 0 129 0 0 129 "other" -1 1 "c" 2 1
"1225" 12 "6" 7 59 0 0 0 0 0 252 0 1919 252 0 252 0 0 252 "other" 1 -1 "b" 13 1
"1226" 1 "26" 8 125 141 1 0 141 141 286 141 3508 145 0 145 0 1 145 "other" -1 1 "c" 6 1
"1227" 12 "6" 8 59 105 1 105 105 105 105 2425 4344 0 0 0 1 1 105 "other" 1 -1 "b" 6 1
"1228" 1 "26" 9 125 164 1 164 164 164 164 438 3946 0 0 0 1 1 164 "wh-1" -1 1 "c" 21 1
"1229" 12 "6" 9 59 229 1 229 229 229 229 229 4573 0 0 0 0 0 229 "other" 1 -1 "b" 5 1
"1230" 1 "27" 10 9 190 1 190 190 190 190 190 7022 0 0 0 0 0 190 "wh-1" 1 -1 "b" 7 1
"1231" 1 "27" 11 9 0 0 0 0 0 0 0 7022 0 0 0 0 0 0 "wh" 1 -1 "b" 5 0
"1232" 1 "27" 12 9 0 0 0 0 0 206 0 7022 206 0 206 0 0 206 "wh+1" 1 -1 "b" 2 1
"1233" 1 "27" 13 9 260 1 260 260 260 260 260 7282 0 0 0 0 0 260 "wh+2" 1 -1 "b" 4 1
"1234" 1 "27" 14 9 237 1 237 237 237 237 443 7725 0 0 0 1 1 237 "other" 1 -1 "b" 18 1
"1235" 1 "27" 15 9 0 0 0 0 0 0 0 7725 0 0 0 0 0 0 "other" 1 -1 "b" 9 0
"1236" 1 "27" 16 9 0 0 0 0 0 0 0 7725 0 0 0 0 0 0 "end" 1 -1 "b" 25 0
"1237" 1 "27" 1 9 122 1 0 3154 3154 3867 3154 3154 713 0 713 0 0 713 "np1" 1 -1 "b" 46 1
"1238" 1 "27" 2 9 0 0 0 0 0 484 0 3154 484 0 484 0 0 337 "aux" 1 -1 "b" 5 1
"1239" 1 "27" 3 9 147 1 0 147 415 996 562 3716 849 268 581 1 2 440 "np2" 1 -1 "b" 19 1
"1240" 1 "27" 4 9 133 1 0 263 689 689 2320 6036 426 426 0 1 1 426 "adj" 1 -1 "b" 25 1
"1241" 1 "27" 5 9 137 1 0 210 210 210 210 6246 0 0 0 0 0 210 "vp" 1 -1 "b" 11 1
"1242" 1 "27" 6 9 0 0 0 0 0 299 0 6246 299 0 299 0 0 299 "other" 1 -1 "b" 4 1
"1243" 1 "27" 7 9 121 1 0 121 287 287 586 6832 166 166 0 1 1 166 "other" 1 -1 "b" 16 1
"1244" 1 "28" 10 127 309 1 309 309 309 309 309 4184 0 0 0 0 0 309 "wh-1" 1 1 "a" 15 1
"1245" 12 "8" 10 96 128 1 128 128 128 128 128 5500 0 0 0 0 0 128 "wh-1" -1 -1 "d" 11 1
"1246" 1 "28" 11 127 0 0 0 0 0 0 0 4184 0 0 0 0 0 0 "wh" 1 1 "a" 8 0
"1247" 1 "28" 1 127 179 1 0 971 971 1936 971 971 965 0 965 0 0 965 "np1" 1 1 "a" 37 1
"1248" 12 "8" 11 96 0 0 0 0 0 0 0 5500 0 0 0 0 0 0 "wh" -1 -1 "d" 6 0
"1249" 1 "28" 13 127 0 0 0 0 0 0 0 4184 0 0 0 0 0 0 "wh+2" 1 1 "a" 18 0
"1250" 12 "8" 13 96 0 0 0 0 0 0 0 5500 0 0 0 0 0 0 "wh+2" -1 -1 "d" 2 0
"1251" 12 "8" 14 96 0 0 0 0 0 0 0 5500 0 0 0 0 0 0 "other" -1 -1 "d" 8 0
"1252" 1 "28" 15 127 0 0 0 0 0 0 0 4184 0 0 0 0 0 0 "other" 1 1 "a" 18 0
"1253" 1 "28" 16 127 0 0 0 0 0 0 0 4184 0 0 0 0 0 0 "end" 1 1 "a" 7 0
"1254" 12 "8" 16 96 0 0 0 0 0 0 0 5500 0 0 0 0 0 0 "end" -1 -1 "d" 15 0
"1255" 12 "8" 1 96 235 1 0 1479 1479 2265 1479 1479 786 0 786 0 0 786 "np1" -1 -1 "d" 30 1
"1256" 1 "28" 2 127 0 0 0 0 0 132 0 971 132 0 132 0 1 132 "aux" 1 1 "a" 6 1
"1257" 12 "8" 2 96 0 0 0 0 0 460 0 1479 460 0 460 0 0 199 "aux" -1 -1 "d" 5 1
"1258" 1 "28" 3 127 150 1 0 150 525 663 1622 2593 513 375 138 1 1 138 "np2" 1 1 "a" 17 1
"1259" 12 "8" 3 96 271 1 0 679 679 1041 679 2158 362 0 362 0 0 362 "np2" -1 -1 "d" 18 1
"1260" 1 "28" 4 127 219 1 0 381 381 381 381 2974 0 0 0 0 0 381 "adj" 1 1 "a" 22 1
"1261" 12 "8" 4 96 169 1 0 169 169 333 169 2327 164 0 164 0 1 164 "adj" -1 -1 "d" 20 1
"1262" 1 "28" 5 127 193 1 193 193 193 193 331 3305 0 0 0 1 1 193 "vp" 1 1 "a" 12 1
"1263" 12 "8" 5 96 146 1 0 517 517 517 2289 4616 0 0 0 1 1 517 "vp" -1 -1 "d" 22 1
"1264" 1 "28" 7 127 358 1 358 358 358 358 358 3663 0 0 0 0 0 358 "other" 1 1 "a" 20 1
"1265" 12 "8" 7 96 193 1 0 555 555 555 555 5171 0 0 0 0 0 555 "other" -1 -1 "d" 25 1
"1266" 1 "28" 8 127 212 1 212 212 212 212 212 3875 0 0 0 0 0 212 "other" 1 1 "a" 9 1
"1267" 12 "8" 8 96 201 1 201 201 201 201 201 5372 0 0 0 0 0 201 "other" -1 -1 "d" 6 1
"1268" 12 "9" 10 128 111 1 111 111 111 111 111 4893 0 0 0 0 0 111 "wh-1" -1 1 "c" 10 1
"1269" 12 "9" 11 128 0 0 0 0 0 0 0 4893 0 0 0 0 0 0 "wh" -1 1 "c" 6 0
"1270" 1 "29" 11 23 0 0 0 0 0 0 0 2539 0 0 0 0 0 0 "wh" -1 -1 "d" 6 0
"1271" 12 "9" 1 128 204 1 0 1340 1340 1882 1340 1340 542 0 542 0 0 542 "np1" -1 1 "c" 25 1
"1272" 12 "9" 12 128 0 0 0 0 0 0 0 4893 0 0 0 0 0 0 "wh+1" -1 1 "c" 6 0
"1273" 1 "29" 12 23 273 1 273 273 273 273 273 2812 0 0 0 0 0 273 "wh+1" -1 -1 "d" 3 1
"1274" 1 "29" 1 23 152 1 0 332 332 675 332 332 343 0 343 0 0 343 "np1" -1 -1 "d" 31 1
"1275" 1 "29" 13 23 297 1 297 297 297 297 297 3109 0 0 0 0 0 297 "wh+2" -1 -1 "d" 11 1
"1276" 1 "29" 14 23 186 1 0 777 777 920 777 3886 143 0 143 0 0 143 "other" -1 -1 "d" 28 1
"1277" 12 "9" 15 128 0 0 0 0 0 0 0 4893 0 0 0 0 0 0 "other" -1 1 "c" 10 0
"1278" 1 "29" 15 23 148 1 0 291 695 695 838 4724 404 404 0 1 1 404 "other" -1 -1 "d" 25 1
"1279" 12 "9" 16 128 0 0 0 0 0 0 0 4893 0 0 0 0 0 0 "end" -1 1 "c" 20 0
"1280" 1 "29" 16 23 140 1 140 140 140 140 1268 5992 0 0 0 1 1 140 "end" -1 -1 "d" 20 1
"1281" 1 "29" 2 23 178 1 178 178 178 178 178 510 0 0 0 0 0 178 "aux" -1 -1 "d" 5 1
"1282" 12 "9" 3 128 293 1 0 728 728 1073 728 2068 345 0 345 0 0 345 "np2" -1 1 "c" 23 1
"1283" 1 "29" 3 23 170 1 0 170 170 692 170 680 522 0 522 0 0 169 "np2" -1 -1 "d" 18 1
"1284" 12 "9" 4 128 192 1 0 192 192 893 192 2260 701 0 701 0 0 701 "adj" -1 1 "c" 22 1
"1285" 1 "29" 4 23 165 1 0 345 345 948 345 1025 603 0 603 0 3 76 "adj" -1 -1 "d" 13 1
"1286" 12 "9" 5 128 288 1 0 288 417 417 2005 4265 129 129 0 1 1 129 "vp" -1 1 "c" 15 1
"1287" 1 "29" 5 23 142 1 0 142 224 528 868 1893 386 82 304 1 2 154 "vp" -1 -1 "d" 17 1
"1288" 12 "9" 7 128 164 1 0 322 322 322 322 4587 0 0 0 0 0 322 "other" -1 1 "c" 11 1
"1289" 1 "29" 7 23 0 0 0 0 0 135 0 1893 135 0 135 0 0 135 "other" -1 -1 "d" 3 1
"1290" 1 "29" 8 23 176 1 0 176 176 282 311 2204 106 0 106 1 1 106 "other" -1 -1 "d" 8 1
"1291" 12 "9" 9 128 195 1 195 195 195 195 195 4782 0 0 0 0 0 195 "other" -1 1 "c" 5 1
"1292" 1 "29" 9 23 229 1 229 229 229 229 335 2539 0 0 0 1 1 229 "other" -1 -1 "d" 6 1
"1293" 1 "30" 11 128 200 1 200 200 200 200 200 3627 0 0 0 0 0 200 "wh-1" -1 1 "c" 11 1
"1294" 1 "30" 1 128 181 1 0 910 910 1316 910 910 406 0 406 0 0 406 "np1" -1 1 "c" 34 1
"1295" 1 "30" 12 128 0 0 0 0 0 0 0 3627 0 0 0 0 0 0 "wh" -1 1 "c" 8 0
"1296" 1 "30" 14 128 0 0 0 0 0 0 0 3627 0 0 0 0 0 0 "wh+2" -1 1 "c" 15 0
"1297" 1 "30" 15 128 0 0 0 0 0 0 0 3627 0 0 0 0 0 0 "other" -1 1 "c" 17 0
"1298" 1 "30" 16 128 0 0 0 0 0 0 0 3627 0 0 0 0 0 0 "other" -1 1 "c" 18 0
"1299" 1 "30" 2 128 158 1 158 158 158 158 158 1068 0 0 0 0 0 158 "aux" -1 1 "c" 6 1
"1300" 1 "30" 3 128 0 0 0 0 0 0 0 1068 0 0 0 0 0 0 "np2" -1 1 "c" 10 0
"1301" 1 "30" 4 128 169 1 0 317 317 839 317 1385 522 0 522 0 0 522 "adj" -1 1 "c" 24 1
"1302" 1 "30" 5 128 0 0 0 0 0 240 0 1385 240 0 240 0 0 240 "vp" -1 1 "c" 10 1
"1303" 1 "30" 6 128 190 1 0 542 689 689 1857 3242 147 147 0 2 2 147 "other" -1 1 "c" 19 1
"1304" 1 "30" 8 128 185 1 185 185 185 185 185 3427 0 0 0 0 0 185 "other" -1 1 "c" 2 1
"1305" 13 "10" 11 12 0 0 0 0 0 0 0 8214 0 0 0 0 0 0 "wh" 1 -1 "b" 8 0
"1306" 13 "10" 1 12 193 1 0 1904 1904 1904 1904 1904 0 0 0 0 0 1904 "np1" 1 -1 "b" 29 1
"1307" 13 "10" 12 12 0 0 0 0 0 0 0 8214 0 0 0 0 0 0 "wh+1" 1 -1 "b" 5 0
"1308" 1 "3" 10 123 561 1 561 561 561 561 561 4208 0 0 0 0 0 561 "wh-1" 1 -1 "b" 6 1
"1309" 13 "10" 13 12 0 0 0 0 0 0 0 8214 0 0 0 0 0 0 "wh+2" 1 -1 "b" 15 0
"1310" 13 "10" 14 12 0 0 0 0 0 0 0 8214 0 0 0 0 0 0 "other" 1 -1 "b" 12 0
"1311" 13 "10" 15 12 0 0 0 0 0 0 0 8214 0 0 0 0 0 0 "other" 1 -1 "b" 20 0
"1312" 13 "10" 16 12 0 0 0 0 0 0 0 8214 0 0 0 0 0 0 "end" 1 -1 "b" 14 0
"1313" 13 "10" 3 12 277 1 0 760 760 760 760 2664 0 0 0 0 0 760 "np2" 1 -1 "b" 22 1
"1314" 13 "10" 4 12 315 1 0 1841 1841 2931 1841 4505 1090 0 1090 0 0 1090 "adj" 1 -1 "b" 30 1
"1315" 13 "10" 5 12 226 1 0 1377 1377 1377 2467 6972 0 0 0 1 1 1377 "vp" 1 -1 "b" 20 1
"1316" 13 "10" 7 12 399 1 0 674 674 674 674 7646 0 0 0 0 0 674 "other" 1 -1 "b" 15 1
"1317" 13 "10" 8 12 186 1 186 186 186 186 186 7832 0 0 0 0 0 186 "other" 1 -1 "b" 8 1
"1318" 13 "10" 9 12 79 1 0 382 382 382 382 8214 0 0 0 0 0 382 "other" 1 -1 "b" 4 1
"1319" 13 "1" 10 61 267 1 267 267 267 267 267 8451 0 0 0 0 0 267 "wh-1" -1 1 "c" 6 1
"1320" 13 "11" 10 97 202 1 202 202 202 202 202 6932 0 0 0 0 0 202 "wh-1" 1 1 "a" 8 1
"1321" 13 "11" 11 97 0 0 0 0 0 0 0 6932 0 0 0 0 0 0 "wh" 1 1 "a" 5 0
"1322" 1 "3" 11 123 0 0 0 0 0 0 0 4208 0 0 0 0 0 0 "wh" 1 -1 "b" 6 0
"1323" 13 "11" 12 97 0 0 0 0 0 0 0 6932 0 0 0 0 0 0 "wh+1" 1 1 "a" 4 0
"1324" 13 "11" 13 97 0 0 0 0 0 0 0 6932 0 0 0 0 0 0 "wh+2" 1 1 "a" 30 0
"1325" 13 "11" 14 97 0 0 0 0 0 0 0 6932 0 0 0 0 0 0 "other" 1 1 "a" 5 0
"1326" 13 "11" 15 97 0 0 0 0 0 0 0 6932 0 0 0 0 0 0 "other" 1 1 "a" 6 0
"1327" 13 "1" 11 61 0 0 0 0 0 0 0 8451 0 0 0 0 0 0 "wh" -1 1 "c" 6 0
"1328" 13 "11" 16 97 0 0 0 0 0 0 0 6932 0 0 0 0 0 0 "end" 1 1 "a" 10 0
"1329" 13 "11" 1 97 274 1 0 1626 1626 1626 1626 1626 0 0 0 0 0 1626 "np1" 1 1 "a" 36 1
"1330" 1 "3" 1 123 189 1 0 916 916 916 916 916 0 0 0 0 0 916 "np1" 1 -1 "b" 25 1
"1331" 13 "1" 12 61 0 0 0 0 0 0 0 8451 0 0 0 0 0 0 "wh+1" -1 1 "c" 4 0
"1332" 13 "11" 2 97 176 1 176 176 176 176 176 1802 0 0 0 0 0 176 "aux" 1 1 "a" 6 1
"1333" 13 "11" 3 97 208 1 0 661 661 1102 661 2463 441 0 441 0 0 441 "np2" 1 1 "a" 19 1
"1334" 13 "1" 14 61 0 0 0 0 0 0 0 8451 0 0 0 0 0 0 "other" -1 1 "c" 3 0
"1335" 13 "11" 4 97 258 1 0 258 2600 2600 3041 5504 2342 2342 0 1 1 2342 "adj" 1 1 "a" 38 1
"1336" 13 "1" 15 61 0 0 0 0 0 0 0 8451 0 0 0 0 0 0 "other" -1 1 "c" 5 0
"1337" 13 "11" 5 97 291 1 0 413 413 413 413 5917 0 0 0 0 0 413 "vp" 1 1 "a" 11 1
"1338" 13 "1" 1 61 278 1 0 824 824 1371 824 824 547 0 547 0 0 547 "np1" -1 1 "c" 32 1
"1339" 13 "1" 16 61 0 0 0 0 0 0 0 8451 0 0 0 0 0 0 "end" -1 1 "c" 14 0
"1340" 13 "11" 6 97 0 0 0 0 0 136 0 5917 136 0 136 0 0 136 "other" 1 1 "a" 4 1
"1341" 13 "11" 7 97 144 1 144 144 144 144 280 6197 0 0 0 1 1 144 "other" 1 1 "a" 2 1
"1342" 13 "11" 8 97 252 1 252 252 252 252 252 6449 0 0 0 0 0 252 "other" 1 1 "a" 8 1
"1343" 13 "11" 9 97 281 1 281 281 281 281 281 6730 0 0 0 0 0 281 "other" 1 1 "a" 11 1
"1344" 13 "12" 10 26 187 1 0 314 314 314 608 7472 0 0 0 1 1 314 "wh-1" -1 -1 "d" 13 1
"1345" 13 "12" 11 26 0 0 0 0 0 0 0 7472 0 0 0 0 0 0 "wh" -1 -1 "d" 6 0
"1346" 13 "12" 12 26 0 0 0 0 0 0 0 7472 0 0 0 0 0 0 "wh+1" -1 -1 "d" 4 0
"1347" 13 "12" 1 26 66 1 0 935 935 1327 935 935 392 0 392 0 0 392 "np1" -1 -1 "d" 29 1
"1348" 13 "12" 13 26 0 0 0 0 0 0 0 7472 0 0 0 0 0 0 "wh+2" -1 -1 "d" 12 0
"1349" 13 "12" 14 26 0 0 0 0 0 0 0 7472 0 0 0 0 0 0 "other" -1 -1 "d" 5 0
"1350" 13 "12" 15 26 0 0 0 0 0 0 0 7472 0 0 0 0 0 0 "other" -1 -1 "d" 4 0
"1351" 13 "12" 16 26 0 0 0 0 0 0 0 7472 0 0 0 0 0 0 "end" -1 -1 "d" 25 0
"1352" 13 "12" 2 26 0 0 0 0 0 204 0 935 204 0 204 0 0 204 "aux" -1 -1 "d" 5 1
"1353" 13 "12" 3 26 148 1 0 148 766 1071 1362 2297 923 618 305 1 1 305 "np2" -1 -1 "d" 26 1
"1354" 13 "12" 4 26 347 1 0 1839 1839 2082 1839 4136 243 0 243 0 1 243 "adj" -1 -1 "d" 26 1
"1355" 13 "12" 5 26 649 1 0 1036 1036 1036 1584 5720 0 0 0 1 1 1036 "vp" -1 -1 "d" 8 1
"1356" 13 "1" 2 61 374 1 0 374 552 1011 1099 1923 637 178 459 1 1 459 "aux" -1 1 "c" 6 1
"1357" 13 "12" 6 26 124 1 124 124 124 124 124 5844 0 0 0 0 0 124 "other" -1 -1 "d" 4 1
"1358" 13 "12" 7 26 454 1 0 782 782 782 782 6626 0 0 0 0 0 782 "other" -1 -1 "d" 22 1
"1359" 13 "12" 8 26 98 1 98 98 98 98 98 6724 0 0 0 0 0 98 "other" -1 -1 "d" 3 1
"1360" 13 "12" 9 26 140 1 0 140 140 434 140 6864 294 0 294 0 0 294 "other" -1 -1 "d" 6 1
"1361" 13 "13" 10 127 302 1 302 302 302 302 302 5663 0 0 0 0 0 302 "other" -1 1 "c" 5 1
"1362" 13 "13" 11 127 0 0 0 0 0 0 0 5663 0 0 0 0 0 0 "wh-1" -1 1 "c" 9 0
"1363" 13 "13" 1 127 290 1 0 1326 1326 1326 1326 1326 0 0 0 0 0 1326 "np1" -1 1 "c" 55 1
"1364" 13 "13" 12 127 0 0 0 0 0 0 0 5663 0 0 0 0 0 0 "wh" -1 1 "c" 6 0
"1365" 13 "13" 13 127 0 0 0 0 0 0 0 5663 0 0 0 0 0 0 "wh+1" -1 1 "c" 6 0
"1366" 13 "13" 14 127 0 0 0 0 0 0 0 5663 0 0 0 0 0 0 "wh+2" -1 1 "c" 16 0
"1367" 13 "13" 15 127 0 0 0 0 0 0 0 5663 0 0 0 0 0 0 "other" -1 1 "c" 20 0
"1368" 13 "13" 16 127 0 0 0 0 0 0 0 5663 0 0 0 0 0 0 "other" -1 1 "c" 9 0
"1369" 13 "13" 17 127 0 0 0 0 0 0 0 5663 0 0 0 0 0 0 "end" -1 1 "c" 18 0
"1370" 13 "13" 2 127 222 1 222 222 222 222 222 1548 0 0 0 0 0 222 "aux" -1 1 "c" 6 1
"1371" 13 "13" 3 127 301 1 0 466 466 466 466 2014 0 0 0 0 0 466 "np2" -1 1 "c" 13 1
"1372" 13 "13" 4 127 228 1 0 1109 1109 1109 1109 3123 0 0 0 0 0 1109 "adj" -1 1 "c" 28 1
"1373" 13 "13" 5 127 530 1 530 530 530 530 530 3653 0 0 0 0 0 530 "vp" -1 1 "c" 10 1
"1374" 13 "1" 3 61 342 1 0 342 1117 1117 1576 3499 775 775 0 1 1 775 "np2" -1 1 "c" 23 1
"1375" 13 "13" 6 127 218 1 0 759 759 759 759 4412 0 0 0 0 0 759 "other" -1 1 "c" 4 1
"1376" 13 "13" 7 127 164 1 164 164 164 164 164 4576 0 0 0 0 0 164 "other" -1 1 "c" 8 1
"1377" 13 "13" 8 127 238 1 0 532 532 532 532 5108 0 0 0 0 0 532 "other" -1 1 "c" 14 1
"1378" 13 "13" 9 127 253 1 253 253 253 253 253 5361 0 0 0 0 0 253 "other" -1 1 "c" 6 1
"1379" 13 "14" 10 9 173 1 0 319 319 319 319 7956 0 0 0 0 0 319 "wh-1" 1 -1 "b" 15 1
"1380" 13 "14" 11 9 0 0 0 0 0 0 0 7956 0 0 0 0 0 0 "wh" 1 -1 "b" 6 0
"1381" 1 "3" 14 123 0 0 0 0 0 0 0 4208 0 0 0 0 0 0 "other" 1 -1 "b" 8 0
"1382" 13 "14" 12 9 0 0 0 0 0 0 0 7956 0 0 0 0 0 0 "wh+1" 1 -1 "b" 6 0
"1383" 13 "14" 13 9 0 0 0 0 0 0 0 7956 0 0 0 0 0 0 "wh+2" 1 -1 "b" 31 0
"1384" 13 "14" 14 9 0 0 0 0 0 0 0 7956 0 0 0 0 0 0 "other" 1 -1 "b" 25 0
"1385" 13 "14" 15 9 0 0 0 0 0 0 0 7956 0 0 0 0 0 0 "other" 1 -1 "b" 14 0
"1386" 13 "14" 16 9 0 0 0 0 0 0 0 7956 0 0 0 0 0 0 "end" 1 -1 "b" 26 0
"1387" 13 "14" 1 9 206 1 0 1677 1677 1677 1677 1677 0 0 0 0 0 1677 "np1" 1 -1 "b" 35 1
"1388" 13 "14" 2 9 335 1 0 335 335 584 335 2012 249 0 249 0 0 155 "aux" 1 -1 "b" 5 1
"1389" 13 "14" 3 9 168 1 0 168 879 879 1128 3140 711 711 0 2 2 413 "np2" 1 -1 "b" 13 1
"1390" 13 "14" 4 9 201 1 0 1052 1052 1052 1052 4192 0 0 0 0 0 1052 "adj" 1 -1 "b" 31 1
"1391" 13 "14" 5 9 319 1 0 728 728 728 728 4920 0 0 0 0 0 728 "vp" 1 -1 "b" 21 1
"1392" 13 "1" 4 61 229 1 0 839 839 839 839 4338 0 0 0 0 0 839 "adj" -1 1 "c" 19 1
"1393" 13 "14" 6 9 129 1 0 822 822 822 822 5742 0 0 0 0 0 822 "other" 1 -1 "b" 4 1
"1394" 13 "14" 7 9 238 1 0 238 238 882 238 5980 644 0 644 0 0 644 "other" 1 -1 "b" 6 1
"1395" 13 "14" 8 9 445 1 0 445 767 767 1411 7391 322 322 0 1 1 322 "other" 1 -1 "b" 6 1
"1396" 13 "14" 9 9 246 1 246 246 246 246 246 7637 0 0 0 0 0 246 "other" 1 -1 "b" 7 1
"1397" 13 "15" 10 105 38 1 0 163 163 163 163 5369 0 0 0 0 0 163 "wh-1" 1 1 "a" 9 1
"1398" 13 "15" 1 105 103 1 0 1690 1690 1690 1690 1690 0 0 0 0 0 1690 "np1" 1 1 "a" 38 1
"1399" 13 "15" 11 105 0 0 0 0 0 0 0 5369 0 0 0 0 0 0 "wh" 1 1 "a" 4 0
"1400" 13 "15" 12 105 0 0 0 0 0 0 0 5369 0 0 0 0 0 0 "wh+1" 1 1 "a" 3 0
"1401" 1 "3" 15 123 0 0 0 0 0 0 0 4208 0 0 0 0 0 0 "other" 1 -1 "b" 14 0
"1402" 13 "15" 13 105 0 0 0 0 0 0 0 5369 0 0 0 0 0 0 "wh+2" 1 1 "a" 10 0
"1403" 13 "15" 14 105 0 0 0 0 0 0 0 5369 0 0 0 0 0 0 "other" 1 1 "a" 20 0
"1404" 13 "15" 15 105 0 0 0 0 0 0 0 5369 0 0 0 0 0 0 "other" 1 1 "a" 24 0
"1405" 13 "15" 16 105 0 0 0 0 0 0 0 5369 0 0 0 0 0 0 "end" 1 1 "a" 31 0
"1406" 13 "15" 2 105 161 1 161 161 161 161 161 1851 0 0 0 0 0 161 "aux" 1 1 "a" 6 1
"1407" 13 "15" 3 105 133 1 0 310 310 310 310 2161 0 0 0 0 0 310 "np2" 1 1 "a" 15 1
"1408" 13 "15" 4 105 317 1 0 1063 1063 1363 1063 3224 300 0 300 0 0 300 "adj" 1 1 "a" 28 1
"1409" 13 "15" 5 105 277 1 277 277 277 277 577 3801 0 0 0 1 1 277 "vp" 1 1 "a" 9 1
"1410" 13 "1" 5 61 284 1 0 944 944 944 944 5282 0 0 0 0 0 944 "vp" -1 1 "c" 18 1
"1411" 13 "15" 6 105 0 0 0 0 0 268 0 3801 268 0 268 0 0 268 "other" 1 1 "a" 4 1
"1412" 13 "15" 7 105 114 1 0 114 765 765 1033 4834 651 651 0 1 1 651 "other" 1 1 "a" 21 1
"1413" 13 "15" 8 105 266 1 266 266 266 266 266 5100 0 0 0 0 0 266 "other" 1 1 "a" 7 1
"1414" 13 "15" 9 105 106 1 106 106 106 106 106 5206 0 0 0 0 0 106 "other" 1 1 "a" 9 1
"1415" 13 "16" 10 69 248 1 0 500 500 500 500 8024 0 0 0 0 0 500 "wh-1" -1 -1 "d" 10 1
"1416" 13 "16" 11 69 0 0 0 0 0 0 0 8024 0 0 0 0 0 0 "wh" -1 -1 "d" 6 0
"1417" 1 "3" 16 123 0 0 0 0 0 0 0 4208 0 0 0 0 0 0 "end" 1 -1 "b" 29 0
"1418" 13 "16" 12 69 0 0 0 0 0 0 0 8024 0 0 0 0 0 0 "wh+1" -1 -1 "d" 7 0
"1419" 13 "16" 13 69 0 0 0 0 0 0 0 8024 0 0 0 0 0 0 "wh+2" -1 -1 "d" 12 0
"1420" 13 "16" 14 69 0 0 0 0 0 0 0 8024 0 0 0 0 0 0 "other" -1 -1 "d" 21 0
"1421" 13 "16" 15 69 0 0 0 0 0 0 0 8024 0 0 0 0 0 0 "other" -1 -1 "d" 18 0
"1422" 13 "16" 16 69 0 0 0 0 0 0 0 8024 0 0 0 0 0 0 "end" -1 -1 "d" 21 0
"1423" 13 "16" 1 69 285 1 0 1721 1721 1721 1721 1721 0 0 0 0 0 1721 "np1" -1 -1 "d" 30 1
"1424" 13 "16" 3 69 76 1 0 1448 1448 2775 1448 3169 1327 0 1327 0 0 1327 "np2" -1 -1 "d" 25 1
"1425" 13 "16" 4 69 178 1 0 178 1373 1373 2700 5869 1195 1195 0 1 1 1195 "adj" -1 -1 "d" 32 1
"1426" 13 "16" 5 69 437 1 437 437 437 437 437 6306 0 0 0 0 0 437 "vp" -1 -1 "d" 11 1
"1427" 13 "1" 6 61 0 0 0 0 0 256 0 5282 256 0 256 0 0 256 "other" -1 1 "c" 4 1
"1428" 13 "16" 6 69 0 0 0 0 0 83 0 6306 83 0 83 0 0 83 "other" -1 -1 "d" 4 1
"1429" 13 "16" 7 69 143 1 0 143 544 544 627 6933 401 401 0 1 1 401 "other" -1 -1 "d" 7 1
"1430" 13 "16" 8 69 215 1 215 215 215 215 215 7148 0 0 0 0 0 215 "other" -1 -1 "d" 6 1
"1431" 13 "16" 9 69 376 1 376 376 376 376 376 7524 0 0 0 0 0 376 "other" -1 -1 "d" 11 1
"1432" 13 "17" 10 63 226 1 0 723 723 723 723 7573 0 0 0 0 0 723 "wh-1" -1 1 "c" 21 1
"1433" 13 "17" 11 63 0 0 0 0 0 0 0 7573 0 0 0 0 0 0 "wh" -1 1 "c" 6 0
"1434" 13 "17" 13 63 0 0 0 0 0 0 0 7573 0 0 0 0 0 0 "wh+2" -1 1 "c" 12 0
"1435" 13 "17" 14 63 0 0 0 0 0 0 0 7573 0 0 0 0 0 0 "other" -1 1 "c" 15 0
"1436" 13 "17" 15 63 0 0 0 0 0 0 0 7573 0 0 0 0 0 0 "other" -1 1 "c" 5 0
"1437" 13 "17" 1 63 204 1 0 2791 2791 2791 2791 2791 0 0 0 0 0 2791 "np1" -1 1 "c" 36 1
"1438" 13 "17" 16 63 0 0 0 0 0 0 0 7573 0 0 0 0 0 0 "end" -1 1 "c" 17 0
"1439" 13 "17" 2 63 255 1 255 255 255 255 255 3046 0 0 0 0 0 255 "aux" -1 1 "c" 6 1
"1440" 13 "17" 3 63 298 1 298 298 298 298 298 3344 0 0 0 0 0 298 "np2" -1 1 "c" 14 1
"1441" 13 "17" 4 63 279 1 0 1090 1090 1090 1090 4434 0 0 0 0 0 1090 "adj" -1 1 "c" 20 1
"1442" 13 "17" 5 63 494 1 0 1361 1361 1361 1361 5795 0 0 0 0 0 1361 "vp" -1 1 "c" 26 1
"1443" 13 "1" 7 61 104 1 0 104 2224 2224 2480 7762 2120 2120 0 1 1 2120 "other" -1 1 "c" 30 1
"1444" 13 "17" 6 63 139 1 0 368 368 368 368 6163 0 0 0 0 0 368 "other" -1 1 "c" 4 1
"1445" 13 "17" 7 63 106 1 0 315 315 315 315 6478 0 0 0 0 0 315 "other" -1 1 "c" 13 1
"1446" 13 "17" 8 63 372 1 372 372 372 372 372 6850 0 0 0 0 0 372 "other" -1 1 "c" 6 1
"1447" 13 "18" 10 85 52 1 52 52 52 52 52 6868 0 0 0 0 0 52 "wh-1" 1 -1 "b" 6 1
"1448" 13 "18" 11 85 0 0 0 0 0 0 0 6868 0 0 0 0 0 0 "wh" 1 -1 "b" 6 0
"1449" 13 "18" 12 85 0 0 0 0 0 0 0 6868 0 0 0 0 0 0 "wh+1" 1 -1 "b" 5 0
"1450" 13 "18" 13 85 0 0 0 0 0 0 0 6868 0 0 0 0 0 0 "wh+2" 1 -1 "b" 14 0
"1451" 13 "18" 14 85 0 0 0 0 0 0 0 6868 0 0 0 0 0 0 "other" 1 -1 "b" 8 0
"1452" 13 "18" 15 85 0 0 0 0 0 0 0 6868 0 0 0 0 0 0 "other" 1 -1 "b" 19 0
"1453" 13 "18" 16 85 0 0 0 0 0 0 0 6868 0 0 0 0 0 0 "end" 1 -1 "b" 10 0
"1454" 13 "18" 1 85 90 1 0 1185 1185 1820 1185 1185 635 0 635 0 0 635 "np1" 1 -1 "b" 29 1
"1455" 13 "18" 2 85 285 1 285 285 285 285 285 1470 0 0 0 0 0 285 "aux" 1 -1 "b" 5 1
"1456" 13 "18" 3 85 165 1 0 371 371 913 371 1841 542 0 542 0 0 542 "np2" 1 -1 "b" 17 1
"1457" 13 "18" 4 85 352 1 0 998 998 998 998 2839 0 0 0 0 0 998 "adj" 1 -1 "b" 23 1
"1458" 13 "18" 5 85 259 1 0 1521 1521 1521 2698 5537 0 0 0 1 1 1521 "vp" 1 -1 "b" 26 1
"1459" 13 "1" 8 61 252 1 0 422 422 422 422 8184 0 0 0 0 0 422 "other" -1 1 "c" 6 1
"1460" 13 "18" 6 85 149 1 0 264 264 264 264 5801 0 0 0 0 0 264 "other" 1 -1 "b" 4 1
"1461" 13 "18" 7 85 234 1 234 234 234 234 234 6035 0 0 0 0 0 234 "other" 1 -1 "b" 22 1
"1462" 13 "18" 8 85 294 1 0 577 577 577 577 6612 0 0 0 0 0 577 "other" 1 -1 "b" 10 1
"1463" 13 "18" 9 85 204 1 204 204 204 204 204 6816 0 0 0 0 0 204 "other" 1 -1 "b" 4 1
"1464" 13 "19" 10 31 246 1 246 246 246 246 246 5705 0 0 0 0 0 246 "wh-1" 1 1 "a" 13 1
"1465" 13 "19" 11 31 0 0 0 0 0 0 0 5705 0 0 0 0 0 0 "wh" 1 1 "a" 6 0
"1466" 13 "19" 12 31 0 0 0 0 0 0 0 5705 0 0 0 0 0 0 "wh+1" 1 1 "a" 6 0
"1467" 13 "19" 1 31 288 1 0 1223 1223 1223 1223 1223 0 0 0 0 0 1223 "np1" 1 1 "a" 37 1
"1468" 13 "19" 13 31 0 0 0 0 0 0 0 5705 0 0 0 0 0 0 "wh+2" 1 1 "a" 7 0
"1469" 13 "19" 14 31 0 0 0 0 0 0 0 5705 0 0 0 0 0 0 "other" 1 1 "a" 5 0
"1470" 13 "19" 15 31 0 0 0 0 0 0 0 5705 0 0 0 0 0 0 "other" 1 1 "a" 17 0
"1471" 13 "19" 16 31 0 0 0 0 0 0 0 5705 0 0 0 0 0 0 "end" 1 1 "a" 15 0
"1472" 13 "19" 2 31 268 1 268 268 268 268 268 1491 0 0 0 0 0 268 "aux" 1 1 "a" 6 1
"1473" 13 "19" 3 31 246 1 0 817 817 817 817 2308 0 0 0 0 0 817 "np2" 1 1 "a" 21 1
"1474" 13 "19" 4 31 104 1 0 813 813 813 813 3121 0 0 0 0 0 813 "adj" 1 1 "a" 29 1
"1475" 13 "19" 5 31 248 1 0 976 976 976 976 4097 0 0 0 0 0 976 "vp" 1 1 "a" 21 1
"1476" 13 "19" 7 31 0 0 0 0 0 675 0 4097 675 0 675 0 0 327 "other" 1 1 "a" 2 1
"1477" 13 "19" 8 31 113 1 0 113 416 416 1091 5188 303 303 0 2 2 197 "other" 1 1 "a" 3 1
"1478" 13 "19" 9 31 271 1 271 271 271 271 271 5459 0 0 0 0 0 271 "other" 1 1 "a" 5 1
"1479" 13 "20" 10 19 90 1 0 386 386 386 386 6669 0 0 0 0 0 386 "wh-1" -1 -1 "d" 10 1
"1480" 13 "20" 11 19 0 0 0 0 0 0 0 6669 0 0 0 0 0 0 "wh" -1 -1 "d" 5 0
"1481" 13 "20" 1 19 280 1 0 1153 1153 1956 1153 1153 803 0 803 0 0 803 "np1" -1 -1 "d" 32 1
"1482" 13 "20" 12 19 453 1 0 453 453 580 453 7122 127 0 127 0 0 127 "wh+1" -1 -1 "d" 4 1
"1483" 13 "20" 13 19 263 1 0 263 887 887 1014 8136 624 624 0 1 1 624 "wh+2" -1 -1 "d" 26 1
"1484" 13 "20" 14 19 186 1 186 186 186 186 186 8322 0 0 0 0 0 186 "other" -1 -1 "d" 6 1
"1485" 13 "20" 15 19 208 1 0 861 861 1486 861 9183 625 0 625 0 1 315 "other" -1 -1 "d" 16 1
"1486" 13 "20" 16 19 112 1 0 344 664 664 4484 13667 320 320 0 2 2 320 "end" -1 -1 "d" 8 1
"1487" 13 "20" 2 19 226 1 0 226 226 494 226 1379 268 0 268 0 0 268 "aux" -1 -1 "d" 5 1
"1488" 13 "20" 3 19 220 1 0 719 719 1868 719 2098 1149 0 1149 0 0 513 "np2" -1 -1 "d" 16 1
"1489" 13 "20" 4 19 77 1 0 77 992 1789 1628 3726 1712 915 797 1 1 175 "adj" -1 -1 "d" 22 1
"1490" 13 "20" 5 19 257 1 0 774 774 986 774 4500 212 0 212 0 1 212 "vp" -1 -1 "d" 14 1
"1491" 13 "20" 6 19 0 0 0 0 0 355 0 4500 355 0 355 0 0 355 "other" -1 -1 "d" 4 1
"1492" 13 "20" 7 19 129 1 0 129 996 1422 1351 5851 1293 867 426 1 1 426 "other" -1 -1 "d" 27 1
"1493" 13 "20" 8 19 244 1 0 244 244 420 244 6095 176 0 176 0 0 176 "other" -1 -1 "d" 6 1
"1494" 13 "20" 9 19 188 1 188 188 188 188 188 6283 0 0 0 0 0 188 "other" -1 -1 "d" 4 1
"1495" 13 "2" 10 17 126 1 126 126 126 126 126 5490 0 0 0 0 0 126 "wh-1" 1 -1 "b" 5 1
"1496" 1 "32" 10 34 0 0 0 0 0 0 0 7666 0 0 0 0 0 0 "wh-1" 1 1 "a" 6 0
"1497" 13 "2" 11 17 0 0 0 0 0 0 0 5490 0 0 0 0 0 0 "wh" 1 -1 "b" 6 0
"1498" 13 "21" 11 94 0 0 0 0 0 0 0 3865 0 0 0 0 0 0 "wh" -1 1 "c" 8 0
"1499" 13 "21" 12 94 0 0 0 0 0 0 0 3865 0 0 0 0 0 0 "wh+1" -1 1 "c" 5 0
"1500" 1 "32" 11 34 0 0 0 0 0 0 0 7666 0 0 0 0 0 0 "wh" 1 1 "a" 4 0
"1501" 13 "21" 13 94 0 0 0 0 0 0 0 3865 0 0 0 0 0 0 "wh+2" -1 1 "c" 8 0
"1502" 13 "21" 14 94 0 0 0 0 0 0 0 3865 0 0 0 0 0 0 "other" -1 1 "c" 4 0
"1503" 13 "21" 15 94 0 0 0 0 0 0 0 3865 0 0 0 0 0 0 "other" -1 1 "c" 13 0
"1504" 13 "21" 16 94 0 0 0 0 0 0 0 3865 0 0 0 0 0 0 "end" -1 1 "c" 24 0
"1505" 13 "2" 1 17 193 1 0 1337 1337 1337 1337 1337 0 0 0 0 0 1337 "np1" 1 -1 "b" 33 1
"1506" 13 "21" 1 94 188 1 0 1247 1247 1247 1247 1247 0 0 0 0 0 1247 "np1" -1 1 "c" 36 1
"1507" 13 "2" 12 17 0 0 0 0 0 0 0 5490 0 0 0 0 0 0 "wh+1" 1 -1 "b" 3 0
"1508" 1 "3" 2 123 161 1 0 161 161 321 161 1077 160 0 160 0 0 160 "aux" 1 -1 "b" 5 1
"1509" 1 "32" 12 34 0 0 0 0 0 0 0 7666 0 0 0 0 0 0 "wh+1" 1 1 "a" 6 0
"1510" 13 "21" 2 94 282 1 0 528 528 528 528 1775 0 0 0 0 0 528 "aux" -1 1 "c" 6 1
"1511" 13 "2" 13 17 0 0 0 0 0 0 0 5490 0 0 0 0 0 0 "wh+2" 1 -1 "b" 12 0
"1512" 1 "32" 13 34 0 0 0 0 0 0 0 7666 0 0 0 0 0 0 "wh+2" 1 1 "a" 3 0
"1513" 1 "32" 1 34 190 1 0 1261 1261 2267 1261 1261 1006 0 1006 0 0 1006 "np1" 1 1 "a" 43 1
"1514" 13 "21" 3 94 384 1 384 384 384 384 384 2159 0 0 0 0 0 384 "np2" -1 1 "c" 10 1
"1515" 13 "2" 14 17 0 0 0 0 0 0 0 5490 0 0 0 0 0 0 "other" 1 -1 "b" 8 0
"1516" 1 "32" 14 34 0 0 0 0 0 0 0 7666 0 0 0 0 0 0 "other" 1 1 "a" 9 0
"1517" 13 "21" 4 94 175 1 0 485 485 485 485 2644 0 0 0 0 0 485 "adj" -1 1 "c" 26 1
"1518" 13 "2" 15 17 0 0 0 0 0 0 0 5490 0 0 0 0 0 0 "other" 1 -1 "b" 18 0
"1519" 1 "32" 15 34 0 0 0 0 0 0 0 7666 0 0 0 0 0 0 "other" 1 1 "a" 8 0
"1520" 13 "21" 5 94 134 1 0 347 347 347 347 2991 0 0 0 0 0 347 "vp" -1 1 "c" 9 1
"1521" 13 "2" 16 17 0 0 0 0 0 0 0 5490 0 0 0 0 0 0 "end" 1 -1 "b" 8 0
"1522" 1 "32" 16 34 0 0 0 0 0 0 0 7666 0 0 0 0 0 0 "end" 1 1 "a" 19 0
"1523" 13 "21" 6 94 0 0 0 0 0 198 0 2991 198 0 198 0 0 198 "other" -1 1 "c" 4 1
"1524" 13 "21" 7 94 138 1 0 138 285 285 483 3474 147 147 0 1 1 147 "other" -1 1 "c" 7 1
"1525" 13 "21" 8 94 222 1 222 222 222 222 222 3696 0 0 0 0 0 222 "other" -1 1 "c" 6 1
"1526" 13 "21" 9 94 169 1 169 169 169 169 169 3865 0 0 0 0 0 169 "other" -1 1 "c" 4 1
"1527" 13 "22" 10 103 213 1 213 213 213 213 213 5843 0 0 0 0 0 213 "wh-1" 1 -1 "b" 6 1
"1528" 13 "22" 1 103 64 1 0 1878 1878 1878 1878 1878 0 0 0 0 0 1878 "np1" 1 -1 "b" 39 1
"1529" 13 "22" 11 103 0 0 0 0 0 0 0 5843 0 0 0 0 0 0 "wh" 1 -1 "b" 8 0
"1530" 13 "22" 12 103 0 0 0 0 0 0 0 5843 0 0 0 0 0 0 "wh+1" 1 -1 "b" 7 0
"1531" 13 "22" 13 103 0 0 0 0 0 0 0 5843 0 0 0 0 0 0 "wh+2" 1 -1 "b" 8 0
"1532" 13 "22" 14 103 0 0 0 0 0 0 0 5843 0 0 0 0 0 0 "other" 1 -1 "b" 4 0
"1533" 13 "22" 15 103 0 0 0 0 0 0 0 5843 0 0 0 0 0 0 "other" 1 -1 "b" 4 0
"1534" 13 "22" 16 103 0 0 0 0 0 0 0 5843 0 0 0 0 0 0 "end" 1 -1 "b" 21 0
"1535" 13 "2" 2 17 244 1 244 244 244 244 244 1581 0 0 0 0 0 244 "aux" 1 -1 "b" 5 1
"1536" 13 "22" 2 103 250 1 250 250 250 250 250 2128 0 0 0 0 0 250 "aux" 1 -1 "b" 5 1
"1537" 13 "22" 3 103 119 1 0 698 698 698 698 2826 0 0 0 0 0 698 "np2" 1 -1 "b" 19 1
"1538" 1 "32" 2 34 0 0 0 0 0 170 0 1261 170 0 170 0 0 170 "aux" 1 1 "a" 6 1
"1539" 13 "22" 4 103 295 1 0 1015 1015 1015 1015 3841 0 0 0 0 0 1015 "adj" 1 -1 "b" 31 1
"1540" 13 "22" 5 103 197 1 0 861 861 861 861 4702 0 0 0 0 0 861 "vp" 1 -1 "b" 22 1
"1541" 13 "22" 6 103 0 0 0 0 0 89 0 4702 89 0 89 0 0 89 "other" 1 -1 "b" 4 1
"1542" 13 "22" 7 103 152 1 0 152 311 311 400 5102 159 159 0 1 1 159 "other" 1 -1 "b" 11 1
"1543" 13 "22" 8 103 347 1 347 347 347 347 347 5449 0 0 0 0 0 347 "other" 1 -1 "b" 7 1
"1544" 13 "22" 9 103 181 1 181 181 181 181 181 5630 0 0 0 0 0 181 "other" 1 -1 "b" 6 1
"1545" 13 "23" 10 64 130 1 0 294 294 294 294 8626 0 0 0 0 0 294 "wh-1" 1 1 "a" 20 1
"1546" 13 "23" 11 64 0 0 0 0 0 0 0 8626 0 0 0 0 0 0 "wh" 1 1 "a" 8 0
"1547" 13 "23" 12 64 0 0 0 0 0 0 0 8626 0 0 0 0 0 0 "wh+1" 1 1 "a" 6 0
"1548" 13 "23" 13 64 0 0 0 0 0 0 0 8626 0 0 0 0 0 0 "wh+2" 1 1 "a" 12 0
"1549" 13 "23" 14 64 0 0 0 0 0 0 0 8626 0 0 0 0 0 0 "other" 1 1 "a" 28 0
"1550" 13 "23" 15 64 0 0 0 0 0 0 0 8626 0 0 0 0 0 0 "other" 1 1 "a" 12 0
"1551" 13 "23" 1 64 138 1 0 3753 3753 3753 3753 3753 0 0 0 0 0 3753 "np1" 1 1 "a" 57 1
"1552" 13 "23" 16 64 0 0 0 0 0 0 0 8626 0 0 0 0 0 0 "end" 1 1 "a" 25 0
"1553" 13 "2" 3 17 187 1 0 454 454 454 454 2035 0 0 0 0 0 454 "np2" 1 -1 "b" 18 1
"1554" 13 "23" 2 64 91 1 0 345 345 345 345 4098 0 0 0 0 0 345 "aux" 1 1 "a" 6 1
"1555" 1 "32" 3 34 152 1 0 570 570 2551 570 1831 1981 0 1981 0 1 536 "np2" 1 1 "a" 29 1
"1556" 13 "23" 3 64 299 1 299 299 299 299 299 4397 0 0 0 0 0 299 "np2" 1 1 "a" 12 1
"1557" 13 "23" 4 64 179 1 0 645 645 1121 645 5042 476 0 476 0 0 161 "adj" 1 1 "a" 20 1
"1558" 13 "23" 5 64 158 1 0 158 980 980 1456 6498 822 822 0 2 2 490 "vp" 1 1 "a" 16 1
"1559" 13 "23" 6 64 0 0 0 0 0 300 0 6498 300 0 300 0 0 300 "other" 1 1 "a" 4 1
"1560" 13 "23" 7 64 90 1 0 90 1059 1059 1359 7857 969 969 0 1 1 969 "other" 1 1 "a" 17 1
"1561" 13 "23" 8 64 229 1 229 229 229 229 229 8086 0 0 0 0 0 229 "other" 1 1 "a" 6 1
"1562" 13 "23" 9 64 246 1 246 246 246 246 246 8332 0 0 0 0 0 246 "other" 1 1 "a" 5 1
"1563" 13 "24" 10 117 149 1 149 149 149 149 149 7962 0 0 0 0 0 149 "wh-1" -1 -1 "d" 6 1
"1564" 13 "24" 11 117 0 0 0 0 0 0 0 7962 0 0 0 0 0 0 "wh" -1 -1 "d" 3 0
"1565" 13 "24" 1 117 181 1 0 1993 1993 1993 1993 1993 0 0 0 0 0 1993 "np1" -1 -1 "d" 22 1
"1566" 13 "24" 12 117 37 1 0 207 207 207 207 8169 0 0 0 0 0 207 "wh+1" -1 -1 "d" 2 1
"1567" 13 "24" 13 117 0 0 0 0 0 0 0 8169 0 0 0 0 0 0 "wh+2" -1 -1 "d" 8 0
"1568" 13 "24" 14 117 0 0 0 0 0 0 0 8169 0 0 0 0 0 0 "other" -1 -1 "d" 7 0
"1569" 13 "24" 15 117 0 0 0 0 0 0 0 8169 0 0 0 0 0 0 "other" -1 -1 "d" 14 0
"1570" 13 "24" 16 117 0 0 0 0 0 0 0 8169 0 0 0 0 0 0 "end" -1 -1 "d" 18 0
"1571" 13 "2" 4 17 79 1 0 548 548 548 548 2583 0 0 0 0 0 548 "adj" 1 -1 "b" 17 1
"1572" 13 "24" 2 117 216 1 0 216 216 434 216 2209 218 0 218 0 0 218 "aux" -1 -1 "d" 5 1
"1573" 13 "24" 3 117 302 1 0 302 2348 2554 2566 4775 2252 2046 206 1 1 206 "np2" -1 -1 "d" 33 1
"1574" 1 "32" 4 34 116 1 0 116 116 598 913 2744 482 0 482 1 1 194 "adj" 1 1 "a" 8 1
"1575" 13 "24" 4 117 179 1 0 1673 1673 1831 1673 6448 158 0 158 0 1 158 "adj" -1 -1 "d" 25 1
"1576" 13 "24" 5 117 153 1 0 339 339 339 703 7151 0 0 0 1 1 339 "vp" -1 -1 "d" 8 1
"1577" 13 "24" 6 117 0 0 0 0 0 207 0 7151 207 0 207 0 0 207 "other" -1 -1 "d" 4 1
"1578" 13 "24" 7 117 0 0 0 0 0 192 0 7151 192 0 192 0 0 192 "other" -1 -1 "d" 4 1
"1579" 13 "24" 8 117 70 1 70 70 70 70 469 7620 0 0 0 1 1 70 "other" -1 -1 "d" 4 1
"1580" 13 "24" 9 117 193 1 193 193 193 193 193 7813 0 0 0 0 0 193 "other" -1 -1 "d" 7 1
"1581" 13 "25" 10 73 150 1 150 150 150 150 150 7942 0 0 0 0 0 150 "wh-1" -1 1 "c" 12 1
"1582" 13 "25" 11 73 0 0 0 0 0 0 0 7942 0 0 0 0 0 0 "wh" -1 1 "c" 6 0
"1583" 13 "25" 13 73 0 0 0 0 0 0 0 7942 0 0 0 0 0 0 "wh+2" -1 1 "c" 26 0
"1584" 13 "25" 14 73 0 0 0 0 0 0 0 7942 0 0 0 0 0 0 "other" -1 1 "c" 5 0
"1585" 13 "25" 15 73 0 0 0 0 0 0 0 7942 0 0 0 0 0 0 "other" -1 1 "c" 14 0
"1586" 13 "25" 16 73 0 0 0 0 0 0 0 7942 0 0 0 0 0 0 "end" -1 1 "c" 17 0
"1587" 13 "2" 5 17 254 1 0 1367 1367 1367 1367 3950 0 0 0 0 0 1367 "vp" 1 -1 "b" 28 1
"1588" 13 "25" 1 73 175 1 0 3043 3043 3043 3043 3043 0 0 0 0 0 3043 "np1" -1 1 "c" 48 1
"1589" 13 "25" 2 73 91 1 0 91 91 610 91 3134 519 0 519 0 0 519 "aux" -1 1 "c" 6 1
"1590" 1 "32" 5 34 152 1 0 152 1315 1315 4157 6901 1163 1163 0 3 3 591 "vp" 1 1 "a" 20 1
"1591" 13 "25" 3 73 156 1 0 156 563 563 1082 4216 407 407 0 1 1 407 "np2" -1 1 "c" 15 1
"1592" 13 "25" 4 73 102 1 0 880 880 1135 880 5096 255 0 255 0 0 255 "adj" -1 1 "c" 32 1
"1593" 13 "25" 5 73 189 1 0 357 1514 1514 1769 6865 1157 1157 0 1 1 1157 "vp" -1 1 "c" 23 1
"1594" 13 "25" 6 73 0 0 0 0 0 303 0 6865 303 0 303 0 0 303 "other" -1 1 "c" 4 1
"1595" 13 "25" 8 73 129 1 0 129 322 322 625 7490 193 193 0 1 1 193 "other" -1 1 "c" 3 1
"1596" 13 "25" 9 73 302 1 302 302 302 302 302 7792 0 0 0 0 0 302 "other" -1 1 "c" 5 1
"1597" 13 "2" 6 17 0 0 0 0 0 237 0 3950 237 0 237 0 0 237 "other" 1 -1 "b" 4 1
"1598" 1 "32" 6 34 0 0 0 0 0 143 0 6901 143 0 143 0 0 143 "other" 1 1 "a" 4 1
"1599" 13 "27" 10 62 0 0 0 0 0 0 0 6242 0 0 0 0 0 0 "wh-1" 1 1 "a" 7 0
"1600" 13 "27" 11 62 0 0 0 0 0 0 0 6242 0 0 0 0 0 0 "wh" 1 1 "a" 5 0
"1601" 13 "27" 12 62 0 0 0 0 0 0 0 6242 0 0 0 0 0 0 "wh+1" 1 1 "a" 2 0
"1602" 13 "27" 13 62 0 0 0 0 0 0 0 6242 0 0 0 0 0 0 "wh+2" 1 1 "a" 4 0
"1603" 13 "27" 14 62 0 0 0 0 0 0 0 6242 0 0 0 0 0 0 "other" 1 1 "a" 18 0
"1604" 13 "27" 15 62 0 0 0 0 0 0 0 6242 0 0 0 0 0 0 "other" 1 1 "a" 9 0
"1605" 13 "27" 1 62 360 1 0 2141 2141 2141 2141 2141 0 0 0 0 0 2141 "np1" 1 1 "a" 46 1
"1606" 13 "27" 16 62 0 0 0 0 0 0 0 6242 0 0 0 0 0 0 "end" 1 1 "a" 25 0
"1607" 13 "2" 7 17 91 1 0 91 500 500 737 4687 409 409 0 1 1 409 "other" 1 -1 "b" 5 1
"1608" 13 "27" 2 62 152 1 152 152 152 152 152 2293 0 0 0 0 0 152 "aux" 1 1 "a" 6 1
"1609" 1 "32" 7 34 203 1 0 203 401 401 544 7445 198 198 0 1 1 198 "other" 1 1 "a" 16 1
"1610" 13 "27" 3 62 721 1 0 1484 1484 1484 1484 3777 0 0 0 0 0 1484 "np2" 1 1 "a" 19 1
"1611" 13 "27" 4 62 219 1 0 758 758 758 758 4535 0 0 0 0 0 758 "adj" 1 1 "a" 25 1
"1612" 13 "27" 5 62 415 1 415 415 415 415 415 4950 0 0 0 0 0 415 "vp" 1 1 "a" 11 1
"1613" 13 "27" 6 62 493 1 0 641 641 641 641 5591 0 0 0 0 0 641 "other" 1 1 "a" 4 1
"1614" 13 "27" 7 62 311 1 311 311 311 311 311 5902 0 0 0 0 0 311 "other" 1 1 "a" 16 1
"1615" 13 "27" 9 62 340 1 340 340 340 340 340 6242 0 0 0 0 0 340 "other" 1 1 "a" 5 1
"1616" 13 "28" 10 38 299 1 0 699 699 699 699 9932 0 0 0 0 0 699 "wh-1" -1 -1 "d" 15 1
"1617" 13 "28" 11 38 0 0 0 0 0 0 0 9932 0 0 0 0 0 0 "wh" -1 -1 "d" 8 0
"1618" 13 "28" 13 38 0 0 0 0 0 0 0 9932 0 0 0 0 0 0 "wh+2" -1 -1 "d" 18 0
"1619" 13 "28" 1 38 103 1 0 2553 2553 2553 2553 2553 0 0 0 0 0 2553 "np1" -1 -1 "d" 37 1
"1620" 13 "28" 14 38 0 0 0 0 0 0 0 9932 0 0 0 0 0 0 "other" -1 -1 "d" 4 0
"1621" 13 "28" 15 38 0 0 0 0 0 0 0 9932 0 0 0 0 0 0 "other" -1 -1 "d" 18 0
"1622" 13 "28" 16 38 0 0 0 0 0 0 0 9932 0 0 0 0 0 0 "end" -1 -1 "d" 7 0
"1623" 13 "2" 8 17 286 1 0 286 286 391 286 4973 105 0 105 0 0 105 "other" 1 -1 "b" 4 1
"1624" 13 "28" 2 38 236 1 0 236 236 464 236 2789 228 0 228 0 0 228 "aux" -1 -1 "d" 5 1
"1625" 13 "28" 3 38 115 1 0 144 784 2284 1012 3801 2140 640 1500 1 1 1500 "np2" -1 -1 "d" 17 1
"1626" 1 "32" 8 34 0 0 0 0 0 0 0 7445 0 0 0 0 0 0 "other" 1 1 "a" 7 0
"1627" 13 "28" 4 38 152 1 0 152 881 881 2381 6182 729 729 0 1 1 729 "adj" -1 -1 "d" 22 1
"1628" 13 "28" 5 38 71 1 0 448 448 448 448 6630 0 0 0 0 0 448 "vp" -1 -1 "d" 12 1
"1629" 13 "28" 7 38 441 1 0 827 827 1165 827 7457 338 0 338 0 0 220 "other" -1 -1 "d" 20 1
"1630" 13 "28" 8 38 210 1 0 316 723 1109 1061 8518 793 407 386 2 2 386 "other" -1 -1 "d" 9 1
"1631" 13 "28" 9 38 329 1 329 329 329 329 715 9233 0 0 0 1 1 329 "other" -1 -1 "d" 2 1
"1632" 13 "29" 10 60 309 1 309 309 309 309 309 6463 0 0 0 0 0 309 "wh-1" -1 1 "c" 6 1
"1633" 13 "29" 11 60 0 0 0 0 0 0 0 6463 0 0 0 0 0 0 "wh" -1 1 "c" 6 0
"1634" 13 "29" 12 60 0 0 0 0 0 0 0 6463 0 0 0 0 0 0 "wh+1" -1 1 "c" 3 0
"1635" 13 "29" 13 60 0 0 0 0 0 0 0 6463 0 0 0 0 0 0 "wh+2" -1 1 "c" 11 0
"1636" 13 "29" 14 60 0 0 0 0 0 0 0 6463 0 0 0 0 0 0 "other" -1 1 "c" 28 0
"1637" 13 "29" 15 60 0 0 0 0 0 0 0 6463 0 0 0 0 0 0 "other" -1 1 "c" 25 0
"1638" 13 "29" 1 60 100 1 0 3245 3245 3523 3245 3245 278 0 278 0 0 278 "np1" -1 1 "c" 33 1
"1639" 13 "29" 16 60 0 0 0 0 0 0 0 6463 0 0 0 0 0 0 "end" -1 1 "c" 20 0
"1640" 13 "2" 9 17 165 1 0 165 286 286 391 5364 121 121 0 1 1 121 "other" 1 -1 "b" 7 1
"1641" 13 "29" 2 60 27 1 0 147 147 147 147 3392 0 0 0 0 0 147 "aux" -1 1 "c" 6 1
"1642" 1 "32" 9 34 221 1 221 221 221 221 221 7666 0 0 0 0 0 221 "other" 1 1 "a" 7 1
"1643" 13 "29" 3 60 223 1 0 671 671 671 671 4063 0 0 0 0 0 671 "np2" -1 1 "c" 18 1
"1644" 13 "29" 4 60 292 1 0 474 474 474 474 4537 0 0 0 0 0 474 "adj" -1 1 "c" 13 1
"1645" 13 "29" 5 60 143 1 143 143 143 143 421 4958 0 0 0 1 1 143 "vp" -1 1 "c" 17 1
"1646" 13 "29" 6 60 207 1 207 207 207 207 207 5165 0 0 0 0 0 207 "other" -1 1 "c" 4 1
"1647" 13 "29" 7 60 212 1 212 212 212 212 212 5377 0 0 0 0 0 212 "other" -1 1 "c" 3 1
"1648" 13 "29" 8 60 457 1 0 571 571 571 571 5948 0 0 0 0 0 571 "other" -1 1 "c" 8 1
"1649" 13 "29" 9 60 206 1 206 206 206 206 206 6154 0 0 0 0 0 206 "other" -1 1 "c" 6 1
"1650" 13 "30" 10 55 208 1 208 208 208 208 208 4981 0 0 0 0 0 208 "other" 1 -1 "b" 6 1
"1651" 13 "30" 11 55 158 1 158 158 158 158 158 5139 0 0 0 0 0 158 "wh-1" 1 -1 "b" 11 1
"1652" 13 "30" 12 55 0 0 0 0 0 0 0 5139 0 0 0 0 0 0 "wh" 1 -1 "b" 8 0
"1653" 13 "30" 14 55 0 0 0 0 0 0 0 5139 0 0 0 0 0 0 "wh+2" 1 -1 "b" 15 0
"1654" 13 "30" 1 55 195 1 0 1477 1477 1477 1477 1477 0 0 0 0 0 1477 "np1" 1 -1 "b" 35 1
"1655" 13 "30" 15 55 0 0 0 0 0 0 0 5139 0 0 0 0 0 0 "other" 1 -1 "b" 17 0
"1656" 13 "30" 16 55 0 0 0 0 0 0 0 5139 0 0 0 0 0 0 "other" 1 -1 "b" 18 0
"1657" 13 "30" 17 55 0 0 0 0 0 0 0 5139 0 0 0 0 0 0 "end" 1 -1 "b" 14 0
"1658" 13 "30" 2 55 274 1 274 274 274 274 274 1751 0 0 0 0 0 274 "aux" 1 -1 "b" 5 1
"1659" 13 "30" 3 55 201 1 0 201 201 352 201 1952 151 0 151 0 0 151 "np2" 1 -1 "b" 10 1
"1660" 13 "30" 4 55 210 1 0 210 883 883 1034 2986 673 673 0 1 1 673 "adj" 1 -1 "b" 24 1
"1661" 13 "30" 5 55 278 1 278 278 278 278 278 3264 0 0 0 0 0 278 "vp" 1 -1 "b" 10 1
"1662" 13 "30" 6 55 223 1 0 907 907 907 907 4171 0 0 0 0 0 907 "other" 1 -1 "b" 19 1
"1663" 13 "30" 8 55 0 0 0 0 0 255 0 4171 255 0 255 0 0 255 "other" 1 -1 "b" 2 1
"1664" 13 "30" 9 55 103 1 0 103 347 347 602 4773 244 244 0 1 1 244 "other" 1 -1 "b" 6 1
"1665" 13 "3" 10 14 217 1 217 217 217 217 217 7150 0 0 0 0 0 217 "wh-1" 1 1 "a" 6 1
"1666" 13 "31" 10 77 213 1 213 213 213 213 213 5439 0 0 0 0 0 213 "wh-1" 1 1 "a" 8 1
"1667" 13 "3" 11 14 0 0 0 0 0 0 0 7150 0 0 0 0 0 0 "wh" 1 1 "a" 6 0
"1668" 13 "31" 11 77 0 0 0 0 0 0 0 5439 0 0 0 0 0 0 "wh" 1 1 "a" 4 0
"1669" 13 "31" 12 77 0 0 0 0 0 0 0 5439 0 0 0 0 0 0 "wh+1" 1 1 "a" 4 0
"1670" 13 "31" 13 77 0 0 0 0 0 0 0 5439 0 0 0 0 0 0 "wh+2" 1 1 "a" 7 0
"1671" 13 "3" 1 14 193 1 0 1123 1123 1123 1123 1123 0 0 0 0 0 1123 "np1" 1 1 "a" 25 1
"1672" 13 "31" 15 77 0 0 0 0 0 0 0 5439 0 0 0 0 0 0 "other" 1 1 "a" 32 0
"1673" 13 "31" 16 77 0 0 0 0 0 0 0 5439 0 0 0 0 0 0 "end" 1 1 "a" 15 0
"1674" 13 "31" 1 77 261 1 0 1883 1883 1883 1883 1883 0 0 0 0 0 1883 "np1" 1 1 "a" 47 1
"1675" 13 "3" 12 14 0 0 0 0 0 0 0 7150 0 0 0 0 0 0 "wh+1" 1 1 "a" 2 0
"1676" 1 "3" 3 123 182 1 0 402 402 402 562 1639 0 0 0 1 1 402 "np2" 1 -1 "b" 14 1
"1677" 13 "31" 2 77 249 1 249 249 249 249 249 2132 0 0 0 0 0 249 "aux" 1 1 "a" 6 1
"1678" 13 "31" 3 77 204 1 0 419 419 419 419 2551 0 0 0 0 0 419 "np2" 1 1 "a" 10 1
"1679" 13 "3" 14 14 0 0 0 0 0 0 0 7150 0 0 0 0 0 0 "other" 1 1 "a" 8 0
"1680" 13 "31" 4 77 306 1 306 306 306 306 306 2857 0 0 0 0 0 306 "adj" 1 1 "a" 11 1
"1681" 13 "3" 15 14 0 0 0 0 0 0 0 7150 0 0 0 0 0 0 "other" 1 1 "a" 14 0
"1682" 13 "31" 5 77 501 1 0 1369 1369 1369 1369 4226 0 0 0 0 0 1369 "vp" 1 1 "a" 20 1
"1683" 13 "3" 16 14 0 0 0 0 0 0 0 7150 0 0 0 0 0 0 "end" 1 1 "a" 29 0
"1684" 13 "31" 6 77 0 0 0 0 0 357 0 4226 357 0 357 0 0 357 "other" 1 1 "a" 4 1
"1685" 13 "31" 8 77 138 1 0 138 498 498 855 5081 360 360 0 1 1 360 "other" 1 1 "a" 8 1
"1686" 13 "31" 9 77 145 1 145 145 145 145 145 5226 0 0 0 0 0 145 "other" 1 1 "a" 14 1
"1687" 13 "32" 10 36 267 1 267 267 267 267 267 7554 0 0 0 0 0 267 "wh-1" -1 -1 "d" 6 1
"1688" 13 "32" 11 36 0 0 0 0 0 0 0 7554 0 0 0 0 0 0 "wh" -1 -1 "d" 4 0
"1689" 13 "32" 12 36 400 1 400 400 400 400 400 7954 0 0 0 0 0 400 "wh+1" -1 -1 "d" 6 1
"1690" 13 "32" 13 36 0 0 0 0 0 0 0 7954 0 0 0 0 0 0 "wh+2" -1 -1 "d" 3 0
"1691" 13 "32" 1 36 180 1 0 1945 1945 1945 1945 1945 0 0 0 0 0 1945 "np1" -1 -1 "d" 40 1
"1692" 13 "3" 2 14 183 1 183 183 183 183 183 1306 0 0 0 0 0 183 "aux" 1 1 "a" 6 1
"1693" 13 "32" 14 36 0 0 0 0 0 0 0 7954 0 0 0 0 0 0 "other" -1 -1 "d" 9 0
"1694" 13 "32" 15 36 0 0 0 0 0 0 0 7954 0 0 0 0 0 0 "other" -1 -1 "d" 8 0
"1695" 13 "32" 16 36 0 0 0 0 0 0 0 7954 0 0 0 0 0 0 "end" -1 -1 "d" 19 0
"1696" 13 "32" 2 36 0 0 0 0 0 0 0 1945 0 0 0 0 0 0 "aux" -1 -1 "d" 5 0
"1697" 13 "32" 3 36 263 1 0 1460 1460 1460 1460 3405 0 0 0 0 0 1460 "np2" -1 -1 "d" 29 1
"1698" 13 "32" 4 36 213 1 213 213 213 213 213 3618 0 0 0 0 0 213 "adj" -1 -1 "d" 8 1
"1699" 13 "32" 5 36 313 1 0 960 960 960 960 4578 0 0 0 0 0 960 "vp" -1 -1 "d" 20 1
"1700" 13 "32" 7 36 133 1 0 721 721 1757 721 5299 1036 0 1036 0 0 1036 "other" -1 -1 "d" 16 1
"1701" 13 "32" 8 36 384 1 0 384 579 579 1615 6914 195 195 0 1 1 195 "other" -1 -1 "d" 7 1
"1702" 13 "32" 9 36 88 1 0 373 373 373 373 7287 0 0 0 0 0 373 "other" -1 -1 "d" 7 1
"1703" 13 "3" 3 14 240 1 0 787 787 787 787 2093 0 0 0 0 0 787 "np2" 1 1 "a" 14 1
"1704" 13 "3" 4 14 118 1 0 3362 3362 3362 3362 5455 0 0 0 0 0 3362 "adj" 1 1 "a" 29 1
"1705" 13 "3" 5 14 228 1 0 344 344 344 344 5799 0 0 0 0 0 344 "vp" 1 1 "a" 11 1
"1706" 13 "3" 6 14 162 1 0 405 405 405 405 6204 0 0 0 0 0 405 "other" 1 1 "a" 4 1
"1707" 13 "3" 7 14 145 1 145 145 145 145 145 6349 0 0 0 0 0 145 "other" 1 1 "a" 8 1
"1708" 13 "3" 8 14 229 1 229 229 229 229 229 6578 0 0 0 0 0 229 "other" 1 1 "a" 6 1
"1709" 13 "3" 9 14 355 1 355 355 355 355 355 6933 0 0 0 0 0 355 "other" 1 1 "a" 5 1
"1710" 13 "4" 10 51 144 1 144 144 144 144 144 3125 0 0 0 0 0 144 "wh-1" -1 -1 "d" 7 1
"1711" 13 "4" 11 51 0 0 0 0 0 0 0 3125 0 0 0 0 0 0 "wh" -1 -1 "d" 4 0
"1712" 1 "3" 4 123 225 1 0 390 390 985 390 2029 595 0 595 0 0 218 "adj" 1 -1 "b" 29 1
"1713" 13 "4" 12 51 0 0 0 0 0 0 0 3125 0 0 0 0 0 0 "wh+1" -1 -1 "d" 4 0
"1714" 13 "4" 13 51 0 0 0 0 0 0 0 3125 0 0 0 0 0 0 "wh+2" -1 -1 "d" 2 0
"1715" 13 "4" 1 51 249 1 0 805 805 805 805 805 0 0 0 0 0 805 "np1" -1 -1 "d" 27 1
"1716" 13 "4" 15 51 0 0 0 0 0 0 0 3125 0 0 0 0 0 0 "other" -1 -1 "d" 12 0
"1717" 13 "4" 16 51 0 0 0 0 0 0 0 3125 0 0 0 0 0 0 "end" -1 -1 "d" 32 0
"1718" 13 "4" 2 51 246 1 246 246 246 246 246 1051 0 0 0 0 0 246 "aux" -1 -1 "d" 5 1
"1719" 13 "4" 3 51 241 1 0 427 427 427 427 1478 0 0 0 0 0 427 "np2" -1 -1 "d" 13 1
"1720" 13 "4" 4 51 209 1 209 209 209 209 209 1687 0 0 0 0 0 209 "adj" -1 -1 "d" 14 1
"1721" 13 "4" 5 51 301 1 0 458 458 458 458 2145 0 0 0 0 0 458 "vp" -1 -1 "d" 21 1
"1722" 13 "4" 6 51 0 0 0 0 0 174 0 2145 174 0 174 0 0 174 "other" -1 -1 "d" 4 1
"1723" 13 "4" 7 51 115 1 0 115 303 303 477 2622 188 188 0 1 1 188 "other" -1 -1 "d" 3 1
"1724" 13 "4" 8 51 359 1 359 359 359 359 359 2981 0 0 0 0 0 359 "other" -1 -1 "d" 4 1
"1725" 13 "4" 9 51 0 0 0 0 0 0 0 2981 0 0 0 0 0 0 "other" -1 -1 "d" 3 0
"1726" 13 "5" 10 81 202 1 0 202 369 369 589 5827 167 167 0 1 1 167 "wh-1" -1 1 "c" 10 1
"1727" 13 "5" 11 81 0 0 0 0 0 0 0 5827 0 0 0 0 0 0 "wh" -1 1 "c" 3 0
"1728" 1 "3" 5 123 94 1 0 94 336 336 931 2960 242 242 0 2 2 117 "vp" 1 -1 "b" 11 1
"1729" 13 "5" 12 81 0 0 0 0 0 0 0 5827 0 0 0 0 0 0 "wh+1" -1 1 "c" 6 0
"1730" 13 "5" 13 81 0 0 0 0 0 0 0 5827 0 0 0 0 0 0 "wh+2" -1 1 "c" 14 0
"1731" 13 "5" 14 81 0 0 0 0 0 0 0 5827 0 0 0 0 0 0 "other" -1 1 "c" 18 0
"1732" 13 "5" 15 81 0 0 0 0 0 0 0 5827 0 0 0 0 0 0 "other" -1 1 "c" 14 0
"1733" 13 "5" 16 81 0 0 0 0 0 0 0 5827 0 0 0 0 0 0 "end" -1 1 "c" 32 0
"1734" 13 "5" 1 81 27 1 0 1516 1516 1516 1516 1516 0 0 0 0 0 1516 "np1" -1 1 "c" 33 1
"1735" 13 "5" 2 81 240 1 240 240 240 240 240 1756 0 0 0 0 0 240 "aux" -1 1 "c" 6 1
"1736" 13 "5" 3 81 427 1 0 624 624 624 624 2380 0 0 0 0 0 624 "np2" -1 1 "c" 12 1
"1737" 13 "5" 4 81 207 1 0 696 696 696 696 3076 0 0 0 0 0 696 "adj" -1 1 "c" 23 1
"1738" 13 "5" 5 81 426 1 0 980 980 980 980 4056 0 0 0 0 0 980 "vp" -1 1 "c" 21 1
"1739" 13 "5" 6 81 0 0 0 0 0 219 0 4056 219 0 219 0 0 219 "other" -1 1 "c" 4 1
"1740" 13 "5" 7 81 168 1 0 168 342 342 561 4617 174 174 0 1 1 174 "other" -1 1 "c" 10 1
"1741" 13 "5" 8 81 0 0 0 0 0 221 0 4617 221 0 221 0 0 221 "other" -1 1 "c" 6 1
"1742" 13 "5" 9 81 229 1 0 229 400 620 621 5238 391 171 220 1 1 220 "other" -1 1 "c" 5 1
"1743" 13 "6" 10 40 80 1 80 80 80 80 80 7762 0 0 0 0 0 80 "wh-1" 1 -1 "b" 11 1
"1744" 13 "6" 11 40 0 0 0 0 0 0 0 7762 0 0 0 0 0 0 "wh" 1 -1 "b" 4 0
"1745" 13 "6" 12 40 0 0 0 0 0 0 0 7762 0 0 0 0 0 0 "wh+1" 1 -1 "b" 7 0
"1746" 13 "6" 13 40 0 0 0 0 0 0 0 7762 0 0 0 0 0 0 "wh+2" 1 -1 "b" 4 0
"1747" 13 "6" 1 40 193 1 0 3322 3322 3448 3322 3322 126 0 126 0 0 126 "np1" 1 -1 "b" 34 1
"1748" 13 "6" 14 40 0 0 0 0 0 0 0 7762 0 0 0 0 0 0 "other" 1 -1 "b" 27 0
"1749" 13 "6" 15 40 0 0 0 0 0 0 0 7762 0 0 0 0 0 0 "other" 1 -1 "b" 4 0
"1750" 13 "6" 16 40 0 0 0 0 0 0 0 7762 0 0 0 0 0 0 "end" 1 -1 "b" 8 0
"1751" 13 "6" 2 40 301 1 0 301 301 556 301 3623 255 0 255 0 0 255 "aux" 1 -1 "b" 5 1
"1752" 13 "6" 3 40 118 1 0 118 837 837 1092 4715 719 719 0 1 1 719 "np2" 1 -1 "b" 12 1
"1753" 13 "6" 4 40 24 1 0 553 553 553 553 5268 0 0 0 0 0 553 "adj" 1 -1 "b" 18 1
"1754" 13 "6" 5 40 211 1 0 843 843 843 969 6237 0 0 0 1 1 843 "vp" 1 -1 "b" 23 1
"1755" 13 "6" 6 40 0 0 0 0 0 267 0 6237 267 0 267 0 0 267 "other" 1 -1 "b" 4 1
"1756" 13 "6" 7 40 478 1 0 478 612 612 879 7116 134 134 0 1 1 134 "other" 1 -1 "b" 13 1
"1757" 13 "6" 8 40 284 1 284 284 284 284 284 7400 0 0 0 0 0 284 "other" 1 -1 "b" 6 1
"1758" 13 "6" 9 40 282 1 282 282 282 282 282 7682 0 0 0 0 0 282 "other" 1 -1 "b" 5 1
"1759" 13 "7" 11 99 0 0 0 0 0 0 0 7372 0 0 0 0 0 0 "wh" 1 1 "a" 6 0
"1760" 1 "3" 7 123 133 1 0 346 346 346 346 3306 0 0 0 0 0 346 "other" 1 -1 "b" 8 1
"1761" 13 "7" 12 99 0 0 0 0 0 0 0 7372 0 0 0 0 0 0 "wh+1" 1 1 "a" 5 0
"1762" 13 "7" 13 99 0 0 0 0 0 0 0 7372 0 0 0 0 0 0 "wh+2" 1 1 "a" 2 0
"1763" 13 "7" 15 99 0 0 0 0 0 0 0 7372 0 0 0 0 0 0 "other" 1 1 "a" 17 0
"1764" 13 "7" 16 99 0 0 0 0 0 0 0 7372 0 0 0 0 0 0 "end" 1 1 "a" 19 0
"1765" 13 "7" 1 99 173 1 0 1480 1480 1535 1480 1480 55 0 55 0 0 55 "np1" 1 1 "a" 27 1
"1766" 13 "7" 2 99 184 1 184 184 184 184 184 1664 0 0 0 0 0 184 "aux" 1 1 "a" 6 1
"1767" 13 "7" 3 99 117 1 0 1774 1774 2238 1774 3438 464 0 464 0 0 464 "np2" 1 1 "a" 30 1
"1768" 13 "7" 4 99 286 1 0 479 479 708 479 3917 229 0 229 0 0 229 "adj" 1 1 "a" 9 1
"1769" 13 "7" 5 99 207 1 0 932 932 932 1680 5597 0 0 0 1 1 932 "vp" 1 1 "a" 23 1
"1770" 13 "7" 6 99 0 0 0 0 0 280 0 5597 280 0 280 0 0 280 "other" 1 1 "a" 4 1
"1771" 13 "7" 7 99 139 1 0 700 1068 1068 1348 6945 368 368 0 1 1 368 "other" 1 1 "a" 19 1
"1772" 13 "7" 8 99 231 1 231 231 231 231 231 7176 0 0 0 0 0 231 "other" 1 1 "a" 4 1
"1773" 13 "7" 9 99 196 1 196 196 196 196 196 7372 0 0 0 0 0 196 "other" 1 1 "a" 5 1
"1774" 1 "3" 8 123 341 1 341 341 341 341 341 3647 0 0 0 0 0 341 "other" 1 -1 "b" 6 1
"1775" 13 "9" 11 116 0 0 0 0 0 0 0 4402 0 0 0 0 0 0 "wh" -1 1 "c" 6 0
"1776" 13 "9" 1 116 172 1 0 784 784 1036 784 784 252 0 252 0 0 252 "np1" -1 1 "c" 25 1
"1777" 13 "9" 12 116 0 0 0 0 0 0 0 4402 0 0 0 0 0 0 "wh+1" -1 1 "c" 6 0
"1778" 13 "9" 13 116 0 0 0 0 0 0 0 4402 0 0 0 0 0 0 "wh+2" -1 1 "c" 2 0
"1779" 13 "9" 15 116 0 0 0 0 0 0 0 4402 0 0 0 0 0 0 "other" -1 1 "c" 10 0
"1780" 13 "9" 16 116 0 0 0 0 0 0 0 4402 0 0 0 0 0 0 "end" -1 1 "c" 20 0
"1781" 13 "9" 2 116 233 1 233 233 233 233 233 1017 0 0 0 0 0 233 "aux" -1 1 "c" 6 1
"1782" 13 "9" 3 116 200 1 0 852 852 852 852 1869 0 0 0 0 0 852 "np2" -1 1 "c" 23 1
"1783" 13 "9" 4 116 202 1 0 574 574 574 574 2443 0 0 0 0 0 574 "adj" -1 1 "c" 22 1
"1784" 13 "9" 5 116 245 1 0 643 643 643 643 3086 0 0 0 0 0 643 "vp" -1 1 "c" 15 1
"1785" 13 "9" 6 116 0 0 0 0 0 424 0 3086 424 0 424 0 0 424 "other" -1 1 "c" 4 1
"1786" 13 "9" 7 116 169 1 169 169 169 169 845 3931 0 0 0 1 1 169 "other" -1 1 "c" 11 1
"1787" 13 "9" 8 116 221 1 221 221 221 221 221 4152 0 0 0 0 0 221 "other" -1 1 "c" 6 1
"1788" 13 "9" 9 116 250 1 250 250 250 250 250 4402 0 0 0 0 0 250 "other" -1 1 "c" 5 1
"1789" 14 "10" 10 124 248 1 248 248 248 248 502 7005 0 0 0 1 1 248 "wh-1" -1 -1 "d" 9 1
"1790" 14 "10" 11 124 0 0 0 0 0 0 0 7005 0 0 0 0 0 0 "wh" -1 -1 "d" 8 0
"1791" 14 "10" 1 124 217 1 0 1241 1241 2388 1241 1241 1147 0 1147 0 0 1147 "np1" -1 -1 "d" 29 1
"1792" 14 "10" 12 124 0 0 0 0 0 0 0 7005 0 0 0 0 0 0 "wh+1" -1 -1 "d" 5 0
"1793" 14 "10" 13 124 0 0 0 0 0 0 0 7005 0 0 0 0 0 0 "wh+2" -1 -1 "d" 15 0
"1794" 14 "10" 14 124 0 0 0 0 0 0 0 7005 0 0 0 0 0 0 "other" -1 -1 "d" 12 0
"1795" 14 "10" 15 124 0 0 0 0 0 0 0 7005 0 0 0 0 0 0 "other" -1 -1 "d" 20 0
"1796" 14 "10" 16 124 0 0 0 0 0 0 0 7005 0 0 0 0 0 0 "end" -1 -1 "d" 14 0
"1797" 14 "10" 2 124 354 1 354 354 354 354 354 1595 0 0 0 0 0 354 "aux" -1 -1 "d" 5 1
"1798" 14 "10" 3 124 314 1 0 741 741 741 741 2336 0 0 0 0 0 741 "np2" -1 -1 "d" 22 1
"1799" 14 "10" 4 124 417 1 0 1515 1515 1515 1515 3851 0 0 0 0 0 1515 "adj" -1 -1 "d" 30 1
"1800" 14 "10" 5 124 192 1 0 778 778 778 1925 5776 0 0 0 1 1 778 "vp" -1 -1 "d" 20 1
"1801" 14 "10" 6 124 228 1 228 228 228 228 228 6004 0 0 0 0 0 228 "other" -1 -1 "d" 4 1
"1802" 14 "10" 7 124 232 1 232 232 232 232 232 6236 0 0 0 0 0 232 "other" -1 -1 "d" 15 1
"1803" 14 "10" 8 124 267 1 0 267 267 521 267 6503 254 0 254 0 0 254 "other" -1 -1 "d" 8 1
"1804" 14 "1" 10 67 233 1 233 233 233 233 389 9881 0 0 0 1 1 233 "wh-1" 1 1 "a" 6 1
"1805" 14 "1" 11 67 0 0 0 0 0 0 0 9881 0 0 0 0 0 0 "wh" 1 1 "a" 6 0
"1806" 14 "1" 12 67 0 0 0 0 0 0 0 9881 0 0 0 0 0 0 "wh+1" 1 1 "a" 4 0
"1807" 14 "1" 15 67 0 0 0 0 0 0 0 9881 0 0 0 0 0 0 "other" 1 1 "a" 5 0
"1808" 14 "1" 16 67 0 0 0 0 0 0 0 9881 0 0 0 0 0 0 "end" 1 1 "a" 14 0
"1809" 14 "1" 1 67 201 1 0 1881 1881 2529 1881 1881 648 0 648 0 0 648 "np1" 1 1 "a" 33 1
"1810" 14 "12" 10 19 189 1 189 189 189 189 189 7831 0 0 0 0 0 189 "wh-1" 1 -1 "b" 13 1
"1811" 14 "12" 11 19 0 0 0 0 0 0 0 7831 0 0 0 0 0 0 "wh" 1 -1 "b" 6 0
"1812" 14 "12" 1 19 232 1 0 1028 1028 1855 1028 1028 827 0 827 0 0 827 "np1" 1 -1 "b" 32 1
"1813" 14 "12" 12 19 0 0 0 0 0 0 0 7831 0 0 0 0 0 0 "wh+1" 1 -1 "b" 4 0
"1814" 14 "12" 13 19 0 0 0 0 0 0 0 7831 0 0 0 0 0 0 "wh+2" 1 -1 "b" 12 0
"1815" 14 "12" 14 19 0 0 0 0 0 0 0 7831 0 0 0 0 0 0 "other" 1 -1 "b" 5 0
"1816" 14 "12" 16 19 0 0 0 0 0 0 0 7831 0 0 0 0 0 0 "end" 1 -1 "b" 25 0
"1817" 14 "12" 2 19 343 1 343 343 343 343 343 1371 0 0 0 0 0 343 "aux" 1 -1 "b" 5 1
"1818" 14 "12" 3 19 291 1 0 618 618 1199 618 1989 581 0 581 0 0 581 "np2" 1 -1 "b" 26 1
"1819" 14 "12" 4 19 552 1 0 948 948 1746 948 2937 798 0 798 0 0 538 "adj" 1 -1 "b" 26 1
"1820" 14 "12" 5 19 377 1 0 568 722 917 982 3919 349 154 195 1 1 195 "vp" 1 -1 "b" 8 1
"1821" 14 "12" 6 19 0 0 0 0 0 550 0 3919 550 0 550 0 1 222 "other" 1 -1 "b" 4 1
"1822" 14 "1" 2 67 289 1 0 611 611 1094 611 2492 483 0 483 0 0 196 "aux" 1 1 "a" 6 1
"1823" 14 "12" 7 19 124 1 0 124 586 586 3277 7196 462 462 0 2 2 325 "other" 1 -1 "b" 22 1
"1824" 14 "12" 8 19 0 0 0 0 0 160 0 7196 160 0 160 0 0 160 "other" 1 -1 "b" 3 1
"1825" 14 "12" 9 19 286 1 286 286 286 286 446 7642 0 0 0 1 1 286 "other" 1 -1 "b" 6 1
"1826" 14 "13" 10 115 412 1 412 412 412 412 412 6820 0 0 0 0 0 412 "other" 1 1 "a" 5 1
"1827" 14 "13" 1 115 231 1 0 2569 2569 2569 2569 2569 0 0 0 0 0 2569 "np1" 1 1 "a" 53 1
"1828" 14 "13" 12 115 0 0 0 0 0 0 0 6820 0 0 0 0 0 0 "wh" 1 1 "a" 6 0
"1829" 14 "13" 13 115 0 0 0 0 0 0 0 6820 0 0 0 0 0 0 "wh+1" 1 1 "a" 6 0
"1830" 14 "13" 14 115 0 0 0 0 0 0 0 6820 0 0 0 0 0 0 "wh+2" 1 1 "a" 16 0
"1831" 14 "13" 15 115 0 0 0 0 0 0 0 6820 0 0 0 0 0 0 "other" 1 1 "a" 20 0
"1832" 14 "13" 16 115 0 0 0 0 0 0 0 6820 0 0 0 0 0 0 "other" 1 1 "a" 9 0
"1833" 14 "13" 17 115 0 0 0 0 0 0 0 6820 0 0 0 0 0 0 "end" 1 1 "a" 18 0
"1834" 14 "13" 2 115 0 0 0 0 0 578 0 2569 578 0 578 0 0 274 "aux" 1 1 "a" 6 1
"1835" 14 "13" 3 115 52 1 0 52 295 295 873 3442 243 243 0 2 2 243 "np2" 1 1 "a" 13 1
"1836" 14 "13" 4 115 266 1 0 1189 1189 1189 1189 4631 0 0 0 0 0 1189 "adj" 1 1 "a" 28 1
"1837" 14 "13" 5 115 296 1 0 700 700 700 700 5331 0 0 0 0 0 700 "vp" 1 1 "a" 10 1
"1838" 14 "13" 6 115 0 0 0 0 0 282 0 5331 282 0 282 0 0 282 "other" 1 1 "a" 4 1
"1839" 14 "1" 3 67 355 1 0 355 1037 1037 2168 4660 682 682 0 2 2 564 "np2" 1 1 "a" 23 1
"1840" 14 "13" 7 115 144 1 144 144 144 144 426 5757 0 0 0 1 1 144 "other" 1 1 "a" 8 1
"1841" 14 "13" 8 115 417 1 0 651 651 651 651 6408 0 0 0 0 0 651 "other" 1 1 "a" 14 1
"1842" 14 "14" 10 76 322 1 0 852 852 852 852 6455 0 0 0 0 0 852 "wh-1" -1 -1 "d" 15 1
"1843" 14 "14" 11 76 0 0 0 0 0 0 0 6455 0 0 0 0 0 0 "wh" -1 -1 "d" 6 0
"1844" 14 "14" 12 76 0 0 0 0 0 0 0 6455 0 0 0 0 0 0 "wh+1" -1 -1 "d" 6 0
"1845" 14 "14" 13 76 0 0 0 0 0 0 0 6455 0 0 0 0 0 0 "wh+2" -1 -1 "d" 31 0
"1846" 14 "14" 14 76 0 0 0 0 0 0 0 6455 0 0 0 0 0 0 "other" -1 -1 "d" 25 0
"1847" 14 "14" 15 76 0 0 0 0 0 0 0 6455 0 0 0 0 0 0 "other" -1 -1 "d" 14 0
"1848" 14 "14" 16 76 0 0 0 0 0 0 0 6455 0 0 0 0 0 0 "end" -1 -1 "d" 26 0
"1849" 14 "14" 1 76 70 1 0 1145 1145 1145 1145 1145 0 0 0 0 0 1145 "np1" -1 -1 "d" 32 1
"1850" 14 "14" 2 76 443 1 0 576 576 576 576 1721 0 0 0 0 0 576 "aux" -1 -1 "d" 5 1
"1851" 14 "14" 3 76 370 1 370 370 370 370 370 2091 0 0 0 0 0 370 "np2" -1 -1 "d" 13 1
"1852" 14 "14" 4 76 372 1 0 1289 1289 1289 1289 3380 0 0 0 0 0 1289 "adj" -1 -1 "d" 31 1
"1853" 14 "14" 5 76 249 1 0 1099 1099 1099 1099 4479 0 0 0 0 0 1099 "vp" -1 -1 "d" 21 1
"1854" 14 "1" 4 67 420 1 0 420 420 570 420 5080 150 0 150 0 0 150 "adj" 1 1 "a" 19 1
"1855" 14 "14" 6 76 0 0 0 0 0 275 0 4479 275 0 275 0 0 275 "other" -1 -1 "d" 4 1
"1856" 14 "14" 7 76 125 1 0 125 349 349 624 5103 224 224 0 1 1 224 "other" -1 -1 "d" 6 1
"1857" 14 "14" 9 76 500 1 500 500 500 500 500 5603 0 0 0 0 0 500 "other" -1 -1 "d" 7 1
"1858" 14 "15" 10 114 195 1 195 195 195 195 195 9418 0 0 0 0 0 195 "wh-1" -1 1 "c" 9 1
"1859" 14 "15" 11 114 0 0 0 0 0 0 0 9418 0 0 0 0 0 0 "wh" -1 1 "c" 4 0
"1860" 14 "15" 1 114 287 1 0 2468 2468 3948 2468 2468 1480 0 1480 0 0 302 "np1" -1 1 "c" 37 1
"1861" 14 "15" 13 114 178 1 178 178 178 178 178 9596 0 0 0 0 0 178 "wh+2" -1 1 "c" 10 1
"1862" 14 "15" 14 114 0 0 0 0 0 0 0 9596 0 0 0 0 0 0 "other" -1 1 "c" 20 0
"1863" 14 "15" 15 114 0 0 0 0 0 0 0 9596 0 0 0 0 0 0 "other" -1 1 "c" 24 0
"1864" 14 "15" 16 114 0 0 0 0 0 0 0 9596 0 0 0 0 0 0 "end" -1 1 "c" 31 0
"1865" 14 "15" 2 114 301 1 0 301 301 621 1479 3947 320 0 320 1 2 150 "aux" -1 1 "c" 6 1
"1866" 14 "15" 3 114 278 1 0 278 1061 1061 1231 5178 783 783 0 1 1 783 "np2" -1 1 "c" 15 1
"1867" 14 "15" 4 114 280 1 0 668 668 1209 668 5846 541 0 541 0 1 282 "adj" -1 1 "c" 28 1
"1868" 14 "15" 5 114 368 1 0 368 917 917 1910 7756 549 549 0 2 2 549 "vp" -1 1 "c" 9 1
"1869" 14 "15" 6 114 243 1 243 243 243 243 243 7999 0 0 0 0 0 243 "other" -1 1 "c" 4 1
"1870" 14 "1" 5 67 314 1 0 314 898 898 1048 6128 584 584 0 1 1 584 "vp" 1 1 "a" 18 1
"1871" 14 "15" 7 114 210 1 0 660 660 857 660 8659 197 0 197 0 0 197 "other" -1 1 "c" 21 1
"1872" 14 "15" 8 114 0 0 0 0 0 188 0 8659 188 0 188 0 1 188 "other" -1 1 "c" 7 1
"1873" 14 "15" 9 114 179 1 179 179 179 179 564 9223 0 0 0 1 1 179 "other" -1 1 "c" 9 1
"1874" 14 "16" 10 35 434 1 434 434 434 434 434 9085 0 0 0 0 0 434 "wh-1" 1 -1 "b" 10 1
"1875" 14 "16" 11 35 0 0 0 0 0 0 0 9085 0 0 0 0 0 0 "wh" 1 -1 "b" 6 0
"1876" 14 "16" 12 35 0 0 0 0 0 0 0 9085 0 0 0 0 0 0 "wh+1" 1 -1 "b" 7 0
"1877" 14 "16" 13 35 0 0 0 0 0 0 0 9085 0 0 0 0 0 0 "wh+2" 1 -1 "b" 12 0
"1878" 14 "16" 1 35 242 1 0 1144 1144 2663 1144 1144 1519 0 1519 0 0 273 "np1" 1 -1 "b" 33 1
"1879" 14 "16" 14 35 0 0 0 0 0 0 0 9085 0 0 0 0 0 0 "other" 1 -1 "b" 21 0
"1880" 14 "16" 15 35 0 0 0 0 0 0 0 9085 0 0 0 0 0 0 "other" 1 -1 "b" 18 0
"1881" 14 "16" 16 35 0 0 0 0 0 0 0 9085 0 0 0 0 0 0 "end" 1 -1 "b" 21 0
"1882" 14 "16" 2 35 257 1 0 257 257 826 435 1579 569 0 569 1 2 259 "aux" 1 -1 "b" 5 1
"1883" 14 "16" 3 35 213 1 0 213 1493 2030 1803 3382 1817 1280 537 2 3 233 "np2" 1 -1 "b" 25 1
"1884" 14 "16" 4 35 396 1 0 1208 1208 1482 1208 4590 274 0 274 0 0 274 "adj" 1 -1 "b" 32 1
"1885" 14 "16" 5 35 342 1 0 342 451 451 2862 7452 109 109 0 1 1 109 "vp" 1 -1 "b" 11 1
"1886" 14 "16" 6 35 0 0 0 0 0 270 0 7452 270 0 270 0 0 270 "other" 1 -1 "b" 4 1
"1887" 14 "1" 6 67 0 0 0 0 0 669 0 6128 669 0 669 0 0 298 "other" 1 1 "a" 4 1
"1888" 14 "16" 7 35 128 1 128 128 128 128 398 7850 0 0 0 1 1 128 "other" 1 -1 "b" 7 1
"1889" 14 "16" 8 35 0 0 0 0 0 143 0 7850 143 0 143 0 0 143 "other" 1 -1 "b" 6 1
"1890" 14 "16" 9 35 235 1 0 235 658 658 801 8651 423 423 0 1 1 423 "other" 1 -1 "b" 11 1
"1891" 14 "17" 10 36 215 1 0 215 459 459 978 9285 244 244 0 2 2 50 "wh-1" 1 1 "a" 21 1
"1892" 14 "17" 11 36 0 0 0 0 0 0 0 9285 0 0 0 0 0 0 "wh" 1 1 "a" 6 0
"1893" 14 "17" 12 36 0 0 0 0 0 0 0 9285 0 0 0 0 0 0 "wh+1" 1 1 "a" 2 0
"1894" 14 "17" 13 36 0 0 0 0 0 0 0 9285 0 0 0 0 0 0 "wh+2" 1 1 "a" 12 0
"1895" 14 "17" 1 36 241 1 0 1940 1940 3491 1940 1940 1551 0 1551 0 0 1316 "np1" 1 1 "a" 34 1
"1896" 14 "17" 14 36 0 0 0 0 0 0 0 9285 0 0 0 0 0 0 "other" 1 1 "a" 15 0
"1897" 14 "17" 16 36 0 0 0 0 0 0 0 9285 0 0 0 0 0 0 "end" 1 1 "a" 17 0
"1898" 14 "17" 2 36 449 1 0 449 449 635 449 2389 186 0 186 0 0 186 "aux" 1 1 "a" 6 1
"1899" 14 "17" 3 36 211 1 0 211 416 416 651 3040 205 205 0 1 1 205 "np2" 1 1 "a" 14 1
"1900" 14 "17" 4 36 290 1 0 770 770 770 770 3810 0 0 0 0 0 770 "adj" 1 1 "a" 20 1
"1901" 14 "17" 5 36 326 1 0 1566 1566 1566 3068 6878 0 0 0 1 1 1566 "vp" 1 1 "a" 26 1
"1902" 14 "17" 6 36 196 1 0 365 365 539 365 7243 174 0 174 0 0 174 "other" 1 1 "a" 4 1
"1903" 14 "1" 7 67 187 1 0 187 2254 2254 2923 9051 2067 2067 0 2 2 763 "other" 1 1 "a" 30 1
"1904" 14 "17" 7 36 301 1 0 301 301 595 475 7718 294 0 294 1 1 157 "other" 1 1 "a" 13 1
"1905" 14 "17" 8 36 155 1 0 155 155 308 292 8010 153 0 153 1 1 153 "other" 1 1 "a" 6 1
"1906" 14 "17" 9 36 297 1 0 297 297 506 297 8307 209 0 209 0 0 209 "other" 1 1 "a" 4 1
"1907" 14 "18" 10 109 0 0 0 0 0 175 0 5751 175 0 175 0 0 175 "wh-1" -1 -1 "d" 6 1
"1908" 14 "18" 1 109 197 1 0 899 899 899 899 899 0 0 0 0 0 899 "np1" -1 -1 "d" 27 1
"1909" 14 "18" 11 109 0 0 0 0 0 0 0 5751 0 0 0 0 0 0 "wh" -1 -1 "d" 6 0
"1910" 14 "18" 12 109 216 1 0 216 561 561 736 6487 345 345 0 1 1 345 "wh+1" -1 -1 "d" 5 1
"1911" 14 "18" 13 109 0 0 0 0 0 0 0 6487 0 0 0 0 0 0 "wh+2" -1 -1 "d" 14 0
"1912" 14 "18" 14 109 0 0 0 0 0 0 0 6487 0 0 0 0 0 0 "other" -1 -1 "d" 8 0
"1913" 14 "18" 15 109 0 0 0 0 0 0 0 6487 0 0 0 0 0 0 "other" -1 -1 "d" 19 0
"1914" 14 "18" 16 109 0 0 0 0 0 0 0 6487 0 0 0 0 0 0 "end" -1 -1 "d" 10 0
"1915" 14 "18" 2 109 417 1 0 581 581 581 581 1480 0 0 0 0 0 581 "aux" -1 -1 "d" 5 1
"1916" 14 "18" 3 109 359 1 0 1074 1074 1074 1074 2554 0 0 0 0 0 1074 "np2" -1 -1 "d" 17 1
"1917" 14 "18" 4 109 188 1 0 402 402 402 402 2956 0 0 0 0 0 402 "adj" -1 -1 "d" 23 1
"1918" 14 "18" 5 109 222 1 0 1319 1319 1319 1319 4275 0 0 0 0 0 1319 "vp" -1 -1 "d" 26 1
"1919" 14 "18" 6 109 360 1 0 360 360 720 360 4635 360 0 360 0 0 360 "other" -1 -1 "d" 4 1
"1920" 14 "1" 8 67 291 1 0 441 441 441 441 9492 0 0 0 0 0 441 "other" 1 1 "a" 6 1
"1921" 14 "18" 7 109 186 1 186 186 186 186 546 5181 0 0 0 1 1 186 "other" -1 -1 "d" 22 1
"1922" 14 "18" 8 109 301 1 301 301 301 301 301 5482 0 0 0 0 0 301 "other" -1 -1 "d" 10 1
"1923" 14 "18" 9 109 269 1 269 269 269 269 269 5751 0 0 0 0 0 269 "other" -1 -1 "d" 4 1
"1924" 14 "19" 10 129 364 1 364 364 364 364 364 7031 0 0 0 0 0 364 "wh-1" -1 1 "c" 13 1
"1925" 14 "19" 11 129 0 0 0 0 0 0 0 7031 0 0 0 0 0 0 "wh" -1 1 "c" 6 0
"1926" 14 "19" 1 129 191 1 0 2336 2336 2336 2336 2336 0 0 0 0 0 2336 "np1" -1 1 "c" 38 1
"1927" 14 "19" 12 129 0 0 0 0 0 0 0 7031 0 0 0 0 0 0 "wh+1" -1 1 "c" 6 0
"1928" 14 "19" 13 129 0 0 0 0 0 0 0 7031 0 0 0 0 0 0 "wh+2" -1 1 "c" 7 0
"1929" 14 "19" 14 129 0 0 0 0 0 0 0 7031 0 0 0 0 0 0 "other" -1 1 "c" 5 0
"1930" 14 "19" 15 129 0 0 0 0 0 0 0 7031 0 0 0 0 0 0 "other" -1 1 "c" 17 0
"1931" 14 "19" 16 129 0 0 0 0 0 0 0 7031 0 0 0 0 0 0 "end" -1 1 "c" 15 0
"1932" 14 "19" 2 129 297 1 0 460 460 647 460 2796 187 0 187 0 0 187 "aux" -1 1 "c" 6 1
"1933" 14 "19" 3 129 293 1 0 293 646 646 833 3629 353 353 0 1 1 353 "np2" -1 1 "c" 21 1
"1934" 14 "19" 4 129 180 1 0 622 622 898 622 4251 276 0 276 0 0 276 "adj" -1 1 "c" 29 1
"1935" 14 "19" 5 129 255 1 0 255 1149 1149 1425 5676 894 894 0 1 1 894 "vp" -1 1 "c" 21 1
"1936" 14 "19" 6 129 0 0 0 0 0 669 0 5676 669 0 669 0 0 669 "other" -1 1 "c" 4 1
"1937" 14 "1" 9 67 0 0 0 0 0 156 0 9492 156 0 156 0 0 156 "other" 1 1 "a" 6 1
"1938" 14 "19" 8 129 0 0 0 0 0 187 0 5676 187 0 187 0 0 187 "other" -1 1 "c" 3 1
"1939" 14 "19" 9 129 135 1 135 135 135 135 991 6667 0 0 0 1 1 135 "other" -1 1 "c" 5 1
"1940" 14 "20" 10 74 207 1 207 207 207 207 207 8239 0 0 0 0 0 207 "wh-1" 1 -1 "b" 10 1
"1941" 14 "20" 11 74 0 0 0 0 0 0 0 8239 0 0 0 0 0 0 "wh" 1 -1 "b" 5 0
"1942" 14 "20" 12 74 260 1 260 260 260 260 260 8499 0 0 0 0 0 260 "wh+1" 1 -1 "b" 4 1
"1943" 14 "20" 13 74 0 0 0 0 0 0 0 8499 0 0 0 0 0 0 "wh+2" 1 -1 "b" 26 0
"1944" 14 "20" 14 74 0 0 0 0 0 0 0 8499 0 0 0 0 0 0 "other" 1 -1 "b" 6 0
"1945" 14 "20" 15 74 0 0 0 0 0 0 0 8499 0 0 0 0 0 0 "other" 1 -1 "b" 16 0
"1946" 14 "20" 16 74 0 0 0 0 0 0 0 8499 0 0 0 0 0 0 "end" 1 -1 "b" 8 0
"1947" 14 "20" 1 74 281 1 0 2134 2134 2851 2134 2134 717 0 717 0 0 717 "np1" 1 -1 "b" 35 1
"1948" 14 "20" 2 74 0 0 0 0 0 302 0 2134 302 0 302 0 0 302 "aux" 1 -1 "b" 5 1
"1949" 14 "20" 3 74 260 1 0 260 930 1283 1232 3366 1023 670 353 1 1 187 "np2" 1 -1 "b" 16 1
"1950" 14 "20" 4 74 257 1 0 960 960 1201 960 4326 241 0 241 0 0 241 "adj" 1 -1 "b" 22 1
"1951" 14 "20" 5 74 284 1 0 284 1167 1167 2478 6804 883 883 0 3 3 182 "vp" 1 -1 "b" 14 1
"1952" 14 "20" 6 74 0 0 0 0 0 186 0 6804 186 0 186 0 0 186 "other" 1 -1 "b" 4 1
"1953" 14 "20" 7 74 172 1 0 172 657 657 843 7647 485 485 0 1 1 485 "other" 1 -1 "b" 27 1
"1954" 14 "20" 8 74 0 0 0 0 0 185 0 7647 185 0 185 0 0 185 "other" 1 -1 "b" 6 1
"1955" 14 "20" 9 74 200 1 200 200 200 200 385 8032 0 0 0 1 1 200 "other" 1 -1 "b" 4 1
"1956" 14 "2" 10 68 241 1 241 241 241 241 241 7350 0 0 0 0 0 241 "wh-1" -1 -1 "d" 5 1
"1957" 14 "21" 11 79 0 0 0 0 0 0 0 4050 0 0 0 0 0 0 "wh" 1 1 "a" 8 0
"1958" 14 "21" 12 79 0 0 0 0 0 0 0 4050 0 0 0 0 0 0 "wh+1" 1 1 "a" 5 0
"1959" 14 "21" 14 79 0 0 0 0 0 0 0 4050 0 0 0 0 0 0 "other" 1 1 "a" 4 0
"1960" 14 "21" 15 79 0 0 0 0 0 0 0 4050 0 0 0 0 0 0 "other" 1 1 "a" 13 0
"1961" 14 "21" 16 79 0 0 0 0 0 0 0 4050 0 0 0 0 0 0 "end" 1 1 "a" 24 0
"1962" 14 "2" 11 68 0 0 0 0 0 0 0 7350 0 0 0 0 0 0 "wh" -1 -1 "d" 6 0
"1963" 14 "21" 1 79 182 1 0 1222 1222 1222 1222 1222 0 0 0 0 0 1222 "np1" 1 1 "a" 37 1
"1964" 14 "2" 12 68 0 0 0 0 0 0 0 7350 0 0 0 0 0 0 "wh+1" -1 -1 "d" 3 0
"1965" 14 "21" 2 79 302 1 0 302 302 655 302 1524 353 0 353 0 0 353 "aux" 1 1 "a" 6 1
"1966" 14 "2" 13 68 0 0 0 0 0 0 0 7350 0 0 0 0 0 0 "wh+2" -1 -1 "d" 12 0
"1967" 14 "21" 3 79 239 1 239 239 239 239 592 2116 0 0 0 1 1 239 "np2" 1 1 "a" 10 1
"1968" 14 "2" 14 68 0 0 0 0 0 0 0 7350 0 0 0 0 0 0 "other" -1 -1 "d" 8 0
"1969" 14 "21" 4 79 384 1 0 1097 1097 1097 1097 3213 0 0 0 0 0 1097 "adj" 1 1 "a" 26 1
"1970" 14 "2" 15 68 0 0 0 0 0 0 0 7350 0 0 0 0 0 0 "other" -1 -1 "d" 18 0
"1971" 14 "21" 5 79 189 1 189 189 189 189 189 3402 0 0 0 0 0 189 "vp" 1 1 "a" 9 1
"1972" 14 "2" 16 68 0 0 0 0 0 0 0 7350 0 0 0 0 0 0 "end" -1 -1 "d" 8 0
"1973" 14 "21" 6 79 286 1 286 286 286 286 286 3688 0 0 0 0 0 286 "other" 1 1 "a" 4 1
"1974" 14 "2" 1 68 191 1 0 3512 3512 3512 3512 3512 0 0 0 0 0 3512 "np1" -1 -1 "d" 33 1
"1975" 14 "21" 8 79 0 0 0 0 0 108 0 3688 108 0 108 0 0 108 "other" 1 1 "a" 6 1
"1976" 14 "21" 9 79 254 1 254 254 254 254 362 4050 0 0 0 1 1 254 "other" 1 1 "a" 4 1
"1977" 14 "22" 11 66 0 0 0 0 0 0 0 10151 0 0 0 0 0 0 "wh" -1 -1 "d" 8 0
"1978" 14 "22" 12 66 263 1 263 263 263 263 263 10414 0 0 0 0 0 263 "wh+1" -1 -1 "d" 7 1
"1979" 14 "22" 13 66 0 0 0 0 0 0 0 10414 0 0 0 0 0 0 "wh+2" -1 -1 "d" 8 0
"1980" 14 "22" 15 66 0 0 0 0 0 0 0 10414 0 0 0 0 0 0 "other" -1 -1 "d" 4 0
"1981" 14 "22" 1 66 167 1 0 2796 2796 4203 2796 2796 1407 0 1407 0 0 1407 "np1" -1 -1 "d" 36 1
"1982" 14 "22" 16 66 0 0 0 0 0 0 0 10414 0 0 0 0 0 0 "end" -1 -1 "d" 21 0
"1983" 14 "22" 2 66 663 1 0 663 663 909 663 3459 246 0 246 0 0 246 "aux" -1 -1 "d" 5 1
"1984" 14 "22" 3 66 182 1 0 675 675 1194 675 4134 519 0 519 0 1 352 "np2" -1 -1 "d" 19 1
"1985" 14 "22" 4 66 366 1 0 756 756 932 756 4890 176 0 176 0 0 176 "adj" -1 -1 "d" 31 1
"1986" 14 "22" 5 66 172 1 0 172 666 666 3014 7904 494 494 0 2 2 494 "vp" -1 -1 "d" 22 1
"1987" 14 "22" 6 66 175 1 175 175 175 175 175 8079 0 0 0 0 0 175 "other" -1 -1 "d" 4 1
"1988" 14 "2" 2 68 322 1 322 322 322 322 322 3834 0 0 0 0 0 322 "aux" -1 -1 "d" 5 1
"1989" 14 "22" 7 66 461 1 0 461 461 747 461 8540 286 0 286 0 0 286 "other" -1 -1 "d" 11 1
"1990" 14 "22" 8 66 221 1 0 386 883 951 1169 9709 565 497 68 1 1 68 "other" -1 -1 "d" 7 1
"1991" 14 "22" 9 66 374 1 374 374 374 374 442 10151 0 0 0 1 1 374 "other" -1 -1 "d" 6 1
"1992" 14 "23" 10 81 273 1 273 273 273 273 273 5250 0 0 0 0 0 273 "wh-1" -1 1 "c" 20 1
"1993" 14 "23" 11 81 0 0 0 0 0 0 0 5250 0 0 0 0 0 0 "wh" -1 1 "c" 8 0
"1994" 14 "23" 12 81 0 0 0 0 0 0 0 5250 0 0 0 0 0 0 "wh+1" -1 1 "c" 6 0
"1995" 14 "23" 13 81 0 0 0 0 0 0 0 5250 0 0 0 0 0 0 "wh+2" -1 1 "c" 12 0
"1996" 14 "23" 14 81 0 0 0 0 0 0 0 5250 0 0 0 0 0 0 "other" -1 1 "c" 28 0
"1997" 14 "23" 15 81 0 0 0 0 0 0 0 5250 0 0 0 0 0 0 "other" -1 1 "c" 12 0
"1998" 14 "23" 16 81 0 0 0 0 0 0 0 5250 0 0 0 0 0 0 "end" -1 1 "c" 25 0
"1999" 14 "23" 1 81 199 1 0 2261 2261 2261 2261 2261 0 0 0 0 0 2261 "np1" -1 1 "c" 58 1
"2000" 14 "23" 2 81 0 0 0 0 0 247 0 2261 247 0 247 0 0 247 "aux" -1 1 "c" 6 1
"2001" 14 "23" 3 81 190 1 0 190 190 417 437 2698 227 0 227 1 1 227 "np2" -1 1 "c" 12 1
"2002" 14 "23" 4 81 207 1 0 207 525 783 752 3450 576 318 258 1 1 258 "adj" -1 1 "c" 20 1
"2003" 14 "23" 5 81 276 1 0 460 460 460 718 4168 0 0 0 1 1 460 "vp" -1 1 "c" 16 1
"2004" 14 "2" 3 68 405 1 405 405 405 405 405 4239 0 0 0 0 0 405 "np2" -1 -1 "d" 18 1
"2005" 14 "23" 6 81 218 1 218 218 218 218 218 4386 0 0 0 0 0 218 "other" -1 1 "c" 4 1
"2006" 14 "23" 7 81 211 1 0 211 211 407 211 4597 196 0 196 0 0 196 "other" -1 1 "c" 17 1
"2007" 14 "23" 8 81 184 1 184 184 184 184 380 4977 0 0 0 1 1 184 "other" -1 1 "c" 6 1
"2008" 14 "24" 10 52 238 1 238 238 238 238 238 6222 0 0 0 0 0 238 "wh-1" 1 -1 "b" 6 1
"2009" 14 "24" 11 52 0 0 0 0 0 0 0 6222 0 0 0 0 0 0 "wh" 1 -1 "b" 3 0
"2010" 14 "24" 13 52 252 1 252 252 252 252 252 6474 0 0 0 0 0 252 "wh+2" 1 -1 "b" 8 1
"2011" 14 "24" 14 52 0 0 0 0 0 0 0 6474 0 0 0 0 0 0 "other" 1 -1 "b" 7 0
"2012" 14 "24" 1 52 186 1 0 1290 1290 1290 1290 1290 0 0 0 0 0 1290 "np1" 1 -1 "b" 25 1
"2013" 14 "24" 15 52 0 0 0 0 0 0 0 6474 0 0 0 0 0 0 "other" 1 -1 "b" 14 0
"2014" 14 "24" 16 52 0 0 0 0 0 0 0 6474 0 0 0 0 0 0 "end" 1 -1 "b" 18 0
"2015" 14 "24" 2 52 0 0 0 0 0 221 0 1290 221 0 221 0 0 221 "aux" 1 -1 "b" 5 1
"2016" 14 "24" 3 52 204 1 0 204 1310 1310 1531 2821 1106 1106 0 1 1 1106 "np2" 1 -1 "b" 33 1
"2017" 14 "24" 4 52 185 1 0 2101 2101 2101 2101 4922 0 0 0 0 0 2101 "adj" 1 -1 "b" 25 1
"2018" 14 "24" 5 52 265 1 265 265 265 265 265 5187 0 0 0 0 0 265 "vp" 1 -1 "b" 8 1
"2019" 14 "24" 6 52 280 1 280 280 280 280 280 5467 0 0 0 0 0 280 "other" 1 -1 "b" 4 1
"2020" 14 "2" 4 68 434 1 0 686 686 686 686 4925 0 0 0 0 0 686 "adj" -1 -1 "d" 17 1
"2021" 14 "24" 7 52 0 0 0 0 0 305 0 5467 305 0 305 0 0 305 "other" 1 -1 "b" 4 1
"2022" 14 "24" 8 52 0 0 0 0 0 0 0 5467 0 0 0 0 0 0 "other" 1 -1 "b" 4 0
"2023" 14 "24" 9 52 212 1 212 212 212 212 517 5984 0 0 0 1 1 212 "other" 1 -1 "b" 7 1
"2024" 14 "25" 10 94 0 0 0 0 0 0 0 7445 0 0 0 0 0 0 "wh-1" 1 1 "a" 12 0
"2025" 14 "25" 11 94 0 0 0 0 0 0 0 7445 0 0 0 0 0 0 "wh" 1 1 "a" 6 0
"2026" 14 "25" 13 94 0 0 0 0 0 0 0 7445 0 0 0 0 0 0 "wh+2" 1 1 "a" 26 0
"2027" 14 "25" 14 94 0 0 0 0 0 0 0 7445 0 0 0 0 0 0 "other" 1 1 "a" 5 0
"2028" 14 "25" 15 94 0 0 0 0 0 0 0 7445 0 0 0 0 0 0 "other" 1 1 "a" 14 0
"2029" 14 "25" 16 94 0 0 0 0 0 0 0 7445 0 0 0 0 0 0 "end" 1 1 "a" 17 0
"2030" 14 "25" 1 94 199 1 0 2830 2830 2995 2830 2830 165 0 165 0 0 165 "np1" 1 1 "a" 47 1
"2031" 14 "25" 2 94 329 1 329 329 329 329 494 3324 0 0 0 1 1 329 "aux" 1 1 "a" 6 1
"2032" 14 "25" 3 94 221 1 0 464 464 464 464 3788 0 0 0 0 0 464 "np2" 1 1 "a" 15 1
"2033" 14 "25" 4 94 223 1 0 965 965 1490 965 4753 525 0 525 0 0 525 "adj" 1 1 "a" 32 1
"2034" 14 "25" 5 94 356 1 0 924 1243 1243 1768 6521 319 319 0 1 1 319 "vp" 1 1 "a" 23 1
"2035" 14 "2" 5 68 386 1 0 1617 1617 1617 1617 6542 0 0 0 0 0 1617 "vp" -1 -1 "d" 28 1
"2036" 14 "25" 6 94 208 1 208 208 208 208 208 6729 0 0 0 0 0 208 "other" 1 1 "a" 4 1
"2037" 14 "25" 7 94 0 0 0 0 0 264 0 6729 264 0 264 0 0 264 "other" 1 1 "a" 2 1
"2038" 14 "25" 8 94 0 0 0 0 0 0 0 6729 0 0 0 0 0 0 "other" 1 1 "a" 3 0
"2039" 14 "25" 9 94 452 1 452 452 452 452 716 7445 0 0 0 1 1 452 "other" 1 1 "a" 5 1
"2040" 14 "26" 10 73 0 0 0 0 0 0 0 7385 0 0 0 0 0 0 "wh" -1 -1 "d" 5 0
"2041" 14 "26" 11 73 317 1 317 317 317 317 317 7702 0 0 0 0 0 317 "wh+1" -1 -1 "d" 5 1
"2042" 14 "26" 12 73 0 0 0 0 0 0 0 7702 0 0 0 0 0 0 "wh+2" -1 -1 "d" 16 0
"2043" 14 "26" 13 73 0 0 0 0 0 0 0 7702 0 0 0 0 0 0 "other" -1 -1 "d" 9 0
"2044" 14 "26" 14 73 0 0 0 0 0 0 0 7702 0 0 0 0 0 0 "other" -1 -1 "d" 16 0
"2045" 14 "26" 15 73 0 0 0 0 0 0 0 7702 0 0 0 0 0 0 "end" -1 -1 "d" 22 0
"2046" 14 "26" 1 73 192 1 0 1429 1429 1429 1429 1429 0 0 0 0 0 1429 "np1" -1 -1 "d" 36 1
"2047" 14 "26" 2 73 321 1 0 321 321 967 321 1750 646 0 646 0 0 219 "aux" -1 -1 "d" 5 1
"2048" 14 "26" 3 73 191 1 0 191 1745 1745 2391 4141 1554 1554 0 3 3 510 "np2" -1 -1 "d" 21 1
"2049" 14 "26" 4 73 320 1 0 1240 1240 1240 1240 5381 0 0 0 0 0 1240 "adj" -1 -1 "d" 37 1
"2050" 14 "26" 5 73 376 1 0 582 582 582 582 5963 0 0 0 0 0 582 "vp" -1 -1 "d" 12 1
"2051" 14 "26" 6 73 0 0 0 0 0 251 0 5963 251 0 251 0 0 251 "other" -1 -1 "d" 4 1
"2052" 14 "26" 7 73 0 0 0 0 0 0 0 5963 0 0 0 0 0 0 "other" -1 -1 "d" 2 0
"2053" 14 "26" 8 73 158 1 0 158 158 362 409 6372 204 0 204 1 1 204 "other" -1 -1 "d" 6 1
"2054" 14 "26" 9 73 318 1 0 575 809 809 1013 7385 234 234 0 1 1 234 "wh-1" -1 -1 "d" 21 1
"2055" 14 "27" 10 28 132 1 132 132 132 132 132 7550 0 0 0 0 0 132 "wh-1" -1 1 "c" 7 1
"2056" 14 "27" 11 28 0 0 0 0 0 0 0 7550 0 0 0 0 0 0 "wh" -1 1 "c" 5 0
"2057" 14 "27" 12 28 178 1 178 178 178 178 178 7728 0 0 0 0 0 178 "wh+1" -1 1 "c" 2 1
"2058" 14 "27" 1 28 199 1 0 1646 1646 2033 1646 1646 387 0 387 0 0 387 "np1" -1 1 "c" 45 1
"2059" 14 "27" 14 28 0 0 0 0 0 0 0 7728 0 0 0 0 0 0 "other" -1 1 "c" 18 0
"2060" 14 "27" 15 28 0 0 0 0 0 0 0 7728 0 0 0 0 0 0 "other" -1 1 "c" 9 0
"2061" 14 "27" 16 28 0 0 0 0 0 0 0 7728 0 0 0 0 0 0 "end" -1 1 "c" 25 0
"2062" 14 "27" 2 28 0 0 0 0 0 807 0 1646 807 0 807 0 1 189 "aux" -1 1 "c" 6 1
"2063" 14 "27" 3 28 152 1 0 152 1449 1449 2643 4289 1297 1297 0 2 2 985 "np2" -1 1 "c" 19 1
"2064" 14 "27" 4 28 195 1 0 1196 1196 1656 1196 5485 460 0 460 0 0 460 "adj" -1 1 "c" 25 1
"2065" 14 "27" 5 28 276 1 0 276 471 471 931 6416 195 195 0 1 1 195 "vp" -1 1 "c" 11 1
"2066" 14 "27" 6 28 200 1 200 200 200 200 200 6616 0 0 0 0 0 200 "other" -1 1 "c" 4 1
"2067" 14 "2" 7 68 254 1 254 254 254 254 254 6796 0 0 0 0 0 254 "other" -1 -1 "d" 5 1
"2068" 14 "27" 7 28 287 1 0 450 450 450 450 7066 0 0 0 0 0 450 "other" -1 1 "c" 16 1
"2069" 14 "27" 8 28 186 1 0 352 352 352 352 7418 0 0 0 0 0 352 "other" -1 1 "c" 6 1
"2070" 14 "27" 9 28 0 0 0 0 0 0 0 7418 0 0 0 0 0 0 "other" -1 1 "c" 5 0
"2071" 14 "28" 10 122 272 1 272 272 272 272 272 6963 0 0 0 0 0 272 "wh-1" 1 -1 "b" 15 1
"2072" 14 "28" 11 122 0 0 0 0 0 0 0 6963 0 0 0 0 0 0 "wh" 1 -1 "b" 8 0
"2073" 14 "28" 1 122 222 1 0 1690 1690 2007 1690 1690 317 0 317 0 0 121 "np1" 1 -1 "b" 37 1
"2074" 14 "28" 12 122 0 0 0 0 0 0 0 6963 0 0 0 0 0 0 "wh+1" 1 -1 "b" 2 0
"2075" 14 "28" 13 122 0 0 0 0 0 0 0 6963 0 0 0 0 0 0 "wh+2" 1 -1 "b" 18 0
"2076" 14 "28" 14 122 0 0 0 0 0 0 0 6963 0 0 0 0 0 0 "other" 1 -1 "b" 4 0
"2077" 14 "28" 15 122 0 0 0 0 0 0 0 6963 0 0 0 0 0 0 "other" 1 -1 "b" 18 0
"2078" 14 "28" 16 122 0 0 0 0 0 0 0 6963 0 0 0 0 0 0 "end" 1 -1 "b" 7 0
"2079" 14 "28" 2 122 408 1 0 408 408 676 604 2294 268 0 268 1 1 268 "aux" 1 -1 "b" 5 1
"2080" 14 "28" 3 122 213 1 0 213 937 937 1326 3620 724 724 0 2 2 514 "np2" 1 -1 "b" 17 1
"2081" 14 "28" 4 122 314 1 0 701 701 1154 701 4321 453 0 453 0 0 453 "adj" 1 -1 "b" 22 1
"2082" 14 "28" 5 122 283 1 0 283 742 742 1195 5516 459 459 0 1 1 459 "vp" 1 -1 "b" 12 1
"2083" 14 "28" 6 122 0 0 0 0 0 331 0 5516 331 0 331 0 0 331 "other" 1 -1 "b" 4 1
"2084" 14 "2" 8 68 313 1 313 313 313 313 313 7109 0 0 0 0 0 313 "other" -1 -1 "d" 4 1
"2085" 14 "28" 7 122 176 1 0 176 557 557 888 6404 381 381 0 1 1 381 "other" 1 -1 "b" 20 1
"2086" 14 "28" 8 122 287 1 287 287 287 287 287 6691 0 0 0 0 0 287 "other" 1 -1 "b" 9 1
"2087" 14 "29" 10 69 192 1 192 192 192 192 192 8249 0 0 0 0 0 192 "wh-1" 1 1 "a" 6 1
"2088" 14 "29" 11 69 0 0 0 0 0 0 0 8249 0 0 0 0 0 0 "wh" 1 1 "a" 6 0
"2089" 14 "29" 12 69 163 1 163 163 163 163 163 8412 0 0 0 0 0 163 "wh+1" 1 1 "a" 3 1
"2090" 14 "29" 13 69 200 1 0 448 448 448 448 8860 0 0 0 0 0 448 "wh+2" 1 1 "a" 11 1
"2091" 14 "29" 14 69 198 1 198 198 198 198 198 9058 0 0 0 0 0 198 "other" 1 1 "a" 28 1
"2092" 14 "29" 15 69 0 0 0 0 0 0 0 9058 0 0 0 0 0 0 "other" 1 1 "a" 25 0
"2093" 14 "29" 16 69 0 0 0 0 0 0 0 9058 0 0 0 0 0 0 "end" 1 1 "a" 20 0
"2094" 14 "29" 1 69 245 1 0 2101 2101 3849 2101 2101 1748 0 1748 0 0 292 "np1" 1 1 "a" 34 1
"2095" 14 "29" 2 69 358 1 0 487 904 1448 1111 3212 961 417 544 1 1 280 "aux" 1 1 "a" 6 1
"2096" 14 "29" 3 69 327 1 0 327 559 937 823 4035 610 232 378 1 3 194 "np2" 1 1 "a" 18 1
"2097" 14 "29" 4 69 382 1 382 382 382 382 382 4417 0 0 0 0 0 382 "adj" 1 1 "a" 13 1
"2098" 14 "29" 5 69 254 1 0 695 695 695 695 5112 0 0 0 0 0 695 "vp" 1 1 "a" 17 1
"2099" 14 "29" 6 69 0 0 0 0 0 148 0 5112 148 0 148 0 0 148 "other" 1 1 "a" 4 1
"2100" 14 "29" 7 69 175 1 175 175 175 175 323 5435 0 0 0 1 1 175 "other" 1 1 "a" 3 1
"2101" 14 "29" 9 69 423 1 423 423 423 423 2622 8057 0 0 0 1 1 423 "other" 1 1 "a" 6 1
"2102" 14 "30" 10 59 0 0 0 0 0 134 0 8264 134 0 134 0 1 134 "other" -1 -1 "d" 6 1
"2103" 14 "30" 11 59 208 1 208 208 208 208 461 8725 0 0 0 1 1 208 "wh-1" -1 -1 "d" 11 1
"2104" 14 "30" 12 59 0 0 0 0 0 0 0 8725 0 0 0 0 0 0 "wh" -1 -1 "d" 8 0
"2105" 14 "30" 13 59 180 1 180 180 180 180 180 8905 0 0 0 0 0 180 "wh+1" -1 -1 "d" 2 1
"2106" 14 "30" 14 59 0 0 0 0 0 0 0 8905 0 0 0 0 0 0 "wh+2" -1 -1 "d" 15 0
"2107" 14 "30" 15 59 0 0 0 0 0 0 0 8905 0 0 0 0 0 0 "other" -1 -1 "d" 17 0
"2108" 14 "30" 1 59 204 1 0 1733 1733 3129 1733 1733 1396 0 1396 0 0 620 "np1" -1 -1 "d" 32 1
"2109" 14 "30" 16 59 0 0 0 0 0 0 0 8905 0 0 0 0 0 0 "other" -1 -1 "d" 18 0
"2110" 14 "30" 17 59 0 0 0 0 0 0 0 8905 0 0 0 0 0 0 "end" -1 -1 "d" 14 0
"2111" 14 "30" 2 59 409 1 0 409 409 806 409 2142 397 0 397 0 0 397 "aux" -1 -1 "d" 5 1
"2112" 14 "30" 3 59 222 1 0 222 490 790 887 3029 568 268 300 1 1 300 "np2" -1 -1 "d" 10 1
"2113" 14 "30" 4 59 357 1 0 1189 1189 1749 1189 4218 560 0 560 0 1 560 "adj" -1 -1 "d" 24 1
"2114" 14 "30" 5 59 313 1 0 505 505 505 505 4723 0 0 0 0 0 505 "vp" -1 -1 "d" 10 1
"2115" 14 "30" 6 59 246 1 0 463 463 463 2719 7442 0 0 0 1 1 463 "other" -1 -1 "d" 19 1
"2116" 14 "30" 7 59 260 1 260 260 260 260 260 7702 0 0 0 0 0 260 "other" -1 -1 "d" 4 1
"2117" 14 "30" 8 59 0 0 0 0 0 119 0 7702 119 0 119 0 0 119 "other" -1 -1 "d" 2 1
"2118" 14 "30" 9 59 250 1 0 562 562 562 562 8264 0 0 0 0 0 562 "other" -1 -1 "d" 6 1
"2119" 14 "31" 10 41 182 1 182 182 182 182 182 7499 0 0 0 0 0 182 "wh-1" -1 1 "c" 8 1
"2120" 14 "3" 1 107 204 1 0 1135 1135 4119 1135 1135 2984 0 2984 0 0 175 "np1" -1 1 "c" 24 1
"2121" 14 "3" 11 107 0 0 0 0 0 0 0 11441 0 0 0 0 0 0 "wh" -1 1 "c" 6 0
"2122" 14 "31" 11 41 0 0 0 0 0 0 0 7499 0 0 0 0 0 0 "wh" -1 1 "c" 4 0
"2123" 14 "31" 12 41 464 1 464 464 464 464 464 7963 0 0 0 0 0 464 "wh+1" -1 1 "c" 4 1
"2124" 14 "31" 13 41 0 0 0 0 0 0 0 7963 0 0 0 0 0 0 "wh+2" -1 1 "c" 7 0
"2125" 14 "31" 1 41 161 1 0 1979 1979 3234 1979 1979 1255 0 1255 0 0 1062 "np1" -1 1 "c" 46 1
"2126" 14 "31" 15 41 0 0 0 0 0 0 0 7963 0 0 0 0 0 0 "other" -1 1 "c" 32 0
"2127" 14 "31" 16 41 0 0 0 0 0 0 0 7963 0 0 0 0 0 0 "end" -1 1 "c" 15 0
"2128" 14 "3" 12 107 0 0 0 0 0 0 0 11441 0 0 0 0 0 0 "wh+1" -1 1 "c" 2 0
"2129" 14 "31" 2 41 391 1 0 391 895 1162 1088 3067 771 504 267 1 1 267 "aux" -1 1 "c" 6 1
"2130" 14 "3" 13 107 0 0 0 0 0 0 0 11441 0 0 0 0 0 0 "wh+2" -1 1 "c" 2 0
"2131" 14 "31" 3 41 264 1 264 264 264 264 264 3331 0 0 0 0 0 264 "np2" -1 1 "c" 10 1
"2132" 14 "3" 14 107 0 0 0 0 0 0 0 11441 0 0 0 0 0 0 "other" -1 1 "c" 8 0
"2133" 14 "31" 4 41 300 1 300 300 300 300 300 3631 0 0 0 0 0 300 "adj" -1 1 "c" 11 1
"2134" 14 "3" 15 107 0 0 0 0 0 0 0 11441 0 0 0 0 0 0 "other" -1 1 "c" 14 0
"2135" 14 "31" 5 41 285 1 0 668 668 784 668 4299 116 0 116 0 0 116 "vp" -1 1 "c" 20 1
"2136" 14 "3" 16 107 0 0 0 0 0 0 0 11441 0 0 0 0 0 0 "end" -1 1 "c" 29 0
"2137" 14 "31" 6 41 0 0 0 0 0 368 0 4299 368 0 368 0 1 180 "other" -1 1 "c" 4 1
"2138" 14 "31" 7 41 165 1 0 165 165 710 353 4652 545 0 545 1 2 299 "other" -1 1 "c" 2 1
"2139" 14 "31" 8 41 194 1 194 194 194 194 2364 7016 0 0 0 1 1 194 "other" -1 1 "c" 8 1
"2140" 14 "31" 9 41 301 1 301 301 301 301 301 7317 0 0 0 0 0 301 "other" -1 1 "c" 14 1
"2141" 14 "32" 10 16 0 0 0 0 0 0 0 6060 0 0 0 0 0 0 "wh-1" 1 -1 "b" 6 0
"2142" 14 "3" 2 107 490 1 0 490 490 963 656 1791 473 0 473 1 2 182 "aux" -1 1 "c" 6 1
"2143" 14 "32" 11 16 0 0 0 0 0 0 0 6060 0 0 0 0 0 0 "wh" 1 -1 "b" 4 0
"2144" 14 "32" 1 16 182 1 0 1304 1304 1519 1304 1304 215 0 215 0 0 215 "np1" 1 -1 "b" 43 1
"2145" 14 "32" 12 16 0 0 0 0 0 0 0 6060 0 0 0 0 0 0 "wh+1" 1 -1 "b" 6 0
"2146" 14 "32" 13 16 0 0 0 0 0 0 0 6060 0 0 0 0 0 0 "wh+2" 1 -1 "b" 3 0
"2147" 14 "32" 14 16 0 0 0 0 0 0 0 6060 0 0 0 0 0 0 "other" 1 -1 "b" 9 0
"2148" 14 "32" 15 16 0 0 0 0 0 0 0 6060 0 0 0 0 0 0 "other" 1 -1 "b" 8 0
"2149" 14 "32" 16 16 0 0 0 0 0 0 0 6060 0 0 0 0 0 0 "end" 1 -1 "b" 19 0
"2150" 14 "32" 2 16 280 1 0 280 280 431 495 1799 151 0 151 1 1 151 "aux" 1 -1 "b" 5 1
"2151" 14 "32" 3 16 254 1 0 254 891 891 1042 2841 637 637 0 1 1 637 "np2" 1 -1 "b" 29 1
"2152" 14 "32" 4 16 0 0 0 0 0 420 0 2841 420 0 420 0 0 220 "adj" 1 -1 "b" 8 1
"2153" 14 "32" 5 16 285 1 0 285 809 809 1229 4070 524 524 0 2 2 375 "vp" 1 -1 "b" 20 1
"2154" 14 "32" 6 16 0 0 0 0 0 305 0 4070 305 0 305 0 0 305 "other" 1 -1 "b" 4 1
"2155" 14 "32" 7 16 182 1 0 182 704 916 1009 5079 734 522 212 1 1 212 "other" 1 -1 "b" 16 1
"2156" 14 "32" 8 16 372 1 372 372 372 372 372 5451 0 0 0 0 0 372 "other" 1 -1 "b" 7 1
"2157" 14 "32" 9 16 125 1 0 125 397 397 609 6060 272 272 0 1 1 272 "other" 1 -1 "b" 7 1
"2158" 14 "3" 3 107 344 1 0 400 400 1574 400 2191 1174 0 1174 0 2 477 "np2" -1 1 "c" 14 1
"2159" 14 "3" 4 107 199 1 0 199 944 2065 1116 3307 1866 745 1121 1 1 1121 "adj" -1 1 "c" 29 1
"2160" 14 "3" 5 107 290 1 0 501 2028 2028 7442 10749 1527 1527 0 2 2 1527 "vp" -1 1 "c" 11 1
"2161" 14 "3" 6 107 439 1 439 439 439 439 439 11188 0 0 0 0 0 439 "other" -1 1 "c" 4 1
"2162" 14 "3" 8 107 172 1 0 253 253 253 253 11441 0 0 0 0 0 253 "other" -1 1 "c" 6 1
"2163" 14 "4" 11 84 0 0 0 0 0 0 0 4937 0 0 0 0 0 0 "wh" 1 -1 "b" 4 0
"2164" 14 "4" 12 84 145 1 145 145 145 145 145 5082 0 0 0 0 0 145 "wh+1" 1 -1 "b" 4 1
"2165" 14 "4" 15 84 0 0 0 0 0 0 0 5082 0 0 0 0 0 0 "other" 1 -1 "b" 12 0
"2166" 14 "4" 16 84 0 0 0 0 0 0 0 5082 0 0 0 0 0 0 "end" 1 -1 "b" 32 0
"2167" 14 "4" 1 84 290 1 0 742 742 996 742 742 254 0 254 0 0 254 "np1" 1 -1 "b" 30 1
"2168" 14 "4" 2 84 192 1 0 350 350 350 350 1092 0 0 0 0 0 350 "aux" 1 -1 "b" 5 1
"2169" 14 "4" 3 84 0 0 0 0 0 214 0 1092 214 0 214 0 0 214 "np2" 1 -1 "b" 13 1
"2170" 14 "4" 4 84 179 1 0 179 800 994 1268 2360 815 621 194 1 1 194 "adj" 1 -1 "b" 14 1
"2171" 14 "4" 5 84 187 1 0 484 1348 1348 1542 3902 864 864 0 1 1 864 "vp" 1 -1 "b" 21 1
"2172" 14 "4" 6 84 0 0 0 0 0 361 0 3902 361 0 361 0 0 361 "other" 1 -1 "b" 4 1
"2173" 14 "4" 7 84 36 1 0 36 36 253 397 4299 217 0 217 1 1 217 "other" 1 -1 "b" 3 1
"2174" 14 "4" 8 84 213 1 213 213 213 213 430 4729 0 0 0 1 1 213 "other" 1 -1 "b" 4 1
"2175" 14 "4" 9 84 208 1 208 208 208 208 208 4937 0 0 0 0 0 208 "other" 1 -1 "b" 3 1
"2176" 14 "6" 10 65 202 1 202 202 202 202 202 6071 0 0 0 0 0 202 "wh-1" -1 -1 "d" 11 1
"2177" 14 "6" 11 65 0 0 0 0 0 0 0 6071 0 0 0 0 0 0 "wh" -1 -1 "d" 4 0
"2178" 14 "6" 12 65 0 0 0 0 0 0 0 6071 0 0 0 0 0 0 "wh+1" -1 -1 "d" 7 0
"2179" 14 "6" 13 65 0 0 0 0 0 0 0 6071 0 0 0 0 0 0 "wh+2" -1 -1 "d" 4 0
"2180" 14 "6" 14 65 0 0 0 0 0 0 0 6071 0 0 0 0 0 0 "other" -1 -1 "d" 27 0
"2181" 14 "6" 15 65 0 0 0 0 0 0 0 6071 0 0 0 0 0 0 "other" -1 -1 "d" 4 0
"2182" 14 "6" 1 65 140 1 0 1308 1308 1979 1308 1308 671 0 671 0 0 671 "np1" -1 -1 "d" 31 1
"2183" 14 "6" 16 65 0 0 0 0 0 0 0 6071 0 0 0 0 0 0 "end" -1 -1 "d" 8 0
"2184" 14 "6" 2 65 398 1 0 666 666 666 666 1974 0 0 0 0 0 666 "aux" -1 -1 "d" 5 1
"2185" 14 "6" 3 65 300 1 300 300 300 300 300 2274 0 0 0 0 0 300 "np2" -1 -1 "d" 12 1
"2186" 14 "6" 4 65 190 1 0 669 669 1149 669 2943 480 0 480 0 0 480 "adj" -1 -1 "d" 18 1
"2187" 14 "6" 5 65 181 1 0 529 1124 1124 2275 5218 595 595 0 2 2 595 "vp" -1 -1 "d" 23 1
"2188" 14 "6" 7 65 309 1 309 309 309 309 309 5527 0 0 0 0 0 309 "other" -1 -1 "d" 13 1
"2189" 14 "6" 8 65 0 0 0 0 0 143 0 5527 143 0 143 0 0 143 "other" -1 -1 "d" 6 1
"2190" 14 "6" 9 65 199 1 199 199 199 199 342 5869 0 0 0 1 1 199 "other" -1 -1 "d" 5 1
"2191" 14 "7" 11 62 0 0 0 0 0 0 0 7375 0 0 0 0 0 0 "wh" -1 1 "c" 6 0
"2192" 14 "7" 13 62 0 0 0 0 0 0 0 7375 0 0 0 0 0 0 "wh+2" -1 1 "c" 2 0
"2193" 14 "7" 15 62 0 0 0 0 0 0 0 7375 0 0 0 0 0 0 "other" -1 1 "c" 17 0
"2194" 14 "7" 1 62 244 1 0 2187 2187 2187 2187 2187 0 0 0 0 0 2187 "np1" -1 1 "c" 26 1
"2195" 14 "7" 16 62 0 0 0 0 0 0 0 7375 0 0 0 0 0 0 "end" -1 1 "c" 19 0
"2196" 14 "7" 2 62 0 0 0 0 0 781 0 2187 781 0 781 0 0 781 "aux" -1 1 "c" 6 1
"2197" 14 "7" 3 62 319 1 0 319 1336 1336 2117 4304 1017 1017 0 1 1 1017 "np2" -1 1 "c" 30 1
"2198" 14 "7" 4 62 208 1 0 396 396 396 396 4700 0 0 0 0 0 396 "adj" -1 1 "c" 9 1
"2199" 14 "7" 5 62 233 1 0 1174 1174 1174 1174 5874 0 0 0 0 0 1174 "vp" -1 1 "c" 23 1
"2200" 14 "7" 6 62 0 0 0 0 0 323 0 5874 323 0 323 0 0 323 "other" -1 1 "c" 4 1
"2201" 14 "7" 7 62 138 1 0 138 851 851 1174 7048 713 713 0 1 1 713 "other" -1 1 "c" 19 1
"2202" 14 "7" 9 62 327 1 327 327 327 327 327 7375 0 0 0 0 0 327 "other" -1 1 "c" 5 1
"2203" 14 "8" 10 3 314 1 314 314 314 314 314 5409 0 0 0 0 0 314 "wh-1" 1 -1 "b" 11 1
"2204" 14 "8" 11 3 0 0 0 0 0 0 0 5409 0 0 0 0 0 0 "wh" 1 -1 "b" 6 0
"2205" 14 "8" 12 3 0 0 0 0 0 0 0 5409 0 0 0 0 0 0 "wh+1" 1 -1 "b" 3 0
"2206" 14 "8" 1 3 198 1 0 1422 1422 1422 1422 1422 0 0 0 0 0 1422 "np1" 1 -1 "b" 33 1
"2207" 14 "8" 13 3 0 0 0 0 0 0 0 5409 0 0 0 0 0 0 "wh+2" 1 -1 "b" 2 0
"2208" 14 "8" 14 3 0 0 0 0 0 0 0 5409 0 0 0 0 0 0 "other" 1 -1 "b" 8 0
"2209" 14 "8" 15 3 0 0 0 0 0 0 0 5409 0 0 0 0 0 0 "other" 1 -1 "b" 7 0
"2210" 14 "8" 16 3 0 0 0 0 0 0 0 5409 0 0 0 0 0 0 "end" 1 -1 "b" 15 0
"2211" 14 "8" 2 3 327 1 0 327 327 556 327 1749 229 0 229 0 0 229 "aux" 1 -1 "b" 5 1
"2212" 14 "8" 3 3 219 1 0 219 406 406 635 2384 187 187 0 1 1 187 "np2" 1 -1 "b" 18 1
"2213" 14 "8" 4 3 293 1 0 435 435 435 435 2819 0 0 0 0 0 435 "adj" 1 -1 "b" 20 1
"2214" 14 "8" 5 3 214 1 0 933 933 933 933 3752 0 0 0 0 0 933 "vp" 1 -1 "b" 22 1
"2215" 14 "8" 6 3 277 1 277 277 277 277 277 4029 0 0 0 0 0 277 "other" 1 -1 "b" 4 1
"2216" 14 "8" 7 3 218 1 0 761 761 761 761 4790 0 0 0 0 0 761 "other" 1 -1 "b" 25 1
"2217" 14 "8" 8 3 178 1 0 305 305 305 305 5095 0 0 0 0 0 305 "other" 1 -1 "b" 6 1
"2218" 14 "8" 9 3 0 0 0 0 0 0 0 5095 0 0 0 0 0 0 "other" 1 -1 "b" 4 0
"2219" 14 "9" 10 33 312 1 312 312 312 312 312 7359 0 0 0 0 0 312 "wh-1" 1 1 "a" 10 1
"2220" 14 "9" 11 33 0 0 0 0 0 0 0 7359 0 0 0 0 0 0 "wh" 1 1 "a" 6 0
"2221" 14 "9" 12 33 0 0 0 0 0 0 0 7359 0 0 0 0 0 0 "wh+1" 1 1 "a" 6 0
"2222" 14 "9" 1 33 236 1 0 593 593 1938 593 593 1345 0 1345 0 0 1147 "np1" 1 1 "a" 26 1
"2223" 14 "9" 14 33 0 0 0 0 0 0 0 7359 0 0 0 0 0 0 "other" 1 1 "a" 3 0
"2224" 14 "9" 15 33 0 0 0 0 0 0 0 7359 0 0 0 0 0 0 "other" 1 1 "a" 10 0
"2225" 14 "9" 16 33 0 0 0 0 0 0 0 7359 0 0 0 0 0 0 "end" 1 1 "a" 20 0
"2226" 14 "9" 2 33 488 1 0 488 488 1307 488 1081 819 0 819 0 1 641 "aux" 1 1 "a" 6 1
"2227" 14 "9" 3 33 232 1 0 873 873 1539 873 1954 666 0 666 0 1 436 "np2" 1 1 "a" 23 1
"2228" 14 "9" 4 33 389 1 0 792 792 792 792 2746 0 0 0 0 0 792 "adj" 1 1 "a" 22 1
"2229" 14 "9" 5 33 209 1 0 539 934 934 3764 6510 395 395 0 1 1 395 "vp" 1 1 "a" 15 1
"2230" 14 "9" 6 33 267 1 267 267 267 267 267 6777 0 0 0 0 0 267 "other" 1 1 "a" 4 1
"2231" 14 "9" 7 33 270 1 270 270 270 270 270 7047 0 0 0 0 0 270 "other" 1 1 "a" 11 1
"2232" 15 "10" 10 93 198 1 0 198 705 705 928 12976 507 507 0 1 1 507 "wh-1" 1 1 "a" 9 1
"2233" 15 "10" 11 93 0 0 0 0 0 0 0 12976 0 0 0 0 0 0 "wh" 1 1 "a" 8 0
"2234" 15 "10" 12 93 0 0 0 0 0 0 0 12976 0 0 0 0 0 0 "wh+1" 1 1 "a" 5 0
"2235" 15 "10" 13 93 0 0 0 0 0 0 0 12976 0 0 0 0 0 0 "wh+2" 1 1 "a" 15 0
"2236" 15 "10" 14 93 0 0 0 0 0 0 0 12976 0 0 0 0 0 0 "other" 1 1 "a" 12 0
"2237" 15 "10" 15 93 0 0 0 0 0 0 0 12976 0 0 0 0 0 0 "other" 1 1 "a" 20 0
"2238" 15 "10" 16 93 0 0 0 0 0 0 0 12976 0 0 0 0 0 0 "end" 1 1 "a" 14 0
"2239" 15 "10" 1 93 236 1 0 2553 2553 2553 2553 2553 0 0 0 0 0 2553 "np1" 1 1 "a" 29 1
"2240" 15 "10" 2 93 310 1 310 310 310 310 310 2863 0 0 0 0 0 310 "aux" 1 1 "a" 6 1
"2241" 15 "10" 3 93 302 1 0 1877 1877 1877 1877 4740 0 0 0 0 0 1877 "np2" 1 1 "a" 22 1
"2242" 15 "10" 4 93 133 1 0 2779 2779 2779 2779 7519 0 0 0 0 0 2779 "adj" 1 1 "a" 30 1
"2243" 15 "10" 5 93 228 1 0 767 767 767 767 8286 0 0 0 0 0 767 "vp" 1 1 "a" 20 1
"2244" 15 "10" 6 93 0 0 0 0 0 625 0 8286 625 0 625 0 0 625 "other" 1 1 "a" 4 1
"2245" 15 "10" 7 93 0 0 0 0 0 1187 0 8286 1187 0 1187 0 0 239 "other" 1 1 "a" 15 1
"2246" 15 "10" 8 93 0 0 0 0 0 1275 0 8286 1275 0 1275 0 2 373 "other" 1 1 "a" 8 1
"2247" 15 "10" 9 93 111 1 0 111 675 898 3762 12048 787 564 223 2 2 223 "other" 1 1 "a" 4 1
"2248" 15 "1" 10 103 100 1 0 100 327 327 1255 14259 227 227 0 2 2 227 "wh-1" 1 -1 "b" 6 1
"2249" 15 "11" 10 123 299 1 0 1134 1134 1134 1134 13391 0 0 0 0 0 1134 "wh-1" -1 -1 "d" 8 1
"2250" 15 "1" 1 103 216 1 0 1647 1647 1781 1647 1647 134 0 134 0 0 134 "np1" 1 -1 "b" 33 1
"2251" 15 "1" 11 103 0 0 0 0 0 0 0 14259 0 0 0 0 0 0 "wh" 1 -1 "b" 6 0
"2252" 15 "11" 11 123 0 0 0 0 0 0 0 13391 0 0 0 0 0 0 "wh" -1 -1 "d" 5 0
"2253" 15 "11" 1 123 200 1 0 4223 4223 4223 4223 4223 0 0 0 0 0 4223 "np1" -1 -1 "d" 33 1
"2254" 15 "11" 12 123 145 1 145 145 145 145 145 13536 0 0 0 0 0 145 "wh+1" -1 -1 "d" 4 1
"2255" 15 "11" 13 123 0 0 0 0 0 0 0 13536 0 0 0 0 0 0 "wh+2" -1 -1 "d" 30 0
"2256" 15 "11" 15 123 0 0 0 0 0 0 0 13536 0 0 0 0 0 0 "other" -1 -1 "d" 6 0
"2257" 15 "11" 16 123 0 0 0 0 0 0 0 13536 0 0 0 0 0 0 "end" -1 -1 "d" 10 0
"2258" 15 "1" 12 103 0 0 0 0 0 0 0 14259 0 0 0 0 0 0 "wh+1" 1 -1 "b" 4 0
"2259" 15 "11" 2 123 153 1 0 522 522 522 522 4745 0 0 0 0 0 522 "aux" -1 -1 "d" 5 1
"2260" 15 "1" 13 103 0 0 0 0 0 0 0 14259 0 0 0 0 0 0 "wh+2" 1 -1 "b" 2 0
"2261" 15 "11" 3 123 198 1 0 508 508 733 508 5253 225 0 225 0 0 225 "np2" -1 -1 "d" 19 1
"2262" 15 "1" 14 103 0 0 0 0 0 0 0 14259 0 0 0 0 0 0 "other" 1 -1 "b" 3 0
"2263" 15 "11" 4 123 186 1 0 186 4019 4019 4244 9497 3833 3833 0 1 1 3833 "adj" -1 -1 "d" 38 1
"2264" 15 "1" 15 103 0 0 0 0 0 0 0 14259 0 0 0 0 0 0 "other" 1 -1 "b" 5 0
"2265" 15 "11" 5 123 117 1 0 414 414 414 414 9911 0 0 0 0 0 414 "vp" -1 -1 "d" 11 1
"2266" 15 "1" 16 103 0 0 0 0 0 0 0 14259 0 0 0 0 0 0 "end" 1 -1 "b" 14 0
"2267" 15 "11" 6 123 83 1 0 83 83 444 83 9994 361 0 361 0 0 361 "other" -1 -1 "d" 4 1
"2268" 15 "11" 7 123 46 1 0 46 331 331 692 10686 285 285 0 1 1 285 "other" -1 -1 "d" 2 1
"2269" 15 "11" 8 123 284 1 284 284 284 284 284 10970 0 0 0 0 0 284 "other" -1 -1 "d" 8 1
"2270" 15 "11" 9 123 215 1 0 1287 1287 1287 1287 12257 0 0 0 0 0 1287 "other" -1 -1 "d" 11 1
"2271" 15 "1" 2 103 240 1 240 240 240 240 240 1887 0 0 0 0 0 240 "aux" 1 -1 "b" 5 1
"2272" 15 "12" 10 65 160 1 0 1110 1110 1110 1110 13171 0 0 0 0 0 1110 "wh-1" -1 1 "c" 13 1
"2273" 15 "12" 11 65 0 0 0 0 0 0 0 13171 0 0 0 0 0 0 "wh" -1 1 "c" 6 0
"2274" 15 "12" 12 65 0 0 0 0 0 0 0 13171 0 0 0 0 0 0 "wh+1" -1 1 "c" 4 0
"2275" 15 "12" 13 65 0 0 0 0 0 0 0 13171 0 0 0 0 0 0 "wh+2" -1 1 "c" 12 0
"2276" 15 "12" 14 65 0 0 0 0 0 0 0 13171 0 0 0 0 0 0 "other" -1 1 "c" 5 0
"2277" 15 "12" 15 65 0 0 0 0 0 0 0 13171 0 0 0 0 0 0 "other" -1 1 "c" 4 0
"2278" 15 "12" 1 65 705 1 0 3133 3133 4166 3133 3133 1033 0 1033 0 0 1033 "np1" -1 1 "c" 31 1
"2279" 15 "12" 16 65 0 0 0 0 0 0 0 13171 0 0 0 0 0 0 "end" -1 1 "c" 25 0
"2280" 15 "12" 2 65 182 1 0 182 182 382 182 3315 200 0 200 0 0 200 "aux" -1 1 "c" 6 1
"2281" 15 "12" 3 65 205 1 0 2029 2029 2029 2029 5344 0 0 0 0 0 2029 "np2" -1 1 "c" 26 1
"2282" 15 "12" 4 65 207 1 0 1815 1815 1815 1815 7159 0 0 0 0 0 1815 "adj" -1 1 "c" 26 1
"2283" 15 "12" 5 65 252 1 0 808 808 808 808 7967 0 0 0 0 0 808 "vp" -1 1 "c" 8 1
"2284" 15 "12" 6 65 0 0 0 0 0 613 0 7967 613 0 613 0 1 474 "other" -1 1 "c" 4 1
"2285" 15 "12" 7 65 107 1 0 107 1656 1656 3502 11469 1549 1549 0 1 1 1549 "other" -1 1 "c" 22 1
"2286" 15 "12" 8 65 154 1 0 446 446 446 446 11915 0 0 0 0 0 446 "other" -1 1 "c" 3 1
"2287" 15 "12" 9 65 146 1 146 146 146 146 146 12061 0 0 0 0 0 146 "other" -1 1 "c" 6 1
"2288" 15 "1" 3 103 209 1 0 1616 1616 1616 1616 3503 0 0 0 0 0 1616 "np2" 1 -1 "b" 23 1
"2289" 15 "13" 10 9 195 1 195 195 195 195 195 11269 0 0 0 0 0 195 "other" 1 -1 "b" 5 1
"2290" 15 "13" 11 9 175 1 0 392 392 392 392 11661 0 0 0 0 0 392 "wh-1" 1 -1 "b" 9 1
"2291" 15 "13" 12 9 0 0 0 0 0 0 0 11661 0 0 0 0 0 0 "wh" 1 -1 "b" 6 0
"2292" 15 "13" 13 9 0 0 0 0 0 0 0 11661 0 0 0 0 0 0 "wh+1" 1 -1 "b" 6 0
"2293" 15 "13" 14 9 0 0 0 0 0 0 0 11661 0 0 0 0 0 0 "wh+2" 1 -1 "b" 16 0
"2294" 15 "13" 15 9 0 0 0 0 0 0 0 11661 0 0 0 0 0 0 "other" 1 -1 "b" 20 0
"2295" 15 "13" 16 9 0 0 0 0 0 0 0 11661 0 0 0 0 0 0 "other" 1 -1 "b" 9 0
"2296" 15 "13" 17 9 0 0 0 0 0 0 0 11661 0 0 0 0 0 0 "end" 1 -1 "b" 18 0
"2297" 15 "13" 1 9 253 1 0 6106 6106 6106 6106 6106 0 0 0 0 0 6106 "np1" 1 -1 "b" 53 1
"2298" 15 "13" 2 9 0 0 0 0 0 205 0 6106 205 0 205 0 0 205 "aux" 1 -1 "b" 5 1
"2299" 15 "13" 3 9 118 1 0 118 820 820 1025 7131 702 702 0 1 1 702 "np2" 1 -1 "b" 13 1
"2300" 15 "13" 4 9 262 1 0 1967 1967 1967 1967 9098 0 0 0 0 0 1967 "adj" 1 -1 "b" 28 1
"2301" 15 "13" 5 9 252 1 252 252 252 252 252 9350 0 0 0 0 0 252 "vp" 1 -1 "b" 10 1
"2302" 15 "13" 6 9 0 0 0 0 0 401 0 9350 401 0 401 0 0 401 "other" 1 -1 "b" 4 1
"2303" 15 "13" 7 9 74 1 0 74 361 361 762 10112 287 287 0 1 1 287 "other" 1 -1 "b" 8 1
"2304" 15 "13" 8 9 369 1 0 690 690 690 690 10802 0 0 0 0 0 690 "other" 1 -1 "b" 14 1
"2305" 15 "13" 9 9 272 1 272 272 272 272 272 11074 0 0 0 0 0 272 "other" 1 -1 "b" 6 1
"2306" 15 "14" 10 27 254 1 0 356 356 356 356 13826 0 0 0 0 0 356 "wh-1" 1 1 "a" 15 1
"2307" 15 "1" 4 103 179 1 0 1062 1062 1062 1062 4565 0 0 0 0 0 1062 "adj" 1 -1 "b" 19 1
"2308" 15 "14" 11 27 0 0 0 0 0 0 0 13826 0 0 0 0 0 0 "wh" 1 1 "a" 6 0
"2309" 15 "14" 12 27 0 0 0 0 0 0 0 13826 0 0 0 0 0 0 "wh+1" 1 1 "a" 6 0
"2310" 15 "14" 1 27 195 1 0 2594 2594 3744 2594 2594 1150 0 1150 0 0 211 "np1" 1 1 "a" 35 1
"2311" 15 "14" 13 27 0 0 0 0 0 0 0 13826 0 0 0 0 0 0 "wh+2" 1 1 "a" 31 0
"2312" 15 "14" 14 27 0 0 0 0 0 0 0 13826 0 0 0 0 0 0 "other" 1 1 "a" 25 0
"2313" 15 "14" 15 27 0 0 0 0 0 0 0 13826 0 0 0 0 0 0 "other" 1 1 "a" 14 0
"2314" 15 "14" 16 27 0 0 0 0 0 0 0 13826 0 0 0 0 0 0 "end" 1 1 "a" 26 0
"2315" 15 "14" 2 27 288 1 0 288 288 720 288 2882 432 0 432 0 1 294 "aux" 1 1 "a" 6 1
"2316" 15 "14" 3 27 222 1 0 1366 1366 1804 1366 4248 438 0 438 0 1 295 "np2" 1 1 "a" 13 1
"2317" 15 "14" 4 27 316 1 0 2945 2945 3575 2945 7193 630 0 630 0 0 630 "adj" 1 1 "a" 31 1
"2318" 15 "14" 5 27 328 1 0 1789 2324 2324 4974 12167 535 535 0 1 1 535 "vp" 1 1 "a" 21 1
"2319" 15 "14" 6 27 157 1 0 350 350 350 350 12517 0 0 0 0 0 350 "other" 1 1 "a" 4 1
"2320" 15 "14" 7 27 216 1 0 333 333 333 333 12850 0 0 0 0 0 333 "other" 1 1 "a" 6 1
"2321" 15 "14" 8 27 260 1 0 456 456 456 456 13306 0 0 0 0 0 456 "other" 1 1 "a" 6 1
"2322" 15 "14" 9 27 164 1 164 164 164 164 164 13470 0 0 0 0 0 164 "other" 1 1 "a" 7 1
"2323" 15 "15" 10 25 282 1 0 1321 1321 1321 1321 15023 0 0 0 0 0 1321 "wh-1" -1 -1 "d" 9 1
"2324" 15 "1" 5 103 249 1 0 907 907 907 1041 5606 0 0 0 1 1 907 "vp" 1 -1 "b" 18 1
"2325" 15 "15" 11 25 0 0 0 0 0 0 0 15023 0 0 0 0 0 0 "wh" -1 -1 "d" 4 0
"2326" 15 "15" 12 25 0 0 0 0 0 0 0 15023 0 0 0 0 0 0 "wh+1" -1 -1 "d" 3 0
"2327" 15 "15" 1 25 194 1 0 5738 5738 5738 5738 5738 0 0 0 0 0 5738 "np1" -1 -1 "d" 35 1
"2328" 15 "15" 13 25 0 0 0 0 0 0 0 15023 0 0 0 0 0 0 "wh+2" -1 -1 "d" 10 0
"2329" 15 "15" 14 25 0 0 0 0 0 0 0 15023 0 0 0 0 0 0 "other" -1 -1 "d" 20 0
"2330" 15 "15" 15 25 0 0 0 0 0 0 0 15023 0 0 0 0 0 0 "other" -1 -1 "d" 24 0
"2331" 15 "15" 16 25 0 0 0 0 0 0 0 15023 0 0 0 0 0 0 "end" -1 -1 "d" 31 0
"2332" 15 "15" 2 25 249 1 249 249 249 249 249 5987 0 0 0 0 0 249 "aux" -1 -1 "d" 5 1
"2333" 15 "15" 3 25 188 1 0 1457 1457 1457 1457 7444 0 0 0 0 0 1457 "np2" -1 -1 "d" 15 1
"2334" 15 "15" 4 25 155 1 0 2025 2025 2025 2025 9469 0 0 0 0 0 2025 "adj" -1 -1 "d" 28 1
"2335" 15 "15" 5 25 278 1 0 1538 1538 1538 1538 11007 0 0 0 0 0 1538 "vp" -1 -1 "d" 9 1
"2336" 15 "15" 6 25 229 1 229 229 229 229 229 11236 0 0 0 0 0 229 "other" -1 -1 "d" 4 1
"2337" 15 "15" 7 25 249 1 0 1535 1535 1535 1535 12771 0 0 0 0 0 1535 "other" -1 -1 "d" 21 1
"2338" 15 "15" 8 25 140 1 140 140 140 140 140 12911 0 0 0 0 0 140 "other" -1 -1 "d" 7 1
"2339" 15 "15" 9 25 191 1 0 791 791 791 791 13702 0 0 0 0 0 791 "other" -1 -1 "d" 9 1
"2340" 15 "1" 6 103 500 1 0 1156 1156 1156 1156 6762 0 0 0 0 0 1156 "other" 1 -1 "b" 4 1
"2341" 15 "16" 10 89 147 1 0 1350 1350 1350 1897 9916 0 0 0 1 1 1350 "wh-1" -1 1 "c" 10 1
"2342" 15 "16" 11 89 0 0 0 0 0 0 0 9916 0 0 0 0 0 0 "wh" -1 1 "c" 6 0
"2343" 15 "16" 12 89 0 0 0 0 0 0 0 9916 0 0 0 0 0 0 "wh+1" -1 1 "c" 7 0
"2344" 15 "16" 13 89 0 0 0 0 0 0 0 9916 0 0 0 0 0 0 "wh+2" -1 1 "c" 12 0
"2345" 15 "16" 14 89 0 0 0 0 0 0 0 9916 0 0 0 0 0 0 "other" -1 1 "c" 21 0
"2346" 15 "16" 15 89 0 0 0 0 0 0 0 9916 0 0 0 0 0 0 "other" -1 1 "c" 18 0
"2347" 15 "16" 16 89 0 0 0 0 0 0 0 9916 0 0 0 0 0 0 "end" -1 1 "c" 21 0
"2348" 15 "16" 1 89 196 1 0 1963 1963 1963 1963 1963 0 0 0 0 0 1963 "np1" -1 1 "c" 32 1
"2349" 15 "16" 3 89 524 1 0 1847 1847 1847 1847 3810 0 0 0 0 0 1847 "np2" -1 1 "c" 25 1
"2350" 15 "16" 4 89 172 1 0 2118 2118 2118 2118 5928 0 0 0 0 0 2118 "adj" -1 1 "c" 32 1
"2351" 15 "16" 5 89 421 1 0 476 476 476 476 6404 0 0 0 0 0 476 "vp" -1 1 "c" 11 1
"2352" 15 "16" 6 89 0 0 0 0 0 173 0 6404 173 0 173 0 0 173 "other" -1 1 "c" 4 1
"2353" 15 "16" 7 89 52 1 0 84 437 437 610 7014 353 353 0 1 1 353 "other" -1 1 "c" 7 1
"2354" 15 "16" 8 89 118 1 0 436 436 436 436 7450 0 0 0 0 0 436 "other" -1 1 "c" 6 1
"2355" 15 "16" 9 89 311 1 0 569 569 1116 569 8019 547 0 547 0 0 547 "other" -1 1 "c" 11 1
"2356" 15 "1" 7 103 236 1 0 4952 4952 5450 4952 11714 498 0 498 0 0 498 "other" 1 -1 "b" 30 1
"2357" 15 "17" 10 94 326 1 0 1457 1457 1457 1457 12647 0 0 0 0 0 1457 "wh-1" 1 -1 "b" 21 1
"2358" 15 "17" 11 94 0 0 0 0 0 0 0 12647 0 0 0 0 0 0 "wh" 1 -1 "b" 6 0
"2359" 15 "17" 13 94 0 0 0 0 0 0 0 12647 0 0 0 0 0 0 "wh+2" 1 -1 "b" 12 0
"2360" 15 "17" 14 94 0 0 0 0 0 0 0 12647 0 0 0 0 0 0 "other" 1 -1 "b" 15 0
"2361" 15 "17" 15 94 0 0 0 0 0 0 0 12647 0 0 0 0 0 0 "other" 1 -1 "b" 5 0
"2362" 15 "17" 16 94 0 0 0 0 0 0 0 12647 0 0 0 0 0 0 "end" 1 -1 "b" 17 0
"2363" 15 "17" 1 94 209 1 0 3894 3894 3894 3894 3894 0 0 0 0 0 3894 "np1" 1 -1 "b" 34 1
"2364" 15 "17" 2 94 177 1 0 335 335 335 335 4229 0 0 0 0 0 335 "aux" 1 -1 "b" 5 1
"2365" 15 "17" 3 94 253 1 0 503 503 647 503 4732 144 0 144 0 0 144 "np2" 1 -1 "b" 14 1
"2366" 15 "17" 4 94 180 1 0 180 1957 1957 2101 6833 1777 1777 0 1 1 1777 "adj" 1 -1 "b" 20 1
"2367" 15 "17" 5 94 173 1 0 1327 1327 1327 1327 8160 0 0 0 0 0 1327 "vp" 1 -1 "b" 26 1
"2368" 15 "17" 6 94 0 0 0 0 0 706 0 8160 706 0 706 0 0 706 "other" 1 -1 "b" 4 1
"2369" 15 "17" 7 94 0 0 0 0 0 1292 0 8160 1292 0 1292 0 1 1126 "other" 1 -1 "b" 13 1
"2370" 15 "17" 8 94 0 0 0 0 0 615 0 8160 615 0 615 0 0 615 "other" 1 -1 "b" 6 1
"2371" 15 "17" 9 94 130 1 0 130 417 417 3030 11190 287 287 0 1 1 287 "other" 1 -1 "b" 4 1
"2372" 15 "18" 10 19 182 1 182 182 182 182 182 10493 0 0 0 0 0 182 "wh-1" 1 1 "a" 6 1
"2373" 15 "1" 8 103 213 1 0 213 511 745 1009 12723 532 298 234 1 1 56 "other" 1 -1 "b" 6 1
"2374" 15 "18" 11 19 0 0 0 0 0 0 0 10493 0 0 0 0 0 0 "wh" 1 1 "a" 6 0
"2375" 15 "18" 1 19 277 1 0 2738 2738 2738 2738 2738 0 0 0 0 0 2738 "np1" 1 1 "a" 29 1
"2376" 15 "18" 12 19 0 0 0 0 0 0 0 10493 0 0 0 0 0 0 "wh+1" 1 1 "a" 5 0
"2377" 15 "18" 13 19 0 0 0 0 0 0 0 10493 0 0 0 0 0 0 "wh+2" 1 1 "a" 14 0
"2378" 15 "18" 14 19 0 0 0 0 0 0 0 10493 0 0 0 0 0 0 "other" 1 1 "a" 8 0
"2379" 15 "18" 15 19 0 0 0 0 0 0 0 10493 0 0 0 0 0 0 "other" 1 1 "a" 19 0
"2380" 15 "18" 16 19 0 0 0 0 0 0 0 10493 0 0 0 0 0 0 "end" 1 1 "a" 10 0
"2381" 15 "18" 2 19 30 1 0 499 499 499 499 3237 0 0 0 0 0 499 "aux" 1 1 "a" 6 1
"2382" 15 "18" 3 19 307 1 0 1817 1817 1817 1817 5054 0 0 0 0 0 1817 "np2" 1 1 "a" 17 1
"2383" 15 "18" 4 19 274 1 0 1124 1124 1124 1124 6178 0 0 0 0 0 1124 "adj" 1 1 "a" 23 1
"2384" 15 "18" 5 19 207 1 0 1482 1482 1482 1482 7660 0 0 0 0 0 1482 "vp" 1 1 "a" 26 1
"2385" 15 "18" 6 19 252 1 252 252 252 252 252 7912 0 0 0 0 0 252 "other" 1 1 "a" 4 1
"2386" 15 "18" 7 19 278 1 0 1745 1745 1745 1745 9657 0 0 0 0 0 1745 "other" 1 1 "a" 22 1
"2387" 15 "18" 8 19 180 1 0 387 387 387 387 10044 0 0 0 0 0 387 "other" 1 1 "a" 10 1
"2388" 15 "18" 9 19 267 1 267 267 267 267 267 10311 0 0 0 0 0 267 "other" 1 1 "a" 4 1
"2389" 15 "19" 10 24 241 1 0 531 712 712 854 17863 181 181 0 1 1 181 "wh-1" -1 -1 "d" 13 1
"2390" 15 "1" 9 103 119 1 0 281 281 975 281 13004 694 0 694 0 2 66 "other" 1 -1 "b" 6 1
"2391" 15 "19" 11 24 0 0 0 0 0 0 0 17863 0 0 0 0 0 0 "wh" -1 -1 "d" 6 0
"2392" 15 "19" 12 24 0 0 0 0 0 0 0 17863 0 0 0 0 0 0 "wh+1" -1 -1 "d" 6 0
"2393" 15 "19" 1 24 197 1 0 2776 2776 3783 2776 2776 1007 0 1007 0 0 1007 "np1" -1 -1 "d" 34 1
"2394" 15 "19" 13 24 0 0 0 0 0 0 0 17863 0 0 0 0 0 0 "wh+2" -1 -1 "d" 7 0
"2395" 15 "19" 14 24 0 0 0 0 0 0 0 17863 0 0 0 0 0 0 "other" -1 -1 "d" 5 0
"2396" 15 "19" 15 24 0 0 0 0 0 0 0 17863 0 0 0 0 0 0 "other" -1 -1 "d" 17 0
"2397" 15 "19" 16 24 0 0 0 0 0 0 0 17863 0 0 0 0 0 0 "end" -1 -1 "d" 15 0
"2398" 15 "19" 2 24 261 1 0 261 261 481 261 3037 220 0 220 0 0 220 "aux" -1 -1 "d" 5 1
"2399" 15 "19" 3 24 289 1 0 756 756 2017 756 3793 1261 0 1261 0 1 555 "np2" -1 -1 "d" 21 1
"2400" 15 "19" 4 24 302 1 0 2944 2944 5198 2944 6737 2254 0 2254 0 1 230 "adj" -1 -1 "d" 29 1
"2401" 15 "19" 5 24 225 1 0 1422 1422 3001 1422 8159 1579 0 1579 0 1 580 "vp" -1 -1 "d" 21 1
"2402" 15 "19" 6 24 0 0 0 0 0 959 0 8159 959 0 959 0 1 212 "other" -1 -1 "d" 4 1
"2403" 15 "19" 7 24 0 0 0 0 0 903 0 8159 903 0 903 0 1 362 "other" -1 -1 "d" 2 1
"2404" 15 "19" 8 24 135 1 0 135 667 667 8850 17009 532 532 0 2 2 275 "other" -1 -1 "d" 3 1
"2405" 15 "19" 9 24 0 0 0 0 0 142 0 17009 142 0 142 0 0 142 "other" -1 -1 "d" 5 1
"2406" 15 "20" 10 106 183 1 0 344 344 344 344 10737 0 0 0 0 0 344 "wh-1" -1 1 "c" 10 1
"2407" 15 "20" 1 106 556 1 0 1817 1817 1817 1817 1817 0 0 0 0 0 1817 "np1" -1 1 "c" 34 1
"2408" 15 "20" 11 106 0 0 0 0 0 0 0 10737 0 0 0 0 0 0 "wh" -1 1 "c" 5 0
"2409" 15 "20" 12 106 0 0 0 0 0 0 0 10737 0 0 0 0 0 0 "wh+1" -1 1 "c" 4 0
"2410" 15 "20" 13 106 0 0 0 0 0 0 0 10737 0 0 0 0 0 0 "wh+2" -1 1 "c" 26 0
"2411" 15 "20" 14 106 0 0 0 0 0 0 0 10737 0 0 0 0 0 0 "other" -1 1 "c" 6 0
"2412" 15 "20" 15 106 0 0 0 0 0 0 0 10737 0 0 0 0 0 0 "other" -1 1 "c" 16 0
"2413" 15 "20" 16 106 0 0 0 0 0 0 0 10737 0 0 0 0 0 0 "end" -1 1 "c" 8 0
"2414" 15 "20" 2 106 228 1 0 1024 1024 1534 1024 2841 510 0 510 0 0 510 "aux" -1 1 "c" 6 1
"2415" 15 "20" 3 106 270 1 0 1202 1202 1398 1202 4043 196 0 196 0 0 196 "np2" -1 1 "c" 16 1
"2416" 15 "20" 4 106 238 1 0 868 868 1083 868 4911 215 0 215 0 1 215 "adj" -1 1 "c" 22 1
"2417" 15 "20" 5 106 233 1 0 1105 1105 1105 1105 6016 0 0 0 0 0 1105 "vp" -1 1 "c" 14 1
"2418" 15 "20" 6 106 147 1 0 329 570 570 1491 7507 241 241 0 1 1 241 "other" -1 1 "c" 4 1
"2419" 15 "20" 7 106 149 1 0 2660 2660 2660 2660 10167 0 0 0 0 0 2660 "other" -1 1 "c" 27 1
"2420" 15 "20" 8 106 226 1 226 226 226 226 226 10393 0 0 0 0 0 226 "other" -1 1 "c" 6 1
"2421" 15 "2" 10 83 134 1 0 134 283 283 630 11719 149 149 0 1 1 149 "wh-1" 1 1 "a" 5 1
"2422" 15 "21" 10 124 155 1 0 155 269 269 461 6845 114 114 0 1 1 114 "wh-1" 1 -1 "b" 9 1
"2423" 15 "21" 11 124 0 0 0 0 0 0 0 6845 0 0 0 0 0 0 "wh" 1 -1 "b" 8 0
"2424" 15 "21" 1 124 209 1 0 2849 2849 2849 2849 2849 0 0 0 0 0 2849 "np1" 1 -1 "b" 37 1
"2425" 15 "21" 12 124 0 0 0 0 0 0 0 6845 0 0 0 0 0 0 "wh+1" 1 -1 "b" 5 0
"2426" 15 "21" 13 124 0 0 0 0 0 0 0 6845 0 0 0 0 0 0 "wh+2" 1 -1 "b" 8 0
"2427" 15 "21" 14 124 0 0 0 0 0 0 0 6845 0 0 0 0 0 0 "other" 1 -1 "b" 4 0
"2428" 15 "21" 15 124 0 0 0 0 0 0 0 6845 0 0 0 0 0 0 "other" 1 -1 "b" 13 0
"2429" 15 "21" 16 124 0 0 0 0 0 0 0 6845 0 0 0 0 0 0 "end" 1 -1 "b" 24 0
"2430" 15 "2" 11 83 0 0 0 0 0 0 0 11719 0 0 0 0 0 0 "wh" 1 1 "a" 6 0
"2431" 15 "21" 2 124 251 1 251 251 251 251 251 3100 0 0 0 0 0 251 "aux" 1 -1 "b" 5 1
"2432" 15 "2" 12 83 0 0 0 0 0 0 0 11719 0 0 0 0 0 0 "wh+1" 1 1 "a" 3 0
"2433" 15 "21" 3 124 297 1 0 698 698 830 698 3798 132 0 132 0 0 132 "np2" 1 -1 "b" 10 1
"2434" 15 "2" 13 83 0 0 0 0 0 0 0 11719 0 0 0 0 0 0 "wh+2" 1 1 "a" 12 0
"2435" 15 "21" 4 124 183 1 0 183 1329 1329 1461 5259 1146 1146 0 1 1 1146 "adj" 1 -1 "b" 26 1
"2436" 15 "2" 14 83 0 0 0 0 0 0 0 11719 0 0 0 0 0 0 "other" 1 1 "a" 8 0
"2437" 15 "21" 5 124 241 1 241 241 241 241 241 5500 0 0 0 0 0 241 "vp" 1 -1 "b" 9 1
"2438" 15 "2" 15 83 0 0 0 0 0 0 0 11719 0 0 0 0 0 0 "other" 1 1 "a" 18 0
"2439" 15 "21" 6 124 0 0 0 0 0 206 0 5500 206 0 206 0 0 206 "other" 1 -1 "b" 4 1
"2440" 15 "2" 16 83 0 0 0 0 0 0 0 11719 0 0 0 0 0 0 "end" 1 1 "a" 8 0
"2441" 15 "21" 7 124 114 1 0 114 505 505 711 6211 391 391 0 1 1 391 "other" 1 -1 "b" 7 1
"2442" 15 "21" 8 124 173 1 0 173 173 301 173 6384 128 0 128 0 0 128 "other" 1 -1 "b" 6 1
"2443" 15 "2" 1 83 204 1 0 2817 2817 3819 2817 2817 1002 0 1002 0 0 1002 "np1" 1 1 "a" 33 1
"2444" 15 "21" 9 124 0 0 0 0 0 64 0 6384 64 0 64 0 1 64 "other" 1 -1 "b" 4 1
"2445" 15 "22" 10 21 184 1 184 184 184 184 184 11564 0 0 0 0 0 184 "wh-1" 1 1 "a" 6 1
"2446" 15 "22" 11 21 0 0 0 0 0 0 0 11564 0 0 0 0 0 0 "wh" 1 1 "a" 8 0
"2447" 15 "22" 1 21 276 1 0 3521 3521 3521 3521 3521 0 0 0 0 0 3521 "np1" 1 1 "a" 39 1
"2448" 15 "22" 12 21 0 0 0 0 0 0 0 11564 0 0 0 0 0 0 "wh+1" 1 1 "a" 7 0
"2449" 15 "22" 13 21 0 0 0 0 0 0 0 11564 0 0 0 0 0 0 "wh+2" 1 1 "a" 8 0
"2450" 15 "22" 15 21 0 0 0 0 0 0 0 11564 0 0 0 0 0 0 "other" 1 1 "a" 4 0
"2451" 15 "22" 16 21 0 0 0 0 0 0 0 11564 0 0 0 0 0 0 "end" 1 1 "a" 21 0
"2452" 15 "22" 2 21 298 1 298 298 298 298 298 3819 0 0 0 0 0 298 "aux" 1 1 "a" 6 1
"2453" 15 "22" 3 21 266 1 0 1161 1161 1161 1161 4980 0 0 0 0 0 1161 "np2" 1 1 "a" 19 1
"2454" 15 "22" 4 21 369 1 0 1923 1923 1923 1923 6903 0 0 0 0 0 1923 "adj" 1 1 "a" 31 1
"2455" 15 "22" 5 21 191 1 0 890 890 890 890 7793 0 0 0 0 0 890 "vp" 1 1 "a" 22 1
"2456" 15 "22" 6 21 0 0 0 0 0 210 0 7793 210 0 210 0 0 210 "other" 1 1 "a" 4 1
"2457" 15 "22" 7 21 162 1 0 162 1295 1903 1505 9298 1741 1133 608 1 1 608 "other" 1 1 "a" 11 1
"2458" 15 "22" 8 21 245 1 0 303 585 894 1193 10491 591 282 309 1 1 309 "other" 1 1 "a" 7 1
"2459" 15 "2" 2 83 245 1 0 245 245 355 245 3062 110 0 110 0 1 110 "aux" 1 1 "a" 6 1
"2460" 15 "22" 9 21 276 1 0 276 580 580 889 11380 304 304 0 1 1 304 "other" 1 1 "a" 6 1
"2461" 15 "23" 10 97 262 1 0 494 494 494 494 9594 0 0 0 0 0 494 "wh-1" -1 -1 "d" 20 1
"2462" 15 "23" 11 97 0 0 0 0 0 0 0 9594 0 0 0 0 0 0 "wh" -1 -1 "d" 8 0
"2463" 15 "23" 12 97 0 0 0 0 0 0 0 9594 0 0 0 0 0 0 "wh+1" -1 -1 "d" 6 0
"2464" 15 "23" 13 97 0 0 0 0 0 0 0 9594 0 0 0 0 0 0 "wh+2" -1 -1 "d" 12 0
"2465" 15 "23" 14 97 0 0 0 0 0 0 0 9594 0 0 0 0 0 0 "other" -1 -1 "d" 28 0
"2466" 15 "23" 15 97 0 0 0 0 0 0 0 9594 0 0 0 0 0 0 "other" -1 -1 "d" 12 0
"2467" 15 "23" 16 97 0 0 0 0 0 0 0 9594 0 0 0 0 0 0 "end" -1 -1 "d" 25 0
"2468" 15 "23" 1 97 199 1 0 3991 3991 3991 3991 3991 0 0 0 0 0 3991 "np1" -1 -1 "d" 54 1
"2469" 15 "23" 2 97 129 1 129 129 129 129 129 4120 0 0 0 0 0 129 "aux" -1 -1 "d" 5 1
"2470" 15 "23" 3 97 172 1 0 778 778 969 778 4898 191 0 191 0 0 191 "np2" -1 -1 "d" 12 1
"2471" 15 "23" 4 97 310 1 0 310 926 926 1117 6015 616 616 0 1 1 616 "adj" -1 -1 "d" 20 1
"2472" 15 "23" 5 97 348 1 0 777 777 777 777 6792 0 0 0 0 0 777 "vp" -1 -1 "d" 16 1
"2473" 15 "23" 6 97 134 1 0 817 817 817 817 7609 0 0 0 0 0 817 "other" -1 -1 "d" 4 1
"2474" 15 "23" 7 97 262 1 0 831 831 831 831 8440 0 0 0 0 0 831 "other" -1 -1 "d" 17 1
"2475" 15 "2" 3 83 141 1 0 1444 1444 1444 1444 4506 0 0 0 0 0 1444 "np2" 1 1 "a" 18 1
"2476" 15 "23" 8 97 338 1 338 338 338 338 338 8778 0 0 0 0 0 338 "other" -1 -1 "d" 6 1
"2477" 15 "23" 9 97 322 1 322 322 322 322 322 9100 0 0 0 0 0 322 "other" -1 -1 "d" 5 1
"2478" 15 "24" 10 8 285 1 285 285 285 285 285 8697 0 0 0 0 0 285 "wh-1" -1 1 "c" 6 1
"2479" 15 "24" 11 8 0 0 0 0 0 0 0 8697 0 0 0 0 0 0 "wh" -1 1 "c" 3 0
"2480" 15 "24" 12 8 0 0 0 0 0 0 0 8697 0 0 0 0 0 0 "wh+1" -1 1 "c" 2 0
"2481" 15 "24" 13 8 0 0 0 0 0 0 0 8697 0 0 0 0 0 0 "wh+2" -1 1 "c" 8 0
"2482" 15 "24" 14 8 0 0 0 0 0 0 0 8697 0 0 0 0 0 0 "other" -1 1 "c" 7 0
"2483" 15 "24" 15 8 0 0 0 0 0 0 0 8697 0 0 0 0 0 0 "other" -1 1 "c" 14 0
"2484" 15 "24" 16 8 0 0 0 0 0 0 0 8697 0 0 0 0 0 0 "end" -1 1 "c" 18 0
"2485" 15 "24" 1 8 311 1 0 3536 3536 3536 3536 3536 0 0 0 0 0 3536 "np1" -1 1 "c" 24 1
"2486" 15 "24" 2 8 307 1 307 307 307 307 307 3843 0 0 0 0 0 307 "aux" -1 1 "c" 6 1
"2487" 15 "24" 3 8 404 1 0 1273 1273 1429 1273 5116 156 0 156 0 0 156 "np2" -1 1 "c" 33 1
"2488" 15 "24" 4 8 185 1 0 185 1330 1330 1486 6602 1145 1145 0 1 1 1145 "adj" -1 1 "c" 25 1
"2489" 15 "24" 5 8 211 1 211 211 211 211 211 6813 0 0 0 0 0 211 "vp" -1 1 "c" 8 1
"2490" 15 "24" 6 8 0 0 0 0 0 247 0 6813 247 0 247 0 0 247 "other" -1 1 "c" 4 1
"2491" 15 "24" 7 8 100 1 0 100 600 600 847 7660 500 500 0 1 1 500 "other" -1 1 "c" 4 1
"2492" 15 "2" 4 83 392 1 0 1228 1228 1228 1228 5734 0 0 0 0 0 1228 "adj" 1 1 "a" 17 1
"2493" 15 "24" 8 8 0 0 0 0 0 395 0 7660 395 0 395 0 0 395 "other" -1 1 "c" 4 1
"2494" 15 "24" 9 8 145 1 0 145 357 357 752 8412 212 212 0 1 1 212 "other" -1 1 "c" 7 1
"2495" 15 "25" 10 90 226 1 0 508 508 508 508 8121 0 0 0 0 0 508 "wh-1" 1 -1 "b" 12 1
"2496" 15 "25" 11 90 0 0 0 0 0 0 0 8121 0 0 0 0 0 0 "wh" 1 -1 "b" 6 0
"2497" 15 "25" 12 90 0 0 0 0 0 0 0 8121 0 0 0 0 0 0 "wh+1" 1 -1 "b" 2 0
"2498" 15 "25" 13 90 0 0 0 0 0 0 0 8121 0 0 0 0 0 0 "wh+2" 1 -1 "b" 26 0
"2499" 15 "25" 14 90 0 0 0 0 0 0 0 8121 0 0 0 0 0 0 "other" 1 -1 "b" 5 0
"2500" 15 "25" 15 90 0 0 0 0 0 0 0 8121 0 0 0 0 0 0 "other" 1 -1 "b" 14 0
"2501" 15 "25" 16 90 0 0 0 0 0 0 0 8121 0 0 0 0 0 0 "end" 1 -1 "b" 17 0
"2502" 15 "25" 1 90 206 1 0 1671 1671 1671 1671 1671 0 0 0 0 0 1671 "np1" 1 -1 "b" 47 1
"2503" 15 "25" 2 90 173 1 0 265 265 265 265 1936 0 0 0 0 0 265 "aux" 1 -1 "b" 5 1
"2504" 15 "25" 3 90 234 1 0 789 789 789 789 2725 0 0 0 0 0 789 "np2" 1 -1 "b" 15 1
"2505" 15 "25" 4 90 221 1 0 2489 2489 2489 2489 5214 0 0 0 0 0 2489 "adj" 1 -1 "b" 32 1
"2506" 15 "25" 5 90 233 1 0 1019 1019 1019 1019 6233 0 0 0 0 0 1019 "vp" 1 -1 "b" 23 1
"2507" 15 "25" 6 90 140 1 0 506 506 506 506 6739 0 0 0 0 0 506 "other" 1 -1 "b" 4 1
"2508" 15 "25" 7 90 352 1 352 352 352 352 352 7091 0 0 0 0 0 352 "other" 1 -1 "b" 2 1
"2509" 15 "2" 5 83 275 1 0 2513 2513 2513 3625 9359 0 0 0 1 1 2513 "vp" 1 1 "a" 28 1
"2510" 15 "25" 8 90 280 1 280 280 280 280 280 7371 0 0 0 0 0 280 "other" 1 -1 "b" 3 1
"2511" 15 "25" 9 90 242 1 242 242 242 242 242 7613 0 0 0 0 0 242 "other" 1 -1 "b" 5 1
"2512" 15 "26" 10 29 0 0 0 0 0 0 0 11596 0 0 0 0 0 0 "wh" 1 1 "a" 5 0
"2513" 15 "26" 11 29 0 0 0 0 0 0 0 11596 0 0 0 0 0 0 "wh+1" 1 1 "a" 5 0
"2514" 15 "26" 12 29 0 0 0 0 0 0 0 11596 0 0 0 0 0 0 "wh+2" 1 1 "a" 16 0
"2515" 15 "26" 1 29 291 1 0 3819 3819 3819 3819 3819 0 0 0 0 0 3819 "np1" 1 1 "a" 39 1
"2516" 15 "26" 13 29 0 0 0 0 0 0 0 11596 0 0 0 0 0 0 "other" 1 1 "a" 9 0
"2517" 15 "26" 14 29 0 0 0 0 0 0 0 11596 0 0 0 0 0 0 "other" 1 1 "a" 16 0
"2518" 15 "26" 15 29 0 0 0 0 0 0 0 11596 0 0 0 0 0 0 "end" 1 1 "a" 22 0
"2519" 15 "26" 2 29 284 1 284 284 284 284 284 4103 0 0 0 0 0 284 "aux" 1 1 "a" 6 1
"2520" 15 "26" 3 29 159 1 0 1285 1285 1429 1285 5388 144 0 144 0 0 144 "np2" 1 1 "a" 21 1
"2521" 15 "26" 4 29 140 1 0 140 2270 2270 2414 7802 2130 2130 0 1 1 2130 "adj" 1 1 "a" 37 1
"2522" 15 "26" 5 29 207 1 0 463 463 463 463 8265 0 0 0 0 0 463 "vp" 1 1 "a" 12 1
"2523" 15 "26" 6 29 0 0 0 0 0 493 0 8265 493 0 493 0 0 493 "other" 1 1 "a" 4 1
"2524" 15 "26" 7 29 0 0 0 0 0 529 0 8265 529 0 529 0 0 529 "other" 1 1 "a" 2 1
"2525" 15 "26" 8 29 0 0 0 0 0 464 0 8265 464 0 464 0 0 464 "other" 1 1 "a" 6 1
"2526" 15 "2" 6 83 0 0 0 0 0 554 0 9359 554 0 554 0 0 554 "other" 1 1 "a" 4 1
"2527" 15 "26" 9 29 122 1 0 122 1845 1845 3331 11596 1723 1723 0 1 1 1723 "wh-1" 1 1 "a" 21 1
"2528" 15 "27" 10 101 270 1 270 270 270 270 270 11077 0 0 0 0 0 270 "wh-1" -1 -1 "d" 7 1
"2529" 15 "27" 1 101 209 1 0 2035 2035 3643 2035 2035 1608 0 1608 0 0 1608 "np1" -1 -1 "d" 43 1
"2530" 15 "27" 11 101 0 0 0 0 0 0 0 11077 0 0 0 0 0 0 "wh" -1 -1 "d" 5 0
"2531" 15 "27" 12 101 0 0 0 0 0 0 0 11077 0 0 0 0 0 0 "wh+1" -1 -1 "d" 2 0
"2532" 15 "27" 13 101 0 0 0 0 0 0 0 11077 0 0 0 0 0 0 "wh+2" -1 -1 "d" 4 0
"2533" 15 "27" 14 101 0 0 0 0 0 0 0 11077 0 0 0 0 0 0 "other" -1 -1 "d" 18 0
"2534" 15 "27" 15 101 0 0 0 0 0 0 0 11077 0 0 0 0 0 0 "other" -1 -1 "d" 9 0
"2535" 15 "27" 16 101 0 0 0 0 0 0 0 11077 0 0 0 0 0 0 "end" -1 -1 "d" 25 0
"2536" 15 "27" 2 101 321 1 0 321 321 467 321 2356 146 0 146 0 1 146 "aux" -1 -1 "d" 5 1
"2537" 15 "27" 3 101 340 1 0 2842 2842 2842 2842 5198 0 0 0 0 0 2842 "np2" -1 -1 "d" 19 1
"2538" 15 "27" 4 101 265 1 0 1980 1980 1980 1980 7178 0 0 0 0 0 1980 "adj" -1 -1 "d" 25 1
"2539" 15 "27" 5 101 193 1 0 357 357 357 2111 9289 0 0 0 1 1 357 "vp" -1 -1 "d" 11 1
"2540" 15 "27" 6 101 110 1 0 384 384 384 384 9673 0 0 0 0 0 384 "other" -1 -1 "d" 4 1
"2541" 15 "27" 7 101 276 1 0 636 636 636 636 10309 0 0 0 0 0 636 "other" -1 -1 "d" 16 1
"2542" 15 "27" 8 101 286 1 286 286 286 286 286 10595 0 0 0 0 0 286 "other" -1 -1 "d" 6 1
"2543" 15 "2" 7 83 69 1 0 123 681 681 1235 10594 558 558 0 1 1 558 "other" 1 1 "a" 5 1
"2544" 15 "27" 9 101 212 1 212 212 212 212 212 10807 0 0 0 0 0 212 "other" -1 -1 "d" 5 1
"2545" 15 "28" 10 127 211 1 0 532 532 532 532 10836 0 0 0 0 0 532 "wh-1" -1 1 "c" 15 1
"2546" 15 "28" 11 127 0 0 0 0 0 0 0 10836 0 0 0 0 0 0 "wh" -1 1 "c" 8 0
"2547" 15 "28" 1 127 33 1 0 3581 3581 3581 3581 3581 0 0 0 0 0 3581 "np1" -1 1 "c" 39 1
"2548" 15 "28" 12 127 0 0 0 0 0 0 0 10836 0 0 0 0 0 0 "wh+1" -1 1 "c" 2 0
"2549" 15 "28" 13 127 0 0 0 0 0 0 0 10836 0 0 0 0 0 0 "wh+2" -1 1 "c" 18 0
"2550" 15 "28" 14 127 0 0 0 0 0 0 0 10836 0 0 0 0 0 0 "other" -1 1 "c" 4 0
"2551" 15 "28" 15 127 0 0 0 0 0 0 0 10836 0 0 0 0 0 0 "other" -1 1 "c" 18 0
"2552" 15 "28" 16 127 0 0 0 0 0 0 0 10836 0 0 0 0 0 0 "end" -1 1 "c" 7 0
"2553" 15 "28" 2 127 293 1 293 293 293 293 293 3874 0 0 0 0 0 293 "aux" -1 1 "c" 6 1
"2554" 15 "28" 3 127 244 1 0 596 596 596 596 4470 0 0 0 0 0 596 "np2" -1 1 "c" 17 1
"2555" 15 "28" 4 127 115 1 0 1549 1549 1738 1549 6019 189 0 189 0 0 189 "adj" -1 1 "c" 22 1
"2556" 15 "28" 5 127 227 1 0 227 227 589 227 6246 362 0 362 0 1 308 "vp" -1 1 "c" 12 1
"2557" 15 "28" 6 127 0 0 0 0 0 611 0 6246 611 0 611 0 0 285 "other" -1 1 "c" 4 1
"2558" 15 "28" 7 127 27 1 0 400 2329 2329 3491 9737 1929 1929 0 3 3 533 "other" -1 1 "c" 20 1
"2559" 15 "28" 8 127 254 1 0 567 567 567 567 10304 0 0 0 0 0 567 "other" -1 1 "c" 9 1
"2560" 15 "2" 8 83 296 1 0 296 296 397 296 10890 101 0 101 0 0 101 "other" 1 1 "a" 4 1
"2561" 15 "29" 10 82 288 1 288 288 288 288 288 10111 0 0 0 0 0 288 "wh-1" 1 -1 "b" 6 1
"2562" 15 "29" 11 82 0 0 0 0 0 0 0 10111 0 0 0 0 0 0 "wh" 1 -1 "b" 6 0
"2563" 15 "29" 12 82 0 0 0 0 0 0 0 10111 0 0 0 0 0 0 "wh+1" 1 -1 "b" 3 0
"2564" 15 "29" 13 82 0 0 0 0 0 0 0 10111 0 0 0 0 0 0 "wh+2" 1 -1 "b" 11 0
"2565" 15 "29" 14 82 0 0 0 0 0 0 0 10111 0 0 0 0 0 0 "other" 1 -1 "b" 28 0
"2566" 15 "29" 15 82 0 0 0 0 0 0 0 10111 0 0 0 0 0 0 "other" 1 -1 "b" 25 0
"2567" 15 "29" 16 82 0 0 0 0 0 0 0 10111 0 0 0 0 0 0 "end" 1 -1 "b" 20 0
"2568" 15 "29" 1 82 215 1 0 3367 3367 3367 3367 3367 0 0 0 0 0 3367 "np1" 1 -1 "b" 34 1
"2569" 15 "29" 2 82 151 1 0 393 393 393 393 3760 0 0 0 0 0 393 "aux" 1 -1 "b" 5 1
"2570" 15 "29" 3 82 347 1 0 1109 1109 1482 1109 4869 373 0 373 0 0 373 "np2" 1 -1 "b" 18 1
"2571" 15 "29" 4 82 144 1 0 144 1127 1127 1500 6369 983 983 0 1 1 983 "adj" 1 -1 "b" 13 1
"2572" 15 "29" 5 82 168 1 0 1008 1008 1008 1008 7377 0 0 0 0 0 1008 "vp" 1 -1 "b" 17 1
"2573" 15 "29" 6 82 0 0 0 0 0 367 0 7377 367 0 367 0 0 367 "other" 1 -1 "b" 4 1
"2574" 15 "29" 7 82 0 0 0 0 0 854 0 7377 854 0 854 0 0 854 "other" 1 -1 "b" 3 1
"2575" 15 "2" 9 83 98 1 0 98 98 445 199 11089 347 0 347 1 1 347 "other" 1 1 "a" 7 1
"2576" 15 "29" 8 82 154 1 0 154 847 847 2068 9445 693 693 0 1 1 693 "other" 1 -1 "b" 8 1
"2577" 15 "29" 9 82 182 1 0 378 378 378 378 9823 0 0 0 0 0 378 "other" 1 -1 "b" 6 1
"2578" 15 "30" 10 17 407 1 407 407 407 407 407 9245 0 0 0 0 0 407 "other" 1 1 "a" 6 1
"2579" 15 "30" 11 17 255 1 255 255 255 255 255 9500 0 0 0 0 0 255 "wh-1" 1 1 "a" 11 1
"2580" 15 "30" 1 17 197 1 0 2825 2825 2825 2825 2825 0 0 0 0 0 2825 "np1" 1 1 "a" 35 1
"2581" 15 "30" 12 17 0 0 0 0 0 0 0 9500 0 0 0 0 0 0 "wh" 1 1 "a" 8 0
"2582" 15 "30" 13 17 0 0 0 0 0 0 0 9500 0 0 0 0 0 0 "wh+1" 1 1 "a" 2 0
"2583" 15 "30" 14 17 0 0 0 0 0 0 0 9500 0 0 0 0 0 0 "wh+2" 1 1 "a" 15 0
"2584" 15 "30" 15 17 0 0 0 0 0 0 0 9500 0 0 0 0 0 0 "other" 1 1 "a" 17 0
"2585" 15 "30" 16 17 0 0 0 0 0 0 0 9500 0 0 0 0 0 0 "other" 1 1 "a" 18 0
"2586" 15 "30" 17 17 0 0 0 0 0 0 0 9500 0 0 0 0 0 0 "end" 1 1 "a" 14 0
"2587" 15 "30" 2 17 393 1 393 393 393 393 393 3218 0 0 0 0 0 393 "aux" 1 1 "a" 6 1
"2588" 15 "30" 3 17 223 1 0 843 843 843 843 4061 0 0 0 0 0 843 "np2" 1 1 "a" 10 1
"2589" 15 "30" 4 17 279 1 0 1485 1485 1485 1485 5546 0 0 0 0 0 1485 "adj" 1 1 "a" 24 1
"2590" 15 "30" 5 17 386 1 386 386 386 386 386 5932 0 0 0 0 0 386 "vp" 1 1 "a" 10 1
"2591" 15 "30" 6 17 296 1 0 1914 1914 1914 1914 7846 0 0 0 0 0 1914 "other" 1 1 "a" 19 1
"2592" 15 "30" 7 17 0 0 0 0 0 372 0 7846 372 0 372 0 0 372 "other" 1 1 "a" 4 1
"2593" 15 "30" 8 17 0 0 0 0 0 250 0 7846 250 0 250 0 0 250 "other" 1 1 "a" 2 1
"2594" 15 "30" 9 17 93 1 0 93 370 370 992 8838 277 277 0 1 1 277 "other" 1 1 "a" 6 1
"2595" 15 "3" 10 44 152 1 152 152 152 152 152 9884 0 0 0 0 0 152 "wh-1" -1 -1 "d" 6 1
"2596" 15 "31" 10 119 177 1 0 177 1128 1352 1712 10544 1175 951 224 1 1 224 "wh-1" -1 -1 "d" 8 1
"2597" 15 "31" 11 119 0 0 0 0 0 0 0 10544 0 0 0 0 0 0 "wh" -1 -1 "d" 4 0
"2598" 15 "31" 1 119 375 1 0 3733 3733 4710 3733 3733 977 0 977 0 0 795 "np1" -1 -1 "d" 44 1
"2599" 15 "31" 12 119 329 1 0 675 675 675 675 11219 0 0 0 0 0 675 "wh+1" -1 -1 "d" 4 1
"2600" 15 "31" 13 119 299 1 0 579 579 843 579 11798 264 0 264 0 0 264 "wh+2" -1 -1 "d" 7 1
"2601" 15 "31" 14 119 125 1 0 125 547 749 811 12609 624 422 202 1 1 202 "other" -1 -1 "d" 4 1
"2602" 15 "3" 11 44 0 0 0 0 0 0 0 9884 0 0 0 0 0 0 "wh" -1 -1 "d" 6 0
"2603" 15 "31" 15 119 81 1 0 206 2205 2205 2407 15016 1999 1999 0 1 1 1999 "other" -1 -1 "d" 32 1
"2604" 15 "31" 16 119 216 1 0 359 359 359 3496 18512 0 0 0 1 1 359 "end" -1 -1 "d" 15 1
"2605" 15 "31" 2 119 31 1 0 31 31 200 213 3946 169 0 169 1 1 169 "aux" -1 -1 "d" 5 1
"2606" 15 "3" 12 44 0 0 0 0 0 0 0 9884 0 0 0 0 0 0 "wh+1" -1 -1 "d" 2 0
"2607" 15 "31" 3 119 151 1 0 151 863 1081 1032 4978 930 712 218 1 1 218 "np2" -1 -1 "d" 10 1
"2608" 15 "3" 13 44 0 0 0 0 0 0 0 9884 0 0 0 0 0 0 "wh+2" -1 -1 "d" 2 0
"2609" 15 "31" 4 119 380 1 0 380 380 862 380 5358 482 0 482 0 1 367 "adj" -1 -1 "d" 11 1
"2610" 15 "3" 1 44 191 1 0 1506 1506 1794 1506 1506 288 0 288 0 0 288 "np1" -1 -1 "d" 22 1
"2611" 15 "3" 14 44 0 0 0 0 0 0 0 9884 0 0 0 0 0 0 "other" -1 -1 "d" 8 0
"2612" 15 "31" 5 119 263 1 0 1322 1322 1882 1322 6680 560 0 560 0 0 560 "vp" -1 -1 "d" 20 1
"2613" 15 "3" 15 44 0 0 0 0 0 0 0 9884 0 0 0 0 0 0 "other" -1 -1 "d" 14 0
"2614" 15 "31" 6 119 112 1 0 614 614 874 614 7294 260 0 260 0 0 260 "other" -1 -1 "d" 4 1
"2615" 15 "3" 16 44 0 0 0 0 0 0 0 9884 0 0 0 0 0 0 "end" -1 -1 "d" 29 0
"2616" 15 "31" 8 119 372 1 0 627 627 687 627 7921 60 0 60 0 1 60 "other" -1 -1 "d" 8 1
"2617" 15 "31" 9 119 224 1 0 911 911 2033 911 8832 1122 0 1122 0 0 538 "other" -1 -1 "d" 14 1
"2618" 15 "32" 10 58 213 1 213 213 213 213 213 12347 0 0 0 0 0 213 "wh-1" -1 1 "c" 6 1
"2619" 15 "32" 11 58 0 0 0 0 0 0 0 12347 0 0 0 0 0 0 "wh" -1 1 "c" 4 0
"2620" 15 "32" 12 58 0 0 0 0 0 0 0 12347 0 0 0 0 0 0 "wh+1" -1 1 "c" 6 0
"2621" 15 "32" 13 58 0 0 0 0 0 0 0 12347 0 0 0 0 0 0 "wh+2" -1 1 "c" 3 0
"2622" 15 "32" 14 58 0 0 0 0 0 0 0 12347 0 0 0 0 0 0 "other" -1 1 "c" 9 0
"2623" 15 "32" 15 58 0 0 0 0 0 0 0 12347 0 0 0 0 0 0 "other" -1 1 "c" 8 0
"2624" 15 "32" 1 58 146 1 0 2012 2012 3202 2012 2012 1190 0 1190 0 0 1190 "np1" -1 1 "c" 44 1
"2625" 15 "32" 16 58 0 0 0 0 0 0 0 12347 0 0 0 0 0 0 "end" -1 1 "c" 19 0
"2626" 15 "32" 2 58 260 1 0 260 260 593 260 2272 333 0 333 0 0 333 "aux" -1 1 "c" 6 1
"2627" 15 "32" 3 58 224 1 0 224 4063 4063 4396 6668 3839 3839 0 1 1 3839 "np2" -1 1 "c" 29 1
"2628" 15 "3" 2 44 254 1 254 254 254 254 254 1760 0 0 0 0 0 254 "aux" -1 -1 "d" 5 1
"2629" 15 "32" 4 58 231 1 0 469 469 469 469 7137 0 0 0 0 0 469 "adj" -1 1 "c" 8 1
"2630" 15 "32" 5 58 394 1 0 1125 1125 1125 2315 9452 0 0 0 1 1 1125 "vp" -1 1 "c" 20 1
"2631" 15 "32" 6 58 0 0 0 0 0 515 0 9452 515 0 515 0 0 515 "other" -1 1 "c" 4 1
"2632" 15 "32" 7 58 118 1 0 118 1395 1395 1910 11362 1277 1277 0 1 1 1277 "other" -1 1 "c" 16 1
"2633" 15 "32" 8 58 304 1 304 304 304 304 304 11666 0 0 0 0 0 304 "other" -1 1 "c" 7 1
"2634" 15 "32" 9 58 224 1 0 468 468 468 468 12134 0 0 0 0 0 468 "other" -1 1 "c" 7 1
"2635" 15 "3" 3 44 295 1 0 1127 1127 1645 1127 2887 518 0 518 0 0 518 "np2" -1 -1 "d" 14 1
"2636" 15 "3" 4 44 239 1 0 2634 2634 2634 2634 5521 0 0 0 0 0 2634 "adj" -1 -1 "d" 29 1
"2637" 15 "3" 5 44 96 1 0 676 676 676 676 6197 0 0 0 0 0 676 "vp" -1 -1 "d" 11 1
"2638" 15 "3" 6 44 0 0 0 0 0 690 0 6197 690 0 690 0 1 690 "other" -1 -1 "d" 4 1
"2639" 15 "3" 7 44 112 1 0 112 1503 1503 2999 9196 1391 1391 0 2 2 637 "other" -1 -1 "d" 8 1
"2640" 15 "3" 8 44 192 1 0 315 315 315 315 9511 0 0 0 0 0 315 "other" -1 -1 "d" 6 1
"2641" 15 "3" 9 44 221 1 221 221 221 221 221 9732 0 0 0 0 0 221 "other" -1 -1 "d" 5 1
"2642" 15 "4" 10 41 212 1 212 212 212 212 212 9250 0 0 0 0 0 212 "wh-1" -1 1 "c" 7 1
"2643" 15 "4" 11 41 0 0 0 0 0 0 0 9250 0 0 0 0 0 0 "wh" -1 1 "c" 4 0
"2644" 15 "4" 12 41 0 0 0 0 0 0 0 9250 0 0 0 0 0 0 "wh+1" -1 1 "c" 4 0
"2645" 15 "4" 13 41 0 0 0 0 0 0 0 9250 0 0 0 0 0 0 "wh+2" -1 1 "c" 2 0
"2646" 15 "4" 1 41 194 1 0 2279 2279 3084 2279 2279 805 0 805 0 0 805 "np1" -1 1 "c" 29 1
"2647" 15 "4" 14 41 0 0 0 0 0 0 0 9250 0 0 0 0 0 0 "other" -1 1 "c" 4 0
"2648" 15 "4" 15 41 0 0 0 0 0 0 0 9250 0 0 0 0 0 0 "other" -1 1 "c" 12 0
"2649" 15 "4" 16 41 0 0 0 0 0 0 0 9250 0 0 0 0 0 0 "end" -1 1 "c" 32 0
"2650" 15 "4" 2 41 199 1 0 370 370 802 370 2649 432 0 432 0 1 283 "aux" -1 1 "c" 6 1
"2651" 15 "4" 3 41 409 1 0 722 722 1278 722 3371 556 0 556 0 0 556 "np2" -1 1 "c" 13 1
"2652" 15 "4" 4 41 199 1 0 549 549 673 549 3920 124 0 124 0 0 124 "adj" -1 1 "c" 14 1
"2653" 15 "4" 5 41 151 1 0 1193 1916 1916 3833 7753 723 723 0 2 2 723 "vp" -1 1 "c" 21 1
"2654" 15 "4" 6 41 0 0 0 0 0 287 0 7753 287 0 287 0 0 287 "other" -1 1 "c" 4 1
"2655" 15 "4" 7 41 98 1 0 98 470 470 757 8510 372 372 0 1 1 372 "other" -1 1 "c" 3 1
"2656" 15 "4" 8 41 200 1 0 200 200 302 200 8710 102 0 102 0 0 102 "other" -1 1 "c" 4 1
"2657" 15 "4" 9 41 226 1 226 226 226 226 328 9038 0 0 0 1 1 226 "other" -1 1 "c" 3 1
"2658" 15 "5" 10 12 226 1 0 704 704 704 704 9457 0 0 0 0 0 704 "wh-1" 1 -1 "b" 10 1
"2659" 15 "5" 11 12 0 0 0 0 0 0 0 9457 0 0 0 0 0 0 "wh" 1 -1 "b" 3 0
"2660" 15 "5" 1 12 195 1 0 2293 2293 2709 2293 2293 416 0 416 0 0 416 "np1" 1 -1 "b" 34 1
"2661" 15 "5" 12 12 0 0 0 0 0 0 0 9457 0 0 0 0 0 0 "wh+1" 1 -1 "b" 6 0
"2662" 15 "5" 13 12 0 0 0 0 0 0 0 9457 0 0 0 0 0 0 "wh+2" 1 -1 "b" 14 0
"2663" 15 "5" 14 12 0 0 0 0 0 0 0 9457 0 0 0 0 0 0 "other" 1 -1 "b" 18 0
"2664" 15 "5" 15 12 0 0 0 0 0 0 0 9457 0 0 0 0 0 0 "other" 1 -1 "b" 14 0
"2665" 15 "5" 16 12 0 0 0 0 0 0 0 9457 0 0 0 0 0 0 "end" 1 -1 "b" 32 0
"2666" 15 "5" 2 12 166 1 0 166 418 418 834 3127 252 252 0 1 1 252 "aux" 1 -1 "b" 5 1
"2667" 15 "5" 3 12 166 1 0 697 697 697 697 3824 0 0 0 0 0 697 "np2" 1 -1 "b" 12 1
"2668" 15 "5" 4 12 201 1 0 1558 1558 1757 1558 5382 199 0 199 0 0 199 "adj" 1 -1 "b" 23 1
"2669" 15 "5" 5 12 159 1 0 646 1513 1513 1712 7094 867 867 0 1 1 867 "vp" 1 -1 "b" 21 1
"2670" 15 "5" 6 12 0 0 0 0 0 610 0 7094 610 0 610 0 0 610 "other" 1 -1 "b" 4 1
"2671" 15 "5" 7 12 0 0 0 0 0 671 0 7094 671 0 671 0 0 671 "other" 1 -1 "b" 10 1
"2672" 15 "5" 8 12 130 1 0 130 378 378 1659 8753 248 248 0 1 1 248 "other" 1 -1 "b" 6 1
"2673" 15 "6" 10 30 0 0 0 0 0 655 0 6491 655 0 655 0 0 655 "wh-1" 1 1 "a" 11 1
"2674" 15 "6" 11 30 0 0 0 0 0 0 0 6491 0 0 0 0 0 0 "wh" 1 1 "a" 4 0
"2675" 15 "6" 12 30 0 0 0 0 0 0 0 6491 0 0 0 0 0 0 "wh+1" 1 1 "a" 7 0
"2676" 15 "6" 1 30 190 1 0 3214 3214 3323 3214 3214 109 0 109 0 0 109 "np1" 1 1 "a" 34 1
"2677" 15 "6" 13 30 0 0 0 0 0 0 0 6491 0 0 0 0 0 0 "wh+2" 1 1 "a" 4 0
"2678" 15 "6" 14 30 142 1 142 142 142 142 2433 8924 0 0 0 1 1 142 "other" 1 1 "a" 27 1
"2679" 15 "6" 15 30 0 0 0 0 0 0 0 8924 0 0 0 0 0 0 "other" 1 1 "a" 4 0
"2680" 15 "6" 16 30 0 0 0 0 0 0 0 8924 0 0 0 0 0 0 "end" 1 1 "a" 8 0
"2681" 15 "6" 2 30 230 1 0 389 389 389 389 3603 0 0 0 0 0 389 "aux" 1 1 "a" 6 1
"2682" 15 "6" 3 30 400 1 0 611 611 611 611 4214 0 0 0 0 0 611 "np2" 1 1 "a" 12 1
"2683" 15 "6" 4 30 382 1 0 1014 1014 1014 1014 5228 0 0 0 0 0 1014 "adj" 1 1 "a" 18 1
"2684" 15 "6" 5 30 176 1 0 1263 1263 1263 1263 6491 0 0 0 0 0 1263 "vp" 1 1 "a" 23 1
"2685" 15 "6" 6 30 0 0 0 0 0 511 0 6491 511 0 511 0 0 511 "other" 1 1 "a" 4 1
"2686" 15 "6" 7 30 0 0 0 0 0 500 0 6491 500 0 500 0 0 500 "other" 1 1 "a" 13 1
"2687" 15 "6" 8 30 0 0 0 0 0 265 0 6491 265 0 265 0 0 265 "other" 1 1 "a" 6 1
"2688" 15 "6" 9 30 0 0 0 0 0 251 0 6491 251 0 251 0 0 251 "other" 1 1 "a" 5 1
"2689" 15 "7" 10 79 168 1 0 1275 1275 1275 1275 12892 0 0 0 0 0 1275 "wh-1" -1 -1 "d" 7 1
"2690" 15 "7" 11 79 0 0 0 0 0 0 0 12892 0 0 0 0 0 0 "wh" -1 -1 "d" 6 0
"2691" 15 "7" 12 79 0 0 0 0 0 0 0 12892 0 0 0 0 0 0 "wh+1" -1 -1 "d" 5 0
"2692" 15 "7" 13 79 0 0 0 0 0 0 0 12892 0 0 0 0 0 0 "wh+2" -1 -1 "d" 2 0
"2693" 15 "7" 14 79 0 0 0 0 0 0 0 12892 0 0 0 0 0 0 "other" -1 -1 "d" 4 0
"2694" 15 "7" 15 79 0 0 0 0 0 0 0 12892 0 0 0 0 0 0 "other" -1 -1 "d" 17 0
"2695" 15 "7" 16 79 0 0 0 0 0 0 0 12892 0 0 0 0 0 0 "end" -1 -1 "d" 19 0
"2696" 15 "7" 1 79 204 1 0 2157 2157 2273 2157 2157 116 0 116 0 0 116 "np1" -1 -1 "d" 24 1
"2697" 15 "7" 2 79 171 1 0 334 334 334 334 2491 0 0 0 0 0 334 "aux" -1 -1 "d" 5 1
"2698" 15 "7" 3 79 334 1 0 2981 2981 3125 2981 5472 144 0 144 0 1 144 "np2" -1 -1 "d" 30 1
"2699" 15 "7" 4 79 659 1 0 1334 1334 1334 1334 6806 0 0 0 0 0 1334 "adj" -1 -1 "d" 9 1
"2700" 15 "7" 5 79 312 1 0 1834 1834 1834 2094 8900 0 0 0 1 1 1834 "vp" -1 -1 "d" 23 1
"2701" 15 "7" 6 79 113 1 0 365 365 365 365 9265 0 0 0 0 0 365 "other" -1 -1 "d" 4 1
"2702" 15 "7" 7 79 207 1 0 1438 1438 1438 1438 10703 0 0 0 0 0 1438 "other" -1 -1 "d" 19 1
"2703" 15 "7" 8 79 482 1 482 482 482 482 482 11185 0 0 0 0 0 482 "other" -1 -1 "d" 4 1
"2704" 15 "7" 9 79 193 1 0 432 432 432 432 11617 0 0 0 0 0 432 "other" -1 -1 "d" 5 1
"2705" 15 "8" 10 69 241 1 0 335 465 465 680 14085 130 130 0 1 1 130 "wh-1" -1 1 "c" 11 1
"2706" 15 "8" 11 69 0 0 0 0 0 0 0 14085 0 0 0 0 0 0 "wh" -1 1 "c" 6 0
"2707" 15 "8" 12 69 0 0 0 0 0 0 0 14085 0 0 0 0 0 0 "wh+1" -1 1 "c" 3 0
"2708" 15 "8" 13 69 0 0 0 0 0 0 0 14085 0 0 0 0 0 0 "wh+2" -1 1 "c" 2 0
"2709" 15 "8" 14 69 0 0 0 0 0 0 0 14085 0 0 0 0 0 0 "other" -1 1 "c" 8 0
"2710" 15 "8" 15 69 0 0 0 0 0 0 0 14085 0 0 0 0 0 0 "other" -1 1 "c" 7 0
"2711" 15 "8" 16 69 0 0 0 0 0 0 0 14085 0 0 0 0 0 0 "end" -1 1 "c" 15 0
"2712" 15 "8" 1 69 196 1 0 2504 2504 4728 2504 2504 2224 0 2224 0 0 2104 "np1" -1 1 "c" 32 1
"2713" 15 "8" 2 69 102 1 0 102 595 1086 715 3219 984 493 491 1 1 268 "aux" -1 1 "c" 6 1
"2714" 15 "8" 3 69 242 1 0 1207 1207 2341 1207 4426 1134 0 1134 0 1 147 "np2" -1 1 "c" 18 1
"2715" 15 "8" 4 69 81 1 0 81 1417 1417 5146 9572 1336 1336 0 3 3 666 "adj" -1 1 "c" 20 1
"2716" 15 "8" 5 69 134 1 0 775 775 775 775 10347 0 0 0 0 0 775 "vp" -1 1 "c" 22 1
"2717" 15 "8" 6 69 0 0 0 0 0 376 0 10347 376 0 376 0 0 376 "other" -1 1 "c" 4 1
"2718" 15 "8" 7 69 120 1 0 120 2092 2092 2468 12815 1972 1972 0 1 1 1972 "other" -1 1 "c" 25 1
"2719" 15 "8" 8 69 163 1 0 313 313 313 313 13128 0 0 0 0 0 313 "other" -1 1 "c" 6 1
"2720" 15 "8" 9 69 277 1 0 277 277 492 277 13405 215 0 215 0 0 215 "other" -1 1 "c" 4 1
"2721" 15 "9" 10 37 237 1 237 237 237 237 237 10165 0 0 0 0 0 237 "wh-1" 1 -1 "b" 10 1
"2722" 15 "9" 11 37 0 0 0 0 0 0 0 10165 0 0 0 0 0 0 "wh" 1 -1 "b" 6 0
"2723" 15 "9" 12 37 0 0 0 0 0 0 0 10165 0 0 0 0 0 0 "wh+1" 1 -1 "b" 6 0
"2724" 15 "9" 13 37 0 0 0 0 0 0 0 10165 0 0 0 0 0 0 "wh+2" 1 -1 "b" 2 0
"2725" 15 "9" 1 37 255 1 0 3224 3224 4430 3224 3224 1206 0 1206 0 0 1206 "np1" 1 -1 "b" 26 1
"2726" 15 "9" 14 37 0 0 0 0 0 0 0 10165 0 0 0 0 0 0 "other" 1 -1 "b" 3 0
"2727" 15 "9" 15 37 0 0 0 0 0 0 0 10165 0 0 0 0 0 0 "other" 1 -1 "b" 10 0
"2728" 15 "9" 16 37 0 0 0 0 0 0 0 10165 0 0 0 0 0 0 "end" 1 -1 "b" 20 0
"2729" 15 "9" 2 37 521 1 0 521 521 682 521 3745 161 0 161 0 0 161 "aux" 1 -1 "b" 5 1
"2730" 15 "9" 3 37 231 1 0 1175 1175 1175 1175 4920 0 0 0 0 0 1175 "np2" 1 -1 "b" 23 1
"2731" 15 "9" 4 37 372 1 0 1585 1585 1585 1585 6505 0 0 0 0 0 1585 "adj" 1 -1 "b" 22 1
"2732" 15 "9" 5 37 216 1 0 631 631 631 1998 8503 0 0 0 1 1 631 "vp" 1 -1 "b" 15 1
"2733" 15 "9" 6 37 0 0 0 0 0 469 0 8503 469 0 469 0 0 469 "other" 1 -1 "b" 4 1
"2734" 15 "9" 7 37 99 1 0 99 504 504 973 9476 405 405 0 1 1 405 "other" 1 -1 "b" 11 1
"2735" 15 "9" 8 37 243 1 243 243 243 243 243 9719 0 0 0 0 0 243 "other" 1 -1 "b" 6 1
"2736" 15 "9" 9 37 209 1 209 209 209 209 209 9928 0 0 0 0 0 209 "other" 1 -1 "b" 5 1
"2737" 16 "10" 10 74 244 1 0 437 437 437 437 9317 0 0 0 0 0 437 "wh-1" -1 1 "c" 9 1
"2738" 16 "10" 11 74 0 0 0 0 0 0 0 9317 0 0 0 0 0 0 "wh" -1 1 "c" 8 0
"2739" 16 "10" 12 74 0 0 0 0 0 0 0 9317 0 0 0 0 0 0 "wh+1" -1 1 "c" 5 0
"2740" 16 "10" 13 74 0 0 0 0 0 0 0 9317 0 0 0 0 0 0 "wh+2" -1 1 "c" 15 0
"2741" 16 "10" 14 74 0 0 0 0 0 0 0 9317 0 0 0 0 0 0 "other" -1 1 "c" 12 0
"2742" 16 "10" 15 74 0 0 0 0 0 0 0 9317 0 0 0 0 0 0 "other" -1 1 "c" 20 0
"2743" 16 "10" 16 74 0 0 0 0 0 0 0 9317 0 0 0 0 0 0 "end" -1 1 "c" 14 0
"2744" 16 "10" 1 74 200 1 0 1504 1504 2122 1504 1504 618 0 618 0 0 618 "np1" -1 1 "c" 31 1
"2745" 16 "10" 2 74 157 1 0 330 330 546 330 1834 216 0 216 0 0 216 "aux" -1 1 "c" 6 1
"2746" 16 "10" 3 74 220 1 0 632 632 903 632 2466 271 0 271 0 0 271 "np2" -1 1 "c" 22 1
"2747" 16 "10" 4 74 199 1 0 1333 1333 1584 1333 3799 251 0 251 0 0 251 "adj" -1 1 "c" 30 1
"2748" 16 "10" 5 74 781 1 0 781 1328 1328 1579 5378 547 547 0 1 1 547 "vp" -1 1 "c" 20 1
"2749" 16 "10" 6 74 160 1 0 364 1084 1084 2189 7567 720 720 0 1 1 720 "other" -1 1 "c" 4 1
"2750" 16 "10" 7 74 176 1 0 424 424 424 424 7991 0 0 0 0 0 424 "other" -1 1 "c" 15 1
"2751" 16 "10" 8 74 170 1 0 170 170 450 170 8161 280 0 280 0 0 280 "other" -1 1 "c" 8 1
"2752" 16 "10" 9 74 292 1 0 439 439 439 719 8880 0 0 0 1 1 439 "other" -1 1 "c" 4 1
"2753" 16 "1" 10 30 201 1 201 201 201 201 356 5770 0 0 0 1 1 201 "wh-1" -1 -1 "d" 6 1
"2754" 16 "11" 10 107 241 1 0 388 550 550 880 9742 162 162 0 1 1 162 "wh-1" 1 -1 "b" 8 1
"2755" 16 "11" 1 107 24 1 0 1870 1870 1870 1870 1870 0 0 0 0 0 1870 "np1" 1 -1 "b" 36 1
"2756" 16 "11" 11 107 0 0 0 0 0 0 0 9742 0 0 0 0 0 0 "wh" 1 -1 "b" 5 0
"2757" 16 "11" 12 107 0 0 0 0 0 0 0 9742 0 0 0 0 0 0 "wh+1" 1 -1 "b" 4 0
"2758" 16 "1" 11 30 0 0 0 0 0 0 0 5770 0 0 0 0 0 0 "wh" -1 -1 "d" 6 0
"2759" 16 "11" 13 107 0 0 0 0 0 0 0 9742 0 0 0 0 0 0 "wh+2" 1 -1 "b" 30 0
"2760" 16 "11" 14 107 0 0 0 0 0 0 0 9742 0 0 0 0 0 0 "other" 1 -1 "b" 5 0
"2761" 16 "11" 15 107 0 0 0 0 0 0 0 9742 0 0 0 0 0 0 "other" 1 -1 "b" 6 0
"2762" 16 "11" 16 107 0 0 0 0 0 0 0 9742 0 0 0 0 0 0 "end" 1 -1 "b" 10 0
"2763" 16 "11" 2 107 333 1 0 333 333 569 333 2203 236 0 236 0 0 236 "aux" 1 -1 "b" 5 1
"2764" 16 "1" 12 30 0 0 0 0 0 0 0 5770 0 0 0 0 0 0 "wh+1" -1 -1 "d" 4 0
"2765" 16 "1" 1 30 80 1 0 1025 1025 1025 1025 1025 0 0 0 0 0 1025 "np1" -1 -1 "d" 30 1
"2766" 16 "11" 3 107 291 1 0 536 1478 2250 1714 3917 1714 942 772 1 1 167 "np2" 1 -1 "b" 19 1
"2767" 16 "11" 4 107 168 1 0 168 2728 2728 3500 7417 2560 2560 0 3 3 1480 "adj" 1 -1 "b" 38 1
"2768" 16 "1" 14 30 0 0 0 0 0 0 0 5770 0 0 0 0 0 0 "other" -1 -1 "d" 3 0
"2769" 16 "11" 5 107 394 1 394 394 394 394 394 7811 0 0 0 0 0 394 "vp" 1 -1 "b" 11 1
"2770" 16 "1" 15 30 0 0 0 0 0 0 0 5770 0 0 0 0 0 0 "other" -1 -1 "d" 5 0
"2771" 16 "11" 6 107 192 1 0 463 463 463 463 8274 0 0 0 0 0 463 "other" 1 -1 "b" 4 1
"2772" 16 "1" 16 30 0 0 0 0 0 0 0 5770 0 0 0 0 0 0 "end" -1 -1 "d" 14 0
"2773" 16 "11" 7 107 228 1 228 228 228 228 228 8502 0 0 0 0 0 228 "other" 1 -1 "b" 2 1
"2774" 16 "11" 8 107 173 1 173 173 173 173 173 8675 0 0 0 0 0 173 "other" 1 -1 "b" 8 1
"2775" 16 "11" 9 107 187 1 0 187 187 517 187 8862 330 0 330 0 0 330 "other" 1 -1 "b" 11 1
"2776" 16 "12" 10 97 174 1 0 332 332 332 332 8908 0 0 0 0 0 332 "wh-1" 1 1 "a" 13 1
"2777" 16 "12" 11 97 0 0 0 0 0 0 0 8908 0 0 0 0 0 0 "wh" 1 1 "a" 6 0
"2778" 16 "12" 12 97 0 0 0 0 0 0 0 8908 0 0 0 0 0 0 "wh+1" 1 1 "a" 4 0
"2779" 16 "12" 13 97 0 0 0 0 0 0 0 8908 0 0 0 0 0 0 "wh+2" 1 1 "a" 12 0
"2780" 16 "12" 14 97 0 0 0 0 0 0 0 8908 0 0 0 0 0 0 "other" 1 1 "a" 5 0
"2781" 16 "12" 15 97 0 0 0 0 0 0 0 8908 0 0 0 0 0 0 "other" 1 1 "a" 4 0
"2782" 16 "12" 16 97 0 0 0 0 0 0 0 8908 0 0 0 0 0 0 "end" 1 1 "a" 25 0
"2783" 16 "12" 1 97 335 1 0 1495 1495 2737 1495 1495 1242 0 1242 0 0 1242 "np1" 1 1 "a" 32 1
"2784" 16 "12" 2 97 395 1 0 395 395 687 395 1890 292 0 292 0 1 176 "aux" 1 1 "a" 6 1
"2785" 16 "1" 2 30 291 1 291 291 291 291 291 1316 0 0 0 0 0 291 "aux" -1 -1 "d" 5 1
"2786" 16 "12" 3 97 273 1 0 273 1252 1252 2786 4676 979 979 0 1 1 979 "np2" 1 1 "a" 26 1
"2787" 16 "12" 4 97 585 1 0 1641 1641 1641 1641 6317 0 0 0 0 0 1641 "adj" 1 1 "a" 26 1
"2788" 16 "12" 5 97 630 1 630 630 630 630 630 6947 0 0 0 0 0 630 "vp" 1 1 "a" 8 1
"2789" 16 "12" 6 97 0 0 0 0 0 338 0 6947 338 0 338 0 0 338 "other" 1 1 "a" 4 1
"2790" 16 "12" 7 97 172 1 0 172 953 953 1291 8238 781 781 0 1 1 781 "other" 1 1 "a" 22 1
"2791" 16 "12" 8 97 181 1 181 181 181 181 181 8419 0 0 0 0 0 181 "other" 1 1 "a" 3 1
"2792" 16 "12" 9 97 157 1 157 157 157 157 157 8576 0 0 0 0 0 157 "other" 1 1 "a" 6 1
"2793" 16 "13" 10 86 260 1 260 260 260 260 260 8775 0 0 0 0 0 260 "other" -1 -1 "d" 5 1
"2794" 16 "13" 11 86 164 1 164 164 164 164 164 8939 0 0 0 0 0 164 "wh-1" -1 -1 "d" 9 1
"2795" 16 "13" 12 86 0 0 0 0 0 0 0 8939 0 0 0 0 0 0 "wh" -1 -1 "d" 6 0
"2796" 16 "13" 13 86 0 0 0 0 0 0 0 8939 0 0 0 0 0 0 "wh+1" -1 -1 "d" 6 0
"2797" 16 "13" 14 86 0 0 0 0 0 0 0 8939 0 0 0 0 0 0 "wh+2" -1 -1 "d" 16 0
"2798" 16 "13" 15 86 0 0 0 0 0 0 0 8939 0 0 0 0 0 0 "other" -1 -1 "d" 20 0
"2799" 16 "13" 16 86 0 0 0 0 0 0 0 8939 0 0 0 0 0 0 "other" -1 -1 "d" 9 0
"2800" 16 "13" 17 86 0 0 0 0 0 0 0 8939 0 0 0 0 0 0 "end" -1 -1 "d" 18 0
"2801" 16 "13" 1 86 112 1 0 1815 1815 2711 1815 1815 896 0 896 0 0 896 "np1" -1 -1 "d" 53 1
"2802" 16 "13" 2 86 358 1 0 358 358 641 358 2173 283 0 283 0 0 283 "aux" -1 -1 "d" 5 1
"2803" 16 "1" 3 30 286 1 0 518 518 518 518 1834 0 0 0 0 0 518 "np2" -1 -1 "d" 23 1
"2804" 16 "13" 3 86 308 1 0 636 636 1110 636 2809 474 0 474 0 0 474 "np2" -1 -1 "d" 13 1
"2805" 16 "13" 4 86 168 1 0 1154 1154 1154 1154 3963 0 0 0 0 0 1154 "adj" -1 -1 "d" 28 1
"2806" 16 "13" 5 86 253 1 253 253 253 253 253 4216 0 0 0 0 0 253 "vp" -1 -1 "d" 10 1
"2807" 16 "13" 6 86 0 0 0 0 0 1301 0 4216 1301 0 1301 0 1 330 "other" -1 -1 "d" 4 1
"2808" 16 "13" 7 86 155 1 0 155 575 575 3529 7745 420 420 0 1 1 420 "other" -1 -1 "d" 8 1
"2809" 16 "13" 8 86 217 1 0 465 465 465 465 8210 0 0 0 0 0 465 "other" -1 -1 "d" 14 1
"2810" 16 "13" 9 86 305 1 305 305 305 305 305 8515 0 0 0 0 0 305 "other" -1 -1 "d" 6 1
"2811" 16 "14" 10 89 194 1 194 194 194 194 194 6853 0 0 0 0 0 194 "wh-1" -1 1 "c" 15 1
"2812" 16 "14" 11 89 0 0 0 0 0 0 0 6853 0 0 0 0 0 0 "wh" -1 1 "c" 6 0
"2813" 16 "14" 13 89 0 0 0 0 0 0 0 6853 0 0 0 0 0 0 "wh+2" -1 1 "c" 31 0
"2814" 16 "14" 14 89 0 0 0 0 0 0 0 6853 0 0 0 0 0 0 "other" -1 1 "c" 25 0
"2815" 16 "14" 15 89 0 0 0 0 0 0 0 6853 0 0 0 0 0 0 "other" -1 1 "c" 14 0
"2816" 16 "14" 16 89 0 0 0 0 0 0 0 6853 0 0 0 0 0 0 "end" -1 1 "c" 26 0
"2817" 16 "14" 1 89 431 1 0 2423 2423 2423 2423 2423 0 0 0 0 0 2423 "np1" -1 1 "c" 34 1
"2818" 16 "14" 2 89 258 1 0 371 371 371 371 2794 0 0 0 0 0 371 "aux" -1 1 "c" 6 1
"2819" 16 "1" 4 30 354 1 0 662 662 662 662 2496 0 0 0 0 0 662 "adj" -1 -1 "d" 19 1
"2820" 16 "14" 3 89 152 1 0 401 401 401 401 3195 0 0 0 0 0 401 "np2" -1 1 "c" 13 1
"2821" 16 "14" 4 89 279 1 0 881 881 881 881 4076 0 0 0 0 0 881 "adj" -1 1 "c" 31 1
"2822" 16 "14" 5 89 287 1 0 1068 1068 1068 1068 5144 0 0 0 0 0 1068 "vp" -1 1 "c" 21 1
"2823" 16 "14" 6 89 0 0 0 0 0 255 0 5144 255 0 255 0 0 255 "other" -1 1 "c" 4 1
"2824" 16 "14" 7 89 141 1 0 141 510 510 765 5909 369 369 0 1 1 369 "other" -1 1 "c" 6 1
"2825" 16 "14" 8 89 338 1 338 338 338 338 338 6247 0 0 0 0 0 338 "other" -1 1 "c" 6 1
"2826" 16 "14" 9 89 245 1 0 412 412 412 412 6659 0 0 0 0 0 412 "other" -1 1 "c" 7 1
"2827" 16 "15" 10 77 292 1 0 429 429 429 429 6820 0 0 0 0 0 429 "wh-1" 1 -1 "b" 9 1
"2828" 16 "15" 11 77 0 0 0 0 0 0 0 6820 0 0 0 0 0 0 "wh" 1 -1 "b" 4 0
"2829" 16 "15" 12 77 0 0 0 0 0 0 0 6820 0 0 0 0 0 0 "wh+1" 1 -1 "b" 3 0
"2830" 16 "15" 13 77 0 0 0 0 0 0 0 6820 0 0 0 0 0 0 "wh+2" 1 -1 "b" 10 0
"2831" 16 "15" 14 77 0 0 0 0 0 0 0 6820 0 0 0 0 0 0 "other" 1 -1 "b" 20 0
"2832" 16 "15" 15 77 0 0 0 0 0 0 0 6820 0 0 0 0 0 0 "other" 1 -1 "b" 24 0
"2833" 16 "15" 16 77 0 0 0 0 0 0 0 6820 0 0 0 0 0 0 "end" 1 -1 "b" 31 0
"2834" 16 "15" 1 77 47 1 0 1914 1914 1914 1914 1914 0 0 0 0 0 1914 "np1" 1 -1 "b" 38 1
"2835" 16 "1" 5 30 213 1 0 466 466 466 466 2962 0 0 0 0 0 466 "vp" -1 -1 "d" 18 1
"2836" 16 "15" 3 77 233 1 0 1106 1106 1106 1106 3020 0 0 0 0 0 1106 "np2" 1 -1 "b" 15 1
"2837" 16 "15" 4 77 241 1 0 867 867 867 867 3887 0 0 0 0 0 867 "adj" 1 -1 "b" 28 1
"2838" 16 "15" 5 77 516 1 516 516 516 516 516 4403 0 0 0 0 0 516 "vp" 1 -1 "b" 9 1
"2839" 16 "15" 6 77 175 1 0 415 415 415 415 4818 0 0 0 0 0 415 "other" 1 -1 "b" 4 1
"2840" 16 "15" 7 77 307 1 0 1001 1001 1001 1001 5819 0 0 0 0 0 1001 "other" 1 -1 "b" 21 1
"2841" 16 "15" 8 77 245 1 245 245 245 245 245 6064 0 0 0 0 0 245 "other" 1 -1 "b" 7 1
"2842" 16 "15" 9 77 162 1 0 327 327 327 327 6391 0 0 0 0 0 327 "other" 1 -1 "b" 9 1
"2843" 16 "16" 10 66 217 1 217 217 217 217 217 6764 0 0 0 0 0 217 "wh-1" 1 1 "a" 10 1
"2844" 16 "16" 11 66 0 0 0 0 0 0 0 6764 0 0 0 0 0 0 "wh" 1 1 "a" 6 0
"2845" 16 "16" 12 66 0 0 0 0 0 0 0 6764 0 0 0 0 0 0 "wh+1" 1 1 "a" 7 0
"2846" 16 "16" 13 66 0 0 0 0 0 0 0 6764 0 0 0 0 0 0 "wh+2" 1 1 "a" 12 0
"2847" 16 "16" 14 66 0 0 0 0 0 0 0 6764 0 0 0 0 0 0 "other" 1 1 "a" 21 0
"2848" 16 "16" 15 66 0 0 0 0 0 0 0 6764 0 0 0 0 0 0 "other" 1 1 "a" 18 0
"2849" 16 "16" 1 66 84 1 0 1536 1536 1536 1536 1536 0 0 0 0 0 1536 "np1" 1 1 "a" 33 1
"2850" 16 "16" 16 66 0 0 0 0 0 0 0 6764 0 0 0 0 0 0 "end" 1 1 "a" 21 0
"2851" 16 "16" 2 66 314 1 0 651 651 651 651 2187 0 0 0 0 0 651 "aux" 1 1 "a" 6 1
"2852" 16 "1" 6 30 599 1 599 599 599 599 599 3561 0 0 0 0 0 599 "other" -1 -1 "d" 4 1
"2853" 16 "16" 3 66 164 1 0 939 939 1096 939 3126 157 0 157 0 0 157 "np2" 1 1 "a" 25 1
"2854" 16 "16" 4 66 176 1 0 176 1268 1268 1425 4551 1092 1092 0 1 1 1092 "adj" 1 1 "a" 32 1
"2855" 16 "16" 5 66 186 1 0 364 364 364 364 4915 0 0 0 0 0 364 "vp" 1 1 "a" 11 1
"2856" 16 "16" 6 66 0 0 0 0 0 259 0 4915 259 0 259 0 0 259 "other" 1 1 "a" 4 1
"2857" 16 "16" 7 66 162 1 0 162 615 615 874 5789 453 453 0 1 1 453 "other" 1 1 "a" 7 1
"2858" 16 "16" 9 66 241 1 0 758 758 758 758 6547 0 0 0 0 0 758 "other" 1 1 "a" 11 1
"2859" 16 "17" 10 115 107 1 0 107 912 912 1186 9221 805 805 0 1 1 805 "wh-1" -1 -1 "d" 21 1
"2860" 16 "17" 11 115 0 0 0 0 0 0 0 9221 0 0 0 0 0 0 "wh" -1 -1 "d" 6 0
"2861" 16 "17" 1 115 50 1 0 1865 1865 1865 1865 1865 0 0 0 0 0 1865 "np1" -1 -1 "d" 34 1
"2862" 16 "17" 12 115 0 0 0 0 0 0 0 9221 0 0 0 0 0 0 "wh+1" -1 -1 "d" 2 0
"2863" 16 "17" 13 115 0 0 0 0 0 0 0 9221 0 0 0 0 0 0 "wh+2" -1 -1 "d" 12 0
"2864" 16 "17" 14 115 0 0 0 0 0 0 0 9221 0 0 0 0 0 0 "other" -1 -1 "d" 15 0
"2865" 16 "17" 15 115 0 0 0 0 0 0 0 9221 0 0 0 0 0 0 "other" -1 -1 "d" 5 0
"2866" 16 "17" 16 115 0 0 0 0 0 0 0 9221 0 0 0 0 0 0 "end" -1 -1 "d" 17 0
"2867" 16 "17" 2 115 250 1 0 250 250 438 250 2115 188 0 188 0 0 188 "aux" -1 -1 "d" 5 1
"2868" 16 "1" 7 30 292 1 0 1314 1314 1314 1314 4875 0 0 0 0 0 1314 "other" -1 -1 "d" 30 1
"2869" 16 "17" 3 115 140 1 0 140 741 741 929 3044 601 601 0 1 1 601 "np2" -1 -1 "d" 14 1
"2870" 16 "17" 4 115 395 1 0 897 897 897 897 3941 0 0 0 0 0 897 "adj" -1 -1 "d" 20 1
"2871" 16 "17" 5 115 306 1 0 1252 1252 1252 1252 5193 0 0 0 0 0 1252 "vp" -1 -1 "d" 26 1
"2872" 16 "17" 6 115 0 0 0 0 0 936 0 5193 936 0 936 0 0 529 "other" -1 -1 "d" 4 1
"2873" 16 "17" 7 115 132 1 0 132 509 509 916 6109 377 377 0 1 1 377 "other" -1 -1 "d" 13 1
"2874" 16 "17" 8 115 466 1 0 529 529 675 1058 7167 146 0 146 1 1 146 "other" -1 -1 "d" 6 1
"2875" 16 "17" 9 115 537 1 0 537 722 996 868 8035 459 185 274 1 1 274 "other" -1 -1 "d" 4 1
"2876" 16 "18" 10 65 252 1 252 252 252 252 252 5563 0 0 0 0 0 252 "wh-1" -1 1 "c" 6 1
"2877" 16 "18" 11 65 0 0 0 0 0 0 0 5563 0 0 0 0 0 0 "wh" -1 1 "c" 6 0
"2878" 16 "18" 12 65 0 0 0 0 0 0 0 5563 0 0 0 0 0 0 "wh+1" -1 1 "c" 5 0
"2879" 16 "18" 13 65 0 0 0 0 0 0 0 5563 0 0 0 0 0 0 "wh+2" -1 1 "c" 14 0
"2880" 16 "18" 14 65 0 0 0 0 0 0 0 5563 0 0 0 0 0 0 "other" -1 1 "c" 8 0
"2881" 16 "18" 15 65 0 0 0 0 0 0 0 5563 0 0 0 0 0 0 "other" -1 1 "c" 19 0
"2882" 16 "18" 1 65 28 1 0 1506 1506 1506 1506 1506 0 0 0 0 0 1506 "np1" -1 1 "c" 30 1
"2883" 16 "18" 16 65 0 0 0 0 0 0 0 5563 0 0 0 0 0 0 "end" -1 1 "c" 10 0
"2884" 16 "18" 2 65 201 1 201 201 201 201 201 1707 0 0 0 0 0 201 "aux" -1 1 "c" 6 1
"2885" 16 "1" 8 30 379 1 379 379 379 379 379 5254 0 0 0 0 0 379 "other" -1 -1 "d" 6 1
"2886" 16 "18" 3 65 239 1 0 406 406 617 406 2113 211 0 211 0 0 211 "np2" -1 1 "c" 17 1
"2887" 16 "18" 4 65 158 1 0 158 565 565 776 2889 407 407 0 1 1 407 "adj" -1 1 "c" 23 1
"2888" 16 "18" 5 65 244 1 0 771 771 771 771 3660 0 0 0 0 0 771 "vp" -1 1 "c" 26 1
"2889" 16 "18" 6 65 161 1 0 628 628 628 628 4288 0 0 0 0 0 628 "other" -1 1 "c" 4 1
"2890" 16 "18" 7 65 251 1 0 425 425 425 425 4713 0 0 0 0 0 425 "other" -1 1 "c" 22 1
"2891" 16 "18" 8 65 308 1 308 308 308 308 308 5021 0 0 0 0 0 308 "other" -1 1 "c" 10 1
"2892" 16 "18" 9 65 290 1 290 290 290 290 290 5311 0 0 0 0 0 290 "other" -1 1 "c" 4 1
"2893" 16 "19" 10 101 234 1 0 417 417 417 417 5945 0 0 0 0 0 417 "wh-1" 1 -1 "b" 13 1
"2894" 16 "19" 1 101 191 1 0 1327 1327 1327 1327 1327 0 0 0 0 0 1327 "np1" 1 -1 "b" 37 1
"2895" 16 "19" 11 101 0 0 0 0 0 0 0 5945 0 0 0 0 0 0 "wh" 1 -1 "b" 6 0
"2896" 16 "19" 12 101 0 0 0 0 0 0 0 5945 0 0 0 0 0 0 "wh+1" 1 -1 "b" 6 0
"2897" 16 "19" 13 101 0 0 0 0 0 0 0 5945 0 0 0 0 0 0 "wh+2" 1 -1 "b" 7 0
"2898" 16 "19" 14 101 0 0 0 0 0 0 0 5945 0 0 0 0 0 0 "other" 1 -1 "b" 5 0
"2899" 16 "19" 15 101 0 0 0 0 0 0 0 5945 0 0 0 0 0 0 "other" 1 -1 "b" 17 0
"2900" 16 "19" 16 101 0 0 0 0 0 0 0 5945 0 0 0 0 0 0 "end" 1 -1 "b" 15 0
"2901" 16 "19" 2 101 225 1 225 225 225 225 225 1552 0 0 0 0 0 225 "aux" 1 -1 "b" 5 1
"2902" 16 "1" 9 30 160 1 0 160 160 315 160 5414 155 0 155 0 0 155 "other" -1 -1 "d" 6 1
"2903" 16 "19" 3 101 202 1 0 370 370 370 370 1922 0 0 0 0 0 370 "np2" 1 -1 "b" 21 1
"2904" 16 "19" 4 101 231 1 0 1385 1385 1385 1385 3307 0 0 0 0 0 1385 "adj" 1 -1 "b" 29 1
"2905" 16 "19" 5 101 211 1 0 1082 1082 1082 1082 4389 0 0 0 0 0 1082 "vp" 1 -1 "b" 21 1
"2906" 16 "19" 6 101 203 1 0 503 503 503 503 4892 0 0 0 0 0 503 "other" 1 -1 "b" 4 1
"2907" 16 "19" 7 101 331 1 331 331 331 331 331 5223 0 0 0 0 0 331 "other" 1 -1 "b" 2 1
"2908" 16 "19" 8 101 168 1 168 168 168 168 168 5391 0 0 0 0 0 168 "other" 1 -1 "b" 3 1
"2909" 16 "19" 9 101 137 1 137 137 137 137 137 5528 0 0 0 0 0 137 "other" 1 -1 "b" 5 1
"2910" 16 "20" 10 72 161 1 161 161 161 161 161 8006 0 0 0 0 0 161 "wh-1" 1 1 "a" 10 1
"2911" 16 "20" 11 72 0 0 0 0 0 0 0 8006 0 0 0 0 0 0 "wh" 1 1 "a" 5 0
"2912" 16 "20" 12 72 0 0 0 0 0 0 0 8006 0 0 0 0 0 0 "wh+1" 1 1 "a" 4 0
"2913" 16 "20" 13 72 0 0 0 0 0 0 0 8006 0 0 0 0 0 0 "wh+2" 1 1 "a" 26 0
"2914" 16 "20" 14 72 0 0 0 0 0 0 0 8006 0 0 0 0 0 0 "other" 1 1 "a" 6 0
"2915" 16 "20" 15 72 0 0 0 0 0 0 0 8006 0 0 0 0 0 0 "other" 1 1 "a" 16 0
"2916" 16 "20" 1 72 186 1 0 1176 1176 1900 1176 1176 724 0 724 0 0 724 "np1" 1 1 "a" 35 1
"2917" 16 "20" 2 72 349 1 0 533 533 533 533 1709 0 0 0 0 0 533 "aux" 1 1 "a" 6 1
"2918" 16 "20" 3 72 263 1 0 784 784 960 784 2493 176 0 176 0 0 176 "np2" 1 1 "a" 16 1
"2919" 16 "20" 4 72 93 1 0 93 892 1184 1068 3561 1091 799 292 1 1 292 "adj" 1 1 "a" 22 1
"2920" 16 "20" 5 72 238 1 0 238 529 529 821 4382 291 291 0 1 1 291 "vp" 1 1 "a" 14 1
"2921" 16 "20" 6 72 544 1 544 544 544 544 544 4926 0 0 0 0 0 544 "other" 1 1 "a" 4 1
"2922" 16 "20" 7 72 172 1 0 1084 1592 1592 2316 7242 508 508 0 1 1 508 "other" 1 1 "a" 27 1
"2923" 16 "20" 8 72 141 1 0 346 346 346 346 7588 0 0 0 0 0 346 "other" 1 1 "a" 6 1
"2924" 16 "20" 9 72 257 1 257 257 257 257 257 7845 0 0 0 0 0 257 "other" 1 1 "a" 4 1
"2925" 16 "21" 10 4 108 1 108 108 108 108 108 4366 0 0 0 0 0 108 "wh-1" -1 -1 "d" 9 1
"2926" 16 "21" 11 4 0 0 0 0 0 0 0 4366 0 0 0 0 0 0 "wh" -1 -1 "d" 8 0
"2927" 16 "21" 12 4 0 0 0 0 0 0 0 4366 0 0 0 0 0 0 "wh+1" -1 -1 "d" 5 0
"2928" 16 "21" 13 4 0 0 0 0 0 0 0 4366 0 0 0 0 0 0 "wh+2" -1 -1 "d" 8 0
"2929" 16 "21" 1 4 81 1 0 1306 1306 1306 1306 1306 0 0 0 0 0 1306 "np1" -1 -1 "d" 34 1
"2930" 16 "21" 14 4 0 0 0 0 0 0 0 4366 0 0 0 0 0 0 "other" -1 -1 "d" 4 0
"2931" 16 "21" 15 4 0 0 0 0 0 0 0 4366 0 0 0 0 0 0 "other" -1 -1 "d" 13 0
"2932" 16 "21" 16 4 0 0 0 0 0 0 0 4366 0 0 0 0 0 0 "end" -1 -1 "d" 24 0
"2933" 16 "2" 11 7 0 0 0 0 0 0 0 7436 0 0 0 0 0 0 "wh" -1 1 "c" 6 0
"2934" 16 "21" 2 4 215 1 215 215 215 215 215 1521 0 0 0 0 0 215 "aux" -1 -1 "d" 5 1
"2935" 16 "2" 12 7 0 0 0 0 0 0 0 7436 0 0 0 0 0 0 "wh+1" -1 1 "c" 3 0
"2936" 16 "21" 3 4 264 1 264 264 264 264 264 1785 0 0 0 0 0 264 "np2" -1 -1 "d" 10 1
"2937" 16 "2" 13 7 0 0 0 0 0 0 0 7436 0 0 0 0 0 0 "wh+2" -1 1 "c" 12 0
"2938" 16 "21" 4 4 221 1 0 1148 1148 1148 1148 2933 0 0 0 0 0 1148 "adj" -1 -1 "d" 26 1
"2939" 16 "2" 14 7 0 0 0 0 0 0 0 7436 0 0 0 0 0 0 "other" -1 1 "c" 8 0
"2940" 16 "21" 5 4 256 1 256 256 256 256 256 3189 0 0 0 0 0 256 "vp" -1 -1 "d" 9 1
"2941" 16 "2" 15 7 0 0 0 0 0 0 0 7436 0 0 0 0 0 0 "other" -1 1 "c" 18 0
"2942" 16 "21" 6 4 0 0 0 0 0 186 0 3189 186 0 186 0 0 186 "other" -1 -1 "d" 4 1
"2943" 16 "2" 16 7 0 0 0 0 0 0 0 7436 0 0 0 0 0 0 "end" -1 1 "c" 8 0
"2944" 16 "2" 1 7 120 1 0 120 120 2617 120 120 2497 0 2497 0 0 719 "np1" -1 1 "c" 35 1
"2945" 16 "21" 7 4 166 1 0 166 343 343 529 3718 177 177 0 1 1 177 "other" -1 -1 "d" 7 1
"2946" 16 "21" 8 4 270 1 270 270 270 270 270 3988 0 0 0 0 0 270 "other" -1 -1 "d" 6 1
"2947" 16 "21" 9 4 270 1 270 270 270 270 270 4258 0 0 0 0 0 270 "other" -1 -1 "d" 4 1
"2948" 16 "22" 10 3 110 1 0 246 246 246 246 8316 0 0 0 0 0 246 "wh-1" -1 1 "c" 6 1
"2949" 16 "22" 11 3 0 0 0 0 0 0 0 8316 0 0 0 0 0 0 "wh" -1 1 "c" 8 0
"2950" 16 "22" 12 3 0 0 0 0 0 0 0 8316 0 0 0 0 0 0 "wh+1" -1 1 "c" 7 0
"2951" 16 "22" 1 3 113 1 0 113 113 2964 113 113 2851 0 2851 0 0 2851 "np1" -1 1 "c" 40 1
"2952" 16 "22" 13 3 0 0 0 0 0 0 0 8316 0 0 0 0 0 0 "wh+2" -1 1 "c" 8 0
"2953" 16 "22" 15 3 0 0 0 0 0 0 0 8316 0 0 0 0 0 0 "other" -1 1 "c" 4 0
"2954" 16 "22" 16 3 0 0 0 0 0 0 0 8316 0 0 0 0 0 0 "end" -1 1 "c" 21 0
"2955" 16 "22" 2 3 0 0 0 0 0 232 0 113 232 0 232 0 0 232 "aux" -1 1 "c" 6 1
"2956" 16 "22" 3 3 104 1 0 104 962 962 4045 4158 858 858 0 1 1 858 "np2" -1 1 "c" 19 1
"2957" 16 "22" 4 3 212 1 0 1466 1466 1466 1466 5624 0 0 0 0 0 1466 "adj" -1 1 "c" 31 1
"2958" 16 "22" 5 3 295 1 0 719 719 719 719 6343 0 0 0 0 0 719 "vp" -1 1 "c" 22 1
"2959" 16 "22" 6 3 0 0 0 0 0 278 0 6343 278 0 278 0 0 278 "other" -1 1 "c" 4 1
"2960" 16 "2" 2 7 64 1 0 64 595 595 2373 2493 531 531 0 1 1 531 "aux" -1 1 "c" 6 1
"2961" 16 "22" 7 3 200 1 0 200 837 837 1115 7458 637 637 0 1 1 637 "other" -1 1 "c" 11 1
"2962" 16 "22" 8 3 242 1 242 242 242 242 242 7700 0 0 0 0 0 242 "other" -1 1 "c" 7 1
"2963" 16 "22" 9 3 187 1 0 370 370 370 370 8070 0 0 0 0 0 370 "other" -1 1 "c" 6 1
"2964" 16 "23" 10 68 175 1 0 326 326 326 326 5644 0 0 0 0 0 326 "wh-1" 1 -1 "b" 20 1
"2965" 16 "23" 11 68 0 0 0 0 0 0 0 5644 0 0 0 0 0 0 "wh" 1 -1 "b" 8 0
"2966" 16 "23" 12 68 0 0 0 0 0 0 0 5644 0 0 0 0 0 0 "wh+1" 1 -1 "b" 6 0
"2967" 16 "23" 13 68 0 0 0 0 0 0 0 5644 0 0 0 0 0 0 "wh+2" 1 -1 "b" 12 0
"2968" 16 "23" 14 68 0 0 0 0 0 0 0 5644 0 0 0 0 0 0 "other" 1 -1 "b" 28 0
"2969" 16 "23" 15 68 0 0 0 0 0 0 0 5644 0 0 0 0 0 0 "other" 1 -1 "b" 12 0
"2970" 16 "23" 16 68 0 0 0 0 0 0 0 5644 0 0 0 0 0 0 "end" 1 -1 "b" 25 0
"2971" 16 "23" 1 68 167 1 0 2237 2237 2237 2237 2237 0 0 0 0 0 2237 "np1" 1 -1 "b" 57 1
"2972" 16 "23" 2 68 314 1 0 314 314 505 314 2551 191 0 191 0 0 191 "aux" 1 -1 "b" 5 1
"2973" 16 "23" 3 68 246 1 0 246 538 538 729 3280 292 292 0 1 1 292 "np2" 1 -1 "b" 12 1
"2974" 16 "23" 4 68 90 1 0 255 255 255 255 3535 0 0 0 0 0 255 "adj" 1 -1 "b" 20 1
"2975" 16 "23" 5 68 237 1 0 425 425 425 425 3960 0 0 0 0 0 425 "vp" 1 -1 "b" 16 1
"2976" 16 "23" 6 68 0 0 0 0 0 405 0 3960 405 0 405 0 0 142 "other" 1 -1 "b" 4 1
"2977" 16 "2" 3 7 163 1 0 1066 1066 1066 1066 3559 0 0 0 0 0 1066 "np2" -1 1 "c" 18 1
"2978" 16 "23" 7 68 157 1 0 157 508 508 913 4873 351 351 0 2 2 168 "other" 1 -1 "b" 17 1
"2979" 16 "23" 8 68 232 1 232 232 232 232 232 5105 0 0 0 0 0 232 "other" 1 -1 "b" 6 1
"2980" 16 "23" 9 68 213 1 213 213 213 213 213 5318 0 0 0 0 0 213 "other" 1 -1 "b" 5 1
"2981" 16 "24" 10 130 225 1 225 225 225 225 225 6673 0 0 0 0 0 225 "wh-1" 1 1 "a" 6 1
"2982" 16 "24" 11 130 0 0 0 0 0 0 0 6673 0 0 0 0 0 0 "wh" 1 1 "a" 3 0
"2983" 16 "24" 1 130 225 1 0 1166 1166 1166 1166 1166 0 0 0 0 0 1166 "np1" 1 1 "a" 25 1
"2984" 16 "24" 12 130 0 0 0 0 0 0 0 6673 0 0 0 0 0 0 "wh+1" 1 1 "a" 2 0
"2985" 16 "24" 13 130 0 0 0 0 0 0 0 6673 0 0 0 0 0 0 "wh+2" 1 1 "a" 8 0
"2986" 16 "24" 14 130 0 0 0 0 0 0 0 6673 0 0 0 0 0 0 "other" 1 1 "a" 7 0
"2987" 16 "24" 15 130 0 0 0 0 0 0 0 6673 0 0 0 0 0 0 "other" 1 1 "a" 14 0
"2988" 16 "24" 16 130 0 0 0 0 0 0 0 6673 0 0 0 0 0 0 "end" 1 1 "a" 18 0
"2989" 16 "24" 2 130 440 1 440 440 440 440 440 1606 0 0 0 0 0 440 "aux" 1 1 "a" 6 1
"2990" 16 "24" 3 130 153 1 0 1648 1648 1648 1648 3254 0 0 0 0 0 1648 "np2" 1 1 "a" 33 1
"2991" 16 "24" 4 130 238 1 0 1421 1421 1549 1421 4675 128 0 128 0 0 128 "adj" 1 1 "a" 25 1
"2992" 16 "24" 5 130 170 1 0 170 333 333 461 5136 163 163 0 1 1 163 "vp" 1 1 "a" 8 1
"2993" 16 "24" 6 130 169 1 0 468 468 468 468 5604 0 0 0 0 0 468 "other" 1 1 "a" 4 1
"2994" 16 "2" 4 7 177 1 0 852 852 852 852 4411 0 0 0 0 0 852 "adj" -1 1 "c" 17 1
"2995" 16 "24" 7 130 266 1 266 266 266 266 266 5870 0 0 0 0 0 266 "other" 1 1 "a" 4 1
"2996" 16 "24" 8 130 307 1 307 307 307 307 307 6177 0 0 0 0 0 307 "other" 1 1 "a" 4 1
"2997" 16 "24" 9 130 271 1 271 271 271 271 271 6448 0 0 0 0 0 271 "other" 1 1 "a" 7 1
"2998" 16 "25" 10 82 298 1 0 1000 1000 1000 1000 6072 0 0 0 0 0 1000 "wh-1" -1 -1 "d" 12 1
"2999" 16 "25" 11 82 0 0 0 0 0 0 0 6072 0 0 0 0 0 0 "wh" -1 -1 "d" 6 0
"3000" 16 "25" 12 82 0 0 0 0 0 0 0 6072 0 0 0 0 0 0 "wh+1" -1 -1 "d" 2 0
"3001" 16 "25" 13 82 0 0 0 0 0 0 0 6072 0 0 0 0 0 0 "wh+2" -1 -1 "d" 26 0
"3002" 16 "25" 15 82 0 0 0 0 0 0 0 6072 0 0 0 0 0 0 "other" -1 -1 "d" 14 0
"3003" 16 "25" 16 82 0 0 0 0 0 0 0 6072 0 0 0 0 0 0 "end" -1 -1 "d" 17 0
"3004" 16 "25" 1 82 212 1 0 1811 1811 1811 1811 1811 0 0 0 0 0 1811 "np1" -1 -1 "d" 44 1
"3005" 16 "25" 3 82 242 1 0 745 745 745 745 2556 0 0 0 0 0 745 "np2" -1 -1 "d" 15 1
"3006" 16 "25" 4 82 193 1 0 872 872 872 872 3428 0 0 0 0 0 872 "adj" -1 -1 "d" 32 1
"3007" 16 "25" 5 82 410 1 0 785 785 785 785 4213 0 0 0 0 0 785 "vp" -1 -1 "d" 23 1
"3008" 16 "25" 6 82 378 1 378 378 378 378 378 4591 0 0 0 0 0 378 "other" -1 -1 "d" 4 1
"3009" 16 "2" 5 7 242 1 0 1381 1381 1381 2100 6511 0 0 0 1 1 1381 "vp" -1 1 "c" 28 1
"3010" 16 "25" 8 82 238 1 238 238 238 238 238 4829 0 0 0 0 0 238 "other" -1 -1 "d" 3 1
"3011" 16 "25" 9 82 243 1 243 243 243 243 243 5072 0 0 0 0 0 243 "other" -1 -1 "d" 5 1
"3012" 16 "26" 10 90 0 0 0 0 0 0 0 5915 0 0 0 0 0 0 "wh" -1 1 "c" 5 0
"3013" 16 "26" 11 90 0 0 0 0 0 0 0 5915 0 0 0 0 0 0 "wh+1" -1 1 "c" 5 0
"3014" 16 "26" 12 90 0 0 0 0 0 0 0 5915 0 0 0 0 0 0 "wh+2" -1 1 "c" 16 0
"3015" 16 "26" 13 90 0 0 0 0 0 0 0 5915 0 0 0 0 0 0 "other" -1 1 "c" 9 0
"3016" 16 "26" 14 90 0 0 0 0 0 0 0 5915 0 0 0 0 0 0 "other" -1 1 "c" 16 0
"3017" 16 "26" 15 90 0 0 0 0 0 0 0 5915 0 0 0 0 0 0 "end" -1 1 "c" 22 0
"3018" 16 "26" 1 90 90 1 0 1855 1855 1855 1855 1855 0 0 0 0 0 1855 "np1" -1 1 "c" 38 1
"3019" 16 "26" 2 90 0 0 0 0 0 135 0 1855 135 0 135 0 0 135 "aux" -1 1 "c" 6 1
"3020" 16 "26" 3 90 163 1 0 163 875 875 1010 2865 712 712 0 1 1 712 "np2" -1 1 "c" 21 1
"3021" 16 "26" 4 90 256 1 0 1260 1260 1260 1260 4125 0 0 0 0 0 1260 "adj" -1 1 "c" 37 1
"3022" 16 "26" 5 90 219 1 0 386 386 386 386 4511 0 0 0 0 0 386 "vp" -1 1 "c" 12 1
"3023" 16 "26" 6 90 176 1 0 427 427 427 427 4938 0 0 0 0 0 427 "other" -1 1 "c" 4 1
"3024" 16 "2" 6 7 164 1 0 350 350 350 350 6861 0 0 0 0 0 350 "other" -1 1 "c" 4 1
"3025" 16 "26" 7 90 203 1 203 203 203 203 203 5141 0 0 0 0 0 203 "other" -1 1 "c" 2 1
"3026" 16 "26" 9 90 294 1 0 774 774 774 774 5915 0 0 0 0 0 774 "wh-1" -1 1 "c" 21 1
"3027" 16 "27" 10 99 145 1 145 145 145 145 145 8788 0 0 0 0 0 145 "wh-1" 1 -1 "b" 7 1
"3028" 16 "27" 11 99 0 0 0 0 0 0 0 8788 0 0 0 0 0 0 "wh" 1 -1 "b" 5 0
"3029" 16 "27" 12 99 0 0 0 0 0 0 0 8788 0 0 0 0 0 0 "wh+1" 1 -1 "b" 2 0
"3030" 16 "27" 13 99 0 0 0 0 0 0 0 8788 0 0 0 0 0 0 "wh+2" 1 -1 "b" 4 0
"3031" 16 "27" 14 99 0 0 0 0 0 0 0 8788 0 0 0 0 0 0 "other" 1 -1 "b" 18 0
"3032" 16 "27" 15 99 0 0 0 0 0 0 0 8788 0 0 0 0 0 0 "other" 1 -1 "b" 9 0
"3033" 16 "27" 16 99 0 0 0 0 0 0 0 8788 0 0 0 0 0 0 "end" 1 -1 "b" 25 0
"3034" 16 "27" 1 99 87 1 0 2499 2499 2499 2499 2499 0 0 0 0 0 2499 "np1" 1 -1 "b" 46 1
"3035" 16 "27" 2 99 353 1 0 353 353 680 353 2852 327 0 327 0 0 327 "aux" 1 -1 "b" 5 1
"3036" 16 "27" 3 99 223 1 0 477 1943 1943 2270 5122 1466 1466 0 1 1 1466 "np2" 1 -1 "b" 19 1
"3037" 16 "27" 4 99 194 1 0 1304 1304 1304 1304 6426 0 0 0 0 0 1304 "adj" 1 -1 "b" 25 1
"3038" 16 "27" 5 99 305 1 0 415 415 415 415 6841 0 0 0 0 0 415 "vp" 1 -1 "b" 11 1
"3039" 16 "27" 6 99 0 0 0 0 0 350 0 6841 350 0 350 0 0 350 "other" 1 -1 "b" 4 1
"3040" 16 "2" 7 7 139 1 139 139 139 139 139 7000 0 0 0 0 0 139 "other" -1 1 "c" 5 1
"3041" 16 "27" 7 99 140 1 0 140 1077 1077 1427 8268 937 937 0 1 1 937 "other" 1 -1 "b" 16 1
"3042" 16 "27" 8 99 219 1 219 219 219 219 219 8487 0 0 0 0 0 219 "other" 1 -1 "b" 6 1
"3043" 16 "27" 9 99 74 1 0 156 156 156 156 8643 0 0 0 0 0 156 "other" 1 -1 "b" 5 1
"3044" 16 "28" 10 34 224 1 224 224 224 224 224 10422 0 0 0 0 0 224 "wh-1" 1 1 "a" 15 1
"3045" 16 "28" 11 34 0 0 0 0 0 0 0 10422 0 0 0 0 0 0 "wh" 1 1 "a" 8 0
"3046" 16 "28" 12 34 0 0 0 0 0 0 0 10422 0 0 0 0 0 0 "wh+1" 1 1 "a" 2 0
"3047" 16 "28" 13 34 0 0 0 0 0 0 0 10422 0 0 0 0 0 0 "wh+2" 1 1 "a" 18 0
"3048" 16 "28" 1 34 201 1 0 2373 2373 3989 2373 2373 1616 0 1616 0 0 1616 "np1" 1 1 "a" 37 1
"3049" 16 "28" 14 34 0 0 0 0 0 0 0 10422 0 0 0 0 0 0 "other" 1 1 "a" 4 0
"3050" 16 "28" 15 34 0 0 0 0 0 0 0 10422 0 0 0 0 0 0 "other" 1 1 "a" 18 0
"3051" 16 "28" 16 34 0 0 0 0 0 0 0 10422 0 0 0 0 0 0 "end" 1 1 "a" 7 0
"3052" 16 "28" 2 34 329 1 0 329 329 1486 329 2702 1157 0 1157 0 1 453 "aux" 1 1 "a" 6 1
"3053" 16 "28" 3 34 267 1 0 267 1910 1910 4683 7385 1643 1643 0 2 2 148 "np2" 1 1 "a" 17 1
"3054" 16 "28" 4 34 221 1 0 793 793 793 793 8178 0 0 0 0 0 793 "adj" 1 1 "a" 22 1
"3055" 16 "28" 5 34 412 1 0 565 565 565 565 8743 0 0 0 0 0 565 "vp" 1 1 "a" 12 1
"3056" 16 "28" 6 34 196 1 0 420 420 420 420 9163 0 0 0 0 0 420 "other" 1 1 "a" 4 1
"3057" 16 "2" 8 7 219 1 219 219 219 219 219 7219 0 0 0 0 0 219 "other" -1 1 "c" 4 1
"3058" 16 "28" 7 34 160 1 0 541 541 541 541 9704 0 0 0 0 0 541 "other" 1 1 "a" 20 1
"3059" 16 "28" 8 34 223 1 223 223 223 223 223 9927 0 0 0 0 0 223 "other" 1 1 "a" 9 1
"3060" 16 "28" 9 34 271 1 271 271 271 271 271 10198 0 0 0 0 0 271 "other" 1 1 "a" 2 1
"3061" 16 "29" 11 83 0 0 0 0 0 0 0 5496 0 0 0 0 0 0 "wh" -1 -1 "d" 6 0
"3062" 16 "29" 13 83 0 0 0 0 0 0 0 5496 0 0 0 0 0 0 "wh+2" -1 -1 "d" 11 0
"3063" 16 "29" 14 83 0 0 0 0 0 0 0 5496 0 0 0 0 0 0 "other" -1 -1 "d" 28 0
"3064" 16 "29" 15 83 0 0 0 0 0 0 0 5496 0 0 0 0 0 0 "other" -1 -1 "d" 25 0
"3065" 16 "29" 16 83 0 0 0 0 0 0 0 5496 0 0 0 0 0 0 "end" -1 -1 "d" 20 0
"3066" 16 "29" 1 83 249 1 0 2441 2441 2441 2441 2441 0 0 0 0 0 2441 "np1" -1 -1 "d" 31 1
"3067" 16 "29" 2 83 304 1 304 304 304 304 304 2745 0 0 0 0 0 304 "aux" -1 -1 "d" 5 1
"3068" 16 "29" 3 83 237 1 0 647 647 647 647 3392 0 0 0 0 0 647 "np2" -1 -1 "d" 18 1
"3069" 16 "29" 4 83 225 1 0 387 387 387 387 3779 0 0 0 0 0 387 "adj" -1 -1 "d" 13 1
"3070" 16 "29" 5 83 171 1 0 322 322 322 322 4101 0 0 0 0 0 322 "vp" -1 -1 "d" 17 1
"3071" 16 "29" 6 83 169 1 0 462 462 462 462 4563 0 0 0 0 0 462 "other" -1 -1 "d" 4 1
"3072" 16 "2" 9 7 217 1 217 217 217 217 217 7436 0 0 0 0 0 217 "other" -1 1 "c" 7 1
"3073" 16 "29" 7 83 258 1 258 258 258 258 258 4821 0 0 0 0 0 258 "other" -1 -1 "d" 3 1
"3074" 16 "29" 8 83 217 1 217 217 217 217 217 5038 0 0 0 0 0 217 "other" -1 -1 "d" 8 1
"3075" 16 "29" 9 83 197 1 0 458 458 458 458 5496 0 0 0 0 0 458 "other" -1 -1 "d" 6 1
"3076" 16 "30" 10 19 216 1 216 216 216 216 216 6208 0 0 0 0 0 216 "other" -1 1 "c" 6 1
"3077" 16 "30" 11 19 199 1 199 199 199 199 199 6407 0 0 0 0 0 199 "wh-1" -1 1 "c" 11 1
"3078" 16 "30" 1 19 195 1 0 2056 2056 2056 2056 2056 0 0 0 0 0 2056 "np1" -1 1 "c" 34 1
"3079" 16 "30" 12 19 0 0 0 0 0 0 0 6407 0 0 0 0 0 0 "wh" -1 1 "c" 8 0
"3080" 16 "30" 13 19 0 0 0 0 0 0 0 6407 0 0 0 0 0 0 "wh+1" -1 1 "c" 2 0
"3081" 16 "30" 14 19 0 0 0 0 0 0 0 6407 0 0 0 0 0 0 "wh+2" -1 1 "c" 15 0
"3082" 16 "30" 15 19 0 0 0 0 0 0 0 6407 0 0 0 0 0 0 "other" -1 1 "c" 17 0
"3083" 16 "30" 16 19 0 0 0 0 0 0 0 6407 0 0 0 0 0 0 "other" -1 1 "c" 18 0
"3084" 16 "30" 17 19 0 0 0 0 0 0 0 6407 0 0 0 0 0 0 "end" -1 1 "c" 14 0
"3085" 16 "30" 2 19 182 1 0 451 451 451 451 2507 0 0 0 0 0 451 "aux" -1 1 "c" 6 1
"3086" 16 "30" 3 19 242 1 0 441 441 441 441 2948 0 0 0 0 0 441 "np2" -1 1 "c" 10 1
"3087" 16 "30" 4 19 157 1 0 885 885 885 885 3833 0 0 0 0 0 885 "adj" -1 1 "c" 24 1
"3088" 16 "30" 5 19 356 1 356 356 356 356 356 4189 0 0 0 0 0 356 "vp" -1 1 "c" 10 1
"3089" 16 "30" 6 19 357 1 0 1104 1104 1104 1104 5293 0 0 0 0 0 1104 "other" -1 1 "c" 19 1
"3090" 16 "30" 7 19 234 1 0 499 499 499 499 5792 0 0 0 0 0 499 "other" -1 1 "c" 4 1
"3091" 16 "30" 9 19 200 1 200 200 200 200 200 5992 0 0 0 0 0 200 "other" -1 1 "c" 6 1
"3092" 16 "3" 10 39 150 1 150 150 150 150 150 5409 0 0 0 0 0 150 "wh-1" 1 -1 "b" 6 1
"3093" 16 "31" 10 80 207 1 207 207 207 207 207 5336 0 0 0 0 0 207 "wh-1" 1 -1 "b" 8 1
"3094" 16 "31" 11 80 0 0 0 0 0 0 0 5336 0 0 0 0 0 0 "wh" 1 -1 "b" 4 0
"3095" 16 "31" 12 80 0 0 0 0 0 0 0 5336 0 0 0 0 0 0 "wh+1" 1 -1 "b" 4 0
"3096" 16 "31" 13 80 0 0 0 0 0 0 0 5336 0 0 0 0 0 0 "wh+2" 1 -1 "b" 7 0
"3097" 16 "3" 11 39 0 0 0 0 0 0 0 5409 0 0 0 0 0 0 "wh" 1 -1 "b" 6 0
"3098" 16 "31" 15 80 0 0 0 0 0 0 0 5336 0 0 0 0 0 0 "other" 1 -1 "b" 32 0
"3099" 16 "31" 16 80 0 0 0 0 0 0 0 5336 0 0 0 0 0 0 "end" 1 -1 "b" 15 0
"3100" 16 "31" 1 80 192 1 0 2472 2472 2472 2472 2472 0 0 0 0 0 2472 "np1" 1 -1 "b" 47 1
"3101" 16 "3" 12 39 0 0 0 0 0 0 0 5409 0 0 0 0 0 0 "wh+1" 1 -1 "b" 2 0
"3102" 16 "31" 2 80 268 1 268 268 268 268 268 2740 0 0 0 0 0 268 "aux" 1 -1 "b" 5 1
"3103" 16 "31" 3 80 284 1 284 284 284 284 284 3024 0 0 0 0 0 284 "np2" 1 -1 "b" 10 1
"3104" 16 "3" 1 39 41 1 0 1283 1283 1283 1283 1283 0 0 0 0 0 1283 "np1" 1 -1 "b" 25 1
"3105" 16 "3" 14 39 0 0 0 0 0 0 0 5409 0 0 0 0 0 0 "other" 1 -1 "b" 8 0
"3106" 16 "31" 4 80 270 1 270 270 270 270 270 3294 0 0 0 0 0 270 "adj" 1 -1 "b" 11 1
"3107" 16 "3" 15 39 0 0 0 0 0 0 0 5409 0 0 0 0 0 0 "other" 1 -1 "b" 14 0
"3108" 16 "31" 5 80 152 1 0 717 717 717 717 4011 0 0 0 0 0 717 "vp" 1 -1 "b" 20 1
"3109" 16 "3" 16 39 0 0 0 0 0 0 0 5409 0 0 0 0 0 0 "end" 1 -1 "b" 29 0
"3110" 16 "31" 6 80 0 0 0 0 0 510 0 4011 510 0 510 0 0 510 "other" 1 -1 "b" 4 1
"3111" 16 "31" 7 80 93 1 93 93 93 93 603 4614 0 0 0 1 1 93 "other" 1 -1 "b" 2 1
"3112" 16 "31" 8 80 140 1 0 336 336 336 336 4950 0 0 0 0 0 336 "other" 1 -1 "b" 8 1
"3113" 16 "31" 9 80 179 1 179 179 179 179 179 5129 0 0 0 0 0 179 "other" 1 -1 "b" 14 1
"3114" 16 "32" 10 76 188 1 0 188 348 348 488 8212 160 160 0 1 1 160 "wh-1" 1 1 "a" 6 1
"3115" 16 "32" 11 76 0 0 0 0 0 0 0 8212 0 0 0 0 0 0 "wh" 1 1 "a" 4 0
"3116" 16 "32" 12 76 0 0 0 0 0 0 0 8212 0 0 0 0 0 0 "wh+1" 1 1 "a" 6 0
"3117" 16 "32" 13 76 0 0 0 0 0 0 0 8212 0 0 0 0 0 0 "wh+2" 1 1 "a" 3 0
"3118" 16 "32" 14 76 0 0 0 0 0 0 0 8212 0 0 0 0 0 0 "other" 1 1 "a" 9 0
"3119" 16 "32" 15 76 0 0 0 0 0 0 0 8212 0 0 0 0 0 0 "other" 1 1 "a" 8 0
"3120" 16 "32" 16 76 0 0 0 0 0 0 0 8212 0 0 0 0 0 0 "end" 1 1 "a" 19 0
"3121" 16 "32" 1 76 185 1 0 1754 1754 2550 1754 1754 796 0 796 0 0 796 "np1" 1 1 "a" 43 1
"3122" 16 "32" 2 76 340 1 0 635 635 1188 635 2389 553 0 553 0 1 252 "aux" 1 1 "a" 6 1
"3123" 16 "32" 3 76 163 1 0 163 1485 1485 2834 5223 1322 1322 0 1 1 1322 "np2" 1 1 "a" 29 1
"3124" 16 "3" 2 39 217 1 217 217 217 217 217 1500 0 0 0 0 0 217 "aux" 1 -1 "b" 5 1
"3125" 16 "32" 4 76 287 1 287 287 287 287 287 5510 0 0 0 0 0 287 "adj" 1 1 "a" 8 1
"3126" 16 "32" 5 76 241 1 0 409 409 409 409 5919 0 0 0 0 0 409 "vp" 1 1 "a" 20 1
"3127" 16 "32" 6 76 408 1 408 408 408 408 408 6327 0 0 0 0 0 408 "other" 1 1 "a" 4 1
"3128" 16 "32" 7 76 284 1 0 729 729 729 729 7056 0 0 0 0 0 729 "other" 1 1 "a" 16 1
"3129" 16 "32" 8 76 241 1 241 241 241 241 241 7297 0 0 0 0 0 241 "other" 1 1 "a" 7 1
"3130" 16 "32" 9 76 235 1 0 427 427 567 427 7724 140 0 140 0 0 140 "other" 1 1 "a" 7 1
"3131" 16 "3" 3 39 345 1 0 504 504 504 504 2004 0 0 0 0 0 504 "np2" 1 -1 "b" 14 1
"3132" 16 "3" 4 39 324 1 0 1242 1242 1242 1242 3246 0 0 0 0 0 1242 "adj" 1 -1 "b" 29 1
"3133" 16 "3" 5 39 297 1 0 765 765 765 765 4011 0 0 0 0 0 765 "vp" 1 -1 "b" 11 1
"3134" 16 "3" 6 39 203 1 0 517 517 517 517 4528 0 0 0 0 0 517 "other" 1 -1 "b" 4 1
"3135" 16 "3" 7 39 283 1 283 283 283 283 283 4811 0 0 0 0 0 283 "other" 1 -1 "b" 8 1
"3136" 16 "3" 8 39 197 1 197 197 197 197 197 5008 0 0 0 0 0 197 "other" 1 -1 "b" 6 1
"3137" 16 "3" 9 39 251 1 251 251 251 251 251 5259 0 0 0 0 0 251 "other" 1 -1 "b" 5 1
"3138" 16 "4" 10 111 191 1 191 191 191 191 191 4033 0 0 0 0 0 191 "wh-1" 1 1 "a" 7 1
"3139" 16 "4" 1 111 207 1 0 1062 1062 1062 1062 1062 0 0 0 0 0 1062 "np1" 1 1 "a" 30 1
"3140" 16 "4" 11 111 0 0 0 0 0 0 0 4033 0 0 0 0 0 0 "wh" 1 1 "a" 4 0
"3141" 16 "4" 12 111 0 0 0 0 0 0 0 4033 0 0 0 0 0 0 "wh+1" 1 1 "a" 4 0
"3142" 16 "4" 13 111 0 0 0 0 0 0 0 4033 0 0 0 0 0 0 "wh+2" 1 1 "a" 2 0
"3143" 16 "4" 15 111 0 0 0 0 0 0 0 4033 0 0 0 0 0 0 "other" 1 1 "a" 12 0
"3144" 16 "4" 16 111 0 0 0 0 0 0 0 4033 0 0 0 0 0 0 "end" 1 1 "a" 32 0
"3145" 16 "4" 2 111 237 1 237 237 237 237 237 1299 0 0 0 0 0 237 "aux" 1 1 "a" 6 1
"3146" 16 "4" 3 111 162 1 0 325 325 325 325 1624 0 0 0 0 0 325 "np2" 1 1 "a" 13 1
"3147" 16 "4" 4 111 331 1 0 517 517 517 517 2141 0 0 0 0 0 517 "adj" 1 1 "a" 14 1
"3148" 16 "4" 5 111 234 1 0 743 743 743 743 2884 0 0 0 0 0 743 "vp" 1 1 "a" 21 1
"3149" 16 "4" 6 111 256 1 0 560 560 560 560 3444 0 0 0 0 0 560 "other" 1 1 "a" 4 1
"3150" 16 "4" 7 111 162 1 162 162 162 162 162 3606 0 0 0 0 0 162 "other" 1 1 "a" 3 1
"3151" 16 "4" 9 111 236 1 236 236 236 236 236 3842 0 0 0 0 0 236 "other" 1 1 "a" 3 1
"3152" 16 "5" 10 11 148 1 148 148 148 148 148 8729 0 0 0 0 0 148 "wh-1" -1 -1 "d" 10 1
"3153" 16 "5" 1 11 226 1 0 1821 1821 4177 1821 1821 2356 0 2356 0 0 589 "np1" -1 -1 "d" 31 1
"3154" 16 "5" 11 11 0 0 0 0 0 0 0 8729 0 0 0 0 0 0 "wh" -1 -1 "d" 3 0
"3155" 16 "5" 12 11 0 0 0 0 0 0 0 8729 0 0 0 0 0 0 "wh+1" -1 -1 "d" 6 0
"3156" 16 "5" 13 11 0 0 0 0 0 0 0 8729 0 0 0 0 0 0 "wh+2" -1 -1 "d" 14 0
"3157" 16 "5" 14 11 0 0 0 0 0 0 0 8729 0 0 0 0 0 0 "other" -1 -1 "d" 18 0
"3158" 16 "5" 15 11 0 0 0 0 0 0 0 8729 0 0 0 0 0 0 "other" -1 -1 "d" 14 0
"3159" 16 "5" 16 11 0 0 0 0 0 0 0 8729 0 0 0 0 0 0 "end" -1 -1 "d" 32 0
"3160" 16 "5" 2 11 218 1 0 218 218 435 218 2039 217 0 217 0 0 217 "aux" -1 -1 "d" 5 1
"3161" 16 "5" 3 11 153 1 0 303 303 528 303 2342 225 0 225 0 0 225 "np2" -1 -1 "d" 12 1
"3162" 16 "5" 4 11 386 1 0 386 1203 1394 3412 5754 1008 817 191 1 1 191 "adj" -1 -1 "d" 23 1
"3163" 16 "5" 5 11 144 1 0 144 1042 1042 1822 7576 898 898 0 2 2 898 "vp" -1 -1 "d" 21 1
"3164" 16 "5" 6 11 364 1 364 364 364 364 364 7940 0 0 0 0 0 364 "other" -1 -1 "d" 4 1
"3165" 16 "5" 7 11 158 1 158 158 158 158 158 8098 0 0 0 0 0 158 "other" -1 -1 "d" 10 1
"3166" 16 "5" 8 11 278 1 278 278 278 278 278 8376 0 0 0 0 0 278 "other" -1 -1 "d" 6 1
"3167" 16 "5" 9 11 205 1 205 205 205 205 205 8581 0 0 0 0 0 205 "other" -1 -1 "d" 5 1
"3168" 16 "6" 10 48 151 1 0 307 307 307 307 8363 0 0 0 0 0 307 "wh-1" -1 1 "c" 11 1
"3169" 16 "6" 11 48 0 0 0 0 0 0 0 8363 0 0 0 0 0 0 "wh" -1 1 "c" 4 0
"3170" 16 "6" 12 48 0 0 0 0 0 0 0 8363 0 0 0 0 0 0 "wh+1" -1 1 "c" 7 0
"3171" 16 "6" 13 48 0 0 0 0 0 0 0 8363 0 0 0 0 0 0 "wh+2" -1 1 "c" 4 0
"3172" 16 "6" 14 48 0 0 0 0 0 0 0 8363 0 0 0 0 0 0 "other" -1 1 "c" 27 0
"3173" 16 "6" 1 48 194 1 0 2093 2093 3049 2093 2093 956 0 956 0 0 196 "np1" -1 1 "c" 35 1
"3174" 16 "6" 15 48 0 0 0 0 0 0 0 8363 0 0 0 0 0 0 "other" -1 1 "c" 4 0
"3175" 16 "6" 16 48 0 0 0 0 0 0 0 8363 0 0 0 0 0 0 "end" -1 1 "c" 8 0
"3176" 16 "6" 3 48 350 1 0 573 573 959 573 2666 386 0 386 0 0 386 "np2" -1 1 "c" 12 1
"3177" 16 "6" 4 48 277 1 0 757 757 757 757 3423 0 0 0 0 0 757 "adj" -1 1 "c" 18 1
"3178" 16 "6" 5 48 256 1 0 650 650 650 650 4073 0 0 0 0 0 650 "vp" -1 1 "c" 23 1
"3179" 16 "6" 6 48 209 1 0 405 405 1038 405 4478 633 0 633 0 0 258 "other" -1 1 "c" 4 1
"3180" 16 "6" 7 48 155 1 0 155 1345 1345 3320 7798 1190 1190 0 4 4 449 "other" -1 1 "c" 13 1
"3181" 16 "6" 8 48 258 1 258 258 258 258 258 8056 0 0 0 0 0 258 "other" -1 1 "c" 6 1
"3182" 16 "8" 10 10 186 1 0 366 366 366 366 7353 0 0 0 0 0 366 "wh-1" 1 1 "a" 11 1
"3183" 16 "8" 1 10 210 1 0 1394 1394 1394 1394 1394 0 0 0 0 0 1394 "np1" 1 1 "a" 33 1
"3184" 16 "8" 11 10 0 0 0 0 0 0 0 7353 0 0 0 0 0 0 "wh" 1 1 "a" 6 0
"3185" 16 "8" 12 10 0 0 0 0 0 0 0 7353 0 0 0 0 0 0 "wh+1" 1 1 "a" 3 0
"3186" 16 "8" 13 10 0 0 0 0 0 0 0 7353 0 0 0 0 0 0 "wh+2" 1 1 "a" 2 0
"3187" 16 "8" 14 10 0 0 0 0 0 0 0 7353 0 0 0 0 0 0 "other" 1 1 "a" 8 0
"3188" 16 "8" 15 10 0 0 0 0 0 0 0 7353 0 0 0 0 0 0 "other" 1 1 "a" 7 0
"3189" 16 "8" 16 10 0 0 0 0 0 0 0 7353 0 0 0 0 0 0 "end" 1 1 "a" 15 0
"3190" 16 "8" 2 10 231 1 0 231 231 619 231 1625 388 0 388 0 0 388 "aux" 1 1 "a" 6 1
"3191" 16 "8" 3 10 284 1 0 284 1114 1114 1502 3127 830 830 0 1 1 830 "np2" 1 1 "a" 18 1
"3192" 16 "8" 4 10 155 1 0 351 351 351 351 3478 0 0 0 0 0 351 "adj" 1 1 "a" 20 1
"3193" 16 "8" 5 10 316 1 0 946 946 946 946 4424 0 0 0 0 0 946 "vp" 1 1 "a" 22 1
"3194" 16 "8" 6 10 0 0 0 0 0 324 0 4424 324 0 324 0 0 324 "other" 1 1 "a" 4 1
"3195" 16 "8" 7 10 109 1 0 109 942 1463 1266 5690 1354 833 521 1 1 521 "other" 1 1 "a" 25 1
"3196" 16 "8" 8 10 373 1 0 402 776 776 1297 6987 374 374 0 1 1 374 "other" 1 1 "a" 6 1
"3197" 16 "9" 10 51 165 1 165 165 165 165 165 5206 0 0 0 0 0 165 "wh-1" -1 -1 "d" 10 1
"3198" 16 "9" 11 51 0 0 0 0 0 0 0 5206 0 0 0 0 0 0 "wh" -1 -1 "d" 6 0
"3199" 16 "9" 12 51 0 0 0 0 0 0 0 5206 0 0 0 0 0 0 "wh+1" -1 -1 "d" 6 0
"3200" 16 "9" 14 51 0 0 0 0 0 0 0 5206 0 0 0 0 0 0 "other" -1 -1 "d" 3 0
"3201" 16 "9" 1 51 207 1 0 1166 1166 1166 1166 1166 0 0 0 0 0 1166 "np1" -1 -1 "d" 23 1
"3202" 16 "9" 15 51 0 0 0 0 0 0 0 5206 0 0 0 0 0 0 "other" -1 -1 "d" 10 0
"3203" 16 "9" 16 51 0 0 0 0 0 0 0 5206 0 0 0 0 0 0 "end" -1 -1 "d" 20 0
"3204" 16 "9" 2 51 309 1 309 309 309 309 309 1475 0 0 0 0 0 309 "aux" -1 -1 "d" 5 1
"3205" 16 "9" 3 51 269 1 0 852 852 852 852 2327 0 0 0 0 0 852 "np2" -1 -1 "d" 23 1
"3206" 16 "9" 4 51 455 1 0 964 964 964 964 3291 0 0 0 0 0 964 "adj" -1 -1 "d" 22 1
"3207" 16 "9" 5 51 233 1 0 469 469 469 469 3760 0 0 0 0 0 469 "vp" -1 -1 "d" 15 1
"3208" 16 "9" 6 51 406 1 406 406 406 406 406 4166 0 0 0 0 0 406 "other" -1 -1 "d" 4 1
"3209" 16 "9" 7 51 212 1 0 373 373 373 373 4539 0 0 0 0 0 373 "other" -1 -1 "d" 11 1
"3210" 16 "9" 8 51 196 1 196 196 196 196 196 4735 0 0 0 0 0 196 "other" -1 -1 "d" 6 1
"3211" 16 "9" 9 51 306 1 306 306 306 306 306 5041 0 0 0 0 0 306 "other" -1 -1 "d" 5 1
"3212" 17 "10" 10 34 310 1 310 310 310 310 310 6309 0 0 0 0 0 310 "wh-1" 1 1 "a" 9 1
"3213" 17 "10" 11 34 0 0 0 0 0 0 0 6309 0 0 0 0 0 0 "wh" 1 1 "a" 8 0
"3214" 17 "10" 12 34 0 0 0 0 0 0 0 6309 0 0 0 0 0 0 "wh+1" 1 1 "a" 5 0
"3215" 17 "10" 13 34 0 0 0 0 0 0 0 6309 0 0 0 0 0 0 "wh+2" 1 1 "a" 15 0
"3216" 17 "10" 1 34 214 1 0 1748 1748 1748 1748 1748 0 0 0 0 0 1748 "np1" 1 1 "a" 29 1
"3217" 17 "10" 14 34 0 0 0 0 0 0 0 6309 0 0 0 0 0 0 "other" 1 1 "a" 12 0
"3218" 17 "10" 15 34 0 0 0 0 0 0 0 6309 0 0 0 0 0 0 "other" 1 1 "a" 20 0
"3219" 17 "10" 16 34 0 0 0 0 0 0 0 6309 0 0 0 0 0 0 "end" 1 1 "a" 14 0
"3220" 17 "10" 2 34 227 1 227 227 227 227 227 1975 0 0 0 0 0 227 "aux" 1 1 "a" 6 1
"3221" 17 "10" 3 34 317 1 0 895 895 895 895 2870 0 0 0 0 0 895 "np2" 1 1 "a" 22 1
"3222" 17 "10" 4 34 196 1 0 1052 1052 1052 1052 3922 0 0 0 0 0 1052 "adj" 1 1 "a" 30 1
"3223" 17 "10" 5 34 274 1 0 699 699 699 699 4621 0 0 0 0 0 699 "vp" 1 1 "a" 20 1
"3224" 17 "10" 6 34 0 0 0 0 0 207 0 4621 207 0 207 0 0 207 "other" 1 1 "a" 4 1
"3225" 17 "10" 7 34 90 1 0 90 539 539 746 5367 449 449 0 1 1 449 "other" 1 1 "a" 15 1
"3226" 17 "10" 8 34 347 1 347 347 347 347 347 5714 0 0 0 0 0 347 "other" 1 1 "a" 8 1
"3227" 17 "10" 9 34 285 1 285 285 285 285 285 5999 0 0 0 0 0 285 "other" 1 1 "a" 4 1
"3228" 17 "11" 10 28 190 1 190 190 190 190 190 6860 0 0 0 0 0 190 "wh-1" -1 -1 "d" 8 1
"3229" 17 "11" 11 28 0 0 0 0 0 0 0 6860 0 0 0 0 0 0 "wh" -1 -1 "d" 5 0
"3230" 1 "7" 11 12 0 0 0 0 0 0 0 6536 0 0 0 0 0 0 "wh" 1 -1 "b" 6 0
"3231" 17 "11" 12 28 0 0 0 0 0 0 0 6860 0 0 0 0 0 0 "wh+1" -1 -1 "d" 4 0
"3232" 17 "11" 1 28 198 1 0 1769 1769 1769 1769 1769 0 0 0 0 0 1769 "np1" -1 -1 "d" 33 1
"3233" 17 "11" 13 28 0 0 0 0 0 0 0 6860 0 0 0 0 0 0 "wh+2" -1 -1 "d" 30 0
"3234" 17 "11" 14 28 0 0 0 0 0 0 0 6860 0 0 0 0 0 0 "other" -1 -1 "d" 5 0
"3235" 17 "11" 15 28 0 0 0 0 0 0 0 6860 0 0 0 0 0 0 "other" -1 -1 "d" 6 0
"3236" 17 "11" 16 28 0 0 0 0 0 0 0 6860 0 0 0 0 0 0 "end" -1 -1 "d" 10 0
"3237" 17 "1" 11 80 0 0 0 0 0 0 0 8209 0 0 0 0 0 0 "wh" 1 -1 "b" 6 0
"3238" 1 "7" 1 12 192 1 0 976 976 1719 976 976 743 0 743 0 0 743 "np1" 1 -1 "b" 27 1
"3239" 17 "11" 2 28 231 1 231 231 231 231 231 2000 0 0 0 0 0 231 "aux" -1 -1 "d" 5 1
"3240" 17 "1" 12 80 0 0 0 0 0 0 0 8209 0 0 0 0 0 0 "wh+1" 1 -1 "b" 4 0
"3241" 17 "11" 3 28 204 1 0 1215 1215 1215 1215 3215 0 0 0 0 0 1215 "np2" -1 -1 "d" 19 1
"3242" 17 "11" 4 28 396 1 0 1788 1788 1788 1788 5003 0 0 0 0 0 1788 "adj" -1 -1 "d" 38 1
"3243" 17 "1" 14 80 0 0 0 0 0 0 0 8209 0 0 0 0 0 0 "other" 1 -1 "b" 3 0
"3244" 17 "11" 5 28 307 1 307 307 307 307 307 5310 0 0 0 0 0 307 "vp" -1 -1 "d" 11 1
"3245" 17 "1" 15 80 0 0 0 0 0 0 0 8209 0 0 0 0 0 0 "other" 1 -1 "b" 5 0
"3246" 17 "11" 6 28 0 0 0 0 0 224 0 5310 224 0 224 0 0 224 "other" -1 -1 "d" 4 1
"3247" 17 "1" 16 80 0 0 0 0 0 0 0 8209 0 0 0 0 0 0 "end" 1 -1 "b" 14 0
"3248" 17 "1" 1 80 206 1 0 1763 1763 1797 1763 1763 34 0 34 0 0 34 "np1" 1 -1 "b" 33 1
"3249" 17 "11" 8 28 78 1 0 78 404 404 628 5938 326 326 0 1 1 326 "other" -1 -1 "d" 8 1
"3250" 17 "11" 9 28 395 1 0 732 732 732 732 6670 0 0 0 0 0 732 "other" -1 -1 "d" 11 1
"3251" 17 "12" 10 91 474 1 474 474 474 474 474 6393 0 0 0 0 0 474 "wh-1" -1 1 "c" 13 1
"3252" 17 "12" 11 91 0 0 0 0 0 0 0 6393 0 0 0 0 0 0 "wh" -1 1 "c" 6 0
"3253" 1 "7" 12 12 0 0 0 0 0 0 0 6536 0 0 0 0 0 0 "wh+1" 1 -1 "b" 5 0
"3254" 17 "12" 12 91 0 0 0 0 0 0 0 6393 0 0 0 0 0 0 "wh+1" -1 1 "c" 4 0
"3255" 17 "12" 13 91 0 0 0 0 0 0 0 6393 0 0 0 0 0 0 "wh+2" -1 1 "c" 12 0
"3256" 17 "12" 14 91 0 0 0 0 0 0 0 6393 0 0 0 0 0 0 "other" -1 1 "c" 5 0
"3257" 17 "12" 15 91 0 0 0 0 0 0 0 6393 0 0 0 0 0 0 "other" -1 1 "c" 4 0
"3258" 17 "12" 16 91 0 0 0 0 0 0 0 6393 0 0 0 0 0 0 "end" -1 1 "c" 25 0
"3259" 17 "12" 1 91 218 1 0 1590 1590 1590 1590 1590 0 0 0 0 0 1590 "np1" -1 1 "c" 31 1
"3260" 17 "12" 2 91 210 1 210 210 210 210 210 1800 0 0 0 0 0 210 "aux" -1 1 "c" 6 1
"3261" 17 "12" 3 91 240 1 0 979 979 979 979 2779 0 0 0 0 0 979 "np2" -1 1 "c" 26 1
"3262" 17 "12" 4 91 259 1 0 1154 1154 1154 1154 3933 0 0 0 0 0 1154 "adj" -1 1 "c" 26 1
"3263" 17 "12" 5 91 208 1 208 208 208 208 208 4141 0 0 0 0 0 208 "vp" -1 1 "c" 8 1
"3264" 17 "12" 6 91 0 0 0 0 0 332 0 4141 332 0 332 0 0 332 "other" -1 1 "c" 4 1
"3265" 17 "12" 7 91 138 1 0 138 1044 1044 1376 5517 906 906 0 1 1 906 "other" -1 1 "c" 22 1
"3266" 17 "1" 2 80 344 1 344 344 344 344 344 2107 0 0 0 0 0 344 "aux" 1 -1 "b" 5 1
"3267" 17 "12" 8 91 213 1 213 213 213 213 213 5730 0 0 0 0 0 213 "other" -1 1 "c" 3 1
"3268" 17 "12" 9 91 189 1 189 189 189 189 189 5919 0 0 0 0 0 189 "other" -1 1 "c" 6 1
"3269" 17 "13" 10 96 170 1 170 170 170 170 170 6259 0 0 0 0 0 170 "other" 1 -1 "b" 5 1
"3270" 17 "13" 11 96 268 1 268 268 268 268 268 6527 0 0 0 0 0 268 "wh-1" 1 -1 "b" 9 1
"3271" 17 "13" 12 96 0 0 0 0 0 0 0 6527 0 0 0 0 0 0 "wh" 1 -1 "b" 6 0
"3272" 17 "13" 13 96 0 0 0 0 0 0 0 6527 0 0 0 0 0 0 "wh+1" 1 -1 "b" 6 0
"3273" 17 "13" 14 96 0 0 0 0 0 0 0 6527 0 0 0 0 0 0 "wh+2" 1 -1 "b" 16 0
"3274" 17 "13" 15 96 0 0 0 0 0 0 0 6527 0 0 0 0 0 0 "other" 1 -1 "b" 20 0
"3275" 17 "13" 16 96 0 0 0 0 0 0 0 6527 0 0 0 0 0 0 "other" 1 -1 "b" 9 0
"3276" 17 "13" 17 96 0 0 0 0 0 0 0 6527 0 0 0 0 0 0 "end" 1 -1 "b" 18 0
"3277" 17 "13" 1 96 196 1 0 2103 2103 2103 2103 2103 0 0 0 0 0 2103 "np1" 1 -1 "b" 53 1
"3278" 17 "13" 2 96 291 1 291 291 291 291 291 2394 0 0 0 0 0 291 "aux" 1 -1 "b" 5 1
"3279" 17 "13" 3 96 301 1 0 539 539 539 539 2933 0 0 0 0 0 539 "np2" 1 -1 "b" 13 1
"3280" 17 "13" 4 96 317 1 0 1388 1388 1388 1388 4321 0 0 0 0 0 1388 "adj" 1 -1 "b" 28 1
"3281" 17 "13" 5 96 225 1 225 225 225 225 225 4546 0 0 0 0 0 225 "vp" 1 -1 "b" 10 1
"3282" 17 "13" 6 96 0 0 0 0 0 229 0 4546 229 0 229 0 0 229 "other" 1 -1 "b" 4 1
"3283" 17 "13" 7 96 143 1 0 143 474 474 703 5249 331 331 0 1 1 331 "other" 1 -1 "b" 8 1
"3284" 17 "1" 3 80 491 1 0 1746 1746 1746 1746 3853 0 0 0 0 0 1746 "np2" 1 -1 "b" 23 1
"3285" 17 "13" 8 96 182 1 0 581 581 581 581 5830 0 0 0 0 0 581 "other" 1 -1 "b" 14 1
"3286" 17 "13" 9 96 259 1 259 259 259 259 259 6089 0 0 0 0 0 259 "other" 1 -1 "b" 6 1
"3287" 17 "14" 10 110 387 1 0 491 491 491 491 6405 0 0 0 0 0 491 "wh-1" 1 1 "a" 15 1
"3288" 17 "14" 1 110 189 1 0 1372 1372 1372 1372 1372 0 0 0 0 0 1372 "np1" 1 1 "a" 35 1
"3289" 17 "14" 11 110 0 0 0 0 0 0 0 6405 0 0 0 0 0 0 "wh" 1 1 "a" 6 0
"3290" 1 "7" 14 12 0 0 0 0 0 0 0 6536 0 0 0 0 0 0 "other" 1 -1 "b" 4 0
"3291" 17 "14" 12 110 0 0 0 0 0 0 0 6405 0 0 0 0 0 0 "wh+1" 1 1 "a" 6 0
"3292" 17 "14" 13 110 0 0 0 0 0 0 0 6405 0 0 0 0 0 0 "wh+2" 1 1 "a" 31 0
"3293" 17 "14" 14 110 0 0 0 0 0 0 0 6405 0 0 0 0 0 0 "other" 1 1 "a" 25 0
"3294" 17 "14" 15 110 0 0 0 0 0 0 0 6405 0 0 0 0 0 0 "other" 1 1 "a" 14 0
"3295" 17 "14" 16 110 0 0 0 0 0 0 0 6405 0 0 0 0 0 0 "end" 1 1 "a" 26 0
"3296" 17 "14" 2 110 254 1 254 254 254 254 254 1626 0 0 0 0 0 254 "aux" 1 1 "a" 6 1
"3297" 17 "14" 3 110 252 1 0 566 566 566 566 2192 0 0 0 0 0 566 "np2" 1 1 "a" 13 1
"3298" 17 "14" 4 110 298 1 0 1371 1371 1371 1371 3563 0 0 0 0 0 1371 "adj" 1 1 "a" 31 1
"3299" 17 "14" 5 110 268 1 0 925 925 925 925 4488 0 0 0 0 0 925 "vp" 1 1 "a" 21 1
"3300" 17 "14" 6 110 0 0 0 0 0 267 0 4488 267 0 267 0 0 267 "other" 1 1 "a" 4 1
"3301" 17 "14" 7 110 214 1 0 350 680 680 947 5435 330 330 0 1 1 330 "other" 1 1 "a" 6 1
"3302" 17 "1" 4 80 354 1 0 1155 1155 1155 1155 5008 0 0 0 0 0 1155 "adj" 1 -1 "b" 19 1
"3303" 17 "14" 8 110 237 1 237 237 237 237 237 5672 0 0 0 0 0 237 "other" 1 1 "a" 6 1
"3304" 17 "14" 9 110 242 1 242 242 242 242 242 5914 0 0 0 0 0 242 "other" 1 1 "a" 7 1
"3305" 17 "15" 10 60 241 1 241 241 241 241 241 6386 0 0 0 0 0 241 "wh-1" -1 -1 "d" 9 1
"3306" 17 "15" 11 60 0 0 0 0 0 0 0 6386 0 0 0 0 0 0 "wh" -1 -1 "d" 4 0
"3307" 1 "7" 15 12 0 0 0 0 0 0 0 6536 0 0 0 0 0 0 "other" 1 -1 "b" 17 0
"3308" 17 "15" 12 60 0 0 0 0 0 0 0 6386 0 0 0 0 0 0 "wh+1" -1 -1 "d" 3 0
"3309" 17 "15" 13 60 0 0 0 0 0 0 0 6386 0 0 0 0 0 0 "wh+2" -1 -1 "d" 10 0
"3310" 17 "15" 14 60 0 0 0 0 0 0 0 6386 0 0 0 0 0 0 "other" -1 -1 "d" 20 0
"3311" 17 "15" 15 60 0 0 0 0 0 0 0 6386 0 0 0 0 0 0 "other" -1 -1 "d" 24 0
"3312" 17 "15" 1 60 206 1 0 1761 1761 1761 1761 1761 0 0 0 0 0 1761 "np1" -1 -1 "d" 35 1
"3313" 17 "15" 16 60 0 0 0 0 0 0 0 6386 0 0 0 0 0 0 "end" -1 -1 "d" 31 0
"3314" 17 "15" 2 60 251 1 251 251 251 251 251 2012 0 0 0 0 0 251 "aux" -1 -1 "d" 5 1
"3315" 17 "15" 3 60 241 1 0 823 823 823 823 2835 0 0 0 0 0 823 "np2" -1 -1 "d" 15 1
"3316" 17 "15" 4 60 354 1 0 1166 1166 1166 1166 4001 0 0 0 0 0 1166 "adj" -1 -1 "d" 28 1
"3317" 17 "15" 5 60 236 1 236 236 236 236 236 4237 0 0 0 0 0 236 "vp" -1 -1 "d" 9 1
"3318" 17 "15" 6 60 0 0 0 0 0 508 0 4237 508 0 508 0 0 508 "other" -1 -1 "d" 4 1
"3319" 17 "15" 7 60 121 1 0 121 792 792 1300 5537 671 671 0 1 1 671 "other" -1 -1 "d" 21 1
"3320" 17 "1" 5 80 434 1 0 728 728 728 762 5770 0 0 0 1 1 728 "vp" 1 -1 "b" 18 1
"3321" 17 "15" 8 60 262 1 262 262 262 262 262 5799 0 0 0 0 0 262 "other" -1 -1 "d" 7 1
"3322" 17 "15" 9 60 346 1 346 346 346 346 346 6145 0 0 0 0 0 346 "other" -1 -1 "d" 9 1
"3323" 17 "16" 10 90 283 1 283 283 283 283 283 6552 0 0 0 0 0 283 "wh-1" -1 1 "c" 10 1
"3324" 17 "16" 11 90 0 0 0 0 0 0 0 6552 0 0 0 0 0 0 "wh" -1 1 "c" 6 0
"3325" 1 "7" 16 12 0 0 0 0 0 0 0 6536 0 0 0 0 0 0 "end" 1 -1 "b" 19 0
"3326" 17 "16" 12 90 0 0 0 0 0 0 0 6552 0 0 0 0 0 0 "wh+1" -1 1 "c" 7 0
"3327" 17 "16" 13 90 0 0 0 0 0 0 0 6552 0 0 0 0 0 0 "wh+2" -1 1 "c" 12 0
"3328" 17 "16" 14 90 0 0 0 0 0 0 0 6552 0 0 0 0 0 0 "other" -1 1 "c" 21 0
"3329" 17 "16" 15 90 0 0 0 0 0 0 0 6552 0 0 0 0 0 0 "other" -1 1 "c" 18 0
"3330" 17 "16" 16 90 0 0 0 0 0 0 0 6552 0 0 0 0 0 0 "end" -1 1 "c" 21 0
"3331" 17 "16" 1 90 202 1 0 2289 2289 2289 2289 2289 0 0 0 0 0 2289 "np1" -1 1 "c" 32 1
"3332" 17 "16" 2 90 234 1 234 234 234 234 234 2523 0 0 0 0 0 234 "aux" -1 1 "c" 6 1
"3333" 17 "16" 3 90 286 1 0 1185 1185 1185 1185 3708 0 0 0 0 0 1185 "np2" -1 1 "c" 25 1
"3334" 17 "16" 4 90 326 1 0 1335 1335 1335 1335 5043 0 0 0 0 0 1335 "adj" -1 1 "c" 32 1
"3335" 17 "16" 5 90 184 1 184 184 184 184 184 5227 0 0 0 0 0 184 "vp" -1 1 "c" 11 1
"3336" 17 "16" 6 90 0 0 0 0 0 221 0 5227 221 0 221 0 0 221 "other" -1 1 "c" 4 1
"3337" 17 "16" 7 90 103 1 0 103 279 279 500 5727 176 176 0 1 1 176 "other" -1 1 "c" 7 1
"3338" 17 "1" 6 80 0 0 0 0 0 218 0 5770 218 0 218 0 0 218 "other" 1 -1 "b" 4 1
"3339" 17 "16" 8 90 217 1 217 217 217 217 217 5944 0 0 0 0 0 217 "other" -1 1 "c" 6 1
"3340" 17 "16" 9 90 325 1 325 325 325 325 325 6269 0 0 0 0 0 325 "other" -1 1 "c" 11 1
"3341" 17 "17" 10 17 327 1 0 686 686 686 686 12466 0 0 0 0 0 686 "wh-1" 1 -1 "b" 21 1
"3342" 17 "17" 11 17 0 0 0 0 0 0 0 12466 0 0 0 0 0 0 "wh" 1 -1 "b" 6 0
"3343" 17 "17" 1 17 206 1 0 2052 2052 4360 2052 2052 2308 0 2308 0 0 2308 "np1" 1 -1 "b" 34 1
"3344" 17 "17" 12 17 0 0 0 0 0 0 0 12466 0 0 0 0 0 0 "wh+1" 1 -1 "b" 2 0
"3345" 17 "17" 13 17 0 0 0 0 0 0 0 12466 0 0 0 0 0 0 "wh+2" 1 -1 "b" 12 0
"3346" 17 "17" 14 17 0 0 0 0 0 0 0 12466 0 0 0 0 0 0 "other" 1 -1 "b" 15 0
"3347" 17 "17" 15 17 0 0 0 0 0 0 0 12466 0 0 0 0 0 0 "other" 1 -1 "b" 5 0
"3348" 17 "17" 16 17 0 0 0 0 0 0 0 12466 0 0 0 0 0 0 "end" 1 -1 "b" 17 0
"3349" 17 "17" 2 17 194 1 0 194 194 543 194 2246 349 0 349 0 0 349 "aux" 1 -1 "b" 5 1
"3350" 17 "17" 3 17 612 1 0 1438 1438 2027 1438 3684 589 0 589 0 0 589 "np2" 1 -1 "b" 14 1
"3351" 17 "17" 4 17 253 1 0 917 917 1650 917 4601 733 0 733 0 0 733 "adj" 1 -1 "b" 20 1
"3352" 17 "17" 5 17 368 1 0 1072 1983 1983 5962 10563 911 911 0 1 1 911 "vp" 1 -1 "b" 26 1
"3353" 17 "17" 6 17 0 0 0 0 0 208 0 10563 208 0 208 0 0 208 "other" 1 -1 "b" 4 1
"3354" 17 "17" 7 17 120 1 0 120 482 482 690 11253 362 362 0 1 1 362 "other" 1 -1 "b" 13 1
"3355" 17 "1" 7 80 133 1 0 133 1439 1439 1657 7427 1306 1306 0 1 1 1306 "other" 1 -1 "b" 30 1
"3356" 17 "17" 8 17 202 1 202 202 202 202 202 11455 0 0 0 0 0 202 "other" 1 -1 "b" 6 1
"3357" 17 "17" 9 17 325 1 325 325 325 325 325 11780 0 0 0 0 0 325 "other" 1 -1 "b" 4 1
"3358" 17 "18" 11 26 0 0 0 0 0 0 0 6940 0 0 0 0 0 0 "wh" 1 1 "a" 6 0
"3359" 17 "18" 12 26 0 0 0 0 0 0 0 6940 0 0 0 0 0 0 "wh+1" 1 1 "a" 5 0
"3360" 17 "18" 1 26 351 1 0 1215 1215 1393 1215 1215 178 0 178 0 0 178 "np1" 1 1 "a" 29 1
"3361" 17 "18" 13 26 0 0 0 0 0 0 0 6940 0 0 0 0 0 0 "wh+2" 1 1 "a" 14 0
"3362" 17 "18" 14 26 0 0 0 0 0 0 0 6940 0 0 0 0 0 0 "other" 1 1 "a" 8 0
"3363" 17 "18" 15 26 0 0 0 0 0 0 0 6940 0 0 0 0 0 0 "other" 1 1 "a" 19 0
"3364" 17 "18" 16 26 0 0 0 0 0 0 0 6940 0 0 0 0 0 0 "end" 1 1 "a" 10 0
"3365" 17 "18" 2 26 226 1 226 226 226 226 226 1441 0 0 0 0 0 226 "aux" 1 1 "a" 6 1
"3366" 17 "18" 3 26 367 1 0 1008 1008 1008 1008 2449 0 0 0 0 0 1008 "np2" 1 1 "a" 17 1
"3367" 17 "18" 4 26 252 1 0 1286 1286 1286 1286 3735 0 0 0 0 0 1286 "adj" 1 1 "a" 23 1
"3368" 17 "18" 5 26 298 1 0 1144 1144 1144 1322 5057 0 0 0 1 1 1144 "vp" 1 1 "a" 26 1
"3369" 17 "18" 6 26 108 1 0 393 393 393 393 5450 0 0 0 0 0 393 "other" 1 1 "a" 4 1
"3370" 17 "18" 7 26 358 1 0 689 689 689 689 6139 0 0 0 0 0 689 "other" 1 1 "a" 22 1
"3371" 17 "1" 8 80 422 1 422 422 422 422 422 7849 0 0 0 0 0 422 "other" 1 -1 "b" 6 1
"3372" 17 "18" 8 26 326 1 326 326 326 326 326 6465 0 0 0 0 0 326 "other" 1 1 "a" 10 1
"3373" 17 "18" 9 26 357 1 0 475 475 475 475 6940 0 0 0 0 0 475 "other" 1 1 "a" 4 1
"3374" 17 "19" 10 115 593 1 593 593 593 593 593 9778 0 0 0 0 0 593 "wh-1" -1 -1 "d" 13 1
"3375" 17 "19" 11 115 0 0 0 0 0 0 0 9778 0 0 0 0 0 0 "wh" -1 -1 "d" 6 0
"3376" 17 "19" 1 115 203 1 0 1598 1598 2538 1598 1598 940 0 940 0 0 940 "np1" -1 -1 "d" 34 1
"3377" 17 "19" 12 115 0 0 0 0 0 0 0 9778 0 0 0 0 0 0 "wh+1" -1 -1 "d" 6 0
"3378" 17 "19" 13 115 0 0 0 0 0 0 0 9778 0 0 0 0 0 0 "wh+2" -1 -1 "d" 7 0
"3379" 17 "19" 14 115 0 0 0 0 0 0 0 9778 0 0 0 0 0 0 "other" -1 -1 "d" 5 0
"3380" 17 "19" 15 115 0 0 0 0 0 0 0 9778 0 0 0 0 0 0 "other" -1 -1 "d" 17 0
"3381" 17 "19" 16 115 0 0 0 0 0 0 0 9778 0 0 0 0 0 0 "end" -1 -1 "d" 15 0
"3382" 17 "19" 2 115 242 1 0 242 242 471 242 1840 229 0 229 0 0 229 "aux" -1 -1 "d" 5 1
"3383" 17 "19" 3 115 196 1 0 910 910 1377 910 2750 467 0 467 0 0 467 "np2" -1 -1 "d" 21 1
"3384" 17 "19" 4 115 175 1 0 1156 1156 2158 1156 3906 1002 0 1002 0 0 1002 "adj" -1 -1 "d" 29 1
"3385" 17 "19" 5 115 364 1 0 796 796 1549 796 4702 753 0 753 0 0 753 "vp" -1 -1 "d" 21 1
"3386" 17 "19" 6 115 0 0 0 0 0 245 0 4702 245 0 245 0 0 245 "other" -1 -1 "d" 4 1
"3387" 17 "19" 7 115 0 0 0 0 0 183 0 4702 183 0 183 0 1 183 "other" -1 -1 "d" 2 1
"3388" 17 "1" 9 80 360 1 360 360 360 360 360 8209 0 0 0 0 0 360 "other" 1 -1 "b" 6 1
"3389" 17 "19" 8 115 293 1 0 293 472 472 4291 8993 179 179 0 1 1 179 "other" -1 -1 "d" 3 1
"3390" 17 "19" 9 115 192 1 192 192 192 192 192 9185 0 0 0 0 0 192 "other" -1 -1 "d" 5 1
"3391" 17 "20" 10 62 293 1 0 576 576 576 576 6625 0 0 0 0 0 576 "wh-1" -1 1 "c" 10 1
"3392" 17 "20" 11 62 0 0 0 0 0 0 0 6625 0 0 0 0 0 0 "wh" -1 1 "c" 5 0
"3393" 17 "20" 12 62 0 0 0 0 0 0 0 6625 0 0 0 0 0 0 "wh+1" -1 1 "c" 4 0
"3394" 17 "20" 13 62 0 0 0 0 0 0 0 6625 0 0 0 0 0 0 "wh+2" -1 1 "c" 26 0
"3395" 17 "20" 14 62 0 0 0 0 0 0 0 6625 0 0 0 0 0 0 "other" -1 1 "c" 6 0
"3396" 17 "20" 15 62 0 0 0 0 0 0 0 6625 0 0 0 0 0 0 "other" -1 1 "c" 16 0
"3397" 17 "20" 1 62 191 1 0 1641 1641 1641 1641 1641 0 0 0 0 0 1641 "np1" -1 1 "c" 34 1
"3398" 17 "20" 16 62 0 0 0 0 0 0 0 6625 0 0 0 0 0 0 "end" -1 1 "c" 8 0
"3399" 17 "20" 2 62 219 1 0 219 219 494 219 1860 275 0 275 0 0 275 "aux" -1 1 "c" 6 1
"3400" 17 "20" 3 62 195 1 0 195 857 857 1132 2992 662 662 0 1 1 662 "np2" -1 1 "c" 16 1
"3401" 17 "20" 4 62 140 1 0 753 753 753 753 3745 0 0 0 0 0 753 "adj" -1 1 "c" 22 1
"3402" 17 "20" 5 62 348 1 0 418 418 418 418 4163 0 0 0 0 0 418 "vp" -1 1 "c" 14 1
"3403" 17 "20" 6 62 435 1 435 435 435 435 435 4598 0 0 0 0 0 435 "other" -1 1 "c" 4 1
"3404" 17 "20" 7 62 566 1 0 1302 1302 1302 1302 5900 0 0 0 0 0 1302 "other" -1 1 "c" 27 1
"3405" 17 "20" 8 62 149 1 149 149 149 149 149 6049 0 0 0 0 0 149 "other" -1 1 "c" 6 1
"3406" 17 "21" 10 8 235 1 235 235 235 235 235 8434 0 0 0 0 0 235 "wh-1" 1 -1 "b" 9 1
"3407" 17 "21" 11 8 0 0 0 0 0 0 0 8434 0 0 0 0 0 0 "wh" 1 -1 "b" 8 0
"3408" 17 "21" 12 8 0 0 0 0 0 0 0 8434 0 0 0 0 0 0 "wh+1" 1 -1 "b" 5 0
"3409" 17 "21" 13 8 0 0 0 0 0 0 0 8434 0 0 0 0 0 0 "wh+2" 1 -1 "b" 8 0
"3410" 17 "21" 14 8 0 0 0 0 0 0 0 8434 0 0 0 0 0 0 "other" 1 -1 "b" 4 0
"3411" 17 "21" 15 8 0 0 0 0 0 0 0 8434 0 0 0 0 0 0 "other" 1 -1 "b" 13 0
"3412" 17 "21" 16 8 0 0 0 0 0 0 0 8434 0 0 0 0 0 0 "end" 1 -1 "b" 24 0
"3413" 17 "21" 1 8 186 1 0 1967 1967 2920 1967 1967 953 0 953 0 0 953 "np1" 1 -1 "b" 37 1
"3414" 17 "2" 11 89 0 0 0 0 0 0 0 6710 0 0 0 0 0 0 "wh" 1 1 "a" 6 0
"3415" 17 "21" 2 8 133 1 0 133 133 341 133 2100 208 0 208 0 0 208 "aux" 1 -1 "b" 5 1
"3416" 17 "2" 12 89 0 0 0 0 0 0 0 6710 0 0 0 0 0 0 "wh+1" 1 1 "a" 3 0
"3417" 17 "21" 3 8 218 1 0 433 433 654 433 2533 221 0 221 0 0 221 "np2" 1 -1 "b" 10 1
"3418" 17 "2" 13 89 0 0 0 0 0 0 0 6710 0 0 0 0 0 0 "wh+2" 1 1 "a" 12 0
"3419" 17 "21" 4 8 165 1 0 1181 1181 1895 1181 3714 714 0 714 0 0 714 "adj" 1 -1 "b" 26 1
"3420" 17 "2" 14 89 0 0 0 0 0 0 0 6710 0 0 0 0 0 0 "other" 1 1 "a" 8 0
"3421" 17 "21" 5 8 640 1 0 745 882 882 2978 6692 137 137 0 1 1 137 "vp" 1 -1 "b" 9 1
"3422" 17 "2" 15 89 0 0 0 0 0 0 0 6710 0 0 0 0 0 0 "other" 1 1 "a" 18 0
"3423" 17 "21" 6 8 0 0 0 0 0 233 0 6692 233 0 233 0 0 233 "other" 1 -1 "b" 4 1
"3424" 17 "2" 16 89 0 0 0 0 0 0 0 6710 0 0 0 0 0 0 "end" 1 1 "a" 8 0
"3425" 17 "21" 7 8 108 1 0 108 300 300 533 7225 192 192 0 1 1 192 "other" 1 -1 "b" 7 1
"3426" 17 "21" 8 8 254 1 0 254 254 399 254 7479 145 0 145 0 0 145 "other" 1 -1 "b" 6 1
"3427" 17 "2" 1 89 200 1 0 1658 1658 1658 1658 1658 0 0 0 0 0 1658 "np1" 1 1 "a" 33 1
"3428" 17 "21" 9 8 136 1 0 311 575 575 720 8199 264 264 0 1 1 264 "other" 1 -1 "b" 4 1
"3429" 17 "22" 10 126 143 1 143 143 143 143 403 6025 0 0 0 1 1 143 "wh-1" 1 1 "a" 6 1
"3430" 17 "22" 11 126 0 0 0 0 0 0 0 6025 0 0 0 0 0 0 "wh" 1 1 "a" 8 0
"3431" 17 "22" 1 126 204 1 0 1881 1881 1912 1881 1881 31 0 31 0 0 31 "np1" 1 1 "a" 39 1
"3432" 17 "22" 12 126 0 0 0 0 0 0 0 6025 0 0 0 0 0 0 "wh+1" 1 1 "a" 7 0
"3433" 17 "22" 13 126 0 0 0 0 0 0 0 6025 0 0 0 0 0 0 "wh+2" 1 1 "a" 8 0
"3434" 17 "22" 15 126 0 0 0 0 0 0 0 6025 0 0 0 0 0 0 "other" 1 1 "a" 4 0
"3435" 17 "22" 16 126 0 0 0 0 0 0 0 6025 0 0 0 0 0 0 "end" 1 1 "a" 21 0
"3436" 17 "22" 2 126 291 1 291 291 291 291 291 2172 0 0 0 0 0 291 "aux" 1 1 "a" 6 1
"3437" 17 "22" 3 126 241 1 0 629 629 629 629 2801 0 0 0 0 0 629 "np2" 1 1 "a" 19 1
"3438" 17 "22" 4 126 190 1 0 999 999 999 999 3800 0 0 0 0 0 999 "adj" 1 1 "a" 31 1
"3439" 17 "22" 5 126 303 1 0 535 535 535 566 4366 0 0 0 1 1 535 "vp" 1 1 "a" 22 1
"3440" 17 "22" 6 126 0 0 0 0 0 205 0 4366 205 0 205 0 0 205 "other" 1 1 "a" 4 1
"3441" 17 "22" 7 126 99 1 0 99 287 547 492 4858 448 188 260 1 1 260 "other" 1 1 "a" 11 1
"3442" 17 "22" 8 126 312 1 0 526 526 526 526 5384 0 0 0 0 0 526 "other" 1 1 "a" 7 1
"3443" 17 "2" 2 89 231 1 0 231 231 459 231 1889 228 0 228 0 0 228 "aux" 1 1 "a" 6 1
"3444" 17 "22" 9 126 238 1 238 238 238 238 238 5622 0 0 0 0 0 238 "other" 1 1 "a" 6 1
"3445" 17 "23" 10 31 174 1 0 343 343 343 343 8300 0 0 0 0 0 343 "wh-1" -1 -1 "d" 20 1
"3446" 17 "23" 11 31 0 0 0 0 0 0 0 8300 0 0 0 0 0 0 "wh" -1 -1 "d" 8 0
"3447" 17 "23" 12 31 0 0 0 0 0 0 0 8300 0 0 0 0 0 0 "wh+1" -1 -1 "d" 6 0
"3448" 17 "23" 1 31 202 1 0 2563 2563 4212 2563 2563 1649 0 1649 0 0 1649 "np1" -1 -1 "d" 54 1
"3449" 17 "23" 13 31 0 0 0 0 0 0 0 8300 0 0 0 0 0 0 "wh+2" -1 -1 "d" 12 0
"3450" 17 "23" 14 31 0 0 0 0 0 0 0 8300 0 0 0 0 0 0 "other" -1 -1 "d" 28 0
"3451" 17 "23" 15 31 0 0 0 0 0 0 0 8300 0 0 0 0 0 0 "other" -1 -1 "d" 12 0
"3452" 17 "23" 16 31 0 0 0 0 0 0 0 8300 0 0 0 0 0 0 "end" -1 -1 "d" 25 0
"3453" 17 "23" 2 31 230 1 230 230 230 230 230 2793 0 0 0 0 0 230 "aux" -1 -1 "d" 5 1
"3454" 17 "23" 3 31 249 1 0 413 413 413 413 3206 0 0 0 0 0 413 "np2" -1 -1 "d" 12 1
"3455" 17 "23" 4 31 225 1 0 743 743 743 743 3949 0 0 0 0 0 743 "adj" -1 -1 "d" 20 1
"3456" 17 "23" 5 31 270 1 0 1019 1019 1019 2668 6617 0 0 0 1 1 1019 "vp" -1 -1 "d" 16 1
"3457" 17 "23" 6 31 208 1 208 208 208 208 208 6825 0 0 0 0 0 208 "other" -1 -1 "d" 4 1
"3458" 17 "23" 7 31 272 1 0 670 670 670 670 7495 0 0 0 0 0 670 "other" -1 -1 "d" 17 1
"3459" 17 "23" 8 31 211 1 211 211 211 211 211 7706 0 0 0 0 0 211 "other" -1 -1 "d" 6 1
"3460" 17 "2" 3 89 425 1 0 425 1391 1391 1619 3508 966 966 0 1 1 966 "np2" 1 1 "a" 18 1
"3461" 17 "23" 9 31 251 1 251 251 251 251 251 7957 0 0 0 0 0 251 "other" -1 -1 "d" 5 1
"3462" 17 "24" 10 19 181 1 181 181 181 181 181 5790 0 0 0 0 0 181 "wh-1" -1 1 "c" 6 1
"3463" 17 "24" 11 19 0 0 0 0 0 0 0 5790 0 0 0 0 0 0 "wh" -1 1 "c" 3 0
"3464" 17 "24" 1 19 147 1 0 890 890 890 890 890 0 0 0 0 0 890 "np1" -1 1 "c" 24 1
"3465" 17 "24" 12 19 0 0 0 0 0 0 0 5790 0 0 0 0 0 0 "wh+1" -1 1 "c" 2 0
"3466" 17 "24" 13 19 0 0 0 0 0 0 0 5790 0 0 0 0 0 0 "wh+2" -1 1 "c" 8 0
"3467" 17 "24" 14 19 0 0 0 0 0 0 0 5790 0 0 0 0 0 0 "other" -1 1 "c" 7 0
"3468" 17 "24" 15 19 0 0 0 0 0 0 0 5790 0 0 0 0 0 0 "other" -1 1 "c" 14 0
"3469" 17 "24" 16 19 0 0 0 0 0 0 0 5790 0 0 0 0 0 0 "end" -1 1 "c" 18 0
"3470" 17 "24" 2 19 173 1 173 173 173 173 173 1063 0 0 0 0 0 173 "aux" -1 1 "c" 6 1
"3471" 17 "24" 3 19 448 1 0 1245 1245 1245 1245 2308 0 0 0 0 0 1245 "np2" -1 1 "c" 33 1
"3472" 17 "24" 4 19 214 1 0 1893 1893 1997 1893 4201 104 0 104 0 0 104 "adj" -1 1 "c" 25 1
"3473" 17 "24" 5 19 286 1 286 286 286 286 390 4591 0 0 0 1 1 286 "vp" -1 1 "c" 8 1
"3474" 17 "24" 6 19 0 0 0 0 0 215 0 4591 215 0 215 0 0 215 "other" -1 1 "c" 4 1
"3475" 17 "24" 7 19 128 1 0 128 481 481 696 5287 353 353 0 1 1 353 "other" -1 1 "c" 4 1
"3476" 17 "24" 8 19 165 1 165 165 165 165 165 5452 0 0 0 0 0 165 "other" -1 1 "c" 4 1
"3477" 17 "2" 4 89 236 1 0 610 610 610 610 4118 0 0 0 0 0 610 "adj" 1 1 "a" 17 1
"3478" 17 "24" 9 19 157 1 157 157 157 157 157 5609 0 0 0 0 0 157 "other" -1 1 "c" 7 1
"3479" 17 "25" 10 30 309 1 309 309 309 309 309 6690 0 0 0 0 0 309 "wh-1" 1 -1 "b" 12 1
"3480" 17 "25" 11 30 0 0 0 0 0 0 0 6690 0 0 0 0 0 0 "wh" 1 -1 "b" 6 0
"3481" 17 "25" 12 30 0 0 0 0 0 0 0 6690 0 0 0 0 0 0 "wh+1" 1 -1 "b" 2 0
"3482" 17 "25" 1 30 192 1 0 1761 1761 1761 1761 1761 0 0 0 0 0 1761 "np1" 1 -1 "b" 47 1
"3483" 17 "25" 13 30 0 0 0 0 0 0 0 6690 0 0 0 0 0 0 "wh+2" 1 -1 "b" 26 0
"3484" 17 "25" 14 30 0 0 0 0 0 0 0 6690 0 0 0 0 0 0 "other" 1 -1 "b" 5 0
"3485" 17 "25" 15 30 0 0 0 0 0 0 0 6690 0 0 0 0 0 0 "other" 1 -1 "b" 14 0
"3486" 17 "25" 16 30 0 0 0 0 0 0 0 6690 0 0 0 0 0 0 "end" 1 -1 "b" 17 0
"3487" 17 "25" 2 30 249 1 249 249 249 249 249 2010 0 0 0 0 0 249 "aux" 1 -1 "b" 5 1
"3488" 17 "25" 3 30 237 1 0 1101 1101 1101 1101 3111 0 0 0 0 0 1101 "np2" 1 -1 "b" 15 1
"3489" 17 "25" 4 30 184 1 0 1339 1339 1339 1339 4450 0 0 0 0 0 1339 "adj" 1 -1 "b" 32 1
"3490" 17 "25" 5 30 186 1 0 1205 1205 1205 1205 5655 0 0 0 0 0 1205 "vp" 1 -1 "b" 23 1
"3491" 17 "25" 6 30 0 0 0 0 0 220 0 5655 220 0 220 0 0 220 "other" 1 -1 "b" 4 1
"3492" 17 "25" 7 30 95 1 0 95 336 336 556 6211 241 241 0 1 1 241 "other" 1 -1 "b" 2 1
"3493" 17 "2" 5 89 342 1 0 1536 1536 1536 1536 5654 0 0 0 0 0 1536 "vp" 1 1 "a" 28 1
"3494" 17 "25" 9 30 170 1 170 170 170 170 170 6381 0 0 0 0 0 170 "other" 1 -1 "b" 5 1
"3495" 17 "26" 10 40 0 0 0 0 0 0 0 8151 0 0 0 0 0 0 "wh" 1 1 "a" 5 0
"3496" 17 "26" 11 40 0 0 0 0 0 0 0 8151 0 0 0 0 0 0 "wh+1" 1 1 "a" 5 0
"3497" 17 "26" 12 40 0 0 0 0 0 0 0 8151 0 0 0 0 0 0 "wh+2" 1 1 "a" 16 0
"3498" 17 "26" 13 40 0 0 0 0 0 0 0 8151 0 0 0 0 0 0 "other" 1 1 "a" 9 0
"3499" 17 "26" 1 40 213 1 0 3926 3926 3926 3926 3926 0 0 0 0 0 3926 "np1" 1 1 "a" 39 1
"3500" 17 "26" 14 40 0 0 0 0 0 0 0 8151 0 0 0 0 0 0 "other" 1 1 "a" 16 0
"3501" 17 "26" 15 40 0 0 0 0 0 0 0 8151 0 0 0 0 0 0 "end" 1 1 "a" 22 0
"3502" 17 "26" 2 40 222 1 222 222 222 222 222 4148 0 0 0 0 0 222 "aux" 1 1 "a" 6 1
"3503" 17 "26" 3 40 178 1 0 1041 1041 1041 1041 5189 0 0 0 0 0 1041 "np2" 1 1 "a" 21 1
"3504" 17 "26" 4 40 285 1 0 1389 1389 1389 1389 6578 0 0 0 0 0 1389 "adj" 1 1 "a" 37 1
"3505" 17 "26" 5 40 373 1 373 373 373 373 373 6951 0 0 0 0 0 373 "vp" 1 1 "a" 12 1
"3506" 17 "26" 6 40 0 0 0 0 0 209 0 6951 209 0 209 0 0 209 "other" 1 1 "a" 4 1
"3507" 17 "26" 7 40 129 1 129 129 129 129 338 7289 0 0 0 1 1 129 "other" 1 1 "a" 2 1
"3508" 17 "26" 8 40 253 1 253 253 253 253 253 7542 0 0 0 0 0 253 "other" 1 1 "a" 6 1
"3509" 17 "2" 6 89 0 0 0 0 0 209 0 5654 209 0 209 0 0 209 "other" 1 1 "a" 4 1
"3510" 17 "26" 9 40 249 1 0 609 609 609 609 8151 0 0 0 0 0 609 "wh-1" 1 1 "a" 21 1
"3511" 17 "27" 10 129 198 1 198 198 198 198 198 6639 0 0 0 0 0 198 "wh-1" -1 -1 "d" 7 1
"3512" 17 "27" 11 129 0 0 0 0 0 0 0 6639 0 0 0 0 0 0 "wh" -1 -1 "d" 5 0
"3513" 17 "27" 1 129 209 1 0 1803 1803 1803 1803 1803 0 0 0 0 0 1803 "np1" -1 -1 "d" 43 1
"3514" 17 "27" 13 129 0 0 0 0 0 0 0 6639 0 0 0 0 0 0 "wh+2" -1 -1 "d" 4 0
"3515" 17 "27" 14 129 0 0 0 0 0 0 0 6639 0 0 0 0 0 0 "other" -1 -1 "d" 18 0
"3516" 17 "27" 15 129 0 0 0 0 0 0 0 6639 0 0 0 0 0 0 "other" -1 -1 "d" 9 0
"3517" 17 "27" 16 129 0 0 0 0 0 0 0 6639 0 0 0 0 0 0 "end" -1 -1 "d" 25 0
"3518" 17 "27" 2 129 261 1 261 261 261 261 261 2064 0 0 0 0 0 261 "aux" -1 -1 "d" 5 1
"3519" 17 "27" 3 129 222 1 0 1438 1438 1438 1438 3502 0 0 0 0 0 1438 "np2" -1 -1 "d" 19 1
"3520" 17 "27" 4 129 240 1 0 933 933 933 933 4435 0 0 0 0 0 933 "adj" -1 -1 "d" 25 1
"3521" 17 "27" 5 129 191 1 191 191 191 191 191 4626 0 0 0 0 0 191 "vp" -1 -1 "d" 11 1
"3522" 17 "27" 6 129 115 1 0 285 285 285 285 4911 0 0 0 0 0 285 "other" -1 -1 "d" 4 1
"3523" 17 "27" 7 129 301 1 0 584 584 987 584 5495 403 0 403 0 0 403 "other" -1 -1 "d" 16 1
"3524" 17 "27" 8 129 220 1 0 220 543 543 946 6441 323 323 0 1 1 323 "other" -1 -1 "d" 6 1
"3525" 17 "2" 7 89 76 1 0 76 321 321 530 6184 245 245 0 1 1 245 "other" 1 1 "a" 5 1
"3526" 17 "28" 10 111 240 1 0 1298 1298 1298 1298 7094 0 0 0 0 0 1298 "wh-1" -1 1 "c" 15 1
"3527" 17 "28" 1 111 199 1 0 1669 1669 1669 1669 1669 0 0 0 0 0 1669 "np1" -1 1 "c" 39 1
"3528" 17 "28" 11 111 0 0 0 0 0 0 0 7094 0 0 0 0 0 0 "wh" -1 1 "c" 8 0
"3529" 17 "28" 13 111 0 0 0 0 0 0 0 7094 0 0 0 0 0 0 "wh+2" -1 1 "c" 18 0
"3530" 17 "28" 15 111 0 0 0 0 0 0 0 7094 0 0 0 0 0 0 "other" -1 1 "c" 18 0
"3531" 17 "28" 16 111 0 0 0 0 0 0 0 7094 0 0 0 0 0 0 "end" -1 1 "c" 7 0
"3532" 17 "28" 2 111 179 1 0 386 386 386 386 2055 0 0 0 0 0 386 "aux" -1 1 "c" 6 1
"3533" 17 "28" 3 111 169 1 0 621 621 621 621 2676 0 0 0 0 0 621 "np2" -1 1 "c" 17 1
"3534" 17 "28" 4 111 248 1 0 622 622 622 622 3298 0 0 0 0 0 622 "adj" -1 1 "c" 22 1
"3535" 17 "28" 5 111 208 1 0 789 789 789 789 4087 0 0 0 0 0 789 "vp" -1 1 "c" 12 1
"3536" 17 "28" 6 111 0 0 0 0 0 408 0 4087 408 0 408 0 0 408 "other" -1 1 "c" 4 1
"3537" 17 "28" 7 111 89 1 0 239 966 966 1374 5461 727 727 0 1 1 727 "other" -1 1 "c" 20 1
"3538" 17 "28" 8 111 335 1 335 335 335 335 335 5796 0 0 0 0 0 335 "other" -1 1 "c" 9 1
"3539" 17 "2" 8 89 242 1 242 242 242 242 242 6426 0 0 0 0 0 242 "other" 1 1 "a" 4 1
"3540" 17 "29" 10 70 174 1 0 312 312 312 312 5924 0 0 0 0 0 312 "wh-1" 1 -1 "b" 6 1
"3541" 17 "29" 11 70 0 0 0 0 0 0 0 5924 0 0 0 0 0 0 "wh" 1 -1 "b" 6 0
"3542" 17 "29" 12 70 0 0 0 0 0 0 0 5924 0 0 0 0 0 0 "wh+1" 1 -1 "b" 3 0
"3543" 17 "29" 13 70 0 0 0 0 0 0 0 5924 0 0 0 0 0 0 "wh+2" 1 -1 "b" 11 0
"3544" 17 "29" 14 70 0 0 0 0 0 0 0 5924 0 0 0 0 0 0 "other" 1 -1 "b" 28 0
"3545" 17 "29" 15 70 0 0 0 0 0 0 0 5924 0 0 0 0 0 0 "other" 1 -1 "b" 25 0
"3546" 17 "29" 16 70 0 0 0 0 0 0 0 5924 0 0 0 0 0 0 "end" 1 -1 "b" 20 0
"3547" 17 "29" 1 70 209 1 0 2292 2292 2292 2292 2292 0 0 0 0 0 2292 "np1" 1 -1 "b" 34 1
"3548" 17 "29" 2 70 198 1 198 198 198 198 198 2490 0 0 0 0 0 198 "aux" 1 -1 "b" 5 1
"3549" 17 "29" 3 70 226 1 0 1068 1068 1068 1068 3558 0 0 0 0 0 1068 "np2" 1 -1 "b" 18 1
"3550" 17 "29" 4 70 417 1 417 417 417 417 417 3975 0 0 0 0 0 417 "adj" 1 -1 "b" 13 1
"3551" 17 "29" 5 70 141 1 0 682 682 682 682 4657 0 0 0 0 0 682 "vp" 1 -1 "b" 17 1
"3552" 17 "29" 6 70 136 1 0 289 289 289 289 4946 0 0 0 0 0 289 "other" 1 -1 "b" 4 1
"3553" 17 "29" 7 70 233 1 233 233 233 233 233 5179 0 0 0 0 0 233 "other" 1 -1 "b" 3 1
"3554" 17 "29" 8 70 186 1 186 186 186 186 186 5365 0 0 0 0 0 186 "other" 1 -1 "b" 8 1
"3555" 17 "2" 9 89 284 1 284 284 284 284 284 6710 0 0 0 0 0 284 "other" 1 1 "a" 7 1
"3556" 17 "29" 9 70 247 1 247 247 247 247 247 5612 0 0 0 0 0 247 "other" 1 -1 "b" 6 1
"3557" 17 "30" 10 121 203 1 0 406 406 406 406 6149 0 0 0 0 0 406 "other" 1 1 "a" 6 1
"3558" 17 "30" 11 121 158 1 0 303 303 303 303 6452 0 0 0 0 0 303 "wh-1" 1 1 "a" 11 1
"3559" 17 "30" 1 121 187 1 0 2412 2412 2412 2412 2412 0 0 0 0 0 2412 "np1" 1 1 "a" 35 1
"3560" 17 "30" 12 121 0 0 0 0 0 0 0 6452 0 0 0 0 0 0 "wh" 1 1 "a" 8 0
"3561" 17 "30" 13 121 0 0 0 0 0 0 0 6452 0 0 0 0 0 0 "wh+1" 1 1 "a" 2 0
"3562" 17 "30" 14 121 0 0 0 0 0 0 0 6452 0 0 0 0 0 0 "wh+2" 1 1 "a" 15 0
"3563" 17 "30" 15 121 0 0 0 0 0 0 0 6452 0 0 0 0 0 0 "other" 1 1 "a" 17 0
"3564" 17 "30" 16 121 0 0 0 0 0 0 0 6452 0 0 0 0 0 0 "other" 1 1 "a" 18 0
"3565" 17 "30" 17 121 0 0 0 0 0 0 0 6452 0 0 0 0 0 0 "end" 1 1 "a" 14 0
"3566" 17 "30" 2 121 213 1 213 213 213 213 213 2625 0 0 0 0 0 213 "aux" 1 1 "a" 6 1
"3567" 17 "30" 3 121 302 1 0 302 302 602 302 2927 300 0 300 0 0 127 "np2" 1 1 "a" 10 1
"3568" 17 "30" 4 121 199 1 0 199 1223 1223 1523 4450 1024 1024 0 2 2 776 "adj" 1 1 "a" 24 1
"3569" 17 "30" 5 121 164 1 164 164 164 164 164 4614 0 0 0 0 0 164 "vp" 1 1 "a" 10 1
"3570" 17 "30" 6 121 183 1 0 599 599 599 599 5213 0 0 0 0 0 599 "other" 1 1 "a" 19 1
"3571" 17 "30" 7 121 0 0 0 0 0 223 0 5213 223 0 223 0 0 223 "other" 1 1 "a" 4 1
"3572" 17 "30" 8 121 131 1 131 131 131 131 354 5567 0 0 0 1 1 131 "other" 1 1 "a" 2 1
"3573" 17 "30" 9 121 176 1 176 176 176 176 176 5743 0 0 0 0 0 176 "other" 1 1 "a" 6 1
"3574" 17 "3" 10 39 182 1 182 182 182 182 182 5336 0 0 0 0 0 182 "wh-1" -1 -1 "d" 6 1
"3575" 17 "31" 10 66 216 1 216 216 216 216 216 5749 0 0 0 0 0 216 "wh-1" -1 -1 "d" 8 1
"3576" 17 "31" 11 66 0 0 0 0 0 0 0 5749 0 0 0 0 0 0 "wh" -1 -1 "d" 4 0
"3577" 17 "31" 12 66 0 0 0 0 0 0 0 5749 0 0 0 0 0 0 "wh+1" -1 -1 "d" 4 0
"3578" 17 "31" 13 66 0 0 0 0 0 0 0 5749 0 0 0 0 0 0 "wh+2" -1 -1 "d" 7 0
"3579" 17 "3" 11 39 0 0 0 0 0 0 0 5336 0 0 0 0 0 0 "wh" -1 -1 "d" 6 0
"3580" 17 "31" 14 66 0 0 0 0 0 0 0 5749 0 0 0 0 0 0 "other" -1 -1 "d" 4 0
"3581" 17 "31" 15 66 0 0 0 0 0 0 0 5749 0 0 0 0 0 0 "other" -1 -1 "d" 32 0
"3582" 17 "31" 1 66 243 1 0 2606 2606 2606 2606 2606 0 0 0 0 0 2606 "np1" -1 -1 "d" 44 1
"3583" 17 "31" 16 66 0 0 0 0 0 0 0 5749 0 0 0 0 0 0 "end" -1 -1 "d" 15 0
"3584" 1 "7" 3 12 218 1 0 1238 1238 1949 1238 2214 711 0 711 0 1 338 "np2" 1 -1 "b" 30 1
"3585" 17 "3" 12 39 0 0 0 0 0 0 0 5336 0 0 0 0 0 0 "wh+1" -1 -1 "d" 2 0
"3586" 17 "31" 2 66 225 1 225 225 225 225 225 2831 0 0 0 0 0 225 "aux" -1 -1 "d" 5 1
"3587" 17 "31" 3 66 247 1 247 247 247 247 247 3078 0 0 0 0 0 247 "np2" -1 -1 "d" 10 1
"3588" 17 "3" 1 39 208 1 0 945 945 1147 945 945 202 0 202 0 0 202 "np1" -1 -1 "d" 22 1
"3589" 17 "3" 14 39 0 0 0 0 0 0 0 5336 0 0 0 0 0 0 "other" -1 -1 "d" 8 0
"3590" 17 "31" 4 66 282 1 0 560 560 560 560 3638 0 0 0 0 0 560 "adj" -1 -1 "d" 11 1
"3591" 17 "3" 15 39 0 0 0 0 0 0 0 5336 0 0 0 0 0 0 "other" -1 -1 "d" 14 0
"3592" 17 "31" 5 66 241 1 0 775 775 775 775 4413 0 0 0 0 0 775 "vp" -1 -1 "d" 20 1
"3593" 17 "3" 16 39 0 0 0 0 0 0 0 5336 0 0 0 0 0 0 "end" -1 -1 "d" 29 0
"3594" 17 "31" 6 66 143 1 143 143 143 143 143 4556 0 0 0 0 0 143 "other" -1 -1 "d" 4 1
"3595" 17 "31" 7 66 156 1 156 156 156 156 156 4712 0 0 0 0 0 156 "other" -1 -1 "d" 2 1
"3596" 17 "31" 8 66 296 1 296 296 296 296 296 5008 0 0 0 0 0 296 "other" -1 -1 "d" 8 1
"3597" 17 "31" 9 66 331 1 0 525 525 525 525 5533 0 0 0 0 0 525 "other" -1 -1 "d" 14 1
"3598" 17 "32" 10 47 208 1 208 208 208 208 208 6874 0 0 0 0 0 208 "wh-1" -1 1 "c" 6 1
"3599" 17 "32" 11 47 0 0 0 0 0 0 0 6874 0 0 0 0 0 0 "wh" -1 1 "c" 4 0
"3600" 17 "32" 12 47 0 0 0 0 0 0 0 6874 0 0 0 0 0 0 "wh+1" -1 1 "c" 6 0
"3601" 17 "32" 13 47 0 0 0 0 0 0 0 6874 0 0 0 0 0 0 "wh+2" -1 1 "c" 3 0
"3602" 17 "32" 14 47 0 0 0 0 0 0 0 6874 0 0 0 0 0 0 "other" -1 1 "c" 9 0
"3603" 17 "32" 1 47 195 1 0 2234 2234 2234 2234 2234 0 0 0 0 0 2234 "np1" -1 1 "c" 44 1
"3604" 17 "32" 15 47 0 0 0 0 0 0 0 6874 0 0 0 0 0 0 "other" -1 1 "c" 8 0
"3605" 17 "32" 16 47 0 0 0 0 0 0 0 6874 0 0 0 0 0 0 "end" -1 1 "c" 19 0
"3606" 17 "32" 2 47 238 1 238 238 238 238 238 2472 0 0 0 0 0 238 "aux" -1 1 "c" 6 1
"3607" 17 "32" 3 47 139 1 0 1079 1079 1079 1079 3551 0 0 0 0 0 1079 "np2" -1 1 "c" 29 1
"3608" 17 "3" 2 39 209 1 209 209 209 209 209 1154 0 0 0 0 0 209 "aux" -1 -1 "d" 5 1
"3609" 17 "32" 4 47 308 1 308 308 308 308 308 3859 0 0 0 0 0 308 "adj" -1 1 "c" 8 1
"3610" 17 "32" 5 47 224 1 0 1015 1015 1015 1015 4874 0 0 0 0 0 1015 "vp" -1 1 "c" 20 1
"3611" 17 "32" 6 47 0 0 0 0 0 208 0 4874 208 0 208 0 0 208 "other" -1 1 "c" 4 1
"3612" 17 "32" 7 47 115 1 0 115 925 925 1133 6007 810 810 0 1 1 810 "other" -1 1 "c" 16 1
"3613" 17 "32" 8 47 273 1 273 273 273 273 273 6280 0 0 0 0 0 273 "other" -1 1 "c" 7 1
"3614" 17 "32" 9 47 386 1 386 386 386 386 386 6666 0 0 0 0 0 386 "other" -1 1 "c" 7 1
"3615" 17 "3" 3 39 213 1 0 664 664 664 664 1818 0 0 0 0 0 664 "np2" -1 -1 "d" 14 1
"3616" 17 "3" 4 39 270 1 0 1702 1702 1702 1702 3520 0 0 0 0 0 1702 "adj" -1 -1 "d" 29 1
"3617" 17 "3" 5 39 323 1 323 323 323 323 525 4045 0 0 0 1 1 323 "vp" -1 -1 "d" 11 1
"3618" 17 "3" 6 39 251 1 251 251 251 251 251 4296 0 0 0 0 0 251 "other" -1 -1 "d" 4 1
"3619" 17 "3" 7 39 235 1 0 458 458 458 458 4754 0 0 0 0 0 458 "other" -1 -1 "d" 8 1
"3620" 17 "3" 8 39 174 1 174 174 174 174 174 4928 0 0 0 0 0 174 "other" -1 -1 "d" 6 1
"3621" 17 "3" 9 39 226 1 226 226 226 226 226 5154 0 0 0 0 0 226 "other" -1 -1 "d" 5 1
"3622" 17 "4" 11 12 0 0 0 0 0 0 0 7339 0 0 0 0 0 0 "wh" -1 1 "c" 4 0
"3623" 17 "4" 1 12 187 1 0 1894 1894 3035 1894 1894 1141 0 1141 0 0 227 "np1" -1 1 "c" 29 1
"3624" 1 "7" 4 12 187 1 0 187 187 776 187 2401 589 0 589 0 0 234 "adj" 1 -1 "b" 9 1
"3625" 17 "4" 12 12 0 0 0 0 0 0 0 7339 0 0 0 0 0 0 "wh+1" -1 1 "c" 4 0
"3626" 17 "4" 13 12 0 0 0 0 0 0 0 7339 0 0 0 0 0 0 "wh+2" -1 1 "c" 2 0
"3627" 17 "4" 15 12 0 0 0 0 0 0 0 7339 0 0 0 0 0 0 "other" -1 1 "c" 12 0
"3628" 17 "4" 16 12 0 0 0 0 0 0 0 7339 0 0 0 0 0 0 "end" -1 1 "c" 32 0
"3629" 17 "4" 2 12 185 1 0 185 185 394 185 2079 209 0 209 0 0 209 "aux" -1 1 "c" 6 1
"3630" 17 "4" 3 12 242 1 0 565 565 1085 565 2644 520 0 520 0 0 520 "np2" -1 1 "c" 13 1
"3631" 17 "4" 4 12 156 1 0 458 458 711 458 3102 253 0 253 0 0 253 "adj" -1 1 "c" 14 1
"3632" 17 "4" 5 12 266 1 0 457 1079 1079 3202 6304 622 622 0 2 2 622 "vp" -1 1 "c" 21 1
"3633" 17 "4" 6 12 177 1 0 271 271 271 271 6575 0 0 0 0 0 271 "other" -1 1 "c" 4 1
"3634" 17 "4" 7 12 408 1 408 408 408 408 408 6983 0 0 0 0 0 408 "other" -1 1 "c" 3 1
"3635" 17 "4" 8 12 160 1 160 160 160 160 160 7143 0 0 0 0 0 160 "other" -1 1 "c" 4 1
"3636" 17 "4" 9 12 196 1 196 196 196 196 196 7339 0 0 0 0 0 196 "other" -1 1 "c" 3 1
"3637" 17 "5" 10 54 218 1 218 218 218 218 218 5703 0 0 0 0 0 218 "wh-1" 1 -1 "b" 10 1
"3638" 17 "5" 11 54 0 0 0 0 0 0 0 5703 0 0 0 0 0 0 "wh" 1 -1 "b" 3 0
"3639" 1 "7" 5 12 241 1 0 241 1506 1506 3549 5950 1265 1265 0 3 3 343 "vp" 1 -1 "b" 23 1
"3640" 17 "5" 12 54 0 0 0 0 0 0 0 5703 0 0 0 0 0 0 "wh+1" 1 -1 "b" 6 0
"3641" 17 "5" 13 54 0 0 0 0 0 0 0 5703 0 0 0 0 0 0 "wh+2" 1 -1 "b" 14 0
"3642" 17 "5" 14 54 0 0 0 0 0 0 0 5703 0 0 0 0 0 0 "other" 1 -1 "b" 18 0
"3643" 17 "5" 1 54 345 1 0 1698 1698 1698 1698 1698 0 0 0 0 0 1698 "np1" 1 -1 "b" 34 1
"3644" 17 "5" 15 54 0 0 0 0 0 0 0 5703 0 0 0 0 0 0 "other" 1 -1 "b" 14 0
"3645" 17 "5" 16 54 0 0 0 0 0 0 0 5703 0 0 0 0 0 0 "end" 1 -1 "b" 32 0
"3646" 17 "5" 2 54 204 1 204 204 204 204 204 1902 0 0 0 0 0 204 "aux" 1 -1 "b" 5 1
"3647" 17 "5" 3 54 366 1 0 532 532 532 532 2434 0 0 0 0 0 532 "np2" 1 -1 "b" 12 1
"3648" 17 "5" 4 54 231 1 0 1194 1194 1194 1194 3628 0 0 0 0 0 1194 "adj" 1 -1 "b" 23 1
"3649" 17 "5" 5 54 307 1 0 946 946 946 946 4574 0 0 0 0 0 946 "vp" 1 -1 "b" 21 1
"3650" 17 "5" 6 54 0 0 0 0 0 237 0 4574 237 0 237 0 0 237 "other" 1 -1 "b" 4 1
"3651" 17 "5" 7 54 87 1 0 87 257 257 494 5068 170 170 0 1 1 170 "other" 1 -1 "b" 10 1
"3652" 17 "5" 8 54 213 1 213 213 213 213 213 5281 0 0 0 0 0 213 "other" 1 -1 "b" 6 1
"3653" 17 "5" 9 54 204 1 204 204 204 204 204 5485 0 0 0 0 0 204 "other" 1 -1 "b" 5 1
"3654" 17 "7" 10 50 193 1 193 193 193 193 193 6665 0 0 0 0 0 193 "wh-1" -1 -1 "d" 7 1
"3655" 17 "7" 11 50 0 0 0 0 0 0 0 6665 0 0 0 0 0 0 "wh" -1 -1 "d" 6 0
"3656" 1 "7" 7 12 237 1 0 429 429 429 429 6379 0 0 0 0 0 429 "other" 1 -1 "b" 19 1
"3657" 17 "7" 12 50 0 0 0 0 0 0 0 6665 0 0 0 0 0 0 "wh+1" -1 -1 "d" 5 0
"3658" 17 "7" 13 50 0 0 0 0 0 0 0 6665 0 0 0 0 0 0 "wh+2" -1 -1 "d" 2 0
"3659" 17 "7" 1 50 193 1 0 1951 1951 1951 1951 1951 0 0 0 0 0 1951 "np1" -1 -1 "d" 24 1
"3660" 17 "7" 15 50 0 0 0 0 0 0 0 6665 0 0 0 0 0 0 "other" -1 -1 "d" 17 0
"3661" 17 "7" 16 50 0 0 0 0 0 0 0 6665 0 0 0 0 0 0 "end" -1 -1 "d" 19 0
"3662" 17 "7" 2 50 236 1 236 236 236 236 236 2187 0 0 0 0 0 236 "aux" -1 -1 "d" 5 1
"3663" 17 "7" 3 50 377 1 0 1131 1131 1131 1131 3318 0 0 0 0 0 1131 "np2" -1 -1 "d" 30 1
"3664" 17 "7" 4 50 265 1 0 634 634 634 634 3952 0 0 0 0 0 634 "adj" -1 -1 "d" 9 1
"3665" 17 "7" 5 50 248 1 0 1014 1014 1014 1014 4966 0 0 0 0 0 1014 "vp" -1 -1 "d" 23 1
"3666" 17 "7" 6 50 281 1 281 281 281 281 281 5247 0 0 0 0 0 281 "other" -1 -1 "d" 4 1
"3667" 17 "7" 7 50 323 1 0 776 776 776 776 6023 0 0 0 0 0 776 "other" -1 -1 "d" 19 1
"3668" 17 "7" 8 50 288 1 288 288 288 288 288 6311 0 0 0 0 0 288 "other" -1 -1 "d" 4 1
"3669" 17 "7" 9 50 161 1 161 161 161 161 161 6472 0 0 0 0 0 161 "other" -1 -1 "d" 5 1
"3670" 17 "8" 10 45 174 1 174 174 174 174 174 7248 0 0 0 0 0 174 "wh-1" -1 1 "c" 11 1
"3671" 17 "8" 11 45 0 0 0 0 0 0 0 7248 0 0 0 0 0 0 "wh" -1 1 "c" 6 0
"3672" 1 "7" 8 12 0 0 0 0 0 0 0 6379 0 0 0 0 0 0 "other" 1 -1 "b" 4 0
"3673" 17 "8" 12 45 0 0 0 0 0 0 0 7248 0 0 0 0 0 0 "wh+1" -1 1 "c" 3 0
"3674" 17 "8" 14 45 0 0 0 0 0 0 0 7248 0 0 0 0 0 0 "other" -1 1 "c" 8 0
"3675" 17 "8" 1 45 209 1 0 1954 1954 1954 1954 1954 0 0 0 0 0 1954 "np1" -1 1 "c" 32 1
"3676" 17 "8" 15 45 0 0 0 0 0 0 0 7248 0 0 0 0 0 0 "other" -1 1 "c" 7 0
"3677" 17 "8" 16 45 0 0 0 0 0 0 0 7248 0 0 0 0 0 0 "end" -1 1 "c" 15 0
"3678" 17 "8" 2 45 199 1 199 199 199 199 199 2153 0 0 0 0 0 199 "aux" -1 1 "c" 6 1
"3679" 17 "8" 3 45 197 1 0 719 719 719 719 2872 0 0 0 0 0 719 "np2" -1 1 "c" 18 1
"3680" 17 "8" 4 45 228 1 0 786 786 786 786 3658 0 0 0 0 0 786 "adj" -1 1 "c" 20 1
"3681" 17 "8" 5 45 265 1 0 783 783 783 783 4441 0 0 0 0 0 783 "vp" -1 1 "c" 22 1
"3682" 17 "8" 6 45 0 0 0 0 0 235 0 4441 235 0 235 0 0 235 "other" -1 1 "c" 4 1
"3683" 17 "8" 7 45 109 1 0 109 1836 1836 2071 6512 1727 1727 0 1 1 1727 "other" -1 1 "c" 25 1
"3684" 17 "8" 8 45 231 1 231 231 231 231 231 6743 0 0 0 0 0 231 "other" -1 1 "c" 6 1
"3685" 17 "8" 9 45 331 1 331 331 331 331 331 7074 0 0 0 0 0 331 "other" -1 1 "c" 4 1
"3686" 17 "9" 10 76 235 1 235 235 235 235 235 6146 0 0 0 0 0 235 "wh-1" 1 -1 "b" 10 1
"3687" 17 "9" 11 76 0 0 0 0 0 0 0 6146 0 0 0 0 0 0 "wh" 1 -1 "b" 6 0
"3688" 1 "7" 9 12 157 1 157 157 157 157 157 6536 0 0 0 0 0 157 "other" 1 -1 "b" 5 1
"3689" 17 "9" 12 76 0 0 0 0 0 0 0 6146 0 0 0 0 0 0 "wh+1" 1 -1 "b" 6 0
"3690" 17 "9" 14 76 0 0 0 0 0 0 0 6146 0 0 0 0 0 0 "other" 1 -1 "b" 3 0
"3691" 17 "9" 15 76 0 0 0 0 0 0 0 6146 0 0 0 0 0 0 "other" 1 -1 "b" 10 0
"3692" 17 "9" 16 76 0 0 0 0 0 0 0 6146 0 0 0 0 0 0 "end" 1 -1 "b" 20 0
"3693" 17 "9" 1 76 205 1 0 1673 1673 2159 1673 1673 486 0 486 0 0 486 "np1" 1 -1 "b" 26 1
"3694" 17 "9" 2 76 225 1 225 225 225 225 225 1898 0 0 0 0 0 225 "aux" 1 -1 "b" 5 1
"3695" 17 "9" 3 76 258 1 0 1281 1281 1281 1281 3179 0 0 0 0 0 1281 "np2" 1 -1 "b" 23 1
"3696" 17 "9" 4 76 328 1 0 859 859 859 859 4038 0 0 0 0 0 859 "adj" 1 -1 "b" 22 1
"3697" 17 "9" 5 76 234 1 0 387 387 387 873 4911 0 0 0 1 1 387 "vp" 1 -1 "b" 15 1
"3698" 17 "9" 6 76 211 1 211 211 211 211 211 5122 0 0 0 0 0 211 "other" 1 -1 "b" 4 1
"3699" 17 "9" 7 76 262 1 0 423 423 423 423 5545 0 0 0 0 0 423 "other" 1 -1 "b" 11 1
"3700" 17 "9" 8 76 204 1 204 204 204 204 204 5749 0 0 0 0 0 204 "other" 1 -1 "b" 6 1
"3701" 17 "9" 9 76 162 1 162 162 162 162 162 5911 0 0 0 0 0 162 "other" 1 -1 "b" 5 1
"3702" 18 "10" 10 107 250 1 250 250 250 250 387 4465 0 0 0 1 1 250 "wh-1" -1 -1 "d" 9 1
"3703" 18 "10" 1 107 45 1 0 508 508 954 508 508 446 0 446 0 0 446 "np1" -1 -1 "d" 29 1
"3704" 18 "10" 11 107 0 0 0 0 0 0 0 4465 0 0 0 0 0 0 "wh" -1 -1 "d" 8 0
"3705" 18 "10" 12 107 0 0 0 0 0 0 0 4465 0 0 0 0 0 0 "wh+1" -1 -1 "d" 5 0
"3706" 18 "10" 13 107 0 0 0 0 0 0 0 4465 0 0 0 0 0 0 "wh+2" -1 -1 "d" 15 0
"3707" 18 "10" 14 107 0 0 0 0 0 0 0 4465 0 0 0 0 0 0 "other" -1 -1 "d" 12 0
"3708" 18 "10" 15 107 0 0 0 0 0 0 0 4465 0 0 0 0 0 0 "other" -1 -1 "d" 20 0
"3709" 18 "10" 16 107 0 0 0 0 0 0 0 4465 0 0 0 0 0 0 "end" -1 -1 "d" 14 0
"3710" 18 "10" 2 107 151 1 0 151 151 288 151 659 137 0 137 0 1 137 "aux" -1 -1 "d" 5 1
"3711" 18 "10" 3 107 226 1 0 440 440 644 440 1099 204 0 204 0 1 204 "np2" -1 -1 "d" 22 1
"3712" 18 "10" 4 107 168 1 0 918 918 918 918 2017 0 0 0 0 0 918 "adj" -1 -1 "d" 30 1
"3713" 18 "10" 5 107 239 1 0 409 409 409 1196 3213 0 0 0 1 1 409 "vp" -1 -1 "d" 20 1
"3714" 18 "10" 6 107 213 1 213 213 213 213 213 3426 0 0 0 0 0 213 "other" -1 -1 "d" 4 1
"3715" 18 "10" 7 107 153 1 0 310 310 310 310 3736 0 0 0 0 0 310 "other" -1 -1 "d" 15 1
"3716" 18 "10" 8 107 186 1 186 186 186 186 186 3922 0 0 0 0 0 186 "other" -1 -1 "d" 8 1
"3717" 18 "10" 9 107 156 1 0 156 156 293 156 4078 137 0 137 0 0 137 "other" -1 -1 "d" 4 1
"3718" 18 "1" 10 12 221 1 221 221 221 221 221 4400 0 0 0 0 0 221 "wh-1" 1 1 "a" 6 1
"3719" 18 "11" 10 76 154 1 154 154 154 154 154 6954 0 0 0 0 0 154 "wh-1" -1 1 "c" 8 1
"3720" 18 "1" 11 12 0 0 0 0 0 0 0 4400 0 0 0 0 0 0 "wh" 1 1 "a" 6 0
"3721" 18 "11" 11 76 0 0 0 0 0 0 0 6954 0 0 0 0 0 0 "wh" -1 1 "c" 5 0
"3722" 18 "1" 1 12 197 1 0 896 896 1160 896 896 264 0 264 0 0 264 "np1" 1 1 "a" 33 1
"3723" 18 "11" 12 76 281 1 281 281 281 281 281 7235 0 0 0 0 0 281 "wh+1" -1 1 "c" 4 1
"3724" 18 "11" 13 76 74 1 74 74 74 74 74 7309 0 0 0 0 0 74 "wh+2" -1 1 "c" 30 1
"3725" 18 "11" 14 76 0 0 0 0 0 0 0 7309 0 0 0 0 0 0 "other" -1 1 "c" 5 0
"3726" 18 "11" 15 76 0 0 0 0 0 0 0 7309 0 0 0 0 0 0 "other" -1 1 "c" 6 0
"3727" 18 "11" 1 76 74 1 0 995 995 2199 995 995 1204 0 1204 0 0 1204 "np1" -1 1 "c" 35 1
"3728" 18 "11" 2 76 188 1 0 188 188 365 188 1183 177 0 177 0 0 177 "aux" -1 1 "c" 6 1
"3729" 18 "1" 13 12 0 0 0 0 0 0 0 4400 0 0 0 0 0 0 "wh+2" 1 1 "a" 2 0
"3730" 18 "11" 3 76 183 1 0 498 498 765 498 1681 267 0 267 0 0 267 "np2" -1 1 "c" 19 1
"3731" 18 "1" 14 12 0 0 0 0 0 0 0 4400 0 0 0 0 0 0 "other" 1 1 "a" 3 0
"3732" 18 "11" 4 76 92 1 0 649 649 2367 649 2330 1718 0 1718 0 0 981 "adj" -1 1 "c" 38 1
"3733" 18 "1" 15 12 0 0 0 0 0 0 0 4400 0 0 0 0 0 0 "other" 1 1 "a" 5 0
"3734" 18 "11" 5 76 138 1 0 138 514 514 3880 6210 376 376 0 2 2 161 "vp" -1 1 "c" 11 1
"3735" 18 "1" 16 12 0 0 0 0 0 0 0 4400 0 0 0 0 0 0 "end" 1 1 "a" 14 0
"3736" 18 "11" 6 76 0 0 0 0 0 115 0 6210 115 0 115 0 0 115 "other" -1 1 "c" 4 1
"3737" 18 "11" 7 76 139 1 139 139 139 139 254 6464 0 0 0 1 1 139 "other" -1 1 "c" 2 1
"3738" 18 "11" 8 76 188 1 188 188 188 188 188 6652 0 0 0 0 0 188 "other" -1 1 "c" 8 1
"3739" 18 "11" 9 76 148 1 148 148 148 148 148 6800 0 0 0 0 0 148 "other" -1 1 "c" 11 1
"3740" 18 "12" 10 62 153 1 153 153 153 153 153 9572 0 0 0 0 0 153 "wh-1" 1 -1 "b" 13 1
"3741" 18 "12" 11 62 0 0 0 0 0 0 0 9572 0 0 0 0 0 0 "wh" 1 -1 "b" 6 0
"3742" 18 "1" 2 12 207 1 207 207 207 207 207 1103 0 0 0 0 0 207 "aux" 1 1 "a" 6 1
"3743" 18 "12" 12 62 0 0 0 0 0 0 0 9572 0 0 0 0 0 0 "wh+1" 1 -1 "b" 4 0
"3744" 18 "12" 13 62 0 0 0 0 0 0 0 9572 0 0 0 0 0 0 "wh+2" 1 -1 "b" 12 0
"3745" 18 "12" 14 62 0 0 0 0 0 0 0 9572 0 0 0 0 0 0 "other" 1 -1 "b" 5 0
"3746" 18 "12" 1 62 39 1 0 801 801 3514 801 801 2713 0 2713 0 0 1227 "np1" 1 -1 "b" 32 1
"3747" 18 "12" 16 62 0 0 0 0 0 0 0 9572 0 0 0 0 0 0 "end" 1 -1 "b" 25 0
"3748" 18 "12" 2 62 152 1 0 152 152 373 152 953 221 0 221 0 0 221 "aux" 1 -1 "b" 5 1
"3749" 18 "12" 3 62 155 1 0 745 745 2651 745 1698 1906 0 1906 0 1 475 "np2" 1 -1 "b" 26 1
"3750" 18 "12" 4 62 227 1 0 447 447 1375 447 2145 928 0 928 0 0 420 "adj" 1 -1 "b" 26 1
"3751" 18 "12" 5 62 269 1 0 269 526 526 6294 8439 257 257 0 3 3 69 "vp" 1 -1 "b" 8 1
"3752" 18 "12" 6 62 237 1 237 237 237 237 237 8676 0 0 0 0 0 237 "other" 1 -1 "b" 4 1
"3753" 18 "12" 7 62 268 1 0 431 431 431 431 9107 0 0 0 0 0 431 "other" 1 -1 "b" 22 1
"3754" 18 "12" 8 62 153 1 153 153 153 153 153 9260 0 0 0 0 0 153 "other" 1 -1 "b" 3 1
"3755" 18 "12" 9 62 159 1 159 159 159 159 159 9419 0 0 0 0 0 159 "other" 1 -1 "b" 6 1
"3756" 18 "13" 10 25 0 0 0 0 0 0 0 4666 0 0 0 0 0 0 "other" 1 1 "a" 5 0
"3757" 18 "13" 11 25 238 1 238 238 238 238 238 4904 0 0 0 0 0 238 "wh-1" 1 1 "a" 9 1
"3758" 18 "1" 3 12 197 1 0 639 639 639 639 1742 0 0 0 0 0 639 "np2" 1 1 "a" 23 1
"3759" 18 "13" 12 25 0 0 0 0 0 0 0 4904 0 0 0 0 0 0 "wh" 1 1 "a" 6 0
"3760" 18 "13" 1 25 100 1 0 1193 1193 2296 1193 1193 1103 0 1103 0 0 1103 "np1" 1 1 "a" 53 1
"3761" 18 "13" 13 25 214 1 214 214 214 214 214 5118 0 0 0 0 0 214 "wh+1" 1 1 "a" 6 1
"3762" 18 "13" 14 25 0 0 0 0 0 0 0 5118 0 0 0 0 0 0 "wh+2" 1 1 "a" 16 0
"3763" 18 "13" 15 25 0 0 0 0 0 0 0 5118 0 0 0 0 0 0 "other" 1 1 "a" 20 0
"3764" 18 "13" 16 25 0 0 0 0 0 0 0 5118 0 0 0 0 0 0 "other" 1 1 "a" 9 0
"3765" 18 "13" 17 25 0 0 0 0 0 0 0 5118 0 0 0 0 0 0 "end" 1 1 "a" 18 0
"3766" 18 "13" 2 25 245 1 0 245 245 382 245 1438 137 0 137 0 0 137 "aux" 1 1 "a" 6 1
"3767" 18 "13" 3 25 200 1 200 200 200 200 337 1775 0 0 0 1 1 200 "np2" 1 1 "a" 13 1
"3768" 18 "13" 4 25 152 1 0 772 772 772 772 2547 0 0 0 0 0 772 "adj" 1 1 "a" 28 1
"3769" 18 "13" 5 25 115 1 115 115 115 115 1218 3765 0 0 0 1 1 115 "vp" 1 1 "a" 10 1
"3770" 18 "13" 6 25 0 0 0 0 0 0 0 3765 0 0 0 0 0 0 "other" 1 1 "a" 4 0
"3771" 18 "13" 7 25 229 1 229 229 229 229 229 3994 0 0 0 0 0 229 "other" 1 1 "a" 8 1
"3772" 18 "13" 8 25 141 1 0 417 417 417 417 4411 0 0 0 0 0 417 "other" 1 1 "a" 14 1
"3773" 18 "13" 9 25 255 1 255 255 255 255 255 4666 0 0 0 0 0 255 "other" 1 1 "a" 6 1
"3774" 18 "14" 10 22 219 1 219 219 219 219 219 6320 0 0 0 0 0 219 "wh-1" -1 -1 "d" 15 1
"3775" 18 "14" 11 22 0 0 0 0 0 0 0 6320 0 0 0 0 0 0 "wh" -1 -1 "d" 6 0
"3776" 18 "1" 4 12 196 1 0 362 362 362 362 2104 0 0 0 0 0 362 "adj" 1 1 "a" 19 1
"3777" 18 "14" 1 22 195 1 0 1064 1064 2407 1064 1064 1343 0 1343 0 0 1343 "np1" -1 -1 "d" 32 1
"3778" 18 "14" 12 22 0 0 0 0 0 0 0 6320 0 0 0 0 0 0 "wh+1" -1 -1 "d" 6 0
"3779" 18 "14" 13 22 0 0 0 0 0 0 0 6320 0 0 0 0 0 0 "wh+2" -1 -1 "d" 31 0
"3780" 18 "14" 14 22 0 0 0 0 0 0 0 6320 0 0 0 0 0 0 "other" -1 -1 "d" 25 0
"3781" 18 "14" 16 22 0 0 0 0 0 0 0 6320 0 0 0 0 0 0 "end" -1 -1 "d" 26 0
"3782" 18 "14" 2 22 209 1 0 209 209 363 209 1273 154 0 154 0 0 154 "aux" -1 -1 "d" 5 1
"3783" 18 "14" 3 22 215 1 0 437 437 784 437 1710 347 0 347 0 1 200 "np2" -1 -1 "d" 13 1
"3784" 18 "14" 4 22 179 1 0 843 843 1253 843 2553 410 0 410 0 0 410 "adj" -1 -1 "d" 31 1
"3785" 18 "14" 5 22 364 1 0 364 567 567 2821 5374 203 203 0 1 1 203 "vp" -1 -1 "d" 21 1
"3786" 18 "14" 6 22 0 0 0 0 0 146 0 5374 146 0 146 0 0 146 "other" -1 -1 "d" 4 1
"3787" 18 "14" 7 22 243 1 243 243 243 243 389 5763 0 0 0 1 1 243 "other" -1 -1 "d" 6 1
"3788" 18 "14" 8 22 206 1 206 206 206 206 206 5969 0 0 0 0 0 206 "other" -1 -1 "d" 6 1
"3789" 18 "14" 9 22 132 1 132 132 132 132 132 6101 0 0 0 0 0 132 "other" -1 -1 "d" 7 1
"3790" 18 "15" 10 112 234 1 234 234 234 234 234 9371 0 0 0 0 0 234 "wh-1" -1 1 "c" 9 1
"3791" 18 "15" 11 112 0 0 0 0 0 0 0 9371 0 0 0 0 0 0 "wh" -1 1 "c" 4 0
"3792" 18 "15" 1 112 65 1 0 2648 2648 5230 2648 2648 2582 0 2582 0 0 459 "np1" -1 1 "c" 37 1
"3793" 18 "1" 5 12 176 1 0 330 330 330 594 2698 0 0 0 1 1 330 "vp" 1 1 "a" 18 1
"3794" 18 "15" 13 112 0 0 0 0 0 0 0 9371 0 0 0 0 0 0 "wh+2" -1 1 "c" 10 0
"3795" 18 "15" 14 112 0 0 0 0 0 0 0 9371 0 0 0 0 0 0 "other" -1 1 "c" 20 0
"3796" 18 "15" 15 112 0 0 0 0 0 0 0 9371 0 0 0 0 0 0 "other" -1 1 "c" 24 0
"3797" 18 "15" 16 112 0 0 0 0 0 0 0 9371 0 0 0 0 0 0 "end" -1 1 "c" 31 0
"3798" 18 "15" 2 112 443 1 0 443 637 637 2760 5408 194 194 0 1 1 194 "aux" -1 1 "c" 6 1
"3799" 18 "15" 3 112 226 1 0 226 226 631 226 5634 405 0 405 0 1 244 "np2" -1 1 "c" 15 1
"3800" 18 "15" 4 112 161 1 0 161 835 835 996 6630 674 674 0 1 1 674 "adj" -1 1 "c" 28 1
"3801" 18 "15" 5 112 266 1 0 637 637 637 1340 7970 0 0 0 1 1 637 "vp" -1 1 "c" 9 1
"3802" 18 "15" 7 112 158 1 0 750 750 750 750 8720 0 0 0 0 0 750 "other" -1 1 "c" 21 1
"3803" 18 "15" 8 112 219 1 219 219 219 219 219 8939 0 0 0 0 0 219 "other" -1 1 "c" 7 1
"3804" 18 "15" 9 112 198 1 198 198 198 198 198 9137 0 0 0 0 0 198 "other" -1 1 "c" 9 1
"3805" 18 "16" 10 20 345 1 345 345 345 345 345 7334 0 0 0 0 0 345 "wh-1" 1 -1 "b" 10 1
"3806" 18 "16" 11 20 0 0 0 0 0 0 0 7334 0 0 0 0 0 0 "wh" 1 -1 "b" 6 0
"3807" 18 "1" 6 12 174 1 174 174 174 174 174 2872 0 0 0 0 0 174 "other" 1 1 "a" 4 1
"3808" 18 "16" 1 20 175 1 0 1077 1077 1955 1077 1077 878 0 878 0 0 878 "np1" 1 -1 "b" 33 1
"3809" 18 "16" 12 20 0 0 0 0 0 0 0 7334 0 0 0 0 0 0 "wh+1" 1 -1 "b" 7 0
"3810" 18 "16" 13 20 0 0 0 0 0 0 0 7334 0 0 0 0 0 0 "wh+2" 1 -1 "b" 12 0
"3811" 18 "16" 14 20 0 0 0 0 0 0 0 7334 0 0 0 0 0 0 "other" 1 -1 "b" 21 0
"3812" 18 "16" 15 20 0 0 0 0 0 0 0 7334 0 0 0 0 0 0 "other" 1 -1 "b" 18 0
"3813" 18 "16" 16 20 0 0 0 0 0 0 0 7334 0 0 0 0 0 0 "end" 1 -1 "b" 21 0
"3814" 18 "16" 2 20 197 1 0 197 197 395 197 1274 198 0 198 0 0 198 "aux" 1 -1 "b" 5 1
"3815" 18 "16" 3 20 193 1 0 864 864 2025 864 2138 1161 0 1161 0 1 577 "np2" 1 -1 "b" 25 1
"3816" 18 "16" 4 20 248 1 0 1371 1371 1790 1371 3509 419 0 419 0 0 419 "adj" 1 -1 "b" 32 1
"3817" 18 "16" 5 20 127 1 127 127 127 127 2783 6292 0 0 0 1 1 127 "vp" 1 -1 "b" 11 1
"3818" 18 "16" 6 20 190 1 190 190 190 190 190 6482 0 0 0 0 0 190 "other" 1 -1 "b" 4 1
"3819" 18 "16" 7 20 167 1 167 167 167 167 167 6649 0 0 0 0 0 167 "other" 1 -1 "b" 7 1
"3820" 18 "16" 8 20 166 1 166 166 166 166 166 6815 0 0 0 0 0 166 "other" 1 -1 "b" 6 1
"3821" 18 "16" 9 20 174 1 174 174 174 174 174 6989 0 0 0 0 0 174 "other" 1 -1 "b" 11 1
"3822" 18 "17" 10 63 223 1 0 405 405 405 405 7961 0 0 0 0 0 405 "wh-1" 1 1 "a" 21 1
"3823" 18 "17" 11 63 0 0 0 0 0 0 0 7961 0 0 0 0 0 0 "wh" 1 1 "a" 6 0
"3824" 18 "1" 7 12 306 1 0 1109 1109 1109 1109 3981 0 0 0 0 0 1109 "other" 1 1 "a" 30 1
"3825" 18 "17" 13 63 0 0 0 0 0 0 0 7961 0 0 0 0 0 0 "wh+2" 1 1 "a" 12 0
"3826" 18 "17" 14 63 0 0 0 0 0 0 0 7961 0 0 0 0 0 0 "other" 1 1 "a" 15 0
"3827" 18 "17" 1 63 184 1 0 1210 1210 3086 1210 1210 1876 0 1876 0 0 1876 "np1" 1 1 "a" 34 1
"3828" 18 "17" 16 63 0 0 0 0 0 0 0 7961 0 0 0 0 0 0 "end" 1 1 "a" 17 0
"3829" 18 "17" 2 63 0 0 0 0 0 191 0 1210 191 0 191 0 0 191 "aux" 1 1 "a" 6 1
"3830" 18 "17" 3 63 191 1 0 387 387 850 387 1597 463 0 463 0 0 463 "np2" 1 1 "a" 14 1
"3831" 18 "17" 4 63 211 1 0 642 642 1005 642 2239 363 0 363 0 0 363 "adj" 1 1 "a" 20 1
"3832" 18 "17" 5 63 459 1 0 1080 1769 1769 4662 6901 689 689 0 1 1 689 "vp" 1 1 "a" 26 1
"3833" 18 "17" 6 63 0 0 0 0 0 174 0 6901 174 0 174 0 0 174 "other" 1 1 "a" 4 1
"3834" 18 "17" 7 63 130 1 0 130 276 276 450 7351 146 146 0 1 1 146 "other" 1 1 "a" 13 1
"3835" 18 "17" 8 63 0 0 0 0 0 0 0 7351 0 0 0 0 0 0 "other" 1 1 "a" 6 0
"3836" 18 "17" 9 63 205 1 205 205 205 205 205 7556 0 0 0 0 0 205 "other" 1 1 "a" 4 1
"3837" 18 "18" 10 106 289 1 289 289 289 289 289 5097 0 0 0 0 0 289 "wh-1" -1 -1 "d" 6 1
"3838" 18 "18" 1 106 199 1 0 475 475 1185 475 475 710 0 710 0 0 710 "np1" -1 -1 "d" 27 1
"3839" 18 "18" 11 106 0 0 0 0 0 0 0 5097 0 0 0 0 0 0 "wh" -1 -1 "d" 6 0
"3840" 18 "1" 8 12 198 1 198 198 198 198 198 4179 0 0 0 0 0 198 "other" 1 1 "a" 6 1
"3841" 18 "18" 12 106 0 0 0 0 0 0 0 5097 0 0 0 0 0 0 "wh+1" -1 -1 "d" 5 0
"3842" 18 "18" 13 106 0 0 0 0 0 0 0 5097 0 0 0 0 0 0 "wh+2" -1 -1 "d" 14 0
"3843" 18 "18" 14 106 0 0 0 0 0 0 0 5097 0 0 0 0 0 0 "other" -1 -1 "d" 8 0
"3844" 18 "18" 15 106 0 0 0 0 0 0 0 5097 0 0 0 0 0 0 "other" -1 -1 "d" 19 0
"3845" 18 "18" 16 106 0 0 0 0 0 0 0 5097 0 0 0 0 0 0 "end" -1 -1 "d" 10 0
"3846" 18 "18" 2 106 160 1 160 160 160 160 160 635 0 0 0 0 0 160 "aux" -1 -1 "d" 5 1
"3847" 18 "18" 3 106 183 1 0 584 584 970 584 1219 386 0 386 0 0 386 "np2" -1 -1 "d" 17 1
"3848" 18 "18" 4 106 175 1 0 474 474 1118 474 1693 644 0 644 0 0 644 "adj" -1 -1 "d" 23 1
"3849" 18 "18" 5 106 197 1 0 369 618 618 2358 4051 249 249 0 1 1 249 "vp" -1 -1 "d" 26 1
"3850" 18 "18" 6 106 0 0 0 0 0 203 0 4051 203 0 203 0 0 203 "other" -1 -1 "d" 4 1
"3851" 18 "18" 7 106 144 1 0 144 330 330 533 4584 186 186 0 1 1 186 "other" -1 -1 "d" 22 1
"3852" 18 "18" 8 106 224 1 224 224 224 224 224 4808 0 0 0 0 0 224 "other" -1 -1 "d" 10 1
"3853" 18 "19" 10 80 196 1 196 196 196 196 196 4026 0 0 0 0 0 196 "wh-1" -1 1 "c" 13 1
"3854" 18 "19" 11 80 0 0 0 0 0 0 0 4026 0 0 0 0 0 0 "wh" -1 1 "c" 6 0
"3855" 18 "19" 12 80 0 0 0 0 0 0 0 4026 0 0 0 0 0 0 "wh+1" -1 1 "c" 6 0
"3856" 18 "19" 13 80 0 0 0 0 0 0 0 4026 0 0 0 0 0 0 "wh+2" -1 1 "c" 7 0
"3857" 18 "19" 14 80 0 0 0 0 0 0 0 4026 0 0 0 0 0 0 "other" -1 1 "c" 5 0
"3858" 18 "19" 15 80 0 0 0 0 0 0 0 4026 0 0 0 0 0 0 "other" -1 1 "c" 17 0
"3859" 18 "19" 16 80 0 0 0 0 0 0 0 4026 0 0 0 0 0 0 "end" -1 1 "c" 15 0
"3860" 18 "19" 1 80 36 1 0 1232 1232 1644 1232 1232 412 0 412 0 0 412 "np1" -1 1 "c" 38 1
"3861" 18 "19" 2 80 241 1 241 241 241 241 241 1473 0 0 0 0 0 241 "aux" -1 1 "c" 6 1
"3862" 18 "19" 3 80 174 1 0 371 371 371 371 1844 0 0 0 0 0 371 "np2" -1 1 "c" 21 1
"3863" 18 "19" 4 80 187 1 0 737 737 737 737 2581 0 0 0 0 0 737 "adj" -1 1 "c" 29 1
"3864" 18 "19" 5 80 221 1 0 440 440 440 852 3433 0 0 0 1 1 440 "vp" -1 1 "c" 21 1
"3865" 18 "19" 6 80 224 1 224 224 224 224 224 3657 0 0 0 0 0 224 "other" -1 1 "c" 4 1
"3866" 18 "19" 8 80 0 0 0 0 0 0 0 3657 0 0 0 0 0 0 "other" -1 1 "c" 3 0
"3867" 18 "19" 9 80 173 1 173 173 173 173 173 3830 0 0 0 0 0 173 "other" -1 1 "c" 5 1
"3868" 18 "20" 10 96 267 1 267 267 267 267 267 5465 0 0 0 0 0 267 "wh-1" 1 -1 "b" 10 1
"3869" 18 "20" 11 96 0 0 0 0 0 0 0 5465 0 0 0 0 0 0 "wh" 1 -1 "b" 5 0
"3870" 18 "20" 12 96 0 0 0 0 0 0 0 5465 0 0 0 0 0 0 "wh+1" 1 -1 "b" 4 0
"3871" 18 "20" 13 96 0 0 0 0 0 0 0 5465 0 0 0 0 0 0 "wh+2" 1 -1 "b" 26 0
"3872" 18 "20" 14 96 0 0 0 0 0 0 0 5465 0 0 0 0 0 0 "other" 1 -1 "b" 6 0
"3873" 18 "20" 15 96 0 0 0 0 0 0 0 5465 0 0 0 0 0 0 "other" 1 -1 "b" 16 0
"3874" 18 "20" 16 96 0 0 0 0 0 0 0 5465 0 0 0 0 0 0 "end" 1 -1 "b" 8 0
"3875" 18 "20" 1 96 63 1 0 961 961 1577 961 961 616 0 616 0 0 616 "np1" 1 -1 "b" 35 1
"3876" 18 "20" 2 96 193 1 193 193 193 193 193 1154 0 0 0 0 0 193 "aux" 1 -1 "b" 5 1
"3877" 18 "20" 3 96 196 1 0 196 196 944 196 1350 748 0 748 0 0 254 "np2" 1 -1 "b" 16 1
"3878" 18 "20" 4 96 130 1 0 130 1083 1378 1831 3181 1248 953 295 2 3 295 "adj" 1 -1 "b" 22 1
"3879" 18 "20" 5 96 187 1 187 187 187 187 1098 4279 0 0 0 1 1 187 "vp" 1 -1 "b" 14 1
"3880" 18 "20" 6 96 195 1 195 195 195 195 195 4474 0 0 0 0 0 195 "other" 1 -1 "b" 4 1
"3881" 18 "20" 7 96 234 1 0 476 476 476 476 4950 0 0 0 0 0 476 "other" 1 -1 "b" 27 1
"3882" 18 "20" 8 96 248 1 248 248 248 248 248 5198 0 0 0 0 0 248 "other" 1 -1 "b" 6 1
"3883" 18 "20" 9 96 0 0 0 0 0 0 0 5198 0 0 0 0 0 0 "other" 1 -1 "b" 4 0
"3884" 18 "21" 10 36 179 1 179 179 179 179 179 3470 0 0 0 0 0 179 "wh-1" 1 1 "a" 9 1
"3885" 18 "2" 11 129 0 0 0 0 0 0 0 3601 0 0 0 0 0 0 "wh" -1 -1 "d" 6 0
"3886" 18 "21" 11 36 0 0 0 0 0 0 0 3470 0 0 0 0 0 0 "wh" 1 1 "a" 8 0
"3887" 18 "21" 12 36 0 0 0 0 0 0 0 3470 0 0 0 0 0 0 "wh+1" 1 1 "a" 5 0
"3888" 18 "2" 1 129 84 1 0 720 720 720 720 720 0 0 0 0 0 720 "np1" -1 -1 "d" 33 1
"3889" 18 "21" 13 36 0 0 0 0 0 0 0 3470 0 0 0 0 0 0 "wh+2" 1 1 "a" 8 0
"3890" 18 "21" 1 36 180 1 0 1150 1150 1531 1150 1150 381 0 381 0 0 381 "np1" 1 1 "a" 37 1
"3891" 18 "21" 15 36 0 0 0 0 0 0 0 3470 0 0 0 0 0 0 "other" 1 1 "a" 13 0
"3892" 18 "21" 16 36 0 0 0 0 0 0 0 3470 0 0 0 0 0 0 "end" 1 1 "a" 24 0
"3893" 18 "2" 12 129 0 0 0 0 0 0 0 3601 0 0 0 0 0 0 "wh+1" -1 -1 "d" 3 0
"3894" 18 "21" 2 36 276 1 276 276 276 276 276 1426 0 0 0 0 0 276 "aux" 1 1 "a" 6 1
"3895" 18 "2" 13 129 0 0 0 0 0 0 0 3601 0 0 0 0 0 0 "wh+2" -1 -1 "d" 12 0
"3896" 18 "21" 3 36 206 1 206 206 206 206 206 1632 0 0 0 0 0 206 "np2" 1 1 "a" 10 1
"3897" 18 "2" 14 129 0 0 0 0 0 0 0 3601 0 0 0 0 0 0 "other" -1 -1 "d" 8 0
"3898" 18 "21" 4 36 207 1 0 610 610 610 610 2242 0 0 0 0 0 610 "adj" 1 1 "a" 26 1
"3899" 18 "2" 15 129 0 0 0 0 0 0 0 3601 0 0 0 0 0 0 "other" -1 -1 "d" 18 0
"3900" 18 "21" 5 36 207 1 207 207 207 207 588 2830 0 0 0 1 1 207 "vp" 1 1 "a" 9 1
"3901" 18 "2" 16 129 0 0 0 0 0 0 0 3601 0 0 0 0 0 0 "end" -1 -1 "d" 8 0
"3902" 18 "21" 6 36 179 1 179 179 179 179 179 3009 0 0 0 0 0 179 "other" 1 1 "a" 4 1
"3903" 18 "21" 7 36 118 1 118 118 118 118 118 3127 0 0 0 0 0 118 "other" 1 1 "a" 7 1
"3904" 18 "21" 9 36 164 1 164 164 164 164 164 3291 0 0 0 0 0 164 "other" 1 1 "a" 4 1
"3905" 18 "22" 11 120 0 0 0 0 0 0 0 4765 0 0 0 0 0 0 "wh" -1 -1 "d" 8 0
"3906" 18 "22" 1 120 76 1 0 2564 2564 2564 2564 2564 0 0 0 0 0 2564 "np1" -1 -1 "d" 36 1
"3907" 18 "22" 12 120 0 0 0 0 0 0 0 4765 0 0 0 0 0 0 "wh+1" -1 -1 "d" 7 0
"3908" 18 "2" 2 129 208 1 208 208 208 208 208 928 0 0 0 0 0 208 "aux" -1 -1 "d" 5 1
"3909" 18 "22" 13 120 0 0 0 0 0 0 0 4765 0 0 0 0 0 0 "wh+2" -1 -1 "d" 8 0
"3910" 18 "22" 15 120 0 0 0 0 0 0 0 4765 0 0 0 0 0 0 "other" -1 -1 "d" 4 0
"3911" 18 "22" 16 120 0 0 0 0 0 0 0 4765 0 0 0 0 0 0 "end" -1 -1 "d" 21 0
"3912" 18 "22" 2 120 218 1 218 218 218 218 218 2782 0 0 0 0 0 218 "aux" -1 -1 "d" 5 1
"3913" 18 "22" 3 120 230 1 230 230 230 230 230 3012 0 0 0 0 0 230 "np2" -1 -1 "d" 19 1
"3914" 18 "22" 4 120 231 1 0 786 786 786 786 3798 0 0 0 0 0 786 "adj" -1 -1 "d" 31 1
"3915" 18 "22" 5 120 141 1 0 362 362 362 362 4160 0 0 0 0 0 362 "vp" -1 -1 "d" 22 1
"3916" 18 "22" 7 120 172 1 172 172 172 172 172 4332 0 0 0 0 0 172 "other" -1 -1 "d" 11 1
"3917" 18 "22" 8 120 167 1 167 167 167 167 167 4499 0 0 0 0 0 167 "other" -1 -1 "d" 7 1
"3918" 18 "22" 9 120 266 1 266 266 266 266 266 4765 0 0 0 0 0 266 "other" -1 -1 "d" 6 1
"3919" 18 "23" 10 52 128 1 128 128 128 128 128 7822 0 0 0 0 0 128 "wh-1" -1 1 "c" 20 1
"3920" 18 "23" 11 52 0 0 0 0 0 0 0 7822 0 0 0 0 0 0 "wh" -1 1 "c" 8 0
"3921" 18 "23" 12 52 0 0 0 0 0 0 0 7822 0 0 0 0 0 0 "wh+1" -1 1 "c" 6 0
"3922" 18 "2" 3 129 352 1 0 714 714 714 714 1642 0 0 0 0 0 714 "np2" -1 -1 "d" 18 1
"3923" 18 "23" 14 52 0 0 0 0 0 0 0 7822 0 0 0 0 0 0 "other" -1 1 "c" 28 0
"3924" 18 "23" 1 52 0 0 0 0 0 4459 0 0 4459 0 4459 0 0 1170 "np1" -1 1 "c" 58 1
"3925" 18 "23" 15 52 0 0 0 0 0 0 0 7822 0 0 0 0 0 0 "other" -1 1 "c" 12 0
"3926" 18 "23" 16 52 0 0 0 0 0 0 0 7822 0 0 0 0 0 0 "end" -1 1 "c" 25 0
"3927" 18 "23" 2 52 0 0 0 0 0 353 0 0 353 0 353 0 1 155 "aux" -1 1 "c" 6 1
"3928" 18 "23" 3 52 0 0 0 0 0 585 0 0 585 0 585 0 0 390 "np2" -1 1 "c" 12 1
"3929" 18 "23" 4 52 0 0 0 0 0 633 0 0 633 0 633 0 0 233 "adj" -1 1 "c" 20 1
"3930" 18 "23" 5 52 0 0 0 0 0 514 0 0 514 0 514 0 1 227 "vp" -1 1 "c" 16 1
"3931" 18 "23" 6 52 199 1 0 199 199 362 6743 6743 163 0 163 1 1 163 "other" -1 1 "c" 4 1
"3932" 18 "23" 7 52 135 1 0 260 433 433 596 7339 173 173 0 1 1 173 "other" -1 1 "c" 17 1
"3933" 18 "23" 8 52 185 1 185 185 185 185 185 7524 0 0 0 0 0 185 "other" -1 1 "c" 6 1
"3934" 18 "23" 9 52 170 1 170 170 170 170 170 7694 0 0 0 0 0 170 "other" -1 1 "c" 5 1
"3935" 18 "24" 10 100 0 0 0 0 0 176 0 5551 176 0 176 0 0 176 "wh-1" 1 -1 "b" 6 1
"3936" 18 "24" 1 100 181 1 0 673 673 1539 673 673 866 0 866 0 0 866 "np1" 1 -1 "b" 25 1
"3937" 18 "24" 11 100 0 0 0 0 0 0 0 5551 0 0 0 0 0 0 "wh" 1 -1 "b" 3 0
"3938" 18 "24" 12 100 234 1 234 234 234 234 234 5785 0 0 0 0 0 234 "wh+1" 1 -1 "b" 2 1
"3939" 18 "2" 4 129 188 1 0 523 523 523 523 2165 0 0 0 0 0 523 "adj" -1 -1 "d" 17 1
"3940" 18 "24" 13 100 76 1 0 76 76 247 76 5861 171 0 171 0 0 171 "wh+2" 1 -1 "b" 8 1
"3941" 18 "24" 14 100 204 1 0 204 204 454 204 6065 250 0 250 0 1 250 "other" 1 -1 "b" 7 1
"3942" 18 "24" 15 100 232 1 0 232 232 454 232 6297 222 0 222 0 0 222 "other" 1 -1 "b" 14 1
"3943" 18 "24" 16 100 206 1 0 382 382 382 5612 11909 0 0 0 1 1 382 "end" 1 -1 "b" 18 1
"3944" 18 "24" 2 100 244 1 0 244 244 1033 244 917 789 0 789 0 0 382 "aux" 1 -1 "b" 5 1
"3945" 18 "24" 3 100 202 1 0 594 1464 3505 1648 2565 2911 870 2041 1 2 173 "np2" 1 -1 "b" 33 1
"3946" 18 "24" 4 100 200 1 0 200 1034 1893 1437 4002 1693 834 859 1 2 695 "adj" 1 -1 "b" 25 1
"3947" 18 "24" 5 100 203 1 0 203 203 345 203 4205 142 0 142 0 1 142 "vp" 1 -1 "b" 8 1
"3948" 18 "24" 6 100 0 0 0 0 0 554 0 4205 554 0 554 0 0 292 "other" 1 -1 "b" 4 1
"3949" 18 "24" 7 100 0 0 0 0 0 182 0 4205 182 0 182 0 0 182 "other" 1 -1 "b" 4 1
"3950" 18 "24" 8 100 100 1 0 100 594 594 1148 5353 494 494 0 2 2 312 "other" 1 -1 "b" 4 1
"3951" 18 "24" 9 100 198 1 0 198 198 317 198 5551 119 0 119 0 0 119 "other" 1 -1 "b" 7 1
"3952" 18 "25" 10 8 151 1 151 151 151 151 151 5473 0 0 0 0 0 151 "wh-1" 1 1 "a" 12 1
"3953" 18 "25" 11 8 0 0 0 0 0 0 0 5473 0 0 0 0 0 0 "wh" 1 1 "a" 6 0
"3954" 18 "2" 5 129 385 1 0 838 838 838 838 3003 0 0 0 0 0 838 "vp" -1 -1 "d" 28 1
"3955" 18 "25" 13 8 0 0 0 0 0 0 0 5473 0 0 0 0 0 0 "wh+2" 1 1 "a" 26 0
"3956" 18 "25" 14 8 0 0 0 0 0 0 0 5473 0 0 0 0 0 0 "other" 1 1 "a" 5 0
"3957" 18 "25" 15 8 0 0 0 0 0 0 0 5473 0 0 0 0 0 0 "other" 1 1 "a" 14 0
"3958" 18 "25" 16 8 0 0 0 0 0 0 0 5473 0 0 0 0 0 0 "end" 1 1 "a" 17 0
"3959" 18 "25" 1 8 73 1 0 1489 1489 1489 1489 1489 0 0 0 0 0 1489 "np1" 1 1 "a" 47 1
"3960" 18 "25" 2 8 229 1 0 229 229 393 229 1718 164 0 164 0 0 164 "aux" 1 1 "a" 6 1
"3961" 18 "25" 3 8 191 1 0 191 191 832 191 1909 641 0 641 0 1 199 "np2" 1 1 "a" 15 1
"3962" 18 "25" 4 8 289 1 0 410 1316 1689 1758 3667 1279 906 373 1 2 373 "adj" 1 1 "a" 32 1
"3963" 18 "25" 5 8 80 1 0 424 424 424 1160 4827 0 0 0 1 1 424 "vp" 1 1 "a" 23 1
"3964" 18 "25" 7 8 130 1 0 287 287 287 287 5114 0 0 0 0 0 287 "other" 1 1 "a" 2 1
"3965" 18 "25" 8 8 0 0 0 0 0 0 0 5114 0 0 0 0 0 0 "other" 1 1 "a" 3 0
"3966" 18 "25" 9 8 208 1 208 208 208 208 208 5322 0 0 0 0 0 208 "other" 1 1 "a" 5 1
"3967" 18 "26" 10 95 0 0 0 0 0 0 0 4584 0 0 0 0 0 0 "wh" -1 -1 "d" 5 0
"3968" 18 "26" 11 95 0 0 0 0 0 0 0 4584 0 0 0 0 0 0 "wh+1" -1 -1 "d" 5 0
"3969" 18 "26" 12 95 0 0 0 0 0 0 0 4584 0 0 0 0 0 0 "wh+2" -1 -1 "d" 16 0
"3970" 18 "26" 13 95 0 0 0 0 0 0 0 4584 0 0 0 0 0 0 "other" -1 -1 "d" 9 0
"3971" 18 "26" 14 95 0 0 0 0 0 0 0 4584 0 0 0 0 0 0 "other" -1 -1 "d" 16 0
"3972" 18 "26" 15 95 0 0 0 0 0 0 0 4584 0 0 0 0 0 0 "end" -1 -1 "d" 22 0
"3973" 18 "26" 1 95 46 1 0 866 866 866 866 866 0 0 0 0 0 866 "np1" -1 -1 "d" 36 1
"3974" 18 "26" 2 95 231 1 231 231 231 231 231 1097 0 0 0 0 0 231 "aux" -1 -1 "d" 5 1
"3975" 18 "26" 3 95 211 1 0 1273 1273 1273 1273 2370 0 0 0 0 0 1273 "np2" -1 -1 "d" 21 1
"3976" 18 "26" 4 95 207 1 0 971 971 971 971 3341 0 0 0 0 0 971 "adj" -1 -1 "d" 37 1
"3977" 18 "26" 5 95 352 1 352 352 352 352 352 3693 0 0 0 0 0 352 "vp" -1 -1 "d" 12 1
"3978" 18 "26" 6 95 207 1 207 207 207 207 207 3900 0 0 0 0 0 207 "other" -1 -1 "d" 4 1
"3979" 18 "26" 8 95 204 1 204 204 204 204 204 4104 0 0 0 0 0 204 "other" -1 -1 "d" 6 1
"3980" 18 "26" 9 95 194 1 0 480 480 480 480 4584 0 0 0 0 0 480 "wh-1" -1 -1 "d" 21 1
"3981" 18 "27" 10 101 203 1 0 203 203 528 203 3342 325 0 325 0 0 325 "wh-1" -1 1 "c" 7 1
"3982" 18 "27" 1 101 40 1 0 857 857 1565 857 857 708 0 708 0 0 708 "np1" -1 1 "c" 45 1
"3983" 18 "27" 11 101 0 0 0 0 0 0 0 3342 0 0 0 0 0 0 "wh" -1 1 "c" 5 0
"3984" 18 "27" 12 101 236 1 236 236 236 236 236 3578 0 0 0 0 0 236 "wh+1" -1 1 "c" 2 1
"3985" 18 "2" 7 129 119 1 0 259 259 259 259 3262 0 0 0 0 0 259 "other" -1 -1 "d" 5 1
"3986" 18 "27" 14 101 271 1 271 271 271 271 271 3849 0 0 0 0 0 271 "other" -1 1 "c" 18 1
"3987" 18 "27" 15 101 185 1 0 385 385 385 385 4234 0 0 0 0 0 385 "other" -1 1 "c" 9 1
"3988" 18 "27" 16 101 214 1 214 214 214 214 3839 8073 0 0 0 1 1 214 "end" -1 1 "c" 25 1
"3989" 18 "27" 2 101 197 1 0 197 197 650 197 1054 453 0 453 0 0 239 "aux" -1 1 "c" 6 1
"3990" 18 "27" 3 101 161 1 0 342 342 908 342 1396 566 0 566 0 0 169 "np2" -1 1 "c" 19 1
"3991" 18 "27" 4 101 150 1 0 572 572 1602 572 1968 1030 0 1030 0 2 819 "adj" -1 1 "c" 25 1
"3992" 18 "27" 5 101 246 1 246 246 246 246 246 2214 0 0 0 0 0 246 "vp" -1 1 "c" 11 1
"3993" 18 "27" 6 101 0 0 0 0 0 224 0 2214 224 0 224 0 0 224 "other" -1 1 "c" 4 1
"3994" 18 "27" 7 101 120 1 0 120 325 684 549 2763 564 205 359 1 1 359 "other" -1 1 "c" 16 1
"3995" 18 "27" 8 101 214 1 0 214 214 398 214 2977 184 0 184 0 0 184 "other" -1 1 "c" 6 1
"3996" 18 "27" 9 101 162 1 162 162 162 162 162 3139 0 0 0 0 0 162 "other" -1 1 "c" 5 1
"3997" 18 "28" 10 69 304 1 304 304 304 304 304 6212 0 0 0 0 0 304 "wh-1" 1 -1 "b" 15 1
"3998" 18 "28" 11 69 0 0 0 0 0 0 0 6212 0 0 0 0 0 0 "wh" 1 -1 "b" 8 0
"3999" 18 "2" 8 129 212 1 212 212 212 212 212 3474 0 0 0 0 0 212 "other" -1 -1 "d" 4 1
"4000" 18 "28" 13 69 0 0 0 0 0 0 0 6212 0 0 0 0 0 0 "wh+2" 1 -1 "b" 18 0
"4001" 18 "28" 14 69 0 0 0 0 0 0 0 6212 0 0 0 0 0 0 "other" 1 -1 "b" 4 0
"4002" 18 "28" 15 69 0 0 0 0 0 0 0 6212 0 0 0 0 0 0 "other" 1 -1 "b" 18 0
"4003" 18 "28" 1 69 64 1 0 1091 1091 1855 1091 1091 764 0 764 0 0 764 "np1" 1 -1 "b" 37 1
"4004" 18 "28" 2 69 198 1 0 198 198 374 198 1289 176 0 176 0 0 176 "aux" 1 -1 "b" 5 1
"4005" 18 "28" 3 69 175 1 0 307 307 692 307 1596 385 0 385 0 0 385 "np2" 1 -1 "b" 17 1
"4006" 18 "28" 4 69 212 1 0 680 680 1049 680 2276 369 0 369 0 0 369 "adj" 1 -1 "b" 22 1
"4007" 18 "28" 5 69 119 1 0 567 567 725 567 2843 158 0 158 0 0 158 "vp" 1 -1 "b" 12 1
"4008" 18 "28" 6 69 115 1 0 115 502 502 2354 5197 387 387 0 1 1 387 "other" 1 -1 "b" 4 1
"4009" 18 "28" 7 69 195 1 0 366 366 366 366 5563 0 0 0 0 0 366 "other" 1 -1 "b" 20 1
"4010" 18 "28" 8 69 213 1 213 213 213 213 213 5776 0 0 0 0 0 213 "other" 1 -1 "b" 9 1
"4011" 18 "28" 9 69 132 1 132 132 132 132 132 5908 0 0 0 0 0 132 "other" 1 -1 "b" 2 1
"4012" 18 "29" 10 9 175 1 175 175 175 175 175 4169 0 0 0 0 0 175 "wh-1" 1 1 "a" 6 1
"4013" 18 "29" 11 9 0 0 0 0 0 0 0 4169 0 0 0 0 0 0 "wh" 1 1 "a" 6 0
"4014" 18 "2" 9 129 127 1 127 127 127 127 127 3601 0 0 0 0 0 127 "other" -1 -1 "d" 7 1
"4015" 18 "29" 12 9 0 0 0 0 0 0 0 4169 0 0 0 0 0 0 "wh+1" 1 1 "a" 3 0
"4016" 18 "29" 13 9 0 0 0 0 0 0 0 4169 0 0 0 0 0 0 "wh+2" 1 1 "a" 11 0
"4017" 18 "29" 14 9 0 0 0 0 0 0 0 4169 0 0 0 0 0 0 "other" 1 1 "a" 28 0
"4018" 18 "29" 15 9 0 0 0 0 0 0 0 4169 0 0 0 0 0 0 "other" 1 1 "a" 25 0
"4019" 18 "29" 16 9 0 0 0 0 0 0 0 4169 0 0 0 0 0 0 "end" 1 1 "a" 20 0
"4020" 18 "29" 1 9 191 1 0 1813 1813 1949 1813 1813 136 0 136 0 0 136 "np1" 1 1 "a" 34 1
"4021" 18 "29" 2 9 215 1 215 215 215 215 215 2028 0 0 0 0 0 215 "aux" 1 1 "a" 6 1
"4022" 18 "29" 3 9 170 1 0 563 563 563 563 2591 0 0 0 0 0 563 "np2" 1 1 "a" 18 1
"4023" 18 "29" 4 9 189 1 189 189 189 189 189 2780 0 0 0 0 0 189 "adj" 1 1 "a" 13 1
"4024" 18 "29" 5 9 148 1 0 447 447 447 583 3363 0 0 0 1 1 447 "vp" 1 1 "a" 17 1
"4025" 18 "29" 6 9 230 1 230 230 230 230 230 3593 0 0 0 0 0 230 "other" 1 1 "a" 4 1
"4026" 18 "29" 7 9 0 0 0 0 0 0 0 3593 0 0 0 0 0 0 "other" 1 1 "a" 3 0
"4027" 18 "29" 8 9 192 1 192 192 192 192 192 3785 0 0 0 0 0 192 "other" 1 1 "a" 8 1
"4028" 18 "29" 9 9 209 1 209 209 209 209 209 3994 0 0 0 0 0 209 "other" 1 1 "a" 6 1
"4029" 18 "30" 11 21 86 1 86 86 86 86 86 7727 0 0 0 0 0 86 "wh-1" -1 -1 "d" 11 1
"4030" 18 "30" 1 21 169 1 0 1289 1289 2738 1289 1289 1449 0 1449 0 0 1449 "np1" -1 -1 "d" 32 1
"4031" 18 "30" 12 21 0 0 0 0 0 0 0 7727 0 0 0 0 0 0 "wh" -1 -1 "d" 8 0
"4032" 18 "30" 13 21 0 0 0 0 0 0 0 7727 0 0 0 0 0 0 "wh+1" -1 -1 "d" 2 0
"4033" 18 "30" 14 21 0 0 0 0 0 0 0 7727 0 0 0 0 0 0 "wh+2" -1 -1 "d" 15 0
"4034" 18 "30" 15 21 0 0 0 0 0 0 0 7727 0 0 0 0 0 0 "other" -1 -1 "d" 17 0
"4035" 18 "30" 16 21 0 0 0 0 0 0 0 7727 0 0 0 0 0 0 "other" -1 -1 "d" 18 0
"4036" 18 "30" 17 21 0 0 0 0 0 0 0 7727 0 0 0 0 0 0 "end" -1 -1 "d" 14 0
"4037" 18 "30" 2 21 193 1 0 193 193 428 193 1482 235 0 235 0 0 235 "aux" -1 -1 "d" 5 1
"4038" 18 "30" 3 21 218 1 0 218 218 512 218 1700 294 0 294 0 0 294 "np2" -1 -1 "d" 10 1
"4039" 18 "30" 4 21 274 1 0 501 501 1313 501 2201 812 0 812 0 0 812 "adj" -1 -1 "d" 24 1
"4040" 18 "30" 5 21 210 1 0 210 210 884 210 2411 674 0 674 0 0 227 "vp" -1 -1 "d" 10 1
"4041" 18 "30" 6 21 191 1 0 191 1212 1212 4676 7087 1021 1021 0 3 3 416 "other" -1 -1 "d" 19 1
"4042" 18 "30" 7 21 0 0 0 0 0 273 0 7087 273 0 273 0 0 273 "other" -1 -1 "d" 4 1
"4043" 18 "30" 9 21 98 1 0 98 281 281 554 7641 183 183 0 1 1 183 "other" -1 -1 "d" 6 1
"4044" 18 "32" 10 89 0 0 0 0 0 0 0 4257 0 0 0 0 0 0 "wh-1" 1 -1 "b" 6 0
"4045" 18 "32" 11 89 0 0 0 0 0 0 0 4257 0 0 0 0 0 0 "wh" 1 -1 "b" 4 0
"4046" 18 "32" 12 89 0 0 0 0 0 0 0 4257 0 0 0 0 0 0 "wh+1" 1 -1 "b" 6 0
"4047" 18 "32" 13 89 0 0 0 0 0 0 0 4257 0 0 0 0 0 0 "wh+2" 1 -1 "b" 3 0
"4048" 18 "32" 14 89 0 0 0 0 0 0 0 4257 0 0 0 0 0 0 "other" 1 -1 "b" 9 0
"4049" 18 "32" 15 89 0 0 0 0 0 0 0 4257 0 0 0 0 0 0 "other" 1 -1 "b" 8 0
"4050" 18 "32" 16 89 0 0 0 0 0 0 0 4257 0 0 0 0 0 0 "end" 1 -1 "b" 19 0
"4051" 18 "32" 1 89 225 1 0 1166 1166 1374 1166 1166 208 0 208 0 0 208 "np1" 1 -1 "b" 43 1
"4052" 18 "32" 2 89 166 1 166 166 166 166 166 1332 0 0 0 0 0 166 "aux" 1 -1 "b" 5 1
"4053" 18 "32" 3 89 464 1 0 1140 1140 1140 1140 2472 0 0 0 0 0 1140 "np2" 1 -1 "b" 29 1
"4054" 18 "32" 4 89 242 1 242 242 242 242 242 2714 0 0 0 0 0 242 "adj" 1 -1 "b" 8 1
"4055" 18 "32" 5 89 200 1 0 319 319 319 527 3241 0 0 0 1 1 319 "vp" 1 -1 "b" 20 1
"4056" 18 "32" 6 89 159 1 159 159 159 159 159 3400 0 0 0 0 0 159 "other" 1 -1 "b" 4 1
"4057" 18 "32" 7 89 210 1 0 388 388 388 388 3788 0 0 0 0 0 388 "other" 1 -1 "b" 16 1
"4058" 18 "32" 8 89 238 1 238 238 238 238 238 4026 0 0 0 0 0 238 "other" 1 -1 "b" 7 1
"4059" 18 "32" 9 89 231 1 231 231 231 231 231 4257 0 0 0 0 0 231 "other" 1 -1 "b" 7 1
"4060" 18 "4" 10 45 164 1 0 306 306 306 306 4431 0 0 0 0 0 306 "wh-1" 1 -1 "b" 7 1
"4061" 18 "4" 11 45 0 0 0 0 0 0 0 4431 0 0 0 0 0 0 "wh" 1 -1 "b" 4 0
"4062" 18 "4" 12 45 212 1 212 212 212 212 212 4643 0 0 0 0 0 212 "wh+1" 1 -1 "b" 4 1
"4063" 18 "4" 14 45 0 0 0 0 0 0 0 4643 0 0 0 0 0 0 "other" 1 -1 "b" 4 0
"4064" 18 "4" 1 45 84 1 0 904 904 2023 904 904 1119 0 1119 0 0 1119 "np1" 1 -1 "b" 30 1
"4065" 18 "4" 15 45 0 0 0 0 0 0 0 4643 0 0 0 0 0 0 "other" 1 -1 "b" 12 0
"4066" 18 "4" 16 45 0 0 0 0 0 0 0 4643 0 0 0 0 0 0 "end" 1 -1 "b" 32 0
"4067" 18 "4" 2 45 194 1 0 194 194 398 194 1098 204 0 204 0 0 204 "aux" 1 -1 "b" 5 1
"4068" 18 "4" 3 45 300 1 300 300 300 300 300 1398 0 0 0 0 0 300 "np2" 1 -1 "b" 13 1
"4069" 18 "4" 4 45 254 1 0 442 442 442 442 1840 0 0 0 0 0 442 "adj" 1 -1 "b" 14 1
"4070" 18 "4" 5 45 182 1 0 343 569 569 1892 3732 226 226 0 1 1 226 "vp" 1 -1 "b" 21 1
"4071" 18 "4" 6 45 223 1 223 223 223 223 223 3955 0 0 0 0 0 223 "other" 1 -1 "b" 4 1
"4072" 18 "4" 7 45 0 0 0 0 0 0 0 3955 0 0 0 0 0 0 "other" 1 -1 "b" 3 0
"4073" 18 "4" 8 45 170 1 170 170 170 170 170 4125 0 0 0 0 0 170 "other" 1 -1 "b" 4 1
"4074" 18 "4" 9 45 0 0 0 0 0 0 0 4125 0 0 0 0 0 0 "other" 1 -1 "b" 3 0
"4075" 18 "6" 11 64 0 0 0 0 0 0 0 7424 0 0 0 0 0 0 "wh" -1 -1 "d" 4 0
"4076" 18 "6" 12 64 0 0 0 0 0 0 0 7424 0 0 0 0 0 0 "wh+1" -1 -1 "d" 7 0
"4077" 18 "6" 14 64 0 0 0 0 0 0 0 7424 0 0 0 0 0 0 "other" -1 -1 "d" 27 0
"4078" 18 "6" 1 64 177 1 0 851 851 3352 851 851 2501 0 2501 0 0 313 "np1" -1 -1 "d" 31 1
"4079" 18 "6" 16 64 0 0 0 0 0 0 0 7424 0 0 0 0 0 0 "end" -1 -1 "d" 8 0
"4080" 18 "6" 2 64 203 1 0 203 203 396 203 1054 193 0 193 0 0 193 "aux" -1 -1 "d" 5 1
"4081" 18 "6" 3 64 159 1 0 428 428 662 428 1482 234 0 234 0 0 234 "np2" -1 -1 "d" 12 1
"4082" 18 "6" 4 64 188 1 0 724 724 1319 724 2206 595 0 595 0 0 595 "adj" -1 -1 "d" 18 1
"4083" 18 "6" 5 64 410 1 0 532 896 896 4419 6625 364 364 0 2 2 364 "vp" -1 -1 "d" 23 1
"4084" 18 "6" 6 64 225 1 225 225 225 225 225 6850 0 0 0 0 0 225 "other" -1 -1 "d" 4 1
"4085" 18 "6" 7 64 198 1 198 198 198 198 198 7048 0 0 0 0 0 198 "other" -1 -1 "d" 13 1
"4086" 18 "6" 8 64 191 1 191 191 191 191 191 7239 0 0 0 0 0 191 "other" -1 -1 "d" 6 1
"4087" 18 "6" 9 64 185 1 185 185 185 185 185 7424 0 0 0 0 0 185 "other" -1 -1 "d" 5 1
"4088" 18 "7" 10 31 194 1 194 194 194 194 334 6931 0 0 0 1 1 194 "wh-1" -1 1 "c" 7 1
"4089" 18 "7" 11 31 0 0 0 0 0 0 0 6931 0 0 0 0 0 0 "wh" -1 1 "c" 6 0
"4090" 18 "7" 12 31 0 0 0 0 0 0 0 6931 0 0 0 0 0 0 "wh+1" -1 1 "c" 5 0
"4091" 18 "7" 1 31 185 1 0 653 653 2222 653 653 1569 0 1569 0 0 237 "np1" -1 1 "c" 26 1
"4092" 18 "7" 13 31 0 0 0 0 0 0 0 6931 0 0 0 0 0 0 "wh+2" -1 1 "c" 2 0
"4093" 18 "7" 14 31 0 0 0 0 0 0 0 6931 0 0 0 0 0 0 "other" -1 1 "c" 4 0
"4094" 18 "7" 15 31 0 0 0 0 0 0 0 6931 0 0 0 0 0 0 "other" -1 1 "c" 17 0
"4095" 18 "7" 16 31 0 0 0 0 0 0 0 6931 0 0 0 0 0 0 "end" -1 1 "c" 19 0
"4096" 18 "7" 2 31 210 1 0 210 210 405 210 863 195 0 195 0 0 195 "aux" -1 1 "c" 6 1
"4097" 18 "7" 3 31 205 1 0 896 896 1993 896 1759 1097 0 1097 0 0 1097 "np2" -1 1 "c" 30 1
"4098" 18 "7" 4 31 233 1 0 233 233 440 233 1992 207 0 207 0 0 207 "adj" -1 1 "c" 9 1
"4099" 18 "7" 5 31 302 1 0 405 912 912 3980 5972 507 507 0 2 2 507 "vp" -1 1 "c" 23 1
"4100" 18 "7" 6 31 220 1 220 220 220 220 220 6192 0 0 0 0 0 220 "other" -1 1 "c" 4 1
"4101" 18 "7" 7 31 149 1 0 273 273 273 273 6465 0 0 0 0 0 273 "other" -1 1 "c" 19 1
"4102" 18 "7" 8 31 0 0 0 0 0 0 0 6465 0 0 0 0 0 0 "other" -1 1 "c" 4 0
"4103" 18 "7" 9 31 132 1 0 132 132 272 132 6597 140 0 140 0 0 140 "other" -1 1 "c" 5 1
"4104" 18 "8" 10 115 305 1 0 505 505 505 645 7690 0 0 0 1 1 505 "wh-1" 1 -1 "b" 11 1
"4105" 18 "8" 11 115 0 0 0 0 0 0 0 7690 0 0 0 0 0 0 "wh" 1 -1 "b" 6 0
"4106" 18 "8" 1 115 209 1 0 638 638 2591 638 638 1953 0 1953 0 0 1438 "np1" 1 -1 "b" 33 1
"4107" 18 "8" 12 115 0 0 0 0 0 0 0 7690 0 0 0 0 0 0 "wh+1" 1 -1 "b" 3 0
"4108" 18 "8" 14 115 0 0 0 0 0 0 0 7690 0 0 0 0 0 0 "other" 1 -1 "b" 8 0
"4109" 18 "8" 15 115 0 0 0 0 0 0 0 7690 0 0 0 0 0 0 "other" 1 -1 "b" 7 0
"4110" 18 "8" 16 115 0 0 0 0 0 0 0 7690 0 0 0 0 0 0 "end" 1 -1 "b" 15 0
"4111" 18 "8" 2 115 186 1 0 186 186 390 186 824 204 0 204 0 0 204 "aux" 1 -1 "b" 5 1
"4112" 18 "8" 3 115 153 1 0 153 505 1214 1224 2048 1061 352 709 1 1 233 "np2" 1 -1 "b" 18 1
"4113" 18 "8" 4 115 187 1 0 343 343 872 343 2391 529 0 529 0 1 324 "adj" 1 -1 "b" 20 1
"4114" 18 "8" 5 115 217 1 0 365 958 958 3634 6025 593 593 0 1 1 593 "vp" 1 -1 "b" 22 1
"4115" 18 "8" 6 115 0 0 0 0 0 244 0 6025 244 0 244 0 0 244 "other" 1 -1 "b" 4 1
"4116" 18 "8" 7 115 101 1 0 101 590 590 834 6859 489 489 0 1 1 489 "other" 1 -1 "b" 25 1
"4117" 18 "8" 8 115 186 1 186 186 186 186 186 7045 0 0 0 0 0 186 "other" 1 -1 "b" 6 1
"4118" 18 "8" 9 115 0 0 0 0 0 140 0 7045 140 0 140 0 0 140 "other" 1 -1 "b" 4 1
"4119" 18 "9" 10 32 90 1 90 90 90 90 90 5747 0 0 0 0 0 90 "wh-1" 1 1 "a" 10 1
"4120" 18 "9" 11 32 0 0 0 0 0 0 0 5747 0 0 0 0 0 0 "wh" 1 1 "a" 6 0
"4121" 18 "9" 12 32 176 1 176 176 176 176 176 5923 0 0 0 0 0 176 "wh+1" 1 1 "a" 6 1
"4122" 18 "9" 1 32 37 1 0 866 866 1800 866 866 934 0 934 0 0 934 "np1" 1 1 "a" 26 1
"4123" 18 "9" 14 32 0 0 0 0 0 0 0 5923 0 0 0 0 0 0 "other" 1 1 "a" 3 0
"4124" 18 "9" 15 32 0 0 0 0 0 0 0 5923 0 0 0 0 0 0 "other" 1 1 "a" 10 0
"4125" 18 "9" 16 32 0 0 0 0 0 0 0 5923 0 0 0 0 0 0 "end" 1 1 "a" 20 0
"4126" 18 "9" 2 32 187 1 0 187 187 469 187 1053 282 0 282 0 0 282 "aux" 1 1 "a" 6 1
"4127" 18 "9" 3 32 245 1 0 659 659 1065 659 1712 406 0 406 0 0 168 "np2" 1 1 "a" 23 1
"4128" 18 "9" 4 32 213 1 0 731 731 1210 731 2443 479 0 479 0 1 286 "adj" 1 1 "a" 22 1
"4129" 18 "9" 5 32 156 1 0 211 526 526 2627 5070 315 315 0 1 1 315 "vp" 1 1 "a" 15 1
"4130" 18 "9" 6 32 0 0 0 0 0 162 0 5070 162 0 162 0 0 162 "other" 1 1 "a" 4 1
"4131" 18 "9" 7 32 140 1 0 140 256 256 418 5488 116 116 0 1 1 116 "other" 1 1 "a" 11 1
"4132" 18 "9" 9 32 169 1 169 169 169 169 169 5657 0 0 0 0 0 169 "other" 1 1 "a" 5 1
"4133" 19 "10" 10 18 298 1 298 298 298 298 298 9332 0 0 0 0 0 298 "wh-1" 1 -1 "b" 9 1
"4134" 19 "10" 11 18 0 0 0 0 0 0 0 9332 0 0 0 0 0 0 "wh" 1 -1 "b" 8 0
"4135" 19 "10" 1 18 185 1 0 1754 1754 1754 1754 1754 0 0 0 0 0 1754 "np1" 1 -1 "b" 29 1
"4136" 19 "10" 12 18 0 0 0 0 0 0 0 9332 0 0 0 0 0 0 "wh+1" 1 -1 "b" 5 0
"4137" 19 "10" 13 18 0 0 0 0 0 0 0 9332 0 0 0 0 0 0 "wh+2" 1 -1 "b" 15 0
"4138" 19 "10" 14 18 0 0 0 0 0 0 0 9332 0 0 0 0 0 0 "other" 1 -1 "b" 12 0
"4139" 19 "10" 15 18 0 0 0 0 0 0 0 9332 0 0 0 0 0 0 "other" 1 -1 "b" 20 0
"4140" 19 "10" 16 18 0 0 0 0 0 0 0 9332 0 0 0 0 0 0 "end" 1 -1 "b" 14 0
"4141" 19 "10" 2 18 251 1 0 483 483 638 483 2237 155 0 155 0 0 155 "aux" 1 -1 "b" 5 1
"4142" 19 "10" 3 18 207 1 0 475 475 475 475 2712 0 0 0 0 0 475 "np2" 1 -1 "b" 22 1
"4143" 19 "10" 4 18 269 1 0 1297 1297 2446 1297 4009 1149 0 1149 0 0 1149 "adj" 1 -1 "b" 30 1
"4144" 19 "10" 5 18 252 1 0 794 794 794 794 4803 0 0 0 0 0 794 "vp" 1 -1 "b" 20 1
"4145" 19 "10" 6 18 0 0 0 0 0 926 0 4803 926 0 926 0 1 223 "other" 1 -1 "b" 4 1
"4146" 19 "10" 7 18 108 1 0 108 1349 1349 3579 8382 1241 1241 0 3 3 868 "other" 1 -1 "b" 15 1
"4147" 19 "10" 8 18 436 1 436 436 436 436 436 8818 0 0 0 0 0 436 "other" 1 -1 "b" 8 1
"4148" 19 "10" 9 18 216 1 216 216 216 216 216 9034 0 0 0 0 0 216 "other" 1 -1 "b" 4 1
"4149" 19 "1" 10 7 343 1 343 343 343 343 343 8500 0 0 0 0 0 343 "wh-1" -1 1 "c" 6 1
"4150" 19 "11" 10 50 204 1 0 204 372 372 507 10833 168 168 0 1 1 168 "wh-1" 1 1 "a" 8 1
"4151" 19 "11" 11 50 0 0 0 0 0 0 0 10833 0 0 0 0 0 0 "wh" 1 1 "a" 5 0
"4152" 19 "11" 12 50 0 0 0 0 0 0 0 10833 0 0 0 0 0 0 "wh+1" 1 1 "a" 4 0
"4153" 19 "11" 13 50 0 0 0 0 0 0 0 10833 0 0 0 0 0 0 "wh+2" 1 1 "a" 30 0
"4154" 19 "11" 14 50 0 0 0 0 0 0 0 10833 0 0 0 0 0 0 "other" 1 1 "a" 5 0
"4155" 19 "11" 1 50 273 1 0 2701 2701 4028 2701 2701 1327 0 1327 0 0 506 "np1" 1 1 "a" 36 1
"4156" 19 "11" 15 50 0 0 0 0 0 0 0 10833 0 0 0 0 0 0 "other" 1 1 "a" 6 0
"4157" 19 "11" 16 50 0 0 0 0 0 0 0 10833 0 0 0 0 0 0 "end" 1 1 "a" 10 0
"4158" 19 "1" 11 7 0 0 0 0 0 0 0 8500 0 0 0 0 0 0 "wh" -1 1 "c" 6 0
"4159" 19 "11" 2 50 209 1 0 530 530 530 530 3231 0 0 0 0 0 530 "aux" 1 1 "a" 6 1
"4160" 19 "1" 12 7 0 0 0 0 0 0 0 8500 0 0 0 0 0 0 "wh+1" -1 1 "c" 4 0
"4161" 19 "11" 3 50 195 1 0 779 779 1012 779 4010 233 0 233 0 1 233 "np2" 1 1 "a" 19 1
"4162" 19 "1" 13 7 0 0 0 0 0 0 0 8500 0 0 0 0 0 0 "wh+2" -1 1 "c" 2 0
"4163" 19 "11" 4 50 257 1 0 2554 2554 2915 2554 6564 361 0 361 0 0 361 "adj" 1 1 "a" 38 1
"4164" 19 "11" 5 50 290 1 0 290 570 570 2491 9055 280 280 0 3 3 168 "vp" 1 1 "a" 11 1
"4165" 19 "1" 15 7 0 0 0 0 0 0 0 8500 0 0 0 0 0 0 "other" -1 1 "c" 5 0
"4166" 19 "11" 6 50 285 1 0 764 764 764 764 9819 0 0 0 0 0 764 "other" 1 1 "a" 4 1
"4167" 19 "1" 16 7 0 0 0 0 0 0 0 8500 0 0 0 0 0 0 "end" -1 1 "c" 14 0
"4168" 19 "1" 1 7 171 1 0 1652 1652 2476 1652 1652 824 0 824 0 0 824 "np1" -1 1 "c" 32 1
"4169" 19 "11" 8 50 210 1 210 210 210 210 210 10029 0 0 0 0 0 210 "other" 1 1 "a" 8 1
"4170" 19 "11" 9 50 297 1 0 297 297 432 297 10326 135 0 135 0 0 135 "other" 1 1 "a" 11 1
"4171" 19 "12" 10 35 265 1 0 265 414 414 584 6912 149 149 0 1 1 149 "wh-1" -1 -1 "d" 13 1
"4172" 19 "12" 11 35 0 0 0 0 0 0 0 6912 0 0 0 0 0 0 "wh" -1 -1 "d" 6 0
"4173" 19 "12" 12 35 0 0 0 0 0 0 0 6912 0 0 0 0 0 0 "wh+1" -1 -1 "d" 4 0
"4174" 19 "12" 13 35 0 0 0 0 0 0 0 6912 0 0 0 0 0 0 "wh+2" -1 -1 "d" 12 0
"4175" 19 "12" 1 35 175 1 0 1256 1256 1675 1256 1256 419 0 419 0 0 419 "np1" -1 -1 "d" 29 1
"4176" 19 "12" 15 35 0 0 0 0 0 0 0 6912 0 0 0 0 0 0 "other" -1 -1 "d" 4 0
"4177" 19 "12" 16 35 0 0 0 0 0 0 0 6912 0 0 0 0 0 0 "end" -1 -1 "d" 25 0
"4178" 19 "12" 2 35 293 1 293 293 293 293 293 1549 0 0 0 0 0 293 "aux" -1 -1 "d" 5 1
"4179" 19 "12" 3 35 236 1 0 848 848 848 848 2397 0 0 0 0 0 848 "np2" -1 -1 "d" 26 1
"4180" 19 "12" 4 35 274 1 0 1717 1717 1717 1717 4114 0 0 0 0 0 1717 "adj" -1 -1 "d" 26 1
"4181" 19 "12" 5 35 286 1 286 286 286 286 705 4819 0 0 0 1 1 286 "vp" -1 -1 "d" 8 1
"4182" 19 "12" 6 35 235 1 235 235 235 235 235 5054 0 0 0 0 0 235 "other" -1 -1 "d" 4 1
"4183" 19 "1" 2 7 326 1 326 326 326 326 326 1978 0 0 0 0 0 326 "aux" -1 1 "c" 6 1
"4184" 19 "12" 7 35 391 1 0 816 816 816 816 5870 0 0 0 0 0 816 "other" -1 -1 "d" 22 1
"4185" 19 "12" 8 35 293 1 293 293 293 293 293 6163 0 0 0 0 0 293 "other" -1 -1 "d" 3 1
"4186" 19 "12" 9 35 165 1 0 165 165 335 165 6328 170 0 170 0 0 170 "other" -1 -1 "d" 6 1
"4187" 19 "13" 10 107 225 1 225 225 225 225 225 6869 0 0 0 0 0 225 "other" -1 1 "c" 5 1
"4188" 19 "13" 1 107 207 1 0 2160 2160 2512 2160 2160 352 0 352 0 0 352 "np1" -1 1 "c" 55 1
"4189" 19 "13" 11 107 162 1 162 162 162 162 162 7031 0 0 0 0 0 162 "wh-1" -1 1 "c" 9 1
"4190" 19 "13" 12 107 0 0 0 0 0 0 0 7031 0 0 0 0 0 0 "wh" -1 1 "c" 6 0
"4191" 19 "13" 13 107 0 0 0 0 0 0 0 7031 0 0 0 0 0 0 "wh+1" -1 1 "c" 6 0
"4192" 19 "13" 14 107 0 0 0 0 0 0 0 7031 0 0 0 0 0 0 "wh+2" -1 1 "c" 16 0
"4193" 19 "13" 15 107 0 0 0 0 0 0 0 7031 0 0 0 0 0 0 "other" -1 1 "c" 20 0
"4194" 19 "13" 16 107 0 0 0 0 0 0 0 7031 0 0 0 0 0 0 "other" -1 1 "c" 9 0
"4195" 19 "13" 17 107 0 0 0 0 0 0 0 7031 0 0 0 0 0 0 "end" -1 1 "c" 18 0
"4196" 19 "13" 2 107 174 1 174 174 174 174 174 2334 0 0 0 0 0 174 "aux" -1 1 "c" 6 1
"4197" 19 "13" 3 107 114 1 0 643 643 643 643 2977 0 0 0 0 0 643 "np2" -1 1 "c" 13 1
"4198" 19 "13" 4 107 162 1 0 1207 1207 1207 1207 4184 0 0 0 0 0 1207 "adj" -1 1 "c" 28 1
"4199" 19 "13" 5 107 211 1 0 471 471 471 471 4655 0 0 0 0 0 471 "vp" -1 1 "c" 10 1
"4200" 19 "13" 6 107 108 1 0 108 551 551 903 5558 443 443 0 1 1 443 "other" -1 1 "c" 4 1
"4201" 19 "1" 3 7 209 1 0 1067 1067 1067 1067 3045 0 0 0 0 0 1067 "np2" -1 1 "c" 23 1
"4202" 19 "13" 7 107 246 1 246 246 246 246 246 5804 0 0 0 0 0 246 "other" -1 1 "c" 8 1
"4203" 19 "13" 8 107 259 1 0 590 590 590 590 6394 0 0 0 0 0 590 "other" -1 1 "c" 14 1
"4204" 19 "13" 9 107 250 1 250 250 250 250 250 6644 0 0 0 0 0 250 "other" -1 1 "c" 6 1
"4205" 19 "14" 10 24 192 1 0 246 246 246 246 9521 0 0 0 0 0 246 "wh-1" 1 -1 "b" 15 1
"4206" 19 "14" 11 24 0 0 0 0 0 0 0 9521 0 0 0 0 0 0 "wh" 1 -1 "b" 6 0
"4207" 19 "14" 12 24 0 0 0 0 0 0 0 9521 0 0 0 0 0 0 "wh+1" 1 -1 "b" 6 0
"4208" 19 "14" 1 24 187 1 0 1516 1516 2996 1516 1516 1480 0 1480 0 0 912 "np1" 1 -1 "b" 35 1
"4209" 19 "14" 13 24 0 0 0 0 0 0 0 9521 0 0 0 0 0 0 "wh+2" 1 -1 "b" 31 0
"4210" 19 "14" 14 24 0 0 0 0 0 0 0 9521 0 0 0 0 0 0 "other" 1 -1 "b" 25 0
"4211" 19 "14" 15 24 0 0 0 0 0 0 0 9521 0 0 0 0 0 0 "other" 1 -1 "b" 14 0
"4212" 19 "14" 16 24 0 0 0 0 0 0 0 9521 0 0 0 0 0 0 "end" 1 -1 "b" 26 0
"4213" 19 "14" 2 24 316 1 0 507 507 507 507 2023 0 0 0 0 0 507 "aux" 1 -1 "b" 5 1
"4214" 19 "14" 3 24 576 1 0 984 984 1639 984 3007 655 0 655 0 1 266 "np2" 1 -1 "b" 13 1
"4215" 19 "14" 4 24 398 1 0 2269 2269 2269 2269 5276 0 0 0 0 0 2269 "adj" 1 -1 "b" 31 1
"4216" 19 "14" 5 24 252 1 0 692 692 692 2827 8103 0 0 0 1 1 692 "vp" 1 -1 "b" 21 1
"4217" 19 "14" 6 24 265 1 0 403 403 403 403 8506 0 0 0 0 0 403 "other" 1 -1 "b" 4 1
"4218" 19 "1" 4 7 529 1 0 732 732 732 732 3777 0 0 0 0 0 732 "adj" -1 1 "c" 19 1
"4219" 19 "14" 7 24 353 1 353 353 353 353 353 8859 0 0 0 0 0 353 "other" 1 -1 "b" 6 1
"4220" 19 "14" 8 24 184 1 184 184 184 184 184 9043 0 0 0 0 0 184 "other" 1 -1 "b" 6 1
"4221" 19 "14" 9 24 232 1 232 232 232 232 232 9275 0 0 0 0 0 232 "other" 1 -1 "b" 7 1
"4222" 19 "15" 10 45 379 1 379 379 379 379 379 8321 0 0 0 0 0 379 "wh-1" 1 1 "a" 9 1
"4223" 19 "15" 11 45 0 0 0 0 0 0 0 8321 0 0 0 0 0 0 "wh" 1 1 "a" 4 0
"4224" 19 "15" 12 45 0 0 0 0 0 0 0 8321 0 0 0 0 0 0 "wh+1" 1 1 "a" 3 0
"4225" 19 "15" 13 45 0 0 0 0 0 0 0 8321 0 0 0 0 0 0 "wh+2" 1 1 "a" 10 0
"4226" 19 "15" 14 45 0 0 0 0 0 0 0 8321 0 0 0 0 0 0 "other" 1 1 "a" 20 0
"4227" 19 "15" 1 45 249 1 0 2620 2620 2620 2620 2620 0 0 0 0 0 2620 "np1" 1 1 "a" 38 1
"4228" 19 "15" 15 45 0 0 0 0 0 0 0 8321 0 0 0 0 0 0 "other" 1 1 "a" 24 0
"4229" 19 "15" 16 45 0 0 0 0 0 0 0 8321 0 0 0 0 0 0 "end" 1 1 "a" 31 0
"4230" 19 "15" 2 45 162 1 0 336 336 565 336 2956 229 0 229 0 0 229 "aux" 1 1 "a" 6 1
"4231" 19 "15" 3 45 227 1 0 227 748 748 977 3933 521 521 0 1 1 521 "np2" 1 1 "a" 15 1
"4232" 19 "15" 4 45 401 1 0 1300 1300 1300 1300 5233 0 0 0 0 0 1300 "adj" 1 1 "a" 28 1
"4233" 19 "15" 5 45 324 1 0 757 757 757 757 5990 0 0 0 0 0 757 "vp" 1 1 "a" 9 1
"4234" 19 "15" 6 45 217 1 0 496 496 496 496 6486 0 0 0 0 0 496 "other" 1 1 "a" 4 1
"4235" 19 "1" 5 7 326 1 0 793 793 793 1617 5394 0 0 0 1 1 793 "vp" -1 1 "c" 18 1
"4236" 19 "15" 7 45 214 1 0 934 934 934 934 7420 0 0 0 0 0 934 "other" 1 1 "a" 21 1
"4237" 19 "15" 8 45 262 1 262 262 262 262 262 7682 0 0 0 0 0 262 "other" 1 1 "a" 7 1
"4238" 19 "15" 9 45 260 1 260 260 260 260 260 7942 0 0 0 0 0 260 "other" 1 1 "a" 9 1
"4239" 19 "16" 10 36 225 1 225 225 225 225 225 6716 0 0 0 0 0 225 "wh-1" -1 -1 "d" 10 1
"4240" 19 "16" 11 36 0 0 0 0 0 0 0 6716 0 0 0 0 0 0 "wh" -1 -1 "d" 6 0
"4241" 19 "16" 12 36 0 0 0 0 0 0 0 6716 0 0 0 0 0 0 "wh+1" -1 -1 "d" 7 0
"4242" 19 "16" 13 36 0 0 0 0 0 0 0 6716 0 0 0 0 0 0 "wh+2" -1 -1 "d" 12 0
"4243" 19 "16" 1 36 223 1 0 1148 1148 1148 1148 1148 0 0 0 0 0 1148 "np1" -1 -1 "d" 30 1
"4244" 19 "16" 14 36 0 0 0 0 0 0 0 6716 0 0 0 0 0 0 "other" -1 -1 "d" 21 0
"4245" 19 "16" 15 36 0 0 0 0 0 0 0 6716 0 0 0 0 0 0 "other" -1 -1 "d" 18 0
"4246" 19 "16" 16 36 0 0 0 0 0 0 0 6716 0 0 0 0 0 0 "end" -1 -1 "d" 21 0
"4247" 19 "16" 2 36 538 1 0 538 538 694 538 1686 156 0 156 0 0 156 "aux" -1 -1 "d" 5 1
"4248" 19 "16" 3 36 498 1 0 498 1855 1855 2011 3697 1357 1357 0 1 1 1357 "np2" -1 -1 "d" 25 1
"4249" 19 "16" 4 36 299 1 0 1254 1254 1254 1254 4951 0 0 0 0 0 1254 "adj" -1 -1 "d" 32 1
"4250" 19 "16" 5 36 255 1 255 255 255 255 255 5206 0 0 0 0 0 255 "vp" -1 -1 "d" 11 1
"4251" 19 "16" 6 36 45 1 0 124 124 124 124 5330 0 0 0 0 0 124 "other" -1 -1 "d" 4 1
"4252" 19 "1" 6 7 270 1 0 695 695 695 695 6089 0 0 0 0 0 695 "other" -1 1 "c" 4 1
"4253" 19 "16" 7 36 183 1 183 183 183 183 183 5513 0 0 0 0 0 183 "other" -1 -1 "d" 7 1
"4254" 19 "16" 8 36 244 1 244 244 244 244 244 5757 0 0 0 0 0 244 "other" -1 -1 "d" 6 1
"4255" 19 "16" 9 36 190 1 0 734 734 734 734 6491 0 0 0 0 0 734 "other" -1 -1 "d" 11 1
"4256" 19 "17" 10 9 275 1 0 275 696 696 840 9938 421 421 0 1 1 421 "wh-1" -1 1 "c" 21 1
"4257" 19 "17" 11 9 0 0 0 0 0 0 0 9938 0 0 0 0 0 0 "wh" -1 1 "c" 6 0
"4258" 19 "17" 12 9 0 0 0 0 0 0 0 9938 0 0 0 0 0 0 "wh+1" -1 1 "c" 2 0
"4259" 19 "17" 13 9 0 0 0 0 0 0 0 9938 0 0 0 0 0 0 "wh+2" -1 1 "c" 12 0
"4260" 19 "17" 14 9 0 0 0 0 0 0 0 9938 0 0 0 0 0 0 "other" -1 1 "c" 15 0
"4261" 19 "17" 15 9 0 0 0 0 0 0 0 9938 0 0 0 0 0 0 "other" -1 1 "c" 5 0
"4262" 19 "17" 16 9 0 0 0 0 0 0 0 9938 0 0 0 0 0 0 "end" -1 1 "c" 17 0
"4263" 19 "17" 1 9 182 1 0 2385 2385 3191 2385 2385 806 0 806 0 0 806 "np1" -1 1 "c" 36 1
"4264" 19 "17" 2 9 444 1 0 444 444 696 444 2829 252 0 252 0 0 252 "aux" -1 1 "c" 6 1
"4265" 19 "17" 3 9 241 1 0 620 620 620 620 3449 0 0 0 0 0 620 "np2" -1 1 "c" 14 1
"4266" 19 "17" 4 9 263 1 0 1401 1401 1401 1401 4850 0 0 0 0 0 1401 "adj" -1 1 "c" 20 1
"4267" 19 "17" 5 9 363 1 0 1668 1668 1668 2726 7576 0 0 0 1 1 1668 "vp" -1 1 "c" 26 1
"4268" 19 "17" 6 9 490 1 0 730 730 730 730 8306 0 0 0 0 0 730 "other" -1 1 "c" 4 1
"4269" 19 "1" 7 7 213 1 0 1444 1444 1444 1444 7533 0 0 0 0 0 1444 "other" -1 1 "c" 30 1
"4270" 19 "17" 7 9 253 1 253 253 253 253 253 8559 0 0 0 0 0 253 "other" -1 1 "c" 13 1
"4271" 19 "17" 8 9 265 1 265 265 265 265 265 8824 0 0 0 0 0 265 "other" -1 1 "c" 6 1
"4272" 19 "17" 9 9 274 1 0 274 274 418 274 9098 144 0 144 0 0 144 "other" -1 1 "c" 4 1
"4273" 19 "18" 10 23 313 1 313 313 313 313 313 8173 0 0 0 0 0 313 "wh-1" 1 -1 "b" 6 1
"4274" 19 "18" 11 23 0 0 0 0 0 0 0 8173 0 0 0 0 0 0 "wh" 1 -1 "b" 6 0
"4275" 19 "18" 12 23 0 0 0 0 0 0 0 8173 0 0 0 0 0 0 "wh+1" 1 -1 "b" 5 0
"4276" 19 "18" 1 23 182 1 0 1625 1625 1625 1625 1625 0 0 0 0 0 1625 "np1" 1 -1 "b" 29 1
"4277" 19 "18" 13 23 0 0 0 0 0 0 0 8173 0 0 0 0 0 0 "wh+2" 1 -1 "b" 14 0
"4278" 19 "18" 14 23 0 0 0 0 0 0 0 8173 0 0 0 0 0 0 "other" 1 -1 "b" 8 0
"4279" 19 "18" 15 23 0 0 0 0 0 0 0 8173 0 0 0 0 0 0 "other" 1 -1 "b" 19 0
"4280" 19 "18" 16 23 0 0 0 0 0 0 0 8173 0 0 0 0 0 0 "end" 1 -1 "b" 10 0
"4281" 19 "18" 2 23 328 1 0 586 586 586 586 2211 0 0 0 0 0 586 "aux" 1 -1 "b" 5 1
"4282" 19 "18" 3 23 362 1 0 630 630 630 630 2841 0 0 0 0 0 630 "np2" 1 -1 "b" 17 1
"4283" 19 "18" 4 23 166 1 0 941 941 941 941 3782 0 0 0 0 0 941 "adj" 1 -1 "b" 23 1
"4284" 19 "18" 5 23 309 1 0 1194 1194 1194 1194 4976 0 0 0 0 0 1194 "vp" 1 -1 "b" 26 1
"4285" 19 "18" 6 23 126 1 0 655 655 827 655 5631 172 0 172 0 0 172 "other" 1 -1 "b" 4 1
"4286" 19 "1" 8 7 257 1 257 257 257 257 257 7790 0 0 0 0 0 257 "other" -1 1 "c" 6 1
"4287" 19 "18" 7 23 117 1 0 117 602 875 774 6405 758 485 273 1 1 273 "other" 1 -1 "b" 22 1
"4288" 19 "18" 8 23 324 1 0 324 1005 1005 1278 7683 681 681 0 1 1 681 "other" 1 -1 "b" 10 1
"4289" 19 "18" 9 23 177 1 177 177 177 177 177 7860 0 0 0 0 0 177 "other" 1 -1 "b" 4 1
"4290" 19 "19" 10 16 240 1 240 240 240 240 240 7206 0 0 0 0 0 240 "wh-1" 1 1 "a" 13 1
"4291" 19 "19" 11 16 0 0 0 0 0 0 0 7206 0 0 0 0 0 0 "wh" 1 1 "a" 6 0
"4292" 19 "19" 1 16 278 1 0 2173 2173 2173 2173 2173 0 0 0 0 0 2173 "np1" 1 1 "a" 37 1
"4293" 19 "19" 12 16 0 0 0 0 0 0 0 7206 0 0 0 0 0 0 "wh+1" 1 1 "a" 6 0
"4294" 19 "19" 13 16 0 0 0 0 0 0 0 7206 0 0 0 0 0 0 "wh+2" 1 1 "a" 7 0
"4295" 19 "19" 14 16 0 0 0 0 0 0 0 7206 0 0 0 0 0 0 "other" 1 1 "a" 5 0
"4296" 19 "19" 15 16 0 0 0 0 0 0 0 7206 0 0 0 0 0 0 "other" 1 1 "a" 17 0
"4297" 19 "19" 16 16 0 0 0 0 0 0 0 7206 0 0 0 0 0 0 "end" 1 1 "a" 15 0
"4298" 19 "19" 2 16 218 1 218 218 218 218 218 2391 0 0 0 0 0 218 "aux" 1 1 "a" 6 1
"4299" 19 "19" 3 16 223 1 0 487 487 487 487 2878 0 0 0 0 0 487 "np2" 1 1 "a" 21 1
"4300" 19 "19" 4 16 269 1 0 1201 1201 1201 1201 4079 0 0 0 0 0 1201 "adj" 1 1 "a" 29 1
"4301" 19 "19" 5 16 297 1 0 1787 1787 1787 1787 5866 0 0 0 0 0 1787 "vp" 1 1 "a" 21 1
"4302" 19 "19" 6 16 0 0 0 0 0 298 0 5866 298 0 298 0 0 298 "other" 1 1 "a" 4 1
"4303" 19 "1" 9 7 367 1 367 367 367 367 367 8157 0 0 0 0 0 367 "other" -1 1 "c" 6 1
"4304" 19 "19" 7 16 113 1 0 113 426 426 724 6590 313 313 0 1 1 313 "other" 1 1 "a" 2 1
"4305" 19 "19" 8 16 174 1 174 174 174 174 174 6764 0 0 0 0 0 174 "other" 1 1 "a" 3 1
"4306" 19 "19" 9 16 202 1 202 202 202 202 202 6966 0 0 0 0 0 202 "other" 1 1 "a" 5 1
"4307" 19 "2" 10 76 182 1 182 182 182 182 182 6921 0 0 0 0 0 182 "wh-1" 1 -1 "b" 5 1
"4308" 19 "21" 1 111 175 1 0 2166 2166 2166 2166 2166 0 0 0 0 0 2166 "np1" -1 1 "c" 36 1
"4309" 19 "21" 11 111 0 0 0 0 0 0 0 5417 0 0 0 0 0 0 "wh" -1 1 "c" 8 0
"4310" 19 "21" 12 111 0 0 0 0 0 0 0 5417 0 0 0 0 0 0 "wh+1" -1 1 "c" 5 0
"4311" 19 "21" 13 111 0 0 0 0 0 0 0 5417 0 0 0 0 0 0 "wh+2" -1 1 "c" 8 0
"4312" 19 "21" 14 111 0 0 0 0 0 0 0 5417 0 0 0 0 0 0 "other" -1 1 "c" 4 0
"4313" 19 "21" 15 111 0 0 0 0 0 0 0 5417 0 0 0 0 0 0 "other" -1 1 "c" 13 0
"4314" 19 "21" 16 111 0 0 0 0 0 0 0 5417 0 0 0 0 0 0 "end" -1 1 "c" 24 0
"4315" 19 "2" 11 76 0 0 0 0 0 0 0 6921 0 0 0 0 0 0 "wh" 1 -1 "b" 6 0
"4316" 19 "21" 2 111 302 1 0 514 514 514 514 2680 0 0 0 0 0 514 "aux" -1 1 "c" 6 1
"4317" 19 "2" 12 76 0 0 0 0 0 0 0 6921 0 0 0 0 0 0 "wh+1" 1 -1 "b" 3 0
"4318" 19 "21" 3 111 366 1 366 366 366 366 366 3046 0 0 0 0 0 366 "np2" -1 1 "c" 10 1
"4319" 19 "2" 13 76 0 0 0 0 0 0 0 6921 0 0 0 0 0 0 "wh+2" 1 -1 "b" 12 0
"4320" 19 "21" 4 111 313 1 0 1008 1008 1008 1008 4054 0 0 0 0 0 1008 "adj" -1 1 "c" 26 1
"4321" 19 "2" 14 76 0 0 0 0 0 0 0 6921 0 0 0 0 0 0 "other" 1 -1 "b" 8 0
"4322" 19 "21" 5 111 190 1 190 190 190 190 190 4244 0 0 0 0 0 190 "vp" -1 1 "c" 9 1
"4323" 19 "2" 15 76 0 0 0 0 0 0 0 6921 0 0 0 0 0 0 "other" 1 -1 "b" 18 0
"4324" 19 "21" 6 111 0 0 0 0 0 232 0 4244 232 0 232 0 0 232 "other" -1 1 "c" 4 1
"4325" 19 "21" 7 111 204 1 0 204 372 372 604 4848 168 168 0 1 1 168 "other" -1 1 "c" 7 1
"4326" 19 "2" 1 76 168 1 0 2377 2377 2377 2377 2377 0 0 0 0 0 2377 "np1" 1 -1 "b" 33 1
"4327" 19 "21" 8 111 181 1 181 181 181 181 181 5029 0 0 0 0 0 181 "other" -1 1 "c" 6 1
"4328" 19 "21" 9 111 388 1 388 388 388 388 388 5417 0 0 0 0 0 388 "other" -1 1 "c" 4 1
"4329" 19 "22" 10 84 175 1 175 175 175 175 175 6875 0 0 0 0 0 175 "wh-1" 1 -1 "b" 6 1
"4330" 19 "22" 11 84 0 0 0 0 0 0 0 6875 0 0 0 0 0 0 "wh" 1 -1 "b" 8 0
"4331" 19 "22" 12 84 0 0 0 0 0 0 0 6875 0 0 0 0 0 0 "wh+1" 1 -1 "b" 7 0
"4332" 19 "22" 13 84 0 0 0 0 0 0 0 6875 0 0 0 0 0 0 "wh+2" 1 -1 "b" 8 0
"4333" 19 "22" 14 84 0 0 0 0 0 0 0 6875 0 0 0 0 0 0 "other" 1 -1 "b" 4 0
"4334" 19 "22" 15 84 0 0 0 0 0 0 0 6875 0 0 0 0 0 0 "other" 1 -1 "b" 4 0
"4335" 19 "22" 16 84 0 0 0 0 0 0 0 6875 0 0 0 0 0 0 "end" 1 -1 "b" 21 0
"4336" 19 "22" 1 84 154 1 0 1562 1562 1562 1562 1562 0 0 0 0 0 1562 "np1" 1 -1 "b" 39 1
"4337" 19 "22" 2 84 353 1 353 353 353 353 353 1915 0 0 0 0 0 353 "aux" 1 -1 "b" 5 1
"4338" 19 "22" 3 84 209 1 0 627 627 627 627 2542 0 0 0 0 0 627 "np2" 1 -1 "b" 19 1
"4339" 19 "22" 4 84 477 1 0 1248 1248 1248 1248 3790 0 0 0 0 0 1248 "adj" 1 -1 "b" 31 1
"4340" 19 "22" 5 84 271 1 0 573 573 573 573 4363 0 0 0 0 0 573 "vp" 1 -1 "b" 22 1
"4341" 19 "22" 6 84 0 0 0 0 0 295 0 4363 295 0 295 0 0 295 "other" 1 -1 "b" 4 1
"4342" 19 "2" 2 76 334 1 0 492 492 492 492 2869 0 0 0 0 0 492 "aux" 1 -1 "b" 5 1
"4343" 19 "22" 7 84 121 1 0 121 1049 1049 1344 5707 928 928 0 1 1 928 "other" 1 -1 "b" 11 1
"4344" 19 "22" 8 84 522 1 522 522 522 522 522 6229 0 0 0 0 0 522 "other" 1 -1 "b" 7 1
"4345" 19 "22" 9 84 471 1 471 471 471 471 471 6700 0 0 0 0 0 471 "other" 1 -1 "b" 6 1
"4346" 19 "23" 10 28 120 1 120 120 120 120 334 6468 0 0 0 1 1 120 "wh-1" 1 1 "a" 20 1
"4347" 19 "23" 11 28 0 0 0 0 0 0 0 6468 0 0 0 0 0 0 "wh" 1 1 "a" 8 0
"4348" 19 "23" 12 28 0 0 0 0 0 0 0 6468 0 0 0 0 0 0 "wh+1" 1 1 "a" 6 0
"4349" 19 "23" 1 28 193 1 0 2257 2257 2257 2257 2257 0 0 0 0 0 2257 "np1" 1 1 "a" 57 1
"4350" 19 "23" 13 28 0 0 0 0 0 0 0 6468 0 0 0 0 0 0 "wh+2" 1 1 "a" 12 0
"4351" 19 "23" 14 28 0 0 0 0 0 0 0 6468 0 0 0 0 0 0 "other" 1 1 "a" 28 0
"4352" 19 "23" 15 28 0 0 0 0 0 0 0 6468 0 0 0 0 0 0 "other" 1 1 "a" 12 0
"4353" 19 "23" 16 28 0 0 0 0 0 0 0 6468 0 0 0 0 0 0 "end" 1 1 "a" 25 0
"4354" 19 "23" 2 28 187 1 0 704 704 704 704 2961 0 0 0 0 0 704 "aux" 1 1 "a" 6 1
"4355" 19 "23" 3 28 233 1 233 233 233 233 233 3194 0 0 0 0 0 233 "np2" 1 1 "a" 12 1
"4356" 19 "23" 4 28 270 1 0 692 692 692 692 3886 0 0 0 0 0 692 "adj" 1 1 "a" 20 1
"4357" 19 "23" 5 28 240 1 0 439 439 439 439 4325 0 0 0 0 0 439 "vp" 1 1 "a" 16 1
"4358" 19 "23" 7 28 355 1 0 695 695 931 695 5020 236 0 236 0 0 236 "other" 1 1 "a" 17 1
"4359" 19 "2" 3 76 179 1 0 993 993 993 993 3862 0 0 0 0 0 993 "np2" 1 -1 "b" 18 1
"4360" 19 "23" 8 28 199 1 0 272 548 548 784 5804 276 276 0 1 1 276 "other" 1 1 "a" 6 1
"4361" 19 "23" 9 28 330 1 0 330 330 544 330 6134 214 0 214 0 0 214 "other" 1 1 "a" 5 1
"4362" 19 "24" 10 96 265 1 265 265 265 265 265 8800 0 0 0 0 0 265 "wh-1" -1 -1 "d" 6 1
"4363" 19 "24" 11 96 0 0 0 0 0 0 0 8800 0 0 0 0 0 0 "wh" -1 -1 "d" 3 0
"4364" 19 "24" 12 96 0 0 0 0 0 0 0 8800 0 0 0 0 0 0 "wh+1" -1 -1 "d" 2 0
"4365" 19 "24" 13 96 0 0 0 0 0 0 0 8800 0 0 0 0 0 0 "wh+2" -1 -1 "d" 8 0
"4366" 19 "24" 14 96 0 0 0 0 0 0 0 8800 0 0 0 0 0 0 "other" -1 -1 "d" 7 0
"4367" 19 "24" 15 96 0 0 0 0 0 0 0 8800 0 0 0 0 0 0 "other" -1 -1 "d" 14 0
"4368" 19 "24" 16 96 0 0 0 0 0 0 0 8800 0 0 0 0 0 0 "end" -1 -1 "d" 18 0
"4369" 19 "24" 1 96 152 1 0 1726 1726 2449 1726 1726 723 0 723 0 0 142 "np1" -1 -1 "d" 22 1
"4370" 19 "24" 2 96 317 1 0 317 317 620 317 2043 303 0 303 0 1 303 "aux" -1 -1 "d" 5 1
"4371" 19 "24" 3 96 320 1 0 1050 1050 1563 1050 3093 513 0 513 0 0 513 "np2" -1 -1 "d" 33 1
"4372" 19 "24" 4 96 105 1 0 2608 2608 2608 2608 5701 0 0 0 0 0 2608 "adj" -1 -1 "d" 25 1
"4373" 19 "24" 5 96 190 1 190 190 190 190 1729 7430 0 0 0 1 1 190 "vp" -1 -1 "d" 8 1
"4374" 19 "24" 6 96 271 1 271 271 271 271 271 7701 0 0 0 0 0 271 "other" -1 -1 "d" 4 1
"4375" 19 "2" 4 76 450 1 0 817 817 817 817 4679 0 0 0 0 0 817 "adj" 1 -1 "b" 17 1
"4376" 19 "24" 7 96 167 1 0 347 347 347 347 8048 0 0 0 0 0 347 "other" -1 -1 "d" 4 1
"4377" 19 "24" 8 96 253 1 253 253 253 253 253 8301 0 0 0 0 0 253 "other" -1 -1 "d" 4 1
"4378" 19 "24" 9 96 234 1 234 234 234 234 234 8535 0 0 0 0 0 234 "other" -1 -1 "d" 7 1
"4379" 19 "25" 10 69 296 1 0 296 594 594 1056 8043 298 298 0 1 1 298 "wh-1" -1 1 "c" 12 1
"4380" 19 "25" 11 69 0 0 0 0 0 0 0 8043 0 0 0 0 0 0 "wh" -1 1 "c" 6 0
"4381" 19 "25" 12 69 0 0 0 0 0 0 0 8043 0 0 0 0 0 0 "wh+1" -1 1 "c" 2 0
"4382" 19 "25" 13 69 0 0 0 0 0 0 0 8043 0 0 0 0 0 0 "wh+2" -1 1 "c" 26 0
"4383" 19 "25" 14 69 0 0 0 0 0 0 0 8043 0 0 0 0 0 0 "other" -1 1 "c" 5 0
"4384" 19 "25" 15 69 0 0 0 0 0 0 0 8043 0 0 0 0 0 0 "other" -1 1 "c" 14 0
"4385" 19 "25" 16 69 0 0 0 0 0 0 0 8043 0 0 0 0 0 0 "end" -1 1 "c" 17 0
"4386" 19 "25" 1 69 180 1 0 2712 2712 2712 2712 2712 0 0 0 0 0 2712 "np1" -1 1 "c" 48 1
"4387" 19 "25" 2 69 153 1 0 370 370 370 370 3082 0 0 0 0 0 370 "aux" -1 1 "c" 6 1
"4388" 19 "25" 3 69 222 1 0 794 794 794 794 3876 0 0 0 0 0 794 "np2" -1 1 "c" 15 1
"4389" 19 "25" 4 69 187 1 0 1122 1122 1122 1122 4998 0 0 0 0 0 1122 "adj" -1 1 "c" 32 1
"4390" 19 "25" 5 69 340 1 0 844 844 844 844 5842 0 0 0 0 0 844 "vp" -1 1 "c" 23 1
"4391" 19 "25" 6 69 0 0 0 0 0 231 0 5842 231 0 231 0 0 231 "other" -1 1 "c" 4 1
"4392" 19 "2" 5 76 378 1 0 966 966 966 966 5645 0 0 0 0 0 966 "vp" 1 -1 "b" 28 1
"4393" 19 "25" 7 69 146 1 0 146 438 438 669 6511 292 292 0 1 1 292 "other" -1 1 "c" 2 1
"4394" 19 "25" 8 69 293 1 0 293 293 574 293 6804 281 0 281 0 0 281 "other" -1 1 "c" 3 1
"4395" 19 "25" 9 69 183 1 0 183 183 364 183 6987 181 0 181 0 0 181 "other" -1 1 "c" 5 1
"4396" 19 "26" 10 49 0 0 0 0 0 0 0 7293 0 0 0 0 0 0 "wh" 1 -1 "b" 5 0
"4397" 19 "26" 11 49 0 0 0 0 0 0 0 7293 0 0 0 0 0 0 "wh+1" 1 -1 "b" 5 0
"4398" 19 "26" 12 49 0 0 0 0 0 0 0 7293 0 0 0 0 0 0 "wh+2" 1 -1 "b" 16 0
"4399" 19 "26" 13 49 0 0 0 0 0 0 0 7293 0 0 0 0 0 0 "other" 1 -1 "b" 9 0
"4400" 19 "26" 14 49 0 0 0 0 0 0 0 7293 0 0 0 0 0 0 "other" 1 -1 "b" 16 0
"4401" 19 "26" 1 49 186 1 0 2098 2098 2098 2098 2098 0 0 0 0 0 2098 "np1" 1 -1 "b" 39 1
"4402" 19 "26" 15 49 0 0 0 0 0 0 0 7293 0 0 0 0 0 0 "end" 1 -1 "b" 22 0
"4403" 19 "26" 2 49 147 1 0 322 322 322 322 2420 0 0 0 0 0 322 "aux" 1 -1 "b" 5 1
"4404" 19 "26" 3 49 241 1 0 932 932 932 932 3352 0 0 0 0 0 932 "np2" 1 -1 "b" 21 1
"4405" 19 "26" 4 49 382 1 0 1620 1620 2103 1620 4972 483 0 483 0 0 483 "adj" 1 -1 "b" 37 1
"4406" 19 "26" 5 49 163 1 0 163 410 410 893 5865 247 247 0 1 1 247 "vp" 1 -1 "b" 12 1
"4407" 19 "26" 6 49 220 1 0 415 415 415 415 6280 0 0 0 0 0 415 "other" 1 -1 "b" 4 1
"4408" 19 "2" 6 76 254 1 0 502 502 502 502 6147 0 0 0 0 0 502 "other" 1 -1 "b" 4 1
"4409" 19 "26" 8 49 274 1 274 274 274 274 274 6554 0 0 0 0 0 274 "other" 1 -1 "b" 6 1
"4410" 19 "26" 9 49 279 1 0 739 739 739 739 7293 0 0 0 0 0 739 "wh-1" 1 -1 "b" 21 1
"4411" 19 "27" 10 58 313 1 313 313 313 313 313 8978 0 0 0 0 0 313 "wh-1" 1 1 "a" 7 1
"4412" 19 "27" 11 58 0 0 0 0 0 0 0 8978 0 0 0 0 0 0 "wh" 1 1 "a" 5 0
"4413" 19 "27" 12 58 0 0 0 0 0 0 0 8978 0 0 0 0 0 0 "wh+1" 1 1 "a" 2 0
"4414" 19 "27" 13 58 0 0 0 0 0 0 0 8978 0 0 0 0 0 0 "wh+2" 1 1 "a" 4 0
"4415" 19 "27" 14 58 0 0 0 0 0 0 0 8978 0 0 0 0 0 0 "other" 1 1 "a" 18 0
"4416" 19 "27" 15 58 0 0 0 0 0 0 0 8978 0 0 0 0 0 0 "other" 1 1 "a" 9 0
"4417" 19 "27" 1 58 186 1 0 2605 2605 3506 2605 2605 901 0 901 0 0 484 "np1" 1 1 "a" 46 1
"4418" 19 "27" 16 58 0 0 0 0 0 0 0 8978 0 0 0 0 0 0 "end" 1 1 "a" 25 0
"4419" 19 "27" 2 58 590 1 0 590 932 932 1349 3954 342 342 0 1 1 342 "aux" 1 1 "a" 6 1
"4420" 19 "27" 3 58 281 1 0 1073 1073 1073 1073 5027 0 0 0 0 0 1073 "np2" 1 1 "a" 19 1
"4421" 19 "27" 4 58 272 1 0 1269 1269 1269 1269 6296 0 0 0 0 0 1269 "adj" 1 1 "a" 25 1
"4422" 19 "27" 5 58 211 1 211 211 211 211 695 6991 0 0 0 1 1 211 "vp" 1 1 "a" 11 1
"4423" 19 "27" 6 58 205 1 205 205 205 205 205 7196 0 0 0 0 0 205 "other" 1 1 "a" 4 1
"4424" 19 "27" 7 58 277 1 0 763 763 763 763 7959 0 0 0 0 0 763 "other" 1 1 "a" 16 1
"4425" 19 "2" 7 76 324 1 324 324 324 324 324 6471 0 0 0 0 0 324 "other" 1 -1 "b" 5 1
"4426" 19 "27" 8 58 428 1 428 428 428 428 428 8387 0 0 0 0 0 428 "other" 1 1 "a" 6 1
"4427" 19 "27" 9 58 278 1 278 278 278 278 278 8665 0 0 0 0 0 278 "other" 1 1 "a" 5 1
"4428" 19 "28" 10 46 158 1 158 158 158 158 505 9722 0 0 0 1 1 158 "wh-1" -1 -1 "d" 15 1
"4429" 19 "28" 11 46 0 0 0 0 0 0 0 9722 0 0 0 0 0 0 "wh" -1 -1 "d" 8 0
"4430" 19 "28" 12 46 0 0 0 0 0 0 0 9722 0 0 0 0 0 0 "wh+1" -1 -1 "d" 2 0
"4431" 19 "28" 13 46 0 0 0 0 0 0 0 9722 0 0 0 0 0 0 "wh+2" -1 -1 "d" 18 0
"4432" 19 "28" 14 46 0 0 0 0 0 0 0 9722 0 0 0 0 0 0 "other" -1 -1 "d" 4 0
"4433" 19 "28" 1 46 256 1 0 1977 1977 2645 1977 1977 668 0 668 0 0 668 "np1" -1 -1 "d" 37 1
"4434" 19 "28" 15 46 0 0 0 0 0 0 0 9722 0 0 0 0 0 0 "other" -1 -1 "d" 18 0
"4435" 19 "28" 16 46 0 0 0 0 0 0 0 9722 0 0 0 0 0 0 "end" -1 -1 "d" 7 0
"4436" 19 "28" 2 46 145 1 145 145 145 145 145 2122 0 0 0 0 0 145 "aux" -1 -1 "d" 5 1
"4437" 19 "28" 3 46 244 1 0 813 813 813 813 2935 0 0 0 0 0 813 "np2" -1 -1 "d" 17 1
"4438" 19 "28" 4 46 553 1 0 2357 2357 2357 2357 5292 0 0 0 0 0 2357 "adj" -1 -1 "d" 22 1
"4439" 19 "28" 5 46 259 1 0 1228 1228 1228 1896 7188 0 0 0 1 1 1228 "vp" -1 -1 "d" 12 1
"4440" 19 "28" 6 46 370 1 370 370 370 370 370 7558 0 0 0 0 0 370 "other" -1 -1 "d" 4 1
"4441" 19 "28" 7 46 318 1 0 828 828 828 828 8386 0 0 0 0 0 828 "other" -1 -1 "d" 20 1
"4442" 19 "28" 8 46 213 1 0 213 213 380 213 8599 167 0 167 0 0 167 "other" -1 -1 "d" 9 1
"4443" 19 "28" 9 46 217 1 0 217 451 798 618 9217 581 234 347 1 1 347 "other" -1 -1 "d" 2 1
"4444" 19 "29" 10 87 219 1 219 219 219 219 219 6742 0 0 0 0 0 219 "wh-1" -1 1 "c" 6 1
"4445" 19 "29" 11 87 0 0 0 0 0 0 0 6742 0 0 0 0 0 0 "wh" -1 1 "c" 6 0
"4446" 19 "29" 12 87 0 0 0 0 0 0 0 6742 0 0 0 0 0 0 "wh+1" -1 1 "c" 3 0
"4447" 19 "29" 13 87 0 0 0 0 0 0 0 6742 0 0 0 0 0 0 "wh+2" -1 1 "c" 11 0
"4448" 19 "29" 14 87 0 0 0 0 0 0 0 6742 0 0 0 0 0 0 "other" -1 1 "c" 28 0
"4449" 19 "29" 15 87 0 0 0 0 0 0 0 6742 0 0 0 0 0 0 "other" -1 1 "c" 25 0
"4450" 19 "29" 16 87 0 0 0 0 0 0 0 6742 0 0 0 0 0 0 "end" -1 1 "c" 20 0
"4451" 19 "29" 1 87 186 1 0 2382 2382 2382 2382 2382 0 0 0 0 0 2382 "np1" -1 1 "c" 33 1
"4452" 19 "29" 2 87 347 1 0 891 891 891 891 3273 0 0 0 0 0 891 "aux" -1 1 "c" 6 1
"4453" 19 "29" 3 87 247 1 0 716 716 716 716 3989 0 0 0 0 0 716 "np2" -1 1 "c" 18 1
"4454" 19 "29" 4 87 263 1 0 574 574 665 574 4563 91 0 91 0 0 91 "adj" -1 1 "c" 13 1
"4455" 19 "29" 5 87 126 1 0 126 719 719 810 5373 593 593 0 1 1 593 "vp" -1 1 "c" 17 1
"4456" 19 "29" 6 87 285 1 285 285 285 285 285 5658 0 0 0 0 0 285 "other" -1 1 "c" 4 1
"4457" 19 "2" 9 76 136 1 0 268 268 268 268 6739 0 0 0 0 0 268 "other" 1 -1 "b" 7 1
"4458" 19 "29" 7 87 271 1 271 271 271 271 271 5929 0 0 0 0 0 271 "other" -1 1 "c" 3 1
"4459" 19 "29" 8 87 256 1 256 256 256 256 256 6185 0 0 0 0 0 256 "other" -1 1 "c" 8 1
"4460" 19 "29" 9 87 338 1 338 338 338 338 338 6523 0 0 0 0 0 338 "other" -1 1 "c" 6 1
"4461" 19 "30" 10 66 195 1 195 195 195 195 195 5891 0 0 0 0 0 195 "other" 1 -1 "b" 6 1
"4462" 19 "30" 11 66 249 1 249 249 249 249 249 6140 0 0 0 0 0 249 "wh-1" 1 -1 "b" 11 1
"4463" 19 "30" 12 66 0 0 0 0 0 0 0 6140 0 0 0 0 0 0 "wh" 1 -1 "b" 8 0
"4464" 19 "30" 13 66 0 0 0 0 0 0 0 6140 0 0 0 0 0 0 "wh+1" 1 -1 "b" 2 0
"4465" 19 "30" 14 66 0 0 0 0 0 0 0 6140 0 0 0 0 0 0 "wh+2" 1 -1 "b" 15 0
"4466" 19 "30" 15 66 0 0 0 0 0 0 0 6140 0 0 0 0 0 0 "other" 1 -1 "b" 17 0
"4467" 19 "30" 1 66 223 1 0 1651 1651 1651 1651 1651 0 0 0 0 0 1651 "np1" 1 -1 "b" 35 1
"4468" 19 "30" 16 66 0 0 0 0 0 0 0 6140 0 0 0 0 0 0 "other" 1 -1 "b" 18 0
"4469" 19 "30" 17 66 0 0 0 0 0 0 0 6140 0 0 0 0 0 0 "end" 1 -1 "b" 14 0
"4470" 19 "30" 2 66 204 1 204 204 204 204 204 1855 0 0 0 0 0 204 "aux" 1 -1 "b" 5 1
"4471" 19 "30" 3 66 182 1 0 182 182 422 182 2037 240 0 240 0 0 240 "np2" 1 -1 "b" 10 1
"4472" 19 "30" 4 66 246 1 0 246 1139 1139 1379 3416 893 893 0 1 1 893 "adj" 1 -1 "b" 24 1
"4473" 19 "30" 5 66 319 1 319 319 319 319 319 3735 0 0 0 0 0 319 "vp" 1 -1 "b" 10 1
"4474" 19 "30" 6 66 150 1 0 730 730 730 730 4465 0 0 0 0 0 730 "other" 1 -1 "b" 19 1
"4475" 19 "30" 7 66 279 1 0 279 279 487 279 4744 208 0 208 0 0 208 "other" 1 -1 "b" 4 1
"4476" 19 "30" 8 66 218 1 0 218 479 479 687 5431 261 261 0 1 1 261 "other" 1 -1 "b" 2 1
"4477" 19 "30" 9 66 265 1 265 265 265 265 265 5696 0 0 0 0 0 265 "other" 1 -1 "b" 6 1
"4478" 19 "31" 10 127 276 1 276 276 276 276 276 8491 0 0 0 0 0 276 "wh-1" 1 1 "a" 8 1
"4479" 19 "31" 11 127 0 0 0 0 0 0 0 8491 0 0 0 0 0 0 "wh" 1 1 "a" 4 0
"4480" 19 "31" 1 127 164 1 0 2219 2219 2611 2219 2219 392 0 392 0 0 392 "np1" 1 1 "a" 47 1
"4481" 19 "31" 12 127 0 0 0 0 0 0 0 8491 0 0 0 0 0 0 "wh+1" 1 1 "a" 4 0
"4482" 19 "31" 13 127 0 0 0 0 0 0 0 8491 0 0 0 0 0 0 "wh+2" 1 1 "a" 7 0
"4483" 19 "31" 14 127 0 0 0 0 0 0 0 8491 0 0 0 0 0 0 "other" 1 1 "a" 4 0
"4484" 19 "31" 15 127 0 0 0 0 0 0 0 8491 0 0 0 0 0 0 "other" 1 1 "a" 32 0
"4485" 19 "31" 16 127 0 0 0 0 0 0 0 8491 0 0 0 0 0 0 "end" 1 1 "a" 15 0
"4486" 19 "3" 11 63 0 0 0 0 0 0 0 5825 0 0 0 0 0 0 "wh" 1 1 "a" 6 0
"4487" 19 "31" 2 127 442 1 0 711 1055 1055 1447 3666 344 344 0 1 1 344 "aux" 1 1 "a" 6 1
"4488" 19 "3" 12 63 0 0 0 0 0 0 0 5825 0 0 0 0 0 0 "wh+1" 1 1 "a" 2 0
"4489" 19 "31" 3 127 291 1 0 291 291 460 291 3957 169 0 169 0 0 169 "np2" 1 1 "a" 10 1
"4490" 19 "31" 4 127 166 1 0 166 639 639 808 4765 473 473 0 1 1 473 "adj" 1 1 "a" 11 1
"4491" 19 "3" 14 63 0 0 0 0 0 0 0 5825 0 0 0 0 0 0 "other" 1 1 "a" 8 0
"4492" 19 "31" 5 127 439 1 0 896 896 896 896 5661 0 0 0 0 0 896 "vp" 1 1 "a" 20 1
"4493" 19 "3" 15 63 0 0 0 0 0 0 0 5825 0 0 0 0 0 0 "other" 1 1 "a" 14 0
"4494" 19 "31" 6 127 146 1 0 298 298 611 298 5959 313 0 313 0 0 313 "other" 1 1 "a" 4 1
"4495" 19 "3" 1 63 177 1 0 906 906 1076 906 906 170 0 170 0 0 170 "np1" 1 1 "a" 25 1
"4496" 19 "3" 16 63 0 0 0 0 0 0 0 5825 0 0 0 0 0 0 "end" 1 1 "a" 29 0
"4497" 19 "31" 7 127 332 1 0 332 332 470 332 6291 138 0 138 0 1 138 "other" 1 1 "a" 2 1
"4498" 19 "31" 8 127 0 0 0 0 0 274 0 6291 274 0 274 0 0 274 "other" 1 1 "a" 8 1
"4499" 19 "31" 9 127 180 1 0 180 1199 1199 1924 8215 1019 1019 0 2 2 596 "other" 1 1 "a" 14 1
"4500" 19 "3" 2 63 446 1 0 446 638 638 808 1714 192 192 0 1 1 192 "aux" 1 1 "a" 6 1
"4501" 19 "3" 3 63 174 1 0 507 507 507 507 2221 0 0 0 0 0 507 "np2" 1 1 "a" 14 1
"4502" 19 "3" 4 63 261 1 0 1725 1725 1725 1725 3946 0 0 0 0 0 1725 "adj" 1 1 "a" 29 1
"4503" 19 "3" 5 63 219 1 0 219 219 614 219 4165 395 0 395 0 0 395 "vp" 1 1 "a" 11 1
"4504" 19 "3" 6 63 264 1 0 264 508 508 903 5068 244 244 0 1 1 244 "other" 1 1 "a" 4 1
"4505" 19 "3" 7 63 244 1 244 244 244 244 244 5312 0 0 0 0 0 244 "other" 1 1 "a" 8 1
"4506" 19 "3" 8 63 263 1 263 263 263 263 263 5575 0 0 0 0 0 263 "other" 1 1 "a" 6 1
"4507" 19 "3" 9 63 250 1 250 250 250 250 250 5825 0 0 0 0 0 250 "other" 1 1 "a" 5 1
"4508" 19 "4" 10 68 241 1 241 241 241 241 241 5292 0 0 0 0 0 241 "wh-1" -1 -1 "d" 7 1
"4509" 19 "4" 11 68 0 0 0 0 0 0 0 5292 0 0 0 0 0 0 "wh" -1 -1 "d" 4 0
"4510" 19 "4" 12 68 0 0 0 0 0 0 0 5292 0 0 0 0 0 0 "wh+1" -1 -1 "d" 4 0
"4511" 19 "4" 13 68 0 0 0 0 0 0 0 5292 0 0 0 0 0 0 "wh+2" -1 -1 "d" 2 0
"4512" 19 "4" 14 68 0 0 0 0 0 0 0 5292 0 0 0 0 0 0 "other" -1 -1 "d" 4 0
"4513" 19 "4" 15 68 0 0 0 0 0 0 0 5292 0 0 0 0 0 0 "other" -1 -1 "d" 12 0
"4514" 19 "4" 16 68 0 0 0 0 0 0 0 5292 0 0 0 0 0 0 "end" -1 -1 "d" 32 0
"4515" 19 "4" 1 68 263 1 0 1207 1207 1207 1207 1207 0 0 0 0 0 1207 "np1" -1 -1 "d" 27 1
"4516" 19 "4" 2 68 341 1 341 341 341 341 341 1548 0 0 0 0 0 341 "aux" -1 -1 "d" 5 1
"4517" 19 "4" 3 68 312 1 0 312 312 517 312 1860 205 0 205 0 0 205 "np2" -1 -1 "d" 13 1
"4518" 19 "4" 4 68 216 1 0 216 686 686 891 2751 470 470 0 1 1 470 "adj" -1 -1 "d" 14 1
"4519" 19 "4" 5 68 534 1 0 901 901 901 901 3652 0 0 0 0 0 901 "vp" -1 -1 "d" 21 1
"4520" 19 "4" 6 68 177 1 0 384 384 384 384 4036 0 0 0 0 0 384 "other" -1 -1 "d" 4 1
"4521" 19 "4" 7 68 393 1 393 393 393 393 393 4429 0 0 0 0 0 393 "other" -1 -1 "d" 3 1
"4522" 19 "4" 8 68 343 1 343 343 343 343 343 4772 0 0 0 0 0 343 "other" -1 -1 "d" 4 1
"4523" 19 "4" 9 68 279 1 279 279 279 279 279 5051 0 0 0 0 0 279 "other" -1 -1 "d" 3 1
"4524" 19 "5" 10 82 370 1 370 370 370 370 370 8014 0 0 0 0 0 370 "wh-1" -1 1 "c" 10 1
"4525" 19 "5" 11 82 0 0 0 0 0 0 0 8014 0 0 0 0 0 0 "wh" -1 1 "c" 3 0
"4526" 19 "5" 12 82 0 0 0 0 0 0 0 8014 0 0 0 0 0 0 "wh+1" -1 1 "c" 6 0
"4527" 19 "5" 13 82 0 0 0 0 0 0 0 8014 0 0 0 0 0 0 "wh+2" -1 1 "c" 14 0
"4528" 19 "5" 14 82 0 0 0 0 0 0 0 8014 0 0 0 0 0 0 "other" -1 1 "c" 18 0
"4529" 19 "5" 15 82 0 0 0 0 0 0 0 8014 0 0 0 0 0 0 "other" -1 1 "c" 14 0
"4530" 19 "5" 16 82 0 0 0 0 0 0 0 8014 0 0 0 0 0 0 "end" -1 1 "c" 32 0
"4531" 19 "5" 1 82 279 1 0 2427 2427 2680 2427 2427 253 0 253 0 0 253 "np1" -1 1 "c" 33 1
"4532" 19 "5" 2 82 578 1 578 578 578 578 578 3005 0 0 0 0 0 578 "aux" -1 1 "c" 6 1
"4533" 19 "5" 3 82 259 1 0 426 426 426 426 3431 0 0 0 0 0 426 "np2" -1 1 "c" 12 1
"4534" 19 "5" 4 82 101 1 0 1568 1568 1568 1568 4999 0 0 0 0 0 1568 "adj" -1 1 "c" 23 1
"4535" 19 "5" 5 82 204 1 0 851 851 851 851 5850 0 0 0 0 0 851 "vp" -1 1 "c" 21 1
"4536" 19 "5" 6 82 186 1 0 186 596 596 849 6699 410 410 0 1 1 410 "other" -1 1 "c" 4 1
"4537" 19 "5" 7 82 180 1 180 180 180 180 180 6879 0 0 0 0 0 180 "other" -1 1 "c" 10 1
"4538" 19 "5" 8 82 570 1 0 765 765 765 765 7644 0 0 0 0 0 765 "other" -1 1 "c" 6 1
"4539" 19 "5" 9 82 0 0 0 0 0 0 0 7644 0 0 0 0 0 0 "other" -1 1 "c" 5 0
"4540" 19 "6" 10 115 342 1 342 342 342 342 342 6911 0 0 0 0 0 342 "wh-1" 1 -1 "b" 11 1
"4541" 19 "6" 11 115 0 0 0 0 0 0 0 6911 0 0 0 0 0 0 "wh" 1 -1 "b" 4 0
"4542" 19 "6" 1 115 187 1 0 2007 2007 2555 2007 2007 548 0 548 0 0 199 "np1" 1 -1 "b" 34 1
"4543" 19 "6" 12 115 0 0 0 0 0 0 0 6911 0 0 0 0 0 0 "wh+1" 1 -1 "b" 7 0
"4544" 19 "6" 13 115 0 0 0 0 0 0 0 6911 0 0 0 0 0 0 "wh+2" 1 -1 "b" 4 0
"4545" 19 "6" 14 115 0 0 0 0 0 0 0 6911 0 0 0 0 0 0 "other" 1 -1 "b" 27 0
"4546" 19 "6" 15 115 0 0 0 0 0 0 0 6911 0 0 0 0 0 0 "other" 1 -1 "b" 4 0
"4547" 19 "6" 16 115 0 0 0 0 0 0 0 6911 0 0 0 0 0 0 "end" 1 -1 "b" 8 0
"4548" 19 "6" 2 115 138 1 0 138 615 615 1163 3170 477 477 0 2 2 210 "aux" 1 -1 "b" 5 1
"4549" 19 "6" 3 115 251 1 0 457 457 457 457 3627 0 0 0 0 0 457 "np2" 1 -1 "b" 12 1
"4550" 19 "6" 4 115 265 1 0 785 785 785 785 4412 0 0 0 0 0 785 "adj" 1 -1 "b" 18 1
"4551" 19 "6" 5 115 547 1 0 1136 1136 1136 1136 5548 0 0 0 0 0 1136 "vp" 1 -1 "b" 23 1
"4552" 19 "6" 6 115 0 0 0 0 0 172 0 5548 172 0 172 0 0 172 "other" 1 -1 "b" 4 1
"4553" 19 "6" 7 115 134 1 0 134 323 323 495 6043 189 189 0 1 1 189 "other" 1 -1 "b" 13 1
"4554" 19 "6" 8 115 265 1 0 526 526 526 526 6569 0 0 0 0 0 526 "other" 1 -1 "b" 6 1
"4555" 19 "7" 1 109 190 1 0 1806 1806 2631 1806 1806 825 0 825 0 0 825 "np1" 1 1 "a" 27 1
"4556" 19 "7" 11 109 0 0 0 0 0 0 0 9853 0 0 0 0 0 0 "wh" 1 1 "a" 6 0
"4557" 19 "7" 12 109 0 0 0 0 0 0 0 9853 0 0 0 0 0 0 "wh+1" 1 1 "a" 5 0
"4558" 19 "7" 13 109 0 0 0 0 0 0 0 9853 0 0 0 0 0 0 "wh+2" 1 1 "a" 2 0
"4559" 19 "7" 14 109 0 0 0 0 0 0 0 9853 0 0 0 0 0 0 "other" 1 1 "a" 4 0
"4560" 19 "7" 15 109 0 0 0 0 0 0 0 9853 0 0 0 0 0 0 "other" 1 1 "a" 17 0
"4561" 19 "7" 16 109 0 0 0 0 0 0 0 9853 0 0 0 0 0 0 "end" 1 1 "a" 19 0
"4562" 19 "7" 2 109 508 1 0 508 508 1315 508 2314 807 0 807 0 0 408 "aux" 1 1 "a" 6 1
"4563" 19 "7" 3 109 188 1 0 188 2144 2144 3776 6090 1956 1956 0 2 2 1864 "np2" 1 1 "a" 30 1
"4564" 19 "7" 4 109 518 1 0 806 806 806 806 6896 0 0 0 0 0 806 "adj" 1 1 "a" 9 1
"4565" 19 "7" 5 109 330 1 0 1217 1217 1217 1217 8113 0 0 0 0 0 1217 "vp" 1 1 "a" 23 1
"4566" 19 "7" 6 109 0 0 0 0 0 251 0 8113 251 0 251 0 0 251 "other" 1 1 "a" 4 1
"4567" 19 "7" 7 109 132 1 0 132 935 935 1186 9299 803 803 0 1 1 803 "other" 1 1 "a" 19 1
"4568" 19 "7" 8 109 275 1 275 275 275 275 275 9574 0 0 0 0 0 275 "other" 1 1 "a" 4 1
"4569" 19 "7" 9 109 279 1 279 279 279 279 279 9853 0 0 0 0 0 279 "other" 1 1 "a" 5 1
"4570" 19 "8" 10 102 149 1 149 149 149 149 149 6137 0 0 0 0 0 149 "wh-1" -1 -1 "d" 11 1
"4571" 19 "8" 1 102 194 1 0 1957 1957 1957 1957 1957 0 0 0 0 0 1957 "np1" -1 -1 "d" 30 1
"4572" 19 "8" 11 102 0 0 0 0 0 0 0 6137 0 0 0 0 0 0 "wh" -1 -1 "d" 6 0
"4573" 19 "8" 13 102 0 0 0 0 0 0 0 6137 0 0 0 0 0 0 "wh+2" -1 -1 "d" 2 0
"4574" 19 "8" 14 102 0 0 0 0 0 0 0 6137 0 0 0 0 0 0 "other" -1 -1 "d" 8 0
"4575" 19 "8" 15 102 0 0 0 0 0 0 0 6137 0 0 0 0 0 0 "other" -1 -1 "d" 7 0
"4576" 19 "8" 16 102 0 0 0 0 0 0 0 6137 0 0 0 0 0 0 "end" -1 -1 "d" 15 0
"4577" 19 "8" 2 102 228 1 228 228 228 228 228 2185 0 0 0 0 0 228 "aux" -1 -1 "d" 5 1
"4578" 19 "8" 3 102 251 1 0 918 918 1257 918 3103 339 0 339 0 0 339 "np2" -1 -1 "d" 18 1
"4579" 19 "8" 4 102 193 1 0 193 528 528 867 3970 335 335 0 1 1 335 "adj" -1 -1 "d" 20 1
"4580" 19 "8" 5 102 301 1 0 552 552 552 552 4522 0 0 0 0 0 552 "vp" -1 -1 "d" 22 1
"4581" 19 "8" 6 102 250 1 250 250 250 250 250 4772 0 0 0 0 0 250 "other" -1 -1 "d" 4 1
"4582" 19 "8" 7 102 214 1 0 770 770 770 770 5542 0 0 0 0 0 770 "other" -1 -1 "d" 25 1
"4583" 19 "8" 8 102 446 1 446 446 446 446 446 5988 0 0 0 0 0 446 "other" -1 -1 "d" 6 1
"4584" 19 "9" 10 26 211 1 211 211 211 211 211 6069 0 0 0 0 0 211 "wh-1" -1 1 "c" 10 1
"4585" 19 "9" 11 26 0 0 0 0 0 0 0 6069 0 0 0 0 0 0 "wh" -1 1 "c" 6 0
"4586" 19 "9" 12 26 0 0 0 0 0 0 0 6069 0 0 0 0 0 0 "wh+1" -1 1 "c" 6 0
"4587" 19 "9" 1 26 283 1 0 1576 1576 1576 1576 1576 0 0 0 0 0 1576 "np1" -1 1 "c" 25 1
"4588" 19 "9" 13 26 0 0 0 0 0 0 0 6069 0 0 0 0 0 0 "wh+2" -1 1 "c" 2 0
"4589" 19 "9" 14 26 0 0 0 0 0 0 0 6069 0 0 0 0 0 0 "other" -1 1 "c" 3 0
"4590" 19 "9" 15 26 0 0 0 0 0 0 0 6069 0 0 0 0 0 0 "other" -1 1 "c" 10 0
"4591" 19 "9" 16 26 0 0 0 0 0 0 0 6069 0 0 0 0 0 0 "end" -1 1 "c" 20 0
"4592" 19 "9" 2 26 277 1 0 679 679 857 679 2255 178 0 178 0 0 178 "aux" -1 1 "c" 6 1
"4593" 19 "9" 3 26 190 1 0 190 550 550 728 2983 360 360 0 1 1 360 "np2" -1 1 "c" 23 1
"4594" 19 "9" 4 26 218 1 0 892 892 892 892 3875 0 0 0 0 0 892 "adj" -1 1 "c" 22 1
"4595" 19 "9" 5 26 283 1 0 1022 1022 1022 1022 4897 0 0 0 0 0 1022 "vp" -1 1 "c" 15 1
"4596" 19 "9" 6 26 192 1 0 375 375 375 375 5272 0 0 0 0 0 375 "other" -1 1 "c" 4 1
"4597" 19 "9" 7 26 190 1 190 190 190 190 190 5462 0 0 0 0 0 190 "other" -1 1 "c" 11 1
"4598" 19 "9" 8 26 220 1 0 396 396 396 396 5858 0 0 0 0 0 396 "other" -1 1 "c" 6 1
"4599" 20 "10" 10 73 179 1 179 179 179 179 179 6788 0 0 0 0 0 179 "wh-1" -1 1 "c" 9 1
"4600" 20 "10" 11 73 0 0 0 0 0 0 0 6788 0 0 0 0 0 0 "wh" -1 1 "c" 8 0
"4601" 20 "10" 12 73 0 0 0 0 0 0 0 6788 0 0 0 0 0 0 "wh+1" -1 1 "c" 5 0
"4602" 20 "10" 13 73 0 0 0 0 0 0 0 6788 0 0 0 0 0 0 "wh+2" -1 1 "c" 15 0
"4603" 20 "10" 14 73 0 0 0 0 0 0 0 6788 0 0 0 0 0 0 "other" -1 1 "c" 12 0
"4604" 20 "10" 15 73 0 0 0 0 0 0 0 6788 0 0 0 0 0 0 "other" -1 1 "c" 20 0
"4605" 20 "10" 16 73 0 0 0 0 0 0 0 6788 0 0 0 0 0 0 "end" -1 1 "c" 14 0
"4606" 20 "10" 1 73 239 1 0 683 683 1780 683 683 1097 0 1097 0 0 1001 "np1" -1 1 "c" 31 1
"4607" 20 "10" 2 73 335 1 0 335 440 581 536 1219 246 105 141 1 1 141 "aux" -1 1 "c" 6 1
"4608" 20 "10" 3 73 179 1 0 422 422 872 422 1641 450 0 450 0 0 450 "np2" -1 1 "c" 22 1
"4609" 20 "10" 4 73 239 1 0 800 800 1248 800 2441 448 0 448 0 0 448 "adj" -1 1 "c" 30 1
"4610" 20 "10" 5 73 173 1 0 585 1056 1056 3096 5537 471 471 0 1 1 471 "vp" -1 1 "c" 20 1
"4611" 20 "10" 6 73 0 0 0 0 0 186 0 5537 186 0 186 0 0 186 "other" -1 1 "c" 4 1
"4612" 20 "10" 7 73 102 1 0 102 283 283 469 6006 181 181 0 1 1 181 "other" -1 1 "c" 15 1
"4613" 20 "10" 8 73 195 1 195 195 195 195 195 6201 0 0 0 0 0 195 "other" -1 1 "c" 8 1
"4614" 20 "10" 9 73 168 1 0 408 408 408 408 6609 0 0 0 0 0 408 "other" -1 1 "c" 4 1
"4615" 20 "1" 10 34 145 1 145 145 145 145 145 4728 0 0 0 0 0 145 "wh-1" -1 -1 "d" 6 1
"4616" 20 "11" 10 112 182 1 182 182 182 182 182 5080 0 0 0 0 0 182 "wh-1" 1 -1 "b" 8 1
"4617" 20 "11" 11 112 0 0 0 0 0 0 0 5080 0 0 0 0 0 0 "wh" 1 -1 "b" 5 0
"4618" 20 "11" 1 112 170 1 0 1088 1088 1088 1088 1088 0 0 0 0 0 1088 "np1" 1 -1 "b" 36 1
"4619" 20 "11" 12 112 0 0 0 0 0 0 0 5080 0 0 0 0 0 0 "wh+1" 1 -1 "b" 4 0
"4620" 20 "11" 13 112 0 0 0 0 0 0 0 5080 0 0 0 0 0 0 "wh+2" 1 -1 "b" 30 0
"4621" 20 "1" 11 34 0 0 0 0 0 0 0 4728 0 0 0 0 0 0 "wh" -1 -1 "d" 6 0
"4622" 20 "11" 14 112 0 0 0 0 0 0 0 5080 0 0 0 0 0 0 "other" 1 -1 "b" 5 0
"4623" 20 "11" 15 112 0 0 0 0 0 0 0 5080 0 0 0 0 0 0 "other" 1 -1 "b" 6 0
"4624" 20 "11" 16 112 0 0 0 0 0 0 0 5080 0 0 0 0 0 0 "end" 1 -1 "b" 10 0
"4625" 20 "11" 2 112 300 1 0 300 300 358 300 1388 58 0 58 0 0 58 "aux" 1 -1 "b" 5 1
"4626" 20 "1" 12 34 0 0 0 0 0 0 0 4728 0 0 0 0 0 0 "wh+1" -1 -1 "d" 4 0
"4627" 20 "11" 3 112 207 1 0 412 412 761 412 1800 349 0 349 0 1 349 "np2" 1 -1 "b" 19 1
"4628" 20 "1" 13 34 0 0 0 0 0 0 0 4728 0 0 0 0 0 0 "wh+2" -1 -1 "d" 2 0
"4629" 20 "1" 1 34 168 1 0 720 720 1097 720 720 377 0 377 0 0 168 "np1" -1 -1 "d" 30 1
"4630" 20 "11" 4 112 184 1 0 329 1746 1746 2153 3953 1417 1417 0 1 1 1417 "adj" 1 -1 "b" 38 1
"4631" 20 "11" 5 112 183 1 0 335 335 335 335 4288 0 0 0 0 0 335 "vp" 1 -1 "b" 11 1
"4632" 20 "1" 15 34 0 0 0 0 0 0 0 4728 0 0 0 0 0 0 "other" -1 -1 "d" 5 0
"4633" 20 "11" 6 112 146 1 0 207 207 207 207 4495 0 0 0 0 0 207 "other" 1 -1 "b" 4 1
"4634" 20 "1" 16 34 0 0 0 0 0 0 0 4728 0 0 0 0 0 0 "end" -1 -1 "d" 14 0
"4635" 20 "11" 8 112 184 1 184 184 184 184 184 4679 0 0 0 0 0 184 "other" 1 -1 "b" 8 1
"4636" 20 "11" 9 112 219 1 219 219 219 219 219 4898 0 0 0 0 0 219 "other" 1 -1 "b" 11 1
"4637" 20 "12" 10 52 99 1 0 99 242 242 598 7059 143 143 0 1 1 143 "wh-1" 1 1 "a" 13 1
"4638" 20 "12" 11 52 0 0 0 0 0 0 0 7059 0 0 0 0 0 0 "wh" 1 1 "a" 6 0
"4639" 20 "12" 12 52 0 0 0 0 0 0 0 7059 0 0 0 0 0 0 "wh+1" 1 1 "a" 4 0
"4640" 20 "12" 13 52 0 0 0 0 0 0 0 7059 0 0 0 0 0 0 "wh+2" 1 1 "a" 12 0
"4641" 20 "12" 1 52 128 1 0 628 628 2048 628 628 1420 0 1420 0 0 366 "np1" 1 1 "a" 32 1
"4642" 20 "12" 15 52 0 0 0 0 0 0 0 7059 0 0 0 0 0 0 "other" 1 1 "a" 4 0
"4643" 20 "12" 16 52 0 0 0 0 0 0 0 7059 0 0 0 0 0 0 "end" 1 1 "a" 25 0
"4644" 20 "12" 2 52 203 1 0 203 203 483 203 831 280 0 280 0 0 135 "aux" 1 1 "a" 6 1
"4645" 20 "1" 2 34 229 1 229 229 229 229 229 949 0 0 0 0 0 229 "aux" -1 -1 "d" 5 1
"4646" 20 "12" 3 52 242 1 0 242 756 756 1955 2786 514 514 0 1 1 514 "np2" 1 1 "a" 26 1
"4647" 20 "12" 4 52 294 1 0 941 941 1212 941 3727 271 0 271 0 0 271 "adj" 1 1 "a" 26 1
"4648" 20 "12" 5 52 66 1 0 142 568 568 839 4566 426 426 0 1 1 426 "vp" 1 1 "a" 8 1
"4649" 20 "12" 6 52 179 1 0 288 288 541 288 4854 253 0 253 0 0 253 "other" 1 1 "a" 4 1
"4650" 20 "12" 7 52 128 1 0 128 291 291 1045 5899 163 163 0 1 1 163 "other" 1 1 "a" 22 1
"4651" 20 "12" 8 52 288 1 0 288 288 503 288 6187 215 0 215 0 0 215 "other" 1 1 "a" 3 1
"4652" 20 "12" 9 52 274 1 0 274 274 415 274 6461 141 0 141 0 0 141 "other" 1 1 "a" 6 1
"4653" 20 "13" 11 56 139 1 139 139 139 139 139 4163 0 0 0 0 0 139 "wh-1" -1 -1 "d" 9 1
"4654" 20 "13" 12 56 0 0 0 0 0 0 0 4163 0 0 0 0 0 0 "wh" -1 -1 "d" 6 0
"4655" 20 "13" 13 56 137 1 137 137 137 137 137 4300 0 0 0 0 0 137 "wh+1" -1 -1 "d" 6 1
"4656" 20 "13" 14 56 0 0 0 0 0 0 0 4300 0 0 0 0 0 0 "wh+2" -1 -1 "d" 16 0
"4657" 20 "13" 15 56 0 0 0 0 0 0 0 4300 0 0 0 0 0 0 "other" -1 -1 "d" 20 0
"4658" 20 "13" 1 56 146 1 0 1083 1083 1722 1083 1083 639 0 639 0 0 639 "np1" -1 -1 "d" 53 1
"4659" 20 "13" 16 56 0 0 0 0 0 0 0 4300 0 0 0 0 0 0 "other" -1 -1 "d" 9 0
"4660" 20 "13" 17 56 0 0 0 0 0 0 0 4300 0 0 0 0 0 0 "end" -1 -1 "d" 18 0
"4661" 20 "13" 2 56 194 1 194 194 194 194 194 1277 0 0 0 0 0 194 "aux" -1 -1 "d" 5 1
"4662" 20 "1" 3 34 220 1 0 529 529 529 529 1478 0 0 0 0 0 529 "np2" -1 -1 "d" 23 1
"4663" 20 "13" 3 56 140 1 140 140 140 140 140 1417 0 0 0 0 0 140 "np2" -1 -1 "d" 13 1
"4664" 20 "13" 4 56 236 1 0 694 694 694 694 2111 0 0 0 0 0 694 "adj" -1 -1 "d" 28 1
"4665" 20 "13" 5 56 224 1 224 224 224 224 224 2335 0 0 0 0 0 224 "vp" -1 -1 "d" 10 1
"4666" 20 "13" 6 56 154 1 0 154 154 309 793 3128 155 0 155 1 1 155 "other" -1 -1 "d" 4 1
"4667" 20 "13" 7 56 141 1 0 141 202 202 357 3485 61 61 0 1 1 61 "other" -1 -1 "d" 8 1
"4668" 20 "13" 8 56 266 1 266 266 266 266 266 3751 0 0 0 0 0 266 "other" -1 -1 "d" 14 1
"4669" 20 "13" 9 56 273 1 273 273 273 273 273 4024 0 0 0 0 0 273 "other" -1 -1 "d" 6 1
"4670" 20 "14" 10 38 162 1 0 162 228 228 400 4399 66 66 0 1 1 66 "wh-1" -1 1 "c" 15 1
"4671" 20 "14" 11 38 0 0 0 0 0 0 0 4399 0 0 0 0 0 0 "wh" -1 1 "c" 6 0
"4672" 20 "14" 12 38 0 0 0 0 0 0 0 4399 0 0 0 0 0 0 "wh+1" -1 1 "c" 6 0
"4673" 20 "14" 13 38 0 0 0 0 0 0 0 4399 0 0 0 0 0 0 "wh+2" -1 1 "c" 31 0
"4674" 20 "14" 1 38 197 1 0 977 977 1475 977 977 498 0 498 0 0 498 "np1" -1 1 "c" 34 1
"4675" 20 "14" 14 38 0 0 0 0 0 0 0 4399 0 0 0 0 0 0 "other" -1 1 "c" 25 0
"4676" 20 "14" 15 38 0 0 0 0 0 0 0 4399 0 0 0 0 0 0 "other" -1 1 "c" 14 0
"4677" 20 "14" 16 38 0 0 0 0 0 0 0 4399 0 0 0 0 0 0 "end" -1 1 "c" 26 0
"4678" 20 "14" 2 38 245 1 0 245 462 462 960 1937 217 217 0 1 1 217 "aux" -1 1 "c" 6 1
"4679" 20 "14" 3 38 166 1 0 285 285 285 285 2222 0 0 0 0 0 285 "np2" -1 1 "c" 13 1
"4680" 20 "1" 4 34 191 1 0 403 403 403 403 1881 0 0 0 0 0 403 "adj" -1 -1 "d" 19 1
"4681" 20 "14" 4 38 188 1 0 599 599 599 599 2821 0 0 0 0 0 599 "adj" -1 1 "c" 31 1
"4682" 20 "14" 5 38 162 1 0 514 514 514 514 3335 0 0 0 0 0 514 "vp" -1 1 "c" 21 1
"4683" 20 "14" 6 38 0 0 0 0 0 115 0 3335 115 0 115 0 0 115 "other" -1 1 "c" 4 1
"4684" 20 "14" 7 38 111 1 0 111 293 293 408 3743 182 182 0 1 1 182 "other" -1 1 "c" 6 1
"4685" 20 "14" 8 38 256 1 256 256 256 256 256 3999 0 0 0 0 0 256 "other" -1 1 "c" 6 1
"4686" 20 "14" 9 38 0 0 0 0 0 172 0 3999 172 0 172 0 0 172 "other" -1 1 "c" 7 1
"4687" 20 "15" 10 39 348 1 348 348 348 348 595 5302 0 0 0 1 1 348 "wh-1" 1 -1 "b" 9 1
"4688" 20 "15" 11 39 0 0 0 0 0 0 0 5302 0 0 0 0 0 0 "wh" 1 -1 "b" 4 0
"4689" 20 "15" 12 39 0 0 0 0 0 0 0 5302 0 0 0 0 0 0 "wh+1" 1 -1 "b" 3 0
"4690" 20 "15" 13 39 0 0 0 0 0 0 0 5302 0 0 0 0 0 0 "wh+2" 1 -1 "b" 10 0
"4691" 20 "15" 1 39 165 1 0 1287 1287 1287 1287 1287 0 0 0 0 0 1287 "np1" 1 -1 "b" 38 1
"4692" 20 "15" 14 39 0 0 0 0 0 0 0 5302 0 0 0 0 0 0 "other" 1 -1 "b" 20 0
"4693" 20 "15" 15 39 0 0 0 0 0 0 0 5302 0 0 0 0 0 0 "other" 1 -1 "b" 24 0
"4694" 20 "15" 16 39 0 0 0 0 0 0 0 5302 0 0 0 0 0 0 "end" 1 -1 "b" 31 0
"4695" 20 "15" 2 39 200 1 200 200 200 200 200 1487 0 0 0 0 0 200 "aux" 1 -1 "b" 5 1
"4696" 20 "15" 3 39 94 1 0 265 265 602 265 1752 337 0 337 0 0 337 "np2" 1 -1 "b" 15 1
"4697" 20 "1" 5 34 184 1 0 328 328 328 328 2209 0 0 0 0 0 328 "vp" -1 -1 "d" 18 1
"4698" 20 "15" 4 39 141 1 0 141 615 615 952 2704 474 474 0 1 1 474 "adj" 1 -1 "b" 28 1
"4699" 20 "15" 5 39 216 1 0 377 377 377 377 3081 0 0 0 0 0 377 "vp" 1 -1 "b" 9 1
"4700" 20 "15" 6 39 0 0 0 0 0 127 0 3081 127 0 127 0 0 127 "other" 1 -1 "b" 4 1
"4701" 20 "15" 7 39 119 1 0 119 1113 1113 1240 4321 994 994 0 1 1 994 "other" 1 -1 "b" 21 1
"4702" 20 "15" 8 39 188 1 0 188 188 390 188 4509 202 0 202 0 0 202 "other" 1 -1 "b" 7 1
"4703" 20 "15" 9 39 198 1 0 198 198 243 198 4707 45 0 45 0 1 45 "other" 1 -1 "b" 9 1
"4704" 20 "16" 10 4 225 1 225 225 225 225 225 7584 0 0 0 0 0 225 "wh-1" 1 1 "a" 10 1
"4705" 20 "16" 11 4 0 0 0 0 0 0 0 7584 0 0 0 0 0 0 "wh" 1 1 "a" 6 0
"4706" 20 "16" 12 4 0 0 0 0 0 0 0 7584 0 0 0 0 0 0 "wh+1" 1 1 "a" 7 0
"4707" 20 "16" 13 4 0 0 0 0 0 0 0 7584 0 0 0 0 0 0 "wh+2" 1 1 "a" 12 0
"4708" 20 "16" 1 4 87 1 0 1458 1458 2992 1458 1458 1534 0 1534 0 0 328 "np1" 1 1 "a" 33 1
"4709" 20 "16" 14 4 0 0 0 0 0 0 0 7584 0 0 0 0 0 0 "other" 1 1 "a" 21 0
"4710" 20 "16" 15 4 0 0 0 0 0 0 0 7584 0 0 0 0 0 0 "other" 1 1 "a" 18 0
"4711" 20 "16" 16 4 0 0 0 0 0 0 0 7584 0 0 0 0 0 0 "end" 1 1 "a" 21 0
"4712" 20 "16" 2 4 111 1 0 111 111 735 111 1569 624 0 624 0 1 153 "aux" 1 1 "a" 6 1
"4713" 20 "16" 3 4 169 1 0 169 1564 1564 3394 4963 1395 1395 0 2 2 914 "np2" 1 1 "a" 25 1
"4714" 20 "16" 4 4 216 1 0 678 678 678 678 5641 0 0 0 0 0 678 "adj" 1 1 "a" 32 1
"4715" 20 "16" 5 4 203 1 0 430 430 430 758 6399 0 0 0 1 1 430 "vp" 1 1 "a" 11 1
"4716" 20 "16" 6 4 200 1 200 200 200 200 200 6599 0 0 0 0 0 200 "other" 1 1 "a" 4 1
"4717" 20 "16" 7 4 202 1 202 202 202 202 202 6801 0 0 0 0 0 202 "other" 1 1 "a" 7 1
"4718" 20 "16" 8 4 240 1 240 240 240 240 240 7041 0 0 0 0 0 240 "other" 1 1 "a" 6 1
"4719" 20 "16" 9 4 222 1 0 318 318 318 318 7359 0 0 0 0 0 318 "other" 1 1 "a" 11 1
"4720" 20 "17" 10 100 229 1 0 634 634 634 634 4341 0 0 0 0 0 634 "wh-1" -1 -1 "d" 21 1
"4721" 20 "17" 1 100 195 1 0 741 741 741 741 741 0 0 0 0 0 741 "np1" -1 -1 "d" 34 1
"4722" 20 "17" 11 100 0 0 0 0 0 0 0 4341 0 0 0 0 0 0 "wh" -1 -1 "d" 6 0
"4723" 20 "17" 13 100 0 0 0 0 0 0 0 4341 0 0 0 0 0 0 "wh+2" -1 -1 "d" 12 0
"4724" 20 "17" 14 100 0 0 0 0 0 0 0 4341 0 0 0 0 0 0 "other" -1 -1 "d" 15 0
"4725" 20 "17" 15 100 0 0 0 0 0 0 0 4341 0 0 0 0 0 0 "other" -1 -1 "d" 5 0
"4726" 20 "17" 16 100 0 0 0 0 0 0 0 4341 0 0 0 0 0 0 "end" -1 -1 "d" 17 0
"4727" 20 "17" 2 100 343 1 343 343 343 343 343 1084 0 0 0 0 0 343 "aux" -1 -1 "d" 5 1
"4728" 20 "17" 3 100 132 1 132 132 132 132 132 1216 0 0 0 0 0 132 "np2" -1 -1 "d" 14 1
"4729" 20 "1" 7 34 101 1 0 101 1459 1459 1836 4045 1358 1358 0 2 2 1091 "other" -1 -1 "d" 30 1
"4730" 20 "17" 4 100 192 1 0 967 967 967 967 2183 0 0 0 0 0 967 "adj" -1 -1 "d" 20 1
"4731" 20 "17" 5 100 226 1 0 695 695 695 695 2878 0 0 0 0 0 695 "vp" -1 -1 "d" 26 1
"4732" 20 "17" 6 100 161 1 0 256 256 256 256 3134 0 0 0 0 0 256 "other" -1 -1 "d" 4 1
"4733" 20 "17" 7 100 136 1 0 400 400 400 400 3534 0 0 0 0 0 400 "other" -1 -1 "d" 13 1
"4734" 20 "17" 8 100 173 1 173 173 173 173 173 3707 0 0 0 0 0 173 "other" -1 -1 "d" 6 1
"4735" 20 "18" 10 32 186 1 186 186 186 186 186 3893 0 0 0 0 0 186 "wh-1" -1 1 "c" 6 1
"4736" 20 "18" 11 32 0 0 0 0 0 0 0 3893 0 0 0 0 0 0 "wh" -1 1 "c" 6 0
"4737" 20 "18" 12 32 0 0 0 0 0 0 0 3893 0 0 0 0 0 0 "wh+1" -1 1 "c" 5 0
"4738" 20 "18" 1 32 42 1 0 962 962 962 962 962 0 0 0 0 0 962 "np1" -1 1 "c" 30 1
"4739" 20 "18" 13 32 0 0 0 0 0 0 0 3893 0 0 0 0 0 0 "wh+2" -1 1 "c" 14 0
"4740" 20 "18" 14 32 0 0 0 0 0 0 0 3893 0 0 0 0 0 0 "other" -1 1 "c" 8 0
"4741" 20 "18" 15 32 0 0 0 0 0 0 0 3893 0 0 0 0 0 0 "other" -1 1 "c" 19 0
"4742" 20 "18" 16 32 0 0 0 0 0 0 0 3893 0 0 0 0 0 0 "end" -1 1 "c" 10 0
"4743" 20 "18" 2 32 207 1 207 207 207 207 207 1169 0 0 0 0 0 207 "aux" -1 1 "c" 6 1
"4744" 20 "18" 3 32 261 1 261 261 261 261 261 1430 0 0 0 0 0 261 "np2" -1 1 "c" 17 1
"4745" 20 "1" 8 34 174 1 174 174 174 174 174 4219 0 0 0 0 0 174 "other" -1 -1 "d" 6 1
"4746" 20 "18" 4 32 228 1 0 584 584 584 584 2014 0 0 0 0 0 584 "adj" -1 1 "c" 23 1
"4747" 20 "18" 5 32 232 1 0 569 569 569 569 2583 0 0 0 0 0 569 "vp" -1 1 "c" 26 1
"4748" 20 "18" 6 32 0 0 0 0 0 126 0 2583 126 0 126 0 0 126 "other" -1 1 "c" 4 1
"4749" 20 "18" 7 32 141 1 0 141 514 514 640 3223 373 373 0 1 1 373 "other" -1 1 "c" 22 1
"4750" 20 "18" 8 32 241 1 241 241 241 241 241 3464 0 0 0 0 0 241 "other" -1 1 "c" 10 1
"4751" 20 "18" 9 32 243 1 243 243 243 243 243 3707 0 0 0 0 0 243 "other" -1 1 "c" 4 1
"4752" 20 "19" 10 6 207 1 207 207 207 207 378 11562 0 0 0 1 1 207 "wh-1" 1 -1 "b" 13 1
"4753" 20 "19" 11 6 0 0 0 0 0 0 0 11562 0 0 0 0 0 0 "wh" 1 -1 "b" 6 0
"4754" 20 "19" 12 6 0 0 0 0 0 0 0 11562 0 0 0 0 0 0 "wh+1" 1 -1 "b" 6 0
"4755" 20 "19" 13 6 0 0 0 0 0 0 0 11562 0 0 0 0 0 0 "wh+2" 1 -1 "b" 7 0
"4756" 20 "19" 14 6 0 0 0 0 0 0 0 11562 0 0 0 0 0 0 "other" 1 -1 "b" 5 0
"4757" 20 "19" 15 6 0 0 0 0 0 0 0 11562 0 0 0 0 0 0 "other" 1 -1 "b" 17 0
"4758" 20 "19" 1 6 102 1 0 1287 1287 2566 1287 1287 1279 0 1279 0 0 1279 "np1" 1 -1 "b" 37 1
"4759" 20 "19" 16 6 0 0 0 0 0 0 0 11562 0 0 0 0 0 0 "end" 1 -1 "b" 15 0
"4760" 20 "19" 2 6 197 1 0 197 197 1153 197 1484 956 0 956 0 1 151 "aux" 1 -1 "b" 5 1
"4761" 20 "1" 9 34 364 1 364 364 364 364 364 4583 0 0 0 0 0 364 "other" -1 -1 "d" 6 1
"4762" 20 "19" 3 6 231 1 0 603 603 2507 603 2087 1904 0 1904 0 1 483 "np2" 1 -1 "b" 21 1
"4763" 20 "19" 4 6 98 1 0 98 625 2538 1365 3452 2440 527 1913 1 2 143 "adj" 1 -1 "b" 29 1
"4764" 20 "19" 5 6 207 1 0 767 1553 1553 6865 10317 786 786 0 2 2 395 "vp" 1 -1 "b" 21 1
"4765" 20 "19" 6 6 0 0 0 0 0 136 0 10317 136 0 136 0 0 136 "other" 1 -1 "b" 4 1
"4766" 20 "19" 7 6 0 0 0 0 0 265 0 10317 265 0 265 0 0 265 "other" 1 -1 "b" 2 1
"4767" 20 "19" 8 6 96 1 0 96 466 466 867 11184 370 370 0 2 2 126 "other" 1 -1 "b" 3 1
"4768" 20 "19" 9 6 0 0 0 0 0 171 0 11184 171 0 171 0 0 171 "other" 1 -1 "b" 5 1
"4769" 20 "20" 10 101 254 1 254 254 254 254 254 4556 0 0 0 0 0 254 "wh-1" 1 1 "a" 10 1
"4770" 20 "20" 1 101 137 1 0 1093 1093 1483 1093 1093 390 0 390 0 0 390 "np1" 1 1 "a" 35 1
"4771" 20 "20" 11 101 0 0 0 0 0 0 0 4556 0 0 0 0 0 0 "wh" 1 1 "a" 5 0
"4772" 20 "20" 12 101 0 0 0 0 0 0 0 4556 0 0 0 0 0 0 "wh+1" 1 1 "a" 4 0
"4773" 20 "20" 13 101 0 0 0 0 0 0 0 4556 0 0 0 0 0 0 "wh+2" 1 1 "a" 26 0
"4774" 20 "20" 14 101 0 0 0 0 0 0 0 4556 0 0 0 0 0 0 "other" 1 1 "a" 6 0
"4775" 20 "20" 15 101 0 0 0 0 0 0 0 4556 0 0 0 0 0 0 "other" 1 1 "a" 16 0
"4776" 20 "20" 16 101 0 0 0 0 0 0 0 4556 0 0 0 0 0 0 "end" 1 1 "a" 8 0
"4777" 20 "20" 2 101 301 1 0 601 601 735 601 1694 134 0 134 0 0 134 "aux" 1 1 "a" 6 1
"4778" 20 "20" 3 101 262 1 0 262 398 398 532 2226 136 136 0 1 1 136 "np2" 1 1 "a" 16 1
"4779" 20 "20" 4 101 208 1 0 478 478 478 478 2704 0 0 0 0 0 478 "adj" 1 1 "a" 22 1
"4780" 20 "20" 5 101 39 1 0 344 344 344 734 3438 0 0 0 1 1 344 "vp" 1 1 "a" 14 1
"4781" 20 "20" 6 101 137 1 0 204 204 204 204 3642 0 0 0 0 0 204 "other" 1 1 "a" 4 1
"4782" 20 "20" 7 101 189 1 0 435 435 435 435 4077 0 0 0 0 0 435 "other" 1 1 "a" 27 1
"4783" 20 "20" 8 101 225 1 225 225 225 225 225 4302 0 0 0 0 0 225 "other" 1 1 "a" 6 1
"4784" 20 "2" 10 78 156 1 156 156 156 156 156 3358 0 0 0 0 0 156 "wh-1" -1 1 "c" 5 1
"4785" 20 "21" 11 63 0 0 0 0 0 0 0 3591 0 0 0 0 0 0 "wh" -1 -1 "d" 8 0
"4786" 20 "21" 12 63 0 0 0 0 0 0 0 3591 0 0 0 0 0 0 "wh+1" -1 -1 "d" 5 0
"4787" 20 "21" 13 63 0 0 0 0 0 0 0 3591 0 0 0 0 0 0 "wh+2" -1 -1 "d" 8 0
"4788" 20 "21" 15 63 0 0 0 0 0 0 0 3591 0 0 0 0 0 0 "other" -1 -1 "d" 13 0
"4789" 20 "21" 1 63 118 1 0 911 911 911 911 911 0 0 0 0 0 911 "np1" -1 -1 "d" 34 1
"4790" 20 "21" 16 63 0 0 0 0 0 0 0 3591 0 0 0 0 0 0 "end" -1 -1 "d" 24 0
"4791" 20 "2" 11 78 0 0 0 0 0 0 0 3358 0 0 0 0 0 0 "wh" -1 1 "c" 6 0
"4792" 20 "21" 2 63 277 1 0 277 277 661 277 1188 384 0 384 0 0 218 "aux" -1 -1 "d" 5 1
"4793" 20 "2" 12 78 0 0 0 0 0 0 0 3358 0 0 0 0 0 0 "wh+1" -1 1 "c" 3 0
"4794" 20 "21" 3 63 158 1 0 268 268 268 434 1622 0 0 0 1 1 268 "np2" -1 -1 "d" 10 1
"4795" 20 "2" 13 78 0 0 0 0 0 0 0 3358 0 0 0 0 0 0 "wh+2" -1 1 "c" 12 0
"4796" 20 "21" 4 63 221 1 0 315 814 814 1032 2654 499 499 0 1 1 499 "adj" -1 -1 "d" 26 1
"4797" 20 "2" 14 78 0 0 0 0 0 0 0 3358 0 0 0 0 0 0 "other" -1 1 "c" 8 0
"4798" 20 "21" 5 63 139 1 139 139 139 139 139 2793 0 0 0 0 0 139 "vp" -1 -1 "d" 9 1
"4799" 20 "2" 15 78 0 0 0 0 0 0 0 3358 0 0 0 0 0 0 "other" -1 1 "c" 18 0
"4800" 20 "21" 6 63 0 0 0 0 0 193 0 2793 193 0 193 0 0 193 "other" -1 -1 "d" 4 1
"4801" 20 "2" 16 78 0 0 0 0 0 0 0 3358 0 0 0 0 0 0 "end" -1 1 "c" 8 0
"4802" 20 "21" 7 63 129 1 129 129 129 129 322 3115 0 0 0 1 1 129 "other" -1 -1 "d" 7 1
"4803" 20 "2" 1 78 187 1 0 696 696 696 696 696 0 0 0 0 0 696 "np1" -1 1 "c" 35 1
"4804" 20 "21" 8 63 182 1 182 182 182 182 182 3297 0 0 0 0 0 182 "other" -1 -1 "d" 6 1
"4805" 20 "21" 9 63 294 1 294 294 294 294 294 3591 0 0 0 0 0 294 "other" -1 -1 "d" 4 1
"4806" 20 "22" 10 124 104 1 104 104 104 104 104 4174 0 0 0 0 0 104 "wh-1" -1 1 "c" 6 1
"4807" 20 "22" 11 124 0 0 0 0 0 0 0 4174 0 0 0 0 0 0 "wh" -1 1 "c" 8 0
"4808" 20 "22" 1 124 288 1 0 1244 1244 1244 1244 1244 0 0 0 0 0 1244 "np1" -1 1 "c" 40 1
"4809" 20 "22" 12 124 0 0 0 0 0 0 0 4174 0 0 0 0 0 0 "wh+1" -1 1 "c" 7 0
"4810" 20 "22" 13 124 0 0 0 0 0 0 0 4174 0 0 0 0 0 0 "wh+2" -1 1 "c" 8 0
"4811" 20 "22" 14 124 0 0 0 0 0 0 0 4174 0 0 0 0 0 0 "other" -1 1 "c" 4 0
"4812" 20 "22" 15 124 0 0 0 0 0 0 0 4174 0 0 0 0 0 0 "other" -1 1 "c" 4 0
"4813" 20 "22" 16 124 0 0 0 0 0 0 0 4174 0 0 0 0 0 0 "end" -1 1 "c" 21 0
"4814" 20 "22" 2 124 295 1 295 295 295 295 295 1539 0 0 0 0 0 295 "aux" -1 1 "c" 6 1
"4815" 20 "22" 3 124 159 1 0 218 218 218 218 1757 0 0 0 0 0 218 "np2" -1 1 "c" 19 1
"4816" 20 "22" 4 124 306 1 0 788 788 788 788 2545 0 0 0 0 0 788 "adj" -1 1 "c" 31 1
"4817" 20 "22" 5 124 76 1 0 576 576 576 576 3121 0 0 0 0 0 576 "vp" -1 1 "c" 22 1
"4818" 20 "22" 6 124 127 1 0 217 217 217 217 3338 0 0 0 0 0 217 "other" -1 1 "c" 4 1
"4819" 20 "22" 7 124 100 1 100 100 100 100 100 3438 0 0 0 0 0 100 "other" -1 1 "c" 11 1
"4820" 20 "2" 2 78 193 1 193 193 193 193 193 889 0 0 0 0 0 193 "aux" -1 1 "c" 6 1
"4821" 20 "22" 8 124 141 1 0 448 448 448 448 3886 0 0 0 0 0 448 "other" -1 1 "c" 7 1
"4822" 20 "22" 9 124 184 1 184 184 184 184 184 4070 0 0 0 0 0 184 "other" -1 1 "c" 6 1
"4823" 20 "23" 10 79 125 1 125 125 125 125 125 3503 0 0 0 0 0 125 "wh-1" 1 -1 "b" 20 1
"4824" 20 "23" 11 79 0 0 0 0 0 0 0 3503 0 0 0 0 0 0 "wh" 1 -1 "b" 8 0
"4825" 20 "23" 12 79 0 0 0 0 0 0 0 3503 0 0 0 0 0 0 "wh+1" 1 -1 "b" 6 0
"4826" 20 "23" 13 79 0 0 0 0 0 0 0 3503 0 0 0 0 0 0 "wh+2" 1 -1 "b" 12 0
"4827" 20 "23" 14 79 0 0 0 0 0 0 0 3503 0 0 0 0 0 0 "other" 1 -1 "b" 28 0
"4828" 20 "23" 15 79 0 0 0 0 0 0 0 3503 0 0 0 0 0 0 "other" 1 -1 "b" 12 0
"4829" 20 "23" 16 79 0 0 0 0 0 0 0 3503 0 0 0 0 0 0 "end" 1 -1 "b" 25 0
"4830" 20 "23" 1 79 149 1 0 1260 1260 1260 1260 1260 0 0 0 0 0 1260 "np1" 1 -1 "b" 57 1
"4831" 20 "23" 2 79 220 1 220 220 220 220 220 1480 0 0 0 0 0 220 "aux" 1 -1 "b" 5 1
"4832" 20 "23" 3 79 268 1 0 417 417 417 417 1897 0 0 0 0 0 417 "np2" 1 -1 "b" 12 1
"4833" 20 "23" 4 79 228 1 0 387 387 387 387 2284 0 0 0 0 0 387 "adj" 1 -1 "b" 20 1
"4834" 20 "23" 5 79 69 1 0 379 379 379 379 2663 0 0 0 0 0 379 "vp" 1 -1 "b" 16 1
"4835" 20 "23" 6 79 171 1 171 171 171 171 171 2834 0 0 0 0 0 171 "other" 1 -1 "b" 4 1
"4836" 20 "23" 7 79 216 1 216 216 216 216 216 3050 0 0 0 0 0 216 "other" 1 -1 "b" 17 1
"4837" 20 "2" 3 78 264 1 264 264 264 264 264 1153 0 0 0 0 0 264 "np2" -1 1 "c" 18 1
"4838" 20 "23" 8 79 189 1 189 189 189 189 189 3239 0 0 0 0 0 189 "other" 1 -1 "b" 6 1
"4839" 20 "23" 9 79 139 1 139 139 139 139 139 3378 0 0 0 0 0 139 "other" 1 -1 "b" 5 1
"4840" 20 "24" 10 5 145 1 145 145 145 145 145 6689 0 0 0 0 0 145 "wh-1" 1 1 "a" 6 1
"4841" 20 "24" 11 5 0 0 0 0 0 0 0 6689 0 0 0 0 0 0 "wh" 1 1 "a" 3 0
"4842" 20 "24" 12 5 0 0 0 0 0 0 0 6689 0 0 0 0 0 0 "wh+1" 1 1 "a" 2 0
"4843" 20 "24" 13 5 0 0 0 0 0 0 0 6689 0 0 0 0 0 0 "wh+2" 1 1 "a" 8 0
"4844" 20 "24" 14 5 0 0 0 0 0 0 0 6689 0 0 0 0 0 0 "other" 1 1 "a" 7 0
"4845" 20 "24" 1 5 23 1 0 1015 1015 2509 1015 1015 1494 0 1494 0 0 103 "np1" 1 1 "a" 25 1
"4846" 20 "24" 15 5 0 0 0 0 0 0 0 6689 0 0 0 0 0 0 "other" 1 1 "a" 14 0
"4847" 20 "24" 16 5 0 0 0 0 0 0 0 6689 0 0 0 0 0 0 "end" 1 1 "a" 18 0
"4848" 20 "24" 2 5 136 1 0 624 963 963 2354 3369 339 339 0 1 1 339 "aux" 1 1 "a" 6 1
"4849" 20 "24" 3 5 135 1 0 682 682 682 682 4051 0 0 0 0 0 682 "np2" 1 1 "a" 33 1
"4850" 20 "24" 4 5 132 1 0 696 696 696 696 4747 0 0 0 0 0 696 "adj" 1 1 "a" 25 1
"4851" 20 "24" 5 5 180 1 180 180 180 180 283 5030 0 0 0 1 1 180 "vp" 1 1 "a" 8 1
"4852" 20 "24" 6 5 186 1 186 186 186 186 186 5216 0 0 0 0 0 186 "other" 1 1 "a" 4 1
"4853" 20 "24" 7 5 236 1 0 236 236 679 236 5452 443 0 443 0 0 233 "other" 1 1 "a" 4 1
"4854" 20 "2" 4 78 234 1 0 509 509 509 509 1662 0 0 0 0 0 509 "adj" -1 1 "c" 17 1
"4855" 20 "24" 8 5 172 1 0 172 345 345 788 6240 173 173 0 2 2 173 "other" 1 1 "a" 4 1
"4856" 20 "24" 9 5 174 1 0 304 304 304 304 6544 0 0 0 0 0 304 "other" 1 1 "a" 7 1
"4857" 20 "25" 10 9 162 1 0 162 347 347 909 4394 185 185 0 1 1 185 "wh-1" -1 -1 "d" 12 1
"4858" 20 "25" 11 9 0 0 0 0 0 0 0 4394 0 0 0 0 0 0 "wh" -1 -1 "d" 6 0
"4859" 20 "25" 12 9 0 0 0 0 0 0 0 4394 0 0 0 0 0 0 "wh+1" -1 -1 "d" 2 0
"4860" 20 "25" 13 9 0 0 0 0 0 0 0 4394 0 0 0 0 0 0 "wh+2" -1 -1 "d" 26 0
"4861" 20 "25" 14 9 0 0 0 0 0 0 0 4394 0 0 0 0 0 0 "other" -1 -1 "d" 5 0
"4862" 20 "25" 15 9 0 0 0 0 0 0 0 4394 0 0 0 0 0 0 "other" -1 -1 "d" 14 0
"4863" 20 "25" 16 9 0 0 0 0 0 0 0 4394 0 0 0 0 0 0 "end" -1 -1 "d" 17 0
"4864" 20 "25" 1 9 115 1 0 1036 1036 1036 1036 1036 0 0 0 0 0 1036 "np1" -1 -1 "d" 44 1
"4865" 20 "25" 2 9 199 1 199 199 199 199 199 1235 0 0 0 0 0 199 "aux" -1 -1 "d" 5 1
"4866" 20 "25" 3 9 156 1 0 448 448 448 448 1683 0 0 0 0 0 448 "np2" -1 -1 "d" 15 1
"4867" 20 "25" 4 9 168 1 0 685 685 685 685 2368 0 0 0 0 0 685 "adj" -1 -1 "d" 32 1
"4868" 20 "25" 5 9 216 1 0 616 616 616 616 2984 0 0 0 0 0 616 "vp" -1 -1 "d" 23 1
"4869" 20 "25" 6 9 0 0 0 0 0 96 0 2984 96 0 96 0 0 96 "other" -1 -1 "d" 4 1
"4870" 20 "2" 5 78 316 1 0 873 873 873 873 2535 0 0 0 0 0 873 "vp" -1 1 "c" 28 1
"4871" 20 "25" 7 9 112 1 0 112 112 517 208 3192 405 0 405 1 1 405 "other" -1 -1 "d" 2 1
"4872" 20 "25" 8 9 293 1 293 293 293 293 293 3485 0 0 0 0 0 293 "other" -1 -1 "d" 3 1
"4873" 20 "25" 9 9 0 0 0 0 0 157 0 3485 157 0 157 0 0 157 "other" -1 -1 "d" 5 1
"4874" 20 "26" 10 55 0 0 0 0 0 0 0 3703 0 0 0 0 0 0 "wh" -1 1 "c" 5 0
"4875" 20 "26" 11 55 0 0 0 0 0 0 0 3703 0 0 0 0 0 0 "wh+1" -1 1 "c" 5 0
"4876" 20 "26" 12 55 0 0 0 0 0 0 0 3703 0 0 0 0 0 0 "wh+2" -1 1 "c" 16 0
"4877" 20 "26" 13 55 0 0 0 0 0 0 0 3703 0 0 0 0 0 0 "other" -1 1 "c" 9 0
"4878" 20 "26" 14 55 0 0 0 0 0 0 0 3703 0 0 0 0 0 0 "other" -1 1 "c" 16 0
"4879" 20 "26" 1 55 153 1 0 1150 1150 1150 1150 1150 0 0 0 0 0 1150 "np1" -1 1 "c" 38 1
"4880" 20 "26" 15 55 0 0 0 0 0 0 0 3703 0 0 0 0 0 0 "end" -1 1 "c" 22 0
"4881" 20 "26" 2 55 182 1 182 182 182 182 182 1332 0 0 0 0 0 182 "aux" -1 1 "c" 6 1
"4882" 20 "26" 3 55 175 1 0 337 337 337 337 1669 0 0 0 0 0 337 "np2" -1 1 "c" 21 1
"4883" 20 "26" 4 55 222 1 0 950 950 950 950 2619 0 0 0 0 0 950 "adj" -1 1 "c" 37 1
"4884" 20 "26" 5 55 218 1 218 218 218 218 218 2837 0 0 0 0 0 218 "vp" -1 1 "c" 12 1
"4885" 20 "26" 6 55 137 1 0 176 176 176 176 3013 0 0 0 0 0 176 "other" -1 1 "c" 4 1
"4886" 20 "26" 8 55 253 1 253 253 253 253 253 3266 0 0 0 0 0 253 "other" -1 1 "c" 6 1
"4887" 20 "26" 9 55 165 1 0 437 437 437 437 3703 0 0 0 0 0 437 "wh-1" -1 1 "c" 21 1
"4888" 20 "27" 11 122 0 0 0 0 0 0 0 4223 0 0 0 0 0 0 "wh" 1 -1 "b" 5 0
"4889" 20 "27" 1 122 181 1 0 1375 1375 1375 1375 1375 0 0 0 0 0 1375 "np1" 1 -1 "b" 46 1
"4890" 20 "27" 12 122 0 0 0 0 0 0 0 4223 0 0 0 0 0 0 "wh+1" 1 -1 "b" 2 0
"4891" 20 "27" 13 122 0 0 0 0 0 0 0 4223 0 0 0 0 0 0 "wh+2" 1 -1 "b" 4 0
"4892" 20 "27" 14 122 0 0 0 0 0 0 0 4223 0 0 0 0 0 0 "other" 1 -1 "b" 18 0
"4893" 20 "27" 15 122 0 0 0 0 0 0 0 4223 0 0 0 0 0 0 "other" 1 -1 "b" 9 0
"4894" 20 "27" 16 122 0 0 0 0 0 0 0 4223 0 0 0 0 0 0 "end" 1 -1 "b" 25 0
"4895" 20 "27" 2 122 295 1 295 295 295 295 295 1670 0 0 0 0 0 295 "aux" 1 -1 "b" 5 1
"4896" 20 "27" 3 122 22 1 0 1048 1048 1048 1048 2718 0 0 0 0 0 1048 "np2" 1 -1 "b" 19 1
"4897" 20 "27" 4 122 161 1 0 536 536 536 536 3254 0 0 0 0 0 536 "adj" 1 -1 "b" 25 1
"4898" 20 "27" 5 122 188 1 188 188 188 188 188 3442 0 0 0 0 0 188 "vp" 1 -1 "b" 11 1
"4899" 20 "27" 6 122 175 1 175 175 175 175 175 3617 0 0 0 0 0 175 "other" 1 -1 "b" 4 1
"4900" 20 "27" 7 122 194 1 194 194 194 194 194 3811 0 0 0 0 0 194 "other" 1 -1 "b" 16 1
"4901" 20 "2" 7 78 359 1 359 359 359 359 359 2894 0 0 0 0 0 359 "other" -1 1 "c" 5 1
"4902" 20 "27" 8 122 190 1 190 190 190 190 190 4001 0 0 0 0 0 190 "other" 1 -1 "b" 6 1
"4903" 20 "27" 9 122 222 1 222 222 222 222 222 4223 0 0 0 0 0 222 "other" 1 -1 "b" 5 1
"4904" 20 "28" 10 12 154 1 154 154 154 154 341 7303 0 0 0 1 1 154 "wh-1" 1 1 "a" 15 1
"4905" 20 "28" 11 12 0 0 0 0 0 0 0 7303 0 0 0 0 0 0 "wh" 1 1 "a" 8 0
"4906" 20 "28" 1 12 189 1 0 1542 1542 3055 1542 1542 1513 0 1513 0 0 222 "np1" 1 1 "a" 37 1
"4907" 20 "28" 13 12 0 0 0 0 0 0 0 7303 0 0 0 0 0 0 "wh+2" 1 1 "a" 18 0
"4908" 20 "28" 14 12 0 0 0 0 0 0 0 7303 0 0 0 0 0 0 "other" 1 1 "a" 4 0
"4909" 20 "28" 15 12 0 0 0 0 0 0 0 7303 0 0 0 0 0 0 "other" 1 1 "a" 18 0
"4910" 20 "28" 16 12 0 0 0 0 0 0 0 7303 0 0 0 0 0 0 "end" 1 1 "a" 7 0
"4911" 20 "28" 2 12 275 1 0 275 275 434 275 1817 159 0 159 0 0 159 "aux" 1 1 "a" 6 1
"4912" 20 "28" 3 12 200 1 0 200 1141 1141 2813 4630 941 941 0 2 2 311 "np2" 1 1 "a" 17 1
"4913" 20 "28" 4 12 182 1 182 182 182 182 182 4812 0 0 0 0 0 182 "adj" 1 1 "a" 22 1
"4914" 20 "28" 5 12 175 1 0 525 525 525 525 5337 0 0 0 0 0 525 "vp" 1 1 "a" 12 1
"4915" 20 "28" 6 12 0 0 0 0 0 205 0 5337 205 0 205 0 0 205 "other" 1 1 "a" 4 1
"4916" 20 "28" 7 12 112 1 0 112 1203 1203 1408 6745 1091 1091 0 1 1 1091 "other" 1 1 "a" 20 1
"4917" 20 "2" 8 78 185 1 185 185 185 185 185 3079 0 0 0 0 0 185 "other" -1 1 "c" 4 1
"4918" 20 "28" 8 12 217 1 217 217 217 217 217 6962 0 0 0 0 0 217 "other" 1 1 "a" 9 1
"4919" 20 "28" 9 12 0 0 0 0 0 187 0 6962 187 0 187 0 0 187 "other" 1 1 "a" 2 1
"4920" 20 "29" 10 40 176 1 176 176 176 176 176 2828 0 0 0 0 0 176 "wh-1" -1 -1 "d" 6 1
"4921" 20 "29" 11 40 0 0 0 0 0 0 0 2828 0 0 0 0 0 0 "wh" -1 -1 "d" 6 0
"4922" 20 "29" 12 40 0 0 0 0 0 0 0 2828 0 0 0 0 0 0 "wh+1" -1 -1 "d" 3 0
"4923" 20 "29" 13 40 0 0 0 0 0 0 0 2828 0 0 0 0 0 0 "wh+2" -1 -1 "d" 11 0
"4924" 20 "29" 1 40 164 1 0 834 834 834 834 834 0 0 0 0 0 834 "np1" -1 -1 "d" 31 1
"4925" 20 "29" 14 40 0 0 0 0 0 0 0 2828 0 0 0 0 0 0 "other" -1 -1 "d" 28 0
"4926" 20 "29" 15 40 0 0 0 0 0 0 0 2828 0 0 0 0 0 0 "other" -1 -1 "d" 25 0
"4927" 20 "29" 16 40 0 0 0 0 0 0 0 2828 0 0 0 0 0 0 "end" -1 -1 "d" 20 0
"4928" 20 "29" 2 40 135 1 135 135 135 135 135 969 0 0 0 0 0 135 "aux" -1 -1 "d" 5 1
"4929" 20 "29" 3 40 135 1 0 267 267 267 267 1236 0 0 0 0 0 267 "np2" -1 -1 "d" 18 1
"4930" 20 "29" 4 40 151 1 0 312 312 312 312 1548 0 0 0 0 0 312 "adj" -1 -1 "d" 13 1
"4931" 20 "29" 5 40 164 1 0 406 406 406 406 1954 0 0 0 0 0 406 "vp" -1 -1 "d" 17 1
"4932" 20 "29" 7 40 243 1 243 243 243 243 243 2197 0 0 0 0 0 243 "other" -1 -1 "d" 3 1
"4933" 20 "2" 9 78 123 1 123 123 123 123 123 3202 0 0 0 0 0 123 "other" -1 1 "c" 7 1
"4934" 20 "29" 8 40 264 1 264 264 264 264 264 2461 0 0 0 0 0 264 "other" -1 -1 "d" 8 1
"4935" 20 "29" 9 40 191 1 191 191 191 191 191 2652 0 0 0 0 0 191 "other" -1 -1 "d" 6 1
"4936" 20 "30" 10 120 169 1 169 169 169 169 169 6459 0 0 0 0 0 169 "other" -1 1 "c" 6 1
"4937" 20 "30" 1 120 302 1 0 766 766 1837 766 766 1071 0 1071 0 0 795 "np1" -1 1 "c" 34 1
"4938" 20 "30" 12 120 0 0 0 0 0 0 0 6459 0 0 0 0 0 0 "wh" -1 1 "c" 8 0
"4939" 20 "30" 13 120 0 0 0 0 0 0 0 6459 0 0 0 0 0 0 "wh+1" -1 1 "c" 2 0
"4940" 20 "30" 14 120 0 0 0 0 0 0 0 6459 0 0 0 0 0 0 "wh+2" -1 1 "c" 15 0
"4941" 20 "30" 15 120 0 0 0 0 0 0 0 6459 0 0 0 0 0 0 "other" -1 1 "c" 17 0
"4942" 20 "30" 16 120 0 0 0 0 0 0 0 6459 0 0 0 0 0 0 "other" -1 1 "c" 18 0
"4943" 20 "30" 17 120 0 0 0 0 0 0 0 6459 0 0 0 0 0 0 "end" -1 1 "c" 14 0
"4944" 20 "30" 2 120 219 1 0 219 219 628 219 985 409 0 409 0 0 256 "aux" -1 1 "c" 6 1
"4945" 20 "30" 3 120 183 1 0 183 447 1061 600 1585 878 264 614 1 2 152 "np2" -1 1 "c" 10 1
"4946" 20 "30" 4 120 184 1 0 184 652 1067 1390 2975 883 468 415 1 1 415 "adj" -1 1 "c" 24 1
"4947" 20 "30" 5 120 202 1 0 202 202 495 202 3177 293 0 293 0 0 293 "vp" -1 1 "c" 10 1
"4948" 20 "30" 6 120 347 1 0 586 817 817 2728 5905 231 231 0 2 2 108 "other" -1 1 "c" 19 1
"4949" 20 "30" 7 120 137 1 0 197 197 197 197 6102 0 0 0 0 0 197 "other" -1 1 "c" 4 1
"4950" 20 "30" 8 120 188 1 188 188 188 188 188 6290 0 0 0 0 0 188 "other" -1 1 "c" 2 1
"4951" 20 "31" 10 65 269 1 269 269 269 269 269 4338 0 0 0 0 0 269 "wh-1" 1 -1 "b" 8 1
"4952" 20 "31" 11 65 0 0 0 0 0 0 0 4338 0 0 0 0 0 0 "wh" 1 -1 "b" 4 0
"4953" 20 "31" 12 65 0 0 0 0 0 0 0 4338 0 0 0 0 0 0 "wh+1" 1 -1 "b" 4 0
"4954" 20 "31" 13 65 0 0 0 0 0 0 0 4338 0 0 0 0 0 0 "wh+2" 1 -1 "b" 7 0
"4955" 20 "31" 14 65 0 0 0 0 0 0 0 4338 0 0 0 0 0 0 "other" 1 -1 "b" 4 0
"4956" 20 "31" 15 65 0 0 0 0 0 0 0 4338 0 0 0 0 0 0 "other" 1 -1 "b" 32 0
"4957" 20 "31" 1 65 161 1 0 1352 1352 1352 1352 1352 0 0 0 0 0 1352 "np1" 1 -1 "b" 47 1
"4958" 20 "31" 16 65 0 0 0 0 0 0 0 4338 0 0 0 0 0 0 "end" 1 -1 "b" 15 0
"4959" 20 "3" 11 98 0 0 0 0 0 0 0 3074 0 0 0 0 0 0 "wh" 1 -1 "b" 6 0
[truncated: 1,805,295 more chars]
